# Supplementary material for: Widespread alternative splicing dysregulation occurs presymptomatically in CAG expansion spinocerebellar ataxias
Source: Brain. 2023 Sep 30;147(2):486–504. doi: 10.1093/brain/awad329 (PMC10834251; doi:10.1093/brain/awad329)
Supplement: awad329_Supplementary_Data [file awad329_supplementary_data.zip]

Archive with 10 entries (10 files):
- brain-2023-01025-File010.pdf
- brain-2023-01025-File011.pdf
- brain-2023-01025-File012.xlsx
- brain-2023-01025-File013.xlsx
- brain-2023-01025-File014.xlsx
- brain-2023-01025-File015.xlsx
- brain-2023-01025-File016.xlsx
- brain-2023-01025-File017.xlsx
- brain-2023-01025-File018.xlsx
- brain-2023-01025-File019.pdf
