# Supplementary material for: Widespread alternative splicing dysregulation occurs presymptomatically in CAG expansion spinocerebellar ataxias
Source: Brain. 2023 Sep 30;147(2):486–504. doi: 10.1093/brain/awad329 (PMC10834251; doi:10.1093/brain/awad329)
Supplement: awad329_Supplementary_Data [file awad329_supplementary_data.zip › brain-2023-01025-File012.xlsx]

## Sheet: Supp Table 2
Supplementary Table 2
Data for skipped exons dysregulated at a threshold of Pvalue<0.05 and deltaPSI>0.1 per dataset for Cerebellar datasets

## Sheet: 122099-82Q-5
	ID	GeneID	geneSymbol	chr	strand	exonStart_0base	exonEnd	upstreamES	upstreamEE	downstreamES	downstreamEE	ID.1	IJC_SAMPLE_1	SJC_SAMPLE_1	IJC_SAMPLE_2	SJC_SAMPLE_2	IncFormLen	SkipFormLen	PValue	FDR	82Q	WT	IncLevelDifference
15309	18523	ENSMUSG00000052726	Kcnt2	chr1	+	140578454	140578475	140574728	140574857	140584018	140584319	18523	2,2,1	1,0,0	1,0,0	3,1,2	96	75	8.17161e-09	5.53164e-05	0.61,1.0,1.0	0.207,0.0,0.0	0.801
1692	2244	ENSMUSG00000064043	Trerf1	chr17	+	47141131	47141184	47140941	47140965	47141823	47141909	2244	2,3,4	0,0,0	1,2,0	1,3,3	128	75	1.90529e-11	3.86926e-07	1.0,1.0,1.0	0.369,0.281,0.0	0.783
6679	8257	ENSMUSG00000055923	Aasdh	chr5	-	76904958	76905012	76901917	76902185	76905422	76905487	8257	3,1,1	1,0,0	0,2,1	2,2,2	129	75	2.39852e-06	0.0057305	0.636,1.0,1.0	0.0,0.368,0.225	0.681
21350	25669	ENSMUSG00000097075	Cdiptos	chr7	-	126974678	126974712	126974452	126974510	126974939	126975084	25669	0,1,1	1,0,0	0,0,0	1,1,1	109	75	0.00818184	0.646341	0.0,1.0,1.0	0.0,0.0,0.0	0.667
3284	4231	ENSMUSG00000097587	4930578M01Rik	chr15	+	98987756	98987830	98983626	98983864	98987976	98988145	4231	5,4,1	0,0,0	2,0,2	1,1,1	149	75	0.0312673	1	1.0,1.0,1.0	0.502,0.0,0.502	0.665
6490	8028	ENSMUSG00000105053	Gm43064	chr3	+	103832864	103832967	103830485	103830664	103833355	103833477	8028	5,3,3	1,0,0	1,1,1	1,2,1	178	75	2.93773e-07	0.000917836	0.678,1.0,1.0	0.296,0.174,0.296	0.637
2198	2968	ENSMUSG00000046991	Wdr27	chr17	-	14932515	14932657	14928276	14928401	14934467	14934653	2968	3,2,2	0,0,0	1,1,0	0,2,1	217	75	2.89913e-05	0.0245315	1.0,1.0,1.0	1.0,0.147,0.0	0.618
9842	11963	ENSMUSG00000028364	Tnc	chr4	-	63984459	63984732	63982650	63982923	64006245	64006509	11963	4,2,2	0,0,0	3,3,10	1,2,2	348	75	1.19968e-05	0.0143312	1.0,1.0,1.0	0.393,0.244,0.519	0.615
28403	34089	ENSMUSG00000040843	Tiprl	chr1	-	165229050	165229165	165228267	165228442	165236729	165236996	34089	6,4,12	0,0,0	1,8,1	1,2,1	190	75	0.00410594	0.471092	1.0,1.0,1.0	0.283,0.612,0.283	0.607
1867	2469	ENSMUSG00000057246	BC051142	chr17	+	34417962	34418104	34417423	34417533	34418854	34418941	2469	5,3,1	0,1,0	3,0,2	2,2,1	217	75	7.37494e-06	0.0115208	1.0,0.509,1.0	0.341,0.0,0.409	0.586
24413	29347	ENSMUSG00000032192	Gnb5	chr9	+	75324953	75325147	75311394	75311520	75327132	75327269	29347	6,4,12	0,1,0	0,8,10	1,3,4	269	75	8.84485e-06	0.0132894	1.0,0.527,1.0	0.0,0.426,0.411	0.563
2458	3287	ENSMUSG00000035258	Abi3bp	chr16	+	56614689	56614752	56592603	56592681	56642488	56642560	3287	4,3,3	0,1,0	1,3,3	1,3,4	138	75	2.27109e-06	0.0057305	1.0,0.62,1.0	0.352,0.352,0.29	0.542
18653	22429	ENSMUSG00000037143	Cfap61	chr2	+	145939814	145939991	145934813	145934840	145947045	145947196	22429	10,10,3	0,0,0	4,5,3	1,2,1	252	75	0.00139301	0.258349	1.0,1.0,1.0	0.543,0.427,0.472	0.519
18654	22430	ENSMUSG00000037143	Cfap61	chr2	+	145939834	145939991	145934807	145934840	145947045	145947196	22430	10,10,3	0,0,0	4,5,3	1,2,1	232	75	0.00213908	0.325425	1.0,1.0,1.0	0.564,0.447,0.492	0.499
28355	34031	ENSMUSG00000074272	Ceacam1	chr7	-	25473797	25474052	25471375	25472073	25474519	25474804	34031	1,2,2	0,0,0	3,1,2	1,2,0	330	75	0.00599726	0.568273	1.0,1.0,1.0	0.405,0.102,1.0	0.498
20618	24799	ENSMUSG00000086247	Gm15787	chr5	-	110168194	110168484	110162452	110162609	110176316	110176466	24799	10,10,6	0,0,0	7,18,7	3,1,2	365	75	3.921e-06	0.0074653	1.0,1.0,1.0	0.324,0.787,0.418	0.49
19827	23854	ENSMUSG00000087578	Ccdc142os	chr6	-	83107742	83107806	83106607	83107190	83108810	83109054	23854	3,6,1	0,0,0	2,6,4	3,1,2	139	75	1.04452e-05	0.0136852	1.0,1.0,1.0	0.265,0.764,0.519	0.484
37125	44517	ENSMUSG00000051705	Senp8	chr9	-	59750261	59750371	59739939	59740051	59750577	59750627	44517	1,1,2	0,0,0	1,1,3	0,2,2	185	75	0.000526934	0.145591	1.0,1.0,1.0	1.0,0.169,0.378	0.484
35414	42470	ENSMUSG00000079469	Pigb	chr9	-	73023309	73023382	73022344	73022486	73029565	73029706	42470	4,2,3	1,0,0	4,2,3	2,2,2	148	75	2.72024e-05	0.0245315	0.67,1.0,1.0	0.503,0.336,0.432	0.466
2455	3284	ENSMUSG00000035258	Abi3bp	chr16	+	56606118	56606193	56592603	56592681	56642488	56642560	3284	3,0,2	0,1,0	1,0,3	1,3,4	150	75	0.000241933	0.0918349	1.0,0.0,1.0	0.333,0.0,0.273	0.465
31762	38181	ENSMUSG00000053714	4732471J01Rik	chr7	+	25383598	25383737	25376822	25376870	25384794	25384882	38181	3,5,3	0,2,0	2,3,4	2,1,3	214	75	0.00105533	0.223245	1.0,0.467,1.0	0.26,0.513,0.318	0.459
30355	36500	ENSMUSG00000073856	Iqck	chr7	+	118872820	118872885	118855774	118855961	118876241	118876371	36500	1,1,4	0,0,0	2,2,3	1,1,1	140	75	0.0415162	1	1.0,1.0,1.0	0.517,0.517,0.616	0.45
30288	36417	ENSMUSG00000053985	Zfp14	chr7	-	30050439	30050503	30045738	30045839	30051344	30051373	36417	2,3,1	0,1,1	1,0,4	2,1,3	139	75	0.00156016	0.276309	1.0,0.618,0.35	0.212,0.0,0.418	0.446
2452	3281	ENSMUSG00000035258	Abi3bp	chr16	+	56594461	56594536	56592603	56592681	56642488	56642560	3281	8,7,1	0,1,0	2,10,4	1,3,4	150	75	1.33746e-05	0.0155207	1.0,0.778,1.0	0.5,0.625,0.333	0.44
18749	22560	ENSMUSG00000034035	Ccdc17	chr4	+	116598173	116598287	116597842	116597961	116598499	116598627	22560	1,4,2	0,0,2	2,2,3	2,1,3	189	75	0.00426936	0.48302	1.0,1.0,0.284	0.284,0.442,0.284	0.425
20655	24842	ENSMUSG00000029802	Abcg2	chr6	+	58650460	58650543	58596974	58597108	58655637	58655856	24842	4,4,5	3,1,3	1,0,2	3,4,11	158	75	2.62215e-05	0.0245315	0.388,0.655,0.442	0.137,0.0,0.079	0.423
39233	47030	ENSMUSG00000020516	Rps6kb1	chr11	-	86517349	86517392	86516743	86516987	86517582	86517640	47030	1,3,1	0,1,0	2,1,0	2,0,2	118	75	0.000200873	0.0824107	1.0,0.656,1.0	0.389,1.0,0.0	0.422
32586	39184	ENSMUSG00000046949	Nqo2	chr13	+	33966044	33966126	33964750	33964800	33972311	33972476	39184	6,4,4	0,1,1	2,2,2	1,2,3	157	75	0.000108532	0.0552517	1.0,0.656,0.656	0.489,0.323,0.242	0.419
33109	39769	ENSMUSG00000002578	Ikzf4	chr10	-	128643693	128643765	128642628	128642733	128645720	128645844	39769	2,1,1	2,0,0	1,3,1	3,1,1	147	75	0.00681775	0.592679	0.338,1.0,1.0	0.145,0.605,0.338	0.417
25959	31154	ENSMUSG00000028358	Zfp618	chr4	+	63033901	63033993	62965572	62965706	63061520	63061564	31154	7,1,1	1,0,1	1,0,5	3,2,1	167	75	0.000946877	0.209013	0.759,1.0,0.31	0.13,0.0,0.692	0.416
18655	22431	ENSMUSG00000037143	Cfap61	chr2	+	145939839	145939991	145934783	145934840	145947045	145947196	22431	11,12,3	0,0,0	7,6,4	1,2,1	227	75	0.0131129	0.805351	1.0,1.0,1.0	0.698,0.498,0.569	0.412
10899	13205	ENSMUSG00000002227	Mov10	chr3	-	104799697	104799795	104799391	104799608	104799945	104800049	13205	11,2,1	0,0,0	10,2,8	0,2,4	173	75	0.000205221	0.0826613	1.0,1.0,1.0	1.0,0.302,0.464	0.411
2101	2827	ENSMUSG00000117437	Gm33727	chr17	+	25518939	25519126	25518584	25518632	25522316	25522565	2827	11,10,3	0,0,0	4,12,22	3,2,1	262	75	4.6552e-05	0.0308044	1.0,1.0,1.0	0.276,0.632,0.863	0.41
9768	11880	ENSMUSG00000066442	Mthfs	chr9	+	89226170	89226387	89211399	89211481	89239841	89239981	11880	1,5,4	0,1,0	2,2,0	1,0,2	292	75	0.000436235	0.133219	1.0,0.562,1.0	0.339,1.0,0.0	0.408
36515	43789	ENSMUSG00000036737	Oxsr1	chr9	-	119290736	119290865	119284545	119284687	119304804	119304917	43789	3,3,1	0,2,1	0,1,3	3,1,7	204	75	0.0340189	1	1.0,0.355,0.269	0.0,0.269,0.136	0.406
24615	29601	ENSMUSG00000038782	1700028J19Rik	chr7	-	44230842	44230910	44229929	44230641	44231325	44231472	29601	1,1,1	0,1,0	0,2,1	1,0,3	143	75	0.000465422	0.134095	1.0,0.344,1.0	0.0,1.0,0.149	0.398
16962	20482	ENSMUSG00000035769	Xylb	chr9	+	119370278	119370378	119369619	119369685	119371915	119371988	20482	1,3,2	4,4,0	0,0,2	3,5,5	175	75	0.0161445	0.876605	0.097,0.243,1.0	0.0,0.0,0.146	0.398
21885	26339	ENSMUSG00000022905	Kpna1	chr16	+	36013860	36013902	36012892	36012987	36015886	36016009	26339	3,2,1	1,0,0	0,3,4	2,2,0	117	75	0.00454328	0.496658	0.658,1.0,1.0	0.0,0.49,1.0	0.389
20314	24457	ENSMUSG00000026648	Dclre1c	chr2	+	3436437	3436493	3433746	3433806	3436988	3437090	24457	3,4,9	0,0,0	5,5,9	1,2,5	131	75	1.32384e-07	0.000488809	1.0,1.0,1.0	0.741,0.589,0.508	0.387
28410	34096	ENSMUSG00000000167	Pih1d2	chr9	+	50617816	50618029	50617549	50617598	50618445	50618649	34096	2,2,2	8,0,2	0,2,0	9,4,5	288	75	0.0352689	1	0.061,1.0,0.207	0.0,0.115,0.0	0.384
34534	41444	ENSMUSG00000032582	Rbm6	chr9	-	107847267	107847337	107800698	107800773	107860348	107860459	41444	2,3,3	1,2,1	0,3,1	2,3,7	145	75	0.00781201	0.639703	0.508,0.437,0.608	0.0,0.341,0.069	0.381
29442	35406	ENSMUSG00000048612	Myof	chr19	-	37969906	37969945	37968327	37968452	37972174	37972257	35406	12,8,4	2,1,3	8,6,5	11,6,9	114	75	0.00174502	0.289674	0.798,0.84,0.467	0.324,0.397,0.268	0.372
23297	28028	ENSMUSG00000028456	Unc13b	chr4	+	43166667	43166700	43165743	43165978	43169967	43171468	28028	1,7,3	0,0,2	2,1,2	1,1,2	108	75	0.00645338	0.581176	1.0,1.0,0.51	0.581,0.41,0.41	0.37
11079	13412	ENSMUSG00000032355	Mlip	chr9	-	77190671	77190737	77181351	77181396	77239391	77239784	13412	3,1,2	1,1,0	2,2,0	2,1,3	141	75	0.00111111	0.227924	0.615,0.347,1.0	0.347,0.515,0.0	0.367
9307	11310	ENSMUSG00000070806	Zmynd12	chr4	+	119441748	119441918	119437079	119437251	119444759	119444882	11310	4,5,3	0,0,1	0,1,2	1,0,1	245	75	0.0391012	1	1.0,1.0,0.479	0.0,1.0,0.38	0.366
16046	19403	ENSMUSG00000055897	Ppp4r1l-ps	chr2	-	173649169	173649367	173597146	173597187	173659322	173659535	19403	3,5,1	0,1,1	2,2,2	2,3,1	273	75	0.00495668	0.516634	1.0,0.579,0.216	0.216,0.155,0.355	0.356
1302	1788	ENSMUSG00000086600	C030005K06Rik	chr18	-	50047347	50047466	50046937	50047153	50051676	50052501	1788	1,2,1	0,0,0	3,5,1	3,1,0	194	75	0.0107025	0.717315	1.0,1.0,1.0	0.279,0.659,1.0	0.354
21094	25360	ENSMUSG00000026427	Eif2d	chr1	+	131174246	131174394	131170936	131171111	131178599	131180406	25360	11,4,8	3,0,0	7,2,6	3,1,1	223	75	0.0274277	1	0.552,1.0,1.0	0.44,0.402,0.669	0.347
15678	18971	ENSMUSG00000027750	Postn	chr3	+	54385670	54385754	54385207	54385285	54389338	54389380	18971	9,10,6	2,1,0	3,8,7	2,2,5	159	75	0.0037274	0.44345	0.68,0.825,1.0	0.414,0.654,0.398	0.346
19350	23270	ENSMUSG00000012422	Tmem167	chr13	+	90128740	90128853	90100907	90100942	90143056	90143907	23270	3,1,1	0,0,1	1,1,0	0,1,1	188	75	0.00735958	0.616771	1.0,1.0,0.285	1.0,0.285,0.0	0.333
11078	13411	ENSMUSG00000032355	Mlip	chr9	-	77190671	77190737	77181351	77181396	77229484	77230954	13411	1,2,1	1,0,0	1,1,0	1,0,1	141	75	0.0262114	1	0.347,1.0,1.0	0.347,1.0,0.0	0.333
22844	27469	ENSMUSG00000032443	Zcwpw2	chr9	-	117998791	117998951	117964463	117964578	118013873	118014133	27469	4,1,2	0,3,4	0,1,0	2,1,1	235	75	0.00990368	0.69281	1.0,0.096,0.138	0.0,0.242,0.0	0.331
40253	48233	ENSMUSG00000038260	Trpm4	chr7	-	45327720	45327895	45326976	45327140	45333381	45333452	48233	4,1,1	1,0,0	2,3,8	0,3,5	250	75	0.000124563	0.0581525	0.545,1.0,1.0	1.0,0.231,0.324	0.33
38175	45779	ENSMUSG00000017713	Tha1	chr11	-	117871011	117871100	117870434	117870620	117871603	117871687	45779	11,5,5	0,0,1	10,5,2	2,1,2	164	75	0.000831964	0.197609	1.0,1.0,0.696	0.696,0.696,0.314	0.33
31747	38164	ENSMUSG00000056073	Grik2	chr10	-	49103509	49103648	49100836	49101272	49104978	49105065	38164	18,8,17	0,0,3	11,7,6	1,4,2	214	75	0.00490912	0.516634	1.0,1.0,0.665	0.794,0.38,0.513	0.326
3797	4831	ENSMUSG00000022607	Ptk2	chr15	-	73391758	73391880	73343132	73343359	73423008	73423078	4831	20,11,10	1,1,0	15,3,8	1,1,6	197	75	0.000319951	0.109203	0.884,0.807,1.0	0.851,0.533,0.337	0.323
1592	2126	ENSMUSG00000024206	Rfx2	chr17	-	56808233	56808325	56805357	56805447	56830882	56830939	2126	3,4,3	0,0,0	8,7,8	2,1,2	167	75	0.00211923	0.325425	1.0,1.0,1.0	0.642,0.759,0.642	0.319
27777	33308	ENSMUSG00000055150	Zfp78	chr7	+	6370958	6371105	6363331	6363347	6371305	6371396	33308	9,13,7	4,3,1	6,2,4	3,5,4	222	75	0.015603	0.865753	0.432,0.594,0.703	0.403,0.119,0.253	0.318
37998	45571	ENSMUSG00000042787	Exog	chr9	+	119445286	119445321	119444959	119445150	119445687	119445801	45571	4,6,1	2,0,0	3,3,6	1,2,5	110	75	0.00110999	0.227924	0.577,1.0,1.0	0.672,0.506,0.45	0.316
36056	43238	ENSMUSG00000021090	Lrrc9	chr12	+	72512363	72512532	72510335	72510477	72514256	72514334	43238	3,4,5	0,1,1	3,4,3	4,1,1	244	75	0.00164252	0.279451	1.0,0.551,0.606	0.187,0.551,0.48	0.313
8392	10249	ENSMUSG00000024011	Pi16	chr17	+	29326847	29327633	29326273	29326362	29327837	29327970	10249	30,35,22	0,0,0	23,25,27	0,2,2	861	75	0.0161839	0.876605	1.0,1.0,1.0	1.0,0.521,0.54	0.313
8345	10201	ENSMUSG00000027716	Trpc3	chr3	-	36634374	36634458	36624344	36624420	36638411	36638621	10201	198121143	60,39,53	158172171	180207236	159	75	0	0	0.609,0.594,0.56	0.293,0.282,0.255	0.311
23949	28783	ENSMUSG00000032067	Pts	chr9	-	50526869	50527016	50524722	50524779	50528556	50528645	28783	8,11,8	1,1,2	10,10,8	5,6,4	222	75	0.00980199	0.688784	0.73,0.788,0.575	0.403,0.36,0.403	0.309
378	496	ENSMUSG00000071646	Mta2	chr19	+	8942919	8943032	8942492	8942719	8943464	8943532	496	5,4,7	1,1,1	2,2,6	3,1,3	188	75	0.0255186	1	0.666,0.615,0.736	0.21,0.444,0.444	0.306
18660	22439	ENSMUSG00000035778	Ggta1	chr2	-	35416471	35416507	35414218	35414284	35422179	35422268	22439	2,0,2	0,1,1	1,1,0	2,1,4	111	75	0.0388847	1	1.0,0.0,0.575	0.253,0.403,0.0	0.306
941	1180	ENSMUSG00000097080	1700086O06Rik	chr18	-	38240838	38240953	38239057	38239189	38249713	38249938	1180	4,1,3	0,2,0	3,3,1	1,1,2	190	75	0.0111654	0.732626	1.0,0.165,1.0	0.542,0.542,0.165	0.305
32961	39604	ENSMUSG00000086029	Pax6os1	chr2	-	105623717	105623872	105598295	105598394	105670235	105670280	39604	5,2,2	2,0,0	1,3,2	2,0,1	230	75	0.0432258	1	0.449,1.0,1.0	0.14,1.0,0.395	0.305
24100	28968	ENSMUSG00000019813	Cep57l1	chr10	-	41728627	41728714	41723860	41723938	41729330	41729408	28968	4,9,7	4,4,2	8,0,2	6,10,5	162	75	0.00782789	0.639714	0.316,0.51,0.618	0.382,0.0,0.156	0.302
4077	5158	ENSMUSG00000022246	Rai14	chr15	-	10589258	10589345	10587837	10587924	10591586	10591615	5158	19,8,10	11,4,4	5,8,8	9,17,17	162	75	0.000217439	0.0857426	0.444,0.481,0.536	0.205,0.179,0.179	0.299
1541	2071	ENSMUSG00000000127	Fer	chr17	+	63941582	63941757	63941290	63941480	63957124	63957317	2071	3,3,2	0,0,0	9,4,6	1,0,3	250	75	0.0221924	1	1.0,1.0,1.0	0.73,1.0,0.375	0.298
21061	25320	ENSMUSG00000109394	A230057D06Rik	chr7	-	61736898	61736996	61710898	61710986	61813261	61813371	25320	1,3,5	2,0,0	1,4,5	1,2,2	173	75	0.0119392	0.764862	0.178,1.0,1.0	0.302,0.464,0.52	0.297
21829	26261	ENSMUSG00000028687	Mutyh	chr4	+	116815961	116816035	116815798	116815838	116816312	116816354	26261	5,5,3	2,0,0	1,3,2	1,3,0	149	75	0.0299951	1	0.557,1.0,1.0	0.335,0.335,1.0	0.296
6663	8238	ENSMUSG00000072591	Fzd10os	chr5	-	128582714	128582987	128579105	128579285	128584163	128584296	8238	2,6,2	0,2,0	4,7,1	0,3,1	348	75	0.0141249	0.830242	1.0,0.393,1.0	1.0,0.335,0.177	0.294
13887	16795	ENSMUSG00000028078	Dclk2	chr3	-	86788621	86788634	86786152	86787412	86792068	86793913	16795	5,4,2	0,2,1	4,2,6	4,3,4	88	75	0.00887016	0.667167	1.0,0.63,0.63	0.46,0.362,0.561	0.292
2599	3452	ENSMUSG00000022906	Parp9	chr16	+	35945768	35945952	35943368	35943510	35947500	35947686	3452	1,2,2	0,0,1	2,1,2	4,0,1	259	75	0.000145292	0.0641431	1.0,1.0,0.367	0.126,1.0,0.367	0.291
39154	46946	ENSMUSG00000000301	Pemt	chr11	-	60031712	60031820	59983442	59983558	60046339	60046481	46946	3,6,6	0,0,0	5,7,8	2,0,2	183	75	0.0375492	1	1.0,1.0,1.0	0.506,1.0,0.621	0.291
13016	15735	ENSMUSG00000036053	Fmnl2	chr2	+	53054453	53054606	53051199	53051283	53068501	53068610	15735	78,74,65	34,22,35	0,97,0	37,35,51	228	75	2.39611e-07	0.000811003	0.43,0.525,0.379	0.0,0.477,0.0	0.286
28386	34063	ENSMUSG00000026999	Nup35	chr2	+	80655948	80657353	80654792	80654862	80658320	80658906	34063	69,42,54	0,0,0	53,54,43	1,1,1	1480	75	0.0139268	0.826974	1.0,1.0,1.0	0.729,0.732,0.685	0.285
9848	11969	ENSMUSG00000000884	Gnb1l	chr16	+	18540971	18541097	18499045	18499140	18544110	18544225	11969	4,9,11	0,0,0	9,8,9	1,1,2	201	75	0.036161	1	1.0,1.0,1.0	0.771,0.749,0.627	0.284
10947	13267	ENSMUSG00000051278	Zgrf1	chr3	+	127608484	127608868	127606368	127606446	127611783	127611911	13267	6,7,13	1,0,0	17,13,8	2,1,2	459	75	0.000331719	0.110484	0.495,1.0,1.0	0.581,0.68,0.395	0.28
36901	44257	ENSMUSG00000109844	Gm31816	chr9	-	47297164	47297336	47270647	47270799	47368306	47368616	44257	5,1,1	1,1,0	2,0,0	0,2,1	247	75	0.00276191	0.372683	0.603,0.233,1.0	1.0,0.0,0.0	0.279
31676	38089	ENSMUSG00000062866	Phactr2	chr10	-	13257576	13257816	13253341	13253879	13291794	13291962	38089	24,28,23	3,0,2	33,22,16	3,8,5	315	75	0.0155954	0.865753	0.656,1.0,0.732	0.724,0.396,0.432	0.279
12154	14696	ENSMUSG00000048581	E130311K13Rik	chr3	-	63925333	63925481	63920200	63920361	63929256	63929391	14696	20,26,20	0,3,0	14,26,17	4,1,6	223	75	0.00211664	0.325425	1.0,0.745,1.0	0.541,0.897,0.488	0.273
5572	6901	ENSMUSG00000113204	Gm46430	chr13	-	74611263	74611321	74610199	74610326	74612723	74612948	6901	3,5,3	2,0,1	4,5,1	2,2,3	133	75	0.0494737	1	0.458,1.0,0.628	0.53,0.585,0.158	0.271
2913	3802	ENSMUSG00000041617	Ccdc74a	chr16	+	17649994	17650074	17648066	17648329	17650366	17650737	3802	7,1,9	0,1,0	6,4,10	2,7,2	155	75	7.42947e-05	0.0437327	1.0,0.326,1.0	0.592,0.217,0.708	0.27
23296	28027	ENSMUSG00000028456	Unc13b	chr4	+	43161442	43161478	43115102	43115160	43165743	43165978	28027	4,6,11	7,6,4	5,2,3	14,9,8	111	75	0.00947004	0.677293	0.279,0.403,0.65	0.194,0.131,0.202	0.268
13875	16783	ENSMUSG00000068263	Efcc1	chr6	+	87750623	87750762	87749131	87749277	87751763	87751905	16783	9,10,15	2,1,1	8,7,10	4,4,2	214	75	0.0198133	0.954611	0.612,0.778,0.84	0.412,0.38,0.637	0.267
35310	42348	ENSMUSG00000070371	Prss36	chr7	-	127934138	127934280	127933370	127933492	127934509	127934627	42348	7,4,7	0,1,0	2,4,7	0,2,4	217	75	7.7704e-05	0.0444511	1.0,0.58,1.0	1.0,0.409,0.377	0.265
37285	44695	ENSMUSG00000020807	4933427D14Rik	chr11	-	72191277	72191344	72189547	72189758	72191418	72191634	44695	10,6,5	3,4,10	2,8,6	12,13,15	142	75	0.026493	1	0.638,0.442,0.209	0.081,0.245,0.174	0.263
3220	4157	ENSMUSG00000023033	Scn8a	chr15	+	100899391	100899541	100869857	100870333	100936270	100936327	4157	6,1,3	1,1,0	3,1,2	1,1,1	225	75	0.00564913	0.550109	0.667,0.25,1.0	0.5,0.25,0.4	0.256
33334	40056	ENSMUSG00000028295	Smim8	chr4	-	34771873	34772053	34771257	34771414	34778223	34778337	40056	6,6,3	2,5,1	2,2,5	5,5,5	255	75	0.0463622	1	0.469,0.261,0.469	0.105,0.105,0.227	0.254
10805	13100	ENSMUSG00000028268	Gbp3	chr3	+	142560495	142560690	142560025	142560283	142561739	142561935	13100	11,9,4	0,0,1	8,8,9	2,1,2	270	75	0.000487192	0.137415	1.0,1.0,0.526	0.526,0.69,0.556	0.251
7399	9106	ENSMUSG00000071723	Gspt2	chrX	+	94639092	94639234	94638245	94638380	94640925	94641588	9106	29,40,33	3,1,0	38,25,25	3,6,7	217	75	0.000908392	0.207844	0.77,0.933,1.0	0.814,0.59,0.552	0.249
9568	11631	ENSMUSG00000028549	Itgb3bp	chr4	-	99798695	99798762	99789600	99789679	99814057	99814100	11631	6,2,9	4,7,5	2,1,3	10,9,8	142	75	0.00450528	0.495944	0.442,0.131,0.487	0.096,0.055,0.165	0.248
34918	41898	ENSMUSG00000025812	Pard3	chr8	+	127359726	127359810	127357274	127357366	127370247	127370372	41898	39,25,33	5,0,7	14,37,31	10,7,9	159	75	0.0202227	0.962257	0.786,1.0,0.69	0.398,0.714,0.619	0.248
35246	42273	ENSMUSG00000021870	Slmap	chr14	-	26459409	26459460	26453537	26453600	26460041	26460210	42273	33,32,27	5,7,9	11,15,27	7,9,20	126	75	0.000979797	0.213677	0.797,0.731,0.641	0.483,0.498,0.446	0.247
16946	20465	ENSMUSG00000052605	Isoc2b	chr7	-	4850754	4850825	4849334	4849567	4851392	4851533	20465	13,8,5	0,0,0	6,16,24	3,1,2	146	75	0.00144245	0.260385	1.0,1.0,1.0	0.507,0.892,0.86	0.247
38606	46282	ENSMUSG00000029647	Pan3	chr5	+	147466935	147467097	147455117	147455188	147503084	147503202	46282	24,12,20	2,0,3	19,20,16	3,5,5	237	75	0.0349814	1	0.792,1.0,0.678	0.667,0.559,0.503	0.247
16573	20034	ENSMUSG00000044783	Hjurp	chr1	-	88267947	88268026	88262470	88266658	88269320	88269413	20034	6,11,13	5,4,4	3,11,12	13,9,11	154	75	0.0232911	1	0.369,0.573,0.613	0.101,0.373,0.347	0.245
834	1042	ENSMUSG00000050875	Minar2	chr18	+	59065834	59066989	59062509	59062562	59072192	59074664	1042	67,77,64	1,0,0	74,84,104	5,1,2	1230	75	3.73402e-05	0.0280854	0.803,1.0,1.0	0.474,0.837,0.76	0.244
7319	9013	ENSMUSG00000049606	Zfp644	chr5	-	106695642	106695699	106679679	106679743	106696233	106696544	9013	4,1,3	0,0,2	3,5,2	1,1,2	132	75	0.0313986	1	1.0,1.0,0.46	0.63,0.74,0.362	0.243
11087	13420	ENSMUSG00000032355	Mlip	chr9	-	77229484	77231029	77181351	77181396	77239391	77239784	13420	54,38,37	1,1,0	34,44,69	2,1,3	1620	75	0.00232211	0.339262	0.714,0.638,1.0	0.44,0.671,0.516	0.242
16608	20072	ENSMUSG00000026098	Pms1	chr1	-	53290378	53290423	53281940	53282092	53296731	53297015	20072	2,3,2	0,0,0	1,3,2	0,5,0	120	75	0.0314712	1	1.0,1.0,1.0	1.0,0.273,1.0	0.242
23817	28624	ENSMUSG00000075463	4930594M22Rik	chr14	+	122923621	122923677	122913066	122913292	122926129	122929442	28624	4,8,1	5,2,2	1,2,1	5,5,2	131	75	0.0183742	0.934025	0.314,0.696,0.223	0.103,0.186,0.223	0.24
17363	20952	ENSMUSG00000071342	Lsmem1	chr12	-	40185288	40185420	40175492	40177228	40199206	40199315	20952	21,12,18	2,1,3	20,13,16	6,4,6	207	75	0.0179682	0.928093	0.792,0.813,0.685	0.547,0.541,0.491	0.237
17258	20820	ENSMUSG00000071042	Rasgrp3	chr17	+	75488816	75488949	75435895	75436168	75491757	75491790	20820	25,10,14	6,1,2	11,19,23	5,10,7	208	75	0.0460899	1	0.6,0.783,0.716	0.442,0.407,0.542	0.236
11084	13417	ENSMUSG00000032355	Mlip	chr9	-	77229484	77230954	77181351	77181396	77239391	77239784	13417	55,40,38	1,1,0	36,45,70	2,1,3	1545	75	0.00227299	0.338168	0.728,0.66,1.0	0.466,0.686,0.531	0.235
37300	44713	ENSMUSG00000038535	Zfp280d	chr9	+	72339615	72340339	72338745	72338864	72351524	72351570	44713	37,44,47	0,0,1	36,54,35	2,2,1	799	75	0.00160362	0.27716	1.0,1.0,0.815	0.628,0.717,0.767	0.234
19052	22915	ENSMUSG00000034755	Pcdh11x	chrX	+	120637594	120637624	120594704	120594785	120726500	120726699	22915	9,7,5	0,0,2	3,5,10	2,2,2	105	75	0.0044147	0.489911	1.0,1.0,0.641	0.517,0.641,0.781	0.234
39759	47637	ENSMUSG00000041654	Slc39a11	chr11	-	113613383	113613479	113591781	113591932	113649941	113650070	47637	3,1,1	2,3,1	1,0,0	3,2,5	171	75	0.0134755	0.809649	0.397,0.128,0.305	0.128,0.0,0.0	0.234
12162	14705	ENSMUSG00000012535	Tnpo3	chr6	-	29599539	29599698	29589028	29589229	29601957	29602023	14705	18,16,8	1,0,2	6,11,20	2,3,3	234	75	0.0154183	0.865513	0.852,1.0,0.562	0.49,0.54,0.681	0.234
13874	16782	ENSMUSG00000068263	Efcc1	chr6	+	87750620	87750762	87749131	87749277	87751763	87751905	16782	7,10,14	2,1,1	8,8,10	4,4,2	217	75	0.039218	1	0.547,0.776,0.829	0.409,0.409,0.633	0.234
6958	8572	ENSMUSG00000048997	Atxn7l2	chr3	-	108209588	108209717	108208975	108209095	108210344	108210468	8572	5,3,3	1,1,0	2,9,6	1,3,2	204	75	0.00390511	0.45841	0.648,0.524,1.0	0.424,0.524,0.524	0.233
4002	5071	ENSMUSG00000022329	Stk3	chr15	-	35114937	35114958	35114528	35114657	35115564	35115645	5071	10,13,21	9,7,3	6,7,17	8,15,10	96	75	0.047768	1	0.465,0.592,0.845	0.369,0.267,0.57	0.232
22510	27079	ENSMUSG00000033852	Gm28042	chr2	+	120031306	120031402	120030288	120030542	120031574	120031651	27079	12,12,14	0,0,0	11,16,12	2,1,2	171	75	0.00807563	0.646341	1.0,1.0,1.0	0.707,0.875,0.725	0.231
3229	4166	ENSMUSG00000023033	Scn8a	chr15	+	101023838	101023906	101018350	101018524	101029577	101029807	4166	12,8,12	2,1,0	7,14,9	3,2,4	143	75	0.00743658	0.618373	0.759,0.808,1.0	0.55,0.786,0.541	0.23
22265	26793	ENSMUSG00000036022	Fam122b	chrX	-	53253853	53253928	53244863	53245371	53254035	53254132	26793	2,0,3	5,6,1	1,0,0	6,3,3	150	75	0.031174	1	0.167,0.0,0.6	0.077,0.0,0.0	0.23
11345	13731	ENSMUSG00000028176	Lrrc7	chr3	-	158413129	158413205	158353264	158353467	158452691	158452789	13731	7,4,9	1,0,0	5,14,8	2,1,2	151	75	0.00470618	0.509724	0.777,1.0,1.0	0.554,0.874,0.665	0.228
16039	19395	ENSMUSG00000055897	Ppp4r1l-ps	chr2	-	173615482	173616423	173597039	173597187	173659322	173659367	19395	33,18,32	0,1,1	25,21,46	2,3,1	1016	75	0.00228953	0.338204	1.0,0.571,0.703	0.48,0.341,0.773	0.227
9978	12123	ENSMUSG00000038729	Pakap	chr4	+	57886288	57886327	57883023	57883202	57892868	57896982	12123	42,35,39	27,25,26	23,32,35	44,57,59	114	75	3.11903e-06	0.00666751	0.506,0.479,0.497	0.256,0.27,0.281	0.225
17422	21029	ENSMUSG00000097899	Gm16894	chr1	-	40085143	40085287	40084966	40085014	40085612	40085851	21029	8,6,6	1,1,0	2,12,7	3,0,2	219	75	0.00605373	0.568273	0.733,0.673,1.0	0.186,1.0,0.545	0.225
33248	39936	ENSMUSG00000023235	Ccl25	chr8	+	4347713	4348340	4327756	4327893	4348502	4348788	39936	1,1,18	0,1,0	13,4,4	0,1,3	702	75	0.000821015	0.196155	1.0,0.097,1.0	1.0,0.299,0.125	0.224
40255	48238	ENSMUSG00000019982	Myb	chr10	-	21144968	21145325	21142961	21143092	21146185	21146440	48238	3,1,4	0,0,2	9,2,7	2,2,0	432	75	0.0275807	1	1.0,1.0,0.258	0.439,0.148,1.0	0.224
30906	37157	ENSMUSG00000060579	Fhit	chr14	-	10991481	10991596	10729724	10729795	11125546	11125562	37157	3,1,7	2,2,2	2,0,2	2,3,4	190	75	0.0217669	0.998965	0.372,0.165,0.58	0.283,0.0,0.165	0.223
40252	48232	ENSMUSG00000038260	Trpm4	chr7	-	45327271	45327452	45326976	45327140	45333381	45333452	48232	2,7,7	1,0,0	1,6,9	0,3,5	256	75	0.000100746	0.0544628	0.369,1.0,1.0	1.0,0.369,0.345	0.218
33776	40575	ENSMUSG00000052446	Zfp961	chr8	+	71965793	71965916	71951065	71951160	71967898	71969926	40575	33,22,29	0,0,0	17,24,26	2,2,3	198	75	6.67899e-05	0.0411021	1.0,1.0,1.0	0.763,0.82,0.767	0.217
32710	39330	ENSMUSG00000001036	Epn2	chr11	-	61553509	61553579	61548007	61548042	61579566	61579658	39330	10,10,6	0,1,0	6,6,9	2,1,1	145	75	0.0390926	1	1.0,0.838,1.0	0.608,0.756,0.823	0.217
30321	36457	ENSMUSG00000030659	Nucb2	chr7	+	116506017	116506098	116504383	116504484	116509454	116509601	36457	7,5,8	5,4,11	4,2,1	7,9,6	156	75	0.010806	0.72035	0.402,0.375,0.259	0.216,0.097,0.074	0.216
12730	15392	ENSMUSG00000039103	Nexn	chr3	-	152249659	152249701	152248179	152248368	152252807	152252956	15392	12,14,12	23,16,5	10,9,12	26,31,28	117	75	0.0182871	0.933103	0.251,0.359,0.606	0.198,0.157,0.216	0.215
33780	40579	ENSMUSG00000052446	Zfp961	chr8	+	71966099	71966160	71951076	71951160	71967898	71968053	40579	17,12,13	0,0,0	17,14,16	2,2,3	136	75	0.00011779	0.0576407	1.0,1.0,1.0	0.824,0.794,0.746	0.212
27836	33380	ENSMUSG00000110105	Gm45844	chr7	-	7239979	7240207	7233330	7234502	7267218	7267280	33380	13,9,9	0,1,0	13,11,18	1,3,1	303	75	0.00216331	0.325425	1.0,0.69,1.0	0.763,0.476,0.817	0.211
29134	35038	ENSMUSG00000030447	Cyfip1	chr7	+	55897824	55897972	55896667	55896815	55899914	55900071	35038	19,28,25	0,0,0	9,30,13	5,0,0	223	75	0.0243431	1	1.0,1.0,1.0	0.377,1.0,1.0	0.208
35242	42269	ENSMUSG00000021870	Slmap	chr14	-	26459409	26459460	26438947	26439028	26460041	26460210	42269	14,13,7	0,0,3	2,4,6	1,0,5	126	75	0.0225068	1	1.0,1.0,0.581	0.543,1.0,0.417	0.207
13443	16248	ENSMUSG00000025925	Terf1	chr1	+	15815885	15815972	15813040	15813162	15819650	15819763	16248	20,24,24	0,1,0	16,30,18	1,2,7	162	75	4.05161e-05	0.0293857	1.0,0.917,1.0	0.881,0.874,0.543	0.206
38480	46135	ENSMUSG00000049321	Zfp2	chr11	-	50905605	50905686	50899058	50901291	50906085	50906157	46135	5,1,4	3,5,6	1,2,0	5,13,6	156	75	0.00194846	0.311569	0.445,0.088,0.243	0.088,0.069,0.0	0.206
16020	19373	ENSMUSG00000055897	Ppp4r1l-ps	chr2	-	173581971	173582113	173579319	173581296	173586996	173587115	19373	5,5,7	0,1,1	4,3,10	1,1,2	217	75	0.0101121	0.698408	1.0,0.633,0.708	0.58,0.509,0.633	0.206
24098	28965	ENSMUSG00000038637	Lrrc56	chr7	+	141207486	141207623	141207185	141207250	141207830	141207970	28965	13,11,25	0,0,0	14,15,21	1,1,3	212	75	0.00905485	0.671117	1.0,1.0,1.0	0.832,0.841,0.712	0.205
7755	9518	ENSMUSG00000031558	Slit2	chr5	+	48263640	48263667	48259543	48259683	48275581	48275675	9518	3,4,6	9,7,5	1,0,2	5,12,5	102	75	0.00109738	0.227924	0.197,0.296,0.469	0.128,0.0,0.227	0.202
35207	42232	ENSMUSG00000063142	Kcnma1	chr14	-	23336039	23336120	23330839	23330970	23336944	23337058	42232	110,90,126	45,79,67	86134117	138183148	156	75	4.22744e-06	0.0074653	0.54,0.354,0.475	0.231,0.26,0.275	0.201
29125	35027	ENSMUSG00000051504	Siglech	chr7	+	55768886	55769165	55768183	55768721	55771602	55771696	35027	39,20,31	0,2,0	25,22,11	1,2,2	354	75	0.0085978	0.654614	1.0,0.679,1.0	0.841,0.7,0.538	0.2
11984	14492	ENSMUSG00000029088	Kcnip4	chr5	-	48509658	48509760	48482530	48482655	48889365	48889557	14492	142120126	40,20,23	144111177	58,87,60	177	75	0.000496617	0.139108	0.601,0.718,0.699	0.513,0.351,0.556	0.199
29096	34987	ENSMUSG00000006958	Chrd	chr16	+	20736263	20736442	20735745	20735893	20736908	20737065	34987	41,42,40	0,3,0	21,20,25	3,2,2	254	75	0.00475984	0.510094	1.0,0.805,1.0	0.674,0.747,0.787	0.199
22508	27077	ENSMUSG00000033852	Gm28042	chr2	+	120030815	120030872	120030288	120030542	120031574	120031651	27077	15,16,7	0,0,0	16,6,15	2,1,2	132	75	0.00659741	0.590113	1.0,1.0,1.0	0.82,0.773,0.81	0.199
25324	30427	ENSMUSG00000039652	Cpeb3	chr19	-	37175212	37175326	37174622	37174985	37175535	37176063	30427	21,23,23	1,0,0	9,15,22	3,1,1	189	75	0.00997529	0.694951	0.893,1.0,1.0	0.543,0.856,0.897	0.199
29552	35537	ENSMUSG00000030498	Gas2	chr7	+	51863997	51864093	51862014	51862444	51864281	51864369	35537	6,0,6	3,6,3	2,2,1	7,4,9	171	75	0.0447912	1	0.467,0.0,0.467	0.111,0.18,0.046	0.199
29599	35595	ENSMUSG00000001773	Folh1	chr7	-	86746784	86746883	86746111	86746197	86756937	86757031	35595	28,17,25	0,0,0	20,24,35	1,4,4	174	75	5.70255e-06	0.00926459	1.0,1.0,1.0	0.896,0.721,0.79	0.198
32568	39165	ENSMUSG00000058897	Col25a1	chr3	+	130550036	130550081	130549174	130549243	130551959	130552004	39165	10,8,7	0,0,2	11,3,8	2,2,1	120	75	0.0157797	0.867268	1.0,1.0,0.686	0.775,0.484,0.833	0.198
268	343	ENSMUSG00000040929	Rfx3	chr19	-	27982853	27982946	27923207	27923266	28010971	28011045	343	12,11,7	7,6,7	3,10,6	7,11,15	168	75	0.0197175	0.954611	0.434,0.45,0.309	0.161,0.289,0.152	0.197
2557	3395	ENSMUSG00000022701	Ccdc191	chr16	+	43898089	43898231	43889799	43890038	43905345	43905483	3395	16,17,17	0,0,0	11,10,16	1,1,1	217	75	0.0436495	1	1.0,1.0,1.0	0.792,0.776,0.847	0.195
6607	8180	ENSMUSG00000087380	2210408F21Rik	chr6	+	31244104	31244358	31220350	31220519	31277847	31277955	8180	19,19,15	8,5,11	6,11,15	18,15,10	329	75	0.00455982	0.496658	0.351,0.464,0.237	0.071,0.143,0.255	0.194
24616	29602	ENSMUSG00000038782	1700028J19Rik	chr7	-	44230842	44230915	44229932	44230641	44231325	44231472	29602	2,1,3	0,1,0	2,6,2	1,0,3	148	75	0.0248964	1	1.0,0.336,1.0	0.503,1.0,0.253	0.193
31764	38183	ENSMUSG00000053714	4732471J01Rik	chr7	+	25385051	25385300	25384794	25384882	25385462	25385573	38183	11,9,23	0,0,0	19,16,20	1,1,1	324	75	0.0426903	1	1.0,1.0,1.0	0.815,0.787,0.822	0.192
31355	37722	ENSMUSG00000008129	4930432K21Rik	chr8	+	84162299	84162404	84161212	84161291	84166580	84167690	37722	4,5,6	1,1,0	2,4,5	3,0,2	180	75	0.00490902	0.516634	0.625,0.676,1.0	0.217,1.0,0.51	0.191
21058	25317	ENSMUSG00000109394	A230057D06Rik	chr7	-	61714645	61714744	61710898	61710986	61813261	61813371	25317	8,4,21	2,0,0	6,7,13	1,2,2	174	75	0.0101333	0.698408	0.633,1.0,1.0	0.721,0.601,0.737	0.191
19828	23855	ENSMUSG00000087578	Ccdc142os	chr6	-	83107742	83107914	83106866	83107190	83108810	83109054	23855	34,14,24	0,0,0	30,28,24	3,1,2	247	75	0.000983792	0.213677	1.0,1.0,1.0	0.752,0.895,0.785	0.189
5604	6948	ENSMUSG00000002871	Tpra1	chr6	+	88906537	88906712	88905945	88906078	88907569	88907760	6948	14,8,14	1,1,0	10,9,6	0,3,2	250	75	0.00560587	0.550109	0.808,0.706,1.0	1.0,0.474,0.474	0.189
29126	35028	ENSMUSG00000051504	Siglech	chr7	+	55769331	55769379	55768183	55768721	55771602	55771696	35028	7,9,10	0,2,0	8,5,9	1,2,2	123	75	0.0125929	0.790227	1.0,0.733,1.0	0.83,0.604,0.733	0.189
28172	33776	ENSMUSG00000022847	Thpo	chr16	-	20728718	20728933	20728381	20728468	20729063	20729217	33776	10,26,18	0,0,1	10,16,24	1,2,1	290	75	0.0424042	1	1.0,1.0,0.823	0.721,0.674,0.861	0.189
4934	6133	ENSMUSG00000020598	Nrcam	chr12	+	44597781	44597793	44594139	44594201	44598349	44599667	6133	17,4,14	0,0,0	7,10,16	2,2,2	87	75	0.00162159	0.277901	1.0,1.0,1.0	0.751,0.812,0.873	0.188
17883	21553	ENSMUSG00000036833	Pnpla7	chr2	+	24979831	24979897	24976087	24976313	24980033	24980108	21553	6,2,6	12,4,8	0,4,0	6,13,9	141	75	0.00215736	0.325425	0.21,0.21,0.285	0.0,0.141,0.0	0.188
67	76	ENSMUSG00000043531	Sorcs1	chr19	-	50152759	50152920	50143300	50144147	50153053	50153159	76	23,23,20	3,2,4	14,26,22	4,9,6	236	75	0.0438658	1	0.709,0.785,0.614	0.527,0.479,0.538	0.188
2917	3806	ENSMUSG00000041617	Ccdc74a	chr16	+	17650148	17650205	17648066	17648329	17650366	17650409	3806	16,21,20	0,1,0	30,22,17	2,7,2	132	75	3.36339e-05	0.025775	1.0,0.923,1.0	0.895,0.641,0.828	0.186
17926	21599	ENSMUSG00000035064	Eef2k	chr7	+	120844695	120844789	120843566	120843785	120858343	120858534	21599	4,2,1	1,0,1	1,2,1	1,0,5	169	75	0.00251268	0.353443	0.64,1.0,0.307	0.307,1.0,0.082	0.186
17108	20650	ENSMUSG00000073176	Zfp449	chrX	+	56348282	56348728	56346399	56346439	56353462	56353667	20650	64,42,50	2,0,0	26,45,40	2,2,1	521	75	0.0107556	0.719108	0.822,1.0,1.0	0.652,0.764,0.852	0.185
35748	42892	ENSMUSG00000024378	Stard4	chr18	-	33205220	33205325	33203404	33203815	33206119	33206246	42892	9,8,6	0,0,3	6,7,14	1,2,4	180	75	0.04122	1	1.0,1.0,0.455	0.714,0.593,0.593	0.185
8304	10157	ENSMUSG00000039607	Rbms3	chr9	-	116627889	116627937	116586017	116586095	116636368	116636479	10157	25,29,13	0,3,4	14,18,20	4,8,5	123	75	0.0154644	0.865513	1.0,0.855,0.665	0.681,0.578,0.709	0.184
35888	43051	ENSMUSG00000034908	Sidt2	chr9	-	45946505	45946568	45945740	45945766	45946744	45946816	43051	1,4,2	2,0,0	3,7,4	2,1,3	138	75	0.0183455	0.934025	0.214,1.0,1.0	0.449,0.792,0.42	0.184
35907	43072	ENSMUSG00000027284	Cdan1	chr2	-	120730468	120730502	120729941	120730099	120730701	120731192	43072	14,12,5	1,0,1	7,13,7	3,4,1	109	75	0.000803019	0.194388	0.906,1.0,0.775	0.616,0.691,0.828	0.182
3569	4582	ENSMUSG00000075555	Gm10863	chr15	+	79172719	79172841	79166065	79166179	79210190	79210249	4582	1,2,2	3,1,4	0,0,1	3,1,2	197	75	0.0316854	1	0.113,0.432,0.16	0.0,0.0,0.16	0.182
5574	6903	ENSMUSG00000113204	Gm46430	chr13	-	74611263	74611387	74610199	74610326	74612723	74612948	6903	5,9,10	2,0,1	9,7,9	2,2,3	199	75	0.0452593	1	0.485,1.0,0.79	0.629,0.569,0.531	0.182
30340	36481	ENSMUSG00000109284	B230311B06Rik	chr7	+	118594952	118595034	118592342	118592460	118596424	118596741	36481	3,4,7	0,0,0	9,8,12	1,1,1	157	75	0.0488204	1	1.0,1.0,1.0	0.811,0.793,0.851	0.182
17805	21470	ENSMUSG00000041144	Dnah7b	chr1	+	46085554	46085702	46083704	46083813	46097997	46098085	21470	6,3,7	1,0,0	5,16,10	1,2,1	223	75	0.0101625	0.698408	0.669,1.0,1.0	0.627,0.729,0.771	0.181
18759	22575	ENSMUSG00000038496	Slc19a3	chr1	-	83028012	83028142	83026225	83026380	83038369	83038448	22575	11,12,9	0,0,1	10,17,12	3,0,2	205	75	0.00637773	0.57762	1.0,1.0,0.767	0.549,1.0,0.687	0.177
257	329	ENSMUSG00000064202	4430402I18Rik	chr19	-	28954089	28954131	28948618	28948743	28959679	28959728	329	7,3,5	1,0,1	6,2,3	2,0,3	117	75	0.00842287	0.651626	0.818,1.0,0.762	0.658,1.0,0.391	0.177
35010	42011	ENSMUSG00000032228	Tcf12	chr9	-	72006700	72006762	72000415	72000518	72109675	72109748	42011	20,16,23	1,3,1	10,14,9	1,4,4	137	75	0.0375084	1	0.916,0.745,0.926	0.846,0.657,0.552	0.177
33743	40536	ENSMUSG00000036006	Ripor2	chr13	+	24696470	24696596	24695572	24695702	24701061	24701730	40536	11,11,15	13,9,5	10,6,13	16,15,16	201	75	0.0429546	1	0.24,0.313,0.528	0.189,0.13,0.233	0.176
34631	41570	ENSMUSG00000003847	Nfat5	chr8	+	107295580	107295634	107293469	107293898	107324638	107324764	41570	51,49,56	17,6,8	37,55,47	15,18,26	129	75	0.00838638	0.65004	0.636,0.826,0.803	0.589,0.64,0.512	0.175
13731	16584	ENSMUSG00000031385	Plxnb3	chrX	+	73759455	73759583	73757089	73757150	73759893	73760073	16584	34,31,31	7,7,4	28,29,27	8,15,10	203	75	0.0284923	1	0.642,0.621,0.741	0.564,0.417,0.499	0.175
12153	14695	ENSMUSG00000048581	E130311K13Rik	chr3	-	63925333	63925481	63920200	63920361	63927263	63927323	14695	30,31,25	2,3,2	21,34,20	3,7,5	223	75	0.0351706	1	0.835,0.777,0.808	0.702,0.62,0.574	0.175
26242	31489	ENSMUSG00000063952	Brpf3	chr17	+	28828343	28828441	28823972	28824066	28835761	28835829	31489	36,41,37	0,1,0	20,32,26	1,2,6	173	75	3.14977e-05	0.0255862	1.0,0.947,1.0	0.897,0.874,0.653	0.174
7274	8960	ENSMUSG00000031441	Atp11a	chr8	+	12863758	12863862	12859313	12859479	12864919	12868728	8960	30,19,26	1,0,0	17,32,16	3,1,2	179	75	0.00233792	0.340347	0.926,1.0,1.0	0.704,0.931,0.77	0.174
13700	16548	ENSMUSG00000031284	Pak3	chrX	+	143672601	143672893	143518697	143518763	143693286	143693488	16548	1,4,3	5,1,5	0,0,2	5,2,5	367	75	0.00938554	0.676341	0.039,0.45,0.109	0.0,0.0,0.076	0.174
11487	13898	ENSMUSG00000028184	Adgrl2	chr3	-	148818647	148818686	148817763	148817928	148820450	148820468	13898	5,2,2	5,2,3	0,2,2	5,2,6	114	75	0.0443087	1	0.397,0.397,0.305	0.0,0.397,0.18	0.174
8251	10101	ENSMUSG00000033364	Usp37	chr1	-	74459914	74459980	74456078	74456220	74461565	74461730	10101	61,49,39	7,10,5	33,39,44	7,15,20	141	75	0.00515264	0.528484	0.823,0.723,0.806	0.715,0.58,0.539	0.173
38207	45819	ENSMUSG00000020173	Cobl	chr11	-	12306957	12307128	12266855	12267144	12309613	12309752	45819	15,16,14	0,0,2	8,15,17	1,1,3	246	75	0.010682	0.717125	1.0,1.0,0.681	0.709,0.821,0.633	0.173
32680	39299	ENSMUSG00000020747	Tmem94	chr11	+	115776070	115776210	115775755	115775889	115777247	115777377	39299	2,4,1	3,2,3	0,0,2	2,4,3	215	75	0.00610885	0.569076	0.189,0.411,0.104	0.0,0.0,0.189	0.172
5847	7249	ENSMUSG00000042213	Zfand4	chr6	+	116284739	116284815	116273572	116273872	116285853	116285921	7249	1,2,2	0,1,1	5,3,2	2,2,1	151	75	0.0110859	0.730947	1.0,0.498,0.498	0.554,0.427,0.498	0.172
10946	13266	ENSMUSG00000051278	Zgrf1	chr3	+	127608484	127608632	127606368	127606446	127611783	127611911	13266	10,11,19	1,0,0	22,16,10	2,1,2	223	75	0.00656028	0.589496	0.771,1.0,1.0	0.787,0.843,0.627	0.171
12155	14697	ENSMUSG00000048581	E130311K13Rik	chr3	-	63927263	63927323	63920200	63920361	63929256	63929391	14697	11,16,14	0,3,0	16,25,17	4,1,6	135	75	0.00935254	0.676341	1.0,0.748,1.0	0.69,0.933,0.612	0.171
19556	23530	ENSMUSG00000035476	Tab3	chrX	+	85575549	85575610	85574021	85574165	85609389	85609584	23530	12,11,11	3,0,0	10,14,10	3,2,2	136	75	0.0285814	1	0.688,1.0,1.0	0.648,0.794,0.734	0.171
28566	34287	ENSMUSG00000069678	Pcgf1	chr6	+	83078400	83078478	83077868	83078238	83078894	83078995	34287	37,21,32	2,3,2	23,32,26	4,9,6	153	75	0.00639967	0.57762	0.901,0.774,0.887	0.738,0.635,0.68	0.17
13867	16772	ENSMUSG00000026113	Inpp4a	chr1	+	37383338	37383371	37379921	37380060	37387697	37387870	16772	206123156	74,62,51	154196204	135152141	108	75	1.59786e-06	0.00432657	0.659,0.579,0.68	0.442,0.472,0.501	0.168
14818	17900	ENSMUSG00000002279	Lmf1	chr17	+	25588675	25588742	25585542	25585852	25612295	25612444	17900	8,7,11	1,0,1	7,8,7	1,3,1	142	75	0.00863879	0.654614	0.809,1.0,0.853	0.787,0.585,0.787	0.168
5485	6802	ENSMUSG00000034334	Fam151b	chr13	-	92466976	92467112	92449624	92450252	92477827	92477953	6802	22,29,27	2,0,2	18,37,28	5,5,2	211	75	0.0183692	0.934025	0.796,1.0,0.828	0.561,0.725,0.833	0.168
23160	27866	ENSMUSG00000031229	Atrx	chrX	-	105911469	105911654	105899880	105899993	105929099	105929346	27866	103,99,90	3,4,6	66,115,96	7,12,16	260	75	0.000941834	0.209013	0.908,0.877,0.812	0.731,0.734,0.634	0.166
19572	23553	ENSMUSG00000004633	Chn2	chr6	+	54194025	54194081	54039572	54040155	54273075	54273153	23553	1,3,4	1,0,0	5,3,2	2,0,3	131	75	0.0029564	0.391131	0.364,1.0,1.0	0.589,1.0,0.276	0.166
4942	6143	ENSMUSG00000024617	Camk2a	chr18	+	60969010	60969043	60963553	60963963	60969993	60970042	6143	92,70,56	83,67,83	44,56,72	111137157	108	75	4.04974e-06	0.0074653	0.435,0.42,0.319	0.216,0.221,0.242	0.165
6827	8422	ENSMUSG00000035299	Mid1	chrX	+	169976921	169977029	169966062	169966158	169981884	169982033	8422	25,16,15	0,2,0	11,24,23	3,3,1	183	75	0.00363245	0.438463	1.0,0.766,1.0	0.6,0.766,0.904	0.165
30836	37078	ENSMUSG00000041769	Ppp2r2d	chr7	+	138848458	138848665	138846859	138847083	138868409	138868507	37078	11,19,27	1,0,0	26,27,11	1,2,2	282	75	0.00823962	0.646938	0.745,1.0,1.0	0.874,0.782,0.594	0.165
11299	13670	ENSMUSG00000040896	Kcnd3	chr3	+	105666961	105667018	105665456	105665546	105668079	105668327	13670	107,90,99	29,32,35	83,72,73	56,37,54	132	75	0.000140506	0.0634086	0.677,0.615,0.616	0.457,0.525,0.434	0.164
20798	25010	ENSMUSG00000059772	Slx1b	chr7	-	126692752	126692804	126691927	126692659	126695424	126695639	25010	18,26,16	19,14,23	7,17,14	20,21,36	127	75	0.0208251	0.975585	0.359,0.523,0.291	0.171,0.323,0.187	0.164
17836	21503	ENSMUSG00000001120	Pcbp3	chr10	-	76850221	76850348	76847735	76847812	76892556	76892656	21503	5,2,7	4,3,4	0,2,3	4,3,4	202	75	0.0368209	1	0.317,0.198,0.394	0.0,0.198,0.218	0.164
38516	46175	ENSMUSG00000020385	Clk4	chr11	+	51270536	51270595	51268768	51268846	51271799	51272019	46175	21,20,15	0,1,0	17,19,25	2,3,3	134	75	0.000234677	0.089921	1.0,0.918,1.0	0.826,0.78,0.823	0.163
3421	4392	ENSMUSG00000064284	Cdpf1	chr15	-	85810842	85811048	85809211	85809324	85811638	85811654	4392	39,26,34	2,2,2	27,21,49	4,3,7	281	75	0.0424904	1	0.839,0.776,0.819	0.643,0.651,0.651	0.163
31331	37695	ENSMUSG00000024542	Cep192	chr18	+	67804365	67804494	67802988	67803156	67807256	67807405	37695	6,7,4	0,2,0	16,9,7	2,1,2	204	75	0.0197591	0.954611	1.0,0.563,1.0	0.746,0.768,0.563	0.162
14161	17133	ENSMUSG00000004113	Cacna1b	chr2	-	24682975	24683038	24678875	24679640	24685767	24685868	17133	20,10,12	1,0,0	25,18,15	1,2,4	138	75	0.000973158	0.213653	0.916,1.0,1.0	0.931,0.83,0.671	0.161
6390	7920	ENSMUSG00000075569	Rsph10b	chr5	+	143979857	143979948	143977046	143977166	143983903	143984102	7920	8,12,10	0,0,1	5,13,16	1,0,4	166	75	0.0121618	0.774239	1.0,1.0,0.819	0.693,1.0,0.644	0.161
25325	30428	ENSMUSG00000039652	Cpeb3	chr19	-	37175212	37175326	37174622	37174985	37175892	37176056	30428	21,24,23	9,12,9	9,16,22	12,10,18	189	75	0.0372539	1	0.481,0.442,0.504	0.229,0.388,0.327	0.161
12322	14897	ENSMUSG00000083844	Ube2d-ps	chr11	+	5769041	5769072	5765508	5765571	5769166	5769243	14897	5,1,5	5,6,11	0,1,3	16,7,9	106	75	0.00810159	0.646341	0.414,0.105,0.243	0.0,0.092,0.191	0.16
7781	9547	ENSMUSG00000032878	Ccdc85a	chr11	-	28396045	28396165	28385684	28388948	28434080	28434157	9547	44,61,38	7,5,5	42,39,42	10,13,9	195	75	0.015598	0.865753	0.707,0.824,0.745	0.618,0.536,0.642	0.16
39336	47149	ENSMUSG00000020866	Cacna1g	chr11	-	94423670	94423724	94418818	94418970	94425784	94425977	47149	34,29,26	7,4,3	29,29,34	12,10,9	129	75	0.021667	0.995969	0.738,0.808,0.834	0.584,0.628,0.687	0.16
27474	32946	ENSMUSG00000030249	Abcc9	chr6	-	142648026	142648065	142646271	142646373	142652526	142652632	32946	16,16,13	0,0,0	16,21,9	2,1,2	114	75	0.0345804	1	1.0,1.0,1.0	0.84,0.933,0.748	0.16
36358	43597	ENSMUSG00000009894	Snap47	chr11	-	59442791	59442841	59438033	59438513	59449792	59449916	43597	6,10,5	8,13,14	2,3,4	12,13,19	125	75	0.00991044	0.69281	0.31,0.316,0.176	0.091,0.122,0.112	0.159
32810	39436	ENSMUSG00000029769	Ccdc136	chr6	+	29415430	29415655	29414785	29414980	29421990	29422097	39436	55,57,62	6,4,3	54,56,43	8,7,9	300	75	0.0352585	1	0.696,0.781,0.838	0.628,0.667,0.544	0.159
32762	39384	ENSMUSG00000051427	Ccdc157	chr11	-	4158159	4158289	4149930	4150102	4160158	4160218	39384	3,3,2	0,2,0	6,3,6	0,2,2	205	75	0.0428574	1	1.0,0.354,1.0	1.0,0.354,0.523	0.159
9770	11882	ENSMUSG00000066442	Mthfs	chr9	+	89226170	89226387	89215208	89215470	89239841	89239981	11882	2,6,4	5,4,4	1,2,0	4,12,6	292	75	0.000455886	0.134095	0.093,0.278,0.204	0.06,0.041,0.0	0.158
24614	29600	ENSMUSG00000038782	1700028J19Rik	chr7	-	44230781	44230915	44229932	44230641	44231325	44231472	29600	1,0,2	0,1,0	2,4,1	1,0,3	209	75	0.00670849	0.591046	1.0,0.0,1.0	0.418,1.0,0.107	0.158
3823	4859	ENSMUSG00000022335	Zfat	chr15	-	68146502	68146591	68118935	68119074	68165752	68165926	4859	17,13,14	1,1,1	13,7,26	1,2,6	164	75	0.0374592	1	0.886,0.856,0.865	0.856,0.615,0.665	0.157
31313	37669	ENSMUSG00000015501	Hivep2	chr10	+	14123017	14123200	14117518	14117600	14126451	14126496	37669	3,1,4	4,1,7	0,2,0	7,7,3	258	75	0.00215053	0.325425	0.179,0.225,0.142	0.0,0.077,0.0	0.156
23327	28065	ENSMUSG00000022223	Sdr39u1	chr14	-	55899719	55899729	55899183	55899305	55899813	55899920	28065	14,8,9	25,16,14	6,7,6	23,26,29	85	75	0.0114442	0.741334	0.331,0.306,0.362	0.187,0.192,0.154	0.155
14447	17476	ENSMUSG00000036437	Npy1r	chr8	+	66701387	66701536	66699367	66699441	66703782	66704625	17476	4,2,8	1,0,0	2,7,6	0,3,1	224	75	0.0227262	1	0.573,1.0,1.0	1.0,0.439,0.668	0.155
26244	31491	ENSMUSG00000063952	Brpf3	chr17	+	28831313	28831411	28824025	28824066	28835761	28835916	31491	33,36,34	0,1,0	22,30,33	1,2,6	173	75	4.70226e-05	0.0308044	1.0,0.94,1.0	0.905,0.867,0.705	0.154
33336	40058	ENSMUSG00000028295	Smim8	chr4	-	34771877	34772053	34770887	34771414	34778223	34778270	40058	2,6,1	2,5,1	1,1,3	5,5,5	251	75	0.04937	1	0.23,0.264,0.23	0.056,0.056,0.152	0.153
31681	38094	ENSMUSG00000062866	Phactr2	chr10	-	13261765	13261924	13253341	13253879	13291794	13291962	38094	59,43,39	3,0,2	43,47,60	3,8,5	234	75	0.00764477	0.629818	0.863,1.0,0.862	0.821,0.653,0.794	0.152
19895	23932	ENSMUSG00000025968	Ndufs1	chr1	-	63172153	63172257	63170848	63170914	63175636	63175688	23932	18,13,30	0,0,0	16,22,18	0,3,2	179	75	0.0189789	0.941486	1.0,1.0,1.0	1.0,0.754,0.79	0.152
13730	16583	ENSMUSG00000031385	Plxnb3	chrX	+	73758522	73759583	73757089	73757150	73759893	73760073	16583	224189244	7,7,4	157225231	8,15,10	1136	75	0.0310025	1	0.679,0.641,0.801	0.564,0.498,0.604	0.152
33778	40577	ENSMUSG00000052446	Zfp961	chr8	+	71965793	71965920	71951066	71951160	71967898	71968278	40577	50,39,43	0,0,0	33,35,37	2,2,3	202	75	0.000368979	0.116302	1.0,1.0,1.0	0.86,0.867,0.821	0.151
24281	29181	ENSMUSG00000040875	Osbpl10	chr9	+	115109399	115109591	115067245	115067325	115167081	115167281	29181	58,68,56	5,1,3	40,62,61	4,5,12	267	75	0.0177742	0.927914	0.765,0.95,0.84	0.737,0.777,0.588	0.151
31038	37340	ENSMUSG00000051910	Sox6	chr7	-	115579015	115579138	115550009	115550159	115580564	115580644	37340	8,11,8	11,6,6	4,7,2	13,5,12	198	75	0.0315482	1	0.216,0.41,0.336	0.104,0.347,0.059	0.151
36529	43803	ENSMUSG00000032175	Tyk2	chr9	-	21124410	21124558	21121391	21121758	21124863	21124981	43803	28,25,23	0,0,3	9,31,19	1,2,3	223	75	0.0375276	1	1.0,1.0,0.721	0.752,0.839,0.681	0.15
15200	18374	ENSMUSG00000047013	Fbxo41	chr6	-	85485920	85486095	85483825	85484863	85502702	85502994	18374	40,19,29	2,1,3	28,48,57	6,5,8	250	75	0.0499844	1	0.857,0.851,0.744	0.583,0.742,0.681	0.149
13526	16335	ENSMUSG00000024743	Syt7	chr19	+	10422784	10423012	10417962	10418042	10435549	10435685	16335	187168187	77,72,75	138164223	117146180	303	75	4.04106e-08	0.000205165	0.375,0.366,0.382	0.226,0.218,0.235	0.148
2475	3306	ENSMUSG00000035258	Abi3bp	chr16	+	56654001	56654079	56652136	56652217	56657265	56657331	3306	15,28,31	0,0,0	18,26,29	2,2,2	153	75	0.00268985	0.36661	1.0,1.0,1.0	0.815,0.864,0.877	0.148
11460	13865	ENSMUSG00000074282	Zfp94	chr7	-	24311464	24311503	24308870	24309197	24312381	24312495	13865	18,22,21	0,4,0	13,18,15	2,5,2	114	75	0.0234213	1	1.0,0.783,1.0	0.81,0.703,0.831	0.146
12321	14896	ENSMUSG00000083844	Ube2d-ps	chr11	+	5768885	5769072	5765508	5765571	5769166	5769243	14896	10,5,14	5,6,11	9,3,5	16,7,9	262	75	0.0266557	1	0.364,0.193,0.267	0.139,0.109,0.137	0.146
31776	38200	ENSMUSG00000038215	Cep44	chr8	-	56549224	56549384	56547387	56547524	56550687	56550799	38200	48,32,45	4,3,2	27,28,46	2,6,10	235	75	0.0371644	1	0.793,0.773,0.878	0.812,0.598,0.595	0.146
13528	16337	ENSMUSG00000024743	Syt7	chr19	+	10422784	10423012	10421756	10421888	10435549	10435685	16337	208192205	47,26,35	150206252	49,74,66	303	75	0.00091602	0.207844	0.523,0.646,0.592	0.431,0.408,0.486	0.145
6677	8255	ENSMUSG00000055923	Aasdh	chr5	-	76904208	76904380	76901917	76902185	76905422	76905427	8255	23,21,19	1,0,0	21,31,40	2,2,2	247	75	0.0025323	0.353443	0.875,1.0,1.0	0.761,0.825,0.859	0.143
18466	22213	ENSMUSG00000025909	Sntg1	chr1	-	8882160	8882214	8803916	8803970	8999185	8999249	22213	6,3,1	8,8,16	1,0,1	9,8,18	129	75	0.000593485	0.156526	0.304,0.179,0.035	0.061,0.0,0.031	0.142
2670	3530	ENSMUSG00000022772	Senp5	chr16	-	31977598	31977757	31968799	31968937	31983263	31983311	3530	90,68,46	1,2,0	59,77,79	8,3,4	234	75	0.000314315	0.108188	0.966,0.916,1.0	0.703,0.892,0.864	0.141
11501	13914	ENSMUSG00000028184	Adgrl2	chr3	-	148820972	148821054	148820450	148820468	148821279	148821408	13914	4,0,2	3,10,7	0,1,0	6,5,9	157	75	0.0162302	0.876605	0.389,0.0,0.12	0.0,0.087,0.0	0.141
4751	5933	ENSMUSG00000021068	Nin	chr12	-	70022280	70022341	70020833	70021031	70025406	70025481	5933	14,5,11	1,1,1	13,7,10	2,1,6	136	75	0.0176161	0.920846	0.885,0.734,0.858	0.782,0.794,0.479	0.141
39755	47632	ENSMUSG00000041654	Slc39a11	chr11	-	113559510	113559549	113523465	113523624	113562005	113562124	47632	19,14,9	0,0,0	13,24,22	2,3,1	114	75	0.00448539	0.495944	1.0,1.0,1.0	0.81,0.84,0.935	0.138
23947	28781	ENSMUSG00000032067	Pts	chr9	-	50526869	50526949	50524722	50524779	50528556	50528651	28781	30,32,24	1,1,2	28,39,39	5,6,4	155	75	0.0067438	0.592679	0.936,0.939,0.853	0.73,0.759,0.825	0.138
37827	45356	ENSMUSG00000029778	Adcyap1r1	chr6	+	55487658	55487742	55484941	55485033	55491229	55491310	45356	5,9,3	22,8,14	1,1,1	13,8,13	159	75	0.000796734	0.194388	0.097,0.347,0.092	0.035,0.056,0.035	0.137
12952	15658	ENSMUSG00000061207	Stk19	chr17	-	34824581	34824661	34824223	34824324	34824750	34824848	15658	33,37,32	0,1,0	14,41,34	3,1,2	155	75	0.00755422	0.624892	1.0,0.947,1.0	0.693,0.952,0.892	0.137
16614	20084	ENSMUSG00000026312	Cdh7	chr1	+	109983244	109983331	109983005	109983051	109993985	109995955	20084	9,2,1	5,11,10	1,2,0	9,7,6	162	75	0.0101553	0.698408	0.455,0.078,0.044	0.049,0.117,0.0	0.137
31816	38253	ENSMUSG00000019856	Fam184a	chr10	-	53638176	53638281	53633144	53633715	53640944	53641062	38253	60,62,55	4,8,12	47,61,45	14,12,12	180	75	0.0481009	1	0.862,0.764,0.656	0.583,0.679,0.61	0.137
20564	24737	ENSMUSG00000038766	Gabpb2	chr3	-	95216213	95216268	95208839	95208936	95217588	95217694	24737	20,19,18	1,0,0	16,25,23	2,0,6	130	75	0.000446983	0.134095	0.92,1.0,1.0	0.822,1.0,0.689	0.136
833	1041	ENSMUSG00000050875	Minar2	chr18	+	59065834	59065885	59062247	59062562	59072192	59072417	1041	11,25,18	1,0,0	16,22,24	5,1,2	126	75	0.000510651	0.142059	0.868,1.0,1.0	0.656,0.929,0.877	0.135
5216	6480	ENSMUSG00000062822	4833420G17Rik	chr13	+	119464564	119464690	119462771	119463119	119465279	119466304	6480	17,20,10	1,0,1	19,32,16	3,0,5	201	75	0.00221637	0.332177	0.864,1.0,0.789	0.703,1.0,0.544	0.135
25155	30237	ENSMUSG00000042590	Ipo11	chr13	-	106857498	106857525	106857228	106857308	106860860	106860937	30237	36,49,48	18,13,17	53,50,42	30,37,26	102	75	0.0158056	0.867268	0.595,0.735,0.675	0.565,0.498,0.543	0.133
24729	29744	ENSMUSG00000056296	Synpr	chr14	+	13329665	13329721	13285140	13285206	13562917	13566712	29744	1,1,3	3,3,4	1,0,1	3,3,9	131	75	0.0200723	0.958131	0.16,0.16,0.3	0.16,0.0,0.06	0.133
3861	4912	ENSMUSG00000050891	Tatdn1	chr15	-	58923828	58923968	58921273	58921417	58926435	58926485	4912	50,48,45	4,1,4	41,62,56	5,8,9	215	75	0.0291269	1	0.813,0.944,0.797	0.741,0.73,0.685	0.133
15452	18687	ENSMUSG00000026708	Cenpl	chr1	+	161079867	161080010	161078228	161078480	161082907	161083450	18687	2,3,2	5,7,4	0,0,0	1,4,8	218	75	0.00188514	0.303085	0.121,0.128,0.147	0.0,0.0,0.0	0.132
27556	33050	ENSMUSG00000027763	Mbnl1	chr3	+	60621422	60621458	60615619	60615773	60625123	60625198	33050	57,60,71	13,23,27	56,53,43	26,27,33	111	75	0.0234866	1	0.748,0.638,0.64	0.593,0.57,0.468	0.132
26770	32094	ENSMUSG00000030281	Il17rc	chr6	+	113474552	113474597	113474160	113474272	113476398	113476538	32094	2,11,5	0,2,0	7,16,10	2,2,1	120	75	0.0317262	1	1.0,0.775,1.0	0.686,0.833,0.862	0.131
36500	43774	ENSMUSG00000041488	Stx3	chr19	-	11781566	11781680	11777484	11779173	11783025	11783136	43774	3,9,5	0,0,2	7,6,10	1,1,2	189	75	0.0323713	1	1.0,1.0,0.498	0.735,0.704,0.665	0.131
39970	47890	ENSMUSG00000033740	St18	chr1	+	6737579	6737657	6734869	6734972	6752295	6752368	47890	49,30,40	3,2,5	40,29,37	4,5,12	153	75	0.0334489	1	0.889,0.88,0.797	0.831,0.74,0.602	0.131
30925	37181	ENSMUSG00000056763	Cspp1	chr1	+	10104211	10104364	10095865	10096013	10108368	10108481	37181	46,22,26	16,11,10	17,25,26	14,19,15	228	75	0.0361425	1	0.486,0.397,0.461	0.285,0.302,0.363	0.131
13529	16339	ENSMUSG00000024743	Syt7	chr19	+	10426298	10426667	10417962	10418042	10435549	10435685	16339	609572701	77,72,75	584775842	117146180	444	75	1.16618e-05	0.0143312	0.572,0.573,0.612	0.457,0.473,0.441	0.129
35098	42113	ENSMUSG00000039599	Fam149b	chr14	+	20363262	20363450	20359754	20359916	20374329	20374454	42113	153,125,84	3,1,1	119135135	9,7,7	263	75	0.000132114	0.0609765	0.936,0.973,0.96	0.79,0.846,0.846	0.129
14383	17395	ENSMUSG00000034675	Dbn1	chr13	-	55476635	55476773	55476145	55476316	55477550	55477680	17395	152117117	47,54,57	89105108	65,78,70	213	75	0.00131456	0.25185	0.532,0.433,0.42	0.325,0.322,0.352	0.129
16476	19925	ENSMUSG00000027601	Mtfr1	chr3	+	19208490	19208527	19206451	19206550	19211467	19211583	19925	49,47,49	8,13,5	37,43,53	12,15,18	112	75	0.0255961	1	0.804,0.708,0.868	0.674,0.657,0.663	0.129
4901	6099	ENSMUSG00000035293	G2e3	chr12	+	51365254	51365559	51363416	51363546	51367774	51367956	6099	73,75,103	1,2,3	55,79,69	4,3,5	380	75	0.0454024	1	0.935,0.881,0.871	0.731,0.839,0.731	0.129
22524	27094	ENSMUSG00000032059	Alg9	chr9	+	50783257	50783328	50778969	50779104	50788152	50788241	27094	40,37,39	1,1,4	34,42,40	3,7,7	146	75	0.0101804	0.698457	0.954,0.95,0.834	0.853,0.755,0.746	0.128
6109	7580	ENSMUSG00000056698	Elmod3	chr6	-	72596435	72596466	72594739	72595020	72598321	72598342	7580	17,23,19	28,23,28	13,13,16	25,44,42	106	75	0.0117261	0.755982	0.3,0.414,0.324	0.269,0.173,0.212	0.128
20892	25124	ENSMUSG00000034327	Kctd9	chr14	+	67734140	67734290	67733346	67733442	67737605	67737711	25124	143122102	8,7,6	105142109	9,20,17	225	75	0.0030172	0.39742	0.856,0.853,0.85	0.795,0.703,0.681	0.127
15223	18409	ENSMUSG00000028108	Ecm1	chr3	-	95735198	95735419	95734822	95734910	95735846	95736221	18409	50,42,44	0,3,0	50,73,64	3,5,4	296	75	0.00406198	0.470502	1.0,0.78,1.0	0.809,0.787,0.802	0.127
23618	28397	ENSMUSG00000109780	Gm45447	chr2	+	161112103	161112319	161109410	161109828	161113687	161114858	28397	15,16,15	1,0,0	18,14,29	2,0,3	291	75	0.00854772	0.654614	0.794,1.0,1.0	0.699,1.0,0.714	0.127
19146	23032	ENSMUSG00000053580	Tanc2	chr11	+	105758921	105759032	105713381	105713453	105776805	105776897	23032	26,30,28	0,1,0	11,22,27	1,0,4	186	75	0.0186869	0.940507	1.0,0.924,1.0	0.816,1.0,0.731	0.126
39480	47309	ENSMUSG00000039735	Fnbp1l	chr3	-	122552135	122552150	122549155	122549265	122556411	122556570	47309	6,12,9	0,0,0	9,13,18	2,0,3	90	75	0.0467857	1	1.0,1.0,1.0	0.789,1.0,0.833	0.126
14885	17998	ENSMUSG00000030304	Ergic2	chr6	-	148190918	148191023	148189499	148189584	148195194	148195290	17998	6,6,6	1,0,1	6,12,2	0,1,3	180	75	0.0488134	1	0.714,1.0,0.714	1.0,0.833,0.217	0.126
19487	23442	ENSMUSG00000037605	Adgrl3	chr5	+	81774392	81774431	81771583	81771680	81787435	81787564	23442	2,2,3	10,13,10	0,0,0	7,9,5	114	75	0.0015722	0.276309	0.116,0.092,0.165	0.0,0.0,0.0	0.124
23457	28218	ENSMUSG00000038180	Spag4	chr2	+	156066566	156066633	156066133	156066238	156066804	156066866	28218	3,2,3	1,1,0	1,4,3	0,2,5	142	75	0.00309377	0.402746	0.613,0.514,1.0	1.0,0.514,0.241	0.124
13520	16329	ENSMUSG00000024743	Syt7	chr19	+	10421756	10421888	10417962	10418042	10435549	10435685	16329	384311351	77,72,75	351441442	117146180	207	75	2.86831e-05	0.0245315	0.644,0.61,0.629	0.521,0.523,0.471	0.123
19656	23658	ENSMUSG00000061689	Dlgap4	chr2	+	156748331	156748420	156748022	156748102	156748943	156749020	23658	93107130	81,69,79	107101139	139132149	164	75	0.00010191	0.0544628	0.344,0.415,0.429	0.26,0.259,0.299	0.123
13779	16647	ENSMUSG00000015980	Lrrc27	chr7	+	139216748	139216890	139214674	139214959	139218227	139218358	16647	1,9,2	10,7,4	1,4,0	12,14,10	217	75	0.0126147	0.790227	0.033,0.308,0.147	0.028,0.09,0.0	0.123
31489	37872	ENSMUSG00000019889	Ptprk	chr10	+	28564094	28564106	28562106	28562142	28566494	28566679	37872	43,39,30	7,4,4	29,32,26	12,7,7	87	75	0.0199781	0.958131	0.841,0.894,0.866	0.676,0.798,0.762	0.122
35861	43018	ENSMUSG00000036834	Plch1	chr3	-	63702563	63702623	63701783	63702138	63704133	63704213	43018	18,17,25	20,14,22	20,16,13	29,19,37	135	75	0.0318204	1	0.333,0.403,0.387	0.277,0.319,0.163	0.121
32704	39324	ENSMUSG00000001036	Epn2	chr11	-	61548007	61548042	61546505	61546911	61553509	61553579	39324	19,10,5	20,12,10	7,10,7	25,15,23	110	75	0.0415963	1	0.393,0.362,0.254	0.16,0.313,0.172	0.121
11795	14265	ENSMUSG00000060671	Atp8b2	chr3	-	89960284	89960421	89958990	89959049	89961074	89961141	14265	87,99,103	17,10,10	52,81,120	13,21,20	212	75	0.0471891	1	0.644,0.778,0.785	0.586,0.577,0.68	0.121
15694	18987	ENSMUSG00000102976	Zc3h11a	chr1	-	133660575	133660621	133655344	133655398	133661255	133661359	18987	1,3,2	7,3,8	0,0,2	6,13,4	121	75	0.014632	0.845368	0.081,0.383,0.134	0.0,0.0,0.237	0.12
10225	12413	ENSMUSG00000029705	Cux1	chr5	-	136311494	136311560	136309746	136309848	136312642	136313008	12413	53,33,47	2,2,3	36,44,34	6,4,6	141	75	0.0182825	0.933103	0.934,0.898,0.893	0.761,0.854,0.751	0.12
33009	39655	ENSMUSG00000019467	Arhgef25	chr10	-	127189235	127189350	127187107	127187322	127189494	127189609	39655	7,3,4	5,8,8	2,3,1	5,8,13	190	75	0.0337582	1	0.356,0.129,0.165	0.136,0.129,0.029	0.119
31477	37859	ENSMUSG00000054640	Slc8a1	chr17	-	81437744	81437813	81432643	81432774	81441651	81441666	37859	25,11,19	0,0,3	23,16,16	3,2,2	144	75	0.0291476	1	1.0,1.0,0.767	0.8,0.806,0.806	0.118
2346	3149	ENSMUSG00000051297	2410124H12Rik	chr16	+	92492013	92492175	92478741	92478968	92497049	92497366	3149	6,3,2	1,0,1	12,32,15	4,4,5	237	75	0.00950997	0.678835	0.655,1.0,0.388	0.487,0.717,0.487	0.117
23677	28472	ENSMUSG00000107476	Zfp862-ps	chr6	+	48514151	48514326	48511814	48512512	48527444	48527549	28472	27,33,27	0,2,1	36,36,29	3,2,3	250	75	0.0235417	1	1.0,0.832,0.89	0.783,0.844,0.744	0.117
7577	9306	ENSMUSG00000023984	Gm20517	chr17	+	47678843	47678952	47674715	47674920	47679663	47679869	9306	40,46,42	2,0,3	23,38,38	3,4,3	184	75	0.0410479	1	0.891,1.0,0.851	0.758,0.795,0.838	0.117
12325	14900	ENSMUSG00000083844	Ube2d-ps	chr11	+	5782184	5782278	5780205	5780311	5783891	5783937	14900	106,104,82	26,20,26	92,94,84	29,40,40	169	75	0.0169648	0.898363	0.644,0.698,0.583	0.585,0.51,0.482	0.116
3745	4778	ENSMUSG00000034730	Adgrb1	chr15	+	74577394	74577493	74574142	74574168	74580564	74580736	4778	30,31,29	0,0,0	25,21,35	0,2,3	174	75	0.0463293	1	1.0,1.0,1.0	1.0,0.819,0.834	0.116
27515	32991	ENSMUSG00000052512	Nav2	chr7	+	49552839	49552905	49551596	49552049	49556909	49557070	32991	30,28,35	1,1,0	34,38,33	1,6,4	141	75	0.000338981	0.110627	0.941,0.937,1.0	0.948,0.771,0.814	0.115
24248	29137	ENSMUSG00000031169	Porcn	chrX	-	8201657	8201672	8201443	8201569	8203158	8203289	29137	50,30,40	3,0,5	37,44,38	6,9,7	90	75	0.00604505	0.568273	0.933,1.0,0.87	0.837,0.803,0.819	0.115
30857	37100	ENSMUSG00000020532	Acaca	chr11	+	84193078	84193125	84129671	84130130	84195437	84195687	37100	14,22,20	0,3,1	20,27,25	4,4,3	122	75	0.0436041	1	1.0,0.818,0.925	0.755,0.806,0.837	0.115
12666	15320	ENSMUSG00000074874	Ctla2b	chr13	-	60896627	60896745	60896237	60896360	60897334	60897405	15320	5,7,11	0,1,0	15,8,9	1,1,1	193	75	0.0310738	1	1.0,0.731,1.0	0.854,0.757,0.778	0.114
22331	26870	ENSMUSG00000027550	Lrrcc1	chr3	+	14535998	14536204	14533787	14534022	14536473	14536539	26870	84,75,83	3,2,3	79,91,78	7,4,8	281	75	0.0251899	1	0.882,0.909,0.881	0.751,0.859,0.722	0.113
35972	43147	ENSMUSG00000097589	Dleu2	chr14	-	61624432	61624482	61603471	61603806	61632436	61632483	43147	4,1,0	0,0,2	2,2,3	0,3,3	125	75	0.0480224	1	1.0,1.0,0.0	1.0,0.286,0.375	0.113
3979	5046	ENSMUSG00000022297	Fzd6	chr15	+	39009692	39009831	39007224	39007563	39025665	39025862	5046	7,5,3	8,12,11	4,1,0	14,15,15	214	75	0.0021	0.325425	0.235,0.127,0.087	0.091,0.023,0.0	0.112
11284	13651	ENSMUSG00000074340	Ovgp1	chr3	+	105977663	105977829	105975970	105976027	105978273	105978398	13651	39,28,34	0,0,1	30,29,39	1,3,1	241	75	0.0288356	1	1.0,1.0,0.914	0.903,0.751,0.924	0.112
19019	22874	ENSMUSG00000020863	Luc7l3	chr11	-	94292406	94292472	94291060	94291578	94292926	94293032	22874	21,10,12	36,29,26	5,13,7	40,46,56	141	75	0.000605513	0.157651	0.237,0.155,0.197	0.062,0.131,0.062	0.111
31873	38316	ENSMUSG00000046311	Zfp62	chr11	+	49214525	49214654	49212694	49212776	49215063	49215111	38316	23,23,30	0,0,1	26,28,26	1,3,1	204	75	0.0223846	1	1.0,1.0,0.917	0.905,0.774,0.905	0.111
32150	38669	ENSMUSG00000097156	Gm3764	chr3	+	88222969	88223054	88220955	88221050	88224264	88224288	38669	35,43,35	3,1,1	39,29,31	6,2,4	160	75	0.0235702	1	0.845,0.953,0.943	0.753,0.872,0.784	0.111
34596	41527	ENSMUSG00000031901	Dus2	chr8	+	106031697	106031741	106030351	106030443	106033722	106033783	41527	25,35,33	3,1,3	28,22,38	4,3,10	119	75	0.0222667	1	0.84,0.957,0.874	0.815,0.822,0.705	0.11
8108	9936	ENSMUSG00000005893	Nr2c2	chr6	+	92138986	92139026	92105281	92105365	92139779	92139890	9936	65,69,71	1,3,4	50,70,96	5,13,10	115	75	0.000574689	0.153563	0.977,0.938,0.92	0.867,0.778,0.862	0.109
20777	24989	ENSMUSG00000029735	Tpk1	chr6	-	43665759	43665817	43611313	43611385	43666135	43666175	24989	17,4,10	2,0,0	18,15,14	2,0,4	133	75	0.00336623	0.420686	0.827,1.0,1.0	0.835,1.0,0.664	0.109
17753	21402	ENSMUSG00000020718	Polg2	chr11	-	106778716	106778807	106777434	106777561	106779083	106779502	21402	3,7,1	3,12,5	0,1,2	1,2,9	166	75	0.0191742	0.943188	0.311,0.209,0.083	0.0,0.184,0.091	0.109
21557	25931	ENSMUSG00000050471	Fam118b	chr9	-	35227163	35227391	35223613	35223742	35235230	35235483	25931	175136137	12,8,6	137146146	11,19,15	303	75	0.0210446	0.981539	0.783,0.808,0.85	0.755,0.655,0.707	0.108
29913	35962	ENSMUSG00000030649	Anapc15	chr7	+	101897732	101897817	101896416	101896450	101897941	101897992	35962	47,36,22	0,1,0	29,45,35	2,5,1	160	75	0.000808833	0.194388	1.0,0.944,1.0	0.872,0.808,0.943	0.107
22102	26606	ENSMUSG00000027168	Pax6	chr2	+	105684750	105684792	105682534	105683958	105684886	105684994	26606	90,81,69	153,124,91	56,50,54	97177188	117	75	0.000262072	0.0967666	0.274,0.295,0.327	0.27,0.153,0.155	0.106
836	1044	ENSMUSG00000050875	Minar2	chr18	+	59066909	59066989	59062510	59062562	59072192	59072417	1044	31,25,21	1,0,0	30,37,54	5,1,2	155	75	0.00157343	0.276309	0.938,1.0,1.0	0.744,0.947,0.929	0.106
19447	23401	ENSMUSG00000021234	Fam161b	chr12	-	84348276	84348376	84345316	84346935	84348605	84348770	23401	56,51,37	0,2,0	39,60,44	4,2,3	175	75	0.00158572	0.276419	1.0,0.916,1.0	0.807,0.928,0.863	0.106
29095	34986	ENSMUSG00000006958	Chrd	chr16	+	20736263	20736383	20735745	20735893	20736908	20737065	34986	61,59,49	0,3,0	29,38,46	3,2,2	195	75	0.0133297	0.805942	1.0,0.883,1.0	0.788,0.88,0.898	0.106
28218	33838	ENSMUSG00000002043	Trappc6a	chr7	+	19515024	19515090	19514421	19514539	19515203	19515297	33838	28,31,26	1,2,0	33,23,35	3,4,2	141	75	0.0164866	0.883014	0.937,0.892,1.0	0.854,0.754,0.903	0.106
23009	27681	ENSMUSG00000036052	Dnajb5	chr4	+	42950798	42950943	42949813	42950004	42953140	42953385	27681	99,97,116	9,10,10	101111102	11,18,23	220	75	0.0306368	1	0.789,0.768,0.798	0.758,0.678,0.602	0.106
16899	20412	ENSMUSG00000060424	Pantr1	chr1	-	42663555	42663602	42648199	42648456	42666840	42666912	20412	48,37,36	33,30,38	23,35,28	30,49,35	122	75	0.0319412	1	0.472,0.431,0.368	0.32,0.305,0.33	0.105
6441	7974	ENSMUSG00000000148	Brat1	chr5	+	140714292	140714384	140713052	140713172	140714566	140714685	7974	62,36,44	2,1,0	33,57,77	3,7,2	167	75	0.00357364	0.435876	0.933,0.942,1.0	0.832,0.785,0.945	0.104
1500	2025	ENSMUSG00000024044	Epb41l3	chr17	+	69282560	69283280	69281032	69281107	69283884	69284007	2025	213235241	26,29,32	180237247	43,42,45	795	75	0.00852291	0.654379	0.436,0.433,0.415	0.283,0.347,0.341	0.104
21643	26033	ENSMUSG00000036009	Mettl25	chr10	-	105832850	105833015	105825997	105826591	105841075	105841378	26033	34,34,40	0,1,0	22,39,41	1,3,1	240	75	0.0282073	1	1.0,0.914,1.0	0.873,0.802,0.928	0.104
20656	24843	ENSMUSG00000029802	Abcg2	chr6	+	58650460	58650543	58640581	58640627	58655637	58655856	24843	4,4,6	8,20,11	1,0,5	9,13,17	158	75	0.0431013	1	0.192,0.087,0.206	0.05,0.0,0.123	0.104
10744	13023	ENSMUSG00000029994	Anxa4	chr6	-	86774948	86775014	86765761	86765807	86793508	86793564	13023	3,3,5	13,17,8	1,1,2	7,24,23	141	75	0.00868537	0.656655	0.109,0.086,0.25	0.071,0.022,0.044	0.103
14748	17817	ENSMUSG00000059401	Mamld1	chrX	+	71121357	71121468	71117480	71119394	71146185	71146435	17817	115,92,129	6,4,7	110130109	5,22,14	186	75	0.00908671	0.672251	0.885,0.903,0.881	0.899,0.704,0.758	0.103
16001	19354	ENSMUSG00000041757	Plekha6	chr1	+	133275811	133275865	133274792	133274879	133280338	133280407	19354	9,7,17	0,2,1	11,15,11	2,3,2	129	75	0.0404341	1	1.0,0.67,0.908	0.762,0.744,0.762	0.103
13444	16249	ENSMUSG00000025925	Terf1	chr1	+	15818933	15819083	15813040	15813162	15819650	15819763	16249	58,47,55	0,1,0	55,60,73	1,2,7	225	75	0.000138357	0.0631406	1.0,0.94,1.0	0.948,0.909,0.777	0.102
38751	46469	ENSMUSG00000053930	Shisa6	chr11	-	66375158	66375254	66224935	66224992	66502651	66502812	46469	190151189	38,28,39	253282279	80,91,79	171	75	0.00318957	0.411263	0.687,0.703,0.68	0.581,0.576,0.608	0.102
31548	37939	ENSMUSG00000039531	Zup1	chr10	-	33950482	33950617	33949747	33949864	33951130	33951235	37939	4,2,2	6,9,7	0,2,0	8,13,9	210	75	0.00407662	0.470502	0.192,0.074,0.093	0.0,0.052,0.0	0.102
36573	43857	ENSMUSG00000036411	9530077C05Rik	chr9	+	22431675	22434350	22411547	22411749	22435094	22435400	43857	34,24,40	0,1,1	22,25,41	0,2,2	2750	75	0.0131341	0.805351	1.0,0.396,0.522	1.0,0.254,0.359	0.102
33110	39770	ENSMUSG00000002578	Ikzf4	chr10	-	128643874	128643968	128642628	128642733	128645720	128645826	39770	8,7,8	2,0,0	8,21,18	3,1,1	169	75	0.0459286	1	0.64,1.0,1.0	0.542,0.903,0.889	0.102
27750	33269	ENSMUSG00000032503	Arpp21	chr9	-	112155417	112157798	112149334	112149372	112176094	112176235	33269	399365354	1,1,1	318429445	3,3,2	2456	75	0.0460692	1	0.924,0.918,0.915	0.764,0.814,0.872	0.102
8142	9971	ENSMUSG00000052949	Rnf157	chr11	-	116344194	116344305	116340337	116340378	116345906	116345955	9971	230199208	16,11,8	226227244	23,28,28	186	75	0.000615075	0.15912	0.853,0.879,0.913	0.798,0.766,0.778	0.101
38056	45633	ENSMUSG00000038145	Snrk	chr9	+	122131892	122131942	122117309	122117502	122136905	122137601	45633	145184151	18,21,21	172149162	24,38,49	125	75	0.00420087	0.476914	0.829,0.84,0.812	0.811,0.702,0.665	0.101
36953	44315	ENSMUSG00000032058	Ppp2r1b	chr9	+	50873196	50873308	50870083	50870236	50873646	50873707	44315	18,23,29	26,17,20	16,18,18	19,23,43	187	75	0.0410696	1	0.217,0.352,0.368	0.252,0.239,0.144	0.101
23527	28300	ENSMUSG00000031111	Igsf1	chrX	-	49783099	49783223	49782535	49782952	49783611	49783890	28300	35,28,19	4,2,1	35,31,28	2,1,0	199	75	0.0276271	1	0.767,0.841,0.877	0.868,0.921,1.0	-0.101
24295	29197	ENSMUSG00000035762	Tmem161b	chr13	+	84251229	84251333	84222295	84222434	84257760	84257844	29197	70,98,65	18,7,3	82,82,101	5,5,3	179	75	0.0307133	1	0.62,0.854,0.901	0.873,0.873,0.934	-0.102
16299	19705	ENSMUSG00000027845	Dclre1b	chr3	-	103808071	103808237	103805933	103807576	103808899	103809202	19705	61,38,52	6,2,5	50,78,70	3,3,1	241	75	0.0405347	1	0.76,0.855,0.764	0.838,0.89,0.956	-0.102
38970	46739	ENSMUSG00000018809	Smyd4	chr11	+	75382249	75382394	75349668	75349814	75387410	75387500	46739	43,32,31	3,0,4	32,36,45	0,1,1	220	75	0.00559094	0.550109	0.83,1.0,0.725	1.0,0.925,0.939	-0.103
21099	25372	ENSMUSG00000042035	Igsf3	chr3	+	101432914	101432974	101431203	101431593	101435330	101435732	25372	0,0,3	9,11,11	1,3,2	5,5,11	135	75	0.0466634	1	0.0,0.0,0.132	0.1,0.25,0.092	-0.103
31597	37993	ENSMUSG00000087177	E130307A14Rik	chr10	-	39645555	39645808	39640379	39640511	39731737	39731982	37993	85,78,56	3,0,5	72,84,88	1,0,1	328	75	0.00280883	0.375274	0.866,1.0,0.719	0.943,1.0,0.953	-0.104
7430	9142	ENSMUSG00000012609	Ttll5	chr12	+	86024219	86024342	86020520	86020603	86053142	86053522	9142	134,106,92	60,47,36	189264241	58,79,58	198	75	0.00527588	0.534377	0.458,0.461,0.492	0.552,0.559,0.611	-0.104
29098	34989	ENSMUSG00000006958	Chrd	chr16	+	20739953	20740056	20739406	20739510	20741189	20741344	34989	58,58,61	4,5,3	40,71,60	0,2,1	178	75	0.00228989	0.338204	0.859,0.83,0.895	1.0,0.937,0.962	-0.105
19511	23475	ENSMUSG00000035621	Midn	chr10	+	80153590	80153719	80151660	80151723	80153815	80153868	23475	28,19,19	44,38,41	40,48,35	40,40,43	204	75	0.00272243	0.36858	0.19,0.155,0.146	0.269,0.306,0.23	-0.105
5147	6397	ENSMUSG00000043079	Synpo	chr18	-	60609910	60610001	60600205	60604490	60624170	60624236	6397	3,1,0	10,3,14	0,6,9	6,5,15	166	75	0.00821263	0.646442	0.119,0.131,0.0	0.0,0.352,0.213	-0.105
21163	25451	ENSMUSG00000087040	Gm14033	chr2	+	55413026	55413053	55411814	55411891	55415040	55415131	25451	0,0,0	5,4,5	0,5,1	15,12,8	102	75	0.0167187	0.888802	0.0,0.0,0.0	0.0,0.235,0.084	-0.106
262	337	ENSMUSG00000040929	Rfx3	chr19	-	27837406	27837481	27830610	27830792	27849710	27849969	337	47,36,30	1,5,4	29,50,42	1,1,1	150	75	0.00702203	0.603372	0.959,0.783,0.789	0.935,0.962,0.955	-0.107
19651	23653	ENSMUSG00000061689	Dlgap4	chr2	+	156748022	156748102	156745834	156746196	156748331	156748420	23653	74,56,83	92,74,90	144128138	112,90,105	155	75	0.000866542	0.202273	0.28,0.268,0.309	0.384,0.408,0.389	-0.108
10020	12176	ENSMUSG00000018395	Kif3a	chr11	+	53590716	53590725	53588688	53588760	53593373	53593530	12176	53,49,57	9,19,7	49,56,70	4,4,7	84	75	0.00481368	0.513156	0.84,0.697,0.879	0.916,0.926,0.899	-0.108
11075	13408	ENSMUSG00000032355	Mlip	chr9	-	77190323	77190383	77181351	77181396	77190671	77190737	13408	3,2,2	1,1,1	0,5,2	1,0,0	135	75	0.00562594	0.550109	0.625,0.526,0.526	0.0,1.0,1.0	-0.108
16833	20334	ENSMUSG00000001134	Uxt	chrX	-	20952207	20952271	20941721	20941797	20959357	20959465	20334	46,36,28	4,4,3	33,42,36	2,0,1	139	75	0.00246911	0.353118	0.861,0.829,0.834	0.899,1.0,0.951	-0.109
222	282	ENSMUSG00000024778	Fas	chr19	+	34310011	34310169	34307124	34307278	34315178	34315316	282	1,0,0	1,2,7	0,3,3	1,2,3	233	75	0.00583763	0.560523	0.244,0.0,0.0	0.0,0.326,0.244	-0.109
14725	17792	ENSMUSG00000057335	Cep170	chr1	-	176761350	176761500	176758396	176758517	176769712	176769870	17792	187131149	21,14,15	171200172	4,19,7	225	75	0.00862345	0.654614	0.748,0.757,0.768	0.934,0.778,0.891	-0.11
14043	16993	ENSMUSG00000025059	Gk	chrX	-	85739221	85739239	85737313	85737349	85740294	85740361	16993	39,43,37	12,10,12	55,57,58	8,6,11	93	75	0.0230289	1	0.724,0.776,0.713	0.847,0.885,0.81	-0.11
34657	41599	ENSMUSG00000038872	Zfhx3	chr8	+	108703761	108704235	108674241	108674602	108792201	108794969	41599	6,7,2	1,0,2	8,4,9	0,1,1	549	75	0.00915425	0.673567	0.45,1.0,0.12	1.0,0.353,0.551	-0.111
36086	43273	ENSMUSG00000022091	Sorbs3	chr14	-	70202930	70203048	70201348	70201542	70203271	70203416	43273	46,48,51	3,9,5	51,61,74	3,3,3	193	75	0.0305548	1	0.856,0.675,0.799	0.869,0.888,0.906	-0.111
6560	8113	ENSMUSG00000051391	Ywhag	chr5	-	135932516	135932642	135930684	135930949	135934322	135934616	8113	4,0,3	7,10,9	8,5,2	7,7,6	201	75	0.0356991	1	0.176,0.0,0.111	0.299,0.21,0.111	-0.111
3088	4004	ENSMUSG00000022515	Anks3	chr16	-	4941898	4941987	4941435	4941797	4942210	4942265	4004	55,49,66	21,33,32	50,72,76	18,19,26	164	75	0.0412163	1	0.545,0.404,0.485	0.56,0.634,0.572	-0.111
33259	39956	ENSMUSG00000039804	Ncoa5	chr2	-	165023145	165023201	165012996	165013162	165034682	165034829	39956	60,49,55	3,6,8	47,74,87	1,3,1	131	75	0.000571239	0.153563	0.92,0.824,0.797	0.964,0.934,0.98	-0.112
7511	9230	ENSMUSG00000058589	Anks1b	chr10	+	90914695	90914767	90895098	90895206	90921295	90921424	9230	82,69,79	73,75,64	157183184	89101114	147	75	0.00119381	0.241232	0.364,0.319,0.386	0.474,0.48,0.452	-0.112
17524	21142	ENSMUSG00000034653	Ythdc2	chr18	+	44834458	44834658	44830151	44830242	44837340	44837507	21142	88,58,66	3,3,4	79,96,99	1,2,0	275	75	0.00231081	0.338829	0.889,0.841,0.818	0.956,0.929,1.0	-0.112
22280	26810	ENSMUSG00000065954	Tacc1	chr8	-	25200090	25200206	25177933	25177994	25201121	25201449	26810	69,55,54	38,30,36	82,88,94	33,31,34	191	75	0.0151273	0.860518	0.416,0.419,0.371	0.494,0.527,0.521	-0.112
12530	15151	ENSMUSG00000022020	Naa16	chr14	-	79359455	79359528	79356366	79356536	79369077	79369184	15151	32,24,24	4,2,0	24,40,26	0,0,0	148	75	0.00799344	0.646341	0.802,0.859,1.0	1.0,1.0,1.0	-0.113
9096	11061	ENSMUSG00000028797	Tmem234	chr4	+	129601406	129601625	129600982	129601134	129607086	129607179	11061	112,109,95	4,12,8	93103110	3,2,5	294	75	0.0188608	0.941486	0.877,0.699,0.752	0.888,0.929,0.849	-0.113
7509	9228	ENSMUSG00000058589	Anks1b	chr10	+	90914692	90914767	90895098	90895206	90921295	90921424	9228	82,69,75	73,75,64	155179188	89101114	150	75	0.000872184	0.202426	0.36,0.315,0.369	0.465,0.47,0.452	-0.114
36525	43799	ENSMUSG00000032175	Tyk2	chr9	-	21120502	21120703	21116132	21116241	21121391	21121758	43799	33,30,33	2,1,2	40,36,49	0,0,2	276	75	0.0235487	1	0.818,0.891,0.818	1.0,1.0,0.869	-0.114
30037	36098	ENSMUSG00000021338	Carmil1	chr13	-	24049642	24049660	24045015	24045082	24064576	24064726	36098	5,5,5	24,26,26	8,9,12	22,29,20	93	75	0.0326275	1	0.144,0.134,0.134	0.227,0.2,0.326	-0.114
36924	44282	ENSMUSG00000032267	Usp28	chr9	+	49032508	49032688	49032213	49032353	49033576	49033672	44282	19,31,17	39,23,23	27,38,47	20,28,24	255	75	0.00817505	0.646341	0.125,0.284,0.179	0.284,0.285,0.365	-0.115
36251	43470	ENSMUSG00000002221	Paxip1	chr5	-	27781421	27781485	27775565	27775679	27783680	27783773	43470	24,12,21	2,3,4	13,32,19	2,1,1	139	75	0.0477237	1	0.866,0.683,0.739	0.778,0.945,0.911	-0.115
5153	6403	ENSMUSG00000052812	Atad2b	chr12	+	5000639	5000693	4990871	4991058	5006605	5006791	6403	2,4,6	25,27,23	8,10,8	16,25,20	129	75	0.00630615	0.57762	0.044,0.079,0.132	0.225,0.189,0.189	-0.116
31729	38143	ENSMUSG00000025958	Creb1	chr1	+	64561752	64561865	64559726	64559768	64566216	64566317	38143	1,5,0	5,13,6	4,4,7	7,9,10	188	75	0.0465951	1	0.074,0.133,0.0	0.186,0.151,0.218	-0.116
35042	42049	ENSMUSG00000058317	Ube2e2	chr14	-	18727363	18727405	18630298	18630431	18888265	18888297	42049	0,0,0	9,3,9	1,1,2	5,4,12	117	75	0.0480074	1	0.0,0.0,0.0	0.114,0.138,0.097	-0.116
18530	22286	ENSMUSG00000041921	Metap1d	chr2	+	71515636	71515800	71512125	71512168	71523801	71523849	22286	29,29,26	1,4,1	21,44,32	0,1,1	239	75	0.00914826	0.673567	0.901,0.695,0.891	1.0,0.932,0.909	-0.118
18388	22125	ENSMUSG00000029068	Ccnl2	chr4	+	155818538	155818664	155817922	155817987	155820328	155820428	22125	202207183	37,24,33	197257197	15,17,20	201	75	0.000601147	0.157524	0.671,0.763,0.674	0.831,0.849,0.786	-0.119
40108	48058	ENSMUSG00000021302	Ggps1	chr13	-	14060962	14061007	14059318	14059453	14063205	14063410	48058	1,0,1	0,1,4	3,4,1	1,3,1	120	75	0.00431209	0.483812	1.0,0.0,0.135	0.652,0.455,0.385	-0.119
9000	10956	ENSMUSG00000041936	Agrn	chr4	-	156168545	156168569	156167281	156167506	156168732	156168820	10956	19,25,28	40,51,41	27,35,26	21,43,35	99	75	0.0354291	1	0.265,0.271,0.341	0.493,0.381,0.36	-0.119
7317	9011	ENSMUSG00000049606	Zfp644	chr5	-	106695642	106695699	106666784	106666845	106696531	106696826	9011	3,1,2	15,8,8	3,9,2	6,11,9	132	75	0.0399222	1	0.102,0.066,0.124	0.221,0.317,0.112	-0.119
20563	24736	ENSMUSG00000038766	Gabpb2	chr3	-	95216213	95216268	95206462	95206602	95217588	95217694	24736	17,9,18	2,3,3	12,8,11	2,1,0	130	75	0.0454569	1	0.831,0.634,0.776	0.776,0.822,1.0	-0.119
35893	43056	ENSMUSG00000034908	Sidt2	chr9	-	45947628	45947697	45946983	45947055	45947835	45947888	43056	0,0,0	11,15,13	3,3,5	7,19,23	144	75	0.000111543	0.0559119	0.0,0.0,0.0	0.182,0.076,0.102	-0.12
831	1037	ENSMUSG00000024603	Dctn4	chr18	+	60545356	60545377	60544038	60544146	60545747	60545821	1037	93,73,107	50,41,39	106140123	29,35,38	96	75	0.00266347	0.364241	0.592,0.582,0.682	0.741,0.758,0.717	-0.12
18448	22190	ENSMUSG00000075324	Fign	chr2	-	64027909	64027967	63977336	63980899	64097841	64098010	22190	0,1,2	2,0,1	1,2,2	1,1,0	133	75	0.00638583	0.57762	0.0,1.0,0.53	0.361,0.53,1.0	-0.12
22368	26913	ENSMUSG00000087694	A530058N18Rik	chr2	+	114020185	114020208	114016991	114017033	114023228	114023277	26913	4,6,3	1,2,1	2,12,2	0,1,1	98	75	0.010922	0.72249	0.754,0.697,0.697	1.0,0.902,0.605	-0.12
16985	20509	ENSMUSG00000025607	Copg2	chr6	-	30896063	30896241	30895541	30895594	30896366	30896437	20509	7,10,2	1,1,2	2,7,6	1,0,1	253	75	0.014212	0.830551	0.675,0.748,0.229	0.372,1.0,0.64	-0.12
39727	47598	ENSMUSG00000040430	Pitpnc1	chr11	-	107216677	107216796	107207891	107212658	107226230	107226294	47598	69,56,68	46,39,44	78,95,78	40,26,38	194	75	0.0236169	1	0.367,0.357,0.374	0.43,0.586,0.442	-0.12
3279	4223	ENSMUSG00000023007	Prpf40b	chr15	+	99305165	99305193	99304424	99304490	99305407	99305433	4223	57,56,40	12,10,13	48,66,59	1,6,13	103	75	0.026296	1	0.776,0.803,0.691	0.972,0.889,0.768	-0.12
31103	37413	ENSMUSG00000031075	Ano1	chr7	-	144615896	144615974	144614849	144614924	144618848	144618920	37413	0,1,0	5,2,1	4,2,0	3,5,1	153	75	0.00501396	0.519508	0.0,0.197,0.0	0.395,0.164,0.0	-0.121
10560	12798	ENSMUSG00000095325	Zfp870	chr17	-	32885702	32885763	32879218	32884165	32885956	32886083	12798	31,29,27	4,2,2	32,30,40	1,0,0	136	75	0.000409204	0.126872	0.81,0.889,0.882	0.946,1.0,1.0	-0.122
5146	6396	ENSMUSG00000043079	Synpo	chr18	-	60609906	60610001	60604259	60604490	60624170	60624262	6396	0,0,0	10,3,14	0,4,4	6,5,15	170	75	0.00134032	0.254384	0.0,0.0,0.0	0.0,0.261,0.105	-0.122
19945	23987	ENSMUSG00000026384	Ptpn4	chr1	-	119765877	119765922	119765030	119765151	119783481	119783589	23987	3,3,4	1,1,1	1,2,1	0,0,1	120	75	0.0026619	0.364241	0.652,0.652,0.714	1.0,1.0,0.385	-0.122
2754	3630	ENSMUSG00000097290	1300002E11Rik	chr16	+	21800714	21800836	21795849	21795975	21801280	21801356	3630	27,24,28	4,0,1	34,29,14	0,0,0	197	75	0.0345364	1	0.72,1.0,0.914	1.0,1.0,1.0	-0.122
29381	35332	ENSMUSG00000024050	Wiz	chr17	-	32378839	32379118	32367823	32368147	32387572	32387817	35332	68,62,62	23,15,20	127149129	20,21,35	354	75	0.0429718	1	0.385,0.467,0.396	0.574,0.601,0.438	-0.122
19202	23093	ENSMUSG00000005102	Eif2ak4	chr2	+	118405046	118405149	118400534	118400647	118408351	118408504	23093	55,48,52	4,6,5	62,52,68	2,0,4	178	75	0.00899531	0.669146	0.853,0.771,0.814	0.929,1.0,0.877	-0.123
3356	4319	ENSMUSG00000022629	Kif21a	chr15	-	90949005	90949044	90943764	90943901	90956294	90956509	4319	43,49,42	26,19,30	48,56,65	13,19,25	114	75	0.0357816	1	0.521,0.629,0.479	0.708,0.66,0.631	-0.123
7298	8992	ENSMUSG00000049606	Zfp644	chr5	-	106679679	106679743	106666784	106666845	106696531	106696564	8992	2,2,2	15,8,8	4,9,2	6,11,9	139	75	0.0262139	1	0.067,0.119,0.119	0.265,0.306,0.107	-0.124
1313	1819	ENSMUSG00000068457	Uty	chrY	-	1169122	1169257	1168089	1168185	1169964	1170184	1819	64,77,70	10,10,15	83,87,53	3,7,8	210	75	0.0283179	1	0.696,0.733,0.625	0.908,0.816,0.703	-0.124
7788	9555	ENSMUSG00000031012	Cask	chrX	-	13550946	13550982	13549164	13549361	13552372	13552441	9555	77,67,71	20,19,20	78,70,87	12,11,8	111	75	0.00250694	0.353443	0.722,0.704,0.706	0.815,0.811,0.88	-0.125
21223	25525	ENSMUSG00000026017	Carf	chr1	+	60108082	60108200	60105343	60105427	60109326	60109449	25525	43,21,31	2,1,4	52,27,48	0,1,0	193	75	0.000852483	0.200416	0.893,0.891,0.751	1.0,0.913,1.0	-0.126
30837	37079	ENSMUSG00000041769	Ppp2r2d	chr7	+	138860836	138860909	138846619	138846704	138865020	138865117	37079	2,0,1	5,10,2	3,2,4	3,7,5	148	75	0.00898898	0.669146	0.169,0.0,0.202	0.336,0.126,0.288	-0.126
1181	1462	ENSMUSG00000040957	Cables1	chr18	+	11905924	11906002	11888736	11888829	11923359	11923456	1462	34,35,32	37,30,31	50,64,47	30,28,33	153	75	0.0128236	0.796398	0.311,0.364,0.336	0.45,0.528,0.411	-0.126
17675	21317	ENSMUSG00000013846	St3gal1	chr15	-	67162986	67163051	67153042	67153170	67176631	67176712	21317	1,0,0	16,10,11	3,1,1	6,4,6	140	75	0.0472303	1	0.032,0.0,0.0	0.211,0.118,0.082	-0.126
7242	8921	ENSMUSG00000058388	Phtf1	chr3	+	103982945	103983104	103981885	103981955	103985752	103985909	8921	77,78,56	4,2,6	87,102,95	0,3,0	234	75	0.000277133	0.0996108	0.861,0.926,0.749	1.0,0.916,1.0	-0.127
37478	44916	ENSMUSG00000002109	Ddb2	chr2	-	91216665	91216808	91212449	91212614	91217306	91217406	44916	35,33,41	1,3,3	30,45,34	0,0,1	218	75	0.00110548	0.227924	0.923,0.791,0.825	1.0,1.0,0.921	-0.127
23329	28067	ENSMUSG00000031209	Heph	chrX	+	96459574	96459769	96456372	96456615	96462890	96463091	28067	24,32,15	1,2,1	12,25,20	0,1,0	270	75	0.00851392	0.654379	0.87,0.816,0.806	1.0,0.874,1.0	-0.127
13903	16814	ENSMUSG00000057914	Cacnb2	chr2	+	14967941	14968075	14963905	14963982	14968217	14968237	16814	114,66,80	23,25,20	161133164	21,22,28	209	75	0.0174558	0.914818	0.64,0.486,0.589	0.733,0.684,0.678	-0.127
11053	13384	ENSMUSG00000029291	Rufy3	chr5	+	88598435	88598489	88565039	88565476	88614940	88615114	13384	11,15,14	49,43,36	20,23,27	31,30,42	129	75	0.00140629	0.258945	0.115,0.169,0.184	0.273,0.308,0.272	-0.128
22192	26712	ENSMUSG00000021809	Nudt13	chr14	+	20295087	20295266	20294713	20294792	20297514	20297631	26712	18,17,23	0,4,2	17,21,18	2,0,0	254	75	0.00140897	0.258945	1.0,0.557,0.773	0.715,1.0,1.0	-0.128
1915	2537	ENSMUSG00000048440	Cyp4f16	chr17	+	32542737	32542791	32536994	32537196	32542876	32543004	2537	6,6,5	3,0,3	15,5,7	0,1,2	129	75	0.0258018	1	0.538,1.0,0.492	1.0,0.744,0.67	-0.128
4179	5297	ENSMUSG00000021288	Klc1	chr12	+	111793648	111793699	111789324	111789486	111795547	111795678	5297	97,82,112	42,42,38	115108137	14,34,43	126	75	0.0164388	0.882004	0.579,0.537,0.637	0.83,0.654,0.655	-0.129
14441	17470	ENSMUSG00000031289	Il13ra2	chrX	-	147400821	147400929	147397871	147397980	147403732	147403832	17470	3,2,4	2,1,1	3,1,3	0,1,1	183	75	0.0126415	0.790227	0.381,0.45,0.621	1.0,0.291,0.551	-0.13
8194	10034	ENSMUSG00000057406	Nsd2	chr5	+	33821658	33821728	33820724	33820877	33843111	33843737	10034	46,52,53	22,28,28	48,76,59	12,21,23	145	75	0.0192888	0.943895	0.52,0.49,0.495	0.674,0.652,0.57	-0.13
16145	19518	ENSMUSG00000036817	Sun1	chr5	+	139230772	139230838	139226705	139226885	139233470	139233569	19518	54,45,47	22,22,19	55,57,89	12,16,22	141	75	0.0158909	0.867268	0.566,0.521,0.568	0.709,0.655,0.683	-0.131
19456	23410	ENSMUSG00000086629	2810403D21Rik	chrX	+	108871471	108871598	108836228	108836355	108886344	108886690	23410	1,2,2	7,2,7	4,2,7	4,3,5	202	75	0.0186792	0.940507	0.05,0.271,0.096	0.271,0.198,0.342	-0.131
26246	31493	ENSMUSG00000063952	Brpf3	chr17	+	28831317	28831411	28828343	28828441	28835761	28835916	31493	30,36,33	4,4,7	22,28,31	1,2,2	169	75	0.0296854	1	0.769,0.8,0.677	0.907,0.861,0.873	-0.132
34884	41859	ENSMUSG00000037300	Ttc13	chr8	-	124699655	124699721	124694829	124694940	124709902	124709948	41859	8,7,8	2,1,1	4,11,8	1,0,0	141	75	0.0206781	0.972062	0.68,0.788,0.81	0.68,1.0,1.0	-0.134
34726	41679	ENSMUSG00000014633	Cmc2	chr8	-	116911083	116911234	116894087	116894159	116921350	116921365	41679	44,43,38	3,4,1	41,50,57	0,1,0	226	75	0.000312516	0.108188	0.83,0.781,0.927	1.0,0.943,1.0	-0.135
7713	9470	ENSMUSG00000029173	Sepsecs	chr5	-	52660629	52660732	52656225	52656355	52664167	52664321	9470	43,32,39	5,1,6	40,37,50	0,1,2	178	75	0.00105485	0.223245	0.784,0.931,0.733	1.0,0.94,0.913	-0.135
37177	44574	ENSMUSG00000058444	Map2k5	chr9	-	63357992	63358060	63343386	63343456	63371736	63371785	44574	76,94,77	23,25,31	80,88,75	16,17,9	143	75	0.00622671	0.576103	0.634,0.664,0.566	0.724,0.731,0.814	-0.135
10161	12337	ENSMUSG00000031629	Cenpu	chr8	+	46569970	46570079	46568609	46568679	46572751	46572830	12337	3,3,4	1,2,1	1,1,5	0,1,1	184	75	0.0120075	0.765648	0.55,0.379,0.62	1.0,0.29,0.671	-0.137
211	263	ENSMUSG00000041180	Hectd2	chr19	+	36601428	36601528	36599595	36599719	36604249	36604357	263	32,32,35	5,5,4	37,35,37	3,1,2	175	75	0.0237285	1	0.733,0.733,0.789	0.841,0.938,0.888	-0.137
19253	23154	ENSMUSG00000031872	Bean1	chr8	+	104213915	104214026	104210917	104211169	104215013	104215164	23154	5,3,8	11,10,18	11,29,24	21,21,23	186	75	0.00894036	0.669146	0.155,0.108,0.152	0.174,0.358,0.296	-0.138
40146	48104	ENSMUSG00000041112	Elmo1	chr13	+	20285314	20285359	20282916	20282990	20286719	20286770	48104	104,67,57	34,24,39	130178157	30,33,44	120	75	0.00543013	0.544568	0.657,0.636,0.477	0.73,0.771,0.69	-0.14
31652	38060	ENSMUSG00000020807	4933427D14Rik	chr11	-	72165516	72165598	72159399	72159520	72166637	72166823	38060	34,28,33	9,7,4	40,46,43	3,3,6	157	75	0.0339415	1	0.643,0.656,0.798	0.864,0.88,0.774	-0.14
30387	36547	ENSMUSG00000022483	Col2a1	chr15	-	98000402	98000606	97999274	97999291	98004408	98004695	36547	23,18,15	1,1,1	12,39,29	0,1,0	279	75	0.0248192	1	0.861,0.829,0.801	1.0,0.913,1.0	-0.141
9788	11905	ENSMUSG00000045083	Lingo2	chr4	-	35765049	35765156	35707405	35710013	35890025	35890183	11905	2,0,0	8,7,4	2,2,4	6,7,4	182	75	0.00291488	0.386898	0.093,0.0,0.0	0.121,0.105,0.292	-0.142
36064	43251	ENSMUSG00000028886	Eya3	chr4	+	132680755	132680893	132672895	132673032	132689704	132689790	43251	73,58,62	32,22,31	76,94,79	18,26,18	213	75	0.00539825	0.542835	0.445,0.481,0.413	0.598,0.56,0.607	-0.142
16824	20325	ENSMUSG00000047996	Prrg1	chrX	-	78561575	78561644	78520770	78520821	78583768	78583891	20325	0,1,2	5,7,7	2,4,2	2,9,10	144	75	0.0361587	1	0.0,0.069,0.13	0.342,0.188,0.094	-0.142
37122	44514	ENSMUSG00000051705	Senp8	chr9	-	59739939	59740051	59737261	59737868	59750577	59750622	44514	4,4,3	7,4,10	9,8,13	12,6,7	187	75	0.0469766	1	0.186,0.286,0.107	0.231,0.348,0.427	-0.142
9105	11070	ENSMUSG00000028797	Tmem234	chr4	+	129601869	129601961	129601406	129601533	129602194	129602261	11070	0,0,0	9,9,7	1,4,1	11,5,3	167	75	0.0151629	0.861335	0.0,0.0,0.0	0.039,0.264,0.13	-0.144
9299	11300	ENSMUSG00000028282	Casp8ap2	chr4	+	32624083	32624166	32615477	32615739	32630177	32630246	11300	14,11,10	0,2,3	5,7,14	0,0,2	158	75	0.0250038	1	1.0,0.723,0.613	1.0,1.0,0.769	-0.144
29127	35029	ENSMUSG00000051504	Siglech	chr7	+	55769331	55769379	55768886	55769165	55771602	55771696	35029	12,8,15	3,1,3	12,6,13	0,0,3	123	75	0.034331	1	0.709,0.83,0.753	1.0,1.0,0.725	-0.144
12331	14914	ENSMUSG00000023015	Racgap1	chr15	-	99643421	99643523	99642882	99642971	99651506	99651612	14914	2,1,4	15,13,7	9,7,5	7,13,10	177	75	0.00495621	0.516634	0.053,0.032,0.195	0.353,0.186,0.175	-0.145
7246	8925	ENSMUSG00000058388	Phtf1	chr3	+	103988614	103988774	103987426	103987561	103991037	103991127	8925	64,51,56	9,3,14	62,88,76	2,4,8	235	75	0.028091	1	0.694,0.844,0.561	0.908,0.875,0.752	-0.145
6395	7926	ENSMUSG00000026034	Clk1	chr1	-	58420120	58420211	58419666	58419733	58421082	58421308	7926	133106137	20,21,20	129235230	8,10,19	166	75	2.32468e-05	0.0236838	0.75,0.695,0.756	0.879,0.914,0.845	-0.146
22003	26474	ENSMUSG00000044906	4930503L19Rik	chr18	-	70456473	70456544	70452211	70453388	70463961	70464064	26474	34,21,30	5,3,2	36,26,29	0,0,2	146	75	0.000357363	0.115196	0.777,0.782,0.885	1.0,1.0,0.882	-0.146
6129	7603	ENSMUSG00000040987	Mill2	chr7	+	18855939	18856203	18839965	18840091	18856405	18856681	7603	21,15,22	2,0,3	17,14,26	0,1,0	339	75	0.00521601	0.531477	0.699,1.0,0.619	1.0,0.756,1.0	-0.146
7656	9408	ENSMUSG00000029203	Ube2k	chr5	+	65571531	65571590	65537290	65537546	65591875	65591975	9408	8,11,16	3,2,1	7,15,11	1,1,0	134	75	0.00666063	0.591046	0.599,0.755,0.9	0.797,0.894,1.0	-0.146
32539	39130	ENSMUSG00000027244	Atg13	chr2	-	91682802	91682901	91681558	91681695	91684668	91684759	39130	54,49,57	23,14,12	65,77,65	10,13,9	174	75	0.0143964	0.836515	0.503,0.601,0.672	0.737,0.719,0.757	-0.146
35561	42648	ENSMUSG00000037697	Ddhd1	chr14	-	45622840	45622942	45620711	45620840	45629579	45629753	42648	45,38,36	16,8,5	62,56,55	10,5,4	177	75	0.0274516	1	0.544,0.668,0.753	0.724,0.826,0.854	-0.146
35420	42476	ENSMUSG00000058070	Eml1	chr12	+	108503182	108503233	108502389	108502418	108506478	108506608	42476	62,53,82	57,34,32	88,98,119	25,31,49	126	75	0.0108649	0.722237	0.393,0.481,0.604	0.677,0.653,0.591	-0.148
20193	24296	ENSMUSG00000022995	Enah	chr1	-	181935659	181935716	181931173	181931185	181956393	181956571	24296	18,15,21	31,19,18	26,27,27	13,19,21	132	75	0.0235995	1	0.248,0.31,0.399	0.532,0.447,0.422	-0.148
15726	19024	ENSMUSG00000029687	Ezh2	chr6	-	47546748	47546830	47545675	47545916	47547344	47547436	19024	5,11,6	17,24,16	6,13,19	17,9,17	157	75	0.0322273	1	0.123,0.18,0.152	0.144,0.408,0.348	-0.148
23672	28462	ENSMUSG00000044367	Slc16a13	chr11	-	70220194	70220338	70218592	70219330	70220478	70220994	28462	41,26,21	2,1,4	39,40,40	0,1,1	219	75	0.00254195	0.353575	0.875,0.899,0.643	1.0,0.932,0.932	-0.149
14936	18054	ENSMUSG00000026707	Nsun6	chr2	-	15039732	15039842	15038073	15038227	15042226	15042306	18054	17,15,22	2,1,6	31,12,28	0,1,2	185	75	0.00330317	0.417949	0.775,0.859,0.598	1.0,0.829,0.85	-0.149
13391	16187	ENSMUSG00000037369	Kdm6a	chrX	+	18246974	18247109	18246196	18246416	18248269	18248359	16187	45,45,42	3,8,6	45,70,74	1,3,5	210	75	0.0146705	0.846385	0.843,0.668,0.714	0.941,0.893,0.841	-0.15
4706	5887	ENSMUSG00000019718	L3hypdh	chr12	-	72079486	72079656	72076495	72077486	72084530	72085018	5887	30,24,17	1,1,3	21,22,42	0,0,2	245	75	0.0210818	0.981539	0.902,0.88,0.634	1.0,1.0,0.865	-0.15
7780	9546	ENSMUSG00000032878	Ccdc85a	chr11	-	28392853	28392952	28388843	28388948	28396045	28396165	9546	45,43,32	12,9,10	61,46,45	6,5,8	174	75	0.021456	0.989166	0.618,0.673,0.58	0.814,0.799,0.708	-0.15
36548	43827	ENSMUSG00000066839	Ecsit	chr9	-	22084022	22084208	22076227	22076645	22085356	22085438	43827	75,50,96	15,13,20	74,128,99	16,11,7	261	75	0.0308961	1	0.59,0.525,0.58	0.571,0.77,0.803	-0.15
212	264	ENSMUSG00000041180	Hectd2	chr19	+	36601431	36601528	36599595	36599719	36604249	36604357	264	28,22,28	5,5,4	21,34,34	3,1,2	172	75	0.0238892	1	0.709,0.657,0.753	0.753,0.937,0.881	-0.151
12996	15708	ENSMUSG00000023764	Sfi1	chr11	-	3153431	3153498	3146161	3146292	3164556	3164713	15708	14,18,21	2,3,0	11,13,14	0,0,0	142	75	0.0274343	1	0.787,0.76,1.0	1.0,1.0,1.0	-0.151
764	955	ENSMUSG00000042439	Zfp532	chr18	+	65582726	65582809	65582288	65582398	65582896	65583006	955	2,4,5	0,2,2	2,3,4	0,0,2	158	75	0.0449953	1	1.0,0.487,0.543	1.0,1.0,0.487	-0.152
15000	18133	ENSMUSG00000026150	Mff	chr1	+	82737012	82737087	82735418	82735507	82745523	82745556	18133	16,17,21	3,1,2	20,19,24	0,0,1	150	75	0.00211553	0.325425	0.727,0.895,0.84	1.0,1.0,0.923	-0.154
10214	12398	ENSMUSG00000037536	Fbxo34	chr14	+	47507264	47507446	47504985	47505132	47526204	47526236	12398	17,12,14	2,1,4	10,8,11	0,1,1	257	75	0.00324639	0.416619	0.713,0.778,0.505	1.0,0.7,0.762	-0.155
11702	14150	ENSMUSG00000071267	Zfp942	chr17	-	21932992	21933113	21930365	21930492	21953887	21954053	14150	24,17,19	4,2,3	24,27,22	1,2,1	196	75	0.0374304	1	0.697,0.765,0.708	0.902,0.838,0.894	-0.155
31499	37884	ENSMUSG00000019792	Trmt11	chr10	-	30591020	30591102	30590842	30590935	30594114	30594188	37884	36,30,24	10,9,11	37,36,31	9,4,5	157	75	0.049585	1	0.632,0.614,0.51	0.663,0.811,0.748	-0.155
32675	39293	ENSMUSG00000021916	Glt8d1	chr14	+	31004694	31004790	31001675	31001997	31006458	31006512	39293	10,12,13	12,14,23	12,33,17	9,15,14	171	75	0.0108187	0.72035	0.268,0.273,0.199	0.369,0.491,0.348	-0.156
29643	35656	ENSMUSG00000041343	Ankrd42	chr7	-	92619547	92619683	92614351	92614552	92623967	92624087	35656	21,25,28	2,7,1	32,35,44	1,3,0	211	75	0.0124054	0.782743	0.789,0.559,0.909	0.919,0.806,1.0	-0.156
15690	18983	ENSMUSG00000102976	Zc3h11a	chr1	-	133657388	133657416	133655344	133655398	133661255	133661378	18983	0,0,0	7,3,8	1,2,2	6,13,4	103	75	0.0462527	1	0.0,0.0,0.0	0.108,0.101,0.267	-0.159
12002	14515	ENSMUSG00000061175	Fnip2	chr3	-	79507838	79507928	79506206	79506278	79508086	79508187	14515	37,26,55	24,17,27	46,43,62	16,12,19	165	75	0.00829808	0.648144	0.412,0.41,0.481	0.567,0.62,0.597	-0.16
21446	25785	ENSMUSG00000067786	Nnat	chr2	+	157561212	157561288	157560139	157560535	157561541	157562238	25785	16,17,11	2,5,2	11,16,15	1,2,0	151	75	0.0107647	0.719108	0.799,0.628,0.732	0.845,0.799,1.0	-0.162
27162	32545	ENSMUSG00000020107	Anapc16	chr10	-	60002417	60002467	59990832	59990907	60002955	60002995	32545	1,5,1	8,2,14	7,6,10	9,3,12	125	75	0.0464014	1	0.07,0.6,0.041	0.318,0.545,0.333	-0.162
38583	46253	ENSMUSG00000020400	Tnip1	chr11	-	54940710	54940882	54939597	54939735	54956020	54956104	46253	77,84,69	15,23,25	86120117	13,13,17	247	75	0.0033025	0.417949	0.609,0.526,0.456	0.668,0.737,0.676	-0.163
1517	2045	ENSMUSG00000033278	Ptprm	chr17	-	66912352	66912427	66890923	66891056	66919023	66919060	2045	84,69,84	54,34,44	148160158	38,54,40	150	75	5.08238e-05	0.032766	0.438,0.504,0.488	0.661,0.597,0.664	-0.164
9461	11497	ENSMUSG00000028559	Osbpl9	chr4	-	109107880	109107949	109102496	109102592	109117894	109118036	11497	65,57,46	24,29,19	74,92,68	14,23,13	144	75	0.0015416	0.275832	0.585,0.506,0.558	0.734,0.676,0.731	-0.164
32338	38887	ENSMUSG00000069895	Atxn1l	chr8	-	109735459	109735525	109735304	109735363	109737630	109737739	38887	25,19,24	25,20,24	25,29,41	15,13,21	141	75	0.00709816	0.60567	0.347,0.336,0.347	0.47,0.543,0.509	-0.164
21051	25309	ENSMUSG00000035051	Dhx57	chr17	-	80278222	80278381	80275849	80276035	80281195	80281428	25309	57,51,45	24,20,19	44,62,76	17,12,9	234	75	0.0298779	1	0.432,0.45,0.432	0.453,0.623,0.73	-0.164
7510	9229	ENSMUSG00000058589	Anks1b	chr10	+	90914692	90914767	90897246	90897426	90921295	90921424	9229	91,75,93	120101143	169199198	108129142	150	75	1.85569e-08	0.000107673	0.275,0.271,0.245	0.439,0.435,0.411	-0.165
37100	44489	ENSMUSG00000097121	D130020L05Rik	chr12	+	101084283	101084499	101083677	101084025	101088041	101088183	44489	43,33,33	6,3,3	22,51,43	1,1,2	291	75	0.00978341	0.688671	0.649,0.739,0.739	0.85,0.929,0.847	-0.166
2414	3238	ENSMUSG00000022911	Arl13b	chr16	-	62801721	62801790	62793684	62795708	62802719	62802836	3238	25,22,32	14,2,5	28,42,35	4,2,2	144	75	0.0153834	0.865513	0.482,0.851,0.769	0.785,0.916,0.901	-0.167
37097	44486	ENSMUSG00000036986	Pml	chr9	-	58230490	58230628	58229827	58230086	58233152	58233247	44486	8,3,6	9,4,14	12,10,8	4,8,8	213	75	0.0455896	1	0.238,0.209,0.131	0.514,0.306,0.26	-0.167
34508	41411	ENSMUSG00000033102	Cdc14b	chr13	-	64196979	64197045	64196453	64196675	64205270	64205417	41411	6,15,10	2,2,4	9,7,13	2,1,0	141	75	0.0229216	1	0.615,0.8,0.571	0.705,0.788,1.0	-0.169
23080	27765	ENSMUSG00000056476	Med12l	chr3	+	59294225	59294315	59275795	59276034	59301279	59301375	27765	38,44,56	6,4,7	40,43,54	0,2,1	165	75	4.69295e-05	0.0308044	0.742,0.833,0.784	1.0,0.907,0.961	-0.17
10528	12761	ENSMUSG00000073792	Alg6	chr4	+	99739213	99739302	99726862	99726947	99741533	99741616	12761	6,10,8	2,2,1	4,8,8	0,1,1	164	75	0.00956398	0.680299	0.578,0.696,0.785	1.0,0.785,0.785	-0.17
26768	32092	ENSMUSG00000030276	Ttll3	chr6	+	113405298	113405447	113401301	113401497	113407175	113407419	32092	27,35,46	4,2,1	49,37,48	0,0,0	224	75	0.00046274	0.134095	0.693,0.854,0.939	1.0,1.0,1.0	-0.171
12330	14913	ENSMUSG00000023015	Racgap1	chr15	-	99643392	99643523	99642882	99642971	99651506	99651612	14913	8,3,6	15,13,7	14,13,12	7,13,10	206	75	0.00930016	0.676341	0.163,0.078,0.238	0.421,0.267,0.304	-0.171
40077	48022	ENSMUSG00000031480	Thsd1	chr8	+	22252152	22252311	22242996	22243956	22258291	22260377	48022	18,18,12	3,3,2	23,15,11	1,1,1	234	75	0.0237766	1	0.658,0.658,0.658	0.881,0.828,0.779	-0.171
20562	24735	ENSMUSG00000038766	Gabpb2	chr3	-	95208839	95208936	95206462	95206602	95217588	95217709	24735	19,20,17	2,3,3	27,27,32	2,1,0	172	75	0.00384856	0.454399	0.806,0.744,0.712	0.855,0.922,1.0	-0.172
24810	29832	ENSMUSG00000110234	Gm45799	chr7	+	105651071	105651271	105641027	105641228	105655621	105655783	29832	8,10,11	1,1,1	11,8,15	0,1,0	275	75	0.00336037	0.420686	0.686,0.732,0.75	1.0,0.686,1.0	-0.173
23549	28322	ENSMUSG00000035572	Dcaf10	chr4	+	45349536	45349591	45348105	45348219	45370305	45370508	28322	5,10,7	4,0,1	5,4,5	1,0,0	130	75	0.0106312	0.716081	0.419,1.0,0.802	0.743,1.0,1.0	-0.174
30336	36476	ENSMUSG00000038302	Afg1l	chr10	-	42438353	42438405	42426485	42426587	42454306	42454530	36476	36,27,32	11,4,8	33,24,31	1,2,3	127	75	0.00136051	0.255379	0.659,0.799,0.703	0.951,0.876,0.859	-0.175
5006	6225	ENSMUSG00000020674	Pxdn	chr12	+	29999498	29999693	29999164	29999273	29999891	30000049	6225	16,24,23	6,1,1	11,16,24	0,2,0	270	75	0.00245961	0.353002	0.426,0.87,0.865	1.0,0.69,1.0	-0.176
28475	34178	ENSMUSG00000039087	Rreb1	chr13	+	37941542	37941704	37929557	37932489	37946856	37947663	34178	33,23,40	27,22,23	44,49,51	10,25,20	237	75	0.0104906	0.711465	0.279,0.249,0.355	0.582,0.383,0.447	-0.176
35477	42551	ENSMUSG00000039903	Eva1c	chr16	+	90890529	90890673	90876038	90876191	90894577	90894655	42551	7,10,14	0,3,3	17,19,24	0,3,0	219	75	0.0127694	0.79546	1.0,0.533,0.615	1.0,0.684,1.0	-0.179
7512	9231	ENSMUSG00000058589	Anks1b	chr10	+	90914695	90914767	90897246	90897426	90921295	90921424	9231	134107128	120101143	252278278	108129142	147	75	3.37731e-09	3.86259e-05	0.363,0.351,0.314	0.543,0.524,0.5	-0.18
2755	3631	ENSMUSG00000097290	1300002E11Rik	chr16	+	21800774	21800836	21795849	21795975	21801280	21801356	3631	12,11,9	4,0,1	17,8,5	0,0,0	137	75	0.0138983	0.826761	0.622,1.0,0.831	1.0,1.0,1.0	-0.182
18613	22382	ENSMUSG00000042323	Pbrm1	chr14	+	31113848	31114004	31110414	31110579	31117012	31117083	22382	36,27,27	10,14,14	42,46,39	10,10,6	231	75	0.0200326	0.958131	0.539,0.385,0.385	0.577,0.599,0.678	-0.182
25661	30797	ENSMUSG00000033295	Ptprf	chr4	-	118252075	118252093	118248898	118249009	118257488	118257677	30797	12,9,8	37,27,21	16,14,18	16,17,26	93	75	0.00279678	0.375274	0.207,0.212,0.235	0.446,0.399,0.358	-0.183
11891	14383	ENSMUSG00000031351	Zfp185	chrX	+	73003372	73003459	73002574	73002658	73012439	73012628	14383	10,11,9	3,2,0	15,8,2	1,0,0	162	75	0.00599482	0.568273	0.607,0.718,1.0	0.874,1.0,1.0	-0.183
33738	40530	ENSMUSG00000097039	Pvt1	chr15	+	62175466	62175548	62107147	62107465	62242173	62242297	40530	15,23,18	2,1,5	21,16,21	0,1,0	157	75	7.3463e-05	0.0437327	0.782,0.917,0.632	1.0,0.884,1.0	-0.184
32582	39180	ENSMUSG00000075511	1700001L05Rik	chr15	-	83363819	83363928	83357559	83358950	83365028	83365510	39180	1,2,1	2,1,0	1,3,3	2,0,0	184	75	0.0408313	1	0.169,0.449,1.0	0.169,1.0,1.0	-0.184
27577	33075	ENSMUSG00000032712	Resf1	chr6	+	149317634	149317708	149310321	149310359	149325404	149328977	33075	5,3,8	1,2,3	10,7,2	0,1,1	149	75	0.00249365	0.353443	0.716,0.43,0.573	1.0,0.779,0.502	-0.187
16677	20160	ENSMUSG00000085767	Gm13563	chr2	+	26388241	26388392	26387597	26387782	26388553	26389018	20160	5,8,13	3,0,2	6,8,9	0,0,2	226	75	0.00406058	0.470502	0.356,1.0,0.683	1.0,1.0,0.599	-0.187
15201	18375	ENSMUSG00000047013	Fbxo41	chr6	-	85485920	85486095	85483825	85484863	85502708	85502886	18375	55,24,38	33,28,36	36,58,87	23,18,23	250	75	0.00253209	0.353443	0.333,0.205,0.241	0.32,0.492,0.532	-0.188
5357	6648	ENSMUSG00000034751	Mast4	chr13	-	102953125	102953206	102853830	102853919	102958037	102958467	6648	13,13,14	5,4,6	22,21,19	4,4,2	156	75	0.0467565	1	0.556,0.61,0.529	0.726,0.716,0.82	-0.189
29548	35532	ENSMUSG00000038570	Saxo2	chr7	-	82643646	82643849	82632959	82635407	82648391	82648523	35532	12,9,8	1,1,3	3,10,10	0,1,1	278	75	0.00668647	0.591046	0.764,0.708,0.418	1.0,0.73,0.73	-0.19
7631	9377	ENSMUSG00000003531	Dgcr6	chr16	+	18055248	18055321	18052875	18053121	18065052	18065184	9377	0,0,0	1,1,1	0,2,3	2,2,5	148	75	0.0211533	0.981539	0.0,0.0,0.0	0.0,0.336,0.233	-0.19
5869	7278	ENSMUSG00000029913	Prdm5	chr6	+	65862914	65862994	65831248	65831371	65869180	65869265	7278	2,3,2	2,1,8	9,3,2	2,2,1	155	75	0.0444929	1	0.326,0.592,0.108	0.685,0.421,0.492	-0.191
33459	40203	ENSMUSG00000021280	Exoc3l4	chr12	+	111418759	111418864	111417016	111417754	111421498	111421583	40203	1,5,4	3,1,1	1,6,0	0,0,1	180	75	0.00166953	0.281824	0.122,0.676,0.625	1.0,1.0,0.0	-0.192
26397	31667	ENSMUSG00000045411	2410002F23Rik	chr7	+	44247237	44247416	44246734	44246808	44248251	44248295	31667	31,49,40	17,18,24	36,44,48	6,13,11	254	75	0.00802179	0.646341	0.35,0.446,0.33	0.639,0.5,0.563	-0.192
13706	16556	ENSMUSG00000063659	Zbtb18	chr1	+	177443984	177444092	177442543	177442595	177444738	177444822	16556	15,14,11	9,6,5	19,13,17	3,3,5	183	75	0.0476946	1	0.406,0.489,0.474	0.722,0.64,0.582	-0.192
3396	4364	ENSMUSG00000062906	Hdac10	chr15	-	89127149	89127218	89126868	89126995	89127385	89127490	4364	17,19,12	4,1,2	18,17,27	0,0,1	144	75	0.000312139	0.108188	0.689,0.908,0.758	1.0,1.0,0.934	-0.193
1947	2601	ENSMUSG00000041119	Pde9a	chr17	+	31460178	31460249	31459900	31460005	31461570	31461727	2601	41,35,39	11,3,6	72,84,116	0,2,6	146	75	2.33247e-05	0.0236838	0.657,0.857,0.77	1.0,0.956,0.909	-0.194
32676	39294	ENSMUSG00000021916	Glt8d1	chr14	+	31004717	31004790	31001460	31001997	31006458	31006512	39294	6,7,6	12,14,23	9,24,13	9,15,14	148	75	0.00105462	0.223245	0.202,0.202,0.117	0.336,0.448,0.32	-0.194
22543	27114	ENSMUSG00000005501	Usp40	chr1	-	87974076	87974134	87968395	87968449	87975807	87975931	27114	16,17,14	7,4,2	19,22,15	2,0,2	133	75	0.00434658	0.484404	0.563,0.706,0.798	0.843,1.0,0.809	-0.195
5181	6440	ENSMUSG00000071454	Dtnb	chr12	+	3732617	3732707	3719539	3719658	3734938	3735026	6440	22,18,13	3,1,2	21,15,27	0,0,0	165	75	0.000923046	0.207844	0.769,0.891,0.747	1.0,1.0,1.0	-0.198
40156	48115	ENSMUSG00000055313	Pgbd1	chr13	-	21428267	21428378	21421277	21423624	21433390	21433542	48115	15,18,7	1,3,4	12,20,16	2,0,1	186	75	0.00974456	0.688671	0.858,0.708,0.414	0.708,1.0,0.866	-0.198
26399	31670	ENSMUSG00000045411	2410002F23Rik	chr7	+	44247250	44247416	44246753	44246808	44248251	44248295	31670	28,47,41	17,18,24	36,43,48	6,13,11	241	75	0.00620884	0.576103	0.339,0.448,0.347	0.651,0.507,0.576	-0.2
37704	45178	ENSMUSG00000037784	Dzip1l	chr9	+	99632636	99632748	99629577	99629962	99637346	99637796	45178	14,20,13	1,5,1	10,8,25	0,0,1	187	75	0.000186828	0.0774305	0.849,0.616,0.839	1.0,1.0,0.909	-0.202
18216	21930	ENSMUSG00000028943	Espn	chr4	-	152132923	152132956	152131051	152131294	152134160	152134441	21930	0,1,0	1,1,2	4,2,4	5,4,4	108	75	0.000228476	0.0883788	0.0,0.41,0.0	0.357,0.258,0.41	-0.205
6092	7562	ENSMUSG00000029782	Tmem209	chr6	-	30508790	30508802	30508453	30508512	30509684	30509704	7562	0,0,0	6,6,8	1,3,2	6,5,10	87	75	0.00186476	0.302736	0.0,0.0,0.0	0.126,0.341,0.147	-0.205
7782	9548	ENSMUSG00000032878	Ccdc85a	chr11	-	28399375	28399510	28396045	28396165	28434080	28434157	9548	25,32,40	13,20,12	40,50,37	8,9,8	210	75	0.00508302	0.525164	0.407,0.364,0.543	0.641,0.665,0.623	-0.205
3342	4300	ENSMUSG00000036197	Gxylt1	chr15	-	93265870	93265963	93261746	93261918	93274875	93275151	4300	6,18,7	15,9,11	12,18,23	4,10,13	168	75	0.0379548	1	0.152,0.472,0.221	0.573,0.446,0.441	-0.205
22732	27343	ENSMUSG00000027361	Gabpb1	chr2	-	126662990	126663088	126658469	126658577	126675294	126675352	27343	4,6,5	1,1,1	3,9,10	0,2,0	173	75	0.0269313	1	0.634,0.722,0.684	1.0,0.661,1.0	-0.207
34130	40963	ENSMUSG00000074247	Dda1	chr8	+	71472194	71472246	71469198	71469325	71474487	71476098	40963	1,1,1	2,0,3	3,1,2	2,0,1	127	75	0.0288102	1	0.228,1.0,0.164	0.47,1.0,0.542	-0.207
15159	18325	ENSMUSG00000037318	Traf3ip3	chr1	-	193176821	193176934	193175493	193175759	193178163	193178300	18325	3,1,5	2,2,1	1,3,2	1,1,0	188	75	0.0128112	0.796398	0.374,0.166,0.666	0.285,0.545,1.0	-0.208
4136	5231	ENSMUSG00000042029	Ncapg2	chr12	+	116405701	116405877	116405401	116405461	116407197	116407310	5231	6,8,7	3,1,0	8,8,11	1,0,0	251	75	0.022827	1	0.374,0.705,1.0	0.705,1.0,1.0	-0.209
33739	40532	ENSMUSG00000097039	Pvt1	chr15	+	62175827	62175926	62175466	62175548	62242173	62242301	40532	7,4,5	7,13,7	13,6,13	10,5,4	174	75	0.0205081	0.969906	0.301,0.117,0.235	0.359,0.341,0.583	-0.21
4237	5361	ENSMUSG00000097451	Rian	chr12	+	109640266	109640328	109627047	109627153	109645261	109645331	5361	1,1,5	3,0,1	3,2,4	0,1,0	137	75	0.0201433	0.96026	0.154,1.0,0.732	1.0,0.523,1.0	-0.212
17454	21068	ENSMUSG00000031667	Aktip	chr8	-	91131922	91132003	91131040	91131152	91133533	91133772	21068	25,25,25	3,4,9	21,26,50	2,1,0	156	75	3.35153e-05	0.025775	0.8,0.75,0.572	0.835,0.926,1.0	-0.213
37541	44989	ENSMUSG00000036972	Zic4	chr9	+	91371815	91372049	91369497	91370826	91372607	91373923	44989	10,12,29	2,8,5	22,20,28	2,3,3	309	75	0.0466891	1	0.548,0.267,0.585	0.728,0.618,0.694	-0.213
11265	13628	ENSMUSG00000027900	Dram2	chr3	+	106550498	106550675	106547830	106547920	106555163	106555308	13628	0,3,2	4,3,1	8,3,3	2,3,1	252	75	0.0289456	1	0.0,0.229,0.373	0.543,0.229,0.472	-0.214
8421	10287	ENSMUSG00000029027	Dffb	chr4	-	153972607	153972678	153971580	153971660	153972779	153972968	10287	12,10,8	5,5,2	8,18,17	1,3,2	146	75	0.0301296	1	0.552,0.507,0.673	0.804,0.755,0.814	-0.214
10747	13030	ENSMUSG00000028188	Spata1	chr3	-	146475255	146475381	146469624	146469803	146476193	146476302	13030	6,4,4	2,0,2	4,4,3	0,1,0	201	75	0.0154691	0.865513	0.528,1.0,0.427	1.0,0.599,1.0	-0.215
22335	26876	ENSMUSG00000047671	Tctex1d4	chr4	+	117126981	117127088	117126812	117126858	117127275	117127344	26876	1,0,0	5,2,2	0,2,3	2,4,1	182	75	0.0295007	1	0.076,0.0,0.0	0.0,0.171,0.553	-0.216
38038	45613	ENSMUSG00000021578	Ccdc127	chr13	+	74359690	74359826	74356455	74356817	74360604	74360695	45613	19,13,18	12,13,9	8,25,17	2,7,5	211	75	0.016392	0.881823	0.36,0.262,0.416	0.587,0.559,0.547	-0.218
37417	44843	ENSMUSG00000096401	Gm21811	chr8	+	20147548	20147716	20145519	20145639	20151480	20151665	44843	8,5,8	7,5,4	15,12,13	3,5,4	243	75	0.038602	1	0.261,0.236,0.382	0.607,0.426,0.501	-0.218
40155	48114	ENSMUSG00000055313	Pgbd1	chr13	-	21428267	21428362	21421851	21423624	21433390	21433542	48114	11,9,4	1,3,4	7,14,7	2,0,1	170	75	0.0179352	0.92798	0.829,0.57,0.306	0.607,1.0,0.755	-0.219
4917	6116	ENSMUSG00000020598	Nrcam	chr12	+	44578144	44578180	44576603	44576789	44583666	44583792	6116	5,5,4	8,9,7	10,14,14	7,6,14	111	75	0.02617	1	0.297,0.273,0.279	0.491,0.612,0.403	-0.219
37406	44831	ENSMUSG00000033577	Myo6	chr9	+	80293526	80293553	80292356	80292517	80293944	80293974	44831	20,27,8	5,0,4	27,19,18	0,0,0	102	75	2.82158e-05	0.0245315	0.746,1.0,0.595	1.0,1.0,1.0	-0.22
36484	43758	ENSMUSG00000066892	Fbxl12	chr9	-	20642203	20644298	20642023	20642096	20644572	20644747	43758	380349364	8,8,7	376421442	3,3,2	2170	75	0.0010492	0.223245	0.621,0.601,0.643	0.812,0.829,0.884	-0.22
31107	37417	ENSMUSG00000048677	Tpcn2	chr7	-	145255879	145255961	145196695	145196783	145256729	145256811	37417	1,1,1	0,2,1	1,3,6	0,1,2	157	75	0.0172817	0.909214	1.0,0.193,0.323	1.0,0.589,0.589	-0.221
36277	43508	ENSMUSG00000060594	Layn	chr9	-	51076321	51076345	51073847	51074145	51076885	51077047	43508	8,8,12	4,6,9	19,8,17	0,7,3	99	75	0.0308067	1	0.602,0.503,0.503	1.0,0.464,0.811	-0.222
17445	21056	ENSMUSG00000074358	Ccdc61	chr7	-	18892038	18892199	18891314	18891387	18892273	18892352	21056	18,17,16	1,3,1	25,25,18	0,0,0	236	75	0.00668629	0.591046	0.851,0.643,0.836	1.0,1.0,1.0	-0.223
5061	6290	ENSMUSG00000109975	Gm19196	chr12	+	21554008	21554106	21549866	21549954	21554376	21554474	6290	0,0,2	2,2,3	1,4,1	3,2,1	173	75	0.00898364	0.669146	0.0,0.0,0.224	0.126,0.464,0.302	-0.223
21950	26409	ENSMUSG00000055799	Tcf7l1	chr6	-	72648800	72648842	72634099	72634232	72649119	72649203	26409	6,6,3	15,11,6	8,8,10	5,8,7	117	75	0.0128841	0.7965	0.204,0.259,0.243	0.506,0.391,0.478	-0.223
6539	8085	ENSMUSG00000025006	Sorbs1	chr19	-	40376983	40377016	40373475	40373617	40377653	40377886	8085	9,7,4	2,2,3	11,11,4	0,1,1	108	75	0.00113586	0.231829	0.758,0.709,0.481	1.0,0.884,0.735	-0.224
32926	39558	ENSMUSG00000034813	Grip1	chr10	+	119985473	119985629	119978437	119978607	119986331	119986484	39558	8,15,10	5,7,5	12,22,23	4,2,6	231	75	0.0433041	1	0.342,0.41,0.394	0.493,0.781,0.554	-0.227
36641	43930	ENSMUSG00000059142	Zfp945	chr17	-	22861731	22861852	22857249	22857376	22865246	22865336	43930	7,4,6	1,1,3	8,6,6	1,0,1	196	75	0.00356265	0.435846	0.728,0.605,0.434	0.754,1.0,0.697	-0.228
21769	26182	ENSMUSG00000021254	Gpatch2l	chr12	+	86261615	86261695	86244034	86244706	86281448	86281543	26182	2,1,2	0,2,4	3,2,6	1,1,0	155	75	0.00134837	0.254724	1.0,0.195,0.195	0.592,0.492,1.0	-0.231
33054	39706	ENSMUSG00000002799	Jag2	chr12	-	112915604	112915718	112915470	112915517	112915879	112915993	39706	16,21,16	8,8,5	26,24,27	4,3,4	189	75	0.00832192	0.648759	0.442,0.51,0.559	0.721,0.76,0.728	-0.233
13390	16186	ENSMUSG00000037369	Kdm6a	chrX	+	18246974	18247109	18246196	18246416	18247566	18247722	16186	45,41,38	28,33,32	44,60,72	13,15,22	210	75	9.49055e-06	0.0132894	0.365,0.307,0.298	0.547,0.588,0.539	-0.235
29644	35657	ENSMUSG00000041343	Ankrd42	chr7	-	92619547	92619725	92614351	92614552	92623967	92624087	35657	11,17,16	2,7,1	22,24,25	1,3,0	253	75	0.0148505	0.850113	0.62,0.419,0.826	0.867,0.703,1.0	-0.235
14396	17412	ENSMUSG00000048038	Ccdc187	chr2	-	26282110	26282227	26280484	26281623	26287934	26288027	17412	5,2,3	0,1,3	2,8,2	1,0,0	192	75	0.0132057	0.805351	1.0,0.439,0.281	0.439,1.0,1.0	-0.24
8496	10372	ENSMUSG00000029420	Rimbp2	chr5	-	128760803	128760849	128758806	128759220	128761339	128761474	10372	3,0,2	5,7,8	4,5,4	3,4,8	121	75	0.0153786	0.865513	0.271,0.0,0.134	0.452,0.437,0.237	-0.24
13541	16358	ENSMUSG00000031389	Arhgap4	chrX	-	73906156	73906219	73905650	73905863	73906428	73906591	16358	8,9,11	3,3,3	14,11,10	0,4,0	138	75	0.0244963	1	0.592,0.62,0.666	1.0,0.599,1.0	-0.24
34415	41300	ENSMUSG00000031774	Fam192a	chr8	-	94591172	94591288	94589310	94589407	94591568	94591702	41300	0,0,0	2,1,1	2,3,0	1,3,1	191	75	0.0192235	0.943188	0.0,0.0,0.0	0.44,0.282,0.0	-0.241
7599	9331	ENSMUSG00000000296	Tpd52l1	chr10	-	31338184	31338245	31332375	31332969	31346610	31346712	9331	4,1,2	8,6,3	6,6,4	2,10,3	136	75	0.0484388	1	0.216,0.084,0.269	0.623,0.249,0.424	-0.242
12416	15016	ENSMUSG00000025766	D3Ertd751e	chr3	+	41785500	41785528	41756048	41756129	41802554	41802611	15016	1,1,0	2,0,1	1,0,3	0,1,0	103	75	0.0014287	0.260215	0.267,1.0,0.0	1.0,0.0,1.0	-0.244
2453	3282	ENSMUSG00000035258	Abi3bp	chr16	+	56595239	56595314	56594461	56594536	56596233	56596305	3282	2,1,1	0,3,3	6,6,4	1,2,1	150	75	0.0444109	1	1.0,0.143,0.143	0.75,0.6,0.667	-0.244
10479	12710	ENSMUSG00000006315	Tmem147	chr7	-	30728498	30728568	30728204	30728289	30729201	30729271	12710	5,6,7	3,4,1	9,8,10	0,3,1	145	75	0.0487415	1	0.463,0.437,0.784	1.0,0.58,0.838	-0.245
16062	19422	ENSMUSG00000097571	Jpx	chrX	+	103518310	103518357	103496437	103496530	103524866	103524996	19422	0,0,1	11,2,3	1,4,1	8,1,4	122	75	0.00638934	0.57762	0.0,0.0,0.17	0.071,0.711,0.133	-0.248
11789	14257	ENSMUSG00000029810	Tmem176b	chr6	-	48840360	48840453	48838171	48838362	48841347	48841370	14257	12,5,2	5,3,0	5,5,7	1,0,0	168	75	6.61756e-05	0.0411021	0.517,0.427,1.0	0.691,1.0,1.0	-0.249
17610	21244	ENSMUSG00000109716	Gm42196	chr3	+	28209786	28210026	28177757	28177876	28211240	28211397	21244	6,4,9	0,2,3	1,4,5	0,1,0	315	75	0.000658819	0.169358	1.0,0.323,0.417	1.0,0.488,1.0	-0.249
27057	32416	ENSMUSG00000051586	Mical3	chr6	-	120971750	120971840	120962754	120962865	120973402	120973647	32416	21,9,13	11,3,16	9,19,21	4,1,5	165	75	0.0200354	0.958131	0.465,0.577,0.27	0.506,0.896,0.656	-0.249
25847	31028	ENSMUSG00000025261	Huwe1	chrX	+	151804445	151804540	151803657	151803802	151806275	151806407	31028	4,5,3	2,1,2	3,1,5	0,1,0	170	75	0.000475886	0.135418	0.469,0.688,0.398	1.0,0.306,1.0	-0.25
1923	2553	ENSMUSG00000058392	Rrp1b	chr17	+	32047673	32047731	32045928	32046229	32048552	32048638	2553	6,9,9	3,0,2	7,11,13	0,0,0	133	75	0.00576025	0.557044	0.53,1.0,0.717	1.0,1.0,1.0	-0.251
2205	2978	ENSMUSG00000038347	Tcte2	chr17	-	13722419	13722679	13716435	13717633	13727921	13728022	2978	1,0,1	3,1,5	7,3,1	4,1,1	335	75	0.000207808	0.0827485	0.069,0.0,0.043	0.282,0.402,0.183	-0.252
26511	31804	ENSMUSG00000030022	Adamts9	chr6	-	92823346	92823514	92816469	92816643	92849291	92849468	31804	13,4,8	0,4,0	9,9,11	0,0,0	243	75	0.0417291	1	1.0,0.236,1.0	1.0,1.0,1.0	-0.255
33758	40552	ENSMUSG00000031561	Tenm3	chr8	-	48646257	48646536	48417007	48417245	48674409	48674684	40552	17,17,17	4,0,3	18,5,10	1,0,0	354	75	4.47052e-05	0.0307754	0.474,1.0,0.546	0.792,1.0,1.0	-0.257
10748	13031	ENSMUSG00000028188	Spata1	chr3	-	146487199	146487419	146481766	146481860	146487511	146487565	13031	5,3,9	3,0,2	6,3,5	1,0,0	295	75	0.000465516	0.134095	0.298,1.0,0.534	0.604,1.0,1.0	-0.257
12409	15007	ENSMUSG00000025766	D3Ertd751e	chr3	+	41744704	41744812	41742662	41742689	41746547	41746728	15007	0,0,1	1,10,6	3,1,1	1,3,2	183	75	0.0162287	0.876605	0.0,0.0,0.064	0.551,0.12,0.17	-0.259
26990	32344	ENSMUSG00000045962	Wnk1	chr6	-	119928122	119928149	119927046	119927234	119932689	119932761	32344	17,2,13	3,3,0	10,8,15	0,0,1	102	75	0.00452124	0.49631	0.806,0.329,1.0	1.0,1.0,0.917	-0.261
10810	13106	ENSMUSG00000052430	Bmpr1b	chr3	-	142078125	142078192	141981920	141982013	142169144	142169213	13106	1,0,2	1,1,4	3,3,3	2,1,4	142	75	0.0182233	0.933103	0.346,0.0,0.209	0.442,0.613,0.284	-0.261
35832	42981	ENSMUSG00000020389	Cdkl3	chr11	+	52040560	52040620	52035946	52036020	52084370	52084490	42981	5,1,5	3,0,1	1,5,2	0,0,0	135	75	0.0407952	1	0.481,1.0,0.735	1.0,1.0,1.0	-0.261
31750	38167	ENSMUSG00000056073	Grik2	chr10	-	49104978	49105065	49103509	49103648	49113369	49113620	38167	0,1,2	10,5,4	6,4,4	4,3,5	162	75	0.000105689	0.0552517	0.0,0.085,0.188	0.41,0.382,0.27	-0.263
1127	1389	ENSMUSG00000086287	Gm15972	chr18	-	23751579	23751823	23750446	23750559	23752244	23752305	1389	12,11,12	0,3,1	2,14,6	0,0,0	319	75	0.036305	1	1.0,0.463,0.738	1.0,1.0,1.0	-0.266
23481	28251	ENSMUSG00000038085	Cnbd2	chr2	+	156328317	156328455	156320009	156320063	156333578	156333632	28251	14,7,7	5,0,5	21,15,15	2,0,1	213	75	0.00524049	0.53212	0.496,1.0,0.33	0.787,1.0,0.841	-0.267
3032	3938	ENSMUSG00000009569	Mrtfb	chr16	+	13332013	13332076	13326381	13326571	13378263	13378329	3938	13,15,7	18,18,17	12,17,16	4,10,9	138	75	0.00182897	0.300751	0.282,0.312,0.183	0.62,0.48,0.491	-0.271
22033	26508	ENSMUSG00000057378	Ryr3	chr2	-	112654438	112654520	112652458	112653786	112656499	112656604	26508	9,9,14	2,4,5	3,10,14	1,0,0	157	75	1.67869e-05	0.0184275	0.683,0.518,0.572	0.589,1.0,1.0	-0.272
1508	2033	ENSMUSG00000041565	L3mbtl4	chr17	+	68459759	68459851	68457197	68457333	68461450	68461605	2033	1,0,1	0,1,2	1,1,0	0,0,4	167	75	0.036793	1	1.0,0.0,0.183	1.0,1.0,0.0	-0.272
21673	26067	ENSMUSG00000028273	Pdlim5	chr3	-	142284796	142284916	142282968	142283112	142303942	142303979	26067	4,5,1	3,0,1	1,1,2	0,0,1	195	75	0.0165014	0.883014	0.339,1.0,0.278	1.0,1.0,0.435	-0.273
36485	43759	ENSMUSG00000066892	Fbxl12	chr9	-	20644194	20644298	20641562	20642096	20644572	20644742	43759	29,15,26	8,8,7	38,36,20	3,3,2	179	75	0.000719717	0.179338	0.603,0.44,0.609	0.841,0.834,0.807	-0.277
28052	33626	ENSMUSG00000117286	Gm1043	chr5	+	37214417	37214527	37194182	37194304	37229255	37229547	33626	0,0,0	3,6,1	2,2,2	3,1,4	185	75	0.00212458	0.325425	0.0,0.0,0.0	0.213,0.448,0.169	-0.277
14469	17504	ENSMUSG00000026857	Ntmt1	chr2	+	30813646	30813755	30807993	30808083	30815358	30815498	17504	0,1,0	2,2,2	3,2,0	1,1,3	184	75	0.0197706	0.954611	0.0,0.169,0.0	0.55,0.449,0.0	-0.277
5945	7367	ENSMUSG00000029828	4921507P07Rik	chr6	-	50577420	50577512	50573301	50574516	50577790	50577965	7367	16,5,11	2,2,2	24,27,5	0,2,0	167	75	0.00174735	0.289674	0.782,0.529,0.712	1.0,0.858,1.0	-0.278
27261	32672	ENSMUSG00000110080	Gm6145	chr14	-	105624674	105624721	105624435	105624563	105626306	105626606	32672	0,0,1	9,4,6	0,3,4	3,6,1	122	75	0.00178915	0.295398	0.0,0.0,0.093	0.0,0.235,0.711	-0.284
26674	31992	ENSMUSG00000030102	Itpr1	chr6	+	108431460	108431496	108417888	108418000	108438299	108438432	31992	29,32,30	19,12,21	86125108	10,14,19	111	75	1.09586e-07	0.000466728	0.508,0.643,0.491	0.853,0.858,0.793	-0.287
13737	16591	ENSMUSG00000026005	Rpe	chr1	+	66701616	66701648	66700830	66701017	66706445	66706525	16591	4,3,6	3,2,4	5,7,3	3,1,0	107	75	0.0416384	1	0.483,0.513,0.513	0.539,0.831,1.0	-0.287
12408	15006	ENSMUSG00000025766	D3Ertd751e	chr3	+	41744695	41744812	41742610	41742689	41746547	41746728	15006	0,0,2	1,10,6	6,1,1	1,3,2	192	75	0.00234694	0.34044	0.0,0.0,0.115	0.701,0.115,0.163	-0.288
16168	19552	ENSMUSG00000048126	Col6a3	chr1	-	90813214	90813814	90811258	90811831	90815950	90816535	19552	6,0,5	1,2,5	5,16,24	3,1,2	675	75	0.0122694	0.778647	0.4,0.0,0.1	0.156,0.64,0.571	-0.289
22928	27566	ENSMUSG00000027309	4930402H24Rik	chr2	-	130777475	130777657	130777256	130777281	130777859	130778333	27566	5,5,14	2,2,5	13,8,9	0,1,3	257	75	0.0439981	1	0.422,0.422,0.45	1.0,0.7,0.467	-0.291
6316	7834	ENSMUSG00000066551	Hmgb1	chr5	-	149181998	149182035	149050587	149050751	149184447	149184489	7834	1,3,1	1,2,1	2,1,1	0,0,3	112	75	0.0407091	1	0.401,0.501,0.401	1.0,1.0,0.182	-0.293
35162	42183	ENSMUSG00000021733	Slc4a7	chr14	+	14742413	14742788	14739724	14739874	14745967	14746083	42183	15,10,24	4,3,3	20,9,22	1,2,0	450	75	0.0188973	0.941486	0.385,0.357,0.571	0.769,0.429,1.0	-0.295
35034	42040	ENSMUSG00000021772	Nkiras1	chr14	+	18277446	18277565	18276825	18276968	18278303	18278404	42040	6,1,9	3,2,0	10,5,6	0,2,0	194	75	0.00336091	0.420686	0.436,0.162,1.0	1.0,0.491,1.0	-0.298
3552	4564	ENSMUSG00000042564	Fam227a	chr15	-	79626236	79626331	79623454	79623612	79630025	79630119	4564	9,6,4	0,3,1	4,14,20	0,0,0	170	75	0.0391434	1	1.0,0.469,0.638	1.0,1.0,1.0	-0.298
5851	7253	ENSMUSG00000042213	Zfand4	chr6	+	116287981	116288168	116273578	116273872	116305616	116305761	7253	9,7,6	5,4,1	18,13,18	0,4,2	262	75	0.027736	1	0.34,0.334,0.632	1.0,0.482,0.72	-0.299
21355	25678	ENSMUSG00000026946	Nmi	chr2	-	51972587	51972627	51960570	51960660	51972973	51973494	25678	1,3,0	1,1,2	1,2,1	0,1,1	115	75	0.0045611	0.496658	0.395,0.662,0.0	1.0,0.566,0.395	-0.301
35160	42181	ENSMUSG00000021733	Slc4a7	chr14	+	14742413	14742782	14739724	14739874	14745967	14746083	42181	15,10,24	4,3,3	23,9,23	1,2,0	444	75	0.0133298	0.805942	0.388,0.36,0.575	0.795,0.432,1.0	-0.301
17241	20801	ENSMUSG00000060771	Tsga10	chr1	-	37819524	37819640	37810971	37811027	37834185	37834337	20801	1,4,6	2,0,2	5,4,7	0,1,0	191	75	0.00636958	0.57762	0.164,1.0,0.541	1.0,0.611,1.0	-0.302
16051	19409	ENSMUSG00000047495	Dlgap2	chr8	+	14454400	14454526	14381947	14382188	14531028	14531061	19409	0,0,1	5,3,2	1,3,1	1,1,1	201	75	0.007214	0.61325	0.0,0.0,0.157	0.272,0.528,0.272	-0.305
14328	17320	ENSMUSG00000096929	A330023F24Rik	chr1	+	194982828	194982909	194976374	194976800	195018547	195018940	17320	9,2,3	3,1,0	2,8,4	0,0,0	156	75	0.0442686	1	0.591,0.49,1.0	1.0,1.0,1.0	-0.306
34403	41288	ENSMUSG00000070031	Sp140	chr1	+	85628177	85628258	85626099	85626165	85630459	85630539	41288	13,4,11	4,2,3	11,15,8	0,1,1	156	75	0.000157985	0.0688223	0.61,0.49,0.638	1.0,0.878,0.794	-0.311
16958	20477	ENSMUSG00000057363	Uxs1	chr1	-	43797244	43797305	43780064	43780169	43827614	43827741	20477	4,4,4	1,2,1	6,6,9	0,0,1	136	75	0.00680467	0.592679	0.688,0.524,0.688	1.0,1.0,0.832	-0.311
36662	43957	ENSMUSG00000022677	Fopnl	chr16	-	14311046	14311131	14299243	14300209	14317293	14317347	43957	3,0,3	3,6,3	6,6,3	2,2,2	160	75	0.00705239	0.604192	0.319,0.0,0.319	0.584,0.584,0.413	-0.314
21828	26260	ENSMUSG00000028687	Mutyh	chr4	+	116810848	116810941	116807724	116807771	116814318	116814436	26260	0,0,2	5,1,2	3,4,2	3,1,2	168	75	0.000476778	0.135418	0.0,0.0,0.309	0.309,0.641,0.309	-0.317
5434	6738	ENSMUSG00000041817	Fam169a	chr13	+	97094061	97094147	97091817	97091952	97106953	97107133	6738	2,8,4	3,1,2	10,10,7	0,2,1	161	75	0.00923638	0.676341	0.237,0.788,0.482	1.0,0.7,0.765	-0.319
24710	29723	ENSMUSG00000058806	Col13a1	chr10	-	61842603	61842681	61840077	61840116	61843567	61843654	29723	0,0,0	3,3,5	2,2,3	6,3,1	153	75	0.000228047	0.0883788	0.0,0.0,0.0	0.14,0.246,0.595	-0.327
5898	7313	ENSMUSG00000029798	Herc6	chr6	+	57652031	57652169	57647064	57647172	57654388	57654532	7313	20,3,6	0,3,4	5,8,16	0,1,1	213	75	0.00132791	0.253214	1.0,0.26,0.346	1.0,0.738,0.849	-0.327
25739	30899	ENSMUSG00000042425	Frmpd3	chrX	+	140365728	140365831	140362144	140362299	140368818	140368864	30899	2,3,1	2,2,2	8,5,9	1,3,2	178	75	0.0264839	1	0.296,0.387,0.174	0.771,0.413,0.655	-0.327
14853	17951	ENSMUSG00000079363	Gbp4	chr5	-	105136838	105137045	105135066	105135190	105139479	105139586	17951	2,6,4	1,1,3	2,2,2	0,0,2	282	75	0.0215073	0.990407	0.347,0.615,0.262	1.0,1.0,0.21	-0.329
12044	14561	ENSMUSG00000027835	Pdcd10	chr3	-	75533540	75533590	75527587	75527714	75541159	75541378	14561	2,1,0	2,0,2	1,1,2	0,0,2	125	75	0.000669847	0.17111	0.375,1.0,0.0	1.0,1.0,0.375	-0.333
12108	14639	ENSMUSG00000034544	Rsrc1	chr3	+	66989033	66989161	66985977	66986188	66994516	66994712	14639	0,2,0	1,0,4	0,2,1	1,0,0	203	75	0.00509442	0.525164	0.0,1.0,0.0	0.0,1.0,1.0	-0.333
29549	35533	ENSMUSG00000038570	Saxo2	chr7	-	82645649	82645829	82635287	82635407	82648391	82648523	35533	7,2,5	1,1,3	4,7,8	0,1,1	255	75	0.00147361	0.264832	0.673,0.37,0.329	1.0,0.673,0.702	-0.334
33360	40083	ENSMUSG00000090336	Cfap97d2	chr8	+	13738327	13738488	13735902	13736021	13742653	13743414	40083	4,4,3	4,6,3	10,7,6	1,7,1	236	75	0.038717	1	0.241,0.175,0.241	0.761,0.241,0.656	-0.334
10064	12230	ENSMUSG00000028343	Erp44	chr4	-	48241295	48241335	48219342	48219527	48279383	48279558	12230	1,4,2	2,2,1	3,1,1	0,0,1	115	75	0.00030935	0.108188	0.246,0.566,0.566	1.0,1.0,0.395	-0.339
39036	46811	ENSMUSG00000000631	Myo18a	chr11	+	77812008	77812719	77809805	77809858	77815855	77815891	46811	17,17,23	3,1,1	8,23,30	0,1,0	786	75	0.000122436	0.0578241	0.351,0.619,0.687	1.0,0.687,1.0	-0.343
37101	44490	ENSMUSG00000097121	D130020L05Rik	chr12	+	101086187	101086352	101083741	101084025	101088041	101088179	44490	13,2,5	6,3,3	5,7,13	1,1,2	240	75	0.0133244	0.805942	0.404,0.172,0.342	0.61,0.686,0.67	-0.349
22085	26573	ENSMUSG00000100417	Gm28578	chr19	-	45301142	45301360	45300457	45300760	45302866	45302950	26573	4,11,3	8,1,7	12,10,11	2,0,4	293	75	0.0283493	1	0.113,0.738,0.099	0.606,1.0,0.413	-0.356
2556	3394	ENSMUSG00000022701	Ccdc191	chr16	+	43892152	43892191	43889799	43890038	43898089	43898231	3394	6,10,2	2,3,3	3,5,7	0,1,0	114	75	2.58775e-05	0.0245315	0.664,0.687,0.305	1.0,0.767,1.0	-0.37
11289	13657	ENSMUSG00000021990	Spata13	chr14	+	60636367	60636646	60634754	60634864	60690853	60690893	13657	14,13,16	5,4,3	16,18,22	1,2,0	354	75	0.000739707	0.183195	0.372,0.408,0.531	0.772,0.656,1.0	-0.372
3322	4278	ENSMUSG00000044250	Pced1b	chr15	+	97373955	97374149	97361199	97361335	97384024	97385680	4278	4,6,3	1,1,3	5,6,7	0,0,2	269	75	0.00157828	0.276309	0.527,0.626,0.218	1.0,1.0,0.494	-0.374
5596	6931	ENSMUSG00000048794	Cfap100	chr6	-	90419375	90419456	90417609	90417710	90427437	90427543	6931	4,3,3	4,3,2	5,6,4	1,0,2	156	75	0.00539855	0.542835	0.325,0.325,0.419	0.706,1.0,0.49	-0.376
14332	17324	ENSMUSG00000096929	A330023F24Rik	chr1	+	194982828	194982909	194976384	194976457	195021385	195021493	17324	9,0,1	0,1,2	1,4,1	1,0,0	156	75	0.026781	1	1.0,0.0,0.194	0.325,1.0,1.0	-0.377
3554	4566	ENSMUSG00000042564	Fam227a	chr15	-	79634063	79634146	79630025	79630119	79636678	79636786	4566	8,11,6	2,4,3	5,12,6	0,1,0	158	75	9.81589e-06	0.0132894	0.655,0.566,0.487	1.0,0.851,1.0	-0.381
16627	20105	ENSMUSG00000085772	D630024D03Rik	chr11	-	31823331	31823496	31802331	31802448	31824292	31824473	20105	1,0,1	0,2,3	1,2,1	1,0,0	240	75	0.000108827	0.0552517	1.0,0.0,0.094	0.238,1.0,1.0	-0.381
6127	7600	ENSMUSG00000040987	Mill2	chr7	+	18847239	18847437	18839988	18840091	18855939	18856203	7600	2,1,4	2,1,5	6,9,8	3,1,1	273	75	0.00558383	0.550109	0.216,0.216,0.18	0.355,0.712,0.687	-0.381
1147	1411	ENSMUSG00000024331	Dsc2	chr18	-	20051175	20051260	20050005	20050205	20059183	20059478	1411	1,1,1	2,0,1	1,3,4	0,0,1	160	75	0.00583461	0.560523	0.19,1.0,0.319	1.0,1.0,0.652	-0.381
10738	13015	ENSMUSG00000027956	Tmem144	chr3	-	79841666	79841838	79839268	79839306	79852693	79852773	13015	6,6,8	4,7,2	7,10,8	2,0,1	247	75	0.00349984	0.431578	0.313,0.207,0.548	0.515,1.0,0.708	-0.385
17881	21551	ENSMUSG00000036833	Pnpla7	chr2	+	24978125	24978221	24976100	24976313	24979831	24979897	21551	6,9,4	2,1,2	2,1,6	0,0,0	171	75	0.000923337	0.207844	0.568,0.798,0.467	1.0,1.0,1.0	-0.389
2722	3590	ENSMUSG00000109783	Gm45338	chr16	+	23521686	23521953	23520260	23520474	23527494	23527606	3590	5,1,1	1,4,8	4,8,2	1,0,1	342	75	0.000439716	0.13328	0.523,0.052,0.027	0.467,1.0,0.305	-0.39
29945	35997	ENSMUSG00000030990	Pgap2	chr7	+	102235661	102235872	102226270	102226445	102236447	102236554	35997	1,4,3	4,2,3	6,6,5	3,2,0	286	75	0.0377286	1	0.062,0.344,0.208	0.344,0.44,1.0	-0.39
13963	16886	ENSMUSG00000023206	Il15ra	chr2	+	11723412	11723610	11718263	11718458	11724095	11724128	16886	14,7,15	2,2,2	6,6,11	0,0,0	273	75	3.01494e-05	0.0249908	0.658,0.49,0.673	1.0,1.0,1.0	-0.393
12058	14577	ENSMUSG00000028753	Vwa5b1	chr4	-	138575298	138575424	138572568	138572643	138578627	138578765	14577	1,5,4	3,2,1	6,7,6	1,0,1	201	75	0.000245642	0.0923794	0.111,0.483,0.599	0.691,1.0,0.691	-0.396
10966	13288	ENSMUSG00000036639	Nudt1	chr5	+	140332394	140332473	140331908	140331955	140334454	140334619	13288	5,2,0	3,1,2	6,14,7	1,2,2	154	75	0.0133168	0.805942	0.448,0.493,0.0	0.745,0.773,0.63	-0.402
31087	37397	ENSMUSG00000037519	Ppfia1	chr7	-	144488690	144488717	144485032	144485211	144491451	144491652	37397	0,3,3	2,6,0	1,6,5	0,0,4	102	75	0.0412798	1	0.0,0.269,1.0	1.0,1.0,0.479	-0.403
29550	35535	ENSMUSG00000038570	Saxo2	chr7	-	82645649	82645846	82633782	82635407	82648391	82648496	35535	5,2,3	1,1,3	6,7,10	0,1,1	272	75	0.000248236	0.0924987	0.58,0.355,0.216	1.0,0.659,0.734	-0.414
18483	22231	ENSMUSG00000042515	Pwwp3b	chrX	+	139218147	139218308	139217165	139217214	139231285	139231414	22231	1,5,2	2,4,2	6,5,3	0,1,2	236	75	0.0213183	0.987304	0.137,0.284,0.241	1.0,0.614,0.323	-0.425
25160	30242	ENSMUSG00000079418	Atg4a	chrX	+	140995562	140995641	140995261	140995440	141158726	141158872	30242	15,10,3	11,6,7	15,22,27	4,2,3	154	75	7.59229e-05	0.0440527	0.399,0.448,0.173	0.646,0.843,0.814	-0.428
29735	35758	ENSMUSG00000022708	Zbtb20	chr16	+	43193464	43193538	43024937	43024987	43232758	43232820	35758	0,1,5	1,2,1	4,2,2	0,0,4	149	75	0.0284249	1	0.0,0.201,0.716	1.0,1.0,0.201	-0.428
19911	23951	ENSMUSG00000054702	Ap1s3	chr1	-	79623681	79623790	79614202	79614340	79625106	79625285	23951	0,3,0	1,3,1	2,1,1	0,1,1	184	75	0.0184274	0.935559	0.0,0.29,0.0	1.0,0.29,0.29	-0.43
8078	9905	ENSMUSG00000029712	Actl6b	chr5	+	137554063	137554140	137553554	137553783	137563106	137563204	9905	0,0,1	2,2,2	1,2,2	1,0,4	152	75	0.011398	0.739522	0.0,0.0,0.198	0.33,1.0,0.198	-0.443
3323	4279	ENSMUSG00000044250	Pced1b	chr15	+	97373955	97374149	97361199	97361335	97384027	97385676	4279	4,8,4	2,5,2	5,6,11	0,1,1	269	75	8.01601e-05	0.0452192	0.358,0.308,0.358	1.0,0.626,0.754	-0.452
1868	2470	ENSMUSG00000057246	BC051142	chr17	+	34420386	34420413	34419551	34419584	34421852	34421882	2470	1,0,0	2,1,1	1,1,5	1,2,0	102	75	1.55751e-05	0.0175722	0.269,0.0,0.0	0.424,0.269,1.0	-0.475
9642	11719	ENSMUSG00000087366	Junos	chr4	+	95150119	95150275	95147104	95147200	95159034	95159089	11719	11,1,2	2,1,3	4,1,3	0,0,1	231	75	7.27175e-05	0.0437327	0.641,0.245,0.178	1.0,1.0,0.493	-0.476
27576	33074	ENSMUSG00000032712	Resf1	chr6	+	149311482	149311606	149310321	149310377	149324731	149324800	33074	0,0,1	1,1,0	2,1,1	1,0,0	199	75	0.000112881	0.0559119	0.0,0.0,1.0	0.43,1.0,1.0	-0.477
34050	40881	ENSMUSG00000000791	Il12rb1	chr8	+	70819324	70819421	70817211	70817346	70819681	70819763	40881	1,0,3	1,2,4	3,2,2	1,0,1	172	75	0.000369386	0.116302	0.304,0.0,0.246	0.567,1.0,0.466	-0.494
29051	34921	ENSMUSG00000028637	Ccdc30	chr4	-	119367809	119368017	119359557	119359737	119393556	119393657	34921	4,0,2	1,3,0	4,2,1	0,0,0	283	75	0.00012079	0.0577177	0.515,0.0,1.0	1.0,1.0,1.0	-0.495
20720	24923	ENSMUSG00000038677	Scube3	chr17	+	28158880	28158928	28157072	28157189	28160811	28160928	24923	1,3,2	1,1,5	1,4,3	0,1,0	123	75	9.60842e-06	0.0132894	0.379,0.647,0.196	1.0,0.709,1.0	-0.496
33995	40818	ENSMUSG00000031860	Pbx4	chr8	+	69864311	69864550	69859079	69859153	69864823	69865014	40818	3,0,0	1,1,2	4,6,3	1,2,0	314	75	0.00173799	0.289674	0.417,0.0,0.0	0.489,0.417,1.0	-0.496
35190	42214	ENSMUSG00000114924	Gm38408	chr14	-	25071737	25073739	25066903	25067292	25074205	25074444	42214	9,13,8	7,3,2	26,26,20	2,1,0	2077	75	0.00327032	0.416619	0.044,0.135,0.126	0.319,0.484,1.0	-0.499
5595	6929	ENSMUSG00000048794	Cfap100	chr6	-	90419375	90419453	90417609	90417710	90427437	90427543	6929	3,1,2	4,3,2	5,3,5	1,0,2	153	75	0.00124088	0.243476	0.269,0.14,0.329	0.71,1.0,0.551	-0.508
14852	17950	ENSMUSG00000079363	Gbp4	chr5	-	105136809	105137045	105135066	105135190	105139479	105139586	17950	0,4,1	1,1,3	2,5,1	0,0,2	311	75	0.00819543	0.646341	0.0,0.491,0.074	1.0,1.0,0.108	-0.514
13962	16885	ENSMUSG00000023206	Il15ra	chr2	+	11720012	11720105	11718263	11718458	11724095	11724128	16885	5,7,2	2,2,2	7,4,4	0,0,0	168	75	5.01954e-06	0.00849474	0.527,0.61,0.309	1.0,1.0,1.0	-0.518
2353	3159	ENSMUSG00000022961	Son	chr16	+	91673984	91674022	91673440	91673778	91674694	91674774	3159	1,3,0	1,0,1	2,2,1	0,0,0	113	75	0.0435452	1	0.399,1.0,0.0	1.0,1.0,1.0	-0.534
27222	32619	ENSMUSG00000038429	Usp5	chr6	-	124828014	124828139	124826298	124826424	124828849	124828895	32619	4,1,6	2,1,1	3,1,4	0,0,0	200	75	0.00480837	0.513156	0.429,0.273,0.692	1.0,1.0,1.0	-0.535
25704	30860	ENSMUSG00000032386	Trip4	chr9	-	65896696	65896930	65884927	65885247	65908438	65908794	30860	4,1,3	2,1,3	3,2,2	0,1,0	309	75	9.92332e-05	0.0544628	0.327,0.195,0.195	1.0,0.327,1.0	-0.537
1372	1888	ENSMUSG00000112121	C230072F16Rik	chr17	+	80922642	80922712	80896839	80896957	80923166	80923349	1888	0,2,0	1,1,2	1,1,2	0,3,0	145	75	0.00695646	0.59988	0.0,0.508,0.0	1.0,0.147,1.0	-0.546
5479	6796	ENSMUSG00000047419	Cmya5	chr13	-	93081183	93081206	93074352	93074471	93083150	93083384	6796	1,0,1	3,2,3	4,4,3	0,1,5	98	75	4.24483e-05	0.0297255	0.203,0.0,0.203	1.0,0.754,0.315	-0.554
5866	7274	ENSMUSG00000079110	Capn3	chr2	+	120501210	120501324	120496977	120497014	120502102	120502180	7274	2,0,1	2,1,1	2,2,1	0,2,0	189	75	0.00136442	0.255379	0.284,0.0,0.284	1.0,0.284,1.0	-0.572
27265	32677	ENSMUSG00000110080	Gm6145	chr14	-	105641752	105641878	105630672	105630814	105643387	105643648	32677	8,2,8	4,3,6	3,6,1	0,1,0	201	75	1.10183e-05	0.0139849	0.427,0.199,0.332	1.0,0.691,1.0	-0.578
14401	17419	ENSMUSG00000074758	Gm5535	chr2	-	144204096	144204255	144191865	144192034	144207868	144207872	17419	1,2,1	3,1,1	3,1,2	1,0,0	234	75	2.32667e-05	0.0236838	0.097,0.391,0.243	0.49,1.0,1.0	-0.586
30790	37029	ENSMUSG00000059119	Nap1l4	chr7	-	143524693	143524716	143521400	143521430	143529417	143529557	37029	0,0,1	1,3,3	0,1,1	1,0,0	98	75	0.00577898	0.557527	0.0,0.0,0.203	0.0,1.0,1.0	-0.599
10427	12648	ENSMUSG00000026854	Usp20	chr2	+	30983019	30983156	30982428	30982511	30996047	30996147	12648	1,2,4	2,1,2	3,3,5	0,0,0	212	75	2.81408e-06	0.00634981	0.15,0.414,0.414	1.0,1.0,1.0	-0.674
39864	47761	ENSMUSG00000018654	Ikzf1	chr11	+	11748310	11748571	11707784	11707904	11754006	11754174	47761	0,4,3	1,2,1	9,4,5	0,0,0	336	75	2.66858e-05	0.0245315	0.0,0.309,0.401	1.0,1.0,1.0	-0.763
11295	13665	ENSMUSG00000047115	Fam221a	chr6	+	49385372	49385455	49382962	49383079	49388816	49390539	13665	0,0,0	1,1,2	4,1,1	0,0,1	158	75	1.14912e-07	0.000466728	0.0,0.0,0.0	1.0,1.0,0.322	-0.774

## Sheet: 122099-82Q-12
	ID	GeneID	geneSymbol	chr	strand	exonStart_0base	exonEnd	upstreamES	upstreamEE	downstreamES	downstreamEE	ID.1	IJC_SAMPLE_1	SJC_SAMPLE_1	IJC_SAMPLE_2	SJC_SAMPLE_2	IncFormLen	SkipFormLen	PValue	FDR	82Q	WT	IncLevelDifference
28063	33535	ENSMUSG00000053192	Mllt11	chr3	-	95229985	95230147	95229045	95229205	95230370	95230398	33535	1,1,3	0,0,0	1,1,1	1,1,1	237	75	3.17847e-06	0.00257886	1.0,1.0,1.0	0.24,0.24,0.24	0.76
24392	29246	ENSMUSG00000078867	Gm14418	chr2	-	177389821	177389858	177389426	177389553	177394696	177394751	29246	1,2,2	0,0,2	0,1,0	1,1,2	112	75	3.92016e-06	0.00299101	1.0,1.0,0.401	0.0,0.401,0.0	0.667
33972	40655	ENSMUSG00000091511	Vmn2r87	chr10	-	130479706	130479989	130478422	130479226	130497173	130497396	40655	1,1,1	0,0,0	0,1,0	1,0,1	358	75	1.88987e-05	0.0108145	1.0,1.0,1.0	0.0,1.0,0.0	0.667
33904	40577	ENSMUSG00000086742	Gm16201	chr7	+	139951865	139951952	139950395	139950477	139975304	139975410	40577	1,2,1	0,0,2	0,1,0	1,2,1	162	75	0.00143662	0.204104	1.0,1.0,0.188	0.0,0.188,0.0	0.667
18556	22303	ENSMUSG00000028943	Espn	chr4	-	152131051	152131294	152130768	152130961	152134160	152134432	22303	4,5,4	0,0,0	23,15,13	6,9,6	318	75	1.0217e-08	1.68381e-05	1.0,1.0,1.0	0.475,0.282,0.338	0.635
28276	33784	ENSMUSG00000053004	Hrh1	chr6	+	114408773	114408920	114403824	114403897	114479724	114483296	33784	3,9,1	0,3,0	2,6,3	2,5,11	222	75	0.00213053	0.25704	1.0,0.503,1.0	0.253,0.288,0.084	0.626
36851	44046	ENSMUSG00000042350	Arel1	chr12	-	84952190	84952416	84951081	84951381	84965888	84966030	44046	3,2,1	1,0,0	0,4,1	1,1,4	301	75	5.94292e-05	0.0225662	0.428,1.0,1.0	0.0,0.499,0.059	0.623
19042	22882	ENSMUSG00000051985	Igfn1	chr1	-	135966675	135971160	135966064	135966189	135971905	135972178	22882	5,18,17	0,0,0	4,33,10	1,0,1	4560	75	0.0177556	0.739686	1.0,1.0,1.0	0.062,1.0,0.141	0.599
37856	45260	ENSMUSG00000051705	Senp8	chr9	-	59750261	59750371	59739939	59740051	59750577	59750627	45260	1,2,1	0,0,2	1,1,1	2,2,3	185	75	0.0370772	1	1.0,1.0,0.169	0.169,0.169,0.119	0.571
13352	16120	ENSMUSG00000028910	Mecr	chr4	+	131852323	131852425	131843492	131843678	131857756	131857900	16120	3,8,6	0,1,3	0,1,1	2,1,1	177	75	3.64302e-05	0.0165723	1.0,0.772,0.459	0.0,0.298,0.298	0.545
2447	3282	ENSMUSG00000022935	Grik1	chr16	-	87896808	87896895	87895901	87896351	87923076	87923302	3282	1,7,5	0,0,0	7,10,9	4,5,5	162	75	1.00764e-08	1.68381e-05	1.0,1.0,1.0	0.448,0.481,0.455	0.539
18040	21714	ENSMUSG00000085614	1700123M08Rik	chr4	+	11976443	11976587	11966573	11966683	11993864	11993999	21714	4,6,6	1,0,0	2,1,3	1,4,1	219	75	1.39534e-06	0.00140218	0.578,1.0,1.0	0.407,0.079,0.507	0.528
19010	22831	ENSMUSG00000035778	Ggta1	chr2	-	35416471	35416507	35414218	35414284	35422179	35422268	22831	1,2,1	0,3,0	0,4,1	1,3,2	111	75	0.0328938	0.985641	1.0,0.311,1.0	0.0,0.474,0.253	0.528
10386	12564	ENSMUSG00000031629	Cenpu	chr8	+	46569970	46570079	46568609	46568679	46572751	46572830	12564	1,3,1	0,1,0	2,4,4	4,2,3	184	75	8.25304e-05	0.028102	1.0,0.55,1.0	0.169,0.449,0.352	0.527
15336	18536	ENSMUSG00000037318	Traf3ip3	chr1	-	193176821	193176934	193175493	193175759	193178163	193178300	18536	2,5,3	0,0,1	0,0,3	1,1,0	188	75	0.00561471	0.441538	1.0,1.0,0.545	0.0,0.0,1.0	0.515
16240	19630	ENSMUSG00000051727	Kctd14	chr7	+	97454856	97454977	97453203	97453462	97457593	97459553	19630	2,0,4	0,5,1	0,1,0	3,6,2	196	75	0.0104307	0.595412	1.0,0.0,0.605	0.0,0.06,0.0	0.515
9774	11858	ENSMUSG00000097927	Gm6999	chr14	+	79975965	79976153	79975371	79975466	80006173	80006326	11858	1,1,4	0,1,1	0,0,1	3,2,1	263	75	0.0100593	0.587044	1.0,0.222,0.533	0.0,0.0,0.222	0.511
11234	13569	ENSMUSG00000028013	Ppa2	chr3	+	133320935	133321000	133310481	133310724	133326647	133326701	13569	2,3,2	0,0,0	1,2,0	0,1,1	140	75	0.0478214	1	1.0,1.0,1.0	1.0,0.517,0.0	0.494
31047	37208	ENSMUSG00000030972	Acsm5	chr7	+	119527303	119527393	119526258	119526437	119528418	119528638	37208	2,2,2	5,1,0	0,2,0	1,4,3	165	75	0.0052458	0.427139	0.154,0.476,1.0	0.0,0.185,0.0	0.482
22836	27399	ENSMUSG00000109765	Gm18227	chr9	+	22167796	22167854	22167478	22167607	22169371	22170652	27399	6,7,2	1,2,0	0,0,4	1,1,0	133	75	0.0415084	1	0.772,0.664,1.0	0.0,0.0,1.0	0.479
6120	7574	ENSMUSG00000078247	Airn	chr17	+	12779289	12779512	12741384	12741424	12859540	12860136	7574	6,15,9	0,1,1	6,4,8	3,3,2	298	75	5.97003e-05	0.0225662	1.0,0.791,0.694	0.335,0.251,0.502	0.466
62	70	ENSMUSG00000097636	Mirt1	chr19	-	53453700	53453843	53451621	53451764	53454052	53454103	70	2,8,3	0,0,0	3,5,5	1,1,2	218	75	0.00424953	0.38062	1.0,1.0,1.0	0.508,0.632,0.462	0.466
10416	12599	ENSMUSG00000084808	9430091E24Rik	chr8	-	111143601	111143724	111137442	111137552	111145403	111145480	12599	1,7,3	0,1,0	2,7,5	2,1,3	198	75	3.19219e-06	0.00257886	1.0,0.726,1.0	0.275,0.726,0.387	0.446
11842	14293	ENSMUSG00000068015	Lrch1	chr14	-	74794910	74794991	74793126	74793184	74795296	74795369	14293	5,6,7	0,1,0	1,4,3	4,0,3	156	75	2.77224e-05	0.0137613	1.0,0.743,1.0	0.107,1.0,0.325	0.437
16594	20041	ENSMUSG00000073427	Gm4924	chr10	+	82403970	82404029	82400753	82400986	82421999	82422882	20041	1,2,4	0,2,2	1,0,1	2,1,1	134	75	0.00250534	0.282802	1.0,0.359,0.528	0.219,0.0,0.359	0.436
2549	3400	ENSMUSG00000035258	Abi3bp	chr16	+	56614689	56614752	56592603	56592681	56642488	56642560	3400	1,2,2	0,2,0	2,2,2	3,3,1	138	75	0.00283374	0.306438	1.0,0.352,1.0	0.266,0.266,0.521	0.433
18790	22572	ENSMUSG00000075324	Fign	chr2	-	64027909	64027967	63977336	63980899	64096894	64097064	22572	2,6,3	1,4,1	1,0,1	2,3,3	133	75	7.71695e-05	0.0269446	0.53,0.458,0.628	0.22,0.0,0.158	0.413
21516	25777	ENSMUSG00000109394	A230057D06Rik	chr7	-	61736898	61736996	61714645	61714744	61813261	61813371	25777	1,4,3	1,3,0	1,3,0	3,3,1	173	75	0.0465195	1	0.302,0.366,1.0	0.126,0.302,0.0	0.413
41115	49175	ENSMUSG00000029700	Slc13a1	chr6	-	24104013	24104109	24103412	24103514	24108143	24108263	49175	7,4,6	0,0,0	3,5,8	1,3,1	171	75	0.000581706	0.113051	1.0,1.0,1.0	0.568,0.422,0.778	0.411
8991	10945	ENSMUSG00000028758	Kif17	chr4	+	138287928	138288485	138281356	138281466	138289240	138289324	10945	19,14,9	0,2,1	10,10,11	5,2,6	632	75	0.00818149	0.53676	1.0,0.454,0.516	0.192,0.372,0.179	0.409
11836	14287	ENSMUSG00000086943	4732414G09Rik	chr11	-	73016447	73016513	73015855	73016049	73018656	73018804	14287	0,5,1	1,2,0	1,0,0	1,4,3	141	75	0.0498617	1	0.0,0.571,1.0	0.347,0.0,0.0	0.408
27870	33284	ENSMUSG00000038429	Usp5	chr6	-	124828014	124828139	124826298	124826424	124828849	124828895	33284	5,2,4	0,0,1	2,1,3	0,3,3	200	75	1.84386e-05	0.0107172	1.0,1.0,0.6	1.0,0.111,0.273	0.405
1840	2449	ENSMUSG00000007035	Msh5	chr17	-	35038405	35038468	35033589	35033718	35039200	35039339	2449	1,5,1	0,0,3	1,3,2	3,1,5	138	75	0.0137135	0.67263	1.0,1.0,0.153	0.153,0.62,0.179	0.4
2535	3386	ENSMUSG00000035258	Abi3bp	chr16	+	56594461	56594536	56592603	56592681	56642488	56642560	3386	6,11,3	0,2,0	4,7,3	3,3,1	150	75	0.000348383	0.0829695	1.0,0.733,1.0	0.4,0.538,0.6	0.398
10967	13260	ENSMUSG00000019888	Mgat4c	chr10	+	102244663	102244770	102011732	102011844	102350934	102350984	13260	1,5,4	0,4,4	0,1,2	2,2,2	182	75	0.0343678	1	1.0,0.34,0.292	0.0,0.171,0.292	0.39
36969	44192	ENSMUSG00000022070	Bora	chr14	+	99053517	99053563	99049992	99050099	99056738	99056820	44192	2,6,4	0,0,0	4,3,3	1,2,1	121	75	0.0235914	0.855623	1.0,1.0,1.0	0.713,0.482,0.65	0.385
7708	9453	ENSMUSG00000074505	Fat3	chr9	-	15916935	15916995	15910188	15915621	15919163	15919277	9453	4,11,8	1,8,2	4,3,5	5,10,10	135	75	0.00267127	0.295064	0.69,0.433,0.69	0.308,0.143,0.217	0.382
11509	13888	ENSMUSG00000021990	Spata13	chr14	+	60636367	60636646	60634754	60634864	60690853	60690893	13888	10,18,13	0,1,2	4,10,16	2,5,2	354	75	0.00595717	0.452961	1.0,0.792,0.579	0.298,0.298,0.629	0.382
31007	37159	ENSMUSG00000030654	Arl6ip1	chr7	-	118128895	118129068	118126395	118126515	118129468	118129560	37159	1,2,2	0,1,0	1,0,2	1,1,0	248	75	0.028748	0.932636	1.0,0.377,1.0	0.232,0.0,1.0	0.382
30125	36110	ENSMUSG00000048612	Myof	chr19	-	37969906	37969945	37968327	37968452	37972174	37972257	36110	11,9,6	2,5,2	0,16,10	12,12,9	114	75	0.00569245	0.442518	0.783,0.542,0.664	0.0,0.467,0.422	0.367
29931	35873	ENSMUSG00000032186	Tmod2	chr9	-	75610100	75610184	75597308	75597402	75610528	75610679	35873	1,3,2	1,1,2	0,1,0	3,3,3	159	75	0.000404795	0.0905348	0.321,0.586,0.321	0.0,0.136,0.0	0.364
8522	10399	ENSMUSG00000027716	Trpc3	chr3	-	36634374	36634458	36624344	36624420	36638411	36638621	10399	74206175	24,43,37	144199187	157248189	159	75	0	0	0.593,0.693,0.69	0.302,0.275,0.318	0.36
38145	45586	ENSMUSG00000097466	D430036J16Rik	chr9	+	81639160	81639183	81636834	81636937	81642546	81642702	45586	1,4,7	1,3,2	1,5,4	5,11,12	98	75	0.00424434	0.38062	0.434,0.505,0.728	0.133,0.258,0.203	0.358
6885	8501	ENSMUSG00000052572	Dlg2	chr7	+	92418087	92418133	92417223	92417323	92420631	92420673	8501	4,4,2	0,3,0	0,1,1	1,1,0	121	75	0.0431825	1	1.0,0.452,1.0	0.0,0.383,1.0	0.356
17648	21271	ENSMUSG00000071342	Lsmem1	chr12	-	40185288	40185420	40175492	40177228	40199206	40199315	21271	10,18,23	0,0,3	7,33,13	3,5,4	207	75	0.0013769	0.199051	1.0,1.0,0.735	0.458,0.705,0.541	0.344
13246	15989	ENSMUSG00000001418	Glmp	chr3	+	88325930	88326015	88325071	88325201	88326114	88326312	15989	1,4,1	0,0,0	1,4,4	0,2,2	160	75	0.0127621	0.653996	1.0,1.0,1.0	1.0,0.484,0.484	0.344
32223	38615	ENSMUSG00000024381	Bin1	chr18	+	32429699	32429723	32426223	32426352	32431982	32432093	38615	2,0,2	1,1,2	0,0,0	1,1,2	99	75	0.0400059	1	0.602,0.0,0.431	0.0,0.0,0.0	0.344
6467	8012	ENSMUSG00000066551	Hmgb1	chr5	-	149181998	149182035	149050587	149050751	149184447	149184489	8012	1,7,1	0,3,1	1,1,2	1,3,2	112	75	0.0486643	1	1.0,0.61,0.401	0.401,0.182,0.401	0.342
11734	14162	ENSMUSG00000086496	Gm14204	chr2	-	158604005	158604176	158598172	158603185	158610527	158610723	14162	6,6,10	1,1,1	6,5,4	4,2,3	246	75	0.00852413	0.547387	0.647,0.647,0.753	0.314,0.433,0.289	0.337
31320	37553	ENSMUSG00000030782	Tgfb1i1	chr7	+	128248176	128248292	128246960	128247008	128248419	128248472	37553	18,28,15	1,8,12	5,13,19	12,15,12	191	75	0.0141066	0.679909	0.876,0.579,0.329	0.141,0.254,0.383	0.335
25159	30175	ENSMUSG00000085998	AW822252	chrX	-	53715881	53715990	53715266	53715403	53716220	53716578	30175	1,2,5	0,1,0	1,0,2	0,2,1	184	75	0.00102831	0.166826	1.0,0.449,1.0	1.0,0.0,0.449	0.333
24871	29827	ENSMUSG00000029074	Ttll10	chr4	-	156047562	156047643	156047349	156047482	156048291	156048495	29827	0,1,1	1,0,0	1,0,0	0,1,1	156	75	0.0269775	0.903516	0.0,1.0,1.0	1.0,0.0,0.0	0.333
36064	43117	ENSMUSG00000029456	Acad10	chr5	-	121651955	121652104	121649353	121649548	121656013	121656213	43117	7,3,8	0,0,2	1,2,4	0,3,2	224	75	0.000263415	0.0686897	1.0,1.0,0.573	1.0,0.182,0.401	0.33
28721	34319	ENSMUSG00000022758	P2rx6	chr16	+	17567872	17567953	17567705	17567799	17568032	17568174	34319	8,15,6	0,1,0	8,8,3	0,3,3	156	75	0.000336635	0.0811094	1.0,0.878,1.0	1.0,0.562,0.325	0.33
38910	46531	ENSMUSG00000020173	Cobl	chr11	-	12306957	12307128	12266855	12267144	12309613	12309752	46531	20,35,23	0,2,1	7,13,24	3,1,7	246	75	0.000401355	0.090362	1.0,0.842,0.875	0.416,0.799,0.511	0.33
3321	4279	ENSMUSG00000023033	Scn8a	chr15	+	100899391	100899541	100869857	100870333	100936270	100936327	4279	4,11,2	1,4,3	2,0,0	2,1,1	225	75	0.000487461	0.101434	0.571,0.478,0.182	0.25,0.0,0.0	0.327
15968	19315	ENSMUSG00000026173	Plcd4	chr1	+	74561841	74561937	74560289	74560493	74562020	74562223	19315	5,10,9	0,1,0	5,2,7	0,3,2	171	75	0.00109665	0.172455	1.0,0.814,1.0	1.0,0.226,0.606	0.327
25886	31021	ENSMUSG00000034551	Hdx	chrX	-	111671342	111671489	111659633	111660743	111696966	111697079	31021	8,8,1	1,0,0	5,2,8	3,1,0	222	75	0.0157471	0.708651	0.73,1.0,1.0	0.36,0.403,1.0	0.322
14055	16982	ENSMUSG00000026113	Inpp4a	chr1	+	37383338	37383371	37379921	37380060	37387697	37387870	16982	97203168	15,56,39	141200180	110190165	108	75	0	0	0.818,0.716,0.749	0.471,0.422,0.431	0.32
1902	2534	ENSMUSG00000024330	Col11a2	chr17	+	34046439	34046502	34045770	34045848	34049618	34049678	2534	4,7,7	4,7,7	0,0,2	7,8,8	138	75	1.00812e-06	0.00106501	0.352,0.352,0.352	0.0,0.0,0.12	0.312
23602	28320	ENSMUSG00000074736	Syndig1	chr2	+	149841002	149841061	149830868	149830925	149930904	149931042	28320	6,8,3	0,0,1	8,7,11	2,6,4	134	75	1.8166e-05	0.0107172	1.0,1.0,0.627	0.691,0.395,0.606	0.312
35201	42101	ENSMUSG00000031774	Fam192a	chr8	-	94597050	94597108	94591590	94591702	94601496	94601678	42101	4,8,9	0,0,0	6,9,9	3,2,1	133	75	0.000191353	0.0529123	1.0,1.0,1.0	0.53,0.717,0.835	0.306
4169	5266	ENSMUSG00000022197	Pdzd2	chr15	-	12437103	12437259	12419457	12419572	12457797	12458299	5266	4,23,11	0,1,1	5,6,8	1,1,3	231	75	0.00134984	0.196862	1.0,0.882,0.781	0.619,0.661,0.464	0.306
771	965	ENSMUSG00000042439	Zfp532	chr18	+	65582726	65582809	65582288	65582398	65582896	65583006	965	2,7,2	0,2,1	4,4,3	3,3,2	158	75	0.0437618	1	1.0,0.624,0.487	0.388,0.388,0.416	0.306
8270	10113	ENSMUSG00000086587	Gm11837	chr4	+	14938483	14938557	14936440	14936539	14942199	14942275	10113	5,7,4	0,0,0	8,4,7	1,2,1	149	75	0.0498075	1	1.0,1.0,1.0	0.801,0.502,0.779	0.306
30814	36927	ENSMUSG00000030882	Dnhd1	chr7	+	105720111	105720261	105719871	105719963	105720459	105721271	36927	1,2,4	0,0,0	1,8,5	0,1,3	225	75	0.0184957	0.756744	1.0,1.0,1.0	1.0,0.727,0.357	0.305
936	1177	ENSMUSG00000097080	1700086O06Rik	chr18	-	38239572	38239751	38239057	38239189	38240838	38240953	1177	3,2,1	0,2,0	4,4,1	1,1,1	254	75	0.022546	0.844422	1.0,0.228,1.0	0.542,0.542,0.228	0.305
35760	42778	ENSMUSG00000032228	Tcf12	chr9	-	72006700	72006762	72000415	72000518	72109675	72109748	42778	8,15,19	0,2,0	15,13,16	6,7,2	137	75	2.70738e-05	0.0137613	1.0,0.804,1.0	0.578,0.504,0.814	0.303
28288	33799	ENSMUSG00000021541	Trpc7	chr13	-	56826849	56826973	56822424	56822641	56860889	56861072	33799	4,3,1	1,5,1	0,1,0	1,2,2	199	75	0.000152217	0.0454455	0.601,0.184,0.274	0.0,0.159,0.0	0.3
15894	19221	ENSMUSG00000027750	Postn	chr3	+	54385670	54385754	54385207	54385285	54389338	54389380	19221	7,13,15	5,7,5	0,6,1	2,4,3	159	75	0.024872	0.877375	0.398,0.467,0.586	0.0,0.414,0.136	0.3
36204	43288	ENSMUSG00000039997	Ifi203	chr1	-	173933782	173933926	173928274	173929516	173935009	173935177	43288	1,3,0	0,0,1	2,1,0	0,3,1	219	75	0.00273586	0.300587	1.0,1.0,0.0	1.0,0.102,0.0	0.299
16424	19842	ENSMUSG00000048126	Col6a3	chr1	-	90813214	90813814	90811258	90811831	90815950	90816535	19842	6,8,5	1,1,0	2,43,19	2,8,2	675	75	0.0175763	0.736838	0.4,0.471,1.0	0.1,0.374,0.514	0.294
219	278	ENSMUSG00000097558	Gm26902	chr19	+	34475382	34476041	34474832	34474966	34479239	34481546	278	7,17,4	0,1,0	10,14,19	2,2,0	734	75	0.00338262	0.340751	1.0,0.635,1.0	0.338,0.417,1.0	0.293
8338	10188	ENSMUSG00000109572	Cfap99	chr5	+	34302553	34302648	34301376	34301521	34305343	34305456	10188	3,3,8	0,0,0	3,3,10	0,3,1	170	75	0.0315185	0.969824	1.0,1.0,1.0	1.0,0.306,0.815	0.293
38135	45575	ENSMUSG00000033577	Myo6	chr9	+	80293526	80293553	80292356	80292517	80293944	80293974	45575	7,23,15	0,1,3	1,5,15	1,1,6	102	75	0.0176157	0.736838	1.0,0.944,0.786	0.424,0.786,0.648	0.291
35348	42283	ENSMUSG00000043251	Exoc3l	chr8	-	105293061	105293179	105292851	105292977	105293251	105293861	42283	18,29,24	3,4,3	15,15,18	6,8,10	193	75	0.000976077	0.160861	0.7,0.738,0.757	0.493,0.422,0.412	0.289
14448	17452	ENSMUSG00000047767	Atg16l2	chr7	-	101271679	101271807	101263033	101263197	101290169	101290271	17452	2,8,5	0,0,1	6,3,8	1,2,1	203	75	0.0171344	0.73364	1.0,1.0,0.649	0.689,0.357,0.747	0.285
6108	7556	ENSMUSG00000025161	Slc16a3	chr11	+	120954173	120954268	120949052	120949150	120955225	120955273	7556	1,2,1	0,0,0	1,4,8	0,3,1	170	75	0.0298998	0.948347	1.0,1.0,1.0	1.0,0.37,0.779	0.284
35948	42988	ENSMUSG00000063142	Kcnma1	chr14	-	23336039	23336120	23330839	23330970	23336944	23337058	42988	114200164	33,60,60	117142142	114159138	156	75	1.11022e-16	9.14846e-13	0.624,0.616,0.568	0.33,0.3,0.331	0.282
24339	29178	ENSMUSG00000047361	Gm973	chr1	+	59596938	59597076	59582395	59582475	59607732	59607805	29178	5,7,5	3,4,7	0,1,0	4,3,4	213	75	3.8171e-06	0.00296733	0.37,0.381,0.201	0.0,0.105,0.0	0.282
26222	31392	ENSMUSG00000032386	Trip4	chr9	-	65896696	65896930	65884927	65885247	65908438	65908794	31392	3,6,5	0,1,0	3,8,9	1,4,0	309	75	0.00199894	0.249838	1.0,0.593,1.0	0.421,0.327,1.0	0.282
32466	38893	ENSMUSG00000056073	Grik2	chr10	-	49103509	49103648	49100836	49101272	49104978	49105065	38893	5,9,16	0,1,2	10,5,7	2,2,2	214	75	0.0270171	0.903516	1.0,0.759,0.737	0.637,0.467,0.551	0.28
27483	32836	ENSMUSG00000016346	Kcnq2	chr2	-	181092238	181092292	181088346	181088534	181095341	181095421	32836	8,6,3	0,1,0	7,9,9	2,3,3	129	75	6.85673e-05	0.0243538	1.0,0.777,1.0	0.67,0.636,0.636	0.278
33902	40575	ENSMUSG00000086742	Gm16201	chr7	+	139950737	139950884	139950395	139950477	139975304	139975410	40575	1,10,3	0,0,2	3,3,6	1,2,1	222	75	0.0113347	0.623501	1.0,1.0,0.336	0.503,0.336,0.67	0.276
28829	34443	ENSMUSG00000024647	Cbln2	chr18	+	86711731	86711776	86711109	86711195	86712904	86713425	34443	8,16,9	1,2,1	4,5,7	2,2,4	120	75	0.012975	0.656962	0.833,0.833,0.849	0.556,0.61,0.522	0.276
21160	25375	ENSMUSG00000094002	Gm9866	chr12	-	27153316	27153605	27142574	27142718	27160229	27160311	25375	5,4,5	0,0,2	2,1,5	0,1,2	364	75	0.0316837	0.970308	1.0,1.0,0.34	1.0,0.171,0.34	0.276
24009	28793	ENSMUSG00000109780	Gm45447	chr2	+	161112103	161112319	161109410	161109828	161113687	161114858	28793	6,22,27	0,0,2	9,12,15	2,1,2	291	75	0.00404017	0.373744	1.0,1.0,0.777	0.537,0.756,0.659	0.275
14597	17662	ENSMUSG00000031289	Il13ra2	chrX	-	147384443	147384559	147383475	147383677	147388213	147388358	17662	10,11,12	0,2,1	5,8,7	2,2,2	191	75	0.0150014	0.694294	1.0,0.684,0.825	0.495,0.611,0.579	0.275
18042	21716	ENSMUSG00000085614	1700123M08Rik	chr4	+	11980141	11980408	11966573	11966683	11993864	11993999	21716	12,5,13	1,0,0	13,9,23	1,4,1	342	75	6.81891e-05	0.0243538	0.725,1.0,1.0	0.74,0.33,0.835	0.273
41190	49266	ENSMUSG00000036123	Slc9a3	chr13	+	74155088	74155249	74150659	74150962	74156984	74157063	49266	6,8,4	0,0,0	20,41,10	4,3,1	236	75	4.91168e-06	0.00367939	1.0,1.0,1.0	0.614,0.813,0.761	0.271
33259	39846	ENSMUSG00000112117	Rmst	chr10	-	92103705	92103912	92083873	92084082	92109638	92109733	39846	20,45,39	0,4,0	20,14,36	2,3,5	282	75	0.00634599	0.462518	1.0,0.75,1.0	0.727,0.554,0.657	0.271
20253	24311	ENSMUSG00000028634	Hivep3	chr4	+	119741795	119741915	119733783	119733862	119762219	119762348	24311	3,2,1	1,4,1	0,0,2	5,1,4	195	75	0.00717088	0.486916	0.536,0.161,0.278	0.0,0.0,0.161	0.271
21170	25386	ENSMUSG00000038677	Scube3	chr17	+	28165986	28166148	28165426	28165642	28166356	28166524	25386	9,12,12	1,0,0	3,10,6	1,4,0	237	75	0.0028112	0.3048	0.74,1.0,1.0	0.487,0.442,1.0	0.27
26382	31581	ENSMUSG00000025261	Huwe1	chrX	+	151804445	151804540	151803260	151803569	151806271	151806407	31581	9,15,3	2,0,1	7,7,7	5,2,4	170	75	0.00368163	0.354492	0.665,1.0,0.57	0.382,0.607,0.436	0.27
1941	2580	ENSMUSG00000091586	Cyp4f17	chr17	+	32528275	32528358	32528046	32528111	32528716	32528894	2580	7,17,7	0,2,1	5,9,10	2,2,4	158	75	0.00717356	0.486916	1.0,0.801,0.769	0.543,0.681,0.543	0.268
6085	7531	ENSMUSG00000034243	Golgb1	chr16	+	36885010	36885188	36875139	36875263	36886133	36886228	7531	30,68,30	2,9,1	14,40,51	7,7,10	253	75	0.0172399	0.73364	0.816,0.691,0.899	0.372,0.629,0.602	0.268
25808	30926	ENSMUSG00000096687	Mfsd4b4	chr10	-	39895511	39895996	39894771	39894940	39898913	39899215	30926	19,23,21	2,4,1	16,11,17	3,4,7	560	75	0.0367502	1	0.56,0.435,0.738	0.417,0.269,0.245	0.267
30696	36776	ENSMUSG00000021338	Carmil1	chr13	-	24019563	24019710	24012483	24013460	24020046	24020071	36776	29,72,50	0,9,2	30,38,52	10,9,6	222	75	0.00562891	0.441538	1.0,0.73,0.894	0.503,0.588,0.745	0.263
20174	24217	ENSMUSG00000041633	Kctd12b	chrX	-	153695623	153695678	153685153	153689697	153696084	153696280	24217	8,19,24	0,2,0	14,9,12	2,3,4	130	75	0.000105852	0.0343401	1.0,0.846,1.0	0.802,0.634,0.634	0.259
37146	44408	ENSMUSG00000036246	Gmip	chr8	+	69817232	69817429	69817002	69817140	69817722	69818110	44408	11,26,12	1,1,1	6,12,13	2,2,3	272	75	0.0100294	0.587044	0.752,0.878,0.768	0.453,0.623,0.544	0.259
17513	21105	ENSMUSG00000043015	Nemp2	chr1	+	52643121	52643236	52642318	52642412	52645260	52645486	21105	2,10,13	1,1,5	1,7,5	6,4,2	190	75	0.043615	1	0.441,0.798,0.506	0.062,0.409,0.497	0.259
33475	40097	ENSMUSG00000001036	Epn2	chr11	-	61553509	61553579	61548007	61548042	61565821	61565894	40097	3,6,5	0,0,0	5,10,13	1,3,1	145	75	0.00561402	0.441538	1.0,1.0,1.0	0.721,0.633,0.871	0.258
30698	36778	ENSMUSG00000021338	Carmil1	chr13	-	24019563	24019713	24012343	24013460	24020046	24020071	36778	33,72,61	0,9,2	32,41,53	10,9,6	225	75	0.00404577	0.373744	1.0,0.727,0.91	0.516,0.603,0.746	0.257
6651	8216	ENSMUSG00000105053	Gm43064	chr3	+	103832864	103832967	103830485	103830664	103833355	103833477	8216	2,3,3	0,1,1	2,2,5	1,3,1	178	75	0.00421423	0.38062	1.0,0.558,0.558	0.457,0.219,0.678	0.254
22927	27505	ENSMUSG00000005501	Usp40	chr1	-	87967509	87967598	87967183	87967270	87975807	87975898	27505	9,18,13	2,3,1	5,8,9	6,2,3	164	75	0.0296242	0.944696	0.673,0.733,0.856	0.276,0.647,0.578	0.254
7834	9612	ENSMUSG00000037795	N4bp2	chr5	+	65786105	65786361	65775584	65775663	65790017	65791170	9612	14,9,10	0,0,1	4,24,12	1,2,1	331	75	0.0403261	1	1.0,1.0,0.694	0.475,0.731,0.731	0.252
37242	44529	ENSMUSG00000041488	Stx3	chr19	-	11781566	11781680	11777484	11779173	11783025	11783136	44529	7,4,8	0,1,1	2,7,4	1,1,2	189	75	0.0118161	0.635556	1.0,0.613,0.76	0.442,0.735,0.442	0.251
14513	17536	ENSMUSG00000049580	Tsku	chr7	-	98353476	98353616	98350667	98353130	98361241	98361288	17536	2,2,3	1,9,2	0,0,1	1,3,4	215	75	0.00279482	0.303824	0.411,0.072,0.344	0.0,0.0,0.08	0.249
12600	15214	ENSMUSG00000042444	Mindy2	chr9	-	70634004	70634069	70626235	70626857	70656272	70657147	15214	6,6,9	0,1,0	6,5,4	1,2,1	140	75	0.0157963	0.708651	1.0,0.763,1.0	0.763,0.573,0.682	0.248
14499	17518	ENSMUSG00000096929	A330023F24Rik	chr1	+	194982828	194982909	194976374	194976800	195018547	195018940	17518	2,5,4	1,0,0	3,4,7	1,3,1	156	75	0.000987267	0.162057	0.49,1.0,1.0	0.591,0.391,0.771	0.246
10200	12348	ENSMUSG00000038729	Pakap	chr4	+	57886288	57886327	57883023	57883202	57892868	57896982	12348	39,57,41	15,22,19	35,53,35	32,56,51	114	75	3.34775e-06	0.00265252	0.631,0.63,0.587	0.418,0.384,0.311	0.245
22803	27364	ENSMUSG00000090210	Itga10	chr3	+	96657426	96657511	96656933	96657023	96657653	96657767	27364	3,3,8	0,1,1	5,2,2	0,2,2	160	75	0.0092325	0.564375	1.0,0.584,0.789	1.0,0.319,0.319	0.245
31028	37183	ENSMUSG00000109284	B230311B06Rik	chr7	+	118594952	118595034	118592515	118592609	118596424	118596741	37183	4,5,5	0,1,0	8,14,6	1,3,3	157	75	0.000275992	0.0710697	1.0,0.705,1.0	0.793,0.69,0.489	0.244
37014	44242	ENSMUSG00000033060	Lmo7	chr14	+	101931171	101931280	101929175	101929451	101932569	101932672	44242	13,41,13	2,3,3	14,25,33	5,12,14	184	75	0.00163756	0.220643	0.726,0.848,0.639	0.533,0.459,0.49	0.244
15477	18728	ENSMUSG00000052726	Kcnt2	chr1	+	140578454	140578475	140574728	140574857	140584018	140584319	18728	1,3,2	1,0,1	1,1,1	1,1,1	96	75	0.0017612	0.230966	0.439,1.0,0.61	0.439,0.439,0.439	0.244
35783	42806	ENSMUSG00000057110	Cntrl	chr2	+	35160790	35160917	35160247	35160378	35161928	35162093	42806	12,25,10	1,2,0	12,15,5	2,2,2	202	75	0.0270392	0.903523	0.817,0.823,1.0	0.69,0.736,0.481	0.244
2425	3253	ENSMUSG00000022961	Son	chr16	+	91673984	91674022	91671348	91671465	91674694	91674774	3253	2,4,2	1,17,7	0,3,0	10,12,6	113	75	0.01231	0.644451	0.57,0.135,0.159	0.0,0.142,0.0	0.241
34401	41174	ENSMUSG00000059146	Ntrk3	chr7	-	78204102	78204144	78198792	78198951	78229486	78229561	41174	10,24,17	2,4,3	6,10,17	4,6,7	117	75	0.0132606	0.662139	0.762,0.794,0.784	0.49,0.517,0.609	0.241
12693	15319	ENSMUSG00000050174	Nudt6	chr3	-	37409507	37409562	37404909	37405494	37416700	37416904	15319	4,10,2	1,0,0	3,8,8	2,1,2	130	75	0.00329182	0.335709	0.698,1.0,1.0	0.464,0.822,0.698	0.238
9823	11914	ENSMUSG00000087366	Junos	chr4	+	95101057	95101307	95065612	95065744	95147104	95147200	11914	5,12,9	0,1,0	8,7,12	0,4,1	325	75	0.00239443	0.275729	1.0,0.735,1.0	1.0,0.288,0.735	0.237
22611	27137	ENSMUSG00000021809	Nudt13	chr14	+	20310621	20310733	20309671	20309797	20311470	20311625	27137	21,48,26	5,15,4	18,27,44	17,20,14	187	75	0.0138191	0.673801	0.627,0.562,0.723	0.298,0.351,0.558	0.235
25602	30691	ENSMUSG00000072704	Smim10l1	chr6	+	133107863	133107982	133105255	133105605	133110792	133110897	30691	9,15,7	1,0,0	4,16,14	3,2,0	194	75	0.00523163	0.426828	0.777,1.0,1.0	0.34,0.756,1.0	0.227
3511	4497	ENSMUSG00000062906	Hdac10	chr15	-	89126640	89126706	89126377	89126437	89126868	89126995	4497	9,20,13	0,1,2	7,20,16	5,2,3	141	75	0.00529305	0.427606	1.0,0.914,0.776	0.427,0.842,0.739	0.227
38084	45515	ENSMUSG00000031626	Sorbs2	chr8	+	45783542	45783626	45782801	45782960	45789975	45790025	45515	2,12,8	0,1,1	4,18,12	1,1,8	159	75	0.00162539	0.220643	1.0,0.85,0.791	0.654,0.895,0.414	0.226
15807	19104	ENSMUSG00000032534	Cep63	chr9	-	102621695	102621728	102619691	102619760	102625903	102625981	19104	6,13,5	0,1,2	7,9,5	3,4,2	108	75	0.00604146	0.453396	1.0,0.9,0.635	0.618,0.61,0.635	0.224
37044	44283	ENSMUSG00000060594	Layn	chr9	-	51076321	51076345	51073847	51074145	51076885	51077047	44283	1,7,7	0,0,3	11,6,9	2,4,4	99	75	0.0242183	0.864973	1.0,1.0,0.639	0.806,0.532,0.63	0.224
272	344	ENSMUSG00000040929	Rfx3	chr19	-	27982853	27982946	27923207	27923266	28010971	28011045	344	7,9,8	2,10,5	5,6,7	8,20,7	168	75	0.0348461	1	0.61,0.287,0.417	0.218,0.118,0.309	0.223
37268	44555	ENSMUSG00000032175	Tyk2	chr9	-	21124410	21124558	21121391	21121758	21124863	21124981	44555	16,30,15	0,0,1	21,34,18	2,3,4	223	75	3.23923e-05	0.0149954	1.0,1.0,0.835	0.779,0.792,0.602	0.221
1115	1377	ENSMUSG00000034295	Fhod3	chr18	+	25022621	25022978	25001790	25002032	25028064	25028169	1377	52,73,78	6,13,8	17,46,67	10,13,14	432	75	0.0124116	0.645415	0.601,0.494,0.629	0.228,0.381,0.454	0.22
12012	14496	ENSMUSG00000029136	Rbks	chr5	-	31659906	31660071	31651808	31651900	31665718	31665781	14496	16,51,33	2,0,0	5,34,34	2,3,2	240	75	0.00245832	0.279023	0.714,1.0,1.0	0.439,0.78,0.842	0.218
19894	23884	ENSMUSG00000037605	Adgrl3	chr5	+	81787435	81787564	81774392	81774431	81794263	81795347	23884	3,11,9	0,1,0	9,9,9	0,2,3	204	75	0.0029883	0.318205	1.0,0.802,1.0	1.0,0.623,0.524	0.218
15688	18965	ENSMUSG00000027646	Src	chr2	+	157424827	157424935	157424391	157424414	157431609	157431715	18965	3,15,5	1,0,0	6,10,3	1,1,2	183	75	0.0289592	0.935869	0.551,1.0,1.0	0.711,0.804,0.381	0.218
16413	19821	ENSMUSG00000036817	Sun1	chr5	+	139231126	139231237	139226705	139226885	139233470	139233569	19821	28,55,39	12,16,9	23,26,39	29,25,14	186	75	0.00728516	0.490451	0.485,0.581,0.636	0.242,0.295,0.529	0.212
40235	48098	ENSMUSG00000044787	Spata32	chr11	-	103210737	103210792	103209807	103209871	103218341	103218432	48098	2,2,2	0,0,1	1,3,2	0,3,1	130	75	0.0205741	0.806539	1.0,1.0,0.536	1.0,0.366,0.536	0.211
25498	30562	ENSMUSG00000035181	Heatr5a	chr12	-	51912204	51912231	51909957	51910093	51914973	51915143	30562	5,15,7	7,15,15	2,11,1	13,23,19	102	75	0.0072726	0.490407	0.344,0.424,0.255	0.102,0.26,0.037	0.208
27476	32823	ENSMUSG00000030314	Atg7	chr6	+	114646936	114647057	114643126	114643150	114672790	114672843	32823	3,8,5	4,5,2	3,3,2	4,5,12	196	75	0.01631	0.720432	0.223,0.38,0.489	0.223,0.187,0.06	0.207
11298	13641	ENSMUSG00000032355	Mlip	chr9	-	77112973	77113048	77102111	77102393	77164764	77164893	13641	2,6,1	1,5,6	0,2,0	3,2,5	150	75	0.00371617	0.356766	0.5,0.375,0.077	0.0,0.333,0.0	0.206
32287	38688	ENSMUSG00000051736	Fam229b	chr10	-	39120225	39120396	39118867	39119034	39122176	39122335	38688	38,71,62	2,6,10	26,61,45	9,7,15	246	75	0.0299639	0.94965	0.853,0.783,0.654	0.468,0.727,0.478	0.206
17897	21558	ENSMUSG00000028613	Lrp8	chr4	+	107850103	107850142	107847443	107847566	107851307	107851427	21558	6,17,12	14,18,13	3,10,6	26,29,32	114	75	0.000434419	0.0942027	0.22,0.383,0.378	0.071,0.185,0.11	0.205
3867	4923	ENSMUSG00000022607	Ptk2	chr15	-	73365040	73365195	73343132	73343359	73392343	73392447	4923	9,14,14	0,2,0	3,13,16	0,4,4	230	75	0.00106009	0.169948	1.0,0.695,1.0	1.0,0.515,0.566	0.205
3310	4267	ENSMUSG00000023044	Csad	chr15	-	102203136	102203260	102188542	102188679	102204138	102204233	4267	24,38,16	0,0,0	14,30,25	1,3,3	199	75	9.44085e-05	0.0316238	1.0,1.0,1.0	0.841,0.79,0.758	0.204
38070	45501	ENSMUSG00000031626	Sorbs2	chr8	+	45645760	45645852	45507807	45507957	45658802	45658941	45501	1,5,5	2,6,4	0,3,0	3,5,7	167	75	0.00198832	0.249838	0.183,0.272,0.36	0.0,0.212,0.0	0.201
23645	28369	ENSMUSG00000032966	Fkbp1a	chr2	+	151544012	151544140	151542817	151542865	151559457	151559616	28369	12,13,26	1,0,2	14,19,20	3,3,3	203	75	0.00829131	0.539669	0.816,1.0,0.828	0.633,0.701,0.711	0.2
12275	14812	ENSMUSG00000025019	Lcor	chr19	+	41555607	41555701	41483526	41483600	41581777	41586536	14812	8,17,8	0,2,0	5,7,9	1,0,4	169	75	0.0115352	0.629487	1.0,0.79,1.0	0.689,1.0,0.5	0.2
20206	24256	ENSMUSG00000026222	Sp100	chr1	+	85681085	85681139	85679058	85679109	85691974	85692049	24256	6,12,8	0,1,2	5,13,14	2,4,3	129	75	0.0172722	0.73364	1.0,0.875,0.699	0.592,0.654,0.731	0.199
11733	14161	ENSMUSG00000086496	Gm14204	chr2	-	158603688	158603850	158603048	158603185	158610527	158610606	14161	7,18,13	1,1,1	9,11,22	4,2,3	237	75	0.019327	0.77839	0.689,0.851,0.804	0.416,0.635,0.699	0.198
35579	42559	ENSMUSG00000110523	C230057M02Rik	chr8	-	122729770	122729894	122724947	122726554	122752113	122752325	42559	15,30,27	3,0,1	18,18,20	4,3,4	199	75	0.0100455	0.587044	0.653,1.0,0.911	0.629,0.693,0.653	0.196
8980	10934	ENSMUSG00000032373	Car12	chr9	+	66762402	66762432	66753694	66753821	66763246	66763334	10934	20,67,59	3,17,10	11,22,44	10,12,9	105	75	0.0434124	1	0.826,0.738,0.808	0.44,0.567,0.777	0.196
5925	7327	ENSMUSG00000071181	3830408C21Rik	chr13	+	107031723	107031984	107026398	107026455	107032775	107032949	7327	4,16,9	0,0,1	8,8,11	0,3,1	336	75	0.0198213	0.791898	1.0,1.0,0.668	1.0,0.373,0.711	0.195
20433	24517	ENSMUSG00000044709	Gemin7	chr7	-	19569737	19569882	19565245	19565676	19571428	19571581	24517	11,6,2	0,1,0	5,12,11	1,1,2	220	75	0.020057	0.793062	1.0,0.672,1.0	0.63,0.804,0.652	0.195
16304	19700	ENSMUSG00000047495	Dlgap2	chr8	+	14454400	14454526	14381947	14382188	14531028	14531061	19700	1,2,2	2,4,2	0,0,0	3,1,1	201	75	0.0346587	1	0.157,0.157,0.272	0.0,0.0,0.0	0.195
28490	34043	ENSMUSG00000046605	B3gntl1	chr11	-	121651608	121651673	121644526	121644592	121670869	121670969	34043	7,18,8	0,0,2	4,15,9	5,2,0	140	75	0.0037738	0.356873	1.0,1.0,0.682	0.3,0.801,1.0	0.194
22934	27512	ENSMUSG00000005501	Usp40	chr1	-	87974076	87974134	87968395	87968449	87975807	87975931	27512	12,25,28	5,2,1	6,15,12	3,6,3	133	75	0.0496443	1	0.575,0.876,0.94	0.53,0.585,0.693	0.194
13514	16315	ENSMUSG00000026811	St6galnac6	chr2	+	32608041	32608096	32607025	32607111	32612223	32612403	16315	7,12,12	1,3,0	6,14,13	2,6,3	130	75	0.0341202	1	0.802,0.698,1.0	0.634,0.574,0.714	0.193
5051	6272	ENSMUSG00000024617	Camk2a	chr18	+	60969010	60969043	60963553	60963963	60969993	60970042	6272	68,131,88	41,113,75	55,88,137	135181152	108	75	2.88354e-05	0.0140476	0.535,0.446,0.449	0.221,0.252,0.385	0.191
12164	14687	ENSMUSG00000029088	Kcnip4	chr5	-	48509658	48509760	48482530	48482655	48889365	48889557	14687	54156119	18,19,24	119129122	50,63,57	177	75	0.000294393	0.0739592	0.56,0.777,0.678	0.502,0.465,0.476	0.191
3510	4496	ENSMUSG00000062906	Hdac10	chr15	-	89126629	89126706	89126377	89126437	89126868	89126995	4496	6,19,6	0,1,2	8,19,12	5,2,3	152	75	0.017342	0.735008	1.0,0.904,0.597	0.441,0.824,0.664	0.191
24595	29477	ENSMUSG00000004565	Pnpla6	chr8	+	3516509	3516568	3515383	3515556	3516680	3516749	29477	11,15,22	14,12,9	9,5,10	12,17,14	134	75	0.0221156	0.839172	0.305,0.412,0.578	0.296,0.141,0.286	0.191
7964	9753	ENSMUSG00000030322	Mbd4	chr6	-	115845542	115845617	115845313	115845448	115848905	115849732	9753	13,31,18	2,7,8	24,28,27	14,18,13	150	75	0.0369179	1	0.765,0.689,0.529	0.462,0.438,0.509	0.191
16153	19533	ENSMUSG00000043461	Sptssb	chr3	-	69859419	69859450	69838080	69838175	69859830	69859922	19533	5,15,18	13,25,7	11,13,11	30,33,41	106	75	0.0420131	1	0.214,0.298,0.645	0.206,0.218,0.16	0.191
39446	47183	ENSMUSG00000018774	Cd68	chr11	-	69665475	69665936	69665246	69665366	69666019	69666062	47183	64145106	0,1,0	22,95,79	2,1,2	536	75	0.0175149	0.736838	1.0,0.953,1.0	0.606,0.93,0.847	0.19
23040	27634	ENSMUSG00000033213	AA467197	chr2	+	122638256	122638342	122637914	122638133	122639215	122639276	27634	1,5,3	2,1,0	0,3,1	1,3,0	161	75	0.0246902	0.875441	0.189,0.7,1.0	0.0,0.318,1.0	0.19
12249	14783	ENSMUSG00000030199	Etv6	chr6	+	134066306	134066465	134035699	134036138	134137287	134137417	14783	13,33,28	1,0,0	23,20,18	3,3,1	234	75	0.000193065	0.0530297	0.806,1.0,1.0	0.711,0.681,0.852	0.187
22055	26447	ENSMUSG00000091474	2610021A01Rik	chr7	+	41601747	41601815	41599284	41599400	41603435	41603465	26447	2,1,1	3,3,2	0,0,1	6,7,9	143	75	0.0276246	0.913142	0.259,0.149,0.208	0.0,0.0,0.055	0.187
30017	35971	ENSMUSG00000053091	Lins1	chr7	+	66708638	66708743	66708039	66708553	66709293	66709435	35971	7,13,15	0,2,0	6,15,15	3,1,1	180	75	0.0163751	0.720432	1.0,0.73,1.0	0.455,0.862,0.862	0.184
6608	8170	ENSMUSG00000032440	Tgfbr2	chr9	-	116158270	116158345	116131544	116131713	116174943	116175265	8170	14,14,11	9,17,13	6,5,1	9,13,7	150	75	0.0176993	0.738488	0.438,0.292,0.297	0.25,0.161,0.067	0.183
8528	10405	ENSMUSG00000087381	Gm16008	chr4	-	156030421	156030516	156028474	156028554	156031577	156031622	10405	14,42,18	3,7,6	12,15,24	4,13,10	170	75	0.0290989	0.936336	0.673,0.726,0.57	0.57,0.337,0.514	0.183
26450	31657	ENSMUSG00000052407	Ccdc171	chr4	+	83620824	83620963	83604021	83604182	83635639	83635742	31657	3,3,5	0,0,2	2,6,4	0,2,2	214	75	0.0236509	0.856275	1.0,1.0,0.467	1.0,0.513,0.412	0.181
37266	44553	ENSMUSG00000032175	Tyk2	chr9	-	21123976	21124140	21121391	21121758	21124863	21124981	44553	33,55,40	0,0,1	32,50,32	2,3,4	239	75	5.08403e-05	0.0204923	1.0,1.0,0.926	0.834,0.839,0.715	0.179
39937	47759	ENSMUSG00000020866	Cacna1g	chr11	-	94439708	94439777	94438104	94438189	94442729	94442885	47759	47,65,44	58,99,66	43,75,32	195325236	144	75	2.66454e-15	1.82969e-11	0.297,0.255,0.258	0.103,0.107,0.066	0.178
10589	12804	ENSMUSG00000031309	Rps6ka3	chrX	+	159279166	159279203	159278109	159278203	159285265	159285322	12804	42,43,45	9,14,18	34,29,45	13,31,30	112	75	0.0134502	0.665869	0.758,0.673,0.626	0.637,0.385,0.501	0.178
9637	11695	ENSMUSG00000028559	Osbpl9	chr4	-	109087394	109087485	109073036	109073149	109133743	109133820	11695	7,22,14	0,0,1	13,16,20	1,2,4	166	75	0.000363488	0.0852034	1.0,1.0,0.863	0.855,0.783,0.693	0.177
13235	15977	ENSMUSG00000036053	Fmnl2	chr2	+	53054453	53054606	53051199	53051283	53068501	53068610	15977	54,68,75	21,42,21	2,167,0	36,14,40	228	75	0.00373245	0.356799	0.458,0.348,0.54	0.018,0.797,0.0	0.177
11116	13429	ENSMUSG00000002227	Mov10	chr3	-	104799697	104799795	104799391	104799608	104799945	104800049	13429	1,11,6	0,1,1	1,5,7	0,3,2	173	75	0.00537219	0.430622	1.0,0.827,0.722	1.0,0.419,0.603	0.176
39927	47749	ENSMUSG00000020866	Cacna1g	chr11	-	94413089	94413224	94411438	94411616	94414930	94415074	47749	29,64,52	3,5,2	46,65,52	9,11,10	210	75	0.00403406	0.373744	0.775,0.821,0.903	0.646,0.678,0.65	0.175
3671	4700	ENSMUSG00000042564	Fam227a	chr15	-	79637013	79637137	79636678	79636786	79640003	79640108	4700	0,9,2	3,4,2	0,2,1	2,7,3	199	75	0.0111218	0.620065	0.0,0.459,0.274	0.0,0.097,0.112	0.175
39788	47591	ENSMUSG00000000301	Pemt	chr11	-	60031712	60031820	59983442	59983558	60046339	60046481	47591	6,9,4	0,0,1	2,4,7	0,3,1	183	75	0.025089	0.880488	1.0,1.0,0.621	1.0,0.353,0.742	0.175
13428	16210	ENSMUSG00000026987	Baz2b	chr2	-	60076869	60076911	60004548	60006189	60125462	60125592	16210	25,84,36	1,9,4	32,53,44	9,18,8	117	75	0.00145116	0.205461	0.941,0.857,0.852	0.695,0.654,0.779	0.174
9733	11814	ENSMUSG00000073791	Efcab7	chr4	+	99888859	99889001	99878706	99878825	99900536	99900694	11814	9,9,8	0,0,2	6,7,6	1,1,1	217	75	0.0216803	0.833052	1.0,1.0,0.58	0.675,0.708,0.675	0.174
38143	45584	ENSMUSG00000097466	D430036J16Rik	chr9	+	81636834	81636937	81631929	81632279	81642546	81642702	45584	2,11,7	0,0,0	16,29,26	2,1,3	178	75	0.0022789	0.268063	1.0,1.0,1.0	0.771,0.924,0.785	0.173
18239	21936	ENSMUSG00000026767	Mindy3	chr2	-	12386608	12386679	12364446	12364519	12405859	12405920	21936	7,16,6	1,1,0	4,13,14	3,1,1	146	75	0.0155311	0.707781	0.782,0.892,1.0	0.407,0.87,0.878	0.173
39447	47184	ENSMUSG00000018774	Cd68	chr11	-	69665502	69665936	69665246	69665366	69666019	69666153	47184	77172126	0,1,0	23,113,91	2,1,2	509	75	0.0346894	1	1.0,0.962,1.0	0.629,0.943,0.87	0.173
24594	29476	ENSMUSG00000004565	Pnpla6	chr8	+	3516506	3516568	3515392	3515556	3516680	3516749	29476	12,22,22	14,12,9	10,8,14	12,17,14	137	75	0.0402525	1	0.319,0.501,0.572	0.313,0.205,0.354	0.173
6879	8495	ENSMUSG00000052572	Dlg2	chr7	+	91997165	91997321	91968117	91968256	92040797	92040866	8495	123185173	38,84,45	162268219	112204133	231	75	1.29108e-05	0.00857962	0.512,0.417,0.555	0.32,0.299,0.348	0.172
12941	15618	ENSMUSG00000039103	Nexn	chr3	-	152249659	152249701	152248179	152248368	152252807	152252956	15618	6,11,20	7,8,17	9,11,15	16,35,22	117	75	0.010879	0.609002	0.355,0.468,0.43	0.265,0.168,0.304	0.172
32392	38815	ENSMUSG00000062866	Phactr2	chr10	-	13257576	13257816	13255309	13255321	13261765	13261924	38815	31,74,60	9,11,10	26,49,47	14,13,20	315	75	0.017041	0.73364	0.451,0.616,0.588	0.307,0.473,0.359	0.172
6084	7530	ENSMUSG00000034243	Golgb1	chr16	+	36885010	36885188	36875139	36875263	36886130	36886228	7530	24,60,26	5,7,4	15,40,52	6,12,14	253	75	0.0317227	0.970308	0.587,0.718,0.658	0.426,0.497,0.524	0.172
12554	15159	ENSMUSG00000040479	Dgkz	chr2	-	91945825	91945924	91944760	91944869	91950220	91950311	15159	5,7,5	0,0,1	10,9,9	1,3,1	174	75	0.00402082	0.373744	1.0,1.0,0.683	0.812,0.564,0.795	0.171
30400	36442	ENSMUSG00000022708	Zbtb20	chr16	+	43007017	43007086	42907651	42907721	43024937	43024987	36442	1,8,6	13,9,9	0,2,1	10,20,9	144	75	0.000238919	0.0639201	0.039,0.316,0.258	0.0,0.05,0.055	0.169
16409	19816	ENSMUSG00000036817	Sun1	chr5	+	139229752	139229944	139226705	139226885	139233470	139233569	19816	32,51,30	12,16,9	23,39,32	29,25,14	267	75	0.00697115	0.48191	0.428,0.472,0.484	0.182,0.305,0.391	0.169
13715	16542	ENSMUSG00000024743	Syt7	chr19	+	10430337	10430460	10426298	10426667	10435549	10435685	16542	168360228	6,13,5	240299325	32,43,30	198	75	8.97464e-10	2.05425e-06	0.914,0.913,0.945	0.74,0.725,0.804	0.168
4708	5884	ENSMUSG00000015143	Actn1	chr12	-	80170685	80170766	80170182	80170248	80171728	80171875	5884	39,81,54	5,31,11	35,54,47	19,23,19	156	75	0.0345427	1	0.789,0.557,0.702	0.47,0.53,0.543	0.168
39405	47133	ENSMUSG00000053930	Shisa6	chr11	-	66375158	66375254	66224935	66224992	66502651	66502812	47133	86199154	5,42,27	205364363	68108104	171	75	0.00226627	0.268063	0.883,0.675,0.714	0.569,0.596,0.605	0.167
18810	22594	ENSMUSG00000025909	Sntg1	chr1	-	8677936	8677977	8675972	8677848	8679072	8679130	22594	8,13,19	0,0,0	8,16,12	1,3,1	116	75	0.0217957	0.835351	1.0,1.0,1.0	0.838,0.775,0.886	0.167
35782	42805	ENSMUSG00000057110	Cntrl	chr2	+	35160520	35160661	35160247	35160378	35161928	35162093	42805	6,25,15	1,2,0	12,10,12	2,2,2	216	75	0.0227664	0.844422	0.676,0.813,1.0	0.676,0.635,0.676	0.167
36288	43390	ENSMUSG00000037697	Ddhd1	chr14	-	45622840	45622942	45620711	45620840	45629579	45629753	43390	58,103,80	1,3,5	30,67,81	5,9,9	177	75	0.000642259	0.120672	0.961,0.936,0.871	0.718,0.759,0.792	0.166
30848	36963	ENSMUSG00000055639	Dach1	chr14	-	97916392	97916548	97915796	97915969	98018877	98018993	36963	3,18,12	0,0,2	8,18,17	1,4,1	231	75	0.00713462	0.486916	1.0,1.0,0.661	0.722,0.594,0.847	0.166
8289	10133	ENSMUSG00000005893	Nr2c2	chr6	+	92105281	92105365	92092432	92092814	92139779	92139890	10133	11,18,13	1,0,0	7,15,15	1,1,3	159	75	0.00896589	0.559875	0.838,1.0,1.0	0.768,0.876,0.702	0.164
20066	24096	ENSMUSG00000061689	Dlgap4	chr2	+	156748331	156748420	156748022	156748102	156748943	156749020	24096	73,159,99	26,76,75	75177139	96143138	164	75	0.00129878	0.192364	0.562,0.489,0.376	0.263,0.361,0.315	0.163
21311	25548	ENSMUSG00000066392	Nrxn3	chr12	+	89354452	89354479	89348245	89348449	89503017	89503137	25548	27,62,53	18,37,26	18,28,40	32,30,31	102	75	0.00874733	0.555367	0.524,0.552,0.6	0.293,0.407,0.487	0.163
28421	33956	ENSMUSG00000020814	Mxra7	chr11	-	116810779	116810867	116807912	116807968	116811922	116812016	33956	27,46,52	0,1,3	11,16,15	1,4,1	163	75	0.0406351	1	1.0,0.955,0.889	0.835,0.648,0.873	0.163
14139	17087	ENSMUSG00000023206	Il15ra	chr2	+	11720012	11720105	11718263	11718458	11723412	11723610	17087	4,6,12	0,0,2	8,9,12	0,2,4	168	75	0.000811904	0.142954	1.0,1.0,0.728	1.0,0.668,0.573	0.162
32288	38689	ENSMUSG00000051736	Fam229b	chr10	-	39120257	39120396	39118803	39119034	39122176	39122332	38689	53,91,85	2,6,10	41,80,63	9,7,15	214	75	0.0246128	0.873446	0.903,0.842,0.749	0.615,0.8,0.595	0.161
11516	13897	ENSMUSG00000040896	Kcnd3	chr3	+	105666961	105667018	105665456	105665546	105668079	105668327	13897	65137120	27,43,50	91,103,99	56,84,74	132	75	3.15965e-05	0.0147933	0.578,0.644,0.577	0.48,0.411,0.432	0.159
32205	38597	ENSMUSG00000019792	Trmt11	chr10	-	30591020	30591102	30590842	30590935	30597739	30597805	38597	13,28,21	0,0,0	21,17,28	0,2,5	157	75	0.000468023	0.0983828	1.0,1.0,1.0	1.0,0.802,0.728	0.157
16374	19777	ENSMUSG00000021532	Fastkd3	chr13	+	68584135	68584356	68582245	68582350	68585177	68585263	19777	25,44,34	0,1,0	22,47,34	1,2,3	296	75	0.00159073	0.217053	1.0,0.918,1.0	0.848,0.856,0.742	0.157
11391	13754	ENSMUSG00000029022	Miip	chr4	-	147863027	147863136	147862437	147862949	147865188	147865270	13754	18,31,30	8,11,9	14,21,20	8,16,15	184	75	0.0235652	0.855623	0.478,0.535,0.576	0.416,0.349,0.352	0.157
6086	7532	ENSMUSG00000034243	Golgb1	chr16	+	36885010	36885188	36875139	36875263	36887238	36887403	7532	25,59,28	0,0,2	11,36,48	2,2,2	253	75	0.00912443	0.563022	1.0,1.0,0.806	0.62,0.842,0.877	0.156
11554	13949	ENSMUSG00000028176	Lrrc7	chr3	-	158148579	158148699	158135187	158135409	158160232	158161913	13949	8,21,17	1,1,1	5,11,12	0,2,8	195	75	0.0173757	0.735008	0.755,0.89,0.867	1.0,0.679,0.366	0.156
11125	13440	ENSMUSG00000024174	Pot1b	chr17	-	55708997	55709086	55706105	55706152	55710838	55710906	13440	1,3,7	2,11,12	0,0,1	2,10,10	164	75	7.91968e-05	0.0274201	0.186,0.111,0.211	0.0,0.0,0.044	0.155
36966	44187	ENSMUSG00000041215	Yeats2	chr16	+	20207623	20207793	20206083	20206245	20208418	20208577	44187	37,89,63	2,1,2	58,57,80	6,5,9	245	75	0.000650922	0.121351	0.85,0.965,0.906	0.747,0.777,0.731	0.155
1564	2101	ENSMUSG00000019487	Trip10	chr17	+	57250954	57251011	57250703	57250857	57253261	57253402	2101	24,29,27	2,1,0	14,31,18	3,3,3	132	75	0.00421897	0.38062	0.872,0.943,1.0	0.726,0.854,0.773	0.154
20925	25107	ENSMUSG00000035131	Brinp3	chr1	+	146498762	146498835	146494759	146496077	146514667	146517554	25107	4,9,3	9,12,5	0,5,1	3,11,11	148	75	0.0291788	0.937019	0.184,0.275,0.233	0.0,0.187,0.044	0.154
28321	33845	ENSMUSG00000086155	9430041J12Rik	chr7	-	4095457	4095586	4076214	4076344	4101035	4101139	33845	22,34,28	0,1,0	11,23,26	0,2,5	204	75	0.000346673	0.0829695	1.0,0.926,1.0	1.0,0.809,0.657	0.153
39942	47764	ENSMUSG00000010080	Epn3	chr11	-	94494092	94494173	94493772	94493904	94494933	94495052	47764	9,13,14	14,16,17	5,4,5	14,21,19	156	75	0.00169644	0.226198	0.236,0.281,0.284	0.147,0.084,0.112	0.153
33944	40619	ENSMUSG00000069727	Zfp975	chr7	-	42665017	42665144	42664757	42664818	42692650	42692718	40619	15,27,14	1,0,0	22,15,15	1,3,1	202	75	0.0108517	0.608303	0.848,1.0,1.0	0.891,0.65,0.848	0.153
919	1158	ENSMUSG00000036452	Arhgap26	chr18	+	39357552	39357663	39306701	39306852	39363116	39363208	1158	86,149,84	39,56,45	112131133	90137100	186	75	1.19617e-05	0.00821393	0.471,0.518,0.429	0.334,0.278,0.349	0.152
4449	5606	ENSMUSG00000021185	Dglucy	chr12	+	100787615	100787672	100779094	100779310	100829598	100829725	5606	2,3,2	7,8,7	0,0,0	8,6,5	132	75	0.000695118	0.127287	0.14,0.176,0.14	0.0,0.0,0.0	0.152
40475	48379	ENSMUSG00000020776	Fbf1	chr11	-	116167132	116167228	116165831	116165912	116167551	116168154	48379	27,63,41	5,10,1	28,43,53	7,13,10	171	75	0.0478853	1	0.703,0.734,0.947	0.637,0.592,0.699	0.152
36289	43392	ENSMUSG00000037697	Ddhd1	chr14	-	45628853	45628874	45620711	45620840	45629579	45629750	43392	19,24,30	1,3,5	17,28,32	5,9,9	96	75	0.0157062	0.708651	0.937,0.862,0.824	0.726,0.709,0.735	0.151
8418	10285	ENSMUSG00000041264	Uspl1	chr5	+	149187707	149187876	149184559	149184806	149188344	149188473	10285	37,40,45	17,43,35	22,31,28	49,56,37	244	75	0.000510071	0.104554	0.401,0.222,0.283	0.121,0.145,0.189	0.15
24718	29623	ENSMUSG00000035762	Tmem161b	chr13	+	84257760	84257844	84222325	84222434	84272170	84272327	29623	6,23,13	0,0,0	19,22,18	2,2,1	159	75	0.0156597	0.708651	1.0,1.0,1.0	0.818,0.838,0.895	0.15
16414	19822	ENSMUSG00000036817	Sun1	chr5	+	139231126	139231237	139230772	139230838	139233470	139233569	19822	49,95,75	12,20,23	40,46,55	15,38,18	186	75	0.0195116	0.782845	0.622,0.657,0.568	0.518,0.328,0.552	0.15
11529	13916	ENSMUSG00000024037	Wdr4	chr17	-	31512166	31512487	31510577	31510646	31518817	31518839	13916	32,65,46	0,3,0	31,55,52	2,3,2	396	75	0.0227836	0.844422	1.0,0.804,1.0	0.746,0.776,0.831	0.15
3304	4261	ENSMUSG00000023044	Csad	chr15	-	102202443	102202574	102188542	102188679	102204138	102204201	4261	21,40,28	0,0,0	25,47,33	1,3,3	206	75	0.000495828	0.102428	1.0,1.0,1.0	0.901,0.851,0.8	0.149
22012	26388	ENSMUSG00000050471	Fam118b	chr9	-	35227163	35227391	35223613	35223742	35235230	35235483	26388	112205158	5,17,8	114174165	11,30,20	303	75	0.00277213	0.302155	0.847,0.749,0.83	0.72,0.589,0.671	0.149
24883	29842	ENSMUSG00000054514	Atad3aos	chr4	+	155761384	155761777	155761220	155761286	155763369	155763560	29842	2,16,4	2,4,2	3,1,5	4,1,9	468	75	0.0168523	0.73364	0.138,0.391,0.243	0.107,0.138,0.082	0.148
21545	25811	ENSMUSG00000026427	Eif2d	chr1	+	131164402	131164506	131163519	131163565	131165119	131165209	25811	34,100,72	0,0,3	49,77,91	4,7,9	179	75	9.33198e-06	0.00674539	1.0,1.0,0.91	0.837,0.822,0.809	0.147
11841	14292	ENSMUSG00000068015	Lrch1	chr14	-	74794910	74794991	74786280	74786390	74795296	74795369	14292	5,10,8	9,26,13	1,5,3	21,31,21	156	75	0.000551384	0.110574	0.211,0.156,0.228	0.022,0.072,0.064	0.146
41080	49126	ENSMUSG00000021458	Aopep	chr13	+	63170940	63171047	63068114	63068285	63190478	63190551	49126	8,16,12	0,1,0	10,18,13	1,2,1	182	75	0.00591159	0.452429	1.0,0.868,1.0	0.805,0.788,0.843	0.144
10007	12136	ENSMUSG00000034252	Senp6	chr9	+	80089848	80089906	80066902	80067572	80092266	80092412	12136	44,103,59	10,29,11	50,72,76	28,26,30	133	75	0.0106269	0.600603	0.713,0.667,0.752	0.502,0.61,0.588	0.144
35853	42884	ENSMUSG00000039599	Fam149b	chr14	+	20377774	20377999	20375509	20375613	20378399	20378523	42884	50,118,77	7,11,13	58,86,90	18,16,21	300	75	0.0221844	0.839172	0.641,0.728,0.597	0.446,0.573,0.517	0.143
33982	40667	ENSMUSG00000004626	Stxbp2	chr8	+	3632499	3632581	3632219	3632269	3633290	3633367	40667	30,45,60	14,29,17	28,47,34	16,31,47	157	75	0.0352303	1	0.506,0.426,0.628	0.455,0.42,0.257	0.143
30016	35969	ENSMUSG00000053091	Lins1	chr7	+	66708638	66708728	66708029	66708553	66709293	66709435	35969	11,20,16	0,2,0	8,26,26	3,1,1	165	75	0.0421354	1	1.0,0.82,1.0	0.548,0.922,0.922	0.143
28307	33826	ENSMUSG00000022150	Dab2	chr15	+	6429295	6429949	6424634	6424697	6430953	6431107	33826	174390324	0,15,3	145310282	6,11,9	729	75	0.0483121	1	1.0,0.728,0.917	0.713,0.744,0.763	0.142
32320	38725	ENSMUSG00000087177	E130307A14Rik	chr10	-	39681472	39681549	39645555	39645808	39731737	39731814	38725	20,38,32	0,1,2	15,28,24	2,8,0	152	75	0.00456082	0.393464	1.0,0.949,0.888	0.787,0.633,1.0	0.139
40334	48217	ENSMUSG00000040430	Pitpnc1	chr11	-	107216677	107216796	107207891	107212658	107226230	107226294	48217	63142126	23,35,34	50108108	28,46,58	194	75	0.00186719	0.240407	0.514,0.611,0.589	0.408,0.476,0.419	0.137
19177	23047	ENSMUSG00000026254	Eif4e2	chr1	+	87232402	87232481	87226096	87226233	87237845	87240488	23047	40,60,42	20,42,25	21,49,43	32,39,44	154	75	0.0169101	0.73364	0.493,0.41,0.45	0.242,0.38,0.322	0.136
33884	40556	ENSMUSG00000025357	Dgka	chr10	-	128734087	128734137	128733564	128733639	128735830	128735908	40556	16,42,22	0,0,0	15,36,27	3,1,2	125	75	0.0122897	0.644209	1.0,1.0,1.0	0.75,0.956,0.89	0.135
29757	35658	ENSMUSG00000033467	Crlf2	chr5	-	109555506	109555627	109555272	109555357	109556018	109556181	35658	44,93,43	8,6,6	52,67,47	11,10,18	196	75	0.0345747	1	0.678,0.856,0.733	0.644,0.719,0.5	0.135
23296	27932	ENSMUSG00000024985	Tcf7l2	chr19	+	55755013	55755082	55743072	55743197	55817763	55817865	27932	15,20,7	10,31,14	5,11,7	17,19,25	144	75	0.0418148	1	0.439,0.252,0.207	0.133,0.232,0.127	0.135
9711	11783	ENSMUSG00000028522	Mier1	chr4	+	103118280	103118315	103115559	103115660	103127272	103127297	11783	16,50,34	2,2,3	25,28,23	8,8,2	110	75	0.00536317	0.430622	0.845,0.945,0.885	0.681,0.705,0.887	0.134
21511	25772	ENSMUSG00000109394	A230057D06Rik	chr7	-	61714645	61714744	61710898	61710986	61813261	61813371	25772	5,9,4	1,0,0	8,13,7	2,3,0	174	75	0.00529282	0.427606	0.683,1.0,1.0	0.633,0.651,1.0	0.133
37878	45285	ENSMUSG00000032246	Calml4	chr9	+	62858241	62858272	62858103	62858161	62871265	62871454	45285	6,21,29	0,0,2	6,12,21	2,0,3	106	75	0.0365772	1	1.0,1.0,0.911	0.68,1.0,0.832	0.133
20242	24294	ENSMUSG00000087578	Ccdc142os	chr6	-	83107742	83107914	83106866	83107190	83108883	83108987	24294	15,24,27	2,0,0	23,27,30	2,5,1	247	75	0.00285406	0.307828	0.695,1.0,1.0	0.777,0.621,0.901	0.132
31369	37612	ENSMUSG00000030852	Tacc2	chr7	+	130663015	130663141	130645928	130646430	130674601	130674739	37612	13,12,15	1,0,1	11,24,11	1,1,3	201	75	0.0176051	0.736838	0.829,1.0,0.848	0.804,0.9,0.578	0.132
5199	6452	ENSMUSG00000020593	Lpin1	chr12	-	16571163	16571262	16568389	16568519	16573659	16573785	6452	28,70,42	17,48,31	20,36,31	25,43,39	174	75	0.00502683	0.415884	0.415,0.386,0.369	0.256,0.265,0.255	0.131
285	361	ENSMUSG00000024754	Cemip2	chr19	+	21780170	21780252	21778341	21778786	21792637	21792980	361	3,9,6	8,8,13	2,4,4	11,21,13	157	75	0.0247887	0.87667	0.152,0.35,0.181	0.08,0.083,0.128	0.131
36035	43086	ENSMUSG00000021962	Dcp1a	chr14	+	30512983	30513097	30505545	30505684	30518918	30519470	43086	37,65,69	0,2,1	43,35,50	3,3,4	189	75	0.00202294	0.251232	1.0,0.928,0.965	0.85,0.822,0.832	0.13
18194	21888	ENSMUSG00000028399	Ptprd	chr4	-	76139293	76139302	76138555	76138573	76140513	76140702	21888	25,40,33	27,41,25	22,26,27	46,41,35	84	75	0.0180814	0.747201	0.453,0.466,0.541	0.299,0.362,0.408	0.13
15650	18923	ENSMUSG00000066842	Hmcn1	chr1	-	150656692	150656774	150656453	150656585	150657070	150657273	18923	2,19,12	0,0,0	16,31,23	1,2,2	157	75	0.0237631	0.858075	1.0,1.0,1.0	0.884,0.881,0.846	0.13
17898	21559	ENSMUSG00000028613	Lrp8	chr4	+	107850103	107850142	107848280	107848403	107851307	107851427	21559	3,7,6	12,32,14	0,6,1	31,50,24	114	75	0.0010452	0.168216	0.141,0.126,0.22	0.0,0.073,0.027	0.129
15537	18793	ENSMUSG00000023110	Prmt5	chr14	-	54516496	54516615	54516105	54516191	54517246	54517361	18793	98180159	10,22,8	110167151	21,30,25	194	75	0.00299849	0.318205	0.791,0.76,0.885	0.669,0.683,0.7	0.128
26713	31948	ENSMUSG00000040374	Pex2	chr3	-	5562668	5562732	5560187	5561764	5563164	5563272	31948	30,77,62	25,52,44	28,49,45	32,67,61	139	75	0.00134172	0.196727	0.393,0.444,0.432	0.321,0.283,0.285	0.127
14653	17731	ENSMUSG00000057182	Scn3a	chr2	-	65525876	65525968	65525694	65525786	65526496	65526625	17731	2,2,3	2,6,4	0,1,0	1,1,5	167	75	0.00208163	0.254734	0.31,0.13,0.252	0.0,0.31,0.0	0.127
21626	25912	ENSMUSG00000087040	Gm14033	chr2	+	55428448	55428580	55422227	55422430	55432052	55433435	25912	4,4,7	0,0,2	18,41,13	2,6,2	207	75	0.00963551	0.574519	1.0,1.0,0.559	0.765,0.712,0.702	0.127
27776	33164	ENSMUSG00000025085	Ablim1	chr19	-	57046924	57047071	57044880	57044972	57061252	57061382	33164	58,97,93	5,5,0	37,78,99	7,6,7	222	75	0.0300566	0.949663	0.797,0.868,1.0	0.641,0.815,0.827	0.127
33001	39549	ENSMUSG00000013833	Med16	chr10	-	79907490	79907511	79907038	79907146	79908817	79908910	39549	10,12,8	0,0,0	13,9,13	2,1,1	96	75	0.0328657	0.985516	1.0,1.0,1.0	0.835,0.875,0.91	0.127
15125	18276	ENSMUSG00000022641	Bbx	chr16	-	50210444	50210534	50209084	50209144	50220444	50220593	18276	30,63,58	13,47,25	31,47,33	25,34,39	165	75	0.043321	1	0.512,0.379,0.513	0.36,0.386,0.278	0.127
35977	43020	ENSMUSG00000021870	Slmap	chr14	-	26459409	26459460	26453537	26453600	26459903	26459954	43020	41,80,57	0,6,3	40,34,54	4,6,8	126	75	0.00913266	0.563022	1.0,0.888,0.919	0.856,0.771,0.801	0.126
37355	44658	ENSMUSG00000059974	Ntm	chr9	-	29000704	29000737	28996230	28996634	29006253	29006289	44658	30,79,76	8,16,7	41,45,66	10,23,21	108	75	0.0124997	0.646175	0.723,0.774,0.883	0.74,0.576,0.686	0.126
12351	14910	ENSMUSG00000012535	Tnpo3	chr6	-	29599539	29599698	29589028	29589229	29601957	29602023	14910	7,18,7	1,1,0	7,17,9	1,2,1	234	75	0.028396	0.92632	0.692,0.852,1.0	0.692,0.731,0.743	0.126
13700	16526	ENSMUSG00000024743	Syt7	chr19	+	10421756	10421888	10417962	10418042	10435549	10435685	16526	216471342	58,109,74	324466431	139207139	207	75	3.08954e-05	0.0146313	0.574,0.61,0.626	0.458,0.449,0.529	0.125
14547	17593	ENSMUSG00000034675	Dbn1	chr13	-	55476635	55476773	55476145	55476316	55477550	55477680	17593	133221211	31,61,56	104146193	53,68,63	213	75	0.0034498	0.341671	0.602,0.561,0.57	0.409,0.431,0.519	0.125
2448	3283	ENSMUSG00000022935	Grik1	chr16	-	87914153	87914404	87895899	87896351	87923076	87923302	3283	33,60,68	0,0,0	124175135	4,5,5	326	75	1.99848e-05	0.011127	1.0,1.0,1.0	0.877,0.89,0.861	0.124
37196	44470	ENSMUSG00000052516	Robo2	chr16	-	73933045	73933171	73928023	73928177	73933586	73933868	44470	21,40,28	14,32,41	20,13,38	39,46,42	201	75	0.0155468	0.707781	0.359,0.318,0.203	0.161,0.095,0.252	0.124
11531	13920	ENSMUSG00000052539	Magi3	chr3	-	104016601	104016692	104013258	104016068	104017500	104017639	13920	29,78,58	1,4,3	33,54,56	6,7,4	166	75	0.0234632	0.853983	0.929,0.898,0.897	0.713,0.777,0.863	0.124
40084	47927	ENSMUSG00000039735	Fnbp1l	chr3	-	122556411	122556570	122552135	122552150	122557902	122558106	47927	10,59,38	0,0,0	26,24,35	1,1,2	234	75	0.0308714	0.95995	1.0,1.0,1.0	0.893,0.885,0.849	0.124
34485	41291	ENSMUSG00000057551	Zfp317	chr9	+	19625499	19625637	19624231	19624298	19629096	19629206	41291	17,24,18	0,0,3	11,30,21	1,4,2	213	75	0.0320267	0.971791	1.0,1.0,0.679	0.795,0.725,0.787	0.124
29215	34946	ENSMUSG00000058402	Zfp420	chr7	+	29861015	29861068	29859978	29860093	29874178	29876505	34946	9,12,8	0,1,1	5,16,17	4,1,0	128	75	0.0391532	1	1.0,0.875,0.824	0.423,0.904,1.0	0.124
29107	34810	ENSMUSG00000096916	Zfp850	chr7	-	28012335	28012450	28008383	28008436	28014015	28014115	34810	7,28,25	0,1,0	27,33,21	0,3,3	190	75	0.0048857	0.407481	1.0,0.917,1.0	1.0,0.813,0.734	0.123
19666	23607	ENSMUSG00000027674	Pex5l	chr3	-	33080464	33080536	33014964	33015076	33142848	33143247	23607	35,81,63	13,33,24	36,38,52	25,24,30	147	75	0.0264134	0.89348	0.579,0.556,0.573	0.424,0.447,0.469	0.123
920	1159	ENSMUSG00000036452	Arhgap26	chr18	+	39357552	39357828	39306701	39306852	39363116	39363208	1159	85,162,94	39,56,45	107154153	90137100	351	75	1.79341e-05	0.0107172	0.318,0.382,0.309	0.203,0.194,0.246	0.122
9710	11782	ENSMUSG00000028522	Mier1	chr4	+	103118241	103118315	103115559	103115660	103127272	103127297	11782	26,73,47	2,2,3	35,43,45	8,8,2	149	75	0.0088526	0.558555	0.867,0.948,0.887	0.688,0.73,0.919	0.122
21690	25991	ENSMUSG00000026017	Carf	chr1	+	60108082	60108200	60105343	60105427	60109221	60109449	25991	19,49,30	0,0,0	27,61,50	4,1,1	193	75	0.0171599	0.73364	1.0,1.0,1.0	0.724,0.96,0.951	0.122
22216	26636	ENSMUSG00000020752	Recql5	chr11	-	115896098	115896135	115895923	115895982	115896775	115896875	26636	20,24,24	0,0,1	12,37,27	4,1,1	112	75	0.0140304	0.679278	1.0,1.0,0.941	0.668,0.961,0.948	0.121
24450	29308	ENSMUSG00000026956	Uap1l1	chr2	-	25363311	25363384	25362662	25362848	25363805	25363857	29308	14,22,23	0,1,2	12,30,18	2,3,2	148	75	0.0324717	0.977258	1.0,0.918,0.854	0.753,0.835,0.82	0.121
23576	28288	ENSMUSG00000016481	Cr1l	chr1	-	195106817	195106922	195097381	195098841	195111079	195111155	28288	56,108,67	21,23,28	41,73,80	20,46,38	180	75	0.0227119	0.844422	0.526,0.662,0.499	0.461,0.398,0.467	0.12
17340	20910	ENSMUSG00000028580	Pum1	chr4	+	130718153	130718262	130701041	130701110	130741462	130741556	20910	84166108	1,4,12	102118112	7,16,16	184	75	0.00426838	0.380653	0.972,0.944,0.786	0.856,0.75,0.74	0.119
34530	41348	ENSMUSG00000068373	D430041D05Rik	chr2	-	104255997	104258551	104254955	104255570	104409928	104411013	41348	58114921090	3,15,4	96813471500	13,15,17	2629	75	0.0382834	1	0.847,0.739,0.886	0.68,0.719,0.716	0.119
30129	36116	ENSMUSG00000039062	Anpep	chr7	-	79843026	79843108	79842613	79842660	79848144	79848193	36116	2,1,3	5,5,6	0,1,0	1,5,2	157	75	0.00638361	0.462518	0.16,0.087,0.193	0.0,0.087,0.0	0.118
23111	27720	ENSMUSG00000029061	Mmp23	chr4	-	155651430	155651595	155651238	155651349	155651984	155652152	27720	15,33,21	1,0,2	18,31,16	5,4,0	240	75	0.0129741	0.656962	0.824,1.0,0.766	0.529,0.708,1.0	0.118
22800	27360	ENSMUSG00000102644	Thap6	chr5	+	91963682	91963785	91963234	91963522	91965095	91965304	27360	1,3,3	4,9,2	0,1,1	2,2,5	178	75	0.0137654	0.673401	0.095,0.123,0.387	0.0,0.174,0.078	0.118
881	1108	ENSMUSG00000019647	Sema6a	chr18	-	47270608	47270773	47245253	47249584	47276585	47276606	1108	39,87,77	19,33,28	40,44,91	32,35,45	240	75	0.0148601	0.692437	0.391,0.452,0.462	0.281,0.282,0.387	0.118
33955	40636	ENSMUSG00000025316	Banp	chr8	+	121989954	121990071	121978554	121978754	121991527	121991586	40636	94124106	0,2,0	43176166	1,16,11	192	75	6.88092e-08	9.45002e-05	1.0,0.96,1.0	0.944,0.811,0.855	0.117
20285	24344	ENSMUSG00000026643	Nmt2	chr2	+	3306982	3307032	3305396	3305439	3309466	3309611	24344	25,54,36	31,67,59	13,36,35	52,64,91	125	75	0.00353034	0.347975	0.326,0.326,0.268	0.13,0.252,0.188	0.117
18444	22170	ENSMUSG00000026305	Lrrfip1	chr1	+	91082140	91082179	91079030	91079081	91084945	91085005	22170	5,9,7	14,23,22	3,8,6	31,60,49	114	75	0.00447222	0.390427	0.19,0.205,0.173	0.06,0.081,0.075	0.117
12740	15375	ENSMUSG00000025373	Rnf41	chr10	+	128432196	128432317	128428590	128428703	128436467	128436603	15375	4,4,2	4,15,11	1,1,1	12,23,9	196	75	0.00288415	0.309453	0.277,0.093,0.065	0.031,0.016,0.041	0.116
32318	38723	ENSMUSG00000087177	E130307A14Rik	chr10	-	39681472	39681549	39621413	39622727	39731737	39731814	38723	27,51,39	0,0,2	15,43,26	1,2,4	152	75	0.00362495	0.353914	1.0,1.0,0.906	0.881,0.914,0.762	0.116
16091	19450	ENSMUSG00000027339	Rassf2	chr2	-	132029691	132029876	132012561	132012652	132030158	132030258	19450	80,148,79	3,3,3	88113132	8,8,10	260	75	0.00426264	0.380653	0.885,0.934,0.884	0.76,0.803,0.792	0.116
19662	23603	ENSMUSG00000027674	Pex5l	chr3	-	33024695	33024800	33014964	33015076	33142848	33143247	23603	57159152	13,33,24	67,79,103	25,24,30	180	75	0.0109098	0.6099	0.646,0.668,0.725	0.528,0.578,0.589	0.115
23716	28454	ENSMUSG00000074673	Ttll9	chr2	+	152984080	152984321	152983054	152983166	152989593	152989662	28454	13,21,16	0,1,0	28,19,17	1,1,1	316	75	0.0142882	0.682932	1.0,0.833,1.0	0.869,0.818,0.801	0.115
35965	43008	ENSMUSG00000021870	Slmap	chr14	-	26416202	26416292	26413167	26414988	26418112	26418247	43008	119235192	23,58,60	94174226	50,64,73	165	75	0.0178107	0.739739	0.702,0.648,0.593	0.461,0.553,0.585	0.115
9930	12038	ENSMUSG00000033216	Eefsec	chr6	-	88376203	88376411	88358545	88358642	88446205	88446502	12038	41,102,86	0,0,2	67,111,99	3,5,4	283	75	0.00030226	0.0754753	1.0,1.0,0.919	0.855,0.855,0.868	0.114
21921	26281	ENSMUSG00000052387	Trpm3	chr19	+	22749770	22749845	22732999	22733171	22766633	22766808	26281	97183191	91183130	48116129	101164143	150	75	0.000819632	0.143201	0.348,0.333,0.424	0.192,0.261,0.311	0.114
14095	17029	ENSMUSG00000057914	Cacnb2	chr2	+	14968217	14968237	14967941	14968075	14971561	14971642	17029	3,11,3	17,25,24	0,8,4	58,70,69	95	75	0.00107804	0.17091	0.122,0.258,0.09	0.0,0.083,0.044	0.114
3872	4928	ENSMUSG00000022607	Ptk2	chr15	-	73391758	73391880	73343132	73343359	73392343	73392447	4928	17,23,22	0,2,0	17,26,33	0,4,4	197	75	0.00150783	0.209879	1.0,0.814,1.0	1.0,0.712,0.759	0.114
40960	48987	ENSMUSG00000027575	Arfgap1	chr2	+	180967601	180967814	180967233	180967329	180971050	180971114	48987	166354214	12,26,21	203267293	30,43,34	288	75	0.00243455	0.277088	0.783,0.78,0.726	0.638,0.618,0.692	0.114
35907	42945	ENSMUSG00000021733	Slc4a7	chr14	+	14747732	14747792	14745967	14746083	14748465	14748623	42945	3,10,4	11,27,23	0,0,2	16,16,20	135	75	2.44716e-05	0.0128089	0.132,0.171,0.088	0.0,0.0,0.053	0.113
40923	48948	ENSMUSG00000037989	Wnk2	chr13	-	49050483	49050582	49042627	49042866	49052558	49052773	48948	17,38,21	0,1,0	17,42,32	1,1,4	174	75	0.00652873	0.466188	1.0,0.942,1.0	0.88,0.948,0.775	0.113
33994	40684	ENSMUSG00000036529	Sbf1	chr15	-	89295951	89296029	89295394	89295576	89299482	89299620	40684	67,122,83	51,85,88	67,74,73	74118111	153	75	0.000770794	0.138076	0.392,0.413,0.316	0.307,0.235,0.244	0.112
38071	45502	ENSMUSG00000031626	Sorbs2	chr8	+	45645760	45645852	45627738	45628272	45658802	45658941	45502	1,8,9	3,18,29	0,4,0	18,20,7	167	75	0.000850729	0.146045	0.13,0.166,0.122	0.0,0.082,0.0	0.112
20254	24312	ENSMUSG00000028634	Hivep3	chr4	+	119741795	119741915	119733783	119733862	119814677	119814748	24312	4,2,3	6,19,8	0,0,1	9,12,11	195	75	0.00170996	0.227265	0.204,0.039,0.126	0.0,0.0,0.034	0.112
40958	48985	ENSMUSG00000027575	Arfgap1	chr2	+	180967533	180967814	180967244	180967329	180971050	180971114	48985	167343178	12,26,21	203274269	30,43,34	356	75	0.00932683	0.566315	0.746,0.735,0.641	0.588,0.573,0.625	0.112
16483	19909	ENSMUSG00000070871	Ccnyl1	chr1	+	64708377	64708478	64702345	64702380	64711417	64711453	19909	20,61,62	0,3,1	40,64,79	4,6,4	176	75	0.00992046	0.583904	1.0,0.897,0.964	0.81,0.82,0.894	0.112
37354	44657	ENSMUSG00000034275	Igsf9b	chr9	+	27342510	27342632	27333077	27334733	27345769	27357546	44657	47,132,82	1,8,3	73,87,75	7,8,8	197	75	0.0256996	0.888298	0.947,0.863,0.912	0.799,0.805,0.781	0.112
37691	45068	ENSMUSG00000032735	Ablim3	chr18	-	61818988	61819087	61814197	61814332	61819790	61819917	45068	42,115,68	2,10,9	73,103,96	11,18,17	174	75	0.0300256	0.949663	0.901,0.832,0.765	0.741,0.712,0.709	0.112
13721	16550	ENSMUSG00000031389	Arhgap4	chrX	-	73895947	73896047	73891441	73894963	73896393	73896486	16550	10,27,14	0,0,0	12,32,25	0,3,2	175	75	0.0332657	0.989672	1.0,1.0,1.0	1.0,0.821,0.843	0.112
13893	16758	ENSMUSG00000031284	Pak3	chrX	+	143665732	143665843	143664372	143664614	143693286	143693384	16758	4,22,14	4,26,24	3,9,7	9,20,20	186	75	0.0443623	1	0.287,0.254,0.19	0.118,0.154,0.124	0.112
28376	33904	ENSMUSG00000074406	Zfp628	chr7	+	4917409	4917516	4915216	4915405	4918775	4922002	33904	31,57,29	1,2,0	27,33,48	4,2,2	182	75	0.0325145	0.977832	0.927,0.922,1.0	0.736,0.872,0.908	0.111
31577	37842	ENSMUSG00000008489	Elavl2	chr4	-	91311572	91311663	91308610	91308854	91375935	91376463	37842	99132113	5,12,7	55,99,106	11,13,11	166	75	0.0192453	0.776089	0.899,0.832,0.879	0.693,0.775,0.813	0.11
26496	31706	ENSMUSG00000028948	Nol9	chr4	+	152045947	152046035	152045694	152045830	152046546	152046644	31706	29,56,44	1,4,2	39,40,46	9,2,5	163	75	0.0444231	1	0.93,0.866,0.91	0.666,0.902,0.809	0.11
8988	10942	ENSMUSG00000028758	Kif17	chr4	+	138278071	138278248	138274966	138275156	138281356	138281466	10942	7,25,16	0,1,0	31,18,27	2,1,1	252	75	0.0122207	0.642224	1.0,0.882,1.0	0.822,0.843,0.889	0.109
8987	10941	ENSMUSG00000028758	Kif17	chr4	+	138277795	138278248	138274966	138275156	138281356	138281466	10941	16,65,44	0,1,0	55,49,68	2,1,1	528	75	0.0374695	1	1.0,0.902,1.0	0.796,0.874,0.906	0.109
39040	46686	ENSMUSG00000053519	Kcnip1	chr11	-	33651539	33651572	33645502	33645627	33992748	33993152	46686	8,16,9	23,59,33	5,16,10	87,137,83	108	75	0.000386359	0.0885123	0.195,0.158,0.159	0.038,0.075,0.077	0.107
21464	25720	ENSMUSG00000009418	Nav1	chr1	-	135457860	135457869	135455133	135455330	135458655	135458777	25720	6,10,4	21,36,34	1,3,3	19,37,39	84	75	0.00535644	0.430622	0.203,0.199,0.095	0.045,0.068,0.064	0.107
18442	22168	ENSMUSG00000026305	Lrrfip1	chr1	+	91079030	91079081	91068562	91068649	91084945	91085005	22168	7,15,12	0,0,0	21,41,32	3,2,1	126	75	0.0158067	0.708651	1.0,1.0,1.0	0.806,0.924,0.95	0.107
11226	13559	ENSMUSG00000027971	Ndst4	chr3	+	125437546	125438761	125404075	125404507	125561422	125561510	13559	135308285	0,2,1	113222192	1,2,3	1290	75	0.0434732	1	1.0,0.9,0.943	0.868,0.866,0.788	0.107
13812	16659	ENSMUSG00000026958	Dpp7	chr2	-	25353607	25353726	25353359	25353516	25354232	25354293	16659	67146102	2,3,1	67141101	7,6,7	194	75	0.0014361	0.204104	0.928,0.95,0.975	0.787,0.901,0.848	0.106
8417	10284	ENSMUSG00000041264	Uspl1	chr5	+	149187707	149187834	149184666	149184806	149188344	149188473	10284	19,21,20	17,43,35	12,19,12	49,56,37	202	75	0.00456484	0.393464	0.293,0.153,0.175	0.083,0.112,0.107	0.106
687	864	ENSMUSG00000034006	Slc66a2	chr18	+	80272461	80272515	80263419	80263553	80283275	80283492	864	54,87,72	18,48,25	70,98,89	38,56,67	129	75	0.0427231	1	0.636,0.513,0.626	0.517,0.504,0.436	0.106
24028	28817	ENSMUSG00000022211	Carmil3	chr14	+	55495403	55495498	55494804	55494893	55495723	55495810	28817	51,109,96	2,4,6	66,104,82	6,8,14	170	75	0.00951822	0.572497	0.918,0.923,0.876	0.829,0.852,0.721	0.105
39449	47188	ENSMUSG00000006611	Hfe	chr13	-	23708027	23708291	23706766	23707066	23710626	23710854	47188	36,67,47	0,1,2	22,65,36	1,5,1	339	75	0.0225956	0.844422	1.0,0.937,0.839	0.83,0.742,0.888	0.105
14736	17826	ENSMUSG00000039959	Hip1	chr5	-	135465129	135465260	135460406	135460470	135489080	135489258	17826	7,24,12	12,16,16	7,15,12	23,23,28	206	75	0.0305624	0.954664	0.175,0.353,0.214	0.1,0.192,0.135	0.105
6595	8156	ENSMUSG00000000148	Brat1	chr5	+	140714292	140714384	140713052	140713172	140714566	140714685	8156	49,58,32	1,3,2	30,45,35	3,5,4	167	75	0.0364922	1	0.957,0.897,0.878	0.818,0.802,0.797	0.105
17972	21640	ENSMUSG00000016487	Ppfibp1	chr6	+	147016860	147016893	147016221	147016393	147019033	147019181	21640	9,6,7	16,39,29	1,5,2	11,35,21	108	75	0.031586	0.97003	0.281,0.097,0.144	0.059,0.09,0.062	0.104
17830	21480	ENSMUSG00000034653	Ythdc2	chr18	+	44834458	44834658	44830151	44830242	44837340	44837507	21480	46,90,65	1,3,2	63,80,97	5,5,6	275	75	0.0353902	1	0.926,0.891,0.899	0.775,0.814,0.815	0.104
11657	14074	ENSMUSG00000038838	Vars2	chr17	-	35660213	35660284	35660001	35660127	35660403	35660509	14074	32,37,47	0,0,0	21,49,41	1,4,2	146	75	0.00186052	0.240298	1.0,1.0,1.0	0.915,0.863,0.913	0.103
37940	45354	ENSMUSG00000036466	Megf11	chr9	+	64697806	64697908	64695363	64695482	64700096	64700153	45354	52,124,85	12,29,18	79,84,105	33,26,34	177	75	0.0318844	0.970658	0.647,0.644,0.667	0.504,0.578,0.567	0.103
7217	8881	ENSMUSG00000016200	Syt14	chr1	-	192980345	192980561	192933113	192933385	193026969	193027017	8881	48,80,72	0,0,1	60,63,74	3,1,3	291	75	0.00204268	0.252734	1.0,1.0,0.949	0.838,0.942,0.864	0.102
38418	45908	ENSMUSG00000060538	Tmem219	chr7	-	126896748	126896938	126890980	126891832	126898223	126898281	45908	70158116	0,1,3	84132145	7,5,3	265	75	0.00230334	0.269602	1.0,0.978,0.916	0.773,0.882,0.932	0.102
3301	4258	ENSMUSG00000023044	Csad	chr15	-	102188886	102188962	102188542	102188679	102204138	102204245	4258	19,59,29	0,0,0	34,51,36	1,3,3	151	75	0.00234358	0.272016	1.0,1.0,1.0	0.944,0.894,0.856	0.102
23717	28455	ENSMUSG00000074673	Ttll9	chr2	+	152984135	152984321	152983054	152983166	152989593	152989662	28455	13,26,21	0,1,0	28,21,17	1,1,1	261	75	0.0259142	0.891737	1.0,0.882,1.0	0.889,0.858,0.83	0.102
32180	38569	ENSMUSG00000054640	Slc8a1	chr17	-	81437744	81437813	81432643	81432774	81441651	81441666	38569	12,23,17	0,1,0	10,13,19	1,1,1	144	75	0.0457739	1	1.0,0.923,1.0	0.839,0.871,0.908	0.102
24607	29491	ENSMUSG00000040797	Iqsec3	chr6	-	121378959	121379909	121372932	121376531	121379994	121380044	29491	466965925	27,77,73	445653771	44,71,89	1025	75	0.00619805	0.45604	0.558,0.478,0.481	0.425,0.402,0.388	0.101
9709	11781	ENSMUSG00000028522	Mier1	chr4	+	103118238	103118315	103115271	103115660	103127272	103127297	11781	26,83,56	2,2,3	42,53,55	8,8,2	152	75	0.0117739	0.635408	0.865,0.953,0.902	0.721,0.766,0.931	0.101
8940	10892	ENSMUSG00000040860	Crocc	chr4	-	141021653	141021817	141019707	141020489	141022043	141022124	10892	48,64,30	0,0,0	31,53,55	1,2,2	239	75	0.0167524	0.731936	1.0,1.0,1.0	0.907,0.893,0.896	0.101
32573	39023	ENSMUSG00000054901	Arhgef33	chr17	+	80313097	80313169	80307424	80307516	80335232	80335342	39023	84209158	2,36,18	411562442	75,97,82	147	75	0.0260869	0.893369	0.955,0.748,0.817	0.737,0.747,0.733	0.101
22913	27490	ENSMUSG00000032059	Alg9	chr9	+	50783257	50783328	50778969	50779104	50788152	50788241	27490	27,61,22	2,2,2	26,39,56	7,6,2	146	75	0.0487266	1	0.874,0.94,0.85	0.656,0.77,0.935	0.101
35876	42907	ENSMUSG00000034235	Usp54	chr14	-	20564867	20565063	20560845	20562242	20565942	20566062	42907	86137107	12,11,9	52,107,83	7,19,14	271	75	0.0498086	1	0.665,0.775,0.767	0.673,0.609,0.621	0.101
20184	24230	ENSMUSG00000032997	Chpf	chr1	-	75478269	75478412	75477244	75477818	75478791	75479114	24230	31,62,48	62,90,53	66,115,75	59,76,74	218	75	0.000753834	0.136222	0.147,0.192,0.238	0.278,0.342,0.259	-0.101
2598	3454	ENSMUSG00000055447	Cd47	chr16	+	49908702	49908735	49906780	49906812	49910868	49910876	3454	118232221	41,86,77	155264233	31,55,56	108	75	0.000768546	0.138076	0.667,0.652,0.666	0.776,0.769,0.743	-0.101
34541	41359	ENSMUSG00000038257	Glra3	chr8	+	56112829	56112874	56110446	56110590	56125073	56125352	41359	16,25,11	2,2,1	5,9,14	0,0,1	120	75	0.0243404	0.866767	0.833,0.887,0.873	1.0,1.0,0.897	-0.101
37149	44412	ENSMUSG00000037808	Fam76b	chr9	+	13836658	13836716	13836102	13836183	13836836	13836972	44412	10,11,6	12,45,35	9,21,16	24,28,16	133	75	0.0311422	0.964708	0.32,0.121,0.088	0.175,0.297,0.361	-0.101
27385	32726	ENSMUSG00000030271	Ogg1	chr6	+	113333341	113333492	113331770	113331952	113333630	113333680	32726	16,38,29	4,1,0	12,26,18	1,0,0	226	75	0.0331928	0.989672	0.57,0.927,1.0	0.799,1.0,1.0	-0.101
5982	7402	ENSMUSG00000033335	Dnm2	chr9	+	21480406	21480545	21478898	21479037	21481332	21481419	7402	91186103	22,39,30	95150156	13,28,24	214	75	0.0380581	1	0.592,0.626,0.546	0.719,0.652,0.695	-0.101
1484	2013	ENSMUSG00000003279	Dlgap1	chr17	+	70718195	70718225	70662568	70662809	70761074	70761445	2013	160313182	91247137	259327367	140131164	105	75	0.000311855	0.0774021	0.557,0.475,0.487	0.569,0.641,0.615	-0.102
26715	31951	ENSMUSG00000040374	Pex2	chr3	-	5565132	5565198	5563619	5563729	5570486	5570629	31951	0,2,1	8,14,18	0,6,5	4,12,11	141	75	0.0013522	0.196862	0.0,0.071,0.029	0.0,0.21,0.195	-0.102
13105	15816	ENSMUSG00000036202	Rif1	chr2	+	52074246	52074325	52073136	52073253	52076080	52076177	15816	70,83,73	13,22,15	55,101,90	7,12,12	154	75	0.0249864	0.87871	0.724,0.648,0.703	0.793,0.804,0.785	-0.102
31775	38092	ENSMUSG00000037519	Ppfia1	chr7	-	144514871	144514946	144514440	144514524	144515985	144516120	38092	54,91,67	17,42,27	68129101	26,25,21	150	75	0.0344711	1	0.614,0.52,0.554	0.567,0.721,0.706	-0.102
33888	40561	ENSMUSG00000025353	Ormdl2	chr10	-	128820260	128820514	128819953	128820105	128821541	128821594	40561	71162141	2,5,5	74166153	0,1,1	329	75	0.000167032	0.0478285	0.89,0.881,0.865	1.0,0.974,0.972	-0.103
31990	38352	ENSMUSG00000015501	Hivep2	chr10	+	14117518	14117600	14110664	14110786	14126451	14126496	38352	0,1,0	6,9,10	2,3,2	10,6,11	157	75	0.00453667	0.393464	0.0,0.05,0.0	0.087,0.193,0.08	-0.103
25281	30311	ENSMUSG00000071753	Cdr1os	chrX	+	61122011	61122159	61119341	61119424	61134720	61134796	30311	31,56,60	2,3,3	41,63,92	0,2,1	223	75	0.00936046	0.566315	0.839,0.863,0.871	1.0,0.914,0.969	-0.103
14865	17964	ENSMUSG00000026490	Cdc42bpa	chr1	+	180118735	180118783	180117666	180117743	180136651	180136724	17964	17,59,46	4,2,1	52,67,76	1,1,0	123	75	0.00963477	0.574519	0.722,0.947,0.966	0.969,0.976,1.0	-0.103
21654	25947	ENSMUSG00000055296	Tmem245	chr4	-	56922386	56922410	56916701	56916806	56923338	56923508	25947	19,29,23	2,3,8	20,16,25	0,3,1	99	75	0.0149437	0.694133	0.878,0.88,0.685	1.0,0.802,0.95	-0.103
6908	8526	ENSMUSG00000039298	Cdk5rap2	chr4	-	70246947	70246974	70245380	70245497	70250352	70250472	8526	3,9,6	28,46,38	7,13,10	21,41,25	102	75	0.0172363	0.73364	0.073,0.126,0.104	0.197,0.189,0.227	-0.103
30382	36423	ENSMUSG00000054808	Actn4	chr7	-	28895120	28895180	28894500	28894659	28895431	28895512	36423	50,104,96	31,73,79	60107101	21,63,50	135	75	0.028984	0.935869	0.473,0.442,0.403	0.613,0.485,0.529	-0.103
16254	19644	ENSMUSG00000041757	Plekha6	chr1	+	133279372	133279453	133273857	133274374	133281782	133281863	19644	15,35,26	1,1,3	20,23,31	0,0,1	156	75	0.0329645	0.986541	0.878,0.944,0.806	1.0,1.0,0.937	-0.103
19742	23695	ENSMUSG00000039294	Cybc1	chr11	-	121227888	121228033	121227242	121227284	121228327	121228470	23695	3,17,7	14,21,18	18,29,13	20,23,21	220	75	0.0377374	1	0.068,0.216,0.117	0.235,0.301,0.174	-0.103
11827	14278	ENSMUSG00000035401	Emsy	chr7	-	98600671	98600827	98597032	98597184	98610666	98610865	14278	75150147	13,22,19	119174227	12,9,26	231	75	0.0396832	1	0.652,0.689,0.715	0.763,0.863,0.739	-0.103
18246	21943	ENSMUSG00000026767	Mindy3	chr2	-	12401024	12401076	12399658	12400137	12405859	12405920	21943	8,35,11	0,4,3	12,29,25	0,2,1	127	75	0.0419418	1	1.0,0.838,0.684	1.0,0.895,0.937	-0.103
5015	6233	ENSMUSG00000021047	Nova1	chr12	-	46713497	46713569	46694516	46700973	46720689	46720856	6233	210541360	43,76,64	359435474	21,40,58	147	75	9.34343e-05	0.031554	0.714,0.784,0.742	0.897,0.847,0.807	-0.104
6341	7847	ENSMUSG00000053768	Chchd3	chr6	-	32893391	32893406	32892291	32892375	32968200	32968318	7847	102208172	47,85,86	145230223	33,60,78	90	75	0.00127407	0.190192	0.644,0.671,0.625	0.785,0.762,0.704	-0.104
17004	20525	ENSMUSG00000056211	R3hdm1	chr1	+	128162201	128162243	128153188	128153399	128167892	128168007	20525	32,83,77	12,26,36	48,77,94	16,20,13	117	75	0.0340229	1	0.631,0.672,0.578	0.658,0.712,0.823	-0.104
34015	40710	ENSMUSG00000023235	Ccl25	chr8	+	4349771	4349894	4327756	4327893	4353882	4354000	40710	8,8,7	1,3,1	6,6,4	1,0,1	198	75	0.0097424	0.578415	0.752,0.503,0.726	0.694,1.0,0.602	-0.105
23261	27885	ENSMUSG00000056602	Fry	chr5	+	150461388	150461397	150457744	150457915	150466243	150466441	27885	48,138,80	16,38,39	75,108,87	13,29,14	84	75	0.0115317	0.629487	0.728,0.764,0.647	0.837,0.769,0.847	-0.105
13075	15781	ENSMUSG00000049680	Urgcp	chr11	-	5726830	5726857	5713416	5718263	5761880	5762371	15781	6,10,9	1,1,1	7,10,10	0,0,1	102	75	0.0252141	0.880806	0.815,0.88,0.869	1.0,1.0,0.88	-0.105
21239	25460	ENSMUSG00000031644	Nek1	chr8	+	61071750	61071834	61054519	61054622	61072275	61072359	25460	22,26,29	21,45,48	25,48,27	29,28,24	159	75	0.0265976	0.8953	0.331,0.214,0.222	0.289,0.447,0.347	-0.105
31480	37738	ENSMUSG00000041775	Mapk1ip1	chr7	-	138840576	138840934	138835822	138837030	138845956	138846273	37738	78182155	32,45,40	109220206	20,41,42	433	75	0.0289292	0.935869	0.297,0.412,0.402	0.486,0.482,0.459	-0.105
27674	33048	ENSMUSG00000032846	Zswim6	chr13	-	107743535	107743682	107740232	107740379	107743960	107744137	33048	43,101,72	4,2,2	34,72,95	0,0,1	222	75	0.00213363	0.25704	0.784,0.945,0.924	1.0,1.0,0.97	-0.106
4596	5765	ENSMUSG00000071234	Syndig1l	chr12	-	84683215	84683317	84680374	84680852	84698525	84698754	5765	9,12,20	21,50,34	18,36,12	23,27,28	177	75	0.0145686	0.68804	0.154,0.092,0.2	0.249,0.361,0.154	-0.106
14569	17625	ENSMUSG00000023994	Nfya	chr17	-	48398981	48399065	48395649	48395796	48400437	48400580	17625	26,33,26	2,3,4	24,43,34	1,2,1	159	75	0.0477054	1	0.86,0.838,0.754	0.919,0.91,0.941	-0.106
14863	17961	ENSMUSG00000026490	Cdc42bpa	chr1	+	180118735	180118783	180117666	180117743	180123923	180123962	17961	58169116	97209144	145184183	99154204	123	75	0.00324575	0.333487	0.267,0.33,0.329	0.472,0.421,0.354	-0.107
16359	19761	ENSMUSG00000022099	Dmtn	chr14	-	70626738	70626868	70618238	70618408	70635819	70636048	19761	86160115	11,20,12	87140136	6,9,6	205	75	0.0072199	0.488452	0.741,0.745,0.778	0.841,0.851,0.892	-0.107
20293	24352	ENSMUSG00000040370	Etfrf1	chr6	+	145214521	145214784	145211174	145211252	145215183	145215271	24352	25,42,30	18,32,24	29,70,52	15,24,26	338	75	0.014184	0.681908	0.236,0.226,0.217	0.3,0.393,0.307	-0.107
16908	20417	ENSMUSG00000041439	Mfsd6	chr1	-	52658698	52658723	52656526	52658545	52660806	52661087	20417	65,133,73	22,30,32	76118144	12,31,20	100	75	0.0172701	0.73364	0.689,0.769,0.631	0.826,0.741,0.844	-0.107
630	792	ENSMUSG00000024908	Ppp6r3	chr19	-	3459746	3459764	3459360	3459480	3464544	3464695	792	49,115,78	41,75,50	85111124	31,65,53	93	75	0.0198654	0.792327	0.491,0.553,0.557	0.689,0.579,0.654	-0.107
30352	36392	ENSMUSG00000049755	Zfp672	chr11	-	58322568	58322729	58319323	58319590	58323269	58323314	36392	34,65,67	4,6,2	43,87,86	2,3,1	236	75	0.0388354	1	0.73,0.775,0.914	0.872,0.902,0.965	-0.107
6161	7623	ENSMUSG00000057715	A830018L16Rik	chr1	+	11511917	11512065	11414104	11414637	11518577	11518709	7623	42,110,85	3,6,2	30,53,103	0,0,2	223	75	0.000616157	0.117529	0.825,0.86,0.935	1.0,1.0,0.945	-0.108
13488	16285	ENSMUSG00000026788	Zbtb43	chr2	-	33462265	33462357	33453521	33455123	33464913	33464974	16285	5,6,5	13,26,19	5,17,19	12,21,26	167	75	0.00525987	0.42744	0.147,0.094,0.106	0.158,0.267,0.247	-0.108
14570	17626	ENSMUSG00000023994	Nfya	chr17	-	48398981	48399068	48395649	48395796	48400437	48400580	17626	21,38,30	2,3,4	22,53,38	1,2,1	162	75	0.032175	0.974011	0.829,0.854,0.776	0.911,0.925,0.946	-0.108
4995	6212	ENSMUSG00000020954	Strn3	chr12	-	51633578	51633719	51629373	51629507	51647993	51648135	6212	78129106	64109124	175252226	100131136	216	75	8.23086e-05	0.028102	0.297,0.291,0.229	0.378,0.4,0.366	-0.109
3815	4866	ENSMUSG00000055762	Eef1d	chr15	-	75902678	75903818	75901131	75901255	75909244	75909340	4866	93115601004	75,179,60	105019691570	58,108,76	1215	75	0.00364327	0.354025	0.434,0.35,0.508	0.528,0.53,0.56	-0.109
40364	48251	ENSMUSG00000075437	Gm11681	chr11	-	112796439	112796543	112792730	112793267	112798779	112799008	48251	9,8,8	2,3,0	4,18,4	1,1,0	179	75	0.0122005	0.642224	0.653,0.528,1.0	0.626,0.883,1.0	-0.109
38171	45618	ENSMUSG00000020827	Mink1	chr11	+	70606630	70606717	70605949	70606164	70606919	70607079	45618	138226156	50,87,51	196294257	52,64,49	162	75	0.000857343	0.14657	0.561,0.546,0.586	0.636,0.68,0.708	-0.11
5917	7313	ENSMUSG00000100162	Gm20687	chr14	+	55074660	55074756	55056363	55056430	55097379	55098986	7313	6,14,16	20,38,22	17,24,10	25,19,14	171	75	0.0298507	0.947934	0.116,0.139,0.242	0.23,0.357,0.239	-0.11
30163	36151	ENSMUSG00000030538	Cib1	chr7	-	80232343	80232378	80228397	80228548	80232509	80232565	36151	24,33,17	2,5,2	23,31,17	1,1,0	110	75	0.00115161	0.176385	0.891,0.818,0.853	0.94,0.955,1.0	-0.111
4597	5766	ENSMUSG00000071234	Syndig1l	chr12	-	84683215	84683320	84680667	84680852	84698525	84698614	5766	11,27,22	21,50,34	24,44,17	23,27,28	180	75	0.0259111	0.891737	0.179,0.184,0.212	0.303,0.404,0.202	-0.111
6650	8215	ENSMUSG00000032952	Ap4b1	chr3	+	103818803	103818907	103817759	103817843	103820253	103820461	8215	32,45,27	1,10,3	37,39,31	0,1,4	179	75	0.0265089	0.895157	0.931,0.653,0.79	1.0,0.942,0.765	-0.111
29689	35560	ENSMUSG00000043019	Edem3	chr1	+	151812753	151812801	151811518	151811704	151818309	151818935	35560	42,68,49	19,63,32	49,75,65	17,38,26	123	75	0.042698	1	0.574,0.397,0.483	0.637,0.546,0.604	-0.111
7137	8783	ENSMUSG00000029513	Prkab1	chr5	-	116020003	116020118	116017814	116018081	116020373	116020467	8783	75,110,88	5,9,11	92128151	4,4,3	190	75	0.00113789	0.175589	0.856,0.828,0.759	0.901,0.927,0.952	-0.112
19187	23059	ENSMUSG00000039068	Zzz3	chr3	+	152422617	152422771	152420014	152420140	152446798	152446937	23059	47,114,99	6,8,2	60,95,111	2,2,1	229	75	0.00480759	0.403518	0.72,0.824,0.942	0.908,0.94,0.973	-0.112
26869	32138	ENSMUSG00000019088	Dnase1l1	chrX	-	74276478	74276556	74273216	74273691	74277038	74277342	32138	1,1,0	1,2,4	1,1,3	4,1,2	153	75	0.026413	0.89348	0.329,0.197,0.0	0.109,0.329,0.424	-0.112
10405	12586	ENSMUSG00000074865	Zfp934	chr13	-	62520171	62520232	62516796	62518730	62520417	62520451	12586	1,0,2	2,4,3	0,5,4	1,2,7	136	75	0.0274001	0.909786	0.216,0.0,0.269	0.0,0.58,0.24	-0.112
25215	30236	ENSMUSG00000022012	Enox1	chr14	+	77632562	77632619	77615438	77615556	77637615	77637800	30236	3,3,8	17,35,25	5,9,6	9,14,25	132	75	0.039222	1	0.091,0.046,0.154	0.24,0.268,0.12	-0.112
26943	32228	ENSMUSG00000037652	Phc3	chr3	-	30935951	30936020	30931738	30931892	30936284	30937156	32228	6,22,11	15,41,13	11,34,22	17,25,20	144	75	0.0397973	1	0.172,0.218,0.306	0.252,0.415,0.364	-0.112
9293	11275	ENSMUSG00000028785	Hpca	chr4	-	129120149	129120200	129118604	129118762	129121834	129122036	11275	9,10,3	4,2,0	7,10,9	1,1,0	126	75	0.00560858	0.441538	0.573,0.749,1.0	0.806,0.856,1.0	-0.113
8046	9852	ENSMUSG00000045983	Eif4g1	chr16	+	20673598	20673655	20672748	20672876	20674227	20674314	9852	42,96,37	3,2,14	55,105,85	3,4,3	132	75	0.0401463	1	0.888,0.965,0.6	0.912,0.937,0.942	-0.113
6697	8268	ENSMUSG00000025006	Sorbs1	chr19	-	40376644	40377016	40373475	40373617	40382520	40382633	8268	144314186	54142109	195420400	59110101	447	75	1.73122e-05	0.0107172	0.309,0.271,0.223	0.357,0.39,0.399	-0.114
35780	42803	ENSMUSG00000057110	Cntrl	chr2	+	35157595	35157788	35155250	35155459	35160247	35160378	42803	25,55,25	1,2,2	34,61,52	0,1,1	268	75	0.0272973	0.908462	0.875,0.885,0.778	1.0,0.945,0.936	-0.114
9011	10966	ENSMUSG00000028760	Eif4g3	chr4	+	138087532	138087565	138082892	138082988	138096751	138096931	10966	19,47,40	13,52,35	29,46,52	14,33,25	108	75	0.0340363	1	0.504,0.386,0.442	0.59,0.492,0.591	-0.114
4311	5446	ENSMUSG00000017843	Ppp2r5c	chr12	+	110574744	110574861	110570695	110570768	110578100	110578168	5446	32,59,50	0,9,11	42,70,53	1,5,2	192	75	0.0382544	1	1.0,0.719,0.64	0.943,0.845,0.912	-0.114
14908	18010	ENSMUSG00000057335	Cep170	chr1	-	176769232	176769526	176761350	176761500	176769712	176769870	18010	273456392	20,31,22	290497444	7,16,15	369	75	0.000359941	0.0852034	0.735,0.749,0.784	0.894,0.863,0.857	-0.115
34431	41213	ENSMUSG00000056121	Fez2	chr17	-	78386990	78387071	78384743	78384819	78400629	78400898	41213	95207169	20,47,54	205196196	20,35,30	156	75	0.00173024	0.229221	0.695,0.679,0.601	0.831,0.729,0.759	-0.115
3541	4529	ENSMUSG00000064284	Cdpf1	chr15	-	85808255	85808367	85806971	85807538	85809211	85809324	4529	25,34,37	5,3,0	31,56,47	1,1,1	187	75	0.0171652	0.73364	0.667,0.82,1.0	0.926,0.957,0.95	-0.115
22760	27312	ENSMUSG00000027506	Tpd52	chr3	-	8943550	8943577	8934991	8935040	8944610	8944712	27312	19,26,18	35,52,54	30,27,28	32,40,37	102	75	0.0129795	0.656962	0.285,0.269,0.197	0.408,0.332,0.358	-0.116
34486	41292	ENSMUSG00000057551	Zfp317	chr9	+	19625915	19625995	19625499	19625637	19629096	19629206	41292	0,1,1	3,6,6	0,3,3	3,7,3	155	75	0.0497177	1	0.0,0.075,0.075	0.0,0.172,0.326	-0.116
19412	23316	ENSMUSG00000034755	Pcdh11x	chrX	+	120637594	120637624	120594704	120594785	120726500	120726699	23316	11,11,9	2,2,1	6,10,11	1,0,0	105	75	0.00343472	0.341671	0.797,0.797,0.865	0.811,1.0,1.0	-0.117
9289	11269	ENSMUSG00000040928	S100pbp	chr4	-	129183600	129183717	129181741	129182532	129189541	129189579	11269	56127137	9,18,12	95156135	5,11,7	192	75	0.00907448	0.561378	0.709,0.734,0.817	0.881,0.847,0.883	-0.117
9058	11014	ENSMUSG00000036940	Kdm1a	chr4	-	136582039	136582099	136577070	136577204	136592964	136593130	11014	52,125,96	38,84,66	103,119,98	30,57,57	135	75	0.0228718	0.844422	0.432,0.453,0.447	0.656,0.537,0.489	-0.117
18429	22155	ENSMUSG00000038244	Mical2	chr7	+	112336848	112336974	112331895	112332039	112346721	112346908	22155	104198155	10,17,18	155199229	8,9,4	201	75	0.000161661	0.0475758	0.795,0.813,0.763	0.878,0.892,0.955	-0.118
29370	35136	ENSMUSG00000009035	Tmem184b	chr15	-	79363657	79363678	79360703	79362885	79365284	79365479	35136	70,148,88	30,41,34	118182180	22,39,32	96	75	0.00146735	0.206415	0.646,0.738,0.669	0.807,0.785,0.815	-0.118
30386	36427	ENSMUSG00000054808	Actn4	chr7	-	28909902	28909988	28906971	28907064	28911489	28911575	36427	43,105,64	27,62,38	83123107	25,51,45	161	75	0.0123498	0.645183	0.426,0.441,0.44	0.607,0.529,0.526	-0.118
9478	11498	ENSMUSG00000048899	Rimkla	chr4	-	119480991	119481052	119477790	119478021	119492296	119492509	11498	9,29,14	21,40,40	13,32,31	16,31,36	136	75	0.0195136	0.782845	0.191,0.286,0.162	0.309,0.363,0.322	-0.118
31755	38070	ENSMUSG00000037541	Shank2	chr7	+	144398240	144398261	144396350	144396431	144405329	144405460	38070	17,30,30	3,11,12	47,77,47	6,8,11	96	75	0.0214053	0.825437	0.816,0.681,0.661	0.86,0.883,0.769	-0.118
22026	26403	ENSMUSG00000033021	Gmppa	chr1	+	75436145	75436312	75435942	75436011	75436777	75436838	26403	57,126,88	17,30,22	78121103	12,19,17	242	75	0.0283414	0.925271	0.51,0.566,0.554	0.668,0.664,0.653	-0.118
10230	12386	ENSMUSG00000061306	Slc38a10	chr11	-	120108466	120108490	120106433	120106610	120109431	120109536	12386	38,59,41	14,22,22	37,65,60	10,20,9	99	75	0.0292691	0.939187	0.673,0.67,0.585	0.737,0.711,0.835	-0.118
27788	33176	ENSMUSG00000025085	Ablim1	chr19	-	57059084	57059204	57051129	57051234	57061252	57061382	33176	172348215	48,101,55	318414472	46,79,73	195	75	0.000150261	0.045189	0.58,0.57,0.601	0.727,0.668,0.713	-0.119
13093	15801	ENSMUSG00000027457	Snph	chr2	-	151601597	151601631	151600995	151601074	151602380	151602408	15801	19,29,16	0,7,2	12,26,24	0,0,1	109	75	0.000184897	0.0521776	1.0,0.74,0.846	1.0,1.0,0.943	-0.119
40534	48460	ENSMUSG00000085434	Gm11725	chr11	+	117871778	117871895	117871249	117871433	117872094	117872203	48460	8,4,4	0,2,4	1,6,10	1,0,1	192	75	0.00582066	0.449715	1.0,0.439,0.281	0.281,1.0,0.796	-0.119
30961	37102	ENSMUSG00000038187	Btbd10	chr7	-	113351780	113351938	113335321	113335518	113368871	113368958	37102	88,110,97	13,27,11	100173198	12,16,12	233	75	0.0119877	0.638917	0.685,0.567,0.739	0.728,0.777,0.842	-0.119
15248	18423	ENSMUSG00000029095	Ablim2	chr5	+	35831685	35831742	35828123	35828182	35833052	35833130	18423	6,19,18	32,52,29	35,36,32	43,47,49	132	75	0.00610762	0.456009	0.096,0.172,0.261	0.316,0.303,0.271	-0.12
28075	33547	ENSMUSG00000032507	Fbxl2	chr9	-	114003441	114003496	114000497	114000592	114017988	114018050	33547	15,24,11	0,4,1	13,24,21	0,0,0	130	75	0.0343641	1	1.0,0.776,0.864	1.0,1.0,1.0	-0.12
16571	20014	ENSMUSG00000027845	Dclre1b	chr3	-	103808071	103808098	103807393	103807576	103808899	103809192	20014	9,11,6	3,2,1	10,9,12	0,2,1	102	75	0.0446859	1	0.688,0.802,0.815	1.0,0.768,0.898	-0.12
39822	47627	ENSMUSG00000026782	Abi2	chr1	+	60450169	60450253	60448077	60448202	60453603	60453762	47627	72,153,99	22,48,40	94157189	20,29,38	159	75	0.00258255	0.288357	0.607,0.601,0.539	0.689,0.719,0.701	-0.121
23769	28514	ENSMUSG00000026442	Nfasc	chr1	-	132582994	132583147	132576285	132576417	132593350	132593365	28514	133281217	41,60,40	206302311	30,44,36	228	75	0.00300434	0.318205	0.516,0.606,0.641	0.693,0.693,0.74	-0.121
31121	37300	ENSMUSG00000030779	Rbbp6	chr7	+	122987615	122987729	122985659	122985799	122988601	122988774	37300	21,60,42	23,58,55	35,62,81	35,29,46	189	75	0.0126501	0.652314	0.266,0.291,0.233	0.284,0.459,0.411	-0.121
12563	15169	ENSMUSG00000028064	Sema4a	chr3	-	88455079	88455192	88454678	88454846	88458986	88459101	15169	1,1,2	7,13,7	7,2,5	4,12,24	188	75	0.0382816	1	0.054,0.03,0.102	0.411,0.062,0.077	-0.121
22780	27334	ENSMUSG00000033931	Rbm34	chr8	-	126961911	126961971	126959541	126959585	126965381	126965622	27334	32,83,69	12,31,24	35,70,87	5,19,20	135	75	0.047847	1	0.597,0.598,0.615	0.795,0.672,0.707	-0.121
32756	39246	ENSMUSG00000069601	Ank3	chr10	+	69823077	69823101	69822207	69822393	69824317	69824416	39246	55,94,103	46,100,62	99140118	43,78,59	99	75	0.00602578	0.453396	0.475,0.416,0.557	0.636,0.576,0.602	-0.122
1966	2634	ENSMUSG00000041119	Pde9a	chr17	+	31460178	31460249	31459900	31460005	31461570	31461727	2634	30,49,26	4,6,5	71,127,82	5,4,6	146	75	0.0199937	0.793062	0.794,0.808,0.728	0.879,0.942,0.875	-0.122
26165	31321	ENSMUSG00000033295	Ptprf	chr4	-	118218011	118218044	118217091	118217189	118220492	118220608	31321	35,71,45	37,59,60	38,59,56	23,48,30	108	75	0.0239886	0.861228	0.396,0.455,0.342	0.534,0.461,0.565	-0.122
16886	20382	ENSMUSG00000031788	Kifc3	chr8	-	95126525	95126707	95110693	95110759	95134716	95134859	20382	56,102,77	16,46,23	51,111,94	10,20,23	257	75	0.0155679	0.707963	0.505,0.393,0.494	0.598,0.618,0.544	-0.123
32554	39001	ENSMUSG00000019856	Fam184a	chr10	-	53635399	53635434	53633633	53633715	53638176	53638269	39001	8,31,14	4,0,2	9,27,15	0,0,3	110	75	0.021402	0.825437	0.577,1.0,0.827	1.0,1.0,0.773	-0.123
36810	44001	ENSMUSG00000021090	Lrrc9	chr12	+	72512363	72512532	72510335	72510477	72514256	72514334	44001	3,10,6	2,0,2	4,7,6	0,2,1	244	75	0.0282005	0.92281	0.316,1.0,0.48	1.0,0.518,0.648	-0.123
20597	24720	ENSMUSG00000030929	Eri2	chr7	-	119792264	119792343	119791100	119791228	119792430	119792498	24720	6,20,24	0,4,1	13,17,8	0,0,0	154	75	0.0298638	0.947934	1.0,0.709,0.921	1.0,1.0,1.0	-0.123
15964	19311	ENSMUSG00000028073	Pear1	chr3	-	87762211	87762281	87760223	87760385	87768877	87768943	19311	5,8,13	0,2,4	3,4,7	0,1,0	145	75	0.00148884	0.208173	1.0,0.674,0.627	1.0,0.674,1.0	-0.124
18321	22031	ENSMUSG00000001138	Cnnm3	chr1	+	36524033	36524132	36521700	36521839	36525165	36528237	22031	101152113	22,28,22	110223144	7,17,26	174	75	0.00760623	0.507094	0.664,0.701,0.689	0.871,0.85,0.705	-0.124
11592	14001	ENSMUSG00000027861	Casq2	chr3	+	102133089	102133098	102127940	102127986	102133376	102133431	14001	18,25,27	4,9,4	45,58,61	3,6,5	84	75	0.0127165	0.653284	0.801,0.713,0.858	0.931,0.896,0.916	-0.124
829	1040	ENSMUSG00000024603	Dctn4	chr18	+	60545356	60545377	60544038	60544146	60545747	60545821	1040	54,136,90	35,67,36	100135117	27,34,40	96	75	0.00286613	0.308323	0.547,0.613,0.661	0.743,0.756,0.696	-0.125
32224	38616	ENSMUSG00000024381	Bin1	chr18	+	32430749	32430857	32424819	32424967	32431670	32431742	38616	155235138	21,23,37	137253245	9,17,22	183	75	0.00342467	0.341671	0.752,0.807,0.605	0.862,0.859,0.82	-0.126
16439	19864	ENSMUSG00000018347	Zkscan6	chr11	+	65807964	65808064	65807243	65807261	65814364	65814851	19864	0,0,3	18,17,10	4,2,7	5,20,12	175	75	0.000566231	0.11216	0.0,0.0,0.114	0.255,0.041,0.2	-0.127
34742	41580	ENSMUSG00000092260	Zfp963	chr8	-	69744191	69744252	69741638	69743610	69744460	69744587	41580	7,3,4	20,24,17	1,10,12	5,10,18	136	75	0.0153261	0.70238	0.162,0.064,0.115	0.099,0.355,0.269	-0.127
7141	8789	ENSMUSG00000029538	Srsf9	chr5	+	115328346	115328704	115327394	115327499	115330497	115330658	8789	187354293	36,77,50	247405328	31,43,37	433	75	0.000467925	0.0983828	0.474,0.443,0.504	0.58,0.62,0.606	-0.128
33846	40514	ENSMUSG00000005506	Celf1	chr2	+	90987664	90987816	90954288	90954341	90998579	90998616	40514	39,70,57	2,9,5	44,86,92	0,4,4	227	75	0.0182531	0.752044	0.866,0.72,0.79	1.0,0.877,0.884	-0.128
33261	39848	ENSMUSG00000112117	Rmst	chr10	-	92134241	92134316	92133278	92133348	92134963	92135079	39848	14,17,9	1,0,4	8,15,13	0,2,0	150	75	0.0351478	1	0.875,1.0,0.529	1.0,0.789,1.0	-0.128
31080	37254	ENSMUSG00000054519	Zfp867	chr11	-	59465011	59465072	59461196	59464286	59465450	59465577	37254	17,41,34	2,5,3	39,26,27	1,1,0	136	75	0.000458462	0.097871	0.824,0.819,0.862	0.956,0.935,1.0	-0.129
34785	41630	ENSMUSG00000007888	Crlf1	chr8	+	70503596	70503639	70503304	70503492	70503820	70504081	41630	5,23,14	1,3,2	13,23,19	0,1,2	118	75	0.0347988	1	0.761,0.83,0.816	1.0,0.936,0.858	-0.129
27393	32735	ENSMUSG00000048930	Tada3	chr6	-	113377315	113377373	113376891	113376945	113377489	113377756	32735	18,18,24	3,1,1	9,35,30	0,0,0	133	75	0.0453669	1	0.772,0.91,0.931	1.0,1.0,1.0	-0.129
32218	38610	ENSMUSG00000024381	Bin1	chr18	+	32414944	32415037	32414182	32414290	32419842	32419928	38610	379792445	102153109	504849745	62,102,91	168	75	1.15884e-07	0.000149204	0.624,0.698,0.646	0.784,0.788,0.785	-0.13
33889	40562	ENSMUSG00000025353	Ormdl2	chr10	-	128820260	128820560	128819953	128820105	128821541	128821606	40562	62140125	2,5,5	65149133	0,1,1	375	75	9.99819e-05	0.0330194	0.861,0.848,0.833	1.0,0.968,0.964	-0.13
40880	48903	ENSMUSG00000029673	Auts2	chr5	-	131443455	131443678	131437332	131440693	131443755	131443805	48903	102230141	22,35,28	206296242	19,33,28	298	75	0.0050728	0.417174	0.539,0.623,0.559	0.732,0.693,0.685	-0.13
3603	4618	ENSMUSG00000068114	Ccdc134	chr15	+	82131716	82131829	82131423	82131545	82134580	82134762	4618	7,19,12	1,4,0	19,18,24	0,2,0	188	75	0.0191517	0.775266	0.736,0.655,1.0	1.0,0.782,1.0	-0.13
18902	22698	ENSMUSG00000066735	Vkorc1l1	chr5	+	129978518	129978628	129942126	129942227	129982140	129982241	22698	21,25,40	1,3,1	20,23,39	0,0,0	185	75	0.0452263	1	0.895,0.772,0.942	1.0,1.0,1.0	-0.13
2595	3451	ENSMUSG00000055447	Cd47	chr16	+	49908053	49908078	49906780	49906812	49910868	49911081	3451	103198174	41,86,77	164219236	31,55,56	100	75	2.31122e-05	0.0125296	0.653,0.633,0.629	0.799,0.749,0.76	-0.131
10834	13096	ENSMUSG00000039988	Ankrd13c	chr3	+	157972999	157975294	157962277	157962382	157988639	157988784	13096	112199190	2,2,1	116196163	1,1,0	2370	75	0.0128974	0.656962	0.639,0.759,0.857	0.786,0.861,1.0	-0.131
6044	7487	ENSMUSG00000029798	Herc6	chr6	+	57652031	57652169	57647064	57647172	57654388	57654532	7487	9,29,18	1,2,2	15,17,17	0,0,2	213	75	0.0260413	0.893362	0.76,0.836,0.76	1.0,1.0,0.75	-0.131
7360	9053	ENSMUSG00000035266	Helq	chr5	-	100770397	100770496	100766687	100766801	100771733	100771891	9053	17,33,23	0,2,5	12,35,33	0,1,0	174	75	0.00103983	0.168007	1.0,0.877,0.665	1.0,0.938,1.0	-0.132
23785	28530	ENSMUSG00000026442	Nfasc	chr1	-	132637863	132637881	132636985	132637091	132642677	132642858	28530	82190132	62,116,95	128180209	46,73,88	93	75	0.000125752	0.0388193	0.516,0.569,0.528	0.692,0.665,0.657	-0.134
30986	37135	ENSMUSG00000021745	Ptprg	chr14	+	12179263	12179350	12166744	12166877	12190681	12190773	37135	25,34,32	19,42,24	32,55,32	14,27,19	162	75	0.0119622	0.638413	0.379,0.273,0.382	0.514,0.485,0.438	-0.134
12040	14532	ENSMUSG00000056383	AI987944	chr7	-	41388107	41388255	41376745	41376872	41393226	41393379	14532	33,74,59	3,5,6	32,95,90	1,2,2	223	75	0.00306169	0.319913	0.787,0.833,0.768	0.915,0.941,0.938	-0.135
3419	4390	ENSMUSG00000024451	Arap3	chr18	-	37974101	37974140	37972627	37973651	37974364	37974502	4390	8,10,10	2,3,1	6,24,6	0,2,1	114	75	0.044044	1	0.725,0.687,0.868	1.0,0.888,0.798	-0.135
30095	36069	ENSMUSG00000108778	Gm20083	chr7	+	73187070	73187186	73185743	73185971	73188607	73189014	36069	6,2,5	0,5,0	8,14,3	0,0,1	191	75	0.0467616	1	1.0,0.136,1.0	1.0,1.0,0.541	-0.135
20783	24950	ENSMUSG00000025949	Pikfyve	chr1	+	65224161	65224329	65223504	65223652	65230793	65230853	24950	74,148,79	6,16,11	85120139	6,6,2	243	75	0.0021968	0.263879	0.792,0.741,0.689	0.814,0.861,0.955	-0.136
38405	45892	ENSMUSG00000056267	Cep70	chr9	+	99278109	99278198	99277936	99278018	99281027	99281102	45892	21,38,33	3,1,2	20,18,42	0,0,0	164	75	0.00684449	0.477966	0.762,0.946,0.883	1.0,1.0,1.0	-0.136
39471	47215	ENSMUSG00000020831	0610010K14Rik	chr11	-	70235695	70235760	70235205	70235464	70236023	70236211	47215	17,49,42	5,24,18	40,51,69	8,10,18	140	75	0.0169565	0.73364	0.646,0.522,0.556	0.728,0.732,0.673	-0.136
33591	40220	ENSMUSG00000029769	Ccdc136	chr6	+	29419101	29419383	29417071	29417578	29426624	29426948	40220	18,47,35	0,4,1	17,65,39	0,0,0	357	75	0.0176747	0.738488	1.0,0.712,0.88	1.0,1.0,1.0	-0.136
12500	15085	ENSMUSG00000039382	Wdr45	chrX	+	7723314	7723364	7722334	7722378	7723564	7723753	15085	3,1,0	7,10,2	2,3,6	4,10,9	125	75	0.0450479	1	0.205,0.057,0.0	0.231,0.153,0.286	-0.136
17122	20658	ENSMUSG00000047996	Prrg1	chrX	-	78561575	78561644	78520770	78520821	78583768	78583891	20658	0,0,2	2,11,5	3,3,4	6,5,13	144	75	0.00159098	0.217053	0.0,0.0,0.172	0.207,0.238,0.138	-0.137
19013	22834	ENSMUSG00000019518	Ap4m1	chr5	+	138172348	138172479	138172183	138172248	138172786	138172893	22834	22,34,22	2,1,2	27,41,16	0,1,0	206	75	0.0152788	0.70238	0.8,0.925,0.8	1.0,0.937,1.0	-0.137
13237	15979	ENSMUSG00000036053	Fmnl2	chr2	+	53128716	53128842	53126852	53126976	53130411	53130505	15979	55,98,72	11,25,28	44,90,79	6,20,8	201	75	0.0349658	1	0.651,0.594,0.49	0.732,0.627,0.787	-0.137
37611	44977	ENSMUSG00000043987	Cep164	chr9	-	45785777	45785921	45781951	45782248	45787425	45787511	44977	19,34,28	0,4,3	23,42,34	0,0,1	219	75	0.000557781	0.11102	1.0,0.744,0.762	1.0,1.0,0.921	-0.138
25417	30460	ENSMUSG00000004347	Pde1c	chr6	-	56082128	56082188	56072310	56072375	56091362	56091431	30460	16,52,49	4,7,7	19,24,25	2,1,1	135	75	0.010412	0.595412	0.69,0.805,0.795	0.841,0.93,0.933	-0.138
39525	47284	ENSMUSG00000020805	Slc13a5	chr11	-	72253183	72253402	72252257	72252358	72257359	72257482	47284	20,42,27	1,2,2	48,52,45	0,2,0	294	75	0.0164139	0.720749	0.836,0.843,0.775	1.0,0.869,1.0	-0.138
3853	4909	ENSMUSG00000022607	Ptk2	chr15	-	73282217	73282235	73276856	73276913	73292034	73292087	4909	15,37,22	26,50,33	23,43,39	24,40,25	93	75	0.0164264	0.720749	0.318,0.374,0.35	0.436,0.464,0.557	-0.138
33916	40589	ENSMUSG00000029049	Morn1	chr4	+	155093061	155093149	155092268	155092359	155101265	155101362	40589	11,38,17	2,2,1	17,23,14	0,1,0	163	75	0.0282367	0.92281	0.717,0.897,0.887	1.0,0.914,1.0	-0.138
12498	15083	ENSMUSG00000039382	Wdr45	chrX	+	7723314	7723357	7722361	7722378	7723564	7723753	15083	0,1,0	7,10,2	2,2,2	4,10,9	118	75	0.0059678	0.452961	0.0,0.06,0.0	0.241,0.113,0.124	-0.139
5466	6789	ENSMUSG00000034751	Mast4	chr13	-	102754055	102754256	102751380	102751610	102758501	102758737	6789	31,61,47	17,40,22	35,67,45	12,17,15	276	75	0.00671928	0.47162	0.331,0.293,0.367	0.442,0.517,0.449	-0.139
17168	20715	ENSMUSG00000025558	Dock9	chr14	-	121559924	121559960	121558986	121559133	121560589	121560703	20715	39,70,53	22,41,42	41,58,82	12,19,39	111	75	0.0132892	0.662139	0.545,0.536,0.46	0.698,0.673,0.587	-0.139
846	1062	ENSMUSG00000024592	C330018D20Rik	chr18	-	56958522	56958579	56955832	56957921	56973383	56973484	1062	8,21,16	1,2,2	13,19,14	0,1,0	132	75	0.0113302	0.623501	0.82,0.856,0.82	1.0,0.915,1.0	-0.14
12361	14922	ENSMUSG00000050272	Dscam	chr16	-	96597793	96597856	96592436	96593414	96608035	96608338	14922	15,41,28	22,46,25	26,41,40	14,25,30	138	75	0.0198354	0.791898	0.27,0.326,0.378	0.502,0.471,0.42	-0.14
38330	45811	ENSMUSG00000090086	AI480526	chr5	-	123134623	123134717	123133722	123134430	123137954	123138109	45811	20,39,28	6,14,8	25,39,52	7,6,5	169	75	0.0430527	1	0.597,0.553,0.608	0.613,0.743,0.822	-0.14
4996	6213	ENSMUSG00000020954	Strn3	chr12	-	51643103	51643214	51629373	51629507	51647993	51648135	6213	36,100,63	64109124	135207150	100131136	186	75	3.16739e-06	0.00257886	0.185,0.27,0.17	0.352,0.389,0.308	-0.141
37269	44556	ENSMUSG00000032175	Tyk2	chr9	-	21124410	21124558	21123976	21124140	21124863	21124981	44556	22,42,25	1,7,3	27,36,23	1,1,1	223	75	0.00647778	0.464655	0.881,0.669,0.737	0.901,0.924,0.886	-0.141
35943	42983	ENSMUSG00000063142	Kcnma1	chr14	-	23306724	23306753	23298693	23300042	23309039	23309264	42983	24,41,38	23,42,21	67,117,90	35,53,37	104	75	0.00918305	0.563022	0.429,0.413,0.566	0.58,0.614,0.637	-0.141
15569	18829	ENSMUSG00000038831	Ralgps1	chr2	-	33157771	33157929	33146569	33146653	33158909	33159036	18829	55,80,70	20,28,11	77,93,126	10,17,18	233	75	0.0256154	0.887718	0.47,0.479,0.672	0.713,0.638,0.693	-0.141
29391	35160	ENSMUSG00000059475	Zfp426	chr9	-	20486329	20486437	20478132	20478254	20492385	20492451	35160	39,56,32	5,14,12	34,57,36	3,6,6	183	75	0.0457633	1	0.762,0.621,0.522	0.823,0.796,0.711	-0.142
23408	28081	ENSMUSG00000039519	Cyp7b1	chr3	-	18079304	18079480	18071949	18072753	18096522	18096729	28081	67107103	3,6,5	32,83,68	0,0,0	251	75	2.70022e-06	0.00231774	0.87,0.842,0.86	1.0,1.0,1.0	-0.143
16283	19675	ENSMUSG00000055897	Ppp4r1l-ps	chr2	-	173600765	173601042	173597132	173597187	173608732	173608818	19675	0,0,2	4,9,11	6,3,4	3,14,6	352	75	0.000366243	0.0852034	0.0,0.0,0.037	0.299,0.044,0.124	-0.143
30269	36287	ENSMUSG00000001773	Folh1	chr7	-	86746784	86746883	86746111	86746197	86756937	86757031	36287	30,59,35	8,6,2	33,74,26	0,4,2	174	75	0.0144513	0.68804	0.618,0.809,0.883	1.0,0.889,0.849	-0.143
27907	33336	ENSMUSG00000110080	Gm6145	chr14	-	105641752	105641878	105630672	105630814	105643387	105643648	33336	5,10,5	0,4,1	3,7,6	0,2,0	201	75	0.0064543	0.46409	1.0,0.483,0.651	1.0,0.566,1.0	-0.144
28023	33487	ENSMUSG00000035284	Vps13c	chr9	+	67866179	67866242	67860783	67860885	67871175	67871285	33487	20,51,29	5,6,4	17,42,39	1,1,3	138	75	0.00977104	0.578415	0.685,0.822,0.798	0.902,0.958,0.876	-0.144
24715	29620	ENSMUSG00000028163	Nfkb1	chr3	-	135639139	135639156	135626594	135626743	135655499	135655598	29620	0,13,5	23,49,29	9,10,15	21,42,27	92	75	0.0175593	0.736838	0.0,0.178,0.123	0.259,0.163,0.312	-0.144
6048	7492	ENSMUSG00000028402	Mpdz	chr4	-	81313499	81313598	81310156	81310319	81320345	81320523	7492	24,46,26	10,12,14	34,62,66	10,10,13	174	75	0.048819	1	0.508,0.623,0.445	0.594,0.728,0.686	-0.144
9658	11717	ENSMUSG00000085396	Firre	chrX	-	50608477	50608604	50603438	50603525	50608686	50608814	11717	22,60,29	4,4,3	30,31,51	1,1,2	202	75	0.0265281	0.895157	0.671,0.848,0.782	0.918,0.92,0.904	-0.147
2333	3137	ENSMUSG00000034377	Tulp4	chr17	+	6121827	6122344	6107399	6107788	6137210	6138792	3137	60147116	5,10,5	134116180	5,4,3	592	75	0.0314974	0.969824	0.603,0.651,0.746	0.772,0.786,0.884	-0.147
1899	2530	ENSMUSG00000024330	Col11a2	chr17	+	34045770	34045848	34044818	34045010	34049618	34049678	2530	14,17,33	1,6,0	17,18,26	0,1,0	153	75	0.00189162	0.241289	0.873,0.581,1.0	1.0,0.898,1.0	-0.148
3256	4203	ENSMUSG00000009575	Cbx5	chr15	-	103215021	103215125	103213081	103213254	103215267	103215366	4203	32,75,45	17,43,21	29,85,52	9,21,16	179	75	0.0042904	0.380967	0.441,0.422,0.473	0.574,0.629,0.577	-0.148
33749	40404	ENSMUSG00000074863	Platr25	chr13	-	62724097	62724217	62706129	62706256	62738891	62739098	40404	2,4,2	0,2,2	2,1,2	0,2,0	195	75	0.0194575	0.782114	1.0,0.435,0.278	1.0,0.161,1.0	-0.149
3254	4201	ENSMUSG00000009575	Cbx5	chr15	-	103215021	103215121	103213071	103213254	103215267	103215305	4201	37,74,56	17,43,21	33,86,67	9,21,16	175	75	0.0040872	0.375886	0.483,0.424,0.533	0.611,0.637,0.642	-0.15
23438	28119	ENSMUSG00000040594	Ranbp17	chr11	-	33337854	33337914	33329470	33329544	33404037	33404199	28119	1,0,1	2,1,9	3,2,0	2,3,3	135	75	0.0277936	0.915366	0.217,0.0,0.058	0.455,0.27,0.0	-0.15
13570	16375	ENSMUSG00000033768	Nrxn2	chr19	+	6488783	6488810	6481671	6481875	6490066	6490186	16375	36,96,66	15,35,33	71109105	17,17,22	102	75	0.000281693	0.0712025	0.638,0.669,0.595	0.754,0.825,0.778	-0.152
33344	39947	ENSMUSG00000053825	Ppfia2	chr10	+	106904820	106904846	106903642	106903705	106906365	106906559	39947	8,21,24	2,1,3	15,32,15	0,0,0	101	75	0.00706767	0.485325	0.748,0.94,0.856	1.0,1.0,1.0	-0.152
27398	32740	ENSMUSG00000030276	Ttll3	chr6	+	113401301	113401497	113399663	113399771	113405298	113405447	32740	43,50,39	2,6,1	57179115	0,2,1	271	75	0.000247807	0.065448	0.856,0.698,0.915	1.0,0.961,0.97	-0.154
8994	10948	ENSMUSG00000045349	Sh2d5	chr4	+	138253611	138253689	138250422	138250508	138254272	138254353	10948	4,20,8	2,1,2	4,8,13	1,0,1	153	75	0.0169656	0.73364	0.495,0.907,0.662	0.662,1.0,0.864	-0.154
16148	19527	ENSMUSG00000041642	Kif21b	chr1	+	136173471	136173651	136172802	136173002	136174036	136177998	19527	44,94,89	5,11,13	77,78,117	5,2,7	255	75	0.00460589	0.396174	0.721,0.715,0.668	0.819,0.92,0.831	-0.155
21097	25301	ENSMUSG00000029802	Abcg2	chr6	+	58650460	58650543	58596974	58597108	58655637	58655856	25301	1,1,3	3,13,5	3,4,2	4,5,2	158	75	0.0391315	1	0.137,0.035,0.222	0.263,0.275,0.322	-0.155
33539	40165	ENSMUSG00000022635	Zcrb1	chr15	-	93393706	93393764	93391050	93391158	93395586	93395615	40165	10,24,21	9,23,15	17,27,27	7,15,11	133	75	0.0367974	1	0.385,0.37,0.441	0.578,0.504,0.581	-0.156
37335	44636	ENSMUSG00000039706	Ldb2	chr5	-	44476492	44476635	44472131	44473512	44479092	44479244	44636	1,1,2	4,16,9	3,8,2	3,6,9	218	75	0.002217	0.265531	0.079,0.021,0.071	0.256,0.314,0.071	-0.157
31787	38104	ENSMUSG00000048677	Tpcn2	chr7	-	145260026	145260138	145258514	145258614	145260871	145261000	38104	1,2,2	5,6,12	3,8,7	6,13,5	187	75	0.00650231	0.465107	0.074,0.118,0.063	0.167,0.198,0.36	-0.157
668	842	ENSMUSG00000041258	Zfp236	chr18	-	82610604	82610686	82609287	82609475	82617709	82617750	842	14,26,14	28,37,31	23,41,25	16,26,35	157	75	0.00682611	0.477492	0.193,0.251,0.177	0.407,0.43,0.254	-0.157
34683	41513	ENSMUSG00000022763	Aifm3	chr16	+	17506898	17506919	17504917	17505016	17507126	17507481	41513	22,39,29	7,14,3	40,50,30	1,3,4	96	75	0.000793116	0.140565	0.711,0.685,0.883	0.969,0.929,0.854	-0.158
6047	7491	ENSMUSG00000028402	Mpdz	chr4	-	81313499	81313598	81310156	81310319	81317593	81317704	7491	42,84,49	7,15,24	63130120	10,14,10	174	75	0.00956882	0.573905	0.721,0.707,0.468	0.731,0.8,0.838	-0.158
19805	23780	ENSMUSG00000028578	Caap1	chr4	-	94549118	94549194	94521061	94521135	94551264	94551465	23780	11,25,24	3,4,8	16,30,32	2,4,2	151	75	0.0417456	1	0.646,0.756,0.598	0.799,0.788,0.888	-0.158
36642	43817	ENSMUSG00000047153	Khnyn	chr14	+	55888548	55888598	55887920	55888017	55893991	55894099	43817	5,9,9	38,58,36	17,20,31	31,64,33	125	75	0.000110534	0.0353031	0.073,0.085,0.13	0.248,0.158,0.36	-0.159
37571	44932	ENSMUSG00000048537	Phldb1	chr9	-	44708393	44708522	44707884	44708040	44710922	44710946	44932	34,72,60	32,50,56	72,87,60	21,34,42	204	75	0.00658773	0.467677	0.281,0.346,0.283	0.558,0.485,0.344	-0.159
31629	37904	ENSMUSG00000024290	Rock1	chr18	-	10073656	10073700	10073114	10073185	10079114	10079274	37904	14,13,11	17,17,16	17,27,20	12,17,14	119	75	0.0207213	0.809229	0.342,0.325,0.302	0.472,0.5,0.474	-0.159
23916	28695	ENSMUSG00000055717	Slain1	chr14	+	103684233	103684383	103656932	103657072	103685668	103685818	28695	103195159	44,81,62	160219221	32,47,51	225	75	2.75736e-05	0.0137613	0.438,0.445,0.461	0.625,0.608,0.591	-0.16
30647	36720	ENSMUSG00000009073	Nf2	chr11	-	4780577	4780622	4767664	4768273	4782186	4782352	36720	38,55,52	29,65,45	56,84,69	28,35,37	120	75	0.000440552	0.0950324	0.45,0.346,0.419	0.556,0.6,0.538	-0.16
17690	21324	ENSMUSG00000004864	Mapk13	chr17	+	28770010	28770140	28769296	28769528	28771157	28771216	21324	2,15,16	3,1,0	4,18,3	0,0,1	205	75	0.0356584	1	0.196,0.846,1.0	1.0,1.0,0.523	-0.16
9724	11803	ENSMUSG00000091568	Gm8206	chr14	-	6020476	6020659	6016758	6017902	6021332	6021464	11803	1,2,7	2,2,0	3,2,3	1,1,0	258	75	0.0142199	0.682693	0.127,0.225,1.0	0.466,0.368,1.0	-0.161
5029	6248	ENSMUSG00000020598	Nrcam	chr12	+	44578144	44578180	44576603	44576789	44584834	44584987	6248	2,11,8	1,2,2	4,8,10	2,0,0	111	75	0.0225779	0.844422	0.575,0.788,0.73	0.575,1.0,1.0	-0.161
14996	18110	ENSMUSG00000052609	Plekhg3	chr12	+	76563499	76563521	76562237	76562303	76563754	76563824	18110	1,5,1	15,24,18	3,9,5	12,13,15	97	75	0.00551885	0.438962	0.049,0.139,0.041	0.162,0.349,0.205	-0.162
24856	29792	ENSMUSG00000032192	Gnb5	chr9	+	75324953	75325147	75311394	75311520	75327132	75327269	29792	4,10,8	5,0,1	4,9,8	2,0,0	269	75	0.0145238	0.68804	0.182,1.0,0.69	0.358,1.0,1.0	-0.162
10741	12985	ENSMUSG00000028211	Trp53inp1	chr4	+	11167896	11167934	11165089	11165447	11169709	11174379	12985	7,18,12	13,36,35	9,18,11	16,18,7	113	75	0.0329717	0.986541	0.263,0.249,0.185	0.272,0.399,0.511	-0.162
7319	9003	ENSMUSG00000063889	Crem	chr18	-	3299161	3299308	3295321	3295416	3309645	3309900	9003	5,5,11	1,0,3	11,6,11	0,1,0	222	75	0.0441941	1	0.628,1.0,0.553	1.0,0.67,1.0	-0.163
6517	8073	ENSMUSG00000020131	Pcsk4	chr10	-	80323482	80323600	80322989	80323175	80323672	80323776	8073	4,10,2	1,2,1	3,5,8	1,1,0	193	75	0.0192511	0.776089	0.609,0.66,0.437	0.538,0.66,1.0	-0.164
15591	18851	ENSMUSG00000045438	Cox19	chr5	-	139339181	139339385	139338139	139338375	139339464	139339575	18851	26,54,27	2,2,4	35,56,41	0,2,1	279	75	0.00943162	0.569783	0.778,0.879,0.645	1.0,0.883,0.917	-0.166
30962	37103	ENSMUSG00000038187	Btbd10	chr7	-	113364904	113364969	113335321	113335518	113368871	113368958	37103	31,49,41	13,27,11	62,82,68	12,16,12	140	75	0.00432168	0.38292	0.561,0.493,0.666	0.735,0.733,0.752	-0.167
20582	24699	ENSMUSG00000086693	A730081D07Rik	chr13	-	40958984	40959146	40958260	40958359	40959927	40960148	24699	14,30,22	2,4,5	19,41,33	2,3,1	237	75	0.0438056	1	0.689,0.704,0.582	0.75,0.812,0.913	-0.167
34736	41570	ENSMUSG00000031864	Ints10	chr8	+	68825051	68825129	68822156	68822250	68827276	68827501	41570	65,117,86	15,30,22	76136142	9,16,9	153	75	4.17831e-05	0.0177475	0.68,0.657,0.657	0.805,0.806,0.886	-0.168
35078	41960	ENSMUSG00000034656	Cacna1a	chr8	+	84614694	84614791	84612284	84612412	84615573	84615670	41960	211389231	38,79,67	316523513	28,45,45	172	75	6.53991e-09	1.22478e-05	0.708,0.682,0.601	0.831,0.835,0.833	-0.169
6816	8420	ENSMUSG00000072591	Fzd10os	chr5	-	128582714	128582987	128579105	128579285	128584163	128584296	8420	3,9,14	0,2,2	3,4,7	0,0,1	348	75	0.0175448	0.736838	1.0,0.492,0.601	1.0,1.0,0.601	-0.169
26418	31618	ENSMUSG00000084885	3010001F23Rik	chrX	+	152385644	152385752	152369841	152370022	152403312	152403477	31618	11,24,8	1,4,2	13,14,16	0,3,0	183	75	0.0298173	0.947934	0.818,0.711,0.621	1.0,0.657,1.0	-0.169
34029	40733	ENSMUSG00000059851	Kmt5c	chr7	+	4740720	4740818	4740155	4740239	4741779	4741981	40733	1,8,9	12,16,16	11,11,15	9,15,13	173	75	0.0117113	0.635408	0.035,0.178,0.196	0.346,0.241,0.333	-0.17
11281	13623	ENSMUSG00000028125	Abca4	chr3	+	122157834	122157958	122156337	122156485	122158313	122158443	13623	6,16,26	1,1,2	5,8,22	0,0,1	199	75	0.0484568	1	0.693,0.858,0.83	1.0,1.0,0.892	-0.17
20061	24091	ENSMUSG00000061689	Dlgap4	chr2	+	156748022	156748102	156745834	156746196	156748331	156748420	24091	39,83,60	53,135,93	97184143	60125106	155	75	2.97745e-08	4.38121e-05	0.263,0.229,0.238	0.439,0.416,0.395	-0.173
19362	23260	ENSMUSG00000032413	Rasa2	chr9	-	96568363	96568487	96560697	96560781	96569019	96569094	23260	39,67,73	2,8,8	42,83,80	0,1,1	199	75	6.85705e-07	0.000830933	0.88,0.759,0.775	1.0,0.969,0.968	-0.174
28455	34003	ENSMUSG00000026504	Sdccag8	chr1	+	176828869	176828983	176814659	176815055	176831056	176831182	34003	20,49,32	5,2,2	26,50,36	0,2,0	189	75	0.000572362	0.112295	0.613,0.907,0.864	1.0,0.908,1.0	-0.175
18997	22808	ENSMUSG00000036353	P2ry12	chr3	-	59220218	59220283	59219933	59220096	59262773	59262871	22808	6,11,4	2,1,4	3,5,6	1,1,0	140	75	0.00367977	0.354492	0.616,0.855,0.349	0.616,0.728,1.0	-0.175
31167	37353	ENSMUSG00000090386	Mir99ahg	chr16	+	77459373	77459502	77436354	77436402	77501502	77501610	37353	3,3,3	2,10,8	4,9,10	3,8,4	204	75	0.0161264	0.718035	0.355,0.099,0.121	0.329,0.293,0.479	-0.175
32585	39036	ENSMUSG00000054901	Arhgef33	chr17	+	80386366	80386441	80381337	80381477	80388199	80388688	39036	9,24,14	2,5,10	73,127,92	12,20,10	150	75	0.0469159	1	0.692,0.706,0.412	0.753,0.76,0.821	-0.175
18879	22674	ENSMUSG00000041921	Metap1d	chr2	+	71515636	71515800	71512125	71512168	71522532	71522630	22674	33,33,18	1,2,3	23,43,41	0,1,0	239	75	0.00208358	0.254734	0.912,0.838,0.653	1.0,0.931,1.0	-0.176
40283	48163	ENSMUSG00000022214	Dcaf11	chr14	+	55560440	55560627	55560024	55560121	55561074	55561442	48163	43,69,49	5,9,8	47,84,39	3,5,1	262	75	0.00890251	0.558933	0.711,0.687,0.637	0.818,0.828,0.918	-0.176
1141	1406	ENSMUSG00000033382	Trappc8	chr18	-	20855820	20855838	20854944	20855076	20860432	20860538	1406	16,36,36	28,40,37	36,58,45	15,35,40	93	75	0.0112697	0.623501	0.315,0.421,0.44	0.659,0.572,0.476	-0.177
23740	28480	ENSMUSG00000045503	Sys1	chr2	+	164457968	164458097	164456975	164457029	164460762	164461120	28480	3,3,2	0,2,2	1,1,2	0,2,0	204	75	0.032222	0.974011	1.0,0.355,0.269	1.0,0.155,1.0	-0.177
38993	46632	ENSMUSG00000024002	Brd4	chr17	-	32252996	32253200	32229416	32229735	32284062	32284097	46632	23,45,44	3,9,8	35,47,51	1,3,7	279	75	0.0445206	1	0.673,0.573,0.597	0.904,0.808,0.662	-0.177
1600	2139	ENSMUSG00000054723	Vmac	chr17	-	56716633	56716800	56715701	56715817	56717597	56717685	2139	19,34,17	8,10,12	21,37,34	4,8,8	242	75	0.0439362	1	0.424,0.513,0.305	0.619,0.589,0.568	-0.178
23157	27768	ENSMUSG00000034269	Setd5	chr6	+	113105664	113105761	113104934	113105121	113109884	113109990	27768	2,10,8	8,36,19	5,19,17	10,18,11	172	75	0.00142226	0.204104	0.098,0.108,0.155	0.179,0.315,0.403	-0.179
20637	24766	ENSMUSG00000029141	Slc4a1ap	chr5	+	31546179	31546266	31540385	31540497	31548610	31548681	24766	24,52,39	11,17,9	17,51,54	3,4,10	162	75	0.0119492	0.638413	0.503,0.586,0.667	0.724,0.855,0.714	-0.179
1519	2052	ENSMUSG00000033278	Ptprm	chr17	-	66912352	66912427	66890923	66891056	66919023	66919060	2052	26,94,98	24,52,32	134163188	34,44,48	150	75	0.00468411	0.39874	0.351,0.475,0.605	0.663,0.649,0.662	-0.181
24340	29179	ENSMUSG00000055809	Dnaaf3	chr7	-	4531737	4531880	4530773	4530867	4532186	4532275	29179	3,9,6	0,1,3	7,5,7	1,0,0	218	75	0.0275756	0.912565	1.0,0.756,0.408	0.707,1.0,1.0	-0.181
16690	20158	ENSMUSG00000026834	Acvr1c	chr2	-	58295925	58296165	58287680	58287911	58315792	58316023	20158	24,33,22	2,1,2	18,38,35	0,1,0	315	75	0.00705923	0.485325	0.741,0.887,0.724	1.0,0.9,1.0	-0.183
14142	17090	ENSMUSG00000023206	Il15ra	chr2	+	11723412	11723610	11720012	11720105	11724095	11724128	17090	9,26,28	1,1,3	23,21,23	0,0,1	273	75	0.00714677	0.486916	0.712,0.877,0.719	1.0,1.0,0.863	-0.185
16746	20228	ENSMUSG00000027601	Mtfr1	chr3	+	19208490	19208527	19206451	19206550	19211467	19211583	20228	14,61,50	13,16,22	43,44,54	10,8,11	112	75	0.0213001	0.824022	0.419,0.719,0.603	0.742,0.786,0.767	-0.185
27320	32652	ENSMUSG00000029722	Agfg2	chr5	-	137660161	137660194	137655607	137655728	137661363	137661489	32652	22,48,41	16,24,8	66,108,79	10,16,17	108	75	0.00527027	0.427442	0.488,0.581,0.781	0.821,0.824,0.763	-0.186
15003	18120	ENSMUSG00000002279	Lmf1	chr17	+	25588675	25588742	25585542	25585852	25612295	25612444	18120	3,11,8	1,2,1	5,4,5	0,0,1	142	75	0.0468873	1	0.613,0.744,0.809	1.0,1.0,0.725	-0.186
15249	18424	ENSMUSG00000029095	Ablim2	chr5	+	35839789	35839822	35836947	35837097	35841280	35841401	18424	32,86,61	31,56,53	82118101	23,53,43	108	75	0.000233111	0.0627739	0.418,0.516,0.444	0.712,0.607,0.62	-0.187
19794	23763	ENSMUSG00000073771	Btbd19	chr4	-	117120970	117121096	117120174	117120861	117121197	117121329	23763	3,5,8	0,3,4	11,13,7	1,0,2	201	75	0.0225276	0.844422	1.0,0.383,0.427	0.804,1.0,0.566	-0.187
11305	13649	ENSMUSG00000032355	Mlip	chr9	-	77229484	77230954	77181351	77181396	77239391	77239784	13649	38,54,56	0,3,3	27,43,42	0,0,2	1545	75	0.00660635	0.467677	1.0,0.466,0.475	1.0,1.0,0.505	-0.188
26950	32236	ENSMUSG00000050549	Fam241a	chr3	-	127887954	127887985	127869679	127871000	127896033	127896288	32236	0,0,2	6,6,6	1,3,1	3,3,4	106	75	0.0153139	0.70238	0.0,0.0,0.191	0.191,0.414,0.15	-0.188
34927	41784	ENSMUSG00000015882	Lcorl	chr5	-	45722973	45727742	45697180	45701997	45735730	45735824	41784	138290246	5,14,20	146211226	5,7,2	4844	75	0.043666	1	0.299,0.243,0.16	0.311,0.318,0.636	-0.188
18112	21801	ENSMUSG00000040612	Ildr2	chr1	+	166291415	166291472	166270498	166270618	166294590	166294737	21801	10,10,18	2,3,6	7,13,18	1,1,1	132	75	0.0035766	0.350023	0.74,0.654,0.63	0.799,0.881,0.911	-0.189
14571	17627	ENSMUSG00000023994	Nfya	chr17	-	48398984	48399065	48395649	48395796	48400437	48400580	17627	16,17,13	2,3,4	15,34,29	1,2,1	156	75	0.0148736	0.692437	0.794,0.731,0.61	0.878,0.891,0.933	-0.189
22601	27127	ENSMUSG00000021809	Nudt13	chr14	+	20297514	20297631	20294747	20294792	20300586	20300679	27127	3,12,7	9,15,4	6,13,29	7,6,7	192	75	0.039527	1	0.115,0.238,0.406	0.251,0.458,0.618	-0.189
10132	12273	ENSMUSG00000042097	Zfp239	chr6	+	117867135	117867324	117866820	117867039	117869217	117869273	12273	14,35,18	2,1,2	23,40,31	1,0,0	264	75	0.00946974	0.571146	0.665,0.909,0.719	0.867,1.0,1.0	-0.191
24418	29275	ENSMUSG00000042500	Ago4	chr4	-	126511399	126511533	126509950	126510135	126511725	126511854	29275	10,26,34	2,6,5	15,23,23	2,0,2	209	75	0.0162079	0.719595	0.642,0.609,0.709	0.729,1.0,0.805	-0.191
4407	5558	ENSMUSG00000041669	Prima1	chr12	-	103199743	103199914	103196907	103197351	103202648	103202778	5558	20,46,25	5,3,3	13,29,32	0,1,3	246	75	0.0415874	1	0.549,0.824,0.718	1.0,0.898,0.765	-0.191
35344	42278	ENSMUSG00000014837	4931428F04Rik	chr8	-	105288768	105289165	105285255	105285869	105289403	105289528	42278	69112105	9,14,12	73127154	4,9,5	472	75	0.00377462	0.356873	0.549,0.56,0.582	0.744,0.692,0.83	-0.192
27813	33213	ENSMUSG00000020107	Anapc16	chr10	-	60002417	60002467	59990832	59990907	60002955	60002995	33213	0,5,0	6,18,6	3,7,1	3,11,8	125	75	0.0362038	1	0.0,0.143,0.0	0.375,0.276,0.07	-0.193
13912	16781	ENSMUSG00000028464	Tpm2	chr4	-	43518643	43518719	43518401	43518464	43519002	43519078	16781	24,59,32	6,20,7	112,78,63	1,8,12	151	75	0.000541514	0.109367	0.665,0.594,0.694	0.982,0.829,0.723	-0.194
32513	38946	ENSMUSG00000038215	Cep44	chr8	-	56550062	56550121	56549224	56549384	56550687	56550799	38946	4,6,5	1,1,3	3,7,4	0,0,2	134	75	0.0108089	0.607456	0.691,0.771,0.483	1.0,1.0,0.528	-0.194
39626	47411	ENSMUSG00000003190	Bcl2l12	chr7	-	44994179	44994271	44992743	44993031	44994362	44994449	47411	4,17,6	2,2,2	4,9,16	1,0,2	167	75	0.0486751	1	0.473,0.792,0.574	0.642,1.0,0.782	-0.195
9798	11888	ENSMUSG00000028573	Fggy	chr4	+	95812107	95812169	95769425	95769529	95837584	95837659	11888	1,1,0	0,1,2	1,4,4	0,3,2	137	75	0.00641047	0.462518	1.0,0.354,0.0	1.0,0.422,0.523	-0.197
6777	8376	ENSMUSG00000087380	2210408F21Rik	chr6	+	31244104	31244358	31220350	31220519	31285002	31285120	8376	13,20,14	2,1,4	6,31,22	1,1,0	329	75	0.00106807	0.170563	0.597,0.82,0.444	0.578,0.876,1.0	-0.198
18746	22525	ENSMUSG00000040537	Adam22	chr5	-	8094985	8095047	8092730	8092831	8111894	8111985	22525	3,7,1	3,17,4	4,8,10	3,8,6	137	75	0.0282436	0.92281	0.354,0.184,0.12	0.422,0.354,0.477	-0.198
25475	30533	ENSMUSG00000027544	Nfatc2	chr2	-	168486685	168486771	168476409	168480249	168504444	168505134	30533	7,9,13	1,3,1	4,6,9	0,0,1	161	75	0.00471391	0.400449	0.765,0.583,0.858	1.0,1.0,0.807	-0.2
2334	3138	ENSMUSG00000034377	Tulp4	chr17	+	6121827	6122344	6118293	6118366	6137210	6138792	3138	60148117	7,6,4	132116182	0,4,3	592	75	0.0066818	0.46979	0.521,0.758,0.787	1.0,0.786,0.885	-0.202
31959	38318	ENSMUSG00000019817	Plagl1	chr10	+	13114157	13114220	13112518	13112550	13116695	13116704	38318	7,5,4	7,26,15	8,8,11	4,9,12	138	75	0.0120768	0.641205	0.352,0.095,0.127	0.521,0.326,0.333	-0.202
11867	14318	ENSMUSG00000030321	Efcab12	chr6	-	115820044	115820201	115817232	115817429	115822116	115822302	14318	3,14,13	2,2,0	9,14,13	0,1,1	232	75	0.0468074	1	0.327,0.694,1.0	1.0,0.819,0.808	-0.202
19360	23258	ENSMUSG00000032413	Rasa2	chr9	-	96566015	96566122	96560697	96560781	96569019	96569094	23258	37,55,43	2,8,8	40,61,56	0,1,1	182	75	7.99679e-07	0.00094136	0.884,0.739,0.689	1.0,0.962,0.958	-0.203
28921	34571	ENSMUSG00000053552	Ebf4	chr2	+	130306407	130306564	130295938	130296149	130306800	130306864	34571	9,36,24	1,2,2	21,33,24	0,0,0	232	75	0.0163165	0.720432	0.744,0.853,0.795	1.0,1.0,1.0	-0.203
28898	34534	ENSMUSG00000054280	Prr14l	chr5	-	32851881	32851998	32844043	32844564	32854092	32854256	34534	19,20,23	9,19,15	21,64,38	15,11,7	192	75	0.0280918	0.92224	0.452,0.291,0.375	0.354,0.694,0.68	-0.203
24	23	ENSMUSG00000057858	Fam204a	chr19	-	60224864	60224899	60221053	60221304	60226309	60226669	23	2,11,2	14,28,14	5,14,10	14,13,11	110	75	0.00889499	0.558933	0.089,0.211,0.089	0.196,0.423,0.383	-0.204
22239	26665	ENSMUSG00000026029	Casp8	chr1	+	58803998	58804114	58795476	58795738	58823914	58824247	26665	0,1,0	2,1,2	0,4,1	2,1,1	191	75	0.0377981	1	0.0,0.282,0.0	0.0,0.611,0.282	-0.204
31751	38066	ENSMUSG00000037541	Shank2	chr7	+	144129063	144129234	144128338	144128405	144179754	144180073	38066	28,51,37	8,5,10	86,133,80	2,9,12	246	75	0.0172701	0.73364	0.516,0.757,0.53	0.929,0.818,0.67	-0.205
11307	13652	ENSMUSG00000032355	Mlip	chr9	-	77229484	77231029	77181351	77181396	77239391	77239784	13652	35,50,53	0,3,3	27,43,44	0,0,2	1620	75	0.00600333	0.453396	1.0,0.436,0.45	1.0,1.0,0.505	-0.206
19955	23961	ENSMUSG00000035476	Tab3	chrX	+	85575549	85575610	85574021	85574165	85609389	85609584	23961	3,11,9	0,4,3	10,6,8	1,0,0	136	75	3.94827e-05	0.0172498	1.0,0.603,0.623	0.847,1.0,1.0	-0.207
5637	6988	ENSMUSG00000078958	Atp6ap1l	chr13	-	90899493	90899555	90890969	90891020	90905197	90905307	6988	0,0,1	1,1,1	0,3,2	2,2,1	137	75	0.0136667	0.671606	0.0,0.0,0.354	0.0,0.451,0.523	-0.207
5577	6921	ENSMUSG00000021684	Pde8b	chr13	-	95086727	95086868	95052887	95052930	95090277	95090356	6921	31,54,18	6,19,10	30,52,50	7,12,1	216	75	0.0457013	1	0.642,0.497,0.385	0.598,0.601,0.946	-0.207
4843	6043	ENSMUSG00000021071	Trim9	chr12	-	70252019	70252043	70250956	70251260	70268061	70268200	6043	24,35,27	12,38,19	50,61,49	13,20,15	99	75	0.000533728	0.108326	0.602,0.411,0.518	0.744,0.698,0.712	-0.208
16284	19676	ENSMUSG00000055897	Ppp4r1l-ps	chr2	-	173600765	173601042	173599589	173599687	173608732	173608818	19676	0,0,3	2,6,10	8,3,4	3,2,10	352	75	0.000607175	0.116355	0.0,0.0,0.06	0.362,0.242,0.079	-0.208
16287	19680	ENSMUSG00000055897	Ppp4r1l-ps	chr2	-	173615482	173615576	173594975	173597187	173659322	173659367	19680	7,24,9	2,3,1	12,20,17	0,2,0	169	75	0.00423714	0.38062	0.608,0.78,0.8	1.0,0.816,1.0	-0.209
34784	41629	ENSMUSG00000007888	Crlf1	chr8	+	70498596	70498878	70493157	70493400	70499092	70499222	41629	15,32,24	2,2,1	32,52,24	0,2,0	357	75	0.00917761	0.563022	0.612,0.771,0.834	1.0,0.845,1.0	-0.209
39188	46861	ENSMUSG00000020385	Clk4	chr11	+	51270536	51270595	51268768	51268846	51271799	51272019	46861	15,21,18	4,2,2	8,28,17	0,0,0	134	75	2.45602e-05	0.0128089	0.677,0.855,0.834	1.0,1.0,1.0	-0.211
13873	16731	ENSMUSG00000007833	Aldh16a1	chr7	-	45149300	45149766	45148613	45148740	45154391	45154526	16731	35,52,14	2,3,1	35,35,32	2,0,0	541	75	0.00330834	0.336287	0.708,0.706,0.66	0.708,1.0,1.0	-0.211
17894	21555	ENSMUSG00000028613	Lrp8	chr4	+	107848280	107848403	107847440	107847566	107850103	107850142	21555	28,43,18	3,11,7	49,85,50	4,4,5	198	75	0.00428984	0.380967	0.78,0.597,0.493	0.823,0.889,0.791	-0.211
13397	16175	ENSMUSG00000051331	Cacna1c	chr6	-	118674554	118674614	118670349	118670456	118675819	118675949	16175	2,0,2	0,2,2	0,2,2	1,0,0	135	75	0.00193704	0.246321	1.0,0.0,0.357	0.0,1.0,1.0	-0.214
35158	42047	ENSMUSG00000086363	A330102I10Rik	chr13	+	29023630	29023723	29023175	29023212	29028421	29028729	42047	5,9,9	1,2,1	1,9,7	0,1,0	168	75	0.00877513	0.555367	0.691,0.668,0.801	1.0,0.801,1.0	-0.214
795	995	ENSMUSG00000032688	Malt1	chr18	+	65456756	65456835	65453674	65453704	65458168	65458372	995	15,15,14	3,5,7	17,12,17	1,2,2	154	75	0.0122024	0.642224	0.709,0.594,0.493	0.892,0.745,0.805	-0.215
11303	13646	ENSMUSG00000032355	Mlip	chr9	-	77190671	77190737	77181351	77181396	77239391	77239784	13646	3,1,4	0,3,3	2,1,1	0,0,2	141	75	0.0156751	0.708651	1.0,0.151,0.415	1.0,1.0,0.21	-0.215
34117	40847	ENSMUSG00000028295	Smim8	chr4	-	34771877	34772053	34770887	34771414	34778223	34778270	40847	1,3,2	4,11,2	10,7,3	2,5,6	251	75	0.0102295	0.594451	0.07,0.075,0.23	0.599,0.295,0.13	-0.216
9468	11488	ENSMUSG00000028282	Casp8ap2	chr4	+	32624083	32624166	32615450	32615492	32630177	32630246	11488	3,14,15	1,1,3	12,19,18	0,0,2	158	75	0.0125759	0.649297	0.587,0.869,0.704	1.0,1.0,0.81	-0.217
18617	22371	ENSMUSG00000043467	Zbtb37	chr1	-	161034087	161034284	161031804	161032764	161034777	161034834	22371	13,26,6	3,2,1	8,11,16	0,2,0	272	75	0.00619845	0.45604	0.544,0.782,0.623	1.0,0.603,1.0	-0.218
11695	14118	ENSMUSG00000028184	Adgrl2	chr3	-	148820450	148820468	148815582	148817928	148820972	148821054	14118	1,2,1	0,4,2	2,2,2	1,1,0	93	75	0.000656835	0.121902	1.0,0.287,0.287	0.617,0.617,1.0	-0.22
19028	22857	ENSMUSG00000025938	Slco5a1	chr1	-	12921037	12921202	12894426	12894625	12938988	12939200	22857	5,5,5	1,2,1	3,4,1	2,0,0	240	75	0.0181484	0.748482	0.61,0.439,0.61	0.319,1.0,1.0	-0.22
35944	42984	ENSMUSG00000063142	Kcnma1	chr14	-	23306724	23306753	23299394	23300045	23309039	23309264	42984	28,53,29	21,52,40	96,103,97	34,45,41	104	75	1.10476e-05	0.00771477	0.49,0.424,0.343	0.671,0.623,0.63	-0.222
10231	12387	ENSMUSG00000061306	Slc38a10	chr11	-	120108466	120108553	120106433	120106610	120109431	120109536	12387	9,22,10	14,22,22	15,29,26	10,20,9	162	75	0.00328645	0.335709	0.229,0.316,0.174	0.41,0.402,0.572	-0.222
13025	15726	ENSMUSG00000036641	Ccdc148	chr2	-	59009081	59009185	59003981	59004064	59017543	59017637	15726	3,10,9	1,3,1	11,7,9	0,2,0	179	75	0.00845779	0.54619	0.557,0.583,0.79	1.0,0.595,1.0	-0.222
19084	22936	ENSMUSG00000079330	Lemd1	chr1	+	132255420	132255494	132228913	132229036	132256696	132257009	22936	0,1,1	1,0,1	0,1,1	1,0,0	149	75	0.020454	0.803362	0.0,1.0,0.335	0.0,1.0,1.0	-0.222
12063	14560	ENSMUSG00000042138	Msantd2	chr9	+	37491455	37491569	37489599	37489833	37513613	37513707	14560	5,19,11	12,11,13	11,32,24	6,14,7	189	75	0.00976583	0.578415	0.142,0.407,0.251	0.421,0.476,0.576	-0.224
2313	3116	ENSMUSG00000087478	4930506C21Rik	chr17	-	8293944	8294076	8293365	8293733	8298267	8298416	3116	0,0,1	2,4,1	1,3,2	1,1,4	207	75	0.00338091	0.340751	0.0,0.0,0.266	0.266,0.521,0.153	-0.225
7688	9433	ENSMUSG00000058589	Anks1b	chr10	+	90914692	90914767	90895098	90895206	90921295	90921424	9433	45,77,55	52,100,56	164239192	75,105,84	150	75	8.40538e-11	2.66392e-07	0.302,0.278,0.329	0.522,0.532,0.533	-0.226
7690	9435	ENSMUSG00000058589	Anks1b	chr10	+	90914695	90914767	90895098	90895206	90921295	90921424	9435	45,81,55	52,100,56	168240192	75,105,84	147	75	1.31685e-10	3.8754e-07	0.306,0.292,0.334	0.533,0.538,0.538	-0.226
22914	27491	ENSMUSG00000032059	Alg9	chr9	+	50783257	50783328	50778969	50779104	50789496	50789515	27491	11,27,7	0,4,3	13,19,16	0,0,0	146	75	0.000251302	0.0659484	1.0,0.776,0.545	1.0,1.0,1.0	-0.226
16276	19666	ENSMUSG00000055897	Ppp4r1l-ps	chr2	-	173581971	173582113	173579319	173581296	173586996	173587115	19666	2,8,8	2,1,2	1,8,6	1,0,0	217	75	0.000968725	0.160291	0.257,0.734,0.58	0.257,1.0,1.0	-0.229
60	68	ENSMUSG00000097636	Mirt1	chr19	-	53446775	53446887	53446340	53446483	53447155	53447313	68	19,16,10	1,2,2	10,16,16	0,0,0	187	75	0.00898225	0.559875	0.884,0.762,0.667	1.0,1.0,1.0	-0.229
14094	17028	ENSMUSG00000057914	Cacnb2	chr2	+	14967941	14968075	14963905	14963982	14968217	14968237	17028	33,84,85	13,41,35	127150200	18,32,29	209	75	9.23961e-07	0.00105745	0.477,0.424,0.466	0.717,0.627,0.712	-0.23
9770	11854	ENSMUSG00000097927	Gm6999	chr14	+	79933160	79933247	79891070	79891136	79975371	79975466	11854	2,5,2	1,2,1	3,1,1	0,2,0	162	75	0.0169671	0.73364	0.481,0.536,0.481	1.0,0.188,1.0	-0.23
5726	7088	ENSMUSG00000048794	Cfap100	chr6	-	90419375	90419456	90417609	90417710	90427437	90427543	7088	4,6,6	3,1,5	4,2,5	0,1,1	156	75	0.00185621	0.240298	0.391,0.743,0.366	1.0,0.49,0.706	-0.232
38394	45881	ENSMUSG00000040812	Agbl2	chr2	+	90789778	90789832	90783237	90783376	90791459	90791612	45881	7,8,7	1,2,1	3,4,3	0,0,0	129	75	0.0309846	0.962744	0.803,0.699,0.803	1.0,1.0,1.0	-0.232
31027	37182	ENSMUSG00000109284	B230311B06Rik	chr7	+	118594952	118595034	118592445	118592636	118596424	118596741	37182	5,10,7	1,2,4	9,16,7	2,1,0	157	75	0.0124224	0.645415	0.705,0.705,0.455	0.683,0.884,1.0	-0.234
18458	22184	ENSMUSG00000026305	Lrrfip1	chr1	+	91093559	91093637	91068562	91068649	91100576	91100581	22184	28,65,54	9,12,7	62123126	2,3,4	153	75	4.2004e-07	0.000524426	0.604,0.726,0.791	0.938,0.953,0.939	-0.236
31026	37181	ENSMUSG00000109284	B230311B06Rik	chr7	+	118594952	118595034	118592342	118592460	118596424	118596741	37181	3,4,5	1,1,2	8,14,5	1,0,1	157	75	0.0103482	0.595412	0.589,0.656,0.544	0.793,1.0,0.705	-0.236
35581	42561	ENSMUSG00000110523	C230057M02Rik	chr8	-	122734087	122734273	122729770	122729894	122752113	122752325	42561	9,35,21	4,4,3	21,26,31	3,0,2	261	75	0.0413974	1	0.393,0.715,0.668	0.668,1.0,0.817	-0.236
23685	28417	ENSMUSG00000032680	6820408C15Rik	chr2	+	152439609	152439709	152437484	152437643	152440764	152440922	28417	3,16,11	3,0,1	4,11,12	0,0,1	175	75	0.0466885	1	0.3,1.0,0.825	1.0,1.0,0.837	-0.237
12364	14925	ENSMUSG00000002885	Adgre5	chr8	-	83731902	83732037	83730110	83730257	83733413	83733566	14925	17,36,38	9,5,9	27,39,40	2,5,2	210	75	0.00860478	0.550506	0.403,0.72,0.601	0.828,0.736,0.877	-0.239
20624	24749	ENSMUSG00000059291	Rpl11	chr4	-	136047811	136047853	136028625	136028705	136051170	136051302	24749	0,1,0	1,0,1	0,1,4	1,0,1	117	75	0.00366785	0.354492	0.0,1.0,0.0	0.0,1.0,0.719	-0.24
15647	18920	ENSMUSG00000066842	Hmcn1	chr1	-	150577271	150577622	150573475	150573595	150580227	150580356	18920	4,14,23	1,12,5	31,35,28	3,5,4	426	75	0.00717224	0.486916	0.413,0.17,0.447	0.645,0.552,0.552	-0.24
5916	7312	ENSMUSG00000100162	Gm20687	chr14	+	55074325	55074363	55056363	55056430	55074660	55074756	7312	2,6,2	1,2,1	6,4,7	1,1,0	113	75	0.0179531	0.743401	0.57,0.666,0.57	0.799,0.726,1.0	-0.24
6002	7428	ENSMUSG00000042213	Zfand4	chr6	+	116274815	116275025	116273572	116273872	116285853	116285921	7428	0,4,0	2,0,2	2,3,6	0,2,2	285	75	0.0388437	1	0.0,1.0,0.0	1.0,0.283,0.441	-0.241
18446	22172	ENSMUSG00000026305	Lrrfip1	chr1	+	91084945	91085005	91068562	91068649	91100576	91100581	22172	0,0,0	9,12,7	3,1,1	2,3,4	135	75	0.0155901	0.708188	0.0,0.0,0.0	0.455,0.156,0.122	-0.244
8218	10056	ENSMUSG00000036825	Ssx2ip	chr3	+	146414695	146414799	146404690	146404784	146417606	146417790	10056	5,4,0	7,8,6	5,6,6	2,6,5	179	75	0.026996	0.903516	0.23,0.173,0.0	0.512,0.295,0.335	-0.246
19083	22935	ENSMUSG00000079330	Lemd1	chr1	+	132255354	132255494	132228913	132229036	132256696	132257189	22935	0,1,1	1,0,1	0,1,1	1,0,0	215	75	1.69724e-05	0.0107172	0.0,1.0,0.259	0.0,1.0,1.0	-0.247
40374	48263	ENSMUSG00000041592	Sdk2	chr11	-	113823370	113823427	113821575	113821677	113825014	113825150	48263	6,10,4	1,5,1	7,5,6	0,1,0	132	75	0.000125441	0.0388193	0.773,0.532,0.694	1.0,0.74,1.0	-0.247
9699	11767	ENSMUSG00000047502	Mroh7	chr4	-	106694990	106695128	106694314	106694429	106699721	106699886	11767	5,12,5	0,3,2	5,11,5	0,1,0	213	75	0.00209833	0.255756	1.0,0.585,0.468	1.0,0.795,1.0	-0.247
6203	7685	ENSMUSG00000006179	Prss16	chr13	-	22005090	22005232	22003145	22003325	22005981	22006272	7685	0,7,3	2,2,0	4,5,7	1,0,1	217	75	0.00403277	0.373744	0.0,0.547,1.0	0.58,1.0,0.708	-0.247
31788	38105	ENSMUSG00000048677	Tpcn2	chr7	-	145260088	145260138	145258514	145258614	145260871	145261000	38105	3,6,5	5,6,12	10,15,17	6,13,5	125	75	0.0137782	0.673401	0.265,0.375,0.2	0.5,0.409,0.671	-0.247
11560	13955	ENSMUSG00000028176	Lrrc7	chr3	-	158413129	158413205	158353264	158353467	158452691	158452789	13955	1,18,6	0,2,4	9,24,7	0,0,0	151	75	0.000569052	0.112179	1.0,0.817,0.427	1.0,1.0,1.0	-0.252
24202	29016	ENSMUSG00000039958	Etfbkmt	chr6	+	149142605	149142715	149141515	149141704	149144033	149144286	29016	1,8,5	1,3,2	2,10,4	1,0,1	185	75	0.00226585	0.268063	0.288,0.519,0.503	0.448,1.0,0.619	-0.252
27620	32991	ENSMUSG00000054708	Ankrd24	chr10	+	81635069	81635158	81633698	81633755	81636368	81636421	32991	1,5,5	2,2,0	2,1,2	1,0,0	164	75	0.0110673	0.617865	0.186,0.533,1.0	0.478,1.0,1.0	-0.253
11168	13497	ENSMUSG00000051278	Zgrf1	chr3	+	127608484	127608868	127606368	127606446	127611783	127611911	13497	5,7,10	3,1,1	8,10,8	1,0,1	459	75	0.00249519	0.282429	0.214,0.534,0.62	0.567,1.0,0.567	-0.255
19673	23619	ENSMUSG00000028553	Angptl3	chr4	+	99034444	99034558	99033202	99033367	99034828	99034924	23619	6,8,1	1,2,1	2,6,5	0,1,1	189	75	0.0198936	0.792684	0.704,0.613,0.284	1.0,0.704,0.665	-0.256
12169	14692	ENSMUSG00000042632	Pla2g6	chr15	-	79327634	79327714	79317760	79318010	79328088	79328203	14692	7,30,11	6,5,2	15,27,25	1,2,2	155	75	0.00907282	0.561378	0.361,0.744,0.727	0.879,0.867,0.858	-0.257
7309	8992	ENSMUSG00000063889	Crem	chr18	-	3276693	3276729	3273421	3273578	3281687	3281738	8992	8,6,11	3,7,8	10,16,14	4,4,1	111	75	0.0187384	0.764398	0.643,0.367,0.482	0.628,0.73,0.904	-0.257
28897	34533	ENSMUSG00000054280	Prr14l	chr5	-	32851881	32851998	32835615	32835688	32854092	32854256	34533	10,14,11	5,11,7	10,36,17	7,0,5	192	75	0.0319436	0.971072	0.439,0.332,0.38	0.358,1.0,0.57	-0.259
6905	8522	ENSMUSG00000061882	Ccdc62	chr5	+	123951751	123951867	123951198	123951287	123954056	123954779	8522	4,9,10	2,1,2	4,3,5	0,0,1	191	75	0.00149053	0.208173	0.44,0.779,0.663	1.0,1.0,0.663	-0.26
25400	30443	ENSMUSG00000044702	Palb2	chr7	-	122117269	122117355	122114308	122114470	122121053	122121215	30443	3,1,7	1,2,1	1,7,6	1,0,0	161	75	0.00847616	0.54625	0.583,0.189,0.765	0.318,1.0,1.0	-0.26
15966	19313	ENSMUSG00000028073	Pear1	chr3	-	87763259	87763358	87760223	87760385	87768877	87768935	19313	9,6,6	0,2,4	1,7,7	0,1,0	174	75	0.000198604	0.05419	1.0,0.564,0.393	1.0,0.751,1.0	-0.265
24221	29036	ENSMUSG00000075463	4930594M22Rik	chr14	+	122923621	122923677	122913066	122913292	122926129	122929442	29036	3,1,3	7,5,1	7,8,4	4,4,1	131	75	0.0323477	0.975666	0.197,0.103,0.632	0.5,0.534,0.696	-0.266
5978	7398	ENSMUSG00000056724	Nbeal2	chr9	-	110641410	110641491	110639779	110639863	110641770	110641877	7398	7,11,6	2,3,3	5,12,5	1,1,0	156	75	0.00074528	0.13527	0.627,0.638,0.49	0.706,0.852,1.0	-0.268
32995	39543	ENSMUSG00000039065	Atpsckmt	chr15	+	31603448	31603574	31602117	31602149	31605910	31606188	39543	7,14,3	2,5,2	5,20,11	1,2,1	201	75	0.0200097	0.793062	0.566,0.511,0.359	0.651,0.789,0.804	-0.269
19024	22850	ENSMUSG00000040483	Xaf1	chr11	+	72306563	72306652	72303326	72303462	72308606	72308749	22850	4,16,16	4,7,9	10,14,20	1,4,5	164	75	0.0392257	1	0.314,0.511,0.448	0.821,0.615,0.647	-0.27
34753	41592	ENSMUSG00000031860	Pbx4	chr8	+	69870028	69870182	69859079	69859153	69870577	69870638	41592	12,26,17	2,8,4	9,30,24	1,2,0	229	75	0.000243131	0.0646274	0.663,0.516,0.582	0.747,0.831,1.0	-0.272
14559	17609	ENSMUSG00000048038	Ccdc187	chr2	-	26282110	26282227	26280484	26281623	26287934	26288027	17609	1,4,2	1,3,0	2,2,2	0,0,1	192	75	0.00921857	0.56436	0.281,0.342,1.0	1.0,1.0,0.439	-0.272
32141	38520	ENSMUSG00000040557	Mettl27	chr5	+	134935778	134935871	134934288	134934424	134940456	134940634	38520	6,17,17	5,10,2	10,7,16	0,3,1	168	75	0.0240386	0.861228	0.349,0.431,0.791	1.0,0.51,0.877	-0.272
7320	9004	ENSMUSG00000063889	Crem	chr18	-	3299161	3299308	3295321	3295416	3325360	3325474	9004	5,8,12	6,11,5	13,12,20	1,8,6	222	75	0.0493897	1	0.22,0.197,0.448	0.815,0.336,0.53	-0.272
40437	48338	ENSMUSG00000048442	Smim5	chr11	+	115902986	115903143	115900177	115900342	115905154	115905302	48338	1,2,3	0,6,2	3,4,1	0,0,1	232	75	4.96301e-05	0.0202456	1.0,0.097,0.327	1.0,1.0,0.244	-0.273
10971	13266	ENSMUSG00000019888	Mgat4c	chr10	+	102370332	102370393	102350934	102350984	102378151	102378304	13266	6,13,12	1,4,2	6,9,8	0,0,0	136	75	2.89811e-05	0.0140476	0.768,0.642,0.768	1.0,1.0,1.0	-0.274
22232	26656	ENSMUSG00000097023	Mir9-3hg	chr7	+	79523916	79523976	79500116	79500250	79531185	79534403	26656	2,8,2	4,13,7	16,14,7	8,4,12	135	75	0.0169867	0.73364	0.217,0.255,0.137	0.526,0.66,0.245	-0.274
32813	39315	ENSMUSG00000052613	Pcdh15	chr10	+	74051092	74051107	73947027	73947146	74051597	74051663	39315	2,0,1	1,8,2	1,1,6	1,1,1	90	75	0.00116996	0.177873	0.625,0.0,0.294	0.455,0.455,0.833	-0.275
17308	20871	ENSMUSG00000021306	Gpr137b	chr13	-	13360827	13361072	13358434	13359423	13361297	13361422	20871	12,32,26	5,10,4	25,40,22	4,1,2	320	75	0.0114082	0.625872	0.36,0.429,0.604	0.594,0.904,0.721	-0.275
25	24	ENSMUSG00000057858	Fam204a	chr19	-	60224864	60224899	60221053	60221304	60226643	60226701	24	2,8,2	5,2,1	3,8,8	2,1,0	110	75	0.0118492	0.636504	0.214,0.732,0.577	0.506,0.845,1.0	-0.276
37506	44845	ENSMUSG00000074415	Mir100hg	chr9	+	41488193	41488268	41474854	41475153	41528122	41528200	44845	1,2,1	1,1,1	4,1,0	0,0,1	150	75	0.000965077	0.160291	0.333,0.5,0.333	1.0,1.0,0.0	-0.278
35182	42081	ENSMUSG00000070031	Sp140	chr1	+	85628177	85628258	85626099	85626165	85630459	85630539	42081	3,18,15	1,4,6	5,4,6	0,1,0	156	75	5.93158e-05	0.0225662	0.591,0.684,0.546	1.0,0.658,1.0	-0.279
16291	19685	ENSMUSG00000055897	Ppp4r1l-ps	chr2	-	173615482	173616423	173597039	173597187	173659322	173659367	19685	19,34,40	2,3,1	27,23,22	0,2,0	1016	75	0.00475745	0.401663	0.412,0.456,0.747	1.0,0.459,1.0	-0.281
14143	17091	ENSMUSG00000023206	Il15ra	chr2	+	11723511	11723610	11720012	11720105	11724095	11724128	17091	3,5,10	1,1,3	6,7,5	0,0,1	174	75	0.000596367	0.115356	0.564,0.683,0.59	1.0,1.0,0.683	-0.282
7689	9434	ENSMUSG00000058589	Anks1b	chr10	+	90914692	90914767	90897246	90897426	90921295	90921424	9434	52,92,63	80132116	173255210	97,101,90	150	75	0	0	0.245,0.258,0.214	0.471,0.558,0.538	-0.283
36567	43727	ENSMUSG00000020389	Cdkl3	chr11	+	52040560	52040620	52035946	52036020	52084370	52084490	43727	2,6,3	0,3,1	3,4,2	0,0,0	135	75	0.0434229	1	1.0,0.526,0.625	1.0,1.0,1.0	-0.283
40737	48705	ENSMUSG00000041112	Elmo1	chr13	+	20285314	20285359	20282916	20282990	20286719	20286770	48705	40,87,41	39,52,39	106183132	24,36,43	120	75	8.05156e-09	1.44231e-05	0.391,0.511,0.397	0.734,0.761,0.657	-0.284
41049	49090	ENSMUSG00000060176	Kif27	chr13	-	58343865	58344824	58337542	58337686	58354564	58354862	49090	10,25,46	0,3,1	17,19,24	0,0,0	1034	75	0.0160125	0.713994	1.0,0.377,0.769	1.0,1.0,1.0	-0.285
38083	45514	ENSMUSG00000031626	Sorbs2	chr8	+	45783542	45783626	45782801	45782960	45785268	45785325	45514	4,18,11	10,9,9	8,28,21	6,4,4	159	75	0.0162588	0.720302	0.159,0.485,0.366	0.386,0.768,0.712	-0.285
7314	8997	ENSMUSG00000063889	Crem	chr18	-	3276693	3276775	3273421	3273578	3281687	3281769	8997	5,6,7	3,7,8	8,11,10	4,4,1	157	75	0.0214011	0.825437	0.443,0.291,0.295	0.489,0.568,0.827	-0.285
18674	22436	ENSMUSG00000019952	Poc1b	chr10	+	99164585	99164607	99156201	99156351	99164868	99164949	22436	0,5,3	9,12,14	2,10,8	5,9,5	97	75	0.00331381	0.336287	0.0,0.244,0.142	0.236,0.462,0.553	-0.288
17403	20981	ENSMUSG00000026914	Psmd14	chr2	+	61722709	61722848	61711759	61711873	61760635	61760707	20981	0,1,2	1,1,1	3,3,6	1,2,1	214	75	0.0103859	0.595412	0.0,0.26,0.412	0.513,0.345,0.678	-0.288
24500	29374	ENSMUSG00000019813	Cep57l1	chr10	-	41809572	41809663	41745770	41745921	41809787	41809868	29374	2,7,4	0,1,3	10,11,5	0,0,0	166	75	0.0291348	0.936336	1.0,0.76,0.376	1.0,1.0,1.0	-0.288
39165	46835	ENSMUSG00000038777	Sema6c	chr3	+	95163126	95163271	95160500	95160712	95163431	95163521	46835	9,11,9	4,3,2	10,13,11	4,0,0	220	75	0.0350779	1	0.434,0.556,0.605	0.46,1.0,1.0	-0.288
3002	3918	ENSMUSG00000041617	Ccdc74a	chr16	+	17649994	17650074	17648066	17648329	17650366	17650737	3918	7,6,2	2,1,2	8,7,9	1,1,0	155	75	0.0030239	0.318638	0.629,0.744,0.326	0.795,0.772,1.0	-0.289
16637	20093	ENSMUSG00000032311	Nrg4	chr9	-	55239431	55239494	55236439	55236519	55242060	55242207	20093	0,4,1	4,3,0	1,6,4	0,1,2	138	75	0.00831185	0.540152	0.0,0.42,1.0	1.0,0.765,0.521	-0.289
37336	44637	ENSMUSG00000039706	Ldb2	chr5	-	44476492	44476635	44472131	44473512	44479098	44479244	44637	1,2,1	4,9,6	3,7,2	2,2,3	218	75	0.00119879	0.180921	0.079,0.071,0.054	0.34,0.546,0.187	-0.29
29132	34842	ENSMUSG00000021798	Ldb3	chr14	-	34555342	34555528	34552176	34552322	34566856	34566893	34842	0,9,9	2,2,2	0,6,2	1,0,0	261	75	0.00174901	0.230964	0.0,0.564,0.564	0.0,1.0,1.0	-0.291
32810	39312	ENSMUSG00000111994	A330049N07Rik	chr10	-	72977639	72977875	72973302	72974695	72981991	72982107	39312	2,8,5	1,2,3	2,4,4	0,1,1	311	75	0.0095695	0.573905	0.325,0.491,0.287	1.0,0.491,0.491	-0.293
9184	11155	ENSMUSG00000041718	Alg13	chrX	+	144355583	144355652	144353572	144353628	144356795	144356961	11155	15,15,8	4,6,3	12,19,23	0,2,2	144	75	0.00112723	0.174597	0.661,0.566,0.581	1.0,0.832,0.857	-0.294
30877	37011	ENSMUSG00000007279	Scube2	chr7	-	109810584	109810751	109809077	109809245	109824764	109824971	37011	0,2,5	1,5,0	0,2,1	1,0,0	242	75	0.00876291	0.555367	0.0,0.11,1.0	0.0,1.0,1.0	-0.297
9776	11860	ENSMUSG00000048747	E130114P18Rik	chr4	-	97574818	97574921	97569181	97569278	97577510	97577653	11860	4,7,14	3,0,2	3,18,11	0,0,0	178	75	0.00307605	0.319913	0.36,1.0,0.747	1.0,1.0,1.0	-0.298
37077	44324	ENSMUSG00000020451	Limk2	chr11	-	3361020	3361108	3360534	3360586	3361782	3361825	44324	0,0,1	2,3,5	1,3,3	2,1,5	163	75	0.000514222	0.104883	0.0,0.0,0.084	0.187,0.58,0.216	-0.3
36894	44103	ENSMUSG00000034795	Ccdc122	chr14	+	77092769	77092886	77068836	77068949	77111406	77111695	44103	6,11,13	4,9,7	5,20,12	1,4,2	192	75	0.00443511	0.389759	0.369,0.323,0.42	0.661,0.661,0.701	-0.304
1272	1565	ENSMUSG00000024238	Zeb1	chr18	+	5633203	5633357	5593860	5593919	5705042	5706884	1565	6,29,18	9,10,12	19,39,26	1,9,10	229	75	0.0248639	0.877375	0.179,0.487,0.329	0.862,0.587,0.46	-0.305
11691	14114	ENSMUSG00000028184	Adgrl2	chr3	-	148818647	148818686	148817763	148817928	148820450	148820468	14114	0,3,3	3,6,6	3,4,5	2,4,3	114	75	0.0273268	0.90871	0.0,0.248,0.248	0.497,0.397,0.523	-0.307
18998	22809	ENSMUSG00000036353	P2ry12	chr3	-	59227450	59227581	59219933	59220096	59262773	59262831	22809	2,12,6	2,1,4	9,4,9	1,1,0	206	75	0.000936582	0.157502	0.267,0.814,0.353	0.766,0.593,1.0	-0.308
19106	22963	ENSMUSG00000034035	Ccdc17	chr4	+	116599556	116599667	116599288	116599490	116599886	116600201	22963	7,8,4	4,1,2	5,4,6	0,0,2	186	75	0.0023282	0.27174	0.414,0.763,0.446	1.0,1.0,0.547	-0.308
25175	30196	ENSMUSG00000058806	Col13a1	chr10	-	61891207	61891264	61887248	61887356	61892955	61892982	30196	1,2,1	1,5,2	0,4,3	1,1,0	132	75	0.00344337	0.341671	0.362,0.185,0.221	0.0,0.694,1.0	-0.309
17647	21270	ENSMUSG00000071342	Lsmem1	chr12	-	40180645	40180774	40176385	40177228	40185288	40185420	21270	11,16,8	3,5,4	11,22,17	1,4,0	204	75	0.0113111	0.623501	0.574,0.541,0.424	0.802,0.669,1.0	-0.311
30229	36233	ENSMUSG00000030498	Gas2	chr7	+	51863997	51864093	51862014	51862444	51864281	51864369	36233	1,0,0	4,4,8	3,2,0	1,1,6	171	75	0.0199214	0.793026	0.099,0.0,0.0	0.568,0.467,0.0	-0.312
1903	2535	ENSMUSG00000024330	Col11a2	chr17	+	34047097	34047277	34044818	34045010	34049618	34049678	2535	4,8,7	1,6,0	3,11,16	0,1,0	255	75	0.000163952	0.0477031	0.541,0.282,1.0	1.0,0.764,1.0	-0.314
7691	9436	ENSMUSG00000058589	Anks1b	chr10	+	90914695	90914767	90897246	90897426	90921295	90921424	9436	61,126,92	80132116	240383292	97,101,90	147	75	0	0	0.28,0.328,0.288	0.558,0.659,0.623	-0.315
11011	13313	ENSMUSG00000086392	Mccc1os	chr3	+	36004971	36005047	36004614	36004745	36005307	36006907	13313	1,5,3	0,2,3	2,10,7	0,1,0	151	75	0.000668661	0.12354	1.0,0.554,0.332	1.0,0.832,1.0	-0.315
33339	39942	ENSMUSG00000058897	Col25a1	chr3	+	130589959	130590037	130589410	130589497	130591793	130591832	39942	13,15,13	5,3,8	10,18,24	0,3,1	153	75	0.000823731	0.143201	0.56,0.71,0.443	1.0,0.746,0.922	-0.318
33449	40070	ENSMUSG00000020747	Tmem94	chr11	+	115776332	115776421	115776070	115776210	115777247	115777377	40070	0,2,0	1,0,1	1,4,4	1,1,0	164	75	6.48907e-05	0.0236599	0.0,1.0,0.0	0.314,0.647,1.0	-0.32
17070	20596	ENSMUSG00000026556	Vangl2	chr1	-	172022476	172022586	172013082	172013345	172026590	172026711	20596	2,7,5	1,1,3	5,6,3	0,0,1	185	75	0.000390992	0.0885123	0.448,0.739,0.403	1.0,1.0,0.549	-0.32
38388	45875	ENSMUSG00000040812	Agbl2	chr2	+	90783575	90783673	90783237	90783376	90791459	90791612	45875	4,7,9	1,2,1	2,10,8	0,0,0	173	75	0.0421306	1	0.634,0.603,0.796	1.0,1.0,1.0	-0.322
31663	37944	ENSMUSG00000063704	Mapk15	chr15	+	75995071	75995101	75994844	75994943	75995233	75995324	37944	5,3,3	0,1,4	3,4,1	0,0,0	105	75	0.00500332	0.415884	1.0,0.682,0.349	1.0,1.0,1.0	-0.323
1761	2333	ENSMUSG00000023935	Spats1	chr17	-	45464426	45464580	45461161	45461310	45474798	45474826	2333	7,22,15	2,2,2	9,15,15	0,0,0	229	75	0.000167163	0.0478285	0.534,0.783,0.711	1.0,1.0,1.0	-0.324
40721	48682	ENSMUSG00000059474	Mbtd1	chr11	+	93891338	93891388	93887021	93887073	93905158	93905343	48682	1,10,2	6,12,7	6,15,6	6,3,5	125	75	0.0120027	0.638917	0.091,0.333,0.146	0.375,0.75,0.419	-0.325
38389	45876	ENSMUSG00000040812	Agbl2	chr2	+	90783579	90783673	90783264	90783376	90791459	90791645	45876	4,6,9	1,2,1	1,5,6	0,0,0	169	75	0.0393848	1	0.64,0.571,0.8	1.0,1.0,1.0	-0.33
2417	3242	ENSMUSG00000022952	Runx1	chr16	-	92644153	92644345	92613598	92613760	92668707	92668812	3242	0,1,2	2,1,0	2,13,1	0,0,1	267	75	0.000126254	0.0388193	0.0,0.219,1.0	1.0,1.0,0.219	-0.333
16274	19664	ENSMUSG00000004127	Trmt10a	chr3	+	138145760	138145925	138143798	138143995	138147374	138147570	19664	0,4,0	1,0,1	2,0,6	0,1,0	240	75	0.000318934	0.0777538	0.0,1.0,0.0	1.0,0.0,1.0	-0.333
14601	17666	ENSMUSG00000036437	Npy1r	chr8	+	66699367	66699441	66697191	66697522	66703782	66704625	17666	4,6,12	1,5,2	6,9,7	0,1,0	149	75	1.84685e-05	0.0107172	0.668,0.377,0.751	1.0,0.819,1.0	-0.341
8100	9918	ENSMUSG00000045102	Poln	chr5	-	34168394	34168443	34149716	34149861	34169389	34169448	9918	6,6,2	1,2,1	9,9,9	0,0,0	124	75	0.0449022	1	0.784,0.645,0.547	1.0,1.0,1.0	-0.341
10153	12296	ENSMUSG00000040751	Lat2	chr5	-	134606045	134606093	134605937	134605962	134606360	134606392	12296	1,1,5	2,2,4	1,1,2	0,1,1	123	75	0.00786259	0.519978	0.234,0.234,0.433	1.0,0.379,0.549	-0.342
36563	43722	ENSMUSG00000020389	Cdkl3	chr11	+	52035946	52036020	52033513	52033611	52084373	52084490	43722	4,7,3	2,4,2	8,10,6	0,0,4	149	75	0.012746	0.65398	0.502,0.468,0.43	1.0,1.0,0.43	-0.343
19195	23067	ENSMUSG00000039068	Zzz3	chr3	+	152446628	152446689	152420014	152420140	152446798	152446937	23067	5,10,2	6,8,2	6,7,9	2,2,1	136	75	0.00501907	0.415884	0.315,0.408,0.355	0.623,0.659,0.832	-0.345
1225	1516	ENSMUSG00000041225	Arhgap12	chr18	-	6073210	6073286	6069830	6070091	6115813	6115850	1516	0,2,1	4,6,2	3,4,4	8,7,0	151	75	0.00854276	0.547387	0.0,0.142,0.199	0.157,0.221,1.0	-0.346
16753	20238	ENSMUSG00000025915	Sgk3	chr1	+	9827012	9827119	9798142	9798246	9865130	9865348	20238	5,7,1	5,9,3	8,4,9	2,4,1	182	75	0.0227395	0.844422	0.292,0.243,0.121	0.622,0.292,0.788	-0.349
5725	7086	ENSMUSG00000048794	Cfap100	chr6	-	90419375	90419453	90417609	90417710	90427437	90427543	7086	2,3,1	3,1,5	3,2,2	0,1,1	153	75	0.00108268	0.17091	0.246,0.595,0.089	1.0,0.495,0.495	-0.353
28931	34585	ENSMUSG00000087479	Gm16835	chr14	+	119106145	119106314	119101031	119101164	119109618	119110392	34585	9,19,10	2,2,2	12,8,19	0,0,0	244	75	6.11543e-05	0.0229056	0.58,0.745,0.606	1.0,1.0,1.0	-0.356
40833	48823	ENSMUSG00000038260	Trpm4	chr7	-	45327720	45327895	45327271	45327452	45333381	45333452	48823	2,7,7	3,0,5	4,6,6	1,0,0	250	75	7.2232e-05	0.0254361	0.167,1.0,0.296	0.545,1.0,1.0	-0.361
29095	34796	ENSMUSG00000004056	Akt2	chr7	+	27607242	27607405	27592457	27592829	27608622	27608753	34796	2,3,3	4,3,4	1,13,9	1,2,1	238	75	0.00343903	0.341671	0.136,0.24,0.191	0.24,0.672,0.739	-0.361
38387	45874	ENSMUSG00000040812	Agbl2	chr2	+	90783560	90783673	90783264	90783376	90791459	90791645	45874	3,7,9	1,2,1	1,9,6	0,0,0	188	75	0.030147	0.95106	0.545,0.583,0.782	1.0,1.0,1.0	-0.363
40201	48062	ENSMUSG00000018604	Tbx3	chr5	+	119675242	119675302	119674025	119674293	119675557	119675704	48062	0,0,0	2,7,3	0,1,5	3,1,1	135	75	0.00689015	0.480256	0.0,0.0,0.0	0.0,0.357,0.735	-0.364
7110	8753	ENSMUSG00000033088	Triobp	chr15	+	78976466	78976544	78973251	78974292	78987891	78987948	8753	0,4,2	2,1,3	6,0,6	0,2,0	153	75	0.00864152	0.551999	0.0,0.662,0.246	1.0,0.0,1.0	-0.364
26745	31986	ENSMUSG00000034032	Rpap1	chr2	-	119787186	119787297	119783733	119783970	119787434	119787504	31986	2,3,2	2,3,0	6,2,5	0,0,1	186	75	0.000200896	0.0544546	0.287,0.287,1.0	1.0,1.0,0.668	-0.365
35537	42512	ENSMUSG00000113836	Gm3325	chr13	+	62047492	62047553	62047180	62047307	62048915	62050986	42512	0,3,0	1,2,3	2,3,5	2,1,2	136	75	0.00354714	0.348796	0.0,0.453,0.0	0.355,0.623,0.58	-0.368
30878	37012	ENSMUSG00000007279	Scube2	chr7	-	109810584	109810755	109809077	109809245	109824764	109824971	37012	0,2,6	1,5,0	1,3,1	1,0,0	246	75	0.000315932	0.0777538	0.0,0.109,1.0	0.234,1.0,1.0	-0.375
19977	23989	ENSMUSG00000004633	Chn2	chr6	+	54194025	54194081	54039572	54040155	54273075	54273153	23989	2,1,0	1,1,1	3,12,4	1,3,1	131	75	0.0159252	0.712131	0.534,0.364,0.0	0.632,0.696,0.696	-0.375
29431	35214	ENSMUSG00000090129	Olfr287	chr15	-	98209442	98209620	98207876	98208377	98210003	98210123	35214	12,32,21	5,6,3	9,31,17	0,0,1	253	75	9.64069e-07	0.00106501	0.416,0.613,0.675	1.0,1.0,0.834	-0.377
20782	24949	ENSMUSG00000025949	Pikfyve	chr1	+	65208483	65208570	65205588	65205678	65208782	65209399	24949	1,2,0	0,2,1	1,2,1	0,1,0	162	75	0.00240627	0.275729	1.0,0.316,0.0	1.0,0.481,1.0	-0.388
32622	39078	ENSMUSG00000038010	Ccdc138	chr10	+	58509504	58509632	58507520	58507641	58513078	58513257	39078	6,1,5	2,4,3	6,10,13	1,2,1	203	75	0.00340939	0.341671	0.526,0.085,0.381	0.689,0.649,0.828	-0.391
27308	32639	ENSMUSG00000030102	Itpr1	chr6	+	108431460	108431496	108417888	108418000	108438299	108438432	32639	13,33,28	23,26,37	124106106	14,28,33	111	75	1.25076e-09	2.71224e-06	0.276,0.462,0.338	0.857,0.719,0.685	-0.395
6218	7702	ENSMUSG00000029915	Clec5a	chr6	-	40584355	40584430	40582234	40582294	40585149	40585248	7702	1,1,0	3,2,7	0,5,2	1,2,0	150	75	0.00935965	0.566315	0.143,0.2,0.0	0.0,0.556,1.0	-0.404
16605	20056	ENSMUSG00000060621	Nkpd1	chr7	+	19519801	19520251	19518702	19518821	19521933	19522065	20056	0,1,0	1,0,1	2,2,4	0,1,0	525	75	2.54644e-05	0.0131145	0.0,1.0,0.0	1.0,0.222,1.0	-0.407
34304	41068	ENSMUSG00000015968	Cacna1d	chr14	-	30089821	30089905	30082951	30082996	30095317	30095428	41068	2,7,5	3,3,1	6,10,3	0,2,0	159	75	0.000408315	0.0905348	0.239,0.524,0.702	1.0,0.702,1.0	-0.412
10780	13028	ENSMUSG00000028207	Asph	chr4	-	9607796	9607871	9602468	9602501	9635900	9635969	13028	5,4,4	2,1,2	13,21,17	0,0,0	150	75	0.000408715	0.0905348	0.556,0.667,0.5	1.0,1.0,1.0	-0.426
12694	15320	ENSMUSG00000050174	Nudt6	chr3	-	37409507	37409562	37404985	37405491	37416700	37416904	15320	0,4,2	1,2,1	1,5,5	1,0,0	130	75	0.00335817	0.339951	0.0,0.536,0.536	0.366,1.0,1.0	-0.431
17855	21510	ENSMUSG00000096948	Gm4221	chr18	+	55048862	55048926	54990309	54990334	55076478	55077337	21510	1,9,3	1,2,1	14,13,18	0,0,0	139	75	0.0303732	0.95219	0.35,0.708,0.618	1.0,1.0,1.0	-0.441
13737	16572	ENSMUSG00000025372	Baiap2	chr11	+	120003037	120003085	120000551	120000586	120006358	120006782	16572	4,11,13	8,17,13	20,35,39	2,7,10	123	75	9.4774e-08	0.000125961	0.234,0.283,0.379	0.859,0.753,0.704	-0.473
36425	43562	ENSMUSG00000117042	2700054A10Rik	chr17	-	13540281	13540421	13496616	13496785	13548295	13548433	43562	1,8,8	2,5,4	3,1,3	2,0,0	215	75	0.00568034	0.442412	0.149,0.358,0.411	0.344,1.0,1.0	-0.475
2312	3115	ENSMUSG00000087478	4930506C21Rik	chr17	-	8293944	8294076	8293365	8293733	8297028	8297243	3115	0,0,2	1,3,1	1,2,4	1,0,1	207	75	0.00210435	0.255756	0.0,0.0,0.42	0.266,1.0,0.592	-0.479
28549	34115	ENSMUSG00000040899	Ccr6	chr17	+	8255751	8255866	8245107	8245198	8255962	8257091	34115	1,2,2	1,8,4	3,5,5	0,2,2	190	75	0.00158691	0.217053	0.283,0.09,0.165	1.0,0.497,0.497	-0.485
2565	3417	ENSMUSG00000035258	Abi3bp	chr16	+	56652136	56652217	56637067	56637124	56657265	56657331	3417	1,5,3	1,3,2	6,4,5	0,1,0	156	75	1.02933e-05	0.00731194	0.325,0.445,0.419	1.0,0.658,1.0	-0.49
39686	47478	ENSMUSG00000037593	Rskr	chr11	+	78291754	78291838	78291420	78291669	78292404	78292474	47478	2,2,0	0,1,2	2,1,2	0,0,0	159	75	0.014739	0.692074	1.0,0.485,0.0	1.0,1.0,1.0	-0.505
19045	22885	ENSMUSG00000038292	Ccdc155	chr7	-	45186651	45186710	45185277	45185329	45188141	45188297	22885	0,10,0	1,0,2	3,2,3	0,1,0	134	75	0.00175786	0.230966	0.0,1.0,0.0	1.0,0.528,1.0	-0.509
38646	46208	ENSMUSG00000032489	Kif9	chr9	+	110477998	110478241	110476993	110477114	110483060	110483158	46208	5,9,6	2,1,2	7,14,13	0,0,0	318	75	6.39456e-05	0.0235234	0.371,0.68,0.414	1.0,1.0,1.0	-0.512
5598	6946	ENSMUSG00000047419	Cmya5	chr13	-	93081183	93081206	93074352	93074471	93083150	93083384	6946	1,3,0	1,4,2	6,8,4	0,2,2	98	75	0.00102847	0.166826	0.434,0.365,0.0	1.0,0.754,0.605	-0.52
12151	14674	ENSMUSG00000031948	Kars	chr8	-	112008481	112008539	112008206	112008386	112010221	112010280	14674	2,4,1	2,1,1	2,2,2	0,0,0	133	75	0.00564463	0.441538	0.361,0.693,0.361	1.0,1.0,1.0	-0.528
20266	24324	ENSMUSG00000087301	Gm13629	chr2	+	66502415	66502476	66440895	66441234	66545539	66546026	24324	3,4,2	2,2,4	3,2,9	0,0,1	136	75	2.01617e-06	0.0018236	0.453,0.524,0.216	1.0,1.0,0.832	-0.546
2563	3414	ENSMUSG00000035258	Abi3bp	chr16	+	56647024	56647099	56637067	56637124	56657265	56657331	3414	2,0,2	1,3,2	1,2,1	0,1,0	150	75	5.12295e-05	0.0204923	0.5,0.0,0.333	1.0,0.5,1.0	-0.556
33828	40496	ENSMUSG00000045515	Pou3f3	chr1	+	42695384	42695444	42694924	42695188	42696091	42696141	40496	0,3,0	2,1,1	5,1,1	0,1,0	135	75	1.78057e-06	0.00170608	0.0,0.625,0.0	1.0,0.357,1.0	-0.577
10970	13265	ENSMUSG00000019888	Mgat4c	chr10	+	102370288	102370393	102350934	102350984	102378151	102378227	13265	4,2,4	1,4,2	4,3,7	0,0,0	180	75	1.52436e-08	2.41558e-05	0.625,0.172,0.455	1.0,1.0,1.0	-0.583
25097	30092	ENSMUSG00000109695	Gm31166	chr19	+	5542350	5542545	5531629	5531658	5549678	5550368	30092	1,0,0	1,4,2	0,4,2	1,0,0	270	75	6.71206e-05	0.0242582	0.217,0.0,0.0	0.0,1.0,1.0	-0.594
15072	18213	ENSMUSG00000027022	Xirp2	chr2	+	67507908	67517173	67507046	67507180	67519219	67519353	18213	0,2,8	2,0,1	132,3,1	0,0,0	9340	75	3.94004e-10	9.54903e-07	0.0,1.0,0.06	1.0,1.0,1.0	-0.647
725	909	ENSMUSG00000035394	Cfap53	chr18	+	74284540	74284772	74283121	74283266	74299111	74299341	909	0,2,2	1,3,4	2,1,1	0,0,1	307	75	0.000821063	0.143201	0.0,0.14,0.109	1.0,1.0,0.196	-0.649
13071	15777	ENSMUSG00000049680	Urgcp	chr11	-	5723110	5723161	5713416	5718263	5761880	5762371	15777	0,0,0	1,1,1	2,2,0	0,0,1	126	75	1.82942e-05	0.0107172	0.0,0.0,0.0	1.0,1.0,0.0	-0.667
33748	40403	ENSMUSG00000074863	Platr25	chr13	-	62708153	62708209	62706129	62706256	62724097	62724217	40403	0,0,0	1,1,1	1,1,0	0,0,1	131	75	0.0150146	0.694294	0.0,0.0,0.0	1.0,1.0,0.0	-0.667
40707	48667	ENSMUSG00000113701	B230303A05Rik	chr13	-	15916549	15916647	15813547	15815988	16023264	16023360	48667	3,7,2	2,6,3	4,3,4	0,0,0	173	75	1.02371e-11	4.21781e-08	0.394,0.336,0.224	1.0,1.0,1.0	-0.682
40706	48666	ENSMUSG00000113701	B230303A05Rik	chr13	-	15915696	15915767	15813547	15815988	16023264	16023360	48666	2,4,2	2,6,3	2,2,1	0,0,0	146	75	1.54183e-10	4.235e-07	0.339,0.255,0.255	1.0,1.0,1.0	-0.717
10864	13131	ENSMUSG00000040528	Milr1	chr11	+	106761620	106762030	106761182	106761296	106763855	106763948	13131	0,0,1	3,3,2	1,4,2	0,2,0	485	75	0.0061379	0.45604	0.0,0.0,0.072	1.0,0.236,1.0	-0.721
7473	9195	ENSMUSG00000049606	Zfp644	chr5	-	106679679	106679743	106638283	106638635	106695136	106695699	9195	0,0,0	1,1,1	2,1,1	0,0,1	139	75	5.53119e-06	0.00406947	0.0,0.0,0.0	1.0,1.0,0.35	-0.783
15496	18747	ENSMUSG00000002031	Ift46	chr9	+	44776359	44776437	44774182	44774231	44778561	44778638	18747	0,0,1	1,1,1	2,1,2	0,0,0	153	75	9.83435e-07	0.00106501	0.0,0.0,0.329	1.0,1.0,1.0	-0.89

## Sheet: 122099-154Q-5
	ID	GeneID	geneSymbol	chr	strand	exonStart_0base	exonEnd	upstreamES	upstreamEE	downstreamES	downstreamEE	ID.1	IJC_SAMPLE_1	SJC_SAMPLE_1	IJC_SAMPLE_2	SJC_SAMPLE_2	IncFormLen	SkipFormLen	PValue	FDR	154Q	WT	IncLevelDifference
20932	25129	ENSMUSG00000058318	Phf21a	chr2	+	92186550	92186609	92185458	92185588	92214048	92214089	25129	3,1,2	0,0,0	2,1,0	1,1,1	134	75	0.0056414	0.505806	1.0,1.0,1.0	0.528,0.359,0.0	0.704
9966	12106	ENSMUSG00000029053	Prkcz	chr4	-	155330232	155330396	155300929	155301015	155330589	155330665	12106	4,5,3	1,0,0	2,0,1	2,2,1	239	75	6.92138e-08	0.000697779	0.557,1.0,1.0	0.239,0.0,0.239	0.693
11384	13757	ENSMUSG00000028184	Adgrl2	chr3	-	148820416	148820468	148818647	148818686	148821279	148821408	13757	3,1,4	0,0,1	1,0,2	4,2,1	127	75	1.55103e-07	0.00104245	1.0,1.0,0.703	0.129,0.0,0.542	0.677
9461	11503	ENSMUSG00000097927	Gm6999	chr14	+	79975965	79976153	79975371	79975466	79977662	79978098	11503	5,1,2	1,0,0	0,1,3	3,2,1	263	75	4.00392e-06	0.00949776	0.588,1.0,1.0	0.0,0.125,0.461	0.667
15101	18264	ENSMUSG00000026226	Spata3	chr1	+	86024329	86024501	86018067	86018824	86026413	86026557	18264	2,1,3	0,0,0	3,0,0	0,2,1	247	75	1.62671e-05	0.0206249	1.0,1.0,1.0	1.0,0.0,0.0	0.667
34388	41223	ENSMUSG00000043251	Exoc3l	chr8	-	105295625	105295706	105295259	105295435	105295905	105295940	41223	1,4,5	0,0,0	0,0,1	1,1,0	156	75	0.000240132	0.100871	1.0,1.0,1.0	0.0,0.0,1.0	0.667
18817	22619	ENSMUSG00000000957	Mmp14	chr14	+	54433957	54434124	54431622	54431973	54436137	54436188	22619	6,5,2	0,0,0	0,4,0	1,0,1	242	75	0.00402745	0.433096	1.0,1.0,1.0	0.0,1.0,0.0	0.667
25333	30410	ENSMUSG00000034551	Hdx	chrX	-	111671342	111671489	111659633	111660743	111696966	111697079	30410	3,7,4	0,0,0	2,4,3	2,2,1	222	75	8.97646e-06	0.0144794	1.0,1.0,1.0	0.253,0.403,0.503	0.614
18391	22101	ENSMUSG00000031736	Crnde	chr8	-	92350690	92350754	92326032	92326462	92355687	92355764	22101	11,5,6	1,0,2	6,2,0	4,4,1	139	75	0.00023084	0.0990306	0.856,1.0,0.618	0.447,0.212,0.0	0.605
24517	29456	ENSMUSG00000038782	1700028J19Rik	chr7	-	44230781	44230915	44229932	44230641	44231325	44231472	29456	2,1,1	1,0,0	1,0,3	1,2,2	209	75	0.000161501	0.0824393	0.418,1.0,1.0	0.264,0.0,0.35	0.601
10034	12183	ENSMUSG00000031629	Cenpu	chr8	+	46555454	46555560	46554014	46554063	46556081	46556193	12183	2,1,4	1,0,1	0,2,1	2,4,2	181	75	8.32773e-05	0.0554073	0.453,1.0,0.624	0.0,0.172,0.172	0.578
12573	15177	ENSMUSG00000066235	Pomgnt2	chr9	-	121994844	121994950	121984099	121984156	121995875	121996009	15177	4,3,3	0,1,1	2,1,0	2,4,2	181	75	3.6095e-06	0.0090973	1.0,0.554,0.554	0.293,0.094,0.0	0.574
33856	40599	ENSMUSG00000007888	Crlf1	chr8	+	70498596	70498878	70493157	70493400	70499092	70499222	40599	8,4,1	0,0,0	3,1,5	2,2,0	357	75	8.3813e-05	0.0554073	1.0,1.0,1.0	0.24,0.095,1.0	0.555
10303	12500	ENSMUSG00000026854	Usp20	chr2	+	30983019	30983156	30982428	30982511	30996047	30996147	12500	2,2,5	4,0,0	3,1,0	2,2,1	212	75	0.00709063	0.549732	0.15,1.0,1.0	0.347,0.15,0.0	0.551
25895	31035	ENSMUSG00000078427	Sarnp	chr10	+	128851737	128851932	128848760	128848789	128853182	128853251	31035	8,9,4	0,1,1	2,4,3	4,3,3	270	75	8.91167e-06	0.0144794	1.0,0.714,0.526	0.122,0.27,0.217	0.544
24519	29458	ENSMUSG00000038782	1700028J19Rik	chr7	-	44230842	44230915	44229932	44230641	44231325	44231472	29458	4,2,1	1,0,0	1,1,4	1,2,2	148	75	2.48796e-05	0.0263484	0.67,1.0,1.0	0.336,0.202,0.503	0.543
22452	26976	ENSMUSG00000026768	Itga8	chr2	-	12193269	12193282	12191705	12191843	12193411	12193566	26976	2,0,2	0,1,1	0,0,0	2,4,1	88	75	0.000280747	0.109271	1.0,0.0,0.63	0.0,0.0,0.0	0.543
40282	48229	ENSMUSG00000001576	Ergic1	chr17	+	26629900	26630079	26629554	26629679	26631925	26632026	48229	2,2,3	0,0,0	2,2,1	0,3,1	254	75	0.000408403	0.141332	1.0,1.0,1.0	1.0,0.164,0.228	0.536
2549	3364	ENSMUSG00000035258	Abi3bp	chr16	+	56606118	56606193	56594461	56594536	56614689	56614752	3364	2,3,1	0,1,0	1,0,0	0,1,1	150	75	0.000271374	0.107906	1.0,0.6,1.0	1.0,0.0,0.0	0.533
30336	36439	ENSMUSG00000030741	Spns1	chr7	-	126374200	126374279	126373921	126373973	126375066	126375203	36439	7,4,1	1,0,0	5,1,1	2,1,1	154	75	0.000858355	0.19497	0.773,1.0,1.0	0.549,0.328,0.328	0.523
18556	22298	ENSMUSG00000029206	Nsun7	chr5	+	66264008	66264067	66260840	66261244	66264490	66264621	22298	5,2,5	1,0,0	1,0,2	2,2,0	134	75	6.66758e-05	0.049792	0.737,1.0,1.0	0.219,0.0,1.0	0.506
812	996	ENSMUSG00000042439	Zfp532	chr18	+	65582726	65582809	65582288	65582398	65582896	65583006	996	5,5,4	2,1,1	1,1,2	3,4,5	158	75	9.03476e-05	0.0569274	0.543,0.704,0.655	0.137,0.106,0.16	0.5
24406	29311	ENSMUSG00000036699	Zcchc12	chrX	+	36196103	36196158	36195903	36196012	36196511	36196567	29311	14,3,3	9,0,4	5,0,0	7,2,1	130	75	0.0252778	0.950001	0.473,1.0,0.302	0.292,0.0,0.0	0.494
35396	42401	ENSMUSG00000034881	Tbxa2r	chr10	+	81330014	81330168	81328730	81328917	81332391	81333255	42401	4,2,4	1,3,0	1,0,2	3,4,3	229	75	0.00136291	0.259358	0.567,0.179,1.0	0.098,0.0,0.179	0.49
538	667	ENSMUSG00000056917	Sipa1	chr19	-	5661595	5661658	5660878	5661111	5663603	5663695	667	4,2,5	7,0,2	4,0,0	4,1,3	138	75	0.024851	0.942722	0.237,1.0,0.576	0.352,0.0,0.0	0.487
18532	22258	ENSMUSG00000036353	P2ry12	chr3	-	59220218	59220283	59219933	59220096	59262773	59262871	22258	3,6,16	0,1,0	7,2,3	3,6,1	140	75	8.6343e-07	0.00482229	1.0,0.763,1.0	0.556,0.152,0.616	0.48
18358	22058	ENSMUSG00000042515	Pwwp3b	chrX	+	139218147	139218308	139217165	139217214	139231285	139231414	22058	6,9,10	0,4,0	7,0,9	2,1,3	236	75	0.036452	1	1.0,0.417,1.0	0.527,0.0,0.488	0.467
10945	13251	ENSMUSG00000032355	Mlip	chr9	-	77190323	77190383	77181351	77181396	77190671	77190737	13251	2,3,0	0,0,1	1,1,2	3,4,2	135	75	0.000193961	0.0903024	1.0,1.0,0.0	0.156,0.122,0.357	0.455
26141	31324	ENSMUSG00000010608	Rbm25	chr12	+	83639127	83639375	83632305	83632417	83642401	83642519	31324	5,9,8	0,2,0	4,9,6	5,3,1	323	75	0.000394606	0.138373	1.0,0.511,1.0	0.157,0.411,0.582	0.454
26139	31322	ENSMUSG00000010608	Rbm25	chr12	+	83639127	83639191	83632256	83632417	83642401	83642519	31322	1,5,2	0,2,0	2,4,3	5,3,1	139	75	0.000837298	0.19497	1.0,0.574,1.0	0.178,0.418,0.618	0.453
3197	4095	ENSMUSG00000022519	Srl	chr16	-	4496404	4497715	4493778	4493880	4522992	4523075	4095	4,8,12	1,0,0	14,13,9	2,1,3	1386	75	0.00048769	0.150127	0.178,1.0,1.0	0.275,0.413,0.14	0.45
12232	14770	ENSMUSG00000102715	Gm6209	chr3	-	50576992	50577097	50549324	50549399	50582854	50582950	14770	0,3,1	1,0,0	4,1,0	3,1,2	180	75	0.00169125	0.292415	0.0,1.0,1.0	0.357,0.294,0.0	0.45
722	892	ENSMUSG00000041607	Mbp	chr18	+	82575171	82575207	82554319	82554750	82584111	82584156	892	3,3,2	0,0,0	3,4,1	1,1,2	111	75	0.0159438	0.810871	1.0,1.0,1.0	0.67,0.73,0.253	0.449
33002	39587	ENSMUSG00000021792	Prxl2a	chr14	-	41005640	41005721	41004040	41004203	41006797	41006920	39587	1,1,4	0,0,1	0,1,1	2,0,1	156	75	0.000138658	0.0755611	1.0,1.0,0.658	0.0,1.0,0.325	0.444
12569	15173	ENSMUSG00000066235	Pomgnt2	chr9	-	121984099	121984156	121981605	121983823	121994844	121994950	15173	4,2,6	2,1,1	1,1,0	3,1,2	132	75	3.98696e-05	0.0342081	0.532,0.532,0.773	0.159,0.362,0.0	0.439
3231	4133	ENSMUSG00000005983	1700037C18Rik	chr16	-	3907998	3908137	3907012	3907194	3908604	3908623	4133	11,5,7	2,0,0	4,3,1	4,0,4	214	75	0.000296087	0.111589	0.658,1.0,1.0	0.26,1.0,0.081	0.439
35560	42607	ENSMUSG00000029797	Sspo	chr6	+	48500370	48500521	48498643	48498774	48501076	48501099	42607	5,2,1	0,1,0	3,2,1	1,1,1	226	75	9.78361e-05	0.0597779	1.0,0.399,1.0	0.499,0.399,0.249	0.417
14194	17145	ENSMUSG00000096929	A330023F24Rik	chr1	+	194982828	194982909	194976374	194976800	195018547	195018940	17145	2,2,8	0,0,2	3,4,1	1,2,1	156	75	0.00550856	0.502047	1.0,1.0,0.658	0.591,0.49,0.325	0.417
27885	33401	ENSMUSG00000117286	Gm1043	chr5	+	37179384	37179538	37175507	37175601	37182080	37182254	33401	3,2,1	3,1,0	2,0,0	1,1,1	229	75	0.025564	0.952136	0.247,0.396,1.0	0.396,0.0,0.0	0.416
28805	34570	ENSMUSG00000110206	Flt3l	chr7	-	45131666	45131740	45131374	45131566	45132068	45132137	34570	3,2,4	2,0,0	1,1,0	0,2,2	149	75	7.90681e-06	0.013863	0.43,1.0,1.0	1.0,0.201,0.0	0.41
26371	31595	ENSMUSG00000051435	Fhad1	chr4	-	141957574	141957682	141955292	141955376	141963412	141963517	31595	3,1,4	1,0,0	1,2,1	2,0,2	183	75	0.000199299	0.0903024	0.551,1.0,1.0	0.17,1.0,0.17	0.404
34123	40891	ENSMUSG00000074217	Misp3	chr8	-	84010710	84010772	84010221	84010492	84011140	84012158	40891	7,5,7	0,0,0	9,3,2	1,2,1	137	75	0.0317678	1	1.0,1.0,1.0	0.831,0.451,0.523	0.398
36492	43696	ENSMUSG00000032036	Kirrel3	chr9	+	34495018	34495155	34488703	34489158	34510025	34510616	43696	9,7,7	4,3,1	5,1,3	8,5,5	212	75	0.00101264	0.221932	0.443,0.452,0.712	0.181,0.066,0.175	0.395
11217	13568	ENSMUSG00000028176	Lrrc7	chr3	-	158413129	158413205	158353264	158353467	158452691	158452789	13568	5,3,5	2,0,0	3,7,0	1,1,2	151	75	0.0053358	0.500399	0.554,1.0,1.0	0.598,0.777,0.0	0.393
5894	7291	ENSMUSG00000042213	Zfand4	chr6	+	116285853	116285921	116273572	116273872	116287981	116288159	7291	5,3,7	1,0,1	3,1,3	1,4,1	143	75	0.000288454	0.110783	0.724,1.0,0.786	0.611,0.116,0.611	0.391
6093	7548	ENSMUSG00000029915	Clec5a	chr6	-	40584355	40584430	40582234	40582294	40585149	40585248	7548	2,4,1	0,2,0	1,1,0	1,0,1	150	75	0.0189512	0.857717	1.0,0.5,1.0	0.333,1.0,0.0	0.389
24839	29824	ENSMUSG00000025138	Sirt7	chr11	-	120619682	120619767	120619148	120619290	120620162	120620269	29824	9,7,12	0,1,2	7,2,3	3,3,1	160	75	0.00206254	0.316251	1.0,0.766,0.738	0.522,0.238,0.584	0.387
16969	20473	ENSMUSG00000026914	Psmd14	chr2	+	61722709	61722848	61711759	61711873	61760635	61760707	20473	4,3,2	2,0,0	3,2,0	3,0,2	214	75	0.000852913	0.19497	0.412,1.0,1.0	0.26,1.0,0.0	0.384
23090	27761	ENSMUSG00000030556	Lrrc28	chr7	-	67579689	67579750	67545365	67545468	67617992	67618130	27761	2,4,0	1,0,1	0,2,2	3,4,6	136	75	0.00610265	0.512699	0.524,1.0,0.0	0.0,0.216,0.155	0.384
25664	30775	ENSMUSG00000032386	Trip4	chr9	-	65896696	65896930	65884927	65885173	65908438	65908794	30775	9,13,3	2,1,0	9,5,2	2,3,1	309	75	0.0295025	1	0.522,0.759,1.0	0.522,0.288,0.327	0.381
37318	44669	ENSMUSG00000079427	Mthfsl	chr9	-	88703925	88704136	88688691	88688985	88719488	88719570	44669	8,5,2	1,1,0	1,7,2	2,1,1	286	75	0.00152651	0.278687	0.677,0.567,1.0	0.116,0.647,0.344	0.379
27884	33400	ENSMUSG00000117286	Gm1043	chr5	+	37179353	37179538	37175489	37175601	37182080	37182254	33400	3,2,4	3,1,0	3,0,0	1,1,1	260	75	0.0152006	0.796078	0.224,0.366,1.0	0.464,0.0,0.0	0.375
28762	34521	ENSMUSG00000002963	Pnkp	chr7	+	44859887	44859945	44858452	44858749	44860359	44860431	34521	3,4,6	0,0,0	4,6,2	1,0,5	133	75	0.00111639	0.229309	1.0,1.0,1.0	0.693,1.0,0.184	0.374
23078	27749	ENSMUSG00000074736	Syndig1	chr2	+	149841002	149841061	149830900	149831077	149930904	149931042	27749	4,4,3	1,0,0	3,2,1	3,0,2	134	75	0.000500655	0.1518	0.691,1.0,1.0	0.359,1.0,0.219	0.371
19355	23270	ENSMUSG00000086629	2810403D21Rik	chrX	+	108871471	108871598	108836228	108836355	108901463	108901555	23270	7,9,7	2,0,2	1,6,6	2,2,4	202	75	0.0327252	1	0.565,1.0,0.565	0.157,0.527,0.358	0.363
8732	10653	ENSMUSG00000045349	Sh2d5	chr4	+	138253611	138253689	138250422	138250508	138254272	138254353	10653	10,9,7	3,2,1	6,2,3	4,3,3	153	75	0.0108965	0.675013	0.62,0.688,0.774	0.424,0.246,0.329	0.361
15888	19214	ENSMUSG00000055897	Ppp4r1l-ps	chr2	-	173649169	173649367	173645456	173645558	173659322	173659535	19214	5,3,3	0,1,0	2,2,1	3,0,1	273	75	0.000447696	0.143373	1.0,0.452,1.0	0.155,1.0,0.216	0.36
25103	30142	ENSMUSG00000086095	Gm15328	chr18	+	16818206	16818330	16815720	16817070	16819964	16820447	30142	3,2,2	0,0,3	3,2,1	1,1,2	199	75	0.034096	1	1.0,1.0,0.201	0.531,0.43,0.159	0.36
13552	16336	ENSMUSG00000027287	Snap23	chr2	+	120569282	120569382	120568048	120568205	120584268	120584365	16336	1,1,1	0,0,1	2,0,2	3,1,0	175	75	0.00122187	0.241534	1.0,1.0,0.3	0.222,0.0,1.0	0.359
37767	45221	ENSMUSG00000032489	Kif9	chr9	+	110477998	110478241	110476993	110477083	110483060	110483158	45221	16,6,3	0,2,2	8,4,2	3,6,5	318	75	0.0286758	1	1.0,0.414,0.261	0.386,0.136,0.086	0.356
36367	43549	ENSMUSG00000032198	Dock6	chr9	-	21829473	21829578	21825782	21825875	21830213	21830377	43549	4,5,8	1,0,0	6,12,1	2,2,1	180	75	0.00121716	0.241534	0.625,1.0,1.0	0.556,0.714,0.294	0.354
13645	16452	ENSMUSG00000026005	Rpe	chr1	+	66701616	66701636	66700906	66701017	66706445	66706525	16452	6,2,2	3,4,2	0,0,2	1,2,4	95	75	0.00065839	0.184456	0.612,0.283,0.441	0.0,0.0,0.283	0.351
38385	45950	ENSMUSG00000089633	A230009B12Rik	chr17	+	10471451	10471574	10456221	10456343	10473106	10473759	45950	1,1,3	2,0,0	1,0,1	3,1,0	198	75	0.00160088	0.28478	0.159,1.0,1.0	0.112,0.0,1.0	0.349
18533	22259	ENSMUSG00000036353	P2ry12	chr3	-	59227450	59227581	59219933	59220096	59262773	59262831	22259	10,4,4	0,1,0	9,13,4	3,6,1	206	75	1.9575e-05	0.0229464	1.0,0.593,1.0	0.522,0.441,0.593	0.346
22777	27369	ENSMUSG00000024985	Tcf7l2	chr19	+	55925976	55926049	55924529	55924580	55931433	55932195	27369	44,7,23	0,1,3	64,7,2	2,5,4	148	75	0.0054663	0.502047	1.0,0.78,0.795	0.942,0.415,0.202	0.339
10804	13092	ENSMUSG00000030672	Mylpf	chr7	+	127209283	127209398	127208889	127208951	127212860	127212953	13092	4,9,14	0,0,0	6,4,3	2,2,0	190	75	0.01554	0.805968	1.0,1.0,1.0	0.542,0.441,1.0	0.339
38493	46086	ENSMUSG00000085260	Med9os	chr11	-	59947823	59947921	59946888	59947096	59948001	59948141	46086	4,4,10	0,0,1	2,6,8	2,1,1	173	75	0.0229161	0.917692	1.0,1.0,0.813	0.302,0.722,0.776	0.338
24869	29859	ENSMUSG00000044702	Palb2	chr7	-	122128922	122129016	122125581	122128443	122129673	122129733	29859	14,6,7	1,0,1	2,3,6	1,1,2	169	75	0.00594365	0.512392	0.861,1.0,0.756	0.47,0.571,0.571	0.335
6070	7501	ENSMUSG00000029862	Clcn1	chr6	+	42293443	42293522	42292940	42293018	42294077	42294156	7501	1,3,4	0,0,0	0,2,1	5,0,0	154	75	0.0201434	0.874594	1.0,1.0,1.0	0.0,1.0,1.0	0.333
31095	37371	ENSMUSG00000050994	Adgb	chr10	-	10391683	10391777	10390814	10390949	10394555	10394693	37371	2,1,4	0,0,0	2,1,0	0,0,3	169	75	0.0452381	1	1.0,1.0,1.0	1.0,1.0,0.0	0.333
17598	21191	ENSMUSG00000085614	1700123M08Rik	chr4	+	11980141	11980408	11966573	11966683	11993864	11993999	21191	14,8,19	0,4,0	9,6,10	2,2,3	342	75	0.0236001	0.930448	1.0,0.305,1.0	0.497,0.397,0.422	0.33
24803	29786	ENSMUSG00000029772	Ahcyl2	chr6	+	29820328	29820634	29799438	29799584	29863142	29863251	29786	7,9,7	0,2,0	3,3,2	1,0,3	381	75	0.000974258	0.214688	1.0,0.47,1.0	0.371,1.0,0.116	0.328
23075	27746	ENSMUSG00000074736	Syndig1	chr2	+	149841002	149841061	149830868	149830925	149930904	149931042	27746	20,9,4	6,0,1	11,4,8	5,3,7	134	75	0.0176013	0.836445	0.651,1.0,0.691	0.552,0.427,0.39	0.324
21610	25949	ENSMUSG00000035919	Bbs9	chr9	+	22476569	22476625	22475866	22476190	22490817	22490940	25949	11,6,6	5,3,4	7,2,0	5,7,1	131	75	0.0329277	1	0.557,0.534,0.462	0.445,0.141,0.0	0.322
3623	4626	ENSMUSG00000075555	Gm10863	chr15	+	79210190	79210249	79166040	79166179	79216109	79216168	4626	6,4,7	1,0,0	3,2,3	2,0,3	134	75	0.000796925	0.19497	0.771,1.0,1.0	0.456,1.0,0.359	0.319
1736	2282	ENSMUSG00000064043	Trerf1	chr17	+	47319351	47319618	47317770	47317921	47323277	47323662	2282	9,9,8	2,0,1	14,7,4	4,4,1	342	75	0.0324951	1	0.497,1.0,0.637	0.434,0.277,0.467	0.319
32118	38581	ENSMUSG00000035773	Kiss1r	chr10	+	79921014	79921247	79920694	79920830	79921551	79922273	38581	14,8,13	1,1,1	17,7,7	3,6,2	308	75	0.00691878	0.542815	0.773,0.661,0.76	0.58,0.221,0.46	0.311
36049	43174	ENSMUSG00000022070	Bora	chr14	+	99053517	99053563	99049992	99050099	99056738	99056820	43174	8,5,5	0,0,0	5,7,3	0,3,2	121	75	0.00316092	0.395459	1.0,1.0,1.0	1.0,0.591,0.482	0.309
26869	32170	ENSMUSG00000054708	Ankrd24	chr10	+	81635069	81635158	81633698	81633755	81635687	81635752	32170	13,8,5	1,0,1	9,4,4	2,2,2	164	75	0.000899941	0.200503	0.856,1.0,0.696	0.673,0.478,0.478	0.308
11791	14244	ENSMUSG00000031351	Zfp185	chrX	+	73003372	73003459	73002574	73002658	73012439	73012628	14244	11,9,2	0,3,0	7,2,9	1,2,3	162	75	0.0216478	0.892607	1.0,0.581,1.0	0.764,0.316,0.581	0.307
21792	26184	ENSMUSG00000046101	Mcmdc2	chr1	+	9911700	9911812	9908669	9908690	9911909	9912040	26184	1,1,4	1,0,1	0,0,1	1,1,0	187	75	0.000340958	0.124995	0.286,1.0,0.616	0.0,0.0,1.0	0.301
11782	14233	ENSMUSG00000042138	Msantd2	chr9	+	37513613	37513703	37489818	37489833	37517372	37517472	14233	13,14,13	2,0,1	10,6,5	2,3,2	165	75	0.00422797	0.446328	0.747,1.0,0.855	0.694,0.476,0.532	0.3
29302	35212	ENSMUSG00000041594	Tmtc4	chr14	-	122979870	122980074	122978073	122978286	122982938	122983142	35212	20,19,19	1,0,0	15,9,11	1,2,2	279	75	0.0011035	0.228571	0.843,1.0,1.0	0.801,0.547,0.597	0.299
18635	22408	ENSMUSG00000034035	Ccdc17	chr4	+	116599556	116599667	116599288	116599490	116599886	116600201	22408	7,3,7	2,1,0	6,7,9	4,6,3	186	75	0.0168268	0.828823	0.585,0.547,1.0	0.377,0.32,0.547	0.296
11027	13347	ENSMUSG00000059857	Ntng1	chr3	-	109832467	109832635	109827626	109827761	109839119	109839179	13347	19,18,19	0,0,1	13,5,18	1,2,2	243	75	0.00222371	0.329681	1.0,1.0,0.854	0.8,0.436,0.735	0.294
278	346	ENSMUSG00000064202	4430402I18Rik	chr19	-	28954089	28954131	28948618	28948743	28959679	28959728	346	9,3,9	2,0,1	6,3,7	1,3,4	117	75	0.00962791	0.63461	0.743,1.0,0.852	0.794,0.391,0.529	0.294
40267	48210	ENSMUSG00000071291	Zfp58	chr13	-	67496184	67496211	67494602	67494729	67500410	67500503	48210	5,1,1	4,1,2	1,1,0	3,7,3	102	75	0.000612813	0.176516	0.479,0.424,0.269	0.197,0.095,0.0	0.293
38126	45644	ENSMUSG00000049811	Fam161a	chr11	+	23013538	23013647	23008464	23008626	23015658	23015884	45644	6,4,1	0,0,2	6,1,0	0,1,2	184	75	0.0197244	0.874594	1.0,1.0,0.169	1.0,0.29,0.0	0.293
21489	25802	ENSMUSG00000097767	Miat	chr5	-	112228300	112228356	112228054	112228178	112228608	112228644	25802	8,4,5	7,3,4	2,0,1	4,4,3	131	75	0.000715655	0.190395	0.396,0.433,0.417	0.223,0.0,0.16	0.288
7342	9034	ENSMUSG00000029376	Mthfd2l	chr5	+	91000493	91000619	90974322	90974415	91020151	91021368	9034	38,16,35	1,0,0	34,20,9	4,2,3	201	75	9.91429e-06	0.0148075	0.934,1.0,1.0	0.76,0.789,0.528	0.286
11688	14115	ENSMUSG00000029810	Tmem176b	chr6	-	48840360	48840453	48838171	48838365	48841347	48841370	14115	14,14,19	2,3,1	9,5,2	3,3,1	168	75	0.0409944	1	0.758,0.676,0.895	0.573,0.427,0.472	0.286
7898	9681	ENSMUSG00000044583	Tlr7	chrX	-	167308788	167308856	167304928	167308485	167330000	167330099	9681	2,1,1	1,1,0	1,0,0	0,1,1	143	75	0.00149147	0.275895	0.512,0.344,1.0	1.0,0.0,0.0	0.285
14715	17776	ENSMUSG00000098097	6530403H02Rik	chr3	-	120797591	120797669	120772681	120772787	120886512	120886714	17776	13,16,23	0,0,1	8,3,5	1,4,0	153	75	0.00448267	0.460338	1.0,1.0,0.919	0.797,0.269,1.0	0.284
24045	28863	ENSMUSG00000027584	Oprl1	chr2	+	181717954	181718093	181716501	181716535	181718376	181718732	28863	16,7,10	10,5,1	10,3,4	9,5,7	214	75	0.0493825	1	0.359,0.329,0.778	0.28,0.174,0.167	0.282
22913	27544	ENSMUSG00000040594	Ranbp17	chr11	-	33404037	33404199	33337854	33337914	33441802	33441938	27544	10,17,17	1,1,0	11,8,7	1,2,3	237	75	0.000776422	0.19497	0.76,0.843,1.0	0.777,0.559,0.425	0.281
14197	17148	ENSMUSG00000096929	A330023F24Rik	chr1	+	194982828	194982909	194976384	194976457	195018547	195018940	17148	3,2,3	0,1,0	3,1,3	3,1,0	156	75	0.0152945	0.798922	1.0,0.49,1.0	0.325,0.325,1.0	0.28
18937	22764	ENSMUSG00000034755	Pcdh11x	chrX	+	120811139	120811163	120726500	120726699	120905697	120906344	22764	2,7,3	0,0,1	5,7,2	1,3,2	99	75	0.000445804	0.143373	1.0,1.0,0.694	0.791,0.639,0.431	0.278
9238	11226	ENSMUSG00000028538	St3gal3	chr4	-	117957434	117957518	117940353	117940500	117959074	117959170	11226	9,1,8	0,0,3	2,4,2	3,0,1	159	75	0.0343875	1	1.0,1.0,0.557	0.239,1.0,0.485	0.278
23568	28317	ENSMUSG00000107476	Zfp862-ps	chr6	+	48525023	48525122	48515236	48515356	48527444	48527549	28317	13,22,17	0,2,3	15,24,9	11,5,2	174	75	0.00720542	0.551358	1.0,0.826,0.71	0.37,0.674,0.66	0.277
20546	24671	ENSMUSG00000070644	Etnk2	chr1	+	133374526	133374610	133373134	133373277	133376905	133376979	24671	12,8,11	0,0,0	5,6,9	4,0,1	159	75	0.00515315	0.490108	1.0,1.0,1.0	0.371,1.0,0.809	0.273
25347	30426	ENSMUSG00000025531	Chm	chrX	-	113140713	113140786	113116015	113116430	113185440	113185509	30426	7,3,7	2,0,1	1,3,0	0,1,2	148	75	0.0439779	1	0.639,1.0,0.78	1.0,0.603,0.0	0.272
10594	12845	ENSMUSG00000048534	Jaml	chr9	+	45084043	45084106	45082632	45082729	45086840	45087004	12845	5,1,4	0,0,1	6,2,5	2,1,1	138	75	0.0120828	0.705787	1.0,1.0,0.685	0.62,0.521,0.731	0.271
31311	37612	ENSMUSG00000025026	Add3	chr19	+	53203413	53203475	53159379	53159632	53216800	53217015	37612	12,13,13	2,3,3	5,12,10	8,11,2	137	75	0.0196927	0.874594	0.767,0.703,0.703	0.255,0.374,0.732	0.271
888	1092	ENSMUSG00000024592	C330018D20Rik	chr18	-	56972804	56972943	56968519	56968910	56973383	56973484	1092	2,0,2	0,1,0	0,2,3	2,3,0	214	75	0.00160222	0.28478	1.0,0.0,1.0	0.0,0.189,1.0	0.27
16457	19900	ENSMUSG00000024505	Dtwd2	chr18	-	49733070	49733161	49728368	49728459	49755320	49755601	19900	3,0,2	2,5,1	0,0,1	3,5,6	166	75	0.0206037	0.874594	0.404,0.0,0.475	0.0,0.0,0.07	0.27
12107	14611	ENSMUSG00000030397	Mark4	chr7	-	19429105	19429118	19428073	19428118	19429325	19429604	14611	17,6,16	7,4,6	9,4,6	15,7,6	88	75	0.00311354	0.391142	0.674,0.561,0.694	0.338,0.328,0.46	0.268
14981	18113	ENSMUSG00000042708	Shcbp1l	chr1	+	153447723	153447974	153445797	153445951	153448900	153449023	18113	8,11,10	0,0,1	7,13,5	1,0,3	326	75	0.0115052	0.693512	1.0,1.0,0.697	0.617,1.0,0.277	0.268
33894	40641	ENSMUSG00000035439	Haus8	chr8	-	71269225	71269284	71263051	71263104	71272283	71272358	40641	30,18,22	2,0,5	29,16,13	2,7,13	134	75	0.0170252	0.830841	0.894,1.0,0.711	0.89,0.561,0.359	0.265
16097	19468	ENSMUSG00000041674	BC006965	chr11	-	112691502	112691714	112691291	112691435	112774298	112774431	19468	0,4,3	1,0,0	0,1,2	1,1,0	287	75	0.000461951	0.146474	0.0,1.0,1.0	0.0,0.207,1.0	0.264
35668	42724	ENSMUSG00000035067	Xkr6	chr14	+	63660819	63661029	63607025	63607284	63662584	63662809	42724	3,16,9	0,2,0	12,9,4	0,2,2	285	75	0.0242077	0.937711	1.0,0.678,1.0	1.0,0.542,0.345	0.264
13583	16381	ENSMUSG00000032750	Gab3	chrX	-	75024777	75025256	75005315	75005371	75025988	75026205	16381	17,26,43	1,0,0	15,12,28	1,2,1	554	75	0.0210002	0.884039	0.697,1.0,1.0	0.67,0.448,0.791	0.263
36164	43307	ENSMUSG00000020451	Limk2	chr11	-	3361020	3361108	3360534	3360586	3361782	3361825	43307	1,4,2	1,2,4	4,0,0	7,5,1	163	75	0.032181	1	0.315,0.479,0.187	0.208,0.0,0.0	0.258
11781	14232	ENSMUSG00000042138	Msantd2	chr9	+	37513613	37513703	37489818	37489833	37517216	37517472	14232	20,12,15	8,6,1	8,7,6	11,3,5	165	75	0.0384915	1	0.532,0.476,0.872	0.248,0.515,0.353	0.255
34386	41219	ENSMUSG00000043251	Exoc3l	chr8	-	105293061	105293179	105292851	105292977	105293251	105293861	41219	31,25,28	2,0,0	17,10,28	6,0,8	193	75	4.62117e-05	0.0380312	0.858,1.0,1.0	0.524,1.0,0.576	0.253
20727	24884	ENSMUSG00000056536	Pign	chr1	-	105658915	105659006	105657601	105657850	105659292	105659366	24884	17,13,21	3,2,3	12,9,15	4,7,6	166	75	0.0139547	0.766673	0.719,0.746,0.76	0.575,0.367,0.53	0.251
35779	42853	ENSMUSG00000035469	Rcbtb1	chr14	+	59205624	59205722	59201233	59201584	59209927	59210067	42853	9,16,11	2,5,2	8,6,3	5,4,2	173	75	0.0431898	1	0.661,0.581,0.705	0.41,0.394,0.394	0.25
2133	2850	ENSMUSG00000073434	Wdr90	chr17	-	25859388	25859492	25859099	25859318	25859857	25859925	2850	18,15,11	1,0,0	16,8,11	3,2,1	179	75	0.000410055	0.141332	0.883,1.0,1.0	0.691,0.626,0.822	0.248
30407	36545	ENSMUSG00000090272	Mndal	chr1	-	173868199	173868319	173865398	173865557	173871377	173871545	36545	8,5,12	5,3,7	1,2,3	5,5,4	195	75	0.00300955	0.390007	0.381,0.391,0.397	0.071,0.133,0.224	0.247
30321	36419	ENSMUSG00000090386	Mir99ahg	chr16	+	77459373	77459502	77436354	77436402	77501502	77501610	36419	4,5,6	4,2,4	0,3,2	12,4,4	204	75	0.00147004	0.273183	0.269,0.479,0.355	0.0,0.216,0.155	0.244
8245	10073	ENSMUSG00000036617	Etl4	chr2	+	20805584	20805662	20801541	20801661	20807901	20808190	10073	1,8,2	0,3,1	2,0,1	2,1,0	153	75	0.0166783	0.825794	1.0,0.567,0.495	0.329,0.0,1.0	0.244
21125	25359	ENSMUSG00000087040	Gm14033	chr2	+	55428448	55428580	55422227	55422430	55432052	55433435	25359	30,26,19	0,9,0	26,21,21	5,3,11	207	75	0.0255303	0.952136	1.0,0.511,1.0	0.653,0.717,0.409	0.244
35223	42195	ENSMUSG00000079469	Pigb	chr9	-	73023309	73023382	73022344	73022486	73029565	73029706	42195	2,5,7	0,0,2	7,3,4	2,1,1	148	75	0.0137475	0.759425	1.0,1.0,0.639	0.639,0.603,0.67	0.242
20676	24828	ENSMUSG00000094002	Gm9866	chr12	-	27142574	27142718	27140795	27142162	27153316	27153605	24828	14,12,19	4,4,2	11,5,6	4,2,12	219	75	0.0213138	0.88517	0.545,0.507,0.765	0.485,0.461,0.146	0.242
29564	35527	ENSMUSG00000022708	Zbtb20	chr16	+	43146896	43146943	43024937	43024987	43193464	43193538	35527	3,12,6	0,1,0	5,3,10	1,1,2	122	75	0.00815987	0.584674	1.0,0.881,1.0	0.755,0.648,0.755	0.241
38322	45877	ENSMUSG00000038777	Sema6c	chr3	+	95163126	95163271	95160500	95160712	95163431	95163521	45877	9,8,9	2,0,0	2,10,11	2,2,0	220	75	0.0410506	1	0.605,1.0,1.0	0.254,0.63,1.0	0.24
5826	7200	ENSMUSG00000071181	3830408C21Rik	chr13	+	107031723	107031984	107026398	107026455	107032775	107032949	7200	14,9,9	2,0,0	10,14,4	3,0,1	336	75	0.0399592	1	0.61,1.0,1.0	0.427,1.0,0.472	0.237
37316	44667	ENSMUSG00000079427	Mthfsl	chr9	-	88694259	88694332	88688691	88688985	88719488	88719570	44667	6,2,5	1,1,0	3,7,1	2,1,1	148	75	0.0186315	0.851681	0.753,0.503,1.0	0.432,0.78,0.336	0.236
21491	25804	ENSMUSG00000097767	Miat	chr5	-	112228308	112228356	112228054	112228178	112228608	112228929	25804	5,2,7	7,3,4	2,0,1	4,4,3	123	75	0.00283271	0.379508	0.303,0.289,0.516	0.234,0.0,0.169	0.235
22771	27361	ENSMUSG00000024985	Tcf7l2	chr19	+	55755013	55755082	55743072	55743197	55817763	55817865	27361	4,7,11	17,1,6	0,8,0	16,2,2	144	75	0.0378897	1	0.109,0.785,0.488	0.0,0.676,0.0	0.235
9670	11766	ENSMUSG00000030924	Rexo5	chr7	+	119844258	119844446	119843847	119844064	119845382	119845501	11766	5,12,6	0,0,0	10,6,11	0,4,0	263	75	0.0478771	1	1.0,1.0,1.0	1.0,0.3,1.0	0.233
18738	22528	ENSMUSG00000039068	Zzz3	chr3	+	152446628	152446689	152420014	152420140	152446798	152446937	22528	10,9,10	8,3,5	7,4,6	8,6,9	136	75	0.0352387	1	0.408,0.623,0.524	0.325,0.269,0.269	0.231
1348	1676	ENSMUSG00000117655	6720468P15Rik	chr19	+	57504817	57505074	57497499	57497815	57509147	57509211	1676	1,4,4	1,0,0	2,4,2	2,0,1	332	75	0.0204433	0.874594	0.184,1.0,1.0	0.184,1.0,0.311	0.23
13805	16671	ENSMUSG00000064289	Tank	chr2	+	61593996	61594201	61593096	61593208	61626905	61627014	16671	18,28,21	3,0,1	9,14,11	4,2,1	280	75	0.0353022	1	0.616,1.0,0.849	0.376,0.652,0.747	0.23
23562	28311	ENSMUSG00000107476	Zfp862-ps	chr6	+	48514151	48514326	48511814	48512512	48525023	48525122	28311	23,20,17	3,0,0	40,19,18	4,5,2	250	75	0.00606088	0.512392	0.697,1.0,1.0	0.75,0.533,0.73	0.228
25278	30338	ENSMUSG00000085911	Gm14061	chr2	+	138600946	138601178	138589391	138589436	138607262	138607341	30338	4,8,11	0,0,1	3,1,2	0,4,0	307	75	0.0296438	1	1.0,1.0,0.729	1.0,0.058,1.0	0.224
9398	11424	ENSMUSG00000111375	Btbd8	chr5	+	107496735	107496873	107495870	107496053	107497720	107497850	11424	41,26,24	0,0,0	32,28,23	0,3,6	213	75	9.41926e-06	0.0146093	1.0,1.0,1.0	1.0,0.767,0.574	0.22
36326	43500	ENSMUSG00000030545	Pex11a	chr7	-	79740164	79740280	79735956	79737910	79742909	79743080	43500	18,18,13	10,5,8	18,2,6	11,8,7	191	75	0.0420292	1	0.414,0.586,0.39	0.391,0.089,0.252	0.219
24181	29022	ENSMUSG00000052675	Zfp112	chr7	+	24122233	24122360	24118334	24118383	24123918	24124002	29022	15,15,16	0,1,0	13,17,9	2,1,2	202	75	0.00488088	0.475426	1.0,0.848,1.0	0.707,0.863,0.626	0.217
32679	39217	ENSMUSG00000029769	Ccdc136	chr6	+	29415430	29415655	29414785	29414980	29421990	29422097	39217	74,45,60	5,5,2	62,39,45	8,8,11	300	75	0.0057016	0.5068	0.787,0.692,0.882	0.66,0.549,0.506	0.215
24701	29676	ENSMUSG00000059273	Zc3h4	chr7	+	16402454	16402516	16400909	16401041	16416772	16416992	29676	7,6,1	11,7,6	1,0,0	25,6,9	137	75	9.72608e-07	0.00482229	0.258,0.319,0.084	0.021,0.0,0.0	0.213
1015	1246	ENSMUSG00000060275	Nrg2	chr18	-	36032335	36032412	36027395	36027416	36038230	36038351	1246	19,18,7	0,0,0	13,10,10	1,0,5	152	75	0.00166575	0.290793	1.0,1.0,1.0	0.865,1.0,0.497	0.213
1099	1339	ENSMUSG00000035984	Nme5	chr18	-	34569797	34569898	34567035	34567154	34578557	34578767	1339	28,16,13	14,16,8	20,5,13	27,21,22	176	75	0.00155758	0.280406	0.46,0.299,0.409	0.24,0.092,0.201	0.212
17694	21306	ENSMUSG00000041144	Dnah7b	chr1	+	46340117	46340303	46337429	46337591	46343733	46343871	21306	14,17,13	0,0,0	14,16,10	0,0,5	261	75	0.0195797	0.874385	1.0,1.0,1.0	1.0,1.0,0.365	0.212
36594	43821	ENSMUSG00000074415	Mir100hg	chr9	+	41393377	41393417	41393193	41393299	41402123	41402263	43821	2,3,5	6,5,6	0,1,0	7,3,2	115	75	8.86491e-05	0.0569274	0.179,0.281,0.352	0.0,0.179,0.0	0.211
15610	18882	ENSMUSG00000026238	Ptma	chr1	+	86527848	86528012	86526736	86526950	86528774	86528856	18882	5,5,7	0,1,1	4,8,4	1,2,1	239	75	0.00352395	0.407649	1.0,0.611,0.687	0.557,0.557,0.557	0.209
20726	24883	ENSMUSG00000056536	Pign	chr1	-	105658886	105659006	105657601	105657850	105659292	105659366	24883	35,24,42	3,2,3	32,14,31	4,7,6	195	75	0.01867	0.851681	0.818,0.822,0.843	0.755,0.435,0.665	0.209
24753	29731	ENSMUSG00000019978	Epb41l2	chr10	+	25501577	25501631	25495444	25495591	25501823	25501911	29731	14,7,15	7,4,8	11,6,2	13,11,2	129	75	0.0152517	0.79772	0.538,0.504,0.522	0.33,0.241,0.368	0.208
10216	12397	ENSMUSG00000037773	Pced1a	chr2	-	130422465	130422704	130422224	130422375	130422812	130422892	12397	77,45,63	0,0,2	52,62,43	4,3,5	314	75	2.96994e-05	0.0273116	1.0,1.0,0.883	0.756,0.832,0.673	0.207
12722	15357	ENSMUSG00000073643	Wdfy1	chr1	-	79722213	79722268	79718973	79719274	79724644	79724757	15357	18,12,23	0,0,1	9,7,8	5,1,0	130	75	0.00154112	0.278687	1.0,1.0,0.93	0.509,0.802,1.0	0.206
5680	7039	ENSMUSG00000071337	Tia1	chr6	+	86419100	86419133	86418877	86418932	86420323	86420411	7039	58,64,85	15,31,44	41,40,37	38,46,29	108	75	0.000381762	0.135043	0.729,0.589,0.573	0.428,0.377,0.47	0.205
31946	38368	ENSMUSG00000052613	Pcdh15	chr10	+	74626686	74626842	74624204	74624423	74635629	74635648	38368	2,0,6	0,1,0	1,2,1	1,0,2	231	75	0.00624226	0.51789	1.0,0.0,1.0	0.245,1.0,0.14	0.205
17661	21269	ENSMUSG00000040612	Ildr2	chr1	+	166291415	166291472	166270498	166270618	166303501	166303615	21269	4,1,6	2,1,4	3,1,1	6,3,1	132	75	0.0419073	1	0.532,0.362,0.46	0.221,0.159,0.362	0.204
30763	36945	ENSMUSG00000056763	Cspp1	chr1	+	10059823	10059847	10058719	10058823	10064332	10064413	36945	22,24,39	5,5,8	22,18,17	9,9,14	99	75	0.00508885	0.486287	0.769,0.784,0.787	0.649,0.602,0.479	0.203
35119	42074	ENSMUSG00000006527	Sfmbt1	chr14	+	30738538	30738630	30715614	30715875	30765962	30766101	42074	15,18,25	13,17,12	12,11,5	22,15,21	167	75	0.00162413	0.287075	0.341,0.322,0.483	0.197,0.248,0.097	0.201
3295	4221	ENSMUSG00000023033	Scn8a	chr15	+	100899391	100899541	100870951	100871068	100936270	100936327	4221	0,4,4	24,24,1	0,2,0	28,26,17	225	75	0.0278984	0.986868	0.0,0.053,0.571	0.0,0.025,0.0	0.2
10087	12243	ENSMUSG00000037536	Fbxo34	chr14	+	47504985	47505132	47500793	47500870	47526204	47526314	12243	6,7,3	4,2,2	4,2,3	11,2,3	222	75	0.0281961	0.994782	0.336,0.542,0.336	0.109,0.253,0.253	0.2
26840	32138	ENSMUSG00000021747	4930452B06Rik	chr14	-	8644396	8644469	8578347	8578462	8659388	8659482	32138	17,10,11	0,0,0	13,7,1	4,1,0	148	75	0.00525226	0.496887	1.0,1.0,1.0	0.622,0.78,1.0	0.199
11192	13537	ENSMUSG00000052539	Magi3	chr3	-	104016601	104016692	104013258	104016068	104017500	104017639	13537	38,49,41	3,8,3	44,17,28	8,9,6	166	75	0.0232483	0.923728	0.851,0.735,0.861	0.713,0.46,0.678	0.199
25908	31050	ENSMUSG00000028358	Zfp618	chr4	+	63033901	63033993	62965572	62965706	63061520	63061564	31050	1,3,1	2,0,0	3,4,1	2,0,2	167	75	0.0305528	1	0.183,1.0,1.0	0.403,1.0,0.183	0.199
25779	30911	ENSMUSG00000042269	Fam92b	chr8	-	120174709	120174944	120172075	120172144	120177313	120177427	30911	14,15,13	0,1,0	22,5,7	2,0,2	310	75	0.0432708	1	1.0,0.784,1.0	0.727,1.0,0.459	0.199
4385	5527	ENSMUSG00000021185	Dglucy	chr12	+	100835184	100835335	100829598	100829725	100838499	100838698	5527	23,11,9	3,0,0	9,16,7	4,0,1	226	75	0.0146049	0.783813	0.718,1.0,1.0	0.427,1.0,0.699	0.197
3230	4132	ENSMUSG00000005983	1700037C18Rik	chr16	-	3907998	3908137	3907012	3907194	3908449	3908689	4132	12,5,7	6,10,5	3,5,1	11,9,6	214	75	0.00927243	0.622239	0.412,0.149,0.329	0.087,0.163,0.055	0.195
23324	28046	ENSMUSG00000038180	Spag4	chr2	+	156066566	156066633	156066133	156066238	156066804	156066866	28046	6,5,2	1,1,0	7,4,3	1,1,2	142	75	0.0316743	1	0.76,0.725,1.0	0.787,0.679,0.442	0.192
10603	12856	ENSMUSG00000027956	Tmem144	chr3	-	79841666	79841838	79839268	79839306	79842387	79842679	12856	2,7,11	4,3,4	4,6,5	13,7,9	247	75	0.0341486	1	0.132,0.415,0.455	0.085,0.207,0.144	0.189
31942	38357	ENSMUSG00000052613	Pcdh15	chr10	+	74051092	74051107	73947027	73947146	74051597	74051663	38357	4,1,1	1,2,3	0,3,0	2,1,4	90	75	0.0448797	1	0.769,0.294,0.217	0.0,0.714,0.0	0.189
10955	13261	ENSMUSG00000032355	Mlip	chr9	-	77229484	77231029	77190671	77190737	77239391	77239784	13261	35,47,43	0,2,0	51,46,41	3,2,0	1620	75	0.00141331	0.266322	1.0,0.521,1.0	0.44,0.516,1.0	0.188
16141	19514	ENSMUSG00000027845	Dclre1b	chr3	-	103808071	103808098	103807393	103807576	103808899	103809192	19514	3,13,7	2,0,0	5,6,7	5,1,2	102	75	0.00197512	0.308538	0.524,1.0,1.0	0.424,0.815,0.72	0.188
3444	4401	ENSMUSG00000078937	Cpt1b	chr15	-	89422124	89422209	89421344	89421540	89422288	89422396	4401	14,16,25	0,0,0	21,7,22	2,1,2	160	75	0.0109977	0.677091	1.0,1.0,1.0	0.831,0.766,0.838	0.188
1256	1535	ENSMUSG00000041225	Arhgap12	chr18	-	6056978	6056993	6052861	6052923	6057516	6057591	1535	11,3,12	17,19,8	2,4,3	19,13,12	90	75	0.0277678	0.986577	0.35,0.116,0.556	0.081,0.204,0.172	0.188
12662	15282	ENSMUSG00000054474	Thnsl2	chr6	-	71141219	71141454	71139748	71139943	71144290	71144439	15282	49,21,24	1,0,2	19,17,23	2,2,2	310	75	0.0162613	0.81663	0.922,1.0,0.744	0.697,0.673,0.736	0.187
216	271	ENSMUSG00000094707	A830019P07Rik	chr19	-	35838759	35838976	35836468	35836613	35841273	35841329	271	2,2,9	2,3,5	0,2,1	9,7,6	292	75	9.31857e-05	0.0578124	0.204,0.146,0.316	0.0,0.068,0.041	0.186
32927	39504	ENSMUSG00000071103	1700029J07Rik	chr8	-	45968864	45968942	45968026	45968164	45970353	45970573	39504	5,2,4	5,5,5	4,0,0	7,5,7	153	75	0.0112481	0.684996	0.329,0.164,0.282	0.219,0.0,0.0	0.185
11213	13564	ENSMUSG00000028176	Lrrc7	chr3	-	158148579	158148699	158135187	158135409	158160232	158161913	13564	13,7,9	2,0,0	16,5,4	3,2,0	195	75	0.0125784	0.722559	0.714,1.0,1.0	0.672,0.49,1.0	0.184
22168	26647	ENSMUSG00000065954	Tacc1	chr8	-	25200090	25200206	25177933	25177994	25240793	25240901	26647	47,42,40	0,1,0	44,37,20	3,2,4	191	75	4.28673e-05	0.0360139	1.0,0.943,1.0	0.852,0.879,0.663	0.183
18455	22178	ENSMUSG00000033396	Spg11	chr2	-	122084894	122085040	122083399	122083561	122088132	122088336	22178	25,37,25	0,4,0	27,28,31	6,2,3	221	75	0.0168741	0.828823	1.0,0.758,1.0	0.604,0.826,0.778	0.183
31115	37394	ENSMUSG00000019817	Plagl1	chr10	+	13091774	13091812	13090831	13091024	13105854	13105893	37394	3,2,4	8,8,5	0,0,1	6,2,4	113	75	0.000151266	0.0798064	0.199,0.142,0.347	0.0,0.0,0.142	0.182
29243	35147	ENSMUSG00000060794	Tssk5	chr15	-	76372860	76372976	76371953	76372265	76373057	76373190	35147	9,12,16	6,8,16	1,8,11	13,14,12	191	75	0.0169612	0.830841	0.371,0.371,0.282	0.029,0.183,0.265	0.182
38210	45744	ENSMUSG00000049336	Tenm2	chr11	-	36385118	36385328	36300195	36300430	36677468	36677745	45744	36,31,43	0,0,0	17,46,41	1,2,3	285	75	0.000809959	0.19497	1.0,1.0,1.0	0.817,0.858,0.782	0.181
29572	35535	ENSMUSG00000022708	Zbtb20	chr16	+	43193464	43193538	43072423	43072469	43232758	43232820	35535	3,3,6	0,0,1	3,6,7	0,4,1	149	75	0.00537636	0.500709	1.0,1.0,0.751	1.0,0.43,0.779	0.181
35076	42026	ENSMUSG00000040640	Erc2	chr14	+	27623682	27623749	27622509	27622614	27652686	27653483	42026	9,6,10	25,9,8	8,3,0	24,11,11	142	75	0.0180234	0.845129	0.16,0.26,0.398	0.15,0.126,0.0	0.181
10088	12244	ENSMUSG00000037536	Fbxo34	chr14	+	47504985	47505132	47500793	47500870	47529174	47529305	12244	5,7,3	5,2,6	4,0,1	8,3,1	222	75	0.0341524	1	0.253,0.542,0.145	0.145,0.0,0.253	0.181
6555	8111	ENSMUSG00000028909	Ptpru	chr4	-	131785742	131785760	131780829	131780866	131787307	131787384	8111	28,21,31	3,10,11	27,16,17	15,12,11	93	75	0.0288066	1	0.883,0.629,0.694	0.592,0.518,0.555	0.18
16430	19868	ENSMUSG00000026312	Cdh7	chr1	+	109983244	109983331	109983005	109983051	109983642	109983891	19868	7,13,6	10,15,13	6,2,0	19,21,11	162	75	0.000255139	0.104987	0.245,0.286,0.176	0.128,0.042,0.0	0.179
25987	31144	ENSMUSG00000093954	Gm16867	chr14	-	69421897	69421999	69363913	69366648	69502981	69503226	31144	7,19,5	0,1,1	10,14,7	2,1,3	177	75	0.00392736	0.426887	1.0,0.89,0.679	0.679,0.856,0.497	0.179
33857	40600	ENSMUSG00000007888	Crlf1	chr8	+	70503596	70503639	70503304	70503492	70503820	70504081	40600	14,5,2	2,0,1	7,8,7	10,2,1	118	75	0.0119977	0.705721	0.816,1.0,0.56	0.308,0.718,0.816	0.178
15433	18659	ENSMUSG00000042453	Reln	chr5	-	21891561	21891697	21884894	21885569	21895988	21896068	18659	26,28,35	0,1,4	22,29,31	6,2,4	211	75	0.0330797	1	1.0,0.909,0.757	0.566,0.838,0.734	0.176
13600	16401	ENSMUSG00000031284	Pak3	chrX	+	143528539	143528699	143518697	143518763	143693286	143693488	16401	2,1,5	5,2,3	1,0,0	4,2,2	235	75	0.000735311	0.192547	0.113,0.138,0.347	0.074,0.0,0.0	0.175
34336	41148	ENSMUSG00000033102	Cdc14b	chr13	-	64196979	64197045	64196453	64196675	64201331	64201448	41148	23,9,27	3,0,2	23,15,16	2,4,5	141	75	0.0499946	1	0.803,1.0,0.878	0.859,0.666,0.63	0.175
11402	13779	ENSMUSG00000028184	Adgrl2	chr3	-	148827211	148827238	148826364	148826533	148827540	148827585	13779	6,5,6	8,7,11	2,2,3	16,6,10	102	75	0.0133709	0.74927	0.355,0.344,0.286	0.084,0.197,0.181	0.174
28120	33698	ENSMUSG00000097145	9230114K14Rik	chr5	+	52192917	52192978	52190671	52190937	52196892	52197023	33698	8,6,10	0,1,2	15,7,6	1,3,3	136	75	0.0328345	1	1.0,0.768,0.734	0.892,0.563,0.524	0.174
26481	31731	ENSMUSG00000005871	Apc	chr18	+	34266057	34266222	34247697	34247734	34268297	34268379	31731	34,25,28	12,5,6	14,28,15	9,14,6	240	75	0.0498352	1	0.47,0.61,0.593	0.327,0.385,0.439	0.174
23306	28027	ENSMUSG00000024830	Rps6kb2	chr19	-	4159402	4159460	4159226	4159327	4161067	4161215	28027	61,62,73	15,15,10	68,57,55	21,26,33	133	75	0.00248364	0.350306	0.696,0.7,0.805	0.646,0.553,0.484	0.173
10952	13258	ENSMUSG00000032355	Mlip	chr9	-	77229484	77230954	77190671	77190737	77239391	77239784	13258	36,46,46	0,2,0	53,51,41	3,2,0	1545	75	0.00183214	0.3008	1.0,0.528,1.0	0.462,0.553,1.0	0.171
19893	23896	ENSMUSG00000031150	Ccdc120	chrX	-	7740348	7740409	7738361	7738523	7741211	7741324	23896	34,30,26	13,15,17	27,21,11	25,18,14	136	75	0.0172478	0.832003	0.591,0.524,0.458	0.373,0.391,0.302	0.169
18456	22179	ENSMUSG00000033396	Spg11	chr2	-	122086862	122086969	122083399	122083561	122088132	122088336	22179	20,29,27	0,4,0	35,25,17	6,2,3	182	75	0.0199941	0.874594	1.0,0.749,1.0	0.706,0.837,0.7	0.169
14339	17331	ENSMUSG00000018417	Myo1b	chr1	-	51768649	51768736	51763889	51763964	51769003	51769090	17331	18,8,13	2,1,0	15,12,10	1,2,5	162	75	0.0143776	0.778486	0.806,0.787,1.0	0.874,0.735,0.481	0.168
35876	42961	ENSMUSG00000080316	Spaca6	chr17	+	17837508	17837586	17836720	17836744	17838086	17838243	42961	19,20,22	2,2,0	15,16,11	3,2,3	153	75	0.0361894	1	0.823,0.831,1.0	0.71,0.797,0.643	0.168
27156	32517	ENSMUSG00000110080	Gm6145	chr14	-	105624674	105624721	105624435	105624563	105626306	105626606	32517	3,3,6	15,4,7	3,0,0	5,7,8	122	75	0.00568812	0.5068	0.109,0.316,0.345	0.269,0.0,0.0	0.167
5681	7040	ENSMUSG00000071337	Tia1	chr6	+	86419693	86419812	86418877	86418932	86420323	86420411	7040	50,46,54	15,31,44	34,23,37	38,46,29	194	75	0.0114784	0.692931	0.563,0.365,0.322	0.257,0.162,0.33	0.167
28801	34563	ENSMUSG00000007837	Prrg2	chr7	-	45060204	45060359	45059971	45060011	45060740	45060892	34563	34,25,10	0,0,1	27,19,17	3,3,1	230	75	0.00026931	0.107906	1.0,1.0,0.765	0.746,0.674,0.847	0.166
32680	39218	ENSMUSG00000029769	Ccdc136	chr6	+	29417071	29417578	29414785	29414980	29421990	29422097	39218	178165158	5,5,2	157164131	8,8,11	582	75	0.00617078	0.515203	0.821,0.81,0.911	0.717,0.725,0.605	0.165
16952	20455	ENSMUSG00000026109	Tmeff2	chr1	+	50925266	50925409	50914230	50914328	50927747	50928119	20455	14,7,18	0,0,1	13,10,10	1,1,1	218	75	0.0100238	0.642639	1.0,1.0,0.861	0.817,0.775,0.775	0.165
3081	3966	ENSMUSG00000018830	Myh11	chr16	-	14198049	14198088	14194899	14195184	14200694	14200867	3966	2,6,3	9,5,9	0,1,2	9,8,6	114	75	0.0034342	0.407316	0.128,0.441,0.18	0.0,0.076,0.18	0.164
313	387	ENSMUSG00000053279	Aldh1a1	chr19	+	20565220	20565418	20559763	20559864	20565674	20566853	387	6,8,13	0,2,0	28,5,9	3,3,0	273	75	0.00741104	0.558613	1.0,0.524,1.0	0.719,0.314,1.0	0.164
33000	39585	ENSMUSG00000029049	Morn1	chr4	+	155102089	155102200	155101265	155101362	155110927	155111051	39585	33,24,27	1,1,2	18,24,28	1,6,5	186	75	0.00797647	0.580073	0.93,0.906,0.845	0.879,0.617,0.693	0.164
784	964	ENSMUSG00000009535	Rnmt	chr18	+	68303431	68303495	68300421	68300623	68305779	68306199	964	3,2,6	0,1,1	9,3,4	1,2,2	139	75	0.00978777	0.63461	1.0,0.519,0.764	0.829,0.447,0.519	0.163
31474	37796	ENSMUSG00000087177	E130307A14Rik	chr10	-	39681472	39681549	39655839	39655929	39731737	39731814	37796	56,38,39	3,3,3	27,24,20	4,4,6	152	75	0.0177251	0.837964	0.902,0.862,0.865	0.769,0.748,0.622	0.163
12345	14903	ENSMUSG00000060798	Intu	chr3	+	40664259	40664345	40653705	40654253	40672570	40672774	14903	12,23,27	0,1,1	15,18,12	3,2,1	161	75	0.00449768	0.460338	1.0,0.915,0.926	0.7,0.807,0.848	0.162
40195	48114	ENSMUSG00000035248	Tut7	chr13	-	59779136	59779201	59778751	59778815	59782017	59782343	48114	14,17,14	13,13,16	12,15,7	27,27,16	140	75	0.00956343	0.634301	0.366,0.412,0.319	0.192,0.229,0.19	0.162
18274	21969	ENSMUSG00000040537	Adam22	chr5	-	8087981	8088068	8086593	8086623	8090141	8090252	21969	24,33,44	3,5,4	24,27,28	4,6,14	162	75	0.0248971	0.942722	0.787,0.753,0.836	0.735,0.676,0.481	0.161
17582	21174	ENSMUSG00000040003	Magi2	chr5	+	20543584	20543626	20534336	20534526	20550206	20550298	21174	60,68,76	7,10,7	63,44,40	20,11,13	117	75	0.000672396	0.184456	0.846,0.813,0.874	0.669,0.719,0.664	0.16
8869	10795	ENSMUSG00000043257	Pigv	chr4	-	133664657	133665779	133660386	133662791	133672318	133672647	10795	224166119	0,1,0	174128117	2,2,2	1197	75	0.00117906	0.237733	1.0,0.912,1.0	0.845,0.8,0.786	0.16
35681	42743	ENSMUSG00000022177	Haus4	chr14	-	54550641	54550754	54549892	54550036	54552136	54552210	42743	7,7,2	9,4,8	3,3,0	7,9,4	188	75	0.0443716	1	0.237,0.411,0.091	0.146,0.117,0.0	0.159
9026	10980	ENSMUSG00000041161	Otud3	chr4	-	138905156	138905269	138901851	138901974	138909481	138909630	10980	47,48,66	1,4,3	48,39,31	7,5,5	188	75	0.00796155	0.580073	0.949,0.827,0.898	0.732,0.757,0.712	0.158
25794	30926	ENSMUSG00000025261	Huwe1	chrX	+	151803755	151803802	151803468	151803569	151804445	151804511	30926	2,3,3	2,5,2	1,0,2	5,3,1	122	75	0.0284236	1	0.381,0.269,0.48	0.109,0.0,0.551	0.157
2521	3336	ENSMUSG00000022747	St3gal6	chr16	-	58523501	58523672	58507447	58507614	58523926	58524134	3336	25,31,30	2,0,3	36,31,29	6,1,8	246	75	0.0439031	1	0.792,1.0,0.753	0.647,0.904,0.525	0.156
25548	30645	ENSMUSG00000033460	Armcx1	chrX	+	134718369	134718461	134717987	134718050	134718919	134718992	30645	156117108	34,47,34	121,46,62	54,36,33	167	75	0.0049877	0.480033	0.673,0.528,0.588	0.502,0.365,0.458	0.155
37642	45075	ENSMUSG00000029778	Adcyap1r1	chr6	+	55491226	55491310	55487658	55487742	55494076	55494206	45075	73,36,55	1,2,1	32,39,32	5,2,6	159	75	0.000560691	0.16588	0.972,0.895,0.963	0.751,0.902,0.716	0.154
37644	45077	ENSMUSG00000029778	Adcyap1r1	chr6	+	55491229	55491310	55487658	55487742	55494076	55494206	45077	70,37,56	1,2,1	32,38,32	5,2,6	156	75	0.000552146	0.164932	0.971,0.899,0.964	0.755,0.901,0.719	0.153
25753	30878	ENSMUSG00000058246	Gm10037	chr13	+	67833231	67833358	67831105	67831153	67833794	67833871	30878	38,24,36	0,0,2	32,12,21	0,2,3	202	75	0.0237285	0.931719	1.0,1.0,0.87	1.0,0.69,0.722	0.153
13842	16718	ENSMUSG00000055489	Ano5	chr7	+	51535447	51535489	51526197	51526251	51537721	51537835	16718	2,4,2	7,6,3	1,0,1	11,2,2	117	75	0.0021296	0.321641	0.155,0.299,0.299	0.055,0.0,0.243	0.152
35596	42644	ENSMUSG00000051113	Fam71e1	chr7	+	44497502	44497633	44496671	44497064	44500149	44500438	42644	21,15,14	0,1,0	15,11,16	3,0,2	206	75	0.00788467	0.577998	1.0,0.845,1.0	0.645,1.0,0.744	0.152
21577	25910	ENSMUSG00000036009	Mettl25	chr10	-	105833104	105833280	105832850	105833015	105836126	105836220	25910	10,4,4	14,2,13	2,0,4	12,13,8	251	75	0.00859217	0.593482	0.176,0.374,0.084	0.047,0.0,0.13	0.152
21471	25784	ENSMUSG00000078490	Cfap74	chr4	+	155424672	155424830	155423909	155424012	155425996	155426192	25784	8,13,21	0,0,2	24,14,15	2,2,1	233	75	0.0186273	0.851681	1.0,1.0,0.772	0.794,0.693,0.828	0.152
28803	34565	ENSMUSG00000007837	Prrg2	chr7	-	45060204	45060415	45059971	45060011	45060740	45060892	34565	49,34,15	0,0,1	33,32,24	3,3,1	286	75	0.000325991	0.121722	1.0,1.0,0.797	0.743,0.737,0.863	0.151
1747	2293	ENSMUSG00000032842	Abcc10	chr17	-	46310037	46310233	46306956	46307300	46310376	46310530	2293	51,45,21	1,1,0	32,40,33	2,5,1	271	75	0.00085729	0.19497	0.934,0.926,1.0	0.816,0.689,0.901	0.151
12241	14781	ENSMUSG00000023015	Racgap1	chr15	-	99643392	99643523	99642882	99642971	99651506	99651612	14781	9,5,11	12,6,7	6,3,0	7,8,6	206	75	0.0383264	1	0.214,0.233,0.364	0.238,0.12,0.0	0.151
17461	21038	ENSMUSG00000028613	Lrp8	chr4	+	107848280	107848403	107847440	107847566	107850103	107850142	21038	45,41,53	5,2,3	62,45,32	9,3,12	198	75	0.0394163	1	0.773,0.886,0.87	0.723,0.85,0.503	0.151
24212	29061	ENSMUSG00000028163	Nfkb1	chr3	-	135639139	135639156	135626594	135626743	135655499	135655598	29061	10,11,13	33,28,16	11,8,0	40,25,24	92	75	0.0313547	1	0.198,0.243,0.398	0.183,0.207,0.0	0.15
9777	11892	ENSMUSG00000045903	Npas4	chr19	-	4987777	4987887	4987314	4987450	4988074	4988348	11892	3,13,13	0,1,0	22,13,14	2,1,2	185	75	0.00891318	0.60715	1.0,0.841,1.0	0.817,0.841,0.739	0.148
15621	18894	ENSMUSG00000028073	Pear1	chr3	-	87751853	87751942	87751649	87751773	87752106	87752319	18894	18,12,10	1,0,0	16,17,13	3,1,1	164	75	0.0117277	0.699601	0.892,1.0,1.0	0.709,0.886,0.856	0.147
33003	39588	ENSMUSG00000021792	Prxl2a	chr14	-	41005640	41005721	41004040	41004203	41008198	41008266	39588	1,3,2	10,13,1	0,1,0	5,2,4	156	75	0.0371401	1	0.046,0.1,0.49	0.0,0.194,0.0	0.147
15515	18761	ENSMUSG00000027855	Sycp1	chr3	-	102923000	102923070	102922387	102922461	102925200	102925259	18761	75,82,93	3,3,4	79,51,46	10,9,6	145	75	0.00033027	0.122188	0.928,0.934,0.923	0.803,0.746,0.799	0.146
15988	19329	ENSMUSG00000036817	Sun1	chr5	+	139230772	139230838	139226705	139226885	139233470	139233569	19329	69,52,42	18,14,18	68,28,28	34,18,16	141	75	0.0172719	0.832003	0.671,0.664,0.554	0.515,0.453,0.482	0.146
5000	6210	ENSMUSG00000004698	Hdac9	chr12	-	34407765	34407897	34402751	34402867	34429497	34429619	6210	57,42,55	3,5,6	53,37,47	9,8,9	207	75	0.0287076	1	0.873,0.753,0.769	0.681,0.626,0.654	0.145
806	989	ENSMUSG00000042439	Zfp532	chr18	+	65582726	65582809	65579911	65580510	65582896	65583006	989	5,5,4	8,3,8	1,1,2	10,7,2	158	75	0.0108526	0.674559	0.229,0.442,0.192	0.045,0.064,0.322	0.144
808	992	ENSMUSG00000042439	Zfp532	chr18	+	65582726	65582809	65581086	65581148	65582896	65583006	992	7,6,6	26,20,6	1,1,3	16,16,18	158	75	0.00217901	0.326658	0.113,0.125,0.322	0.029,0.029,0.073	0.143
18165	21843	ENSMUSG00000022237	Ankrd33b	chr15	-	31325085	31325215	31304991	31305132	31367038	31367532	21843	26,24,31	1,2,0	32,21,13	5,1,2	205	75	0.0100002	0.642146	0.905,0.814,1.0	0.701,0.885,0.704	0.143
38624	46247	ENSMUSG00000040938	Slc16a11	chr11	+	70215060	70215098	70214504	70214675	70215283	70215675	46247	20,17,7	0,0,0	19,10,13	3,1,1	113	75	0.0323472	1	1.0,1.0,1.0	0.808,0.869,0.896	0.142
31465	37787	ENSMUSG00000087177	E130307A14Rik	chr10	-	39654521	39654688	39645555	39645808	39681472	39681549	37787	44,23,39	1,0,0	28,21,21	3,0,2	242	75	0.0102309	0.64972	0.932,1.0,1.0	0.743,1.0,0.765	0.141
3348	4281	ENSMUSG00000023007	Prpf40b	chr15	+	99301786	99301984	99295270	99295428	99303282	99303363	4281	8,10,10	6,12,7	3,8,7	14,18,11	273	75	0.011684	0.699064	0.268,0.186,0.282	0.056,0.109,0.149	0.141
19181	23050	ENSMUSG00000027674	Pex5l	chr3	-	33080464	33080536	33014964	33015076	33142848	33143247	23050	77,51,54	24,15,15	48,41,33	25,15,25	147	75	0.0229911	0.919779	0.621,0.634,0.647	0.495,0.582,0.402	0.141
16953	20456	ENSMUSG00000026109	Tmeff2	chr1	+	50925541	50925746	50914230	50914328	50927747	50928119	20456	12,12,19	0,0,1	23,12,14	1,1,1	280	75	0.0334306	1	1.0,1.0,0.836	0.86,0.763,0.789	0.141
37043	44356	ENSMUSG00000036466	Megf11	chr9	+	64697806	64697908	64695363	64695482	64700096	64700153	44356	105,75,49	22,15,17	69,77,80	30,39,30	177	75	0.00676101	0.538588	0.669,0.679,0.55	0.494,0.456,0.531	0.139
23307	28028	ENSMUSG00000024830	Rps6kb2	chr19	-	4159565	4159705	4159402	4159460	4161067	4161215	28028	47,52,49	19,22,19	41,25,33	33,20,20	215	75	0.00857068	0.593482	0.463,0.452,0.474	0.302,0.304,0.365	0.139
14968	18095	ENSMUSG00000037355	Uvssa	chr5	+	33402493	33402599	33392055	33392184	33408808	33408980	18095	25,9,36	1,0,0	21,30,21	2,0,4	181	75	0.0038264	0.420917	0.912,1.0,1.0	0.813,1.0,0.685	0.138
38592	46207	ENSMUSG00000032782	Cntrob	chr11	-	69302851	69302966	69300242	69300315	69303093	69303264	46207	39,40,49	0,0,1	38,35,26	3,1,3	190	75	0.00110498	0.228571	1.0,1.0,0.951	0.833,0.933,0.774	0.137
22591	27153	ENSMUSG00000029061	Mmp23	chr4	-	155651430	155651595	155651238	155651349	155651984	155652152	27153	40,42,32	2,0,1	30,29,34	2,4,2	240	75	0.0103795	0.65328	0.862,1.0,0.909	0.824,0.694,0.842	0.137
13160	15880	ENSMUSG00000038718	Pbx3	chr2	-	34176748	34176861	34175864	34175954	34178176	34178342	15880	68,62,39	10,8,11	69,40,35	19,12,14	188	75	0.0436314	1	0.731,0.756,0.586	0.592,0.571,0.499	0.137
6274	7769	ENSMUSG00000031371	Haus7	chrX	-	73452998	73453060	73448191	73448350	73454866	73454934	7769	33,28,32	0,0,0	29,18,17	0,3,2	137	75	0.0450287	1	1.0,1.0,1.0	1.0,0.767,0.823	0.137
36595	43822	ENSMUSG00000074415	Mir100hg	chr9	+	41393380	41393417	41393193	41393299	41402123	41402263	43822	1,1,2	6,5,6	0,0,0	7,3,2	112	75	0.0486748	1	0.1,0.118,0.182	0.0,0.0,0.0	0.133
13741	16596	ENSMUSG00000010721	Lmbr1	chr5	-	29323801	29323824	29292822	29292949	29346766	29346906	16596	14,22,15	0,2,1	18,11,11	1,2,4	98	75	0.0324899	1	1.0,0.894,0.92	0.932,0.808,0.678	0.132
28711	34462	ENSMUSG00000085385	Snhg17	chr2	-	158358204	158358340	158357197	158357263	158359181	158359432	34462	4,5,6	6,8,7	5,2,0	12,8,5	211	75	0.0428007	1	0.192,0.182,0.234	0.129,0.082,0.0	0.132
27528	32969	ENSMUSG00000021541	Trpc7	chr13	-	56826849	56826973	56822424	56822641	56831285	56831450	32969	2,5,1	9,7,2	2,0,0	13,6,5	199	75	0.00308721	0.391142	0.077,0.212,0.159	0.055,0.0,0.0	0.131
31139	37421	ENSMUSG00000015501	Hivep2	chr10	+	14004200	14004275	13967023	13967080	14066582	14066684	37421	46,59,64	2,1,4	38,47,44	9,5,3	150	75	0.00639105	0.52597	0.92,0.967,0.889	0.679,0.825,0.88	0.131
24301	29173	ENSMUSG00000000600	Krit1	chr5	+	3813271	3813419	3812741	3812857	3818526	3818569	29173	11,8,14	1,0,1	13,9,9	5,1,0	223	75	0.00747385	0.561249	0.787,1.0,0.825	0.467,0.752,1.0	0.131
12925	15590	ENSMUSG00000023764	Sfi1	chr11	-	3165253	3165321	3164556	3164713	3165575	3165678	15590	3,1,4	10,6,10	0,0,0	6,5,10	143	75	0.000481291	0.149296	0.136,0.08,0.173	0.0,0.0,0.0	0.13
22915	27546	ENSMUSG00000040594	Ranbp17	chr11	-	33500679	33500770	33493250	33493417	33504681	33504828	27546	40,29,23	2,0,2	28,23,17	5,2,2	166	75	0.021797	0.896009	0.9,1.0,0.839	0.717,0.839,0.793	0.13
18109	21781	ENSMUSG00000011257	Pabpc4	chr4	+	123295749	123295836	123295201	123295321	123295929	123296057	21781	52,35,18	16,14,9	38,21,16	27,11,13	162	75	0.0350667	1	0.601,0.536,0.481	0.395,0.469,0.363	0.13
34055	40817	ENSMUSG00000037022	Mmaa	chr8	-	79284208	79284446	79281180	79281654	79294913	79294937	40817	114111119	13,7,10	96,116,86	24,12,12	313	75	0.0394848	1	0.678,0.792,0.74	0.489,0.698,0.632	0.13
13614	16418	ENSMUSG00000063659	Zbtb18	chr1	+	177443984	177444092	177443223	177443341	177447088	177447145	16418	21,15,20	20,16,10	15,12,12	29,23,12	183	75	0.0322879	1	0.301,0.278,0.45	0.175,0.176,0.291	0.129
29906	35911	ENSMUSG00000037996	Slc24a2	chr4	-	87176161	87176347	87072441	87073296	87226882	87227963	35911	230300301	11,10,21	222257218	18,30,29	261	75	0.00026185	0.10666	0.857,0.896,0.805	0.78,0.711,0.684	0.128
14718	17779	ENSMUSG00000037692	Ahdc1	chr4	+	133055294	133055505	133055012	133055203	133060661	133060822	17779	6,3,2	3,11,4	1,1,0	4,3,1	286	75	0.00410762	0.438212	0.344,0.067,0.116	0.062,0.08,0.0	0.128
10763	13043	ENSMUSG00000028789	Azin2	chr4	-	128959783	128959957	128950599	128950772	128961362	128961559	13043	157,115,89	5,7,6	129,95,84	12,13,10	249	75	0.00487322	0.475426	0.904,0.832,0.817	0.764,0.688,0.717	0.128
19034	22881	ENSMUSG00000053580	Tanc2	chr11	+	105919950	105920051	105916913	105917060	105921747	105924115	22881	69,56,103	2,0,1	75,35,26	0,2,6	176	75	0.0124073	0.717249	0.936,1.0,0.978	1.0,0.882,0.649	0.128
36911	44200	ENSMUSG00000032298	Neil1	chr9	-	57145097	57145217	57144637	57144737	57146600	57147034	44200	24,14,15	0,1,0	13,13,10	1,1,1	195	75	0.0149407	0.791717	1.0,0.843,1.0	0.833,0.833,0.794	0.128
1302	1583	ENSMUSG00000024238	Zeb1	chr18	+	5594372	5594472	5593307	5593919	5633203	5633357	1583	4,0,4	6,7,4	3,0,0	8,6,2	175	75	0.0174179	0.832003	0.222,0.0,0.3	0.138,0.0,0.0	0.128
26677	31949	ENSMUSG00000019961	Tmpo	chr10	-	91153277	91153397	91153084	91153180	91158747	91158845	31949	28,13,17	28,16,11	8,15,11	21,23,20	195	75	0.0184539	0.848153	0.278,0.238,0.373	0.128,0.201,0.175	0.128
7781	9536	ENSMUSG00000029086	Prom1	chr5	-	44058625	44058652	44055877	44056083	44063125	44063184	9536	46,58,82	23,39,38	39,46,30	28,37,39	102	75	0.020415	0.874594	0.595,0.522,0.613	0.506,0.478,0.361	0.128
38588	46199	ENSMUSG00000052921	Arhgef15	chr11	-	68946560	68946643	68946300	68946470	68946983	68947136	46199	83,68,38	4,2,2	69,41,21	7,4,4	158	75	0.0202461	0.874594	0.908,0.942,0.9	0.824,0.83,0.714	0.127
10630	12889	ENSMUSG00000019888	Mgat4c	chr10	+	101889302	101889429	101863991	101864030	102011732	102011844	12889	4,1,2	8,3,6	0,0,0	7,2,2	202	75	0.00168836	0.292415	0.157,0.11,0.11	0.0,0.0,0.0	0.126
7880	9657	ENSMUSG00000046138	9930021J03Rik	chr19	-	29786248	29786449	29753599	29755017	29805281	29805507	9657	119132114	21,13,16	115,81,76	27,18,18	276	75	0.0218283	0.896383	0.606,0.734,0.659	0.536,0.55,0.534	0.126
34896	41828	ENSMUSG00000039599	Fam149b	chr14	+	20358023	20358140	20352703	20352837	20374329	20374390	41828	38,44,42	1,0,0	40,39,25	4,0,3	192	75	0.00153289	0.278687	0.937,1.0,1.0	0.796,1.0,0.765	0.125
3112	4000	ENSMUSG00000038055	Dexi	chr16	-	10518628	10518755	10514884	10515036	10519076	10519167	4000	3,1,2	4,2,2	0,1,0	2,1,2	202	75	0.00498271	0.480033	0.218,0.157,0.271	0.0,0.271,0.0	0.125
36336	43513	ENSMUSG00000041488	Stx3	chr19	-	11791745	11791845	11790047	11790093	11803493	11803577	43513	112,84,119	8,3,12	68,85,72	13,9,12	175	75	0.0130419	0.739701	0.857,0.923,0.81	0.692,0.802,0.72	0.125
36309	43477	ENSMUSG00000036180	Gatad2a	chr8	-	69912163	69912238	69911676	69911869	69912922	69913224	43477	52,59,57	27,24,23	56,37,36	28,34,31	150	75	0.0302264	1	0.491,0.551,0.553	0.5,0.352,0.367	0.125
23492	28228	ENSMUSG00000045690	Wdr89	chr12	-	75640803	75641016	75631396	75633508	75669471	75669527	28228	5,3,6	9,11,3	3,0,0	4,13,8	288	75	0.000870272	0.19497	0.126,0.066,0.342	0.163,0.0,0.0	0.124
6986	8602	ENSMUSG00000016510	Mtif3	chr5	-	146963220	146963380	146958824	146959276	146963722	146963787	8602	15,5,9	20,12,7	7,5,1	22,14,9	235	75	0.0121233	0.706482	0.193,0.117,0.291	0.092,0.102,0.034	0.124
29568	35531	ENSMUSG00000022708	Zbtb20	chr16	+	43146896	43146943	43072423	43072469	43232758	43232820	35531	6,9,12	0,0,1	5,12,10	0,4,1	122	75	0.0134292	0.751102	1.0,1.0,0.881	1.0,0.648,0.86	0.124
20759	24916	ENSMUSG00000059772	Slx1b	chr7	-	126692752	126692804	126691927	126692659	126695424	126695639	24916	10,15,9	20,15,20	7,3,3	17,15,11	127	75	0.0411559	1	0.228,0.371,0.21	0.196,0.106,0.139	0.123
15870	19196	ENSMUSG00000055897	Ppp4r1l-ps	chr2	-	173600765	173601042	173597132	173597187	173608732	173608818	19196	3,4,6	7,9,4	1,0,0	4,7,5	352	75	0.000141645	0.0761597	0.084,0.087,0.242	0.051,0.0,0.0	0.121
27646	33117	ENSMUSG00000062861	Zfp28	chr7	+	6392593	6392713	6392181	6392296	6393366	6393589	33117	2,8,5	6,6,5	0,4,2	10,5,5	195	75	0.0337867	1	0.114,0.339,0.278	0.0,0.235,0.133	0.121
16640	20102	ENSMUSG00000005583	Mef2c	chr13	+	83625264	83625324	83592777	83592981	83625469	83625607	20102	58,35,50	4,0,2	42,26,28	3,4,4	135	75	0.0318469	1	0.89,1.0,0.933	0.886,0.783,0.795	0.12
37041	44354	ENSMUSG00000036466	Megf11	chr9	+	64697306	64697373	64695363	64695482	64700096	64700153	44354	42,33,31	22,15,17	37,38,44	30,39,30	142	75	0.0331107	1	0.502,0.537,0.491	0.394,0.34,0.437	0.12
28802	34564	ENSMUSG00000007837	Prrg2	chr7	-	45060204	45060386	45059971	45060011	45060740	45060892	34564	57,47,18	0,0,1	43,37,30	3,3,1	257	75	0.000712262	0.190395	1.0,1.0,0.84	0.807,0.783,0.897	0.118
11493	13883	ENSMUSG00000049327	Kmt5a	chr5	+	124445968	124446084	124439929	124440015	124447213	124447370	13883	58,32,33	1,0,4	30,38,29	9,2,1	191	75	0.0394873	1	0.958,1.0,0.764	0.567,0.882,0.919	0.118
22940	27581	ENSMUSG00000056476	Med12l	chr3	+	59039165	59039198	59037559	59037751	59042253	59042413	27581	32,53,59	10,12,21	21,35,37	9,14,26	108	75	0.045718	1	0.69,0.754,0.661	0.618,0.635,0.497	0.118
28416	34073	ENSMUSG00000069678	Pcgf1	chr6	+	83078400	83078478	83077868	83078238	83078894	83078995	34073	76,40,57	0,1,2	45,33,27	2,4,3	153	75	0.00292808	0.386485	1.0,0.951,0.933	0.917,0.802,0.815	0.117
37985	45487	ENSMUSG00000003363	Pld3	chr7	-	27545187	27545285	27542815	27542904	27552997	27553151	45487	69,51,40	1,1,2	58,34,45	3,5,4	173	75	0.00667852	0.538414	0.968,0.957,0.897	0.893,0.747,0.83	0.117
25549	30646	ENSMUSG00000033460	Armcx1	chrX	+	134718369	134718818	134717987	134718050	134718919	134719313	30646	349256261	34,47,34	282151156	54,36,33	524	75	0.0171455	0.832003	0.595,0.438,0.524	0.428,0.375,0.404	0.117
2324	3098	ENSMUSG00000025008	Tctn3	chr19	-	40609201	40609332	40608901	40609010	40611293	40611412	3098	68,52,65	1,0,3	87,42,50	5,2,6	206	75	0.00454105	0.462005	0.961,1.0,0.887	0.864,0.884,0.752	0.116
5038	6249	ENSMUSG00000020648	Dus4l	chr12	-	31648765	31648887	31646620	31646738	31652290	31652441	6249	28,32,48	0,1,0	41,37,32	1,4,2	197	75	0.00163022	0.287075	1.0,0.924,1.0	0.94,0.779,0.859	0.115
9186	11168	ENSMUSG00000032998	Foxj3	chr4	+	119609989	119610091	119602408	119602492	119616507	119616636	11168	119,94,182	32,32,64	93,101,82	45,50,44	177	75	0.00717054	0.549732	0.612,0.555,0.546	0.467,0.461,0.441	0.115
14338	17330	ENSMUSG00000018417	Myo1b	chr1	-	51766821	51766908	51763889	51763964	51769003	51769090	17330	26,36,46	2,1,0	43,19,24	1,2,5	162	75	0.00990197	0.638891	0.858,0.943,1.0	0.952,0.815,0.69	0.115
4095	5171	ENSMUSG00000022231	Sema5a	chr15	+	32269682	32269773	32244823	32245299	32347219	32347316	5171	0,4,5	18,11,9	0,0,0	11,6,14	166	75	0.000771677	0.19497	0.0,0.141,0.201	0.0,0.0,0.0	0.114
11685	14112	ENSMUSG00000029810	Tmem176b	chr6	-	48840360	48840453	48838171	48838362	48840995	48841078	14112	21,21,19	25,25,17	20,6,11	32,17,22	168	75	0.0363624	1	0.273,0.273,0.333	0.218,0.136,0.182	0.114
8870	10796	ENSMUSG00000043257	Pigv	chr4	-	133669737	133669860	133662253	133662791	133672318	133672647	10796	42,36,27	0,1,0	40,38,26	2,2,2	198	75	0.00399916	0.431204	1.0,0.932,1.0	0.883,0.878,0.831	0.113
19967	23994	ENSMUSG00000027300	Ubox5	chr2	-	130614888	130616742	130604484	130604626	130629915	130630027	23994	475551585	5,2,0	614493511	3,8,6	1929	75	0.0275353	0.985545	0.787,0.915,1.0	0.888,0.706,0.768	0.113
10090	12246	ENSMUSG00000037536	Fbxo34	chr14	+	47507264	47507446	47472623	47472717	47529174	47531900	12246	7,5,5	18,20,3	1,0,5	16,9,9	257	75	0.0312121	1	0.102,0.068,0.327	0.018,0.0,0.14	0.113
8557	10443	ENSMUSG00000030302	Atp2b2	chr6	-	113797109	113797151	113796238	113796397	113802485	113802545	10443	56,70,53	11,12,4	48,38,50	15,10,12	117	75	0.0400906	1	0.765,0.789,0.895	0.672,0.709,0.728	0.113
6941	8551	ENSMUSG00000049411	Tmem241	chr18	-	12113394	12113472	12104098	12104180	12118403	12118450	8551	33,32,20	1,0,0	29,27,21	3,2,1	153	75	0.00371452	0.416089	0.942,1.0,1.0	0.826,0.869,0.911	0.112
12919	15580	ENSMUSG00000023764	Sfi1	chr11	-	3135282	3135542	3133071	3133207	3135653	3135830	15580	51,26,25	0,2,1	33,28,26	7,0,2	335	75	0.0139023	0.765879	1.0,0.744,0.848	0.513,1.0,0.744	0.112
36160	43302	ENSMUSG00000032925	Itgbl1	chr14	+	123843796	123843937	123840562	123840685	123846438	123846579	43302	15,19,21	1,1,0	12,12,9	1,1,1	216	75	0.0261259	0.960396	0.839,0.868,1.0	0.806,0.806,0.758	0.112
21394	25682	ENSMUSG00000067786	Nnat	chr2	+	157560447	157560535	157560120	157560260	157561541	157561780	25682	13,2,6	38,17,5	4,3,2	34,15,12	163	75	0.0481348	1	0.136,0.051,0.356	0.051,0.084,0.071	0.112
11121	13452	ENSMUSG00000056870	Gulp1	chr1	+	44773639	44773663	44773270	44773387	44774052	44774145	13452	4,3,4	16,12,12	1,3,0	19,13,17	99	75	0.0086095	0.593482	0.159,0.159,0.202	0.038,0.149,0.0	0.111
30354	36470	ENSMUSG00000046879	Irgm1	chr11	-	48868561	48868780	48865244	48867003	48871093	48871374	36470	40,28,24	31,14,12	18,14,13	17,17,13	294	75	0.0449653	1	0.248,0.338,0.338	0.213,0.174,0.203	0.111
27874	33390	ENSMUSG00000028476	Reck	chr4	+	43930575	43930752	43930192	43930315	43930888	43931060	33390	4,2,8	10,8,10	0,0,2	12,14,15	252	75	2.91664e-05	0.0273116	0.106,0.069,0.192	0.0,0.0,0.038	0.11
40234	48168	ENSMUSG00000021482	Prxl2c	chr13	-	64297254	64297386	64275627	64275856	64308821	64308927	48168	142143130	6,10,11	146103115	15,18,13	207	75	0.0102203	0.64972	0.896,0.838,0.811	0.779,0.675,0.762	0.11
5647	6993	ENSMUSG00000002871	Tpra1	chr6	+	88908250	88908316	88907940	88908072	88909289	88909376	6993	75,65,67	6,4,2	114,71,53	11,12,8	141	75	0.00919553	0.619208	0.869,0.896,0.947	0.846,0.759,0.779	0.109
27328	32729	ENSMUSG00000030541	Idh2	chr7	-	80098135	80098381	80097803	80097955	80098770	80098914	32729	174123119	3,3,2	150,70,100	2,8,5	321	75	0.0327626	1	0.931,0.905,0.933	0.946,0.672,0.824	0.109
736	907	ENSMUSG00000034006	Slc66a2	chr18	+	80272461	80272515	80263419	80263553	80283275	80283492	907	69,66,40	44,46,31	53,50,35	55,48,47	129	75	0.0139542	0.766673	0.477,0.455,0.429	0.359,0.377,0.302	0.108
25446	30534	ENSMUSG00000026289	Atg16l1	chr1	+	87775080	87775128	87774144	87774231	87775756	87775859	30534	59,50,45	3,0,3	47,38,39	4,7,4	123	75	0.0071443	0.549732	0.923,1.0,0.901	0.878,0.768,0.856	0.107
16198	19595	ENSMUSG00000066595	Flvcr1	chr1	-	191021075	191021256	191015357	191015498	191025376	191026158	19595	45,80,59	1,0,0	63,42,55	3,2,2	256	75	0.00136438	0.259358	0.929,1.0,1.0	0.86,0.86,0.89	0.106
22780	27372	ENSMUSG00000024985	Tcf7l2	chr19	+	55926683	55926756	55923895	55923944	55931433	55932209	27372	1,1,0	4,0,5	5,0,3	3,1,3	148	75	0.0184783	0.848153	0.112,1.0,0.0	0.458,0.0,0.336	0.106
30082	36141	ENSMUSG00000030788	Rnf141	chr7	-	110837076	110837270	110833736	110833845	110844338	110844350	36141	305270359	20,19,17	250246169	28,25,20	269	75	0.00246848	0.350306	0.81,0.798,0.855	0.713,0.733,0.702	0.105
10632	12895	ENSMUSG00000019888	Mgat4c	chr10	+	102370288	102370393	102350934	102350984	102378151	102378227	12895	2,3,3	0,1,1	5,1,4	1,3,0	180	75	0.0219655	0.896812	1.0,0.556,0.556	0.676,0.122,1.0	0.105
14169	17116	ENSMUSG00000028556	Dock7	chr4	-	99020020	99020091	99016626	99016765	99023341	99023390	17116	52,64,85	3,5,6	72,60,84	12,12,7	146	75	0.0225644	0.905404	0.899,0.868,0.879	0.755,0.72,0.86	0.104
34231	41015	ENSMUSG00000074797	Itpa	chr2	+	130672059	130672338	130671555	130671620	130674238	130674270	41015	110,89,115	2,1,3	94,89,85	8,5,1	354	75	0.0243441	0.939426	0.921,0.95,0.89	0.713,0.79,0.947	0.104
16142	19515	ENSMUSG00000027845	Dclre1b	chr3	-	103808071	103808237	103805933	103807576	103808899	103809202	19515	44,82,53	2,0,0	53,39,44	5,1,2	241	75	0.00142154	0.266629	0.873,1.0,1.0	0.767,0.924,0.873	0.103
8996	10938	ENSMUSG00000028797	Tmem234	chr4	+	129601406	129601533	129600982	129601243	129602194	129602261	10938	67,49,49	51,68,28	41,35,37	55,46,60	202	75	0.0247482	0.942722	0.328,0.211,0.394	0.217,0.22,0.186	0.103
12083	14585	ENSMUSG00000029319	Coq2	chr5	-	100667891	100668058	100663579	100663701	100673988	100674284	14585	233176176	30,28,19	207161115	41,28,29	242	75	0.0182423	0.845562	0.706,0.661,0.742	0.61,0.641,0.551	0.102
1961	2576	ENSMUSG00000048440	Cyp4f16	chr17	+	32540270	32540415	32536994	32537196	32542737	32542791	2576	45,21,39	1,0,2	31,43,29	2,3,2	220	75	0.029912	1	0.939,1.0,0.869	0.841,0.83,0.832	0.102
3212	4113	ENSMUSG00000005981	Trap1	chr16	-	4056329	4056439	4054753	4054909	4062329	4062401	4113	92,57,83	4,2,1	109,49,47	5,6,4	185	75	0.0285646	1	0.903,0.92,0.971	0.898,0.768,0.826	0.101
68	79	ENSMUSG00000025027	Xpnpep1	chr19	-	53032008	53032097	53025258	53025383	53038513	53038553	79	133115106	20,33,26	101,98,72	29,35,28	164	75	0.0432244	1	0.753,0.614,0.651	0.614,0.561,0.54	0.101
26082	31247	ENSMUSG00000025871	4833439L19Rik	chr13	-	54564514	54564621	54556367	54556651	54565181	54565303	31247	234161139	73,58,35	239202149	49,32,35	182	75	0.00520282	0.493668	0.569,0.534,0.621	0.668,0.722,0.637	-0.101
39744	47557	ENSMUSG00000038094	Atp13a4	chr16	-	29415782	29415879	29409700	29409872	29417764	29417874	47557	42,41,37	5,4,1	38,28,34	3,0,0	172	75	0.00672917	0.538414	0.786,0.817,0.942	0.847,1.0,1.0	-0.101
35671	42729	ENSMUSG00000030727	Rabep2	chr7	+	126444522	126444578	126444417	126444429	126444819	126444936	42729	22,27,22	5,0,2	39,24,21	3,0,0	131	75	0.017354	0.832003	0.716,1.0,0.863	0.882,1.0,1.0	-0.101
7527	9238	ENSMUSG00000001143	Lman2l	chr1	-	36429422	36429455	36428299	36428461	36439608	36439726	9238	25,23,17	3,1,2	31,19,28	1,0,0	108	75	0.0071501	0.549732	0.853,0.941,0.855	0.956,1.0,1.0	-0.102
31988	38421	ENSMUSG00000032497	Lrrfip2	chr9	+	111213812	111213914	111205754	111205847	111214140	111214273	38421	122128185	51,26,35	153137108	27,17,20	177	75	0.046267	1	0.503,0.676,0.691	0.706,0.773,0.696	-0.102
30329	36430	ENSMUSG00000090386	Mir99ahg	chr16	+	77679976	77680023	77596898	77596959	77691234	77691397	36430	18,17,10	1,2,1	20,11,9	1,0,0	122	75	0.0245992	0.941166	0.917,0.839,0.86	0.925,1.0,1.0	-0.103
22337	26849	ENSMUSG00000026723	Trdmt1	chr2	-	13516658	13516716	13516014	13516144	13519755	13520099	26849	23,15,24	3,1,7	22,17,21	1,2,1	133	75	0.0350459	1	0.812,0.894,0.659	0.925,0.827,0.922	-0.103
9761	11872	ENSMUSG00000035392	Dennd1a	chr2	-	38126528	38126648	38048724	38048794	38159806	38159850	11872	84,77,102	3,5,16	76,105,64	2,3,2	195	75	0.00365685	0.413877	0.915,0.856,0.71	0.936,0.931,0.925	-0.104
24178	29019	ENSMUSG00000052675	Zfp112	chr7	+	24118334	24118383	24112323	24112436	24122233	24122360	29019	5,5,8	1,1,1	5,15,3	0,0,1	124	75	0.016487	0.822711	0.752,0.752,0.829	1.0,1.0,0.645	-0.104
15397	18619	ENSMUSG00000030854	Ptpn5	chr7	-	47133037	47133106	47112746	47112797	47133255	47133576	18619	0,0,2	14,5,9	4,2,0	11,3,8	144	75	0.0236038	0.930448	0.0,0.0,0.104	0.159,0.258,0.0	-0.104
24671	29640	ENSMUSG00000022012	Enox1	chr14	+	77632562	77632619	77615438	77615556	77637615	77637800	29640	3,8,3	16,32,25	6,12,6	27,23,10	132	75	0.0430854	1	0.096,0.124,0.064	0.112,0.229,0.254	-0.104
32524	39051	ENSMUSG00000029221	Slc30a9	chr5	+	67324676	67324733	67315725	67315845	67326852	67326952	39051	293231330	71,72,83	342187192	29,34,41	132	75	0.0010717	0.228571	0.701,0.646,0.693	0.87,0.758,0.727	-0.105
14777	17855	ENSMUSG00000026707	Nsun6	chr2	-	15039732	15039842	15038073	15038227	15042226	15042306	17855	24,31,15	4,3,1	40,11,15	0,2,0	185	75	0.00260049	0.362863	0.709,0.807,0.859	1.0,0.69,1.0	-0.105
20550	24676	ENSMUSG00000006276	Eps15l1	chr8	-	72358312	72358445	72340998	72341524	72367903	72367986	24676	103,108,89	10,8,5	108,87,88	5,3,0	208	75	0.00492327	0.47725	0.788,0.83,0.865	0.886,0.913,1.0	-0.105
28096	33660	ENSMUSG00000054280	Prr14l	chr5	-	32844043	32844564	32835615	32835688	32854092	32854256	33660	168208208	7,10,7	163190174	3,5,3	596	75	0.0407824	1	0.751,0.724,0.789	0.872,0.827,0.879	-0.105
2504	3315	ENSMUSG00000022911	Arl13b	chr16	-	62830742	62830813	62825604	62827413	62846684	62847040	3315	37,36,39	3,8,2	39,24,25	0,2,1	146	75	0.00230031	0.336095	0.864,0.698,0.909	1.0,0.86,0.928	-0.106
15177	18357	ENSMUSG00000090841	Myl6	chr10	-	128493333	128493353	128492938	128493045	128493538	128493566	18357	2,3,2	2,0,5	6,0,1	0,1,0	95	75	0.00326731	0.398059	0.441,1.0,0.24	1.0,0.0,1.0	-0.106
33624	40342	ENSMUSG00000052446	Zfp961	chr8	+	71966099	71966160	71965793	71965916	71967898	71968053	40342	17,20,22	1,1,5	16,22,22	0,1,1	136	75	0.00547562	0.502047	0.904,0.917,0.708	1.0,0.924,0.924	-0.106
39015	46703	ENSMUSG00000020516	Rps6kb1	chr11	-	86543930	86544045	86519891	86520039	86544565	86544765	46703	16,16,11	1,0,4	17,17,6	0,0,1	190	75	0.0156847	0.807145	0.863,1.0,0.521	1.0,1.0,0.703	-0.106
38208	45741	ENSMUSG00000049336	Tenm2	chr11	-	36139575	36139761	36106718	36106865	36141482	36141683	45741	14,18,17	0,4,3	42,13,13	1,1,1	261	75	0.028498	1	1.0,0.564,0.62	0.923,0.789,0.789	-0.106
31469	37791	ENSMUSG00000087177	E130307A14Rik	chr10	-	39681472	39681549	39640275	39640511	39731737	39731814	37791	48,32,32	7,5,3	30,22,21	1,1,2	152	75	0.0185556	0.850309	0.772,0.759,0.84	0.937,0.916,0.838	-0.107
17376	20943	ENSMUSG00000042496	Prdm10	chr9	+	31318511	31318571	31313426	31313621	31325626	31325834	20943	30,14,16	2,1,2	20,9,14	1,0,0	135	75	0.0230438	0.920062	0.893,0.886,0.816	0.917,1.0,1.0	-0.107
40046	47947	ENSMUSG00000023353	Agap3	chr5	+	24498069	24498207	24496732	24496903	24499657	24499812	47947	24,31,14	2,1,1	26,18,20	0,0,1	213	75	0.0405299	1	0.809,0.916,0.831	1.0,1.0,0.876	-0.107
29554	35516	ENSMUSG00000031540	Kat6a	chr8	+	22861516	22861602	22859548	22859632	22861887	22862801	35516	125121111	26,22,12	133,103,93	7,13,7	161	75	0.00587885	0.510685	0.691,0.719,0.812	0.898,0.787,0.861	-0.108
31462	37784	ENSMUSG00000087177	E130307A14Rik	chr10	-	39645555	39645808	39640379	39640511	39731737	39731982	37784	94,84,109	7,5,3	84,72,58	1,1,2	328	75	0.00889513	0.606946	0.754,0.793,0.893	0.951,0.943,0.869	-0.108
32625	39158	ENSMUSG00000035967	Ints6l	chrX	+	56494132	56494243	56493038	56493133	56496515	56496734	39158	72,72,91	17,9,10	73,65,56	8,4,4	186	75	0.0440172	1	0.631,0.763,0.786	0.786,0.868,0.85	-0.108
5203	6458	ENSMUSG00000020647	Ncoa1	chr12	-	4249835	4249890	4249440	4249747	4253656	4253746	6458	73,70,117	9,10,5	83,51,69	3,1,1	130	75	0.000447973	0.143373	0.824,0.802,0.931	0.941,0.967,0.975	-0.109
29737	35720	ENSMUSG00000030691	Fchsd2	chr7	+	101246301	101246373	101244120	101244216	101250444	101250561	35720	76,64,80	26,27,32	118,79,60	19,20,20	147	75	0.0281488	0.994782	0.599,0.547,0.561	0.76,0.668,0.605	-0.109
23326	28050	ENSMUSG00000004952	Rasa4	chr5	+	136093144	136093267	136091747	136091809	136095526	136095608	28050	50,40,39	2,2,4	39,42,25	0,0,1	198	75	0.000757074	0.194457	0.904,0.883,0.787	1.0,1.0,0.904	-0.11
11809	14263	ENSMUSG00000045917	Tmem268	chr4	+	63577800	63577911	63569943	63570093	63579932	63580013	14263	51,35,25	4,0,2	49,29,26	0,0,0	186	75	0.00998363	0.642146	0.837,1.0,0.834	1.0,1.0,1.0	-0.11
28786	34547	ENSMUSG00000011658	Fuz	chr7	+	44898515	44898700	44897519	44897624	44898775	44898871	34547	71,63,55	5,4,5	53,60,50	1,2,2	260	75	0.0283514	0.998516	0.804,0.82,0.76	0.939,0.896,0.878	-0.11
8753	10674	ENSMUSG00000028760	Eif4g3	chr4	+	138087532	138087565	138084256	138084370	138095908	138095929	10674	8,12,12	22,35,39	17,20,11	20,31,27	108	75	0.035833	1	0.202,0.192,0.176	0.371,0.309,0.221	-0.11
38207	45740	ENSMUSG00000049336	Tenm2	chr11	-	36139575	36139758	36106718	36106865	36141482	36141683	45740	11,15,14	0,4,3	32,11,11	1,1,1	258	75	0.0360212	1	1.0,0.522,0.576	0.903,0.762,0.762	-0.11
21503	25818	ENSMUSG00000050471	Fam118b	chr9	-	35244613	35244706	35235230	35235483	35267722	35267780	25818	65,57,52	6,4,2	79,48,52	2,0,0	168	75	0.000135985	0.0751199	0.829,0.864,0.921	0.946,1.0,1.0	-0.111
19730	23715	ENSMUSG00000020528	Prpsap2	chr11	-	61756581	61756677	61756194	61756345	61761953	61762012	23715	119,94,106	41,43,37	128,73,72	33,14,20	171	75	0.020597	0.874594	0.56,0.489,0.557	0.63,0.696,0.612	-0.111
13362	16117	ENSMUSG00000032599	Ip6k2	chr9	+	108796540	108796572	108796063	108796396	108797206	108797442	16117	3,1,0	16,14,14	2,6,1	13,11,5	107	75	0.0240023	0.936935	0.116,0.048,0.0	0.097,0.277,0.123	-0.111
6133	7598	ENSMUSG00000029782	Tmem209	chr6	-	30508665	30508842	30508453	30508512	30509684	30509718	7598	112105107	9,15,7	88,124,83	1,8,5	252	75	0.0306106	1	0.787,0.676,0.82	0.963,0.822,0.832	-0.111
7767	9519	ENSMUSG00000031012	Cask	chrX	-	13552372	13552441	13550946	13550982	13554877	13554946	9519	58109107	89,95,110	86,106,95	59,75,62	144	75	0.00442732	0.458962	0.253,0.374,0.336	0.432,0.424,0.444	-0.112
35234	42207	ENSMUSG00000041471	Shld2	chr14	-	34259624	34259732	34249176	34249371	34309039	34309094	42207	18,20,25	0,5,1	15,18,16	0,0,1	183	75	0.00475716	0.473672	1.0,0.621,0.911	1.0,1.0,0.868	-0.112
18284	21979	ENSMUSG00000040537	Adam22	chr5	-	8094985	8095180	8092730	8092831	8107001	8107019	21979	179215299	45,55,57	238150178	33,16,35	270	75	0.0181811	0.845562	0.525,0.521,0.593	0.667,0.723,0.586	-0.112
1209	1469	ENSMUSG00000037013	Ss18	chr18	-	14637391	14637484	14636495	14636618	14640256	14640361	1469	116127131	40,40,43	144122116	38,17,25	168	75	0.0170039	0.830841	0.564,0.586,0.576	0.628,0.762,0.674	-0.113
9487	11535	ENSMUSG00000028573	Fggy	chr4	+	95844072	95844193	95837584	95837659	95849581	95849676	11535	36,21,16	2,2,1	36,19,20	2,0,0	196	75	0.0294185	1	0.873,0.801,0.86	0.873,1.0,1.0	-0.113
16852	20336	ENSMUSG00000037685	Atp8a1	chr5	-	67778959	67779033	67776128	67776198	67780987	67781061	20336	106118158	43,50,74	111128117	32,26,38	149	75	0.00604299	0.512392	0.554,0.543,0.518	0.636,0.712,0.608	-0.114
13626	16431	ENSMUSG00000026771	Spopl	chr2	-	23541518	23541615	23537460	23537638	23543196	23543324	16431	11,8,9	21,29,20	13,13,20	21,17,17	172	75	0.0165336	0.823129	0.186,0.107,0.164	0.213,0.25,0.339	-0.115
18168	21846	ENSMUSG00000062785	Kcnc3	chr7	+	44598805	44598933	44598383	44598575	44600673	44601080	21846	187209133	48,50,41	243220224	36,42,32	203	75	0.00186901	0.30391	0.59,0.607,0.545	0.714,0.659,0.721	-0.117
37153	44479	ENSMUSG00000090626	Tex9	chr9	-	72477736	72477910	72473657	72473792	72478339	72478422	44479	69,32,62	3,3,2	54,44,31	2,0,0	249	75	0.00419613	0.445298	0.874,0.763,0.903	0.891,1.0,1.0	-0.117
204	257	ENSMUSG00000041180	Hectd2	chr19	+	36601431	36601528	36599595	36599719	36604249	36604357	257	34,35,41	4,3,6	40,32,26	0,1,3	172	75	0.0103842	0.65328	0.788,0.836,0.749	1.0,0.933,0.791	-0.117
5079	6300	ENSMUSG00000036333	Kidins220	chr12	+	25046202	25046235	25041245	25041302	25047893	25047926	6300	34,31,34	8,13,7	51,36,42	6,8,4	108	75	0.0409553	1	0.747,0.623,0.771	0.855,0.758,0.879	-0.117
39874	47721	ENSMUSG00000041112	Elmo1	chr13	+	20285314	20285359	20282916	20282990	20286719	20286770	47721	106,97,119	44,27,39	140,94,99	37,16,14	120	75	0.00663976	0.53766	0.601,0.692,0.656	0.703,0.786,0.815	-0.118
11968	14451	ENSMUSG00000043411	Usp48	chr4	+	137638155	137638262	137634897	137635008	137644342	137644498	14451	40,40,49	4,4,1	55,33,23	2,0,0	182	75	0.00135787	0.259358	0.805,0.805,0.953	0.919,1.0,1.0	-0.119
21543	25873	ENSMUSG00000004018	Fancl	chr11	+	26468815	26468882	26468671	26468717	26469651	26469768	25873	23,21,20	0,1,4	10,9,19	0,0,0	142	75	0.0441022	1	1.0,0.917,0.725	1.0,1.0,1.0	-0.119
35656	42709	ENSMUSG00000020389	Cdkl3	chr11	+	52084370	52084490	52033529	52033611	52089588	52089776	42709	14,25,21	1,2,1	19,31,17	0,1,0	195	75	0.0142668	0.776414	0.843,0.828,0.89	1.0,0.923,1.0	-0.121
38327	45882	ENSMUSG00000038777	Sema6c	chr3	+	95163431	95163521	95162614	95162663	95164338	95164513	45882	17,17,13	0,1,4	24,15,25	2,0,0	165	75	0.0309383	1	1.0,0.885,0.596	0.845,1.0,1.0	-0.121
16660	20124	ENSMUSG00000047996	Prrg1	chrX	-	78561575	78561644	78520770	78520821	78583768	78583891	20124	1,0,0	12,6,5	2,1,2	7,3,7	144	75	0.0346947	1	0.042,0.0,0.0	0.13,0.148,0.13	-0.122
16540	19990	ENSMUSG00000056211	R3hdm1	chr1	+	128162201	128162243	128153188	128153399	128167892	128168007	19990	52,66,98	28,34,45	61,52,69	22,17,15	117	75	0.0154919	0.805059	0.543,0.554,0.583	0.64,0.662,0.747	-0.123
12257	14800	ENSMUSG00000040479	Dgkz	chr2	-	91945825	91945924	91944760	91944869	91950220	91950311	14800	11,16,10	1,1,1	20,17,23	0,1,0	174	75	0.021622	0.892607	0.826,0.873,0.812	1.0,0.88,1.0	-0.123
34316	41121	ENSMUSG00000038056	Kmt2c	chr5	-	25295397	25295610	25293106	25293248	25298869	25300075	41121	96172208	39,43,53	173175154	22,35,34	288	75	0.0212909	0.88517	0.391,0.51,0.505	0.672,0.566,0.541	-0.124
2065	2754	ENSMUSG00000046711	Hmga1	chr17	+	27556951	27557066	27556667	27556749	27559532	27559670	2754	175,96,55	13,9,8	178,78,73	7,3,2	190	75	0.00350508	0.407649	0.842,0.808,0.731	0.909,0.911,0.935	-0.125
13175	15901	ENSMUSG00000026788	Zbtb43	chr2	-	33462265	33462357	33453521	33455123	33464913	33464974	15901	8,6,8	22,17,24	13,6,14	20,9,13	167	75	0.0183743	0.848153	0.14,0.137,0.13	0.226,0.23,0.326	-0.125
39105	46808	ENSMUSG00000039096	Rsad1	chr11	-	94548158	94548363	94544419	94544785	94548470	94548604	46808	53,50,25	4,1,2	44,55,44	0,1,1	280	75	0.0042403	0.446461	0.78,0.931,0.77	1.0,0.936,0.922	-0.126
6660	8235	ENSMUSG00000055923	Aasdh	chr5	-	76904208	76904380	76901917	76902185	76905422	76905427	8235	34,21,46	6,1,1	24,17,28	0,0,2	247	75	0.00209196	0.319546	0.632,0.864,0.933	1.0,1.0,0.81	-0.127
24348	29241	ENSMUSG00000028189	Ctbs	chr3	+	146454162	146454485	146450477	146450630	146454947	146455156	29241	51,34,32	2,2,1	26,13,11	1,0,0	398	75	0.0101434	0.649275	0.828,0.762,0.858	0.83,1.0,1.0	-0.127
22395	26915	ENSMUSG00000033852	Gm28042	chr2	+	120030815	120030872	120030288	120030542	120031840	120032000	26915	9,7,5	2,1,1	14,8,8	0,1,1	132	75	0.0120939	0.705787	0.719,0.799,0.74	1.0,0.82,0.82	-0.127
34331	41141	ENSMUSG00000055707	Klhl26	chr8	-	70455465	70455648	70450267	70453019	70476849	70476905	41141	183,161,96	12,5,6	152104101	2,1,0	258	75	6.42982e-06	0.0134455	0.816,0.903,0.823	0.957,0.968,1.0	-0.128
20847	25027	ENSMUSG00000034327	Kctd9	chr14	+	67734140	67734290	67733346	67733442	67737605	67737711	25027	159113127	20,19,23	159131100	10,10,10	225	75	0.00267185	0.36757	0.726,0.665,0.648	0.841,0.814,0.769	-0.128
8661	10575	ENSMUSG00000028919	Arhgef19	chr4	+	141244817	141244966	141240631	141240744	141246174	141246412	10575	70,56,43	4,3,6	69,42,60	2,1,1	224	75	0.00614481	0.515168	0.854,0.862,0.706	0.92,0.934,0.953	-0.128
15552	18811	ENSMUSG00000102976	Zc3h11a	chr1	-	133655344	133655398	133653972	133654032	133661236	133661318	18811	71,58,46	16,13,14	67,51,47	8,6,6	129	75	0.0112971	0.686094	0.721,0.722,0.656	0.83,0.832,0.82	-0.128
156	189	ENSMUSG00000025200	Cwf19l1	chr19	-	44133455	44133552	44132999	44133084	44134345	44135625	189	1,0,1	0,3,4	2,1,2	2,2,0	172	75	0.0472256	1	1.0,0.0,0.098	0.304,0.179,1.0	-0.128
19464	23399	ENSMUSG00000030759	Far1	chr7	+	113554116	113554288	113551934	113552002	113561375	113561505	23399	42,59,63	4,1,2	49,75,62	0,0,0	247	75	0.0015357	0.278687	0.761,0.947,0.905	1.0,1.0,1.0	-0.129
13819	16685	ENSMUSG00000064289	Tank	chr2	+	61629284	61629372	61627720	61627839	61644306	61644422	16685	10,10,14	3,0,5	6,12,10	1,0,1	163	75	0.00184243	0.3008	0.605,1.0,0.563	0.734,1.0,0.821	-0.129
22574	27133	ENSMUSG00000106918	Mrpl33	chr5	+	31629615	31629720	31616380	31616487	31650302	31650484	27133	8,7,13	0,2,3	4,11,4	1,0,0	180	75	0.00526139	0.496887	1.0,0.593,0.644	0.625,1.0,1.0	-0.129
37553	44934	ENSMUSG00000078812	Eif5a	chr11	-	69920340	69920434	69919150	69919336	69921023	69921085	44934	88,82,54	9,7,6	79,60,51	3,1,1	169	75	0.000578265	0.168979	0.813,0.839,0.8	0.921,0.964,0.958	-0.13
16541	19991	ENSMUSG00000056211	R3hdm1	chr1	+	128162768	128162858	128153188	128153399	128167892	128168007	19991	97112156	28,34,45	99127110	22,17,15	165	75	0.00316752	0.395459	0.612,0.6,0.612	0.672,0.773,0.769	-0.13
22613	27176	ENSMUSG00000027361	Gabpb1	chr2	-	126662990	126663088	126658469	126658577	126675294	126675352	27176	10,7,14	4,1,1	9,2,5	0,0,2	173	75	0.0146613	0.784125	0.52,0.752,0.859	1.0,1.0,0.52	-0.13
39474	47236	ENSMUSG00000040430	Pitpnc1	chr11	-	107216677	107216796	107207891	107212658	107226230	107226294	47236	86,64,126	44,48,42	109,75,64	40,19,18	194	75	0.0353714	1	0.43,0.34,0.537	0.513,0.604,0.579	-0.13
34834	41757	ENSMUSG00000057110	Cntrl	chr2	+	35133957	35134111	35129620	35129815	35135467	35135688	41757	22,27,57	3,0,2	29,24,36	0,0,0	229	75	0.043155	1	0.706,1.0,0.903	1.0,1.0,1.0	-0.13
23266	27970	ENSMUSG00000019737	Syne4	chr7	+	30316842	30317091	30316572	30316767	30317967	30318042	27970	61,25,29	6,3,1	39,38,42	1,2,1	324	75	0.0442692	1	0.702,0.659,0.87	0.9,0.815,0.907	-0.13
8632	10538	ENSMUSG00000046862	Pramef8	chr4	+	143415348	143415413	143412425	143413091	143416639	143416952	10538	15,11,7	33,23,19	18,14,19	24,19,16	140	75	0.0195113	0.872299	0.196,0.204,0.165	0.287,0.283,0.389	-0.131
39106	46809	ENSMUSG00000039096	Rsad1	chr11	-	94548177	94548363	94544634	94544785	94548470	94548602	46809	49,42,21	4,1,2	36,44,41	0,1,1	261	75	0.00408682	0.437149	0.779,0.923,0.751	1.0,0.927,0.922	-0.132
25707	30822	ENSMUSG00000107318	Gm30003	chr5	+	134774493	134774940	134747041	134747308	134800445	134800596	30822	10,0,5	0,1,1	10,2,4	1,1,0	522	75	0.0200824	0.874594	1.0,0.0,0.418	0.59,0.223,1.0	-0.132
3286	4208	ENSMUSG00000023044	Csad	chr15	-	102203136	102203260	102188886	102188962	102203695	102203716	4208	38,23,37	4,6,1	50,24,27	1,3,0	199	75	0.0224142	0.902844	0.782,0.591,0.933	0.95,0.751,1.0	-0.132
16203	19600	ENSMUSG00000028896	Rcc1	chr4	-	132339202	132339241	132338050	132338238	132339924	132340006	19600	0,3,0	23,13,14	2,6,2	17,8,9	114	75	0.00151511	0.278687	0.0,0.132,0.0	0.072,0.33,0.128	-0.133
6282	7778	ENSMUSG00000020910	Adprm	chr11	-	67051680	67051914	67041881	67042107	67052534	67052589	7778	57,55,48	3,4,4	47,31,37	2,1,0	309	75	0.00750615	0.561913	0.822,0.769,0.744	0.851,0.883,1.0	-0.133
12482	15066	ENSMUSG00000046709	Mapk10	chr5	-	102976354	102976426	102966445	102966628	102989619	102989785	15066	16,15,13	3,2,1	15,14,14	2,0,0	147	75	0.00774339	0.570859	0.731,0.793,0.869	0.793,1.0,1.0	-0.133
36730	43989	ENSMUSG00000109844	Gm31816	chr9	-	47297164	47297336	47270647	47270799	47368306	47368616	43989	3,1,4	2,0,3	0,1,1	1,0,0	247	75	0.0136722	0.759425	0.313,1.0,0.288	0.0,1.0,1.0	-0.133
37902	45388	ENSMUSG00000032540	Abhd5	chr9	+	122365135	122365237	122351788	122351839	122367888	122368122	45388	74,32,59	9,8,5	52,41,46	6,1,2	177	75	0.044656	1	0.777,0.629,0.833	0.786,0.946,0.907	-0.133
19933	23953	ENSMUSG00000044709	Gemin7	chr7	-	19569737	19569882	19565245	19565676	19571428	19571581	23953	8,5,1	3,2,0	3,9,3	0,0,2	220	75	0.00334017	0.403281	0.476,0.46,1.0	1.0,1.0,0.338	-0.134
23943	28743	ENSMUSG00000039069	Mtg2	chr2	+	180073139	180073233	180071793	180071886	180078003	180078142	28743	24,23,20	4,0,2	39,33,24	1,0,0	169	75	0.00350618	0.407649	0.727,1.0,0.816	0.945,1.0,1.0	-0.134
11603	14010	ENSMUSG00000071267	Zfp942	chr17	-	21941725	21941850	21930365	21930492	21953887	21954053	14010	46,62,57	8,5,2	55,56,54	3,0,1	200	75	0.00220527	0.329023	0.683,0.823,0.914	0.873,1.0,0.953	-0.135
13403	16163	ENSMUSG00000024743	Syt7	chr19	+	10422394	10422517	10421756	10421888	10422784	10423012	16163	43,44,39	33,39,37	84,58,43	35,26,26	198	75	0.00297959	0.390007	0.33,0.299,0.285	0.476,0.458,0.385	-0.135
16291	19706	ENSMUSG00000027601	Mtfr1	chr3	+	19208490	19208527	19206451	19206550	19211467	19211583	19706	42,37,32	16,11,12	34,37,47	9,4,8	112	75	0.0242108	0.937711	0.637,0.693,0.641	0.717,0.861,0.797	-0.135
6445	7981	ENSMUSG00000000148	Brat1	chr5	+	140714292	140714384	140713052	140713172	140714566	140714685	7981	44,54,40	2,5,5	57,29,39	2,0,0	167	75	0.000152385	0.0798064	0.908,0.829,0.782	0.928,1.0,1.0	-0.136
35275	42262	ENSMUSG00000039997	Ifi203	chr1	-	173937741	173938026	173936517	173936639	173942229	173942294	42262	34,18,30	2,1,3	13,9,6	0,1,0	360	75	0.00129457	0.249784	0.78,0.789,0.676	1.0,0.652,1.0	-0.136
29571	35534	ENSMUSG00000022708	Zbtb20	chr16	+	43193464	43193538	43024937	43024987	43302568	43302615	35534	1,5,6	0,1,5	2,2,4	0,0,2	149	75	0.0055568	0.503559	1.0,0.716,0.377	1.0,1.0,0.502	-0.136
14799	17887	ENSMUSG00000038495	Otud7b	chr3	+	96108710	96108768	96104526	96104819	96136473	96136624	17887	16,11,11	25,28,19	20,12,16	16,14,16	133	75	0.0211276	0.884368	0.265,0.181,0.246	0.413,0.326,0.361	-0.136
33823	40562	ENSMUSG00000031860	Pbx4	chr8	+	69870028	69870182	69866110	69866603	69870577	69870638	40562	35,30,29	0,2,3	37,18,24	0,0,0	229	75	0.0324499	1	1.0,0.831,0.76	1.0,1.0,1.0	-0.136
13300	16042	ENSMUSG00000037369	Kdm6a	chrX	+	18246974	18247109	18246196	18246416	18248269	18248359	16042	46,51,47	7,3,11	45,48,49	6,3,0	210	75	0.0476488	1	0.701,0.859,0.604	0.728,0.851,1.0	-0.138
20694	24851	ENSMUSG00000040183	Ankrd6	chr4	-	32874206	32874370	32860321	32860588	32950746	32950841	24851	0,2,0	8,6,2	5,0,1	2,2,4	239	75	0.030078	1	0.0,0.095,0.0	0.44,0.0,0.073	-0.139
20585	24716	ENSMUSG00000086247	Gm15787	chr5	-	110168194	110168484	110162452	110162609	110176316	110176466	24716	14,13,16	3,0,1	8,5,10	0,0,1	365	75	0.045479	1	0.49,1.0,0.767	1.0,1.0,0.673	-0.139
29973	36000	ENSMUSG00000037032	Apbb1	chr7	-	105568618	105568658	105567577	105567753	105569239	105569273	36000	21,23,11	12,16,6	42,21,33	15,9,8	115	75	0.0468873	1	0.533,0.484,0.545	0.646,0.603,0.729	-0.139
10436	12654	ENSMUSG00000085558	4930412C18Rik	chr4	+	9776036	9776197	9770796	9770948	9782625	9782739	12654	5,8,6	1,1,2	16,2,3	0,2,0	236	75	0.0459901	1	0.614,0.718,0.488	1.0,0.241,1.0	-0.14
6378	7908	ENSMUSG00000038780	Smurf1	chr5	-	144894079	144894157	144893160	144893307	144894473	144894558	7908	7,9,2	27,19,17	14,6,7	27,9,7	153	75	0.0312164	1	0.113,0.188,0.055	0.203,0.246,0.329	-0.141
35659	42712	ENSMUSG00000020389	Cdkl3	chr11	+	52084373	52084490	52033513	52033611	52089588	52089784	42712	12,22,13	1,2,1	15,23,14	0,1,0	192	75	0.00751056	0.561913	0.824,0.811,0.835	1.0,0.9,1.0	-0.143
11030	13350	ENSMUSG00000059857	Ntng1	chr3	-	109839119	109839179	109782681	109782911	109841509	109841575	13350	27,27,20	3,3,5	27,29,18	4,0,0	135	75	0.0182262	0.845562	0.833,0.833,0.69	0.789,1.0,1.0	-0.144
8598	10496	ENSMUSG00000032384	Csnk1g1	chr9	+	66035049	66035073	66032238	66032345	66039576	66039729	10496	32,20,31	15,7,9	30,31,26	7,5,3	99	75	0.0208376	0.879891	0.618,0.684,0.723	0.765,0.824,0.868	-0.144
20224	24315	ENSMUSG00000027160	Ccdc34	chr2	+	110037404	110037534	110032331	110032439	110038079	110038276	24315	7,7,3	2,1,1	7,3,2	1,1,0	205	75	0.0174024	0.832003	0.561,0.719,0.523	0.719,0.523,1.0	-0.146
30187	36256	ENSMUSG00000109284	B230311B06Rik	chr7	+	118594952	118595034	118592515	118592609	118596424	118596741	36256	8,8,2	3,1,1	9,8,2	0,1,1	157	75	0.0084846	0.592287	0.56,0.793,0.489	1.0,0.793,0.489	-0.147
18256	21950	ENSMUSG00000079495	Nat8f6	chr6	-	85809600	85809727	85808484	85809237	85809818	85809863	21950	0,0,0	2,1,2	5,0,1	3,5,6	202	75	0.0224334	0.902844	0.0,0.0,0.0	0.382,0.0,0.058	-0.147
13444	16218	ENSMUSG00000036281	Snapc4	chr2	-	26378160	26378279	26378020	26378067	26378493	26378636	16218	22,11,24	20,24,24	21,18,20	12,14,10	194	75	0.026685	0.968587	0.298,0.151,0.279	0.404,0.332,0.436	-0.148
9311	11320	ENSMUSG00000034401	Spata6	chr4	+	111746140	111746278	111719983	111720257	111767662	111767704	11320	22,16,13	2,1,2	21,14,10	2,0,0	213	75	0.0190274	0.860198	0.795,0.849,0.696	0.787,1.0,1.0	-0.149
37550	44931	ENSMUSG00000078812	Eif5a	chr11	-	69920340	69920422	69919150	69919336	69921023	69921085	44931	73,68,38	9,7,6	64,45,42	3,1,1	157	75	0.000658707	0.184456	0.795,0.823,0.752	0.911,0.956,0.953	-0.15
1327	1614	ENSMUSG00000024236	Svil	chr18	+	5060514	5060610	5059229	5059369	5062161	5062405	1614	5,3,3	23,19,10	12,13,7	17,16,11	171	75	0.000722307	0.190395	0.087,0.065,0.116	0.236,0.263,0.218	-0.15
7219	8890	ENSMUSG00000034663	Bmp2k	chr5	+	97074632	97074743	97068398	97068556	97086742	97091867	8890	30,32,29	3,0,4	15,22,18	0,0,0	186	75	0.000670478	0.184456	0.801,1.0,0.745	1.0,1.0,1.0	-0.151
12033	14532	ENSMUSG00000035126	Wdr78	chr4	-	103049398	103049625	103048209	103048366	103050098	103050197	14532	34,22,29	2,1,2	32,23,21	1,0,0	302	75	0.00643299	0.5262	0.808,0.845,0.783	0.888,1.0,1.0	-0.151
14802	17890	ENSMUSG00000038495	Otud7b	chr3	+	96130230	96130343	96104526	96104819	96136473	96136624	17890	32,42,26	25,28,19	39,47,33	16,14,16	188	75	0.0131102	0.740449	0.338,0.374,0.353	0.493,0.573,0.451	-0.151
32660	39198	ENSMUSG00000029769	Ccdc136	chr6	+	29411709	29411868	29411247	29411385	29412363	29412534	39198	72,72,46	6,4,7	100,48,57	2,1,2	234	75	0.00182518	0.3008	0.794,0.852,0.678	0.941,0.939,0.901	-0.152
13339	16092	ENSMUSG00000025925	Terf1	chr1	+	15833400	15833489	15831506	15831566	15838181	15838288	16092	63,58,93	18,17,24	90,57,58	13,9,6	164	75	0.00428009	0.447461	0.615,0.609,0.639	0.76,0.743,0.816	-0.152
6662	8237	ENSMUSG00000055923	Aasdh	chr5	-	76904958	76905012	76901917	76902185	76905422	76905487	8237	5,3,7	6,1,1	4,1,1	0,0,2	129	75	0.0154355	0.803166	0.326,0.636,0.803	1.0,1.0,0.225	-0.153
6052	7481	ENSMUSG00000057715	A830018L16Rik	chr1	+	11545153	11545282	11518577	11518709	11562962	11562991	7481	44,43,54	6,4,1	44,30,25	1,0,0	204	75	6.34342e-05	0.0482651	0.729,0.798,0.952	0.942,1.0,1.0	-0.154
21017	25223	ENSMUSG00000035051	Dhx57	chr17	-	80278222	80278381	80275849	80276035	80281195	80281428	25223	54,50,57	15,8,26	67,52,40	7,6,9	234	75	0.0339179	1	0.536,0.667,0.413	0.754,0.735,0.588	-0.154
12909	15568	ENSMUSG00000059939	9430015G10Rik	chr4	+	156121932	156122028	156119163	156119239	156122350	156122416	15568	29,34,21	5,3,1	33,19,26	0,0,1	171	75	8.24574e-05	0.0554073	0.718,0.833,0.902	1.0,1.0,0.919	-0.155
25642	30744	ENSMUSG00000087368	BC065397	chrX	+	136756493	136756620	136747322	136747448	136758100	136758181	30744	12,15,13	4,3,1	11,17,11	2,0,1	202	75	0.0225967	0.9058	0.527,0.65,0.828	0.671,1.0,0.803	-0.156
15141	18320	ENSMUSG00000023330	Dtwd1	chr2	+	126158409	126158553	126154540	126154860	126159769	126160028	18320	44,35,36	3,9,2	37,40,42	1,2,1	219	75	0.0067533	0.538588	0.834,0.571,0.86	0.927,0.873,0.935	-0.157
18870	22685	ENSMUSG00000051149	Adnp	chr2	-	168204599	168204774	168187566	168187659	168206573	168206922	22685	13,12,20	27,17,11	43,23,15	27,7,10	250	75	0.0201601	0.874594	0.126,0.175,0.353	0.323,0.496,0.31	-0.158
2630	3450	ENSMUSG00000033149	Phldb2	chr16	-	45774943	45775087	45772134	45772275	45777712	45777802	3450	14,33,33	3,3,9	21,16,30	1,3,1	219	75	0.0450368	1	0.615,0.79,0.557	0.878,0.646,0.911	-0.158
20845	25025	ENSMUSG00000026110	Mgat4a	chr1	-	37466536	37466583	37462891	37462967	37490259	37490393	25025	15,18,36	4,1,4	24,19,22	1,0,0	122	75	0.000105328	0.0633947	0.697,0.917,0.847	0.937,1.0,1.0	-0.159
22781	27373	ENSMUSG00000024985	Tcf7l2	chr19	+	55926683	55926756	55925976	55926049	55927729	55927754	27373	0,0,3	38,1,13	7,2,2	44,3,3	148	75	0.0044408	0.459179	0.0,0.0,0.105	0.075,0.253,0.253	-0.159
13638	16445	ENSMUSG00000031385	Plxnb3	chrX	+	73758522	73759583	73757089	73757150	73759893	73760073	16445	165240202	7,6,2	256175203	1,1,3	1136	75	0.00815246	0.584674	0.609,0.725,0.87	0.944,0.92,0.817	-0.159
5139	6370	ENSMUSG00000020593	Lpin1	chr12	-	16571163	16571262	16568389	16568519	16573659	16573785	6370	24,17,18	31,33,35	48,32,32	37,21,27	174	75	0.000445731	0.143373	0.25,0.182,0.181	0.359,0.396,0.338	-0.16
34338	41150	ENSMUSG00000033102	Cdc14b	chr13	-	64205270	64205417	64201331	64201448	64209106	64209182	41150	13,5,4	14,14,14	8,7,7	6,6,5	222	75	0.0406069	1	0.239,0.108,0.088	0.311,0.283,0.321	-0.16
5187	6437	ENSMUSG00000043079	Synpo	chr18	-	60609910	60610001	60600205	60604490	60624170	60624236	6437	2,2,2	16,9,6	5,1,6	11,2,4	166	75	0.0247058	0.942558	0.053,0.091,0.131	0.17,0.184,0.404	-0.161
9762	11873	ENSMUSG00000035392	Dennd1a	chr2	-	38136925	38136975	38048724	38048794	38159806	38159850	11873	19,19,25	3,5,16	16,21,15	2,3,2	125	75	0.0297291	1	0.792,0.695,0.484	0.828,0.808,0.818	-0.161
33625	40343	ENSMUSG00000052446	Zfp961	chr8	+	71966099	71966160	71965793	71965920	71967898	71968053	40343	21,27,30	14,21,27	24,35,31	13,9,14	136	75	0.0184875	0.848153	0.453,0.415,0.38	0.504,0.682,0.55	-0.163
17959	21605	ENSMUSG00000021884	Hacl1	chr14	-	31635743	31635784	31632895	31632968	31640493	31640598	21605	13,10,14	1,1,3	18,15,9	0,0,0	116	75	0.0210837	0.884368	0.894,0.866,0.751	1.0,1.0,1.0	-0.163
24853	29839	ENSMUSG00000074165	Zfp788	chr7	+	41643332	41643432	41633530	41633694	41647482	41647617	29839	37,40,58	7,11,5	55,34,27	3,0,4	175	75	0.0116064	0.695668	0.694,0.609,0.833	0.887,1.0,0.743	-0.165
11602	14009	ENSMUSG00000071267	Zfp942	chr17	-	21932992	21933113	21930365	21930492	21953887	21954053	14009	24,41,52	8,5,2	35,27,20	3,0,1	196	75	0.0177889	0.838388	0.534,0.758,0.909	0.817,1.0,0.884	-0.167
6013	7433	ENSMUSG00000078247	Airn	chr17	+	12813991	12814106	12741363	12741424	12829824	12830336	7433	3,6,3	11,8,9	4,6,10	6,4,7	190	75	0.0329689	1	0.097,0.228,0.116	0.208,0.372,0.361	-0.167
14716	17777	ENSMUSG00000098097	6530403H02Rik	chr3	-	120799660	120799747	120797591	120797669	120886512	120886691	17777	17,25,20	3,3,4	23,31,16	0,1,2	162	75	0.00244192	0.349195	0.724,0.794,0.698	1.0,0.935,0.787	-0.169
5892	7289	ENSMUSG00000042213	Zfand4	chr6	+	116274815	116275025	116273572	116273872	116284739	116284815	7289	1,1,3	0,1,2	0,3,2	1,0,0	285	75	0.00811172	0.584674	1.0,0.208,0.283	0.0,1.0,1.0	-0.17
393	501	ENSMUSG00000024663	Rab3il1	chr19	+	10028284	10028503	10027559	10027637	10030149	10030278	501	42,26,30	16,8,8	41,36,22	5,5,5	294	75	0.0274172	0.985545	0.401,0.453,0.489	0.677,0.647,0.529	-0.17
340	425	ENSMUSG00000039126	Prune2	chr19	+	17211677	17211713	17208230	17208329	17220783	17223932	425	7,15,10	2,0,4	16,8,4	0,1,0	111	75	0.0023837	0.342082	0.703,1.0,0.628	1.0,0.844,1.0	-0.171
31443	37763	ENSMUSG00000087177	E130307A14Rik	chr10	-	39632949	39633016	39622624	39622727	39640275	39640511	37763	8,4,8	2,1,1	4,4,4	1,0,0	142	75	0.0134853	0.752179	0.679,0.679,0.809	0.679,1.0,1.0	-0.171
27170	32531	ENSMUSG00000037997	Parp11	chr6	+	127470701	127470830	127453647	127453822	127474235	127474311	32531	24,24,26	2,4,2	23,42,27	0,1,1	204	75	0.000755016	0.194457	0.815,0.688,0.827	1.0,0.939,0.908	-0.172
35959	43066	ENSMUSG00000015016	Acsf3	chr8	+	122778076	122778223	122775519	122775590	122779945	122780635	43066	3,2,0	10,11,2	5,4,2	8,2,7	222	75	0.0343371	1	0.092,0.058,0.0	0.174,0.403,0.088	-0.172
9594	11657	ENSMUSG00000038047	Haus6	chr4	-	86595362	86595556	86594740	86594867	86599258	86599429	11657	37,56,50	2,7,2	52,46,42	0,0,1	269	75	1.57589e-05	0.0206249	0.838,0.69,0.875	1.0,1.0,0.921	-0.173
29516	35475	ENSMUSG00000049755	Zfp672	chr11	-	58322599	58322729	58319323	58319590	58330211	58330331	35475	34,29,35	6,5,8	35,41,44	3,4,2	205	75	0.0135038	0.752179	0.675,0.68,0.615	0.81,0.789,0.889	-0.173
10081	12237	ENSMUSG00000037536	Fbxo34	chr14	+	47500793	47500870	47472560	47472717	47504985	47505132	12237	13,9,7	2,1,1	14,5,11	1,0,0	152	75	0.00387333	0.423295	0.762,0.816,0.775	0.874,1.0,1.0	-0.174
35107	42062	ENSMUSG00000070371	Prss36	chr7	-	127934138	127934280	127933370	127933492	127934389	127934627	42062	4,8,1	11,6,5	15,10,7	8,5,9	217	75	0.0378006	1	0.112,0.315,0.065	0.393,0.409,0.212	-0.174
17224	20770	ENSMUSG00000109887	Gm28756	chr1	-	18034809	18034893	17999359	17999660	18058200	18059056	20770	8,13,12	1,2,2	9,5,3	1,0,0	159	75	0.00337343	0.404871	0.791,0.754,0.739	0.809,1.0,1.0	-0.175
21724	26089	ENSMUSG00000097023	Mir9-3hg	chr7	+	79527762	79527869	79523916	79523976	79531185	79531259	26089	51,43,37	7,7,5	52,40,30	0,1,3	182	75	0.00037208	0.132783	0.75,0.717,0.753	1.0,0.943,0.805	-0.176
24746	29724	ENSMUSG00000019978	Epb41l2	chr10	+	25493566	25493629	25490783	25493327	25495444	25495591	29724	12,16,21	4,1,4	20,19,12	3,0,0	138	75	0.00578784	0.510685	0.62,0.897,0.74	0.784,1.0,1.0	-0.176
8795	10716	ENSMUSG00000007812	Zfp655	chr5	+	145235736	145235863	145233440	145233602	145237049	145237282	10716	33,17,16	5,2,0	26,14,28	0,0,0	202	75	0.000194953	0.0903024	0.71,0.759,1.0	1.0,1.0,1.0	-0.177
23944	28744	ENSMUSG00000039069	Mtg2	chr2	+	180073139	180073233	180071793	180071886	180078618	180078823	28744	26,26,20	14,12,16	43,38,29	12,10,9	169	75	0.0127437	0.72809	0.452,0.49,0.357	0.614,0.628,0.588	-0.177
4251	5367	ENSMUSG00000037957	Wdr20	chr12	+	110779788	110779890	110779687	110779711	110793113	110793316	5367	4,3,4	0,3,1	3,1,2	0,0,1	177	75	0.0210016	0.884039	1.0,0.298,0.629	1.0,1.0,0.459	-0.177
18440	22160	ENSMUSG00000031392	Irak1	chrX	-	74022184	74022249	74020942	74021061	74022848	74022952	22160	3,2,3	3,2,0	2,3,3	0,1,1	140	75	0.00124524	0.243765	0.349,0.349,1.0	1.0,0.616,0.616	-0.178
31293	37592	ENSMUSG00000040557	Mettl27	chr5	+	134935778	134935871	134934288	134934424	134940456	134940634	37592	6,4,2	2,2,0	9,8,8	1,1,0	168	75	0.0248886	0.942722	0.573,0.472,1.0	0.801,0.781,1.0	-0.179
38997	46684	ENSMUSG00000059439	Bcas3	chr11	+	85813999	85814065	85801784	85801952	85822021	85822112	46684	19,11,21	10,10,13	31,22,8	10,6,3	141	75	0.0317006	1	0.503,0.369,0.462	0.622,0.661,0.587	-0.179
18557	22299	ENSMUSG00000029206	Nsun7	chr5	+	66276976	66277160	66276514	66276667	66278629	66278840	22299	8,8,14	1,1,1	10,5,3	1,0,0	259	75	0.0258315	0.959192	0.698,0.698,0.802	0.743,1.0,1.0	-0.182
2717	3553	ENSMUSG00000022844	Pdia5	chr16	-	35422865	35423002	35410926	35410997	35429732	35429804	3553	11,10,7	1,1,1	15,6,5	1,0,0	212	75	0.011034	0.678288	0.796,0.78,0.712	0.841,1.0,1.0	-0.184
11053	13380	ENSMUSG00000040412	5330417C22Rik	chr3	-	108491998	108492119	108488829	108489022	108536295	108536536	13380	12,9,3	0,1,3	9,4,3	0,1,0	196	75	0.0320511	1	1.0,0.775,0.277	1.0,0.605,1.0	-0.184
10937	13243	ENSMUSG00000041649	Klf8	chrX	+	153360295	153360483	153237950	153238092	153370844	153370918	13243	1,2,16	3,0,1	3,6,5	1,0,0	263	75	0.0121435	0.706637	0.087,1.0,0.82	0.461,1.0,1.0	-0.185
29971	35998	ENSMUSG00000037032	Apbb1	chr7	-	105568618	105568631	105567577	105567753	105569239	105569297	35998	4,5,2	12,16,6	12,3,13	15,9,8	88	75	0.036967	1	0.221,0.21,0.221	0.405,0.221,0.581	-0.185
6399	7930	ENSMUSG00000075569	Rsph10b	chr5	+	143961146	143961261	143959679	143959869	143963248	143963328	7930	23,14,19	2,2,1	11,13,31	0,0,0	190	75	0.0159456	0.810871	0.819,0.734,0.882	1.0,1.0,1.0	-0.188
37648	45081	ENSMUSG00000039716	Dock3	chr9	-	106897334	106897457	106896775	106896818	106901770	106901779	45081	24,37,16	5,5,5	26,39,26	2,3,2	198	75	0.0286311	1	0.645,0.737,0.548	0.831,0.831,0.831	-0.188
32964	39546	ENSMUSG00000002578	Ikzf4	chr10	-	128643693	128643765	128642628	128642733	128645720	128645844	39546	4,3,2	2,2,2	2,1,1	1,1,0	147	75	0.0164524	0.822711	0.505,0.434,0.338	0.505,0.338,1.0	-0.189
6324	7833	ENSMUSG00000057842	Zfp595	chr13	-	67320271	67320367	67314264	67317977	67320827	67320954	7833	11,9,17	4,0,1	14,22,10	0,0,0	171	75	0.0117737	0.700277	0.547,1.0,0.882	1.0,1.0,1.0	-0.19
3523	4501	ENSMUSG00000024921	Smarca2	chr19	+	26749851	26749947	26748250	26748298	26751823	26752041	4501	44,20,42	5,4,3	48,31,14	2,0,0	171	75	0.000132173	0.0740281	0.794,0.687,0.86	0.913,1.0,1.0	-0.191
26927	32235	ENSMUSG00000058979	Hdhd5	chr6	-	120517049	120517080	120514397	120514572	120518443	120518537	32235	25,22,19	8,10,3	21,23,19	5,1,0	106	75	0.0055964	0.504878	0.689,0.609,0.818	0.748,0.942,1.0	-0.191
28942	34783	ENSMUSG00000051504	Siglech	chr7	+	55768886	55769165	55768183	55768721	55769331	55769379	34783	30,24,22	15,9,5	39,25,27	7,3,5	354	75	0.0252547	0.950001	0.298,0.361,0.482	0.541,0.638,0.534	-0.191
5116	6343	ENSMUSG00000069755	Zfp125	chr12	-	20914758	20914841	20902532	20902659	20920841	20921262	6343	26,12,14	3,1,2	29,16,17	0,0,0	158	75	0.000656853	0.184456	0.804,0.851,0.769	1.0,1.0,1.0	-0.192
21227	25480	ENSMUSG00000034987	Hrh2	chr13	+	54222876	54223021	54214006	54215079	54233179	54236180	25480	15,13,16	3,1,1	22,25,19	0,0,1	220	75	0.00548568	0.502047	0.63,0.816,0.845	1.0,1.0,0.866	-0.192
36939	44233	ENSMUSG00000097121	D130020L05Rik	chr12	+	101084283	101084499	101083677	101084025	101088041	101088183	44233	46,33,28	3,3,6	30,24,26	2,0,1	291	75	0.00474557	0.473672	0.798,0.739,0.546	0.794,1.0,0.87	-0.194
10948	13254	ENSMUSG00000032355	Mlip	chr9	-	77190671	77190737	77181351	77181396	77239391	77239784	13254	0,2,1	2,1,1	5,6,2	2,2,3	141	75	0.0220474	0.896812	0.0,0.515,0.347	0.571,0.615,0.262	-0.195
23908	28704	ENSMUSG00000094786	Gm14403	chr2	+	177507242	177507303	177506908	177507035	177508453	177509471	28704	33,18,19	4,1,6	36,10,4	1,0,0	136	75	3.69909e-05	0.0324281	0.82,0.908,0.636	0.952,1.0,1.0	-0.196
8605	10503	ENSMUSG00000026743	Mllt10	chr2	+	18092783	18092834	18082510	18082725	18101457	18101512	10503	7,12,15	3,2,1	19,11,10	2,0,0	126	75	0.00537241	0.500709	0.581,0.781,0.899	0.85,1.0,1.0	-0.196
30892	37118	ENSMUSG00000051910	Sox6	chr7	-	115579015	115579138	115550009	115550159	115580564	115580644	37118	5,1,4	4,5,8	11,14,8	7,7,6	198	75	0.0164904	0.822711	0.321,0.07,0.159	0.373,0.431,0.336	-0.197
18750	22540	ENSMUSG00000087165	2010001A14Rik	chr11	-	57796311	57796397	57795518	57795794	57801233	57801414	22540	19,18,16	19,13,17	23,19,14	7,8,7	161	75	0.00907774	0.615242	0.318,0.392,0.305	0.605,0.525,0.482	-0.199
11022	13342	ENSMUSG00000059857	Ntng1	chr3	-	109827626	109827761	109782681	109782911	109841509	109841575	13342	27,22,28	3,3,5	34,21,19	4,0,0	210	75	0.0197317	0.874594	0.763,0.724,0.667	0.752,1.0,1.0	-0.199
13639	16446	ENSMUSG00000031385	Plxnb3	chrX	+	73759455	73759583	73757089	73757150	73759893	73760073	16446	19,34,29	7,6,2	35,25,31	1,1,3	203	75	0.00973373	0.63461	0.501,0.677,0.843	0.928,0.902,0.792	-0.2
38852	46523	ENSMUSG00000044122	Proca1	chr11	+	78204593	78204750	78204064	78204197	78204839	78205504	46523	6,2,1	5,14,4	4,4,7	4,2,4	232	75	0.0188765	0.855298	0.28,0.044,0.075	0.244,0.393,0.361	-0.2
19754	23746	ENSMUSG00000028634	Hivep3	chr4	+	119762219	119762348	119741795	119741915	119814677	119814790	23746	6,4,6	2,0,2	5,5,2	0,1,0	204	75	0.0201362	0.874594	0.524,1.0,0.524	1.0,0.648,1.0	-0.2
28941	34782	ENSMUSG00000051504	Siglech	chr7	+	55768886	55769107	55768470	55768721	55769331	55769379	34782	20,16,16	15,9,5	26,20,20	7,3,5	296	75	0.0241324	0.937543	0.253,0.311,0.448	0.485,0.628,0.503	-0.201
39732	47545	ENSMUSG00000016763	Scube1	chr15	-	83651654	83651744	83638703	83638820	83654168	83654285	47545	5,3,0	0,6,1	1,1,2	1,0,1	165	75	0.0253508	0.951859	1.0,0.185,0.0	0.313,1.0,0.476	-0.201
27490	32928	ENSMUSG00000097960	A330074K22Rik	chr8	-	120224524	120224655	120204433	120206485	120227924	120228230	32928	34,29,33	3,3,4	44,24,22	1,0,0	206	75	3.04771e-05	0.0273116	0.805,0.779,0.75	0.941,1.0,1.0	-0.202
36018	43137	ENSMUSG00000070436	Serpinh1	chr7	-	99352886	99352965	99351823	99351867	99353052	99353103	43137	3,4,0	5,2,1	1,1,0	0,1,6	154	75	0.0420443	1	0.226,0.493,0.0	1.0,0.328,0.0	-0.203
12719	15354	ENSMUSG00000078700	D030028A08Rik	chr11	+	96959339	96959451	96952580	96952728	96959553	96960062	15354	2,0,0	10,2,2	2,8,3	10,4,6	187	75	0.000587149	0.170341	0.074,0.0,0.0	0.074,0.445,0.167	-0.204
10059	12210	ENSMUSG00000074865	Zfp934	chr13	-	62520171	62520232	62516796	62518730	62520417	62520451	12210	1,0,1	3,2,8	1,3,1	1,3,4	136	75	0.0173941	0.832003	0.155,0.0,0.064	0.355,0.355,0.121	-0.204
27477	32913	ENSMUSG00000032712	Resf1	chr6	+	149324731	149324800	149310321	149310377	149325404	149325489	32913	3,7,9	5,11,18	4,10,7	5,6,3	144	75	0.0402153	1	0.238,0.249,0.207	0.294,0.465,0.549	-0.205
10619	12878	ENSMUSG00000028188	Spata1	chr3	-	146475255	146475381	146469624	146469803	146476193	146476302	12878	3,7,8	2,0,3	19,4,5	1,1,0	201	75	0.00583286	0.510685	0.359,1.0,0.499	0.876,0.599,1.0	-0.206
7626	9363	ENSMUSG00000037795	N4bp2	chr5	+	65788052	65788141	65786105	65786361	65790017	65791170	9363	9,2,14	4,0,1	12,14,2	0,0,0	164	75	0.0068648	0.539811	0.507,1.0,0.865	1.0,1.0,1.0	-0.209
1615	2138	ENSMUSG00000079414	Gm11110	chr17	-	57102054	57102153	57092034	57092769	57103349	57103460	2138	11,11,10	8,8,5	14,6,11	3,3,2	174	75	0.0480033	1	0.372,0.372,0.463	0.668,0.463,0.703	-0.209
18548	22284	ENSMUSG00000035778	Ggta1	chr2	-	35416471	35416507	35414218	35414284	35422179	35422268	22284	2,0,1	1,3,1	6,6,0	1,1,4	111	75	0.0497197	1	0.575,0.0,0.403	0.802,0.802,0.0	-0.209
32905	39476	ENSMUSG00000002799	Jag2	chr12	-	112915604	112915718	112915470	112915517	112915879	112915993	39476	25,19,19	10,6,8	32,32,24	9,4,2	189	75	0.0293798	1	0.498,0.557,0.485	0.585,0.76,0.826	-0.21
22782	27374	ENSMUSG00000024985	Tcf7l2	chr19	+	55926683	55926756	55925976	55926049	55931433	55932209	27374	1,1,2	4,3,1	7,1,5	7,1,1	148	75	0.0465948	1	0.112,0.145,0.503	0.336,0.336,0.717	-0.21
17660	21268	ENSMUSG00000040612	Ildr2	chr1	+	166291415	166291472	166270498	166270618	166294590	166294737	21268	13,3,8	4,4,2	4,5,2	0,0,3	132	75	0.0444292	1	0.649,0.299,0.694	1.0,1.0,0.275	-0.211
23480	28214	ENSMUSG00000027281	Slx4ip	chr2	+	136892283	136892361	136891607	136891661	136905542	136905600	28214	8,5,8	3,1,1	5,5,8	0,1,0	153	75	0.0023753	0.342082	0.567,0.71,0.797	1.0,0.71,1.0	-0.212
11571	13972	ENSMUSG00000030321	Efcab12	chr6	-	115817712	115817823	115817232	115817429	115820044	115820201	13972	0,0,0	1,1,1	3,1,1	2,2,4	186	75	0.0275163	0.985545	0.0,0.0,0.0	0.377,0.168,0.092	-0.212
15721	19025	ENSMUSG00000026388	3110009E18Rik	chr1	+	120171400	120171482	120166134	120166172	120188040	120188189	19025	12,9,11	8,5,1	17,13,14	3,2,1	157	75	0.0436553	1	0.417,0.462,0.84	0.73,0.756,0.87	-0.212
6008	7427	ENSMUSG00000078247	Airn	chr17	+	12779289	12779512	12741384	12741424	12829824	12830336	7427	8,11,16	11,8,9	22,13,21	6,4,7	298	75	0.00880682	0.601939	0.155,0.257,0.309	0.48,0.45,0.43	-0.213
17225	20771	ENSMUSG00000071342	Lsmem1	chr12	-	40180645	40180774	40176385	40177228	40185288	40185420	20771	16,13,9	0,2,5	8,13,8	1,0,0	204	75	0.000169802	0.085593	1.0,0.705,0.398	0.746,1.0,1.0	-0.214
6730	8313	ENSMUSG00000061882	Ccdc62	chr5	+	123951751	123951867	123951198	123951287	123954056	123954779	8313	3,3,8	2,1,2	2,1,1	0,0,2	191	75	0.0314814	1	0.371,0.541,0.611	1.0,1.0,0.164	-0.214
27883	33399	ENSMUSG00000117286	Gm1043	chr5	+	37170907	37171026	37169902	37170017	37173180	37175601	33399	8,12,9	1,1,1	13,2,5	0,0,0	194	75	0.0355694	1	0.756,0.823,0.777	1.0,1.0,1.0	-0.215
22430	26952	ENSMUSG00000033705	Stard9	chr2	+	120692679	120692870	120688912	120689016	120693330	120693805	26952	36,22,28	0,5,2	35,9,12	0,0,0	266	75	0.000175173	0.0872104	1.0,0.554,0.798	1.0,1.0,1.0	-0.216
33807	40545	ENSMUSG00000054648	Zfp869	chr8	-	69714301	69714409	69710685	69710984	69716283	69716463	40545	45,42,35	10,10,7	54,36,27	5,1,2	183	75	0.00118587	0.237917	0.648,0.633,0.672	0.816,0.937,0.847	-0.216
1752	2298	ENSMUSG00000012296	Tjap1	chr17	-	46264093	46264190	46263808	46263813	46264882	46264978	2298	17,6,15	6,9,13	18,28,18	8,8,4	172	75	0.0379393	1	0.553,0.225,0.335	0.495,0.604,0.662	-0.216
205	258	ENSMUSG00000041180	Hectd2	chr19	+	36601469	36601528	36599595	36599719	36604249	36604357	258	7,16,22	4,3,6	17,11,13	0,1,3	134	75	0.0156266	0.807145	0.495,0.749,0.672	1.0,0.86,0.708	-0.217
32903	39474	ENSMUSG00000040287	Stac3	chr10	+	127507945	127507997	127507698	127507784	127508080	127508218	39474	7,7,9	1,1,5	6,4,1	1,0,0	127	75	2.81198e-05	0.0273116	0.805,0.805,0.515	0.78,1.0,1.0	-0.218
8793	10714	ENSMUSG00000007812	Zfp655	chr5	+	145235305	145235391	145233440	145233602	145237049	145237848	10714	18,11,8	5,2,0	18,7,8	0,0,0	161	75	7.6461e-05	0.05404	0.626,0.719,1.0	1.0,1.0,1.0	-0.218
5973	7386	ENSMUSG00000034243	Golgb1	chr16	+	36885010	36885188	36875139	36875263	36887238	36887403	7386	29,19,11	2,4,1	15,25,18	1,0,0	253	75	0.000191559	0.0903024	0.811,0.585,0.765	0.816,1.0,1.0	-0.218
37822	45300	ENSMUSG00000040174	Alkbh3	chr2	-	94010262	94010408	94008423	94008592	94010682	94010754	45300	40,34,24	22,16,14	51,40,32	16,7,6	221	75	0.00381663	0.420917	0.382,0.419,0.368	0.52,0.66,0.644	-0.218
24590	29546	ENSMUSG00000019590	Cyb561	chr11	-	105940099	105940164	105937628	105937840	105944110	105944429	29546	9,5,12	35,9,10	17,12,13	20,4,8	140	75	0.0205351	0.874594	0.121,0.229,0.391	0.313,0.616,0.465	-0.218
7132	8779	ENSMUSG00000063889	Crem	chr18	-	3276693	3276729	3273421	3273578	3325360	3325474	8779	6,14,11	6,2,5	11,11,13	2,1,2	111	75	0.0321175	1	0.403,0.825,0.598	0.788,0.881,0.815	-0.219
8734	10655	ENSMUSG00000045349	Sh2d5	chr4	+	138253830	138253958	138253611	138253689	138254272	138254353	10655	55,29,12	0,5,3	48,13,16	1,0,0	203	75	0.000198579	0.0903024	1.0,0.682,0.596	0.947,1.0,1.0	-0.223
29809	35800	ENSMUSG00000032119	Hinfp	chr9	-	44304781	44304848	44302409	44302587	44305615	44305646	35800	0,0,0	7,7,3	2,1,4	5,3,4	142	75	0.000221232	0.0969717	0.0,0.0,0.0	0.174,0.15,0.346	-0.223
3002	3874	ENSMUSG00000041617	Ccdc74a	chr16	+	17649994	17650074	17647607	17647652	17650366	17650737	3874	5,5,5	1,1,1	8,4,8	0,0,1	155	75	0.00262716	0.36532	0.708,0.708,0.708	1.0,1.0,0.795	-0.224
15842	19167	ENSMUSG00000041757	Plekha6	chr1	+	133275811	133275865	133274792	133274879	133280338	133280407	19167	16,12,3	5,3,1	15,11,15	1,2,0	129	75	0.00267117	0.36757	0.65,0.699,0.636	0.897,0.762,1.0	-0.225
29803	35794	ENSMUSG00000031090	Nadsyn1	chr7	-	143821171	143821232	143819092	143819209	143822658	143822748	35794	5,5,6	4,2,2	10,3,9	0,2,1	136	75	0.0143562	0.778486	0.408,0.58,0.623	1.0,0.453,0.832	-0.225
22039	26497	ENSMUSG00000014503	Pkd2l2	chr18	+	34438101	34438214	34435315	34435367	34438730	34438832	26497	2,2,9	1,0,3	4,4,5	0,0,1	188	75	0.0323825	1	0.444,1.0,0.545	1.0,1.0,0.666	-0.226
34361	41183	ENSMUSG00000032582	Rbm6	chr9	-	107861622	107861729	107860348	107860459	107872202	107872421	41183	2,1,0	0,1,1	2,3,11	0,3,2	182	75	0.0372574	1	1.0,0.292,0.0	1.0,0.292,0.694	-0.231
34337	41149	ENSMUSG00000033102	Cdc14b	chr13	-	64201331	64201448	64195336	64196675	64205270	64205417	41149	20,4,18	2,3,2	13,17,15	0,1,2	192	75	0.0167155	0.825794	0.796,0.342,0.779	1.0,0.869,0.746	-0.233
2398	3185	ENSMUSG00000040732	Erg	chr16	-	95369994	95370063	95369321	95369378	95379111	95379192	3185	9,4,10	4,1,1	6,8,6	0,0,1	144	75	0.00046856	0.146474	0.54,0.676,0.839	1.0,1.0,0.758	-0.234
10773	13055	ENSMUSG00000024174	Pot1b	chr17	-	55708997	55709086	55706105	55706152	55710838	55710906	13055	5,4,8	16,8,14	12,6,10	11,5,4	164	75	0.00653103	0.532061	0.125,0.186,0.207	0.333,0.354,0.533	-0.234
3554	4539	ENSMUSG00000022391	Rangap1	chr15	-	81726073	81726282	81724485	81724632	81729216	81729399	4539	0,1,0	14,4,13	3,8,1	17,2,1	284	75	0.000202267	0.0906292	0.0,0.062,0.0	0.045,0.514,0.209	-0.235
33586	40294	ENSMUSG00000097039	Pvt1	chr15	+	62175466	62175548	62159996	62160128	62242173	62242297	40294	11,11,11	2,2,1	13,9,6	0,0,0	157	75	0.00710498	0.549732	0.724,0.724,0.84	1.0,1.0,1.0	-0.237
32069	38524	ENSMUSG00000037395	Rcor3	chr1	-	192108643	192108701	192098545	192101155	192116268	192116346	38524	13,10,19	17,9,14	12,17,19	3,4,14	133	75	0.0322399	1	0.301,0.385,0.434	0.693,0.706,0.434	-0.238
6579	8143	ENSMUSG00000045482	Trrap	chr5	+	144810331	144810352	144807322	144807391	144811894	144812014	8143	0,5,8	9,22,21	3,9,15	10,12,10	96	75	0.0119232	0.705721	0.0,0.151,0.229	0.19,0.369,0.54	-0.24
26872	32173	ENSMUSG00000054708	Ankrd24	chr10	+	81635687	81635752	81633708	81633755	81636368	81636426	32173	14,8,6	2,2,2	10,11,8	0,0,1	140	75	0.000536775	0.161537	0.789,0.682,0.616	1.0,1.0,0.811	-0.241
31770	38144	ENSMUSG00000057337	Chst3	chr10	-	60194092	60194245	60188072	60188318	60218903	60219260	38144	6,9,8	3,2,1	18,7,14	2,1,0	228	75	0.0161685	0.815012	0.397,0.597,0.725	0.748,0.697,1.0	-0.242
2399	3186	ENSMUSG00000040732	Erg	chr16	-	95377300	95377372	95369321	95369378	95379111	95379192	3186	7,6,18	4,1,1	12,8,12	0,0,1	147	75	0.000835374	0.19497	0.472,0.754,0.902	1.0,1.0,0.86	-0.244
23974	28778	ENSMUSG00000085428	Gm14344	chr2	+	180837138	180837232	180836480	180836534	180848582	180848914	28778	1,1,1	0,5,2	1,2,0	0,0,1	169	75	0.0016968	0.292415	1.0,0.082,0.182	1.0,1.0,0.0	-0.245
35879	42964	ENSMUSG00000080316	Spaca6	chr17	+	17837664	17837769	17837508	17837586	17838086	17838243	42964	14,14,20	8,4,5	14,15,12	3,0,2	180	75	0.0240144	0.936935	0.422,0.593,0.625	0.66,1.0,0.714	-0.245
9980	12123	ENSMUSG00000027684	Mecom	chr3	-	29956305	29956489	29951295	29952850	29957312	29957549	12123	12,16,14	3,4,3	23,12,11	2,0,2	259	75	0.0325632	1	0.537,0.537,0.575	0.769,1.0,0.614	-0.245
5114	6341	ENSMUSG00000069755	Zfp125	chr12	-	20914758	20914841	20877083	20877095	20920841	20921262	6341	7,6,6	3,2,3	11,9,8	0,2,2	158	75	0.0396329	1	0.526,0.587,0.487	1.0,0.681,0.655	-0.245
26358	31579	ENSMUSG00000041193	Pla2g5	chr4	-	138804506	138804651	138801351	138801458	138806184	138806234	31579	28,8,7	2,1,1	17,7,21	0,0,0	220	75	0.0453293	1	0.827,0.732,0.705	1.0,1.0,1.0	-0.245
2564	3379	ENSMUSG00000035258	Abi3bp	chr16	+	56627559	56627673	56626666	56626747	56629095	56629155	3379	9,11,14	3,6,9	10,15,8	2,3,1	189	75	0.0220139	0.896812	0.543,0.421,0.382	0.665,0.665,0.76	-0.248
30328	36428	ENSMUSG00000090386	Mir99ahg	chr16	+	77670352	77670560	77596898	77596959	77691234	77691403	36428	13,4,11	1,2,1	6,3,13	1,0,0	283	75	0.0221193	0.896812	0.775,0.346,0.745	0.614,1.0,1.0	-0.249
16659	20123	ENSMUSG00000047996	Prrg1	chrX	-	78561575	78561644	78520770	78520821	78583703	78583782	20123	1,0,0	5,2,1	2,1,4	7,2,2	144	75	0.000841103	0.19497	0.094,0.0,0.0	0.13,0.207,0.51	-0.251
32771	39313	ENSMUSG00000097547	B230110C06Rik	chr14	+	15440434	15440649	15438183	15438315	15449387	15449545	39313	1,6,4	3,0,1	5,4,2	0,2,0	290	75	0.00694027	0.543444	0.079,1.0,0.508	1.0,0.341,1.0	-0.251
23161	27849	ENSMUSG00000028456	Unc13b	chr4	+	43227924	43227947	43182768	43182859	43230117	43230164	27849	0,0,3	4,5,2	3,2,3	7,1,3	98	75	0.0196888	0.874594	0.0,0.0,0.534	0.247,0.605,0.434	-0.251
19675	23656	ENSMUSG00000041633	Kctd12b	chrX	-	153695623	153695678	153685153	153689697	153696084	153696280	23656	18,21,19	7,6,6	21,22,14	2,1,1	130	75	0.000371453	0.132783	0.597,0.669,0.646	0.858,0.927,0.89	-0.254
19546	23505	ENSMUSG00000054457	9430021M05Rik	chr2	+	162665808	162666024	162661162	162661426	162666388	162667109	23505	31,35,23	6,7,2	38,35,41	2,1,1	291	75	0.000670974	0.184456	0.571,0.563,0.748	0.83,0.9,0.914	-0.254
25036	30067	ENSMUSG00000038412	Higd1a	chr9	-	121856449	121856585	121852490	121852609	121856720	121856872	30067	0,0,0	3,2,1	3,4,0	5,1,1	211	75	0.00198836	0.308538	0.0,0.0,0.0	0.176,0.587,0.0	-0.254
15601	18869	ENSMUSG00000029687	Ezh2	chr6	-	47546748	47546830	47545675	47545916	47547344	47547436	18869	8,17,14	10,21,15	8,10,8	4,2,5	157	75	0.023192	0.923728	0.276,0.279,0.308	0.489,0.705,0.433	-0.255
26143	31326	ENSMUSG00000010608	Rbm25	chr12	+	83642401	83642519	83639127	83639191	83642628	83642698	31326	7,16,6	8,8,8	8,12,21	2,4,7	193	75	0.0180502	0.845263	0.254,0.437,0.226	0.609,0.538,0.538	-0.256
28329	33970	ENSMUSG00000030598	Fbxo17	chr7	+	28737338	28737546	28736067	28736203	28737664	28738138	33970	33,26,20	15,9,9	32,31,22	4,4,4	283	75	0.00198928	0.308538	0.368,0.434,0.371	0.68,0.673,0.593	-0.258
35648	42701	ENSMUSG00000020389	Cdkl3	chr11	+	52035946	52036020	52033513	52033611	52089588	52089776	42701	4,11,4	1,2,1	8,11,9	0,1,0	149	75	0.00106441	0.228571	0.668,0.735,0.668	1.0,0.847,1.0	-0.259
3462	4419	ENSMUSG00000087331	1810021B22Rik	chr15	-	89074072	89074198	89071570	89071748	89075098	89075149	4419	2,1,0	3,2,1	1,2,4	3,1,1	201	75	0.0394411	1	0.199,0.157,0.0	0.111,0.427,0.599	-0.26
9542	11597	ENSMUSG00000033788	Dysf	chr6	+	84096476	84096518	84087791	84087874	84097707	84097823	11597	0,0,1	2,1,0	1,1,1	1,1,0	117	75	0.0278835	0.986868	0.0,0.0,1.0	0.391,0.391,1.0	-0.261
4773	5959	ENSMUSG00000021068	Nin	chr12	-	70111435	70111482	70102650	70102854	70111853	70111920	5959	9,4,3	2,1,2	6,4,1	0,1,0	122	75	0.0023117	0.336539	0.734,0.711,0.48	1.0,0.711,1.0	-0.262
34256	41048	ENSMUSG00000031774	Fam192a	chr8	-	94597050	94597108	94589310	94589407	94601634	94601713	41048	4,10,3	2,4,1	5,6,1	0,3,0	133	75	0.0390616	1	0.53,0.585,0.628	1.0,0.53,1.0	-0.262
[truncated: 110 more rows]

## Sheet: 122099-154Q-12
	ID	GeneID	geneSymbol	chr	strand	exonStart_0base	exonEnd	upstreamES	upstreamEE	downstreamES	downstreamEE	ID.1	IJC_SAMPLE_1	SJC_SAMPLE_1	IJC_SAMPLE_2	SJC_SAMPLE_2	IncFormLen	SkipFormLen	PValue	FDR	154Q	WT	IncLevelDifference
[truncated: 797 more rows]

[truncated: 10 more sheets: 114674-154Q-18, 108256-82Q-12, 75778-82Q-5, 114815-82Q-9, 163885-154Q-6, 107958-MJD84.2-17.5mo, 145613-304Q-2mo, 145613-304Q-12mo, 138527-140Q-40, 75778-30Q-5]
