# Supplementary material for: Widespread alternative splicing dysregulation occurs presymptomatically in CAG expansion spinocerebellar ataxias
Source: Brain. 2023 Sep 30;147(2):486–504. doi: 10.1093/brain/awad329 (PMC10834251; doi:10.1093/brain/awad329)
Supplement: awad329_Supplementary_Data [file awad329_supplementary_data.zip › brain-2023-01025-File013.xlsx]

## Sheet: Supp Table 3
Supplementary Table 3
Data for skipped exons dysregulated at a threshold of Pvalue<0.05 and deltaPSI>0.1 per dataset for datasets from cortical and brainstem regions

## Sheet: 122099-82Q-IO-5
ID	GeneID	geneSymbol	chr	strand	exonStart_0base	exonEnd	upstreamES	upstreamEE	downstreamES	downstreamEE	ID	IJC_SAMPLE_1	SJC_SAMPLE_1	IJC_SAMPLE_2	SJC_SAMPLE_2	IncFormLen	SkipFormLen	PValue	FDR	82Q	WT	IncLevelDifference
290	ENSMUSG00000040451	Sgms1	chr19	-	32156569	32156647	32129540	32129694	32159523	32160223	290	1,3,1	0,0,0	3,0,0	2,2,2	153	75	1.74214e-10	6.83092e-06	1.0,1.0,1.0	0.424,0.0,0.0	0.859
39926	ENSMUSG00000036330	Slc18a1	chr8	-	69040581	69040701	69040240	69040374	69040977	69041041	39926	4,1,4	0,0,0	0,0,5	1,1,1	195	75	0.00132518	0.328329	1.0,1.0,1.0	0.0,0.0,0.658	0.781
31027	ENSMUSG00000025609	Mkln1	chr6	+	31451518	31451584	31398734	31398954	31468130	31470889	31027	4,2,1	0,0,0	1,2,0	1,1,2	141	75	2.32559e-05	0.0358963	1.0,1.0,1.0	0.347,0.515,0.0	0.713
31262	ENSMUSG00000097462	9530026P05Rik	chr6	+	93254713	93254897	93238169	93238344	93270952	93271143	31262	2,5,7	0,1,0	2,1,2	1,1,2	259	75	2.37873e-06	0.00666213	1.0,0.591,1.0	0.367,0.225,0.225	0.591
17635	ENSMUSG00000079363	Gbp4	chr5	-	105136809	105137045	105135066	105135190	105139479	105139586	17635	5,6,4	0,0,0	7,2,4	1,3,1	311	75	8.61328e-06	0.0187626	1.0,1.0,1.0	0.628,0.139,0.491	0.581
27177	ENSMUSG00000074652	Myh7b	chr2	+	155614467	155614495	155614038	155614195	155617523	155617547	27177	5,4,6	0,0,0	1,3,5	2,2,3	103	75	2.85443e-07	0.00223844	1.0,1.0,1.0	0.267,0.522,0.548	0.554
24742	ENSMUSG00000066392	Nrxn3	chr12	+	88850278	88850308	88794503	88795893	89187021	89187323	24742	1,3,4	0,0,1	3,2,0	2,1,3	105	75	1.18955e-06	0.00466421	1.0,1.0,0.741	0.517,0.588,0.0	0.545
17636	ENSMUSG00000079363	Gbp4	chr5	-	105136838	105137045	105135066	105135190	105139479	105139586	17636	9,5,5	0,0,0	6,3,6	1,3,1	282	75	3.6463e-05	0.0463037	1.0,1.0,1.0	0.615,0.21,0.615	0.52
22169	ENSMUSG00000039286	Fndc3b	chr3	-	27682737	27682814	27642950	27643089	27710345	27710439	22169	2,3,2	0,3,4	0,0,0	2,1,5	152	75	0.000351409	0.168033	1.0,0.33,0.198	0.0,0.0,0.0	0.509
42279	ENSMUSG00000042350	Arel1	chr12	-	84952190	84952416	84951081	84951381	84965888	84966030	42279	2,2,8	0,1,1	1,2,1	3,1,3	301	75	0.000163775	0.107027	1.0,0.333,0.666	0.077,0.333,0.077	0.504
16513	ENSMUSG00000038323	1700066M21Rik	chr1	+	57379706	57379812	57377632	57377946	57380041	57380162	16513	3,4,6	0,3,1	2,2,1	4,3,2	181	75	0.00934506	0.714268	1.0,0.356,0.713	0.172,0.216,0.172	0.503
22485	ENSMUSG00000026683	Nuf2	chr1	-	169528735	169528811	169525311	169525449	169531321	169531411	22485	2,1,4	0,0,0	0,1,2	2,0,1	151	75	0.00320185	0.441337	1.0,1.0,1.0	0.0,1.0,0.498	0.501
25213	ENSMUSG00000028796	Phc2	chr4	+	128728086	128728199	128727709	128727870	128741915	128742084	25213	1,1,6	0,1,2	1,0,1	4,1,1	188	75	0.00316844	0.441337	1.0,0.285,0.545	0.091,0.0,0.285	0.485
32589	ENSMUSG00000035429	Ptprh	chr7	-	4552869	4552946	4552627	4552762	4554174	4554265	32589	1,3,5	0,3,0	0,5,2	2,4,1	152	75	0.00909891	0.706622	1.0,0.33,1.0	0.0,0.381,0.497	0.484
47142	ENSMUSG00000032514	Ttc21a	chr9	+	119941132	119941181	119940415	119940526	119942571	119942694	47142	3,3,4	0,0,1	1,1,2	1,1,1	124	75	0.0270736	1	1.0,1.0,0.708	0.377,0.377,0.547	0.469
8267	ENSMUSG00000052572	Dlg2	chr7	+	92418087	92418133	92417223	92417323	92420631	92420673	8267	5,4,2	1,2,3	0,0,1	2,4,2	121	75	5.35545e-06	0.0131242	0.756,0.554,0.292	0.0,0.0,0.237	0.455
3494	ENSMUSG00000022838	Eaf2	chr16	-	36810471	36810608	36808014	36808160	36828050	36828227	3494	8,3,14	3,0,0	3,5,9	4,2,4	212	75	0.00222987	0.391462	0.485,1.0,1.0	0.21,0.469,0.443	0.454
29164	ENSMUSG00000058806	Col13a1	chr10	-	61890078	61890144	61887248	61887356	61891207	61891264	29164	3,1,1	0,3,2	0,0,0	2,2,4	141	75	0.0141428	0.866465	1.0,0.151,0.21	0.0,0.0,0.0	0.454
34103	ENSMUSG00000007837	Prrg2	chr7	-	45060204	45060359	45059971	45060011	45060740	45060892	34103	41,19,32	1,0,2	14,21,31	12,5,8	230	75	2.67432e-07	0.00223844	0.93,1.0,0.839	0.276,0.578,0.558	0.452
34438	ENSMUSG00000071714	Csf2rb2	chr15	-	78294341	78294529	78292707	78292865	78296975	78297102	34438	4,2,6	0,0,0	1,1,4	0,2,1	263	75	0.0164245	0.930345	1.0,1.0,1.0	1.0,0.125,0.533	0.447
42817	ENSMUSG00000016940	Kctd2	chr11	+	115429634	115429782	115429352	115429405	115429885	115430201	42817	4,2,4	2,0,0	5,5,2	2,3,2	223	75	0.00233619	0.391462	0.402,1.0,1.0	0.457,0.359,0.252	0.445
12223	ENSMUSG00000074865	Zfp934	chr13	-	62520171	62520232	62516796	62518730	62520417	62520451	12223	3,3,5	3,3,1	0,0,1	5,4,4	136	75	2.74511e-06	0.00717572	0.355,0.355,0.734	0.0,0.0,0.121	0.441
34105	ENSMUSG00000007837	Prrg2	chr7	-	45060204	45060415	45059971	45060011	45060740	45060892	34105	56,30,45	1,0,2	16,32,46	12,5,8	286	75	3.92633e-07	0.00256586	0.936,1.0,0.855	0.259,0.627,0.601	0.435
25868	ENSMUSG00000028687	Mutyh	chr4	+	116810848	116810941	116807724	116807771	116814318	116814436	25868	1,5,2	0,6,2	0,1,0	2,1,2	168	75	0.00287212	0.424551	1.0,0.271,0.309	0.0,0.309,0.0	0.424
7171	ENSMUSG00000016493	Cd46	chr1	-	195082581	195082779	195077653	195077836	195085332	195085435	7171	6,6,13	0,0,0	7,9,6	1,3,1	273	75	0.000229089	0.130182	1.0,1.0,1.0	0.658,0.452,0.622	0.423
37646	ENSMUSG00000020077	Srgn	chr10	-	62518051	62518144	62507641	62507836	62527338	62527425	37646	2,1,2	0,3,4	1,0,0	7,1,3	168	75	0.0168249	0.937881	1.0,0.13,0.182	0.06,0.0,0.0	0.417
18303	ENSMUSG00000055371	Stam2	chr2	-	52739162	52739480	52736130	52736319	52742060	52742156	18303	2,1,3	0,1,3	0,0,1	3,1,2	393	75	0.0453587	1	1.0,0.16,0.16	0.0,0.0,0.087	0.411
28721	ENSMUSG00000037358	Dipk2b	chrX	-	18416741	18416789	18414880	18416093	18418323	18419246	28721	1,1,3	0,0,0	1,4,3	2,2,0	123	75	0.013747	0.858315	1.0,1.0,1.0	0.234,0.549,1.0	0.406
113	ENSMUSG00000025036	Sfxn2	chr19	+	46589553	46589746	46588223	46588309	46590140	46590201	113	4,5,3	0,1,1	6,3,0	1,3,2	268	75	0.00113205	0.295918	1.0,0.583,0.456	0.627,0.219,0.0	0.398
13418	ENSMUSG00000113123	Gm40864	chr12	-	22596428	22596567	22587508	22587635	22622961	22623345	13418	3,1,2	0,0,3	0,0,1	1,2,0	214	75	0.00256712	0.407275	1.0,1.0,0.189	0.0,0.0,1.0	0.396
37240	ENSMUSG00000087177	E130307A14Rik	chr10	-	39632949	39633016	39622624	39622727	39640379	39640511	37240	3,6,2	0,0,0	5,7,3	2,2,1	142	75	8.26102e-05	0.075329	1.0,1.0,1.0	0.569,0.649,0.613	0.39
38813	ENSMUSG00000074863	Platr25	chr13	-	62739251	62739364	62738542	62739098	62746601	62746836	38813	4,4,3	1,0,0	0,2,3	3,1,0	188	75	0.000764099	0.242057	0.615,1.0,1.0	0.0,0.444,1.0	0.39
8429	ENSMUSG00000001166	Oas1c	chr5	-	120808580	120809044	120807959	120808248	120812433	120812514	8429	16,16,22	0,0,3	12,13,26	4,5,1	539	75	0.00930649	0.714105	1.0,1.0,0.505	0.295,0.266,0.783	0.387
44439	ENSMUSG00000097223	Gm2449	chr9	-	119893067	119893186	119888533	119888602	119893584	119893647	44439	8,7,2	0,0,0	4,11,9	1,5,1	194	75	1.6495e-06	0.00582667	1.0,1.0,1.0	0.607,0.46,0.777	0.385
14694	ENSMUSG00000039382	Wdr45	chrX	+	7723314	7723357	7722361	7722378	7723564	7723753	14694	3,2,1	5,0,5	1,0,1	9,5,3	118	75	0.00749911	0.647855	0.276,1.0,0.113	0.066,0.0,0.175	0.383
12914	ENSMUSG00000036377	C530008M17Rik	chr5	+	76770234	76770316	76759585	76759731	76848816	76848981	12914	3,1,1	0,3,2	0,0,2	5,7,4	157	75	0.0245206	1	1.0,0.137,0.193	0.0,0.0,0.193	0.379
13287	ENSMUSG00000032355	Mlip	chr9	-	77216976	77217048	77190671	77190737	77229484	77230954	13287	6,2,3	2,1,1	2,0,2	3,5,2	147	75	0.00199156	0.377653	0.605,0.505,0.605	0.254,0.0,0.338	0.374
20400	ENSMUSG00000047030	Spata2	chr2	-	167489168	167489368	167486431	167486492	167492758	167492845	20400	7,8,6	0,0,0	6,4,3	1,3,0	275	75	0.00688955	0.63413	1.0,1.0,1.0	0.621,0.267,1.0	0.371
20359	ENSMUSG00000026914	Psmd14	chr2	+	61722709	61722848	61711759	61711873	61760635	61760707	20359	2,8,2	2,2,2	0,0,0	1,1,2	214	75	8.91241e-07	0.00427359	0.26,0.584,0.26	0.0,0.0,0.0	0.368
43781	ENSMUSG00000097466	D430036J16Rik	chr9	+	81636834	81636937	81631929	81632279	81642546	81642702	43781	11,4,5	2,0,0	6,8,5	2,2,3	178	75	0.000825522	0.25132	0.699,1.0,1.0	0.558,0.628,0.413	0.367
26278	ENSMUSG00000021809	Nudt13	chr14	+	20297514	20297631	20295087	20295266	20300586	20300679	26278	6,4,7	2,4,0	5,1,4	3,4,5	192	75	0.047843	1	0.54,0.281,1.0	0.394,0.089,0.238	0.367
30576	ENSMUSG00000031298	Adgrg2	chrX	+	160463327	160463369	160461342	160461381	160465577	160465631	30576	9,4,9	3,2,2	2,6,1	3,6,3	117	75	0.0075495	0.648217	0.658,0.562,0.743	0.299,0.391,0.176	0.366
29673	ENSMUSG00000087268	Gm14486	chr2	-	30659799	30659885	30658612	30658989	30669832	30669907	29673	5,2,3	1,1,2	2,0,1	4,2,1	161	75	0.00176937	0.352168	0.7,0.482,0.411	0.189,0.0,0.318	0.362
6125	ENSMUSG00000097494	4933406C10Rik	chr12	-	32942282	32942398	32924956	32925535	32953197	32953371	6125	2,6,5	0,1,0	5,4,4	1,1,3	191	75	0.000177106	0.110227	1.0,0.702,1.0	0.663,0.611,0.344	0.361
20430	ENSMUSG00000036555	Iqce	chr5	-	140669021	140669105	140665279	140665493	140670466	140670567	20430	2,4,2	1,1,0	1,3,1	1,2,1	159	75	0.00174266	0.348938	0.485,0.654,1.0	0.321,0.414,0.321	0.361
34104	ENSMUSG00000007837	Prrg2	chr7	-	45060204	45060386	45059971	45060011	45060740	45060892	34104	65,32,43	1,0,2	26,37,55	12,5,8	257	75	6.23526e-07	0.00349263	0.95,1.0,0.863	0.387,0.683,0.667	0.359
24436	ENSMUSG00000049728	Zfp668	chr7	-	127874676	127874758	127867755	127868424	127875410	127875657	24436	6,6,6	3,0,1	3,2,4	1,2,6	157	75	0.0144155	0.87362	0.489,1.0,0.741	0.589,0.323,0.242	0.359
28398	ENSMUSG00000038637	Lrrc56	chr7	+	141198273	141198361	141196933	141197169	141199778	141199835	28398	15,8,9	1,1,0	5,8,9	3,4,2	163	75	6.97123e-05	0.071932	0.873,0.786,1.0	0.434,0.479,0.674	0.357
29864	ENSMUSG00000035781	R3hdm4	chr10	-	79914145	79914255	79913556	79913681	79916822	79916919	29864	7,2,3	2,3,1	4,0,0	4,2,5	185	75	0.00429601	0.497723	0.587,0.213,0.549	0.288,0.0,0.0	0.354
11922	ENSMUSG00000075593	Gal3st4	chr5	-	138271278	138271594	138264937	138266306	138272731	138272801	11922	13,14,13	0,0,1	5,2,4	1,2,0	391	75	0.0334548	1	1.0,1.0,0.714	0.49,0.161,1.0	0.354
27554	ENSMUSG00000045503	Sys1	chr2	+	164457968	164458097	164456975	164457029	164460762	164461120	27554	4,2,4	0,0,2	11,5,5	5,1,5	204	75	0.00277392	0.420266	1.0,1.0,0.424	0.447,0.648,0.269	0.353
20889	ENSMUSG00000072964	Bhlhb9	chrX	+	135848677	135848739	135845854	135845953	135885348	135886926	20889	5,3,1	0,0,0	11,5,3	4,1,1	137	75	5.66848e-05	0.0617392	1.0,1.0,1.0	0.601,0.732,0.622	0.348
30514	ENSMUSG00000025261	Huwe1	chrX	+	151804445	151804540	151803657	151803802	151806275	151806407	30514	6,5,15	0,0,0	8,3,17	1,2,2	170	75	0.00344881	0.459959	1.0,1.0,1.0	0.779,0.398,0.789	0.345
13283	ENSMUSG00000032355	Mlip	chr9	-	77190323	77190383	77181351	77181396	77190671	77190737	13283	4,3,9	0,2,1	4,1,3	1,2,3	135	75	0.0142595	0.870895	1.0,0.455,0.833	0.69,0.217,0.357	0.341
44457	ENSMUSG00000022610	Mapk12	chr15	-	89135426	89135456	89135122	89135170	89137400	89137459	44457	2,4,8	0,2,1	0,4,3	3,1,1	105	75	0.0187401	0.99297	1.0,0.588,0.851	0.0,0.741,0.682	0.339
44989	ENSMUSG00000038777	Sema6c	chr3	+	95162614	95162663	95160493	95160698	95164338	95164427	44989	2,1,2	2,1,1	0,0,2	1,1,3	124	75	0.00704166	0.642101	0.377,0.377,0.547	0.0,0.0,0.287	0.338
16369	ENSMUSG00000015980	Lrrc27	chr7	+	139214248	139214405	139213271	139213352	139214674	139214959	16369	11,3,4	1,1,0	6,4,4	1,3,3	232	75	0.000677489	0.238547	0.781,0.492,1.0	0.66,0.301,0.301	0.337
32116	ENSMUSG00000045098	Kmt5b	chr19	+	3782755	3782852	3782219	3782279	3786388	3786627	32116	7,5,4	2,0,1	1,4,4	3,1,2	172	75	0.0178868	0.970046	0.604,1.0,0.636	0.127,0.636,0.466	0.337
34225	ENSMUSG00000028637	Ccdc30	chr4	-	119379146	119379272	119377210	119377345	119393541	119393657	34225	2,0,1	0,1,0	0,1,0	1,0,2	201	75	0.00319299	0.441337	1.0,0.0,1.0	0.0,1.0,0.0	0.333
8719	ENSMUSG00000063889	Crem	chr18	-	3299161	3299308	3276693	3276729	3325360	3325474	8719	7,4,8	0,3,2	3,6,2	9,1,5	222	75	0.0383701	1	1.0,0.311,0.575	0.101,0.67,0.119	0.332
34246	ENSMUSG00000044176	Spink10	chr18	+	62651747	62651779	62650849	62650923	62653416	62653475	34246	7,11,8	0,0,0	6,6,8	2,2,3	107	75	1.21246e-05	0.0241761	1.0,1.0,1.0	0.678,0.678,0.651	0.331
819	ENSMUSG00000023066	Rttn	chr18	+	89108048	89108154	89103843	89104061	89109250	89109348	819	14,8,16	0,1,0	12,3,4	3,1,1	181	75	9.89965e-05	0.0812761	1.0,0.768,1.0	0.624,0.554,0.624	0.322
42711	ENSMUSG00000061080	Lsamp	chr16	+	41405941	41406010	40786000	40786060	41533452	41533531	42711	5,1,6	0,2,2	1,2,0	1,1,1	144	75	0.0183508	0.981631	1.0,0.207,0.61	0.342,0.51,0.0	0.322
36247	ENSMUSG00000014767	Tbp	chr17	+	15501153	15501202	15499887	15500024	15502961	15503128	36247	9,6,6	0,0,0	5,6,13	2,2,2	124	75	0.000211166	0.121762	1.0,1.0,1.0	0.602,0.645,0.797	0.319
35076	ENSMUSG00000022708	Zbtb20	chr16	+	43232758	43232820	43024937	43024987	43302568	43302615	35076	3,4,7	1,0,2	4,2,3	2,2,2	137	75	0.0197125	1	0.622,1.0,0.657	0.523,0.354,0.451	0.317
35405	ENSMUSG00000044433	Camsap3	chr8	+	3600357	3600405	3598892	3598988	3600675	3600814	35405	6,4,3	1,0,2	3,4,2	2,2,3	123	75	0.016913	0.940165	0.785,1.0,0.478	0.478,0.549,0.289	0.316
8287	ENSMUSG00000061882	Ccdc62	chr5	+	123951751	123951867	123951198	123951287	123954056	123954779	8287	1,4,4	0,0,0	2,7,5	0,1,4	191	75	0.00201888	0.377653	1.0,1.0,1.0	1.0,0.733,0.329	0.313
38524	ENSMUSG00000001036	Epn2	chr11	-	61565821	61565894	61535270	61535383	61579566	61579658	38524	13,16,16	0,3,2	7,4,10	2,2,6	148	75	0.0072496	0.647855	1.0,0.73,0.802	0.639,0.503,0.458	0.311
39307	ENSMUSG00000029207	Apbb2	chr5	-	66323601	66323607	66313314	66313429	66337465	66337682	39307	14,17,11	5,3,8	10,3,14	8,13,14	81	75	0.00783673	0.657983	0.722,0.84,0.56	0.536,0.176,0.481	0.31
8197	ENSMUSG00000072591	Fzd10os	chr5	-	128584163	128584296	128582714	128582987	128585271	128585350	8197	12,4,15	0,0,0	10,6,9	1,1,2	208	75	0.036264	1	1.0,1.0,1.0	0.783,0.684,0.619	0.305
10916	ENSMUSG00000028785	Hpca	chr4	-	129120149	129120200	129118604	129118762	129121569	129121708	10916	10,9,6	10,2,1	6,5,5	10,4,7	126	75	0.0404853	1	0.373,0.728,0.781	0.263,0.427,0.298	0.298
42423	ENSMUSG00000022070	Bora	chr14	+	99053517	99053563	99049992	99050099	99056738	99056820	42423	4,2,3	1,0,0	6,1,3	2,3,0	121	75	0.00230315	0.391462	0.713,1.0,1.0	0.65,0.171,1.0	0.297
47251	ENSMUSG00000060924	Csmd1	chr8	-	15909129	15909174	15906004	15906166	15910419	15910599	47251	11,15,13	9,4,4	9,3,11	12,8,10	120	75	0.0110196	0.771567	0.433,0.701,0.67	0.319,0.19,0.407	0.296
35287	ENSMUSG00000030649	Anapc15	chr7	+	101897732	101897787	101896339	101896450	101897941	101898071	35287	16,18,9	1,0,3	11,7,12	3,5,6	130	75	0.00202263	0.377653	0.902,1.0,0.634	0.679,0.447,0.536	0.291
27214	ENSMUSG00000040594	Ranbp17	chr11	-	33404037	33404199	33337854	33337914	33441802	33441938	27214	6,2,3	0,0,2	7,5,3	1,2,2	237	75	0.00918581	0.709007	1.0,1.0,0.322	0.689,0.442,0.322	0.29
5544	ENSMUSG00000034145	Tmem63c	chr12	+	87038441	87038590	87026615	87026670	87052825	87052888	5544	11,9,13	1,0,0	11,10,6	2,1,2	224	75	0.00114528	0.297394	0.786,1.0,1.0	0.648,0.77,0.501	0.289
44951	ENSMUSG00000061894	Zscan20	chr4	-	128609029	128609162	128604476	128604712	128609993	128610098	44951	0,2,3	1,1,1	0,1,0	3,4,3	208	75	0.0148611	0.881548	0.0,0.419,0.52	0.0,0.083,0.0	0.285
24858	ENSMUSG00000022948	Setd4	chr16	-	93593246	93593332	93590873	93591303	93596297	93596335	24858	3,2,4	0,0,0	9,4,9	0,2,2	161	75	0.0469411	1	1.0,1.0,1.0	1.0,0.482,0.677	0.28
10376	ENSMUSG00000060261	Gtf2i	chr5	-	134306531	134306731	134295509	134295613	134311672	134312022	10376	11,10,13	2,1,1	15,6,8	3,3,4	275	75	0.0356035	1	0.6,0.732,0.78	0.577,0.353,0.353	0.276
27045	ENSMUSG00000024985	Tcf7l2	chr19	+	55926681	55926756	55925976	55926049	55931433	55933229	27045	2,1,2	3,1,2	1,0,0	5,2,2	150	75	0.00441701	0.503463	0.25,0.333,0.333	0.091,0.0,0.0	0.275
14810	ENSMUSG00000025766	D3Ertd751e	chr3	+	41744695	41744812	41742610	41742689	41746547	41746728	14810	4,7,1	1,5,14	2,0,1	6,7,7	192	75	0.00384835	0.485189	0.61,0.354,0.027	0.115,0.0,0.053	0.274
12871	ENSMUSG00000028188	Spata1	chr3	-	146475255	146475381	146469624	146469803	146476193	146476302	12871	3,7,9	1,0,0	7,10,5	4,0,4	201	75	0.000146999	0.0976919	0.528,1.0,1.0	0.395,1.0,0.318	0.272
23350	ENSMUSG00000003341	Atp8b3	chr10	-	80525487	80525594	80525177	80525401	80525983	80526083	23350	5,8,4	1,1,1	2,4,5	2,2,2	182	75	0.0461362	1	0.673,0.767,0.622	0.292,0.452,0.507	0.27
26817	ENSMUSG00000106918	Mrpl33	chr5	+	31629615	31629720	31616380	31616487	31650302	31650484	26817	14,9,10	1,0,0	5,9,7	1,1,2	180	75	0.014646	0.881548	0.854,1.0,1.0	0.676,0.789,0.593	0.265
32273	ENSMUSG00000053192	Mllt11	chr3	-	95229985	95230147	95229045	95229205	95230370	95230398	32273	4,6,2	0,1,4	0,0,6	2,2,0	237	75	0.039356	1	1.0,0.655,0.137	0.0,0.0,1.0	0.264
29868	ENSMUSG00000075020	Mir670hg	chr2	-	94166843	94166990	94160635	94161208	94178602	94178915	29868	20,7,13	0,0,1	3,10,13	1,3,0	222	75	0.0491629	1	1.0,1.0,0.815	0.503,0.53,1.0	0.261
25680	ENSMUSG00000028273	Pdlim5	chr3	-	142282968	142283112	142277816	142277998	142303942	142303979	25680	2,3,1	1,1,0	3,5,0	1,1,3	219	75	0.0143763	0.87362	0.407,0.507,1.0	0.507,0.631,0.0	0.259
18335	ENSMUSG00000066842	Hmcn1	chr1	-	150577271	150577622	150573475	150573595	150580227	150580356	18335	8,2,6	1,1,2	3,1,3	4,1,3	426	75	0.0331789	1	0.585,0.26,0.346	0.117,0.15,0.15	0.258
17658	ENSMUSG00000034480	Diaph2	chrX	+	129801394	129801427	129749741	129750116	129804012	129804189	17658	18,12,10	2,4,1	8,8,9	5,7,3	108	75	0.012491	0.816289	0.862,0.676,0.874	0.526,0.442,0.676	0.256
22122	ENSMUSG00000035778	Ggta1	chr2	-	35416471	35416507	35413325	35413427	35422179	35422268	22122	3,3,2	0,2,1	4,1,2	1,1,6	111	75	0.0483631	1	1.0,0.503,0.575	0.73,0.403,0.184	0.254
8713	ENSMUSG00000063889	Crem	chr18	-	3276693	3276775	3273421	3273578	3281687	3281769	8713	12,18,16	1,2,1	9,9,12	4,2,4	157	75	0.00934351	0.714268	0.851,0.811,0.884	0.518,0.683,0.589	0.252
348	ENSMUSG00000040929	Rfx3	chr19	-	27923207	27923266	27900778	27900903	28010971	28011166	348	17,22,22	6,4,3	11,7,11	5,6,7	134	75	0.0134922	0.85053	0.613,0.755,0.804	0.552,0.395,0.468	0.252
32107	ENSMUSG00000029650	Slc46a3	chr5	-	147894480	147894596	147893880	147894045	147894708	147894815	32107	18,14,23	8,1,3	17,16,19	7,8,12	191	75	0.0369821	1	0.469,0.846,0.751	0.488,0.44,0.383	0.252
4820	ENSMUSG00000022335	Zfat	chr15	-	68146502	68146591	68118935	68119074	68165752	68165926	4820	11,9,10	1,1,2	8,13,8	3,3,6	164	75	0.0204208	1	0.834,0.805,0.696	0.549,0.665,0.379	0.247
21357	ENSMUSG00000021767	Kat6b	chr14	+	21624832	21624888	21619217	21619299	21626718	21626840	21357	10,12,16	2,0,2	12,7,8	2,3,5	131	75	0.0138305	0.859419	0.741,1.0,0.821	0.775,0.572,0.478	0.246
14415	ENSMUSG00000028753	Vwa5b1	chr4	-	138575298	138575424	138572568	138572643	138578627	138578765	14415	17,13,15	1,1,2	5,14,21	3,5,2	201	75	0.0314454	1	0.864,0.829,0.737	0.383,0.511,0.797	0.246
15587	ENSMUSG00000030016	Zfp638	chr6	+	83978021	83978087	83976201	83976350	83981683	83981785	15587	1,2,3	0,0,3	2,1,2	0,1,3	141	75	0.0391149	1	1.0,1.0,0.347	1.0,0.347,0.262	0.246
46944	ENSMUSG00000074813	Morrbid	chr2	-	128356449	128356635	128330844	128331049	128429093	128429193	46944	0,2,4	1,1,2	0,0,0	1,4,2	261	75	0.00438743	0.501548	0.0,0.365,0.365	0.0,0.0,0.0	0.243
19858	ENSMUSG00000085767	Gm13563	chr2	+	26388241	26388392	26387597	26387782	26388553	26389018	19858	1,5,1	0,1,0	9,4,7	3,2,0	226	75	0.00163142	0.340256	1.0,0.624,1.0	0.499,0.399,1.0	0.242
40161	ENSMUSG00000031618	Nr3c2	chr8	+	76906592	76906623	76902346	76902540	76908269	76908656	40161	4,4,4	7,5,8	1,0,3	13,2,14	106	75	0.00281407	0.420266	0.288,0.361,0.261	0.052,0.0,0.132	0.242
44766	ENSMUSG00000049811	Fam161a	chr11	+	23013538	23013647	23008464	23008626	23015658	23015884	44766	2,5,4	0,0,1	3,6,2	0,3,1	184	75	0.0226085	1	1.0,1.0,0.62	1.0,0.449,0.449	0.241
14394	ENSMUSG00000061130	Ppm1b	chr17	+	85023031	85023079	85005508	85005566	85023695	85023779	14394	7,9,7	3,1,2	5,4,5	2,2,9	123	75	0.0381253	1	0.587,0.846,0.681	0.604,0.549,0.253	0.236
18150	ENSMUSG00000052726	Kcnt2	chr1	+	140530752	140530824	140523087	140523260	140533860	140533995	18150	11,13,8	0,0,0	7,19,6	1,3,1	147	75	0.00263431	0.411481	1.0,1.0,1.0	0.781,0.764,0.754	0.234
7091	ENSMUSG00000071181	3830408C21Rik	chr13	+	107028804	107028982	107026398	107026455	107031723	107032046	7091	10,2,9	1,1,0	7,8,4	2,2,2	253	75	0.00219473	0.389391	0.748,0.372,1.0	0.509,0.542,0.372	0.232
37511	ENSMUSG00000019856	Fam184a	chr10	-	53634301	53634395	53633365	53633715	53638176	53638281	37511	6,10,9	0,0,1	6,7,8	2,1,1	169	75	0.0327634	1	1.0,1.0,0.8	0.571,0.756,0.78	0.231
3101	ENSMUSG00000034377	Tulp4	chr17	+	6124170	6124248	6121827	6122344	6137210	6138792	3101	7,3,12	7,7,8	1,1,2	14,4,9	153	75	0.000103484	0.082808	0.329,0.174,0.424	0.034,0.109,0.098	0.229
26431	ENSMUSG00000047671	Tctex1d4	chr4	+	117126981	117127088	117126812	117126858	117127275	117127344	26431	4,2,4	2,4,3	3,0,1	5,4,4	182	75	0.0166842	0.935892	0.452,0.171,0.355	0.198,0.0,0.093	0.229
6520	ENSMUSG00000052632	Asap2	chr12	+	21076306	21076436	21044724	21044830	21084694	21084806	6520	2,4,6	0,0,1	0,2,2	3,0,0	205	75	0.0432838	1	1.0,1.0,0.687	0.0,1.0,1.0	0.229
19478	ENSMUSG00000032311	Nrg4	chr9	-	55226615	55226716	55224231	55225592	55227852	55227938	19478	1,0,1	0,1,0	2,2,3	2,1,1	176	75	0.00191965	0.370785	1.0,0.0,1.0	0.299,0.46,0.561	0.227
964	ENSMUSG00000042439	Zfp532	chr18	+	65582726	65582809	65579911	65580510	65582896	65583006	964	5,4,11	2,1,1	8,5,12	4,6,4	158	75	0.0475905	1	0.543,0.655,0.839	0.487,0.283,0.587	0.227
39561	ENSMUSG00000028344	Invs	chr4	+	48385104	48385272	48382104	48382278	48389958	48390139	39561	21,19,23	1,0,0	14,23,24	1,2,5	243	75	2.17656e-05	0.0356267	0.866,1.0,1.0	0.812,0.78,0.597	0.226
11436	ENSMUSG00000022449	Adamts20	chr15	-	94282945	94283075	94282650	94282745	94283827	94284028	11436	9,4,11	1,0,0	4,7,8	1,0,3	205	75	0.0323035	1	0.767,1.0,1.0	0.594,1.0,0.494	0.226
30513	ENSMUSG00000025261	Huwe1	chrX	+	151804445	151804540	151803657	151803802	151806271	151806407	30513	14,7,20	0,1,2	14,4,15	1,1,10	170	75	0.0042784	0.497723	1.0,0.755,0.815	0.861,0.638,0.398	0.224
38527	ENSMUSG00000001036	Epn2	chr11	-	61565821	61565894	61553509	61553579	61579566	61579658	38527	16,17,18	3,7,10	7,4,13	4,13,7	148	75	0.0487529	1	0.73,0.552,0.477	0.47,0.135,0.485	0.223
29844	ENSMUSG00000079481	Nhsl2	chrX	+	102073351	102073479	102071323	102071479	102076161	102076293	29844	7,5,2	2,0,0	3,3,6	4,0,1	203	75	0.00557853	0.554807	0.564,1.0,1.0	0.217,1.0,0.689	0.219
43352	ENSMUSG00000032314	Etfa	chr9	-	55500991	55501146	55500017	55500164	55511646	55511808	43352	4,5,8	2,0,0	5,4,6	3,0,3	230	75	0.0059088	0.571873	0.395,1.0,1.0	0.352,1.0,0.395	0.216
8708	ENSMUSG00000063889	Crem	chr18	-	3276693	3276729	3273421	3273578	3281687	3281738	8708	15,20,22	1,2,1	11,9,12	4,2,4	111	75	0.00505031	0.528244	0.91,0.871,0.937	0.65,0.753,0.67	0.215
24543	ENSMUSG00000097881	Celrr	chr1	+	121099038	121099087	121087404	121087556	121113757	121113861	24543	4,3,8	0,0,2	5,8,5	2,2,1	124	75	0.010876	0.769765	1.0,1.0,0.708	0.602,0.708,0.752	0.215
44458	ENSMUSG00000022610	Mapk12	chr15	-	89135576	89135688	89133078	89133150	89137400	89137459	44458	15,21,16	10,9,20	10,6,4	15,16,12	187	75	0.00299215	0.428183	0.376,0.483,0.243	0.211,0.131,0.118	0.214
34574	ENSMUSG00000043831	Lysmd4	chr7	+	67225025	67225159	67223608	67223891	67225863	67228455	34574	8,8,4	3,4,6	3,4,5	5,7,14	209	75	0.0200587	1	0.489,0.418,0.193	0.177,0.17,0.114	0.213
6123	ENSMUSG00000020564	Atxn7l1	chr12	+	33364384	33364690	33362972	33363094	33366971	33367914	6123	41,38,32	5,1,2	28,31,26	3,7,5	381	75	0.0449839	1	0.617,0.882,0.759	0.648,0.466,0.506	0.213
7187	ENSMUSG00000042213	Zfand4	chr6	+	116284739	116284815	116273572	116273872	116287981	116288159	7187	2,1,2	0,1,1	0,1,1	2,2,0	151	75	0.000417863	0.190516	1.0,0.332,0.498	0.0,0.199,1.0	0.21
30869	ENSMUSG00000034032	Rpap1	chr2	-	119787220	119787297	119783733	119783970	119787414	119787519	30869	18,15,20	9,4,3	15,13,15	11,7,11	152	75	0.0372723	1	0.497,0.649,0.767	0.402,0.478,0.402	0.21
12665	ENSMUSG00000085558	4930412C18Rik	chr4	+	9784904	9785161	9782625	9782739	9819923	9821951	12665	2,5,3	0,1,1	0,1,2	1,0,1	332	75	0.000826835	0.25132	1.0,0.53,0.404	0.0,1.0,0.311	0.208
8714	ENSMUSG00000063889	Crem	chr18	-	3276693	3276775	3273421	3273578	3325360	3325478	8714	12,17,16	3,4,2	9,10,11	6,3,6	157	75	0.0470219	1	0.656,0.67,0.793	0.417,0.614,0.467	0.207
20574	ENSMUSG00000035184	Fam124a	chr14	+	62565045	62565166	62564487	62564519	62605872	62608486	20574	5,5,8	13,9,2	3,2,3	14,13,6	196	75	0.0269806	1	0.128,0.175,0.605	0.076,0.056,0.161	0.205
43477	ENSMUSG00000032278	Paqr5	chr9	-	61976071	61976199	61968780	61968907	61988992	61989138	43477	17,17,26	2,0,1	5,15,27	2,2,2	203	75	0.037563	1	0.758,1.0,0.906	0.48,0.735,0.833	0.205
35916	ENSMUSG00000030766	Arhgap17	chr7	-	123283776	123283825	123279279	123280116	123285419	123285467	35916	1,1,4	3,3,4	0,0,1	2,5,5	124	75	0.00146923	0.331084	0.168,0.168,0.377	0.0,0.0,0.108	0.202
23284	ENSMUSG00000061171	Slc38a11	chr2	-	65355323	65355389	65349473	65350117	65358053	65358188	23284	8,3,2	0,0,1	5,3,5	2,1,1	141	75	0.00649924	0.612584	1.0,1.0,0.515	0.571,0.615,0.727	0.201
3434	ENSMUSG00000071550	Cfap44	chr16	+	44438996	44439171	44437126	44437323	44449029	44449207	3434	11,19,23	1,1,1	8,18,10	3,1,2	250	75	0.0405517	1	0.767,0.851,0.873	0.444,0.844,0.6	0.201
22058	ENSMUSG00000042323	Pbrm1	chr14	+	31113848	31114004	31110414	31110579	31117012	31117083	22058	37,46,53	7,8,3	41,29,50	9,16,12	231	75	0.0240122	1	0.632,0.651,0.852	0.597,0.37,0.575	0.198
10011	ENSMUSG00000036617	Etl4	chr2	+	20801541	20801661	20798615	20798783	20805584	20805662	10011	12,15,12	5,8,5	3,9,11	7,6,11	195	75	0.040196	1	0.48,0.419,0.48	0.142,0.366,0.278	0.198
36287	ENSMUSG00000030994	D7Ertd443e	chr7	-	134298115	134298400	134294964	134295143	134348711	134349828	36287	42,55,51	2,6,8	43,38,50	9,9,11	360	75	0.0383474	1	0.814,0.656,0.57	0.499,0.468,0.486	0.196
495	ENSMUSG00000114220	Gm10353	chr19	-	8938445	8938549	8936974	8937299	8940651	8940864	495	11,7,8	1,1,0	12,3,7	0,2,2	179	75	0.0423212	1	0.822,0.746,1.0	1.0,0.386,0.595	0.196
45895	ENSMUSG00000039096	Rsad1	chr11	-	94548177	94548363	94544634	94544785	94548470	94548602	45895	36,33,53	1,2,0	26,28,41	2,5,4	261	75	0.000681389	0.238547	0.912,0.826,1.0	0.789,0.617,0.747	0.195
23282	ENSMUSG00000061171	Slc38a11	chr2	-	65353762	65353869	65350037	65350117	65358053	65358188	23282	20,17,15	0,0,1	13,7,10	2,1,1	182	75	0.00280777	0.420266	1.0,1.0,0.861	0.728,0.743,0.805	0.195
21359	ENSMUSG00000021767	Kat6b	chr14	+	21624832	21625215	21619217	21619299	21626718	21626840	21359	48,46,31	2,0,2	51,32,29	2,3,5	458	75	0.0290904	1	0.797,1.0,0.717	0.807,0.636,0.487	0.195
39183	ENSMUSG00000037716	Ccdc33	chr9	-	58031055	58031262	58030333	58030420	58031614	58031763	39183	0,1,2	1,0,0	5,2,1	0,2,1	282	75	0.0349932	1	0.0,1.0,1.0	1.0,0.21,0.21	0.193
47152	ENSMUSG00000021458	Aopep	chr13	+	63170940	63171047	63068114	63068285	63190478	63190551	47152	9,12,17	0,0,1	12,8,11	2,1,1	182	75	0.00772872	0.655334	1.0,1.0,0.875	0.712,0.767,0.819	0.192
13763	ENSMUSG00000028184	Adgrl2	chr3	-	148827211	148827238	148826364	148826533	148827540	148827585	13763	12,9,10	13,18,18	5,6,2	22,22,17	102	75	0.00255305	0.406931	0.404,0.269,0.29	0.143,0.167,0.08	0.191
26220	ENSMUSG00000014503	Pkd2l2	chr18	+	34438101	34438214	34435315	34435367	34438730	34438832	26220	5,7,4	1,1,0	3,2,6	0,2,2	188	75	0.0148349	0.881548	0.666,0.736,1.0	1.0,0.285,0.545	0.191
38648	ENSMUSG00000029769	Ccdc136	chr6	+	29419101	29419383	29417931	29418153	29421990	29422097	38648	29,38,21	0,0,3	25,25,26	4,2,2	357	75	0.0132939	0.848671	1.0,1.0,0.595	0.568,0.724,0.732	0.19
23583	ENSMUSG00000028634	Hivep3	chr4	+	119814677	119814790	119762219	119762348	119872036	119872272	23583	18,20,32	1,0,0	16,22,21	2,2,3	188	75	0.000243643	0.136475	0.878,1.0,1.0	0.761,0.814,0.736	0.189
45036	ENSMUSG00000031562	Dctd	chr8	+	48138178	48138878	48137257	48137374	48140342	48141663	45036	14,27,22	1,1,0	12,13,18	2,0,3	775	75	0.000367237	0.173486	0.575,0.723,1.0	0.367,1.0,0.367	0.188
37242	ENSMUSG00000087177	E130307A14Rik	chr10	-	39632949	39633016	39622975	39623091	39639563	39639766	37242	14,14,10	2,0,0	6,9,9	2,0,3	142	75	0.0121518	0.804057	0.787,1.0,1.0	0.613,1.0,0.613	0.187
6604	ENSMUSG00000034751	Mast4	chr13	-	103057840	103057915	103025521	103025553	103140162	103140287	6604	23,16,11	1,0,0	17,7,16	0,2,3	150	75	0.0119818	0.797633	0.92,1.0,1.0	1.0,0.636,0.727	0.186
19099	ENSMUSG00000055897	Ppp4r1l-ps	chr2	-	173615482	173616423	173597039	173597187	173659322	173659367	19099	31,44,59	0,1,2	47,42,58	1,4,2	1016	75	0.0485212	1	1.0,0.765,0.685	0.776,0.437,0.682	0.185
3746	ENSMUSG00000035356	Nfkbiz	chr16	-	55821767	55822115	55819566	55819706	55836320	55836392	3746	31,22,25	1,1,0	13,18,20	1,2,1	423	75	0.0292174	1	0.846,0.796,1.0	0.697,0.615,0.78	0.183
15696	ENSMUSG00000070939	Tgfbrap1	chr1	-	43095364	43095519	43075615	43075952	43096851	43097049	15696	5,2,1	2,6,9	0,0,1	4,6,8	230	75	0.0026863	0.414685	0.449,0.098,0.035	0.0,0.0,0.039	0.181
24867	ENSMUSG00000034164	Emid1	chr11	-	5110689	5110774	5106264	5106969	5116879	5116924	24867	12,11,21	0,0,3	21,19,14	1,5,3	160	75	0.0124792	0.816289	1.0,1.0,0.766	0.908,0.64,0.686	0.177
1895	ENSMUSG00000032624	Eml4	chr17	+	83425257	83425431	83421605	83421735	83427222	83427351	1895	23,24,31	15,13,7	16,9,20	14,19,12	249	75	0.0277912	1	0.316,0.357,0.572	0.256,0.125,0.334	0.177
7189	ENSMUSG00000042213	Zfand4	chr6	+	116285853	116285921	116273572	116273872	116287981	116288159	7189	6,5,6	0,1,1	4,3,6	2,2,0	143	75	0.0334554	1	1.0,0.724,0.759	0.512,0.44,1.0	0.177
41920	ENSMUSG00000051113	Fam71e1	chr7	+	44496914	44497064	44496667	44496730	44497502	44497633	41920	24,31,23	0,0,0	25,15,33	0,3,2	225	75	0.0180857	0.975765	1.0,1.0,1.0	1.0,0.625,0.846	0.176
31572	ENSMUSG00000042446	Zmym4	chr4	-	126923568	126923630	126915580	126915665	126948433	126948479	31572	8,3,2	8,4,2	1,2,2	6,8,3	137	75	0.0196101	1	0.354,0.291,0.354	0.084,0.12,0.267	0.176
46514	ENSMUSG00000017718	Afmid	chr11	+	117834945	117835018	117832527	117832576	117836407	117836512	46514	9,7,6	0,0,1	10,7,4	4,0,1	148	75	0.00681612	0.63413	1.0,1.0,0.753	0.559,1.0,0.67	0.175
16768	ENSMUSG00000029863	Casp2	chr6	+	42276869	42276930	42276486	42276785	42279776	42279926	16768	15,6,7	6,4,6	13,12,9	18,13,13	136	75	0.0482946	1	0.58,0.453,0.391	0.285,0.337,0.276	0.175
41532	ENSMUSG00000020439	Smtn	chr11	-	3520847	3520916	3517522	3517827	3521816	3521968	41532	15,8,10	0,0,0	12,14,19	1,2,2	144	75	0.00823878	0.675821	1.0,1.0,1.0	0.862,0.785,0.832	0.174
27381	ENSMUSG00000038346	Zfp384	chr6	+	125026256	125026319	125024786	125025082	125030797	125032783	27381	5,4,5	8,8,6	1,3,0	7,7,11	138	75	0.00309569	0.436013	0.254,0.214,0.312	0.072,0.189,0.0	0.173
21731	ENSMUSG00000026404	Ddx59	chr1	+	136434505	136434634	136433712	136433865	136439752	136440158	21731	46,36,46	0,0,0	41,34,37	1,6,2	204	75	1.23316e-05	0.0241761	1.0,1.0,1.0	0.938,0.676,0.872	0.171
26571	ENSMUSG00000026723	Trdmt1	chr2	-	13533383	13533493	13525617	13525694	13544568	13544663	26571	26,20,33	0,2,0	19,27,33	6,0,5	185	75	0.000445252	0.19185	1.0,0.802,1.0	0.562,1.0,0.728	0.171
17548	ENSMUSG00000091476	Catspere2	chr1	+	178116197	178116273	178113113	178113172	178122759	178122812	17548	27,32,44	1,3,0	22,37,23	9,3,2	151	75	0.00258637	0.407275	0.931,0.841,1.0	0.548,0.86,0.851	0.171
21	ENSMUSG00000057858	Fam204a	chr19	-	60224864	60224899	60221053	60221304	60226309	60226669	21	13,12,6	15,11,13	5,4,6	17,13,18	110	75	0.013965	0.863672	0.371,0.427,0.239	0.167,0.173,0.185	0.171
33814	ENSMUSG00000059475	Zfp426	chr9	-	20490680	20491482	20486329	20486425	20492385	20492746	33814	40,35,31	1,0,0	34,40,47	3,1,0	877	75	0.0483674	1	0.774,1.0,1.0	0.492,0.774,1.0	0.169
4345	ENSMUSG00000062906	Hdac10	chr15	-	89126629	89126706	89126377	89126437	89126868	89126995	4345	7,9,13	2,0,0	16,4,11	1,1,4	152	75	0.00801199	0.66984	0.633,1.0,1.0	0.888,0.664,0.576	0.168
12873	ENSMUSG00000028188	Spata1	chr3	-	146487199	146487419	146481766	146481860	146487511	146487565	12873	4,9,6	0,1,1	7,12,21	1,4,2	295	75	0.00559152	0.554807	1.0,0.696,0.604	0.64,0.433,0.727	0.167
33392	ENSMUSG00000014329	Bicc1	chr10	-	70927714	70927794	70925101	70925378	70930590	70930690	33392	8,12,12	12,9,8	3,3,5	8,8,7	155	75	0.0351329	1	0.244,0.392,0.421	0.154,0.154,0.257	0.164
25104	ENSMUSG00000043621	Ubxn10	chr4	-	138721499	138721647	138718837	138721378	138725180	138725265	25104	1,7,4	8,6,3	0,0,2	4,4,4	223	75	0.000896759	0.25522	0.04,0.282,0.31	0.0,0.0,0.144	0.163
18720	ENSMUSG00000071537	Klrg2	chr6	-	38631687	38631857	38630280	38630382	38636375	38637233	18720	1,5,1	2,2,4	4,0,0	7,6,6	245	75	0.0366417	1	0.133,0.434,0.071	0.149,0.0,0.0	0.163
32862	ENSMUSG00000030695	Aldoa	chr7	-	126797973	126798126	126797643	126797776	126798822	126798912	32862	35,41,40	2,1,1	48,45,36	1,5,10	228	75	0.00812837	0.673813	0.852,0.931,0.929	0.94,0.748,0.542	0.161
17219	ENSMUSG00000024845	Tmem134	chr19	+	4131030	4131075	4127571	4127639	4131228	4131257	17219	24,26,34	2,2,4	23,25,28	4,9,7	120	75	0.0104283	0.755257	0.882,0.89,0.842	0.782,0.635,0.714	0.161
45791	ENSMUSG00000020516	Rps6kb1	chr11	-	86517150	86517249	86516090	86516191	86517349	86517392	45791	7,2,2	0,2,0	2,3,5	0,3,2	174	75	0.0075013	0.647855	1.0,0.301,1.0	1.0,0.301,0.519	0.16
45894	ENSMUSG00000039096	Rsad1	chr11	-	94548158	94548363	94544419	94544785	94548470	94548604	45894	47,34,62	1,2,0	34,40,49	2,5,4	280	75	0.00105048	0.2802	0.926,0.82,1.0	0.82,0.682,0.766	0.159
13139	ENSMUSG00000051278	Zgrf1	chr3	+	127581445	127581569	127573139	127573325	127583583	127584170	13139	2,3,2	1,1,0	0,1,5	2,0,2	199	75	0.00209713	0.382244	0.43,0.531,1.0	0.0,1.0,0.485	0.159
10204	ENSMUSG00000014592	Camta1	chr4	-	151792418	151792502	151586414	151586482	151861624	151861704	10204	5,4,7	2,0,0	3,6,5	0,5,1	159	75	0.00431454	0.497723	0.541,1.0,1.0	1.0,0.361,0.702	0.159
41259	ENSMUSG00000063142	Kcnma1	chr14	-	23306724	23306753	23299394	23300045	23309039	23309264	41259	37,46,29	12,12,10	25,42,30	21,28,12	104	75	0.0117678	0.792654	0.69,0.734,0.677	0.462,0.52,0.643	0.159
16597	ENSMUSG00000025902	Sox17	chr1	-	4495135	4495942	4493771	4493863	4496290	4496396	16597	50,52,72	1,0,1	46,49,73	5,0,2	882	75	0.00186046	0.361131	0.81,1.0,0.86	0.439,1.0,0.756	0.158
45727	ENSMUSG00000020527	Myo19	chr11	+	84895267	84895364	84894549	84894652	84897120	84897211	45727	7,16,4	0,1,0	18,6,17	2,1,1	172	75	0.0412492	1	1.0,0.875,1.0	0.797,0.723,0.881	0.158
21361	ENSMUSG00000021767	Kat6b	chr14	+	21624832	21625761	21619217	21619299	21626718	21626840	21361	120,84,98	2,0,2	119,98,102	2,3,5	1004	75	0.0419324	1	0.818,1.0,0.785	0.816,0.709,0.604	0.158
38800	ENSMUSG00000030269	Mtmr14	chr6	+	113277830	113277945	113270521	113270701	113280602	113281087	38800	32,36,49	9,5,9	39,23,44	11,13,15	190	75	0.0499963	1	0.584,0.74,0.682	0.583,0.411,0.537	0.158
40189	ENSMUSG00000021596	Mctp1	chr13	+	76731770	76731809	76723667	76723779	76756985	76757156	40189	34,33,67	6,5,9	34,29,44	14,10,13	114	75	0.00499151	0.528244	0.788,0.813,0.83	0.615,0.656,0.69	0.157
21654	ENSMUSG00000043467	Zbtb37	chr1	-	161034087	161034284	161031804	161032761	161034777	161034834	21654	17,22,20	0,1,0	19,8,29	2,0,4	272	75	0.00093818	0.257936	1.0,0.858,1.0	0.724,1.0,0.667	0.156
36455	ENSMUSG00000060579	Fhit	chr14	-	10991481	10991596	10729724	10729795	11125546	11125562	36455	3,6,5	7,5,4	1,5,4	7,8,19	190	75	0.04262	1	0.145,0.321,0.33	0.053,0.198,0.077	0.156
44432	ENSMUSG00000040174	Alkbh3	chr2	-	94010262	94010408	94008423	94008592	94010682	94010754	44432	34,41,48	11,9,6	39,34,43	17,11,19	221	75	0.0390949	1	0.512,0.607,0.731	0.438,0.512,0.434	0.155
36337	ENSMUSG00000059119	Nap1l4	chr7	-	143546128	143546180	143540187	143540246	143549041	143549106	36337	6,6,4	8,6,8	3,2,3	8,11,9	127	75	0.04649	1	0.307,0.371,0.228	0.181,0.097,0.164	0.155
31261	ENSMUSG00000097462	9530026P05Rik	chr6	+	93236651	93236906	93192108	93192203	93237973	93238044	31261	1,7,7	3,3,4	1,6,0	9,5,7	330	75	0.0104947	0.757824	0.07,0.347,0.285	0.025,0.214,0.0	0.154
43273	ENSMUSG00000097610	A930012L18Rik	chr18	+	44668794	44668890	44661664	44662282	44672222	44672363	43273	18,16,17	1,0,2	16,16,18	2,4,2	171	75	0.0159509	0.919424	0.888,1.0,0.788	0.778,0.637,0.798	0.154
40160	ENSMUSG00000031618	Nr3c2	chr8	+	76906592	76906623	76899771	76900260	76908269	76908656	40160	5,4,4	13,8,21	0,2,0	13,9,13	106	75	0.00020514	0.121762	0.214,0.261,0.119	0.0,0.136,0.0	0.153
29443	ENSMUSG00000060147	Serpinb6a	chr13	-	33996242	33996351	33931471	33931646	34002465	34002767	29443	32,20,33	0,0,1	26,23,31	2,2,3	184	75	0.000514157	0.210001	1.0,1.0,0.931	0.841,0.824,0.808	0.153
8664	ENSMUSG00000029267	Mtf2	chr5	+	108069161	108069523	108065715	108065965	108073306	108073454	8664	49,43,57	2,1,1	61,44,65	2,3,8	437	75	0.0176137	0.962962	0.808,0.881,0.907	0.84,0.716,0.582	0.153
31655	ENSMUSG00000014418	Hps5	chr7	-	46775153	46775284	46774813	46774937	46775764	46775951	31655	15,14,7	15,9,6	6,13,8	17,17,18	206	75	0.016263	0.926851	0.267,0.362,0.298	0.114,0.218,0.139	0.152
41919	ENSMUSG00000051113	Fam71e1	chr7	+	44496914	44497033	44496580	44496730	44497502	44497633	41919	30,29,24	0,0,0	22,16,35	0,3,2	194	75	0.0270783	1	1.0,1.0,1.0	1.0,0.673,0.871	0.152
19695	ENSMUSG00000002006	Pdzd4	chrX	-	73798193	73798292	73796375	73796477	73824281	73824969	19695	46,39,55	12,11,6	39,45,39	22,17,11	174	75	0.0375119	1	0.623,0.604,0.798	0.433,0.533,0.604	0.152
42826	ENSMUSG00000029127	Zbtb49	chr5	-	38210617	38210664	38205888	38205962	38213307	38214383	42826	16,7,7	2,0,1	10,10,11	2,1,5	122	75	0.0161608	0.926484	0.831,1.0,0.811	0.755,0.86,0.575	0.151
23774	ENSMUSG00000027634	Ndrg3	chr2	-	156987675	156987798	156970060	156970138	156991761	156991996	23774	8,5,13	7,9,6	3,6,6	15,7,12	198	75	0.0353585	1	0.302,0.174,0.451	0.07,0.245,0.159	0.151
43716	ENSMUSG00000031626	Sorbs2	chr8	+	45785268	45785325	45782801	45782960	45789975	45790025	43716	31,27,29	1,3,2	33,23,30	9,2,8	132	75	0.00628568	0.595318	0.946,0.836,0.892	0.676,0.867,0.681	0.15
25450	ENSMUSG00000021432	Slc35b3	chr13	-	38933455	38933588	38932304	38932916	38934737	38934807	25450	5,8,11	16,6,7	5,6,6	24,13,15	208	75	0.02988	1	0.101,0.325,0.362	0.07,0.143,0.126	0.15
13675	ENSMUSG00000027985	Lef1	chr3	+	131204932	131204973	131204255	131204304	131223075	131224356	13675	20,19,24	0,3,1	13,17,23	4,3,3	116	75	0.0189037	0.99633	1.0,0.804,0.939	0.678,0.786,0.832	0.149
36271	ENSMUSG00000053111	Fank1	chr7	+	133869277	133869352	133868117	133868199	133870021	133870087	36271	4,2,2	0,2,0	6,4,7	1,2,2	150	75	0.0232229	1	1.0,0.333,1.0	0.75,0.5,0.636	0.149
36516	ENSMUSG00000062031	Pgghg	chr7	+	140945879	140946013	140945625	140945762	140946106	140946202	36516	28,12,36	0,0,0	33,30,16	1,3,1	209	75	0.0287128	1	1.0,1.0,1.0	0.922,0.782,0.852	0.148
24039	ENSMUSG00000013629	Cad	chr5	+	31075470	31075521	31075088	31075185	31075808	31075853	24039	10,8,2	15,7,14	4,3,3	13,20,18	126	75	0.0278172	1	0.284,0.405,0.078	0.155,0.082,0.09	0.147
26848	ENSMUSG00000031808	Slc27a1	chr8	+	71569341	71569432	71568905	71569023	71579403	71580068	26848	19,23,14	2,1,1	18,15,22	5,3,2	166	75	0.0467996	1	0.811,0.912,0.863	0.619,0.693,0.832	0.147
19553	ENSMUSG00000027676	Ccdc39	chr3	-	33841068	33841188	33837993	33839224	33844104	33844301	19553	37,57,32	1,0,0	46,38,32	4,2,3	195	75	0.000120445	0.0889591	0.934,1.0,1.0	0.816,0.88,0.804	0.145
38799	ENSMUSG00000030269	Mtmr14	chr6	+	113277789	113277945	113270521	113270701	113280602	113280919	38799	70,73,91	9,5,9	71,50,83	11,13,15	231	75	0.0202583	1	0.716,0.826,0.767	0.677,0.555,0.642	0.145
17114	ENSMUSG00000074758	Gm5535	chr2	-	144204813	144204883	144204251	144204255	144207868	144207872	17114	3,0,3	0,1,1	0,3,5	1,1,2	145	75	0.0268914	1	1.0,0.0,0.608	0.0,0.608,0.564	0.145
20966	ENSMUSG00000016918	Sulf1	chr1	+	12728593	12728688	12692276	12692684	12786078	12786151	20966	35,46,91	4,4,7	25,25,28	4,4,9	170	75	0.0271265	1	0.794,0.835,0.852	0.734,0.734,0.579	0.145
12303	ENSMUSG00000036002	Fam214b	chr4	-	43039814	43039899	43037062	43037206	43040273	43040291	12303	28,24,32	1,0,1	34,24,21	5,2,2	160	75	0.000677989	0.238547	0.929,1.0,0.938	0.761,0.849,0.831	0.142
33875	ENSMUSG00000113586	Gm48606	chr12	+	16280813	16280988	16232395	16232588	16285843	16286119	33875	4,2,3	1,0,0	5,8,7	0,1,3	250	75	0.0264809	1	0.545,1.0,1.0	1.0,0.706,0.412	0.142
12956	ENSMUSG00000086392	Mccc1os	chr3	+	36004971	36005047	36004614	36004745	36005307	36006907	12956	13,7,8	0,2,1	8,11,7	4,2,1	151	75	0.0340708	1	1.0,0.635,0.799	0.498,0.732,0.777	0.142
8043	ENSMUSG00000025006	Sorbs1	chr19	-	40376644	40376803	40373475	40373617	40376983	40377016	8043	70,64,65	12,13,11	63,66,61	18,20,23	234	75	0.015992	0.919424	0.652,0.612,0.654	0.529,0.514,0.459	0.139
23938	ENSMUSG00000086693	A730081D07Rik	chr13	-	40958984	40959146	40958260	40958359	40959927	40960148	23938	50,39,60	2,2,0	45,56,53	4,4,6	237	75	0.00346778	0.46092	0.888,0.861,1.0	0.781,0.816,0.737	0.138
16596	ENSMUSG00000025902	Sox17	chr1	-	4495135	4495198	4493771	4493863	4496290	4496330	16596	5,6,5	1,0,1	6,15,7	5,0,2	138	75	0.00779706	0.656057	0.731,1.0,0.731	0.395,1.0,0.655	0.137
45037	ENSMUSG00000031562	Dctd	chr8	+	48138781	48138878	48137257	48137374	48140342	48140609	45037	2,7,3	1,1,0	2,7,7	2,0,3	172	75	0.0116003	0.788298	0.466,0.753,1.0	0.304,1.0,0.504	0.137
11112	ENSMUSG00000028282	Casp8ap2	chr4	+	32624083	32624166	32615450	32615492	32630177	32630246	11112	10,23,18	1,2,0	11,14,14	2,2,2	158	75	0.0294614	1	0.826,0.845,1.0	0.723,0.769,0.769	0.137
34161	ENSMUSG00000050565	Tor1aip2	chr1	+	156041074	156041134	156035771	156036091	156051293	156051623	34161	34,68,64	2,5,3	61,48,57	7,7,15	135	75	0.00242668	0.39646	0.904,0.883,0.922	0.829,0.792,0.679	0.136
44512	ENSMUSG00000038784	Cnot4	chr6	-	35024127	35024340	35022070	35023432	35051061	35051559	44512	76,47,69	6,6,4	69,75,64	9,13,12	288	75	0.0328123	1	0.767,0.671,0.818	0.666,0.6,0.581	0.136
18024	ENSMUSG00000026565	Pou2f1	chr1	-	165952780	165952856	165945901	165946002	166002561	166002609	18024	7,5,6	1,1,0	3,5,6	3,0,1	151	75	0.0477271	1	0.777,0.713,1.0	0.332,1.0,0.749	0.136
10528	ENSMUSG00000028919	Arhgef19	chr4	+	141248986	141249147	141247846	141248109	141249226	141249379	10528	42,39,42	0,0,0	34,27,37	3,2,0	236	75	0.0338462	1	1.0,1.0,1.0	0.783,0.811,1.0	0.135
17759	ENSMUSG00000038495	Otud7b	chr3	+	96130230	96130343	96104526	96104819	96136473	96136624	17759	57,70,61	18,15,30	58,48,53	25,26,40	188	75	0.0383263	1	0.558,0.651,0.448	0.481,0.424,0.346	0.135
6117	ENSMUSG00000004698	Hdac9	chr12	-	34861344	34861436	34827636	34827753	34906611	34906979	6117	24,18,31	0,1,0	9,12,24	1,1,2	167	75	0.00878581	0.704406	1.0,0.89,1.0	0.802,0.843,0.843	0.134
27382	ENSMUSG00000038346	Zfp384	chr6	+	125026256	125026319	125025847	125025940	125030797	125032783	27382	10,3,11	14,15,14	3,4,2	14,19,15	138	75	0.00909339	0.706622	0.28,0.098,0.299	0.104,0.103,0.068	0.134
41531	ENSMUSG00000020439	Smtn	chr11	-	3520751	3520916	3517522	3517827	3521816	3521968	41531	27,30,38	0,0,0	28,33,40	1,2,2	240	75	0.0309545	1	1.0,1.0,1.0	0.897,0.838,0.862	0.134
46003	ENSMUSG00000020882	Cacnb1	chr11	-	98010626	98010646	98010295	98010376	98011342	98011497	46003	16,7,13	1,1,0	13,19,13	4,2,3	95	75	0.00142465	0.328329	0.927,0.847,1.0	0.72,0.882,0.774	0.133
8862	ENSMUSG00000021918	Nek4	chr14	+	30974307	30974358	30970162	30970564	30975222	30975372	8862	19,11,20	26,29,28	8,7,9	39,32,28	126	75	0.0020146	0.377653	0.303,0.184,0.298	0.109,0.115,0.161	0.133
3773	ENSMUSG00000000325	Arvcf	chr16	+	18400780	18400798	18400084	18400253	18401566	18401638	3773	46,40,48	16,13,30	31,27,36	24,21,23	93	75	0.0428192	1	0.699,0.713,0.563	0.51,0.509,0.558	0.133
24741	ENSMUSG00000066392	Nrxn3	chr12	+	88832552	88832570	88794503	88795893	89187021	89187323	24741	17,13,14	0,0,1	21,7,13	2,1,3	93	75	0.00364912	0.475977	1.0,1.0,0.919	0.894,0.85,0.778	0.132
27706	ENSMUSG00000004952	Rasa4	chr5	+	136101944	136102057	136101243	136101689	136102234	136102295	27706	29,14,27	1,2,1	26,27,38	3,5,6	188	75	0.0148052	0.881548	0.92,0.736,0.915	0.776,0.683,0.716	0.132
43168	ENSMUSG00000032089	Il10ra	chr9	-	45264324	45264478	45260352	45260471	45265488	45265655	43168	46,31,34	0,0,0	25,34,27	0,3,2	229	75	0.028025	1	1.0,1.0,1.0	1.0,0.788,0.816	0.132
15490	ENSMUSG00000036053	Fmnl2	chr2	+	53054453	53054606	53051199	53051283	53068501	53068610	15490	59,57,67	68,49,80	0,77,0	75,53,57	228	75	9.80931e-07	0.00427359	0.222,0.277,0.216	0.0,0.323,0.0	0.131
40472	ENSMUSG00000031671	Setd6	chr8	+	95717920	95718101	95716606	95716801	95718192	95718335	40472	49,54,66	0,1,3	55,50,48	2,4,5	256	75	0.0114942	0.787059	1.0,0.941,0.866	0.89,0.786,0.738	0.131
23199	ENSMUSG00000040990	Sh3kbp1	chrX	+	159817241	159817298	159816576	159816706	159824474	159824549	23199	8,16,8	9,20,11	4,4,8	22,8,15	132	75	0.0257998	1	0.336,0.313,0.292	0.094,0.221,0.233	0.131
24010	ENSMUSG00000029141	Slc4a1ap	chr5	+	31546179	31546266	31543669	31543913	31548613	31548681	24010	40,60,59	0,3,1	48,44,62	1,7,8	162	75	0.00125531	0.317552	1.0,0.903,0.965	0.957,0.744,0.782	0.128
29329	ENSMUSG00000034343	Ube2f	chr1	+	91253759	91253827	91250565	91250853	91254259	91254393	29329	5,9,13	0,1,1	9,15,15	2,1,3	143	75	0.00914181	0.707003	1.0,0.825,0.872	0.702,0.887,0.724	0.128
36577	ENSMUSG00000053046	Brsk2	chr7	+	142000841	142000889	141998632	141998722	142002062	142002147	36577	31,45,51	10,9,9	42,31,46	15,15,18	123	75	0.0305777	1	0.654,0.753,0.776	0.631,0.558,0.609	0.128
32333	ENSMUSG00000030249	Abcc9	chr6	-	142648026	142648065	142646271	142646373	142652526	142652632	32333	26,12,24	0,3,1	25,24,29	3,5,9	114	75	0.00528142	0.543528	1.0,0.725,0.94	0.846,0.759,0.679	0.127
12750	ENSMUSG00000007610	Gtpbp3	chr8	+	71490894	71490967	71490334	71490537	71491065	71491209	12750	52,52,64	11,12,17	47,50,64	19,22,24	148	75	0.0240024	1	0.705,0.687,0.656	0.556,0.535,0.575	0.127
19703	ENSMUSG00000002006	Pdzd4	chrX	-	73799833	73800087	73796375	73796477	73824281	73824969	19703	157146128	12,11,6	127123152	22,17,11	329	75	0.0271021	1	0.749,0.752,0.829	0.568,0.623,0.759	0.127
19175	ENSMUSG00000025144	Cenpx	chr11	-	120711843	120711895	120711702	120711756	120713692	120713738	19175	35,44,36	7,9,8	34,24,33	14,7,14	127	75	0.0431768	1	0.747,0.743,0.727	0.589,0.669,0.582	0.126
28856	ENSMUSG00000029635	Cdk8	chr5	+	146292638	146292767	146286107	146286239	146295162	146295232	28856	91,75,93	4,2,4	78,81,88	9,5,12	204	75	0.00394571	0.485907	0.893,0.932,0.895	0.761,0.856,0.729	0.125
23436	ENSMUSG00000060336	Zfp937	chr2	+	150237028	150237089	150236691	150236818	150238242	150240725	23436	10,19,21	0,0,1	20,17,26	3,2,1	136	75	0.00431588	0.497723	1.0,1.0,0.921	0.786,0.824,0.935	0.125
32807	ENSMUSG00000040899	Ccr6	chr17	+	8251918	8252120	8245107	8245198	8255962	8257127	32807	4,7,3	5,4,7	4,0,2	5,11,10	277	75	0.0122333	0.805317	0.178,0.321,0.104	0.178,0.0,0.051	0.125
42781	ENSMUSG00000032175	Tyk2	chr9	-	21115191	21115279	21114192	21114320	21115371	21115548	42781	19,11,10	1,1,1	21,11,19	1,2,7	163	75	0.0496055	1	0.897,0.835,0.821	0.906,0.717,0.555	0.125
40467	ENSMUSG00000039375	Wdr17	chr8	-	54696268	54696397	54690003	54690234	54724287	54724348	40467	12,18,20	2,0,0	20,21,19	2,4,1	204	75	0.00482396	0.522176	0.688,1.0,1.0	0.786,0.659,0.875	0.123
33844	ENSMUSG00000026409	Pfkfb2	chr1	-	130697016	130698085	130689182	130691148	130698678	130698743	33844	568519563	14,14,13	509425547	25,16,24	1144	75	0.00730983	0.647855	0.727,0.708,0.74	0.572,0.635,0.599	0.123
21556	ENSMUSG00000029186	Pi4k2b	chr5	+	52748368	52748505	52741573	52741968	52750607	52750808	21556	11,13,11	0,0,1	12,12,12	1,1,1	212	75	0.0106349	0.761905	1.0,1.0,0.796	0.809,0.809,0.809	0.123
2779	ENSMUSG00000024186	Rgs11	chr17	+	26208163	26208302	26207758	26207874	26210456	26210539	2779	75,66,88	2,4,6	85,66,73	6,9,11	214	75	0.0185464	0.989393	0.929,0.853,0.837	0.832,0.72,0.699	0.123
19061	ENSMUSG00000041757	Plekha6	chr1	+	133275811	133275865	133274792	133274879	133279372	133279453	19061	49,61,58	44,51,48	33,39,46	54,46,77	129	75	0.00200021	0.377653	0.393,0.41,0.413	0.262,0.33,0.258	0.122
24509	ENSMUSG00000029802	Abcg2	chr6	+	58650460	58650543	58596974	58597108	58655637	58655856	24509	5,4,5	13,9,9	2,0,2	8,6,13	158	75	0.00841663	0.686104	0.154,0.174,0.209	0.106,0.0,0.068	0.121
41044	ENSMUSG00000032228	Tcf12	chr9	-	71868998	71869070	71868071	71868278	71870073	71870147	41044	103,75,101	22,15,17	78,69,103	28,24,31	147	75	0.00871206	0.702108	0.705,0.718,0.752	0.587,0.595,0.629	0.121
8661	ENSMUSG00000029267	Mtf2	chr5	+	108069161	108069363	108065715	108065965	108073306	108073454	8661	45,32,46	2,1,1	54,40,56	2,3,8	277	75	0.022523	1	0.859,0.897,0.926	0.88,0.783,0.655	0.121
13922	ENSMUSG00000035401	Emsy	chr7	-	98599751	98599793	98596494	98597184	98600671	98600827	13922	25,31,17	22,32,19	20,21,17	31,30,42	117	75	0.0218081	1	0.421,0.383,0.364	0.293,0.31,0.206	0.12
13553	ENSMUSG00000032913	Lrig2	chr3	-	104462658	104462845	104461400	104461688	104463858	104464308	13553	81,76,80	0,0,0	61,78,71	4,2,2	262	75	0.000442926	0.19185	1.0,1.0,1.0	0.814,0.918,0.91	0.119
47028	ENSMUSG00000027575	Arfgap1	chr2	+	180967533	180967814	180967244	180967329	180971050	180971114	47028	215234210	21,12,17	235156241	32,16,38	356	75	0.00743126	0.647855	0.683,0.804,0.722	0.607,0.673,0.572	0.119
45789	ENSMUSG00000020516	Rps6kb1	chr11	-	86516743	86516987	86513982	86516191	86517349	86517392	45789	13,14,18	0,2,0	20,16,21	0,3,2	319	75	0.0219014	1	1.0,0.622,1.0	1.0,0.556,0.712	0.118
35524	ENSMUSG00000022623	Shank3	chr15	+	89538014	89538038	89533373	89533454	89543099	89543230	35524	70,64,39	10,12,17	51,61,49	21,22,25	99	75	0.0269328	1	0.841,0.802,0.635	0.648,0.677,0.598	0.118
8294	ENSMUSG00000039298	Cdk5rap2	chr4	-	70291831	70291927	70289844	70290029	70298819	70298948	8294	67,61,82	0,0,2	62,80,84	8,5,2	171	75	3.99075e-05	0.0474174	1.0,1.0,0.947	0.773,0.875,0.949	0.117
22092	ENSMUSG00000039137	Whrn	chr4	-	63429232	63429417	63429085	63429118	63431849	63431929	22092	2,4,5	4,5,9	2,1,0	8,8,4	260	75	0.00397814	0.485907	0.126,0.188,0.138	0.067,0.035,0.0	0.117
5971	ENSMUSG00000024130	Abca3	chr17	+	24357918	24357991	24352022	24352251	24360887	24361089	5971	87,99,93	9,19,10	100,100,99	25,17,32	148	75	0.0141811	0.867459	0.83,0.725,0.825	0.67,0.749,0.611	0.117
16868	ENSMUSG00000069495	Epc2	chr2	+	49532043	49532235	49530010	49530143	49535254	49535344	16868	100,130,90	23,19,20	74,85,99	26,25,30	267	75	0.0243577	1	0.55,0.658,0.558	0.444,0.489,0.481	0.117
5382	ENSMUSG00000041669	Prima1	chr12	-	103199743	103199914	103196907	103197351	103202648	103202778	5382	127,83,96	20,18,26	79105100	36,28,32	246	75	0.0328416	1	0.659,0.584,0.53	0.401,0.533,0.488	0.117
38802	ENSMUSG00000020102	Slc16a7	chr10	-	125339138	125339233	125301956	125302081	125341780	125341850	38802	31,23,38	0,1,0	30,22,24	3,1,2	170	75	0.00320662	0.441337	1.0,0.91,1.0	0.815,0.907,0.841	0.116
25982	ENSMUSG00000005069	Pex5	chr6	-	124404132	124404243	124403811	124403907	124404629	124404720	25982	83,78,91	34,31,35	52,61,57	40,27,44	186	75	0.0191459	0.99633	0.496,0.504,0.512	0.344,0.477,0.343	0.116
21629	ENSMUSG00000031483	Erlin2	chr8	+	27024833	27024927	27023865	27024165	27025056	27025178	21629	8,6,7	14,9,8	5,3,4	9,18,17	169	75	0.027909	1	0.202,0.228,0.28	0.198,0.069,0.095	0.116
22378	ENSMUSG00000037455	Slc18b1	chr10	+	23810788	23810945	23805892	23806040	23816292	23816429	22378	69,72,86	5,6,4	71,72,80	9,11,9	232	75	0.0303932	1	0.817,0.795,0.874	0.718,0.679,0.742	0.116
12304	ENSMUSG00000036002	Fam214b	chr4	-	43039814	43039918	43037062	43037206	43040273	43040295	12304	36,41,46	1,0,1	48,29,36	5,2,2	179	75	0.000768278	0.242057	0.938,1.0,0.951	0.801,0.859,0.883	0.115
39446	ENSMUSG00000015968	Cacna1d	chr14	-	30050233	30050260	30048970	30049120	30051369	30051734	39446	24,22,9	0,3,0	21,21,17	1,2,6	102	75	0.00889115	0.706622	1.0,0.844,1.0	0.939,0.885,0.676	0.115
44796	ENSMUSG00000024002	Brd4	chr17	-	32253040	32253200	32229416	32229735	32284517	32284677	44796	98,79,48	22,18,17	68,58,81	28,28,30	235	75	0.0286843	1	0.587,0.583,0.474	0.437,0.398,0.463	0.115
10557	ENSMUSG00000040860	Crocc	chr4	-	141021653	141021817	141019707	141020489	141022043	141022124	10557	50,44,42	0,0,1	55,31,35	2,1,3	239	75	0.00435569	0.499376	1.0,1.0,0.929	0.896,0.907,0.785	0.114
4602	ENSMUSG00000018008	Cyth4	chr15	+	78604635	78604700	78602692	78602775	78605846	78605887	4602	20,14,13	0,0,2	19,21,16	2,3,2	140	75	0.00548368	0.551321	1.0,1.0,0.777	0.836,0.789,0.811	0.114
34623	ENSMUSG00000024050	Wiz	chr17	-	32360037	32360427	32358942	32359494	32361460	32361964	34623	98102125	21,18,20	100,58,101	26,24,24	465	75	0.0349288	1	0.429,0.478,0.502	0.383,0.28,0.404	0.114
42102	ENSMUSG00000035469	Rcbtb1	chr14	+	59205624	59205722	59201233	59201584	59209742	59209810	42102	12,11,21	1,2,0	11,12,16	2,2,2	173	75	0.0428943	1	0.839,0.705,1.0	0.705,0.722,0.776	0.114
38014	ENSMUSG00000066406	Akap13	chr7	+	75679819	75679873	75677105	75677479	75683393	75683459	38014	6,0,1	8,2,5	1,0,0	8,5,9	129	75	0.0015785	0.338654	0.304,0.0,0.104	0.068,0.0,0.0	0.113
21356	ENSMUSG00000021767	Kat6b	chr14	+	21621954	21622087	21619217	21619299	21626718	21626840	21356	33,38,49	2,0,2	42,29,43	2,3,5	208	75	0.0279416	1	0.856,1.0,0.898	0.883,0.777,0.756	0.113
46559	ENSMUSG00000033740	St18	chr1	+	6737579	6737657	6730050	6730240	6752295	6752368	46559	2,2,3	1,0,1	2,3,2	2,2,0	153	75	0.0115772	0.788298	0.495,1.0,0.595	0.329,0.424,1.0	0.112
3361	ENSMUSG00000052917	Senp7	chr16	+	56089383	56089464	56082355	56082408	56097339	56097431	3361	73,73,90	12,8,12	72,70,82	24,15,15	156	75	0.0258489	1	0.745,0.814,0.783	0.591,0.692,0.724	0.112
37520	ENSMUSG00000019856	Fam184a	chr10	-	53635399	53635434	53633633	53633715	53638176	53638269	37520	10,7,13	0,0,1	17,14,6	2,1,1	110	75	0.0321811	1	1.0,1.0,0.899	0.853,0.905,0.804	0.112
44229	ENSMUSG00000029778	Adcyap1r1	chr6	+	55487658	55487742	55484941	55485033	55491229	55491310	44229	3,6,13	20,21,18	1,0,7	22,27,35	159	75	0.00099236	0.266532	0.066,0.119,0.254	0.021,0.0,0.086	0.111
46768	ENSMUSG00000063894	Zkscan8	chr13	-	21521785	21521909	21513221	21520962	21522223	21522315	46768	29,34,38	0,1,0	23,38,47	2,4,0	199	75	0.00716375	0.647855	1.0,0.928,1.0	0.813,0.782,1.0	0.111
21933	ENSMUSG00000027200	Sema6d	chr2	+	124660704	124660761	124660243	124660344	124664020	124667769	21933	84101117	28,28,22	84,66,78	33,30,33	132	75	0.0172282	0.948759	0.63,0.672,0.751	0.591,0.556,0.573	0.111
32644	ENSMUSG00000020814	Mxra7	chr11	-	116810787	116810867	116807728	116807968	116811922	116812016	32644	39,22,33	3,1,1	36,33,35	4,4,5	155	75	0.0377109	1	0.863,0.914,0.941	0.813,0.8,0.772	0.111
40795	ENSMUSG00000031819	Emc8	chr8	-	120660493	120660670	120659973	120660017	120660783	120660860	40795	17,16,12	0,0,2	21,20,25	0,4,3	252	75	0.00409346	0.489453	1.0,1.0,0.641	1.0,0.598,0.713	0.11
4346	ENSMUSG00000062906	Hdac10	chr15	-	89126640	89126706	89126377	89126437	89126868	89126995	4346	11,17,18	2,0,0	16,11,15	1,1,4	141	75	0.00875119	0.703144	0.745,1.0,1.0	0.895,0.854,0.666	0.11
17703	ENSMUSG00000034173	Zbed5	chr5	+	129899002	129899093	129895777	129895852	129899182	129899432	17703	2,2,3	4,7,7	1,0,2	8,13,11	166	75	0.0159756	0.919424	0.184,0.114,0.162	0.053,0.0,0.076	0.11
19448	ENSMUSG00000071679	Rtl4	chrX	+	145101160	145101241	144690419	144690519	145109430	145109485	19448	10,7,4	0,1,1	5,4,5	0,1,3	156	75	0.0475327	1	1.0,0.771,0.658	1.0,0.658,0.445	0.109
14538	ENSMUSG00000048581	E130311K13Rik	chr3	-	63927263	63927323	63920200	63920361	63929256	63929391	14538	18,31,26	1,1,2	20,27,24	5,4,1	135	75	0.0497403	1	0.909,0.945,0.878	0.69,0.789,0.93	0.108
13285	ENSMUSG00000032355	Mlip	chr9	-	77190671	77190737	77181351	77181396	77229484	77230954	13285	2,3,2	1,0,0	4,7,5	1,1,1	141	75	0.0189847	0.99633	0.515,1.0,1.0	0.68,0.788,0.727	0.107
39335	ENSMUSG00000037656	Slc20a2	chr8	+	22506580	22506654	22506225	22506292	22535018	22535313	39335	22,26,33	0,3,0	21,21,27	2,3,2	149	75	0.0211194	1	1.0,0.814,1.0	0.841,0.779,0.872	0.107
29125	ENSMUSG00000019590	Cyb561	chr11	-	105940099	105940164	105937628	105937840	105944110	105944429	29125	23,38,36	26,22,35	20,17,23	22,24,40	140	75	0.0487727	1	0.322,0.481,0.355	0.328,0.275,0.235	0.107
43063	ENSMUSG00000074415	Mir100hg	chr9	+	41393377	41393417	41393193	41393299	41402123	41402263	43063	6,0,1	7,3,5	2,0,0	7,12,7	115	75	0.00135119	0.328329	0.359,0.0,0.115	0.157,0.0,0.0	0.106
36350	ENSMUSG00000040139	9430038I01Rik	chr7	-	137376954	137377117	137376136	137376351	137387370	137387433	36350	9,6,4	9,10,9	1,1,2	7,3,9	238	75	0.00560326	0.554807	0.24,0.159,0.123	0.043,0.095,0.065	0.106
25981	ENSMUSG00000005069	Pex5	chr6	-	124404132	124404222	124403811	124403907	124404629	124404720	25981	42,41,50	34,31,35	26,30,32	40,27,44	165	75	0.0173553	0.954422	0.36,0.375,0.394	0.228,0.336,0.248	0.106
400	ENSMUSG00000024713	Pcsk5	chr19	-	17617650	17617754	17595660	17595778	17642492	17642593	400	19,19,16	0,0,1	22,20,30	1,1,4	179	75	0.00363485	0.475977	1.0,1.0,0.87	0.902,0.893,0.759	0.105
12090	ENSMUSG00000038578	Susd1	chr4	-	59427954	59428064	59423994	59424150	59438205	59438633	12090	10,9,9	1,1,0	8,14,12	0,3,3	185	75	0.00702927	0.642101	0.802,0.785,1.0	1.0,0.654,0.619	0.105
31610	ENSMUSG00000016346	Kcnq2	chr2	-	181085242	181085350	181082332	181082456	181086875	181087100	31610	103,81,103	2,4,0	94,81,107	9,6,6	183	75	0.000847589	0.251773	0.955,0.892,1.0	0.811,0.847,0.88	0.103
16046	ENSMUSG00000024743	Syt7	chr19	+	10422784	10423012	10421756	10421888	10435549	10435685	16046	99,109,87	48,38,34	83,91,75	48,52,62	303	75	0.00538496	0.549855	0.338,0.415,0.388	0.3,0.302,0.23	0.103
33845	ENSMUSG00000026409	Pfkfb2	chr1	-	130697905	130698085	130691014	130691148	130698678	130698743	33845	179155182	14,14,13	162131182	25,16,24	255	75	0.0126767	0.824301	0.79,0.765,0.805	0.656,0.707,0.69	0.102
11535	ENSMUSG00000028573	Fggy	chr4	+	95585235	95585447	95557519	95557591	95597622	95597650	11535	59,68,49	2,1,1	77,74,70	4,3,6	287	75	0.0232971	1	0.885,0.947,0.928	0.834,0.866,0.753	0.102
19095	ENSMUSG00000055897	Ppp4r1l-ps	chr2	-	173615482	173615576	173594975	173597187	173659322	173659367	19095	19,23,20	0,1,2	28,18,22	1,4,2	169	75	0.0484129	1	1.0,0.911,0.816	0.926,0.666,0.83	0.102
46251	ENSMUSG00000069631	Strada	chr11	-	106180954	106180983	106173678	106173781	106184561	106184619	46251	29,35,30	1,2,1	24,30,29	3,4,4	104	75	0.0133112	0.848671	0.954,0.927,0.956	0.852,0.844,0.839	0.101
41724	ENSMUSG00000021846	Peli2	chr14	+	48168196	48168326	48120822	48121233	48240209	48240311	41724	130101130	7,16,16	95,91,109	16,12,27	205	75	0.0497014	1	0.872,0.698,0.748	0.685,0.735,0.596	0.101
45883	ENSMUSG00000020866	Cacna1g	chr11	-	94413089	94413224	94411438	94411616	94415742	94416099	45883	37,40,31	44,53,44	48,53,55	36,45,40	210	75	0.00635885	0.600796	0.231,0.212,0.201	0.323,0.296,0.329	-0.101
16936	ENSMUSG00000023942	Slc29a1	chr17	-	45593331	45593432	45592178	45592261	45595481	45595515	16936	51,66,67	5,4,5	51,48,58	2,0,2	176	75	0.00678839	0.633744	0.813,0.875,0.851	0.916,1.0,0.925	-0.101
5169	ENSMUSG00000042029	Ncapg2	chr12	+	116405701	116405877	116405401	116405461	116407197	116407310	5169	17,10,15	1,0,4	12,9,20	0,0,3	251	75	0.0165005	0.930345	0.836,1.0,0.528	1.0,1.0,0.666	-0.101
44742	ENSMUSG00000060510	Zfp266	chr9	-	20521019	20521119	20508018	20508185	20521343	20521417	44742	69,53,45	9,3,6	61,53,76	2,2,5	175	75	0.0326509	1	0.767,0.883,0.763	0.929,0.919,0.867	-0.101
36749	ENSMUSG00000096054	Syne1	chr10	-	5030375	5030434	5020916	5022247	5031765	5031858	36749	47,54,61	35,53,37	77,42,75	47,23,29	134	75	0.0487109	1	0.429,0.363,0.48	0.478,0.505,0.591	-0.101
31729	ENSMUSG00000041477	Dcp1b	chr6	+	119198927	119198994	119183649	119183777	119200821	119200951	31729	49,46,37	7,4,2	45,41,35	0,1,2	142	75	0.00111456	0.295282	0.787,0.859,0.907	1.0,0.956,0.902	-0.102
27049	ENSMUSG00000055835	Zfp1	chr8	+	111666060	111666204	111658385	111658441	111669490	111671008	27049	38,37,47	2,2,2	37,37,60	0,1,0	219	75	0.0049801	0.528244	0.867,0.864,0.889	1.0,0.927,1.0	-0.102
27375	ENSMUSG00000038346	Zfp384	chr6	+	125024413	125024552	125024032	125024270	125024745	125024767	27375	26,29,38	2,2,3	38,33,36	1,1,1	214	75	0.0425215	1	0.82,0.836,0.816	0.93,0.92,0.927	-0.102
8962	ENSMUSG00000026839	Upp2	chr2	+	58774115	58774230	58763674	58763792	58777804	58778014	8962	54,41,56	4,6,4	41,47,61	1,3,2	190	75	0.0464664	1	0.842,0.73,0.847	0.942,0.861,0.923	-0.102
30503	ENSMUSG00000037363	Letm2	chr8	-	25579719	25579794	25578489	25578804	25580315	25580408	30503	21,32,40	1,4,2	31,18,27	0,0,1	150	75	0.00239854	0.3935	0.913,0.8,0.909	1.0,1.0,0.931	-0.103
14002	ENSMUSG00000071267	Zfp942	chr17	-	21932992	21933113	21930365	21930492	21953887	21954053	14002	35,27,28	1,3,2	24,30,39	0,1,1	196	75	0.013338	0.848751	0.931,0.775,0.843	1.0,0.92,0.937	-0.103
41983	ENSMUSG00000020389	Cdkl3	chr11	+	52084373	52084490	52033513	52033611	52089588	52089784	41983	31,24,31	2,1,2	30,33,35	0,1,0	192	75	0.020882	1	0.858,0.904,0.858	1.0,0.928,1.0	-0.103
13356	ENSMUSG00000027966	Col11a1	chr3	+	114138170	114138186	114133135	114133189	114138399	114138453	13356	10,14,8	1,5,1	12,16,10	3,0,0	91	75	0.0254635	1	0.892,0.698,0.868	0.767,1.0,1.0	-0.103
9586	ENSMUSG00000026904	Slc4a10	chr2	+	62244351	62244441	62243361	62243453	62250378	62250536	9586	172114149	47,59,79	152129134	38,35,42	165	75	0.0334669	1	0.625,0.468,0.462	0.645,0.626,0.592	-0.103
43213	ENSMUSG00000032076	Cadm1	chr9	+	47829376	47829409	47818733	47818817	47848166	47848298	43213	73,66,54	18,11,16	73,65,80	7,13,6	108	75	0.0162592	0.926851	0.738,0.806,0.701	0.879,0.776,0.903	-0.104
17024	ENSMUSG00000096929	A330023F24Rik	chr1	+	195018547	195018940	194976384	194976457	195021385	195021564	17024	91,119,95	1,3,2	98,123,86	0,0,0	468	75	0.00871273	0.702108	0.936,0.864,0.884	1.0,1.0,1.0	-0.105
40762	ENSMUSG00000074064	Mlycd	chr8	+	119401480	119402590	119394897	119395470	119407555	119407705	40762	180207225	3,0,3	238173229	0,0,1	1185	75	0.0057786	0.565357	0.792,1.0,0.826	1.0,1.0,0.935	-0.106
38360	ENSMUSG00000058897	Col25a1	chr3	+	130418800	130418818	130388933	130388941	130439150	130439177	38360	19,21,17	4,3,2	14,25,19	0,1,2	93	75	0.00899389	0.706622	0.793,0.85,0.873	1.0,0.953,0.885	-0.107
32114	ENSMUSG00000045098	Kmt5b	chr19	+	3782219	3782279	3768021	3768340	3786388	3786627	32114	5,4,6	25,26,23	8,6,9	16,10,26	135	75	0.0345064	1	0.1,0.079,0.127	0.217,0.25,0.161	-0.107
39871	ENSMUSG00000022763	Aifm3	chr16	+	17506898	17506919	17506229	17506334	17507126	17507481	39871	60,56,64	34,26,47	73,69,78	27,26,27	96	75	0.0168393	0.937881	0.58,0.627,0.515	0.679,0.675,0.693	-0.108
46913	ENSMUSG00000032021	Crtam	chr9	-	40981155	40981239	40978107	40978254	40984289	40984361	46913	2,22,6	0,5,0	3,8,4	0,0,0	159	75	0.0186611	0.990126	1.0,0.675,1.0	1.0,1.0,1.0	-0.108
8662	ENSMUSG00000029267	Mtf2	chr5	+	108069161	108069363	108065715	108065965	108078865	108078974	8662	42,32,45	1,3,1	51,37,51	0,1,0	277	75	0.0357928	1	0.919,0.743,0.924	1.0,0.909,1.0	-0.108
27947	ENSMUSG00000107476	Zfp862-ps	chr6	+	48515236	48515356	48514151	48514326	48527444	48527549	27947	18,24,33	1,1,3	22,27,27	0,0,1	195	75	0.0181561	0.977808	0.874,0.902,0.809	1.0,1.0,0.912	-0.109
24980	ENSMUSG00000109394	A230057D06Rik	chr7	-	61916558	61916736	61914089	61914371	61925310	61925420	24980	33,47,35	3,2,2	42,36,55	2,0,1	253	75	0.0250927	1	0.765,0.874,0.838	0.862,1.0,0.942	-0.109
21642	ENSMUSG00000026773	Pfkfb3	chr2	-	11478035	11478058	11474406	11474543	11480197	11480371	21642	54,41,62	33,31,40	46,52,79	17,23,37	98	75	0.033453	1	0.556,0.503,0.543	0.674,0.634,0.62	-0.109
43461	ENSMUSG00000051705	Senp8	chr9	-	59750261	59750371	59739939	59740032	59750577	59750627	43461	2,0,1	6,8,4	5,4,1	6,8,3	185	75	0.00674333	0.63104	0.119,0.0,0.092	0.253,0.169,0.119	-0.11
14964	ENSMUSG00000017412	Cacnb4	chr2	-	52556201	52556361	52477691	52477811	52558268	52558567	14964	223167156	48,59,51	221217183	34,41,40	235	75	0.0101587	0.741754	0.597,0.475,0.494	0.675,0.628,0.594	-0.11
17208	ENSMUSG00000057182	Scn3a	chr2	-	65525694	65525786	65524603	65524876	65525876	65525968	17208	34,44,37	3,5,5	27,29,36	1,2,1	167	75	0.0201652	1	0.836,0.798,0.769	0.924,0.867,0.942	-0.11
42684	ENSMUSG00000062797	Hikeshi	chr7	-	89930319	89930460	89923563	89923715	89940968	89941165	42684	3,10,12	22,16,18	6,13,22	11,13,16	216	75	0.0211842	1	0.045,0.178,0.188	0.159,0.258,0.323	-0.11
2306	ENSMUSG00000036026	Tmem63b	chr17	-	45680587	45680641	45679531	45679714	45685915	45686137	2306	0,2,0	6,2,4	1,3,1	2,3,5	129	75	0.0357062	1	0.0,0.368,0.0	0.225,0.368,0.104	-0.11
45614	ENSMUSG00000044122	Proca1	chr11	+	78204593	78204750	78204064	78204197	78204839	78205504	45614	1,1,0	5,1,3	3,1,2	4,6,1	232	75	0.0284708	1	0.061,0.244,0.0	0.195,0.051,0.393	-0.111
43721	ENSMUSG00000063564	Col23a1	chr11	+	51527867	51527894	51525951	51525959	51549692	51549719	43721	9,6,9	1,3,2	3,3,10	1,0,1	102	75	0.00957484	0.724768	0.869,0.595,0.768	0.688,1.0,0.88	-0.112
8124	ENSMUSG00000025776	Crispld1	chr1	+	17728593	17728914	17727087	17727763	17745353	17745472	8124	47,24,31	3,1,1	40,33,40	0,2,0	396	75	0.0195734	1	0.748,0.82,0.854	1.0,0.758,1.0	-0.112
6803	ENSMUSG00000067942	Zfp160	chr17	+	21018828	21018889	21011675	21011772	21020071	21020198	6803	1,0,0	10,8,7	2,2,3	7,12,8	136	75	0.00271855	0.414765	0.052,0.0,0.0	0.136,0.084,0.171	-0.113
24291	ENSMUSG00000060012	Kif13b	chr14	+	64800344	64800407	64789564	64789698	64802973	64803730	24291	41,41,50	30,31,49	65,44,66	30,32,27	138	75	0.0278045	1	0.426,0.418,0.357	0.541,0.428,0.571	-0.113
5613	ENSMUSG00000007411	Mark3	chr12	+	111651957	111651984	111647470	111647728	111655269	111656160	5613	19,10,16	0,6,2	16,11,19	2,1,0	102	75	0.0298744	1	1.0,0.551,0.855	0.855,0.89,1.0	-0.113
38080	ENSMUSG00000035024	Ncapd3	chr9	+	27083605	27083640	27083183	27083380	27085939	27086050	38080	2,0,4	24,34,32	10,6,3	21,20,30	110	75	0.00112224	0.295322	0.054,0.0,0.079	0.245,0.17,0.064	-0.115
39675	ENSMUSG00000097039	Pvt1	chr15	+	62149238	62149352	62107147	62107465	62159996	62160128	39675	0,1,0	1,1,1	3,2,1	4,2,3	189	75	0.00577668	0.565357	0.0,0.284,0.0	0.229,0.284,0.117	-0.115
31719	ENSMUSG00000030138	Bms1	chr6	-	118417387	118417578	118413078	118413919	118418408	118418617	31719	86108108	6,1,8	121102108	0,0,3	266	75	0.00012359	0.0889591	0.802,0.968,0.792	1.0,1.0,0.91	-0.116
41860	ENSMUSG00000022160	Mettl3	chr14	-	52298639	52298815	52297868	52298085	52299700	52299819	41860	151,95,130	10,8,5	131147125	4,1,2	251	75	0.000631352	0.229216	0.819,0.78,0.886	0.907,0.978,0.949	-0.116
14990	ENSMUSG00000034832	Tet3	chr6	-	83441216	83441273	83402666	83404824	83454749	83455480	14990	25,16,18	2,1,3	16,17,16	0,0,1	132	75	0.0042232	0.497723	0.877,0.901,0.773	1.0,1.0,0.901	-0.117
8382	ENSMUSG00000058440	Nrf1	chr6	+	30090268	30090304	30089894	30090146	30095339	30095346	8382	1,3,0	12,25,18	3,4,2	16,7,14	111	75	0.0298212	1	0.053,0.075,0.0	0.112,0.279,0.088	-0.117
46949	ENSMUSG00000037552	Plekhg2	chr7	-	28370877	28371042	28370237	28370497	28371114	28371245	46949	3,6,5	1,3,0	3,9,3	0,1,1	240	75	0.0249965	1	0.484,0.385,1.0	1.0,0.738,0.484	-0.118
18005	ENSMUSG00000059326	Csf2ra	chr19	-	61225927	61226055	61225522	61225652	61226214	61226384	18005	32,21,23	2,1,1	22,24,22	0,0,0	203	75	0.0328481	1	0.855,0.886,0.895	1.0,1.0,1.0	-0.121
35915	ENSMUSG00000052707	Tnrc6a	chr7	+	123180248	123180395	123179716	123179859	123180539	123180677	35915	228174251	35,31,26	222232258	19,14,18	222	75	0.000755078	0.242057	0.688,0.655,0.765	0.798,0.848,0.829	-0.122
37402	ENSMUSG00000025958	Creb1	chr1	+	64561752	64561865	64559726	64559768	64566216	64566317	37402	3,1,0	6,6,6	1,9,2	3,7,5	188	75	0.0136169	0.85427	0.166,0.062,0.0	0.117,0.339,0.138	-0.122
38831	ENSMUSG00000019467	Arhgef25	chr10	-	127189235	127189350	127187107	127187322	127189494	127189609	38831	2,1,1	7,16,12	6,4,3	6,8,14	190	75	0.00383655	0.485189	0.101,0.024,0.032	0.283,0.165,0.078	-0.123
8921	ENSMUSG00000049606	Zfp644	chr5	-	106695642	106695699	106679679	106679743	106696531	106696826	8921	3,2,4	2,1,1	1,4,3	1,1,0	132	75	0.0158496	0.917966	0.46,0.532,0.694	0.362,0.694,1.0	-0.123
2174	ENSMUSG00000024201	Kdm4b	chr17	+	56344333	56344442	56326061	56326229	56351632	56351797	2174	21,15,12	36,28,23	25,21,24	28,19,19	184	75	0.0100123	0.739066	0.192,0.179,0.175	0.267,0.311,0.34	-0.124
40030	ENSMUSG00000004677	Myo9b	chr8	+	71338906	71339020	71334312	71334394	71342761	71342884	40030	28,37,27	5,3,3	27,22,35	2,1,1	189	75	0.0379598	1	0.69,0.83,0.781	0.843,0.897,0.933	-0.124
43194	ENSMUSG00000043987	Cep164	chr9	-	45805985	45807644	45803172	45803328	45809703	45809908	43194	242261297	1,2,2	261213298	0,0,0	1734	75	0.0433505	1	0.913,0.849,0.865	1.0,1.0,1.0	-0.124
41508	ENSMUSG00000041471	Shld2	chr14	-	34269470	34269536	34267500	34268952	34309039	34309094	41508	1,0,0	7,16,3	1,2,1	4,4,4	141	75	0.0437142	1	0.071,0.0,0.0	0.117,0.21,0.117	-0.124
38632	ENSMUSG00000029769	Ccdc136	chr6	+	29415430	29415655	29412901	29413087	29421990	29422097	38632	56,46,79	6,2,0	57,50,46	0,1,0	300	75	0.000627753	0.229216	0.7,0.852,1.0	1.0,0.926,1.0	-0.125
32532	ENSMUSG00000022150	Dab2	chr15	+	6429295	6429949	6424634	6424697	6430953	6431107	32532	258292336	10,14,18	251245261	5,8,5	729	75	0.011729	0.792654	0.726,0.682,0.658	0.838,0.759,0.843	-0.125
32342	ENSMUSG00000030279	C2cd5	chr6	-	143019327	143019429	143017882	143018073	143020323	143020374	32342	55,59,61	4,4,13	53,59,59	0,2,5	177	75	0.0085247	0.693472	0.854,0.862,0.665	1.0,0.926,0.833	-0.126
36109	ENSMUSG00000048720	Tbc1d12	chr19	+	38901308	38901415	38895986	38896069	38907771	38907852	36109	72,56,54	6,9,11	70,68,64	6,2,5	182	75	0.0203951	1	0.832,0.719,0.669	0.828,0.933,0.841	-0.127
12670	ENSMUSG00000028207	Asph	chr4	-	9607796	9607871	9604515	9604629	9635900	9635969	12670	79,73,84	12,9,10	63,78,95	0,4,8	150	75	0.00327662	0.446876	0.767,0.802,0.808	1.0,0.907,0.856	-0.129
43780	ENSMUSG00000096401	Gm21811	chr8	+	20147548	20147716	20145519	20145639	20151480	20151665	43780	3,7,6	17,17,12	6,15,17	24,8,16	243	75	0.0293612	1	0.052,0.113,0.134	0.072,0.367,0.247	-0.129
41462	ENSMUSG00000021906	Oxnad1	chr14	+	32095364	32095471	32092067	32092131	32096486	32096544	41462	91,54,91	8,10,9	88,87,74	1,4,6	182	75	0.00562145	0.555207	0.824,0.69,0.806	0.973,0.9,0.836	-0.13
9931	ENSMUSG00000013973	Dedd	chr1	+	171331252	171331285	171329144	171329526	171338251	171338339	9931	42,32,39	9,5,13	43,40,44	5,6,1	108	75	0.00951161	0.722919	0.764,0.816,0.676	0.857,0.822,0.968	-0.13
14042	ENSMUSG00000024957	Kcnk4	chr19	-	6929112	6929191	6928281	6928408	6932702	6932877	14042	2,2,2	12,10,12	4,1,7	5,6,9	154	75	0.03116	1	0.075,0.089,0.075	0.28,0.075,0.275	-0.13
30357	ENSMUSG00000037533	Rapgef6	chr11	+	54651748	54651763	54649181	54649339	54657245	54657486	30357	31,19,28	21,15,20	25,30,38	10,15,14	90	75	0.0407798	1	0.552,0.514,0.538	0.676,0.625,0.693	-0.13
30402	ENSMUSG00000061981	Flot2	chr11	+	78053362	78053453	78049477	78049559	78055756	78055880	30402	95,97,128	16,23,14	122119143	4,7,20	166	75	0.00685322	0.63413	0.728,0.656,0.805	0.932,0.885,0.764	-0.131
25208	ENSMUSG00000041670	Rims1	chr1	-	22630411	22630480	22596364	22596584	22726929	22727010	25208	70,50,72	7,16,10	52,79,78	4,8,3	144	75	0.0103783	0.753577	0.839,0.619,0.789	0.871,0.837,0.931	-0.131
11988	ENSMUSG00000028621	Cyb5rl	chr4	+	107077675	107077780	107073872	107073960	107080890	107081094	11988	15,16,20	1,6,0	37,20,41	0,1,2	180	75	0.0215403	1	0.862,0.526,1.0	1.0,0.893,0.895	-0.133
41051	ENSMUSG00000032228	Tcf12	chr9	-	72006700	72006762	72000415	72000518	72109675	72109748	41051	12,16,11	1,2,4	9,11,17	0,1,2	137	75	0.0445272	1	0.868,0.814,0.601	1.0,0.858,0.823	-0.133
45319	ENSMUSG00000032782	Cntrob	chr11	-	69302851	69302966	69300242	69300315	69303093	69303264	45319	43,43,41	2,3,4	49,26,28	1,0,0	190	75	0.000291173	0.148271	0.895,0.85,0.802	0.951,1.0,1.0	-0.135
32411	ENSMUSG00000027763	Mbnl1	chr3	+	60500980	60501094	60473076	60473173	60528755	60531622	32411	9,6,11	1,4,1	4,4,8	0,1,1	189	75	0.00712918	0.647072	0.781,0.373,0.814	1.0,0.613,0.76	-0.135
36167	ENSMUSG00000030846	Tial1	chr7	-	128447038	128447107	128446730	128446798	128448120	128448208	36167	12,15,17	21,23,22	12,25,22	11,16,20	144	75	0.0255802	1	0.229,0.254,0.287	0.362,0.449,0.364	-0.135
1426	ENSMUSG00000037013	Ss18	chr18	-	14637391	14637484	14636495	14636618	14640256	14640361	1426	102,87,96	51,31,30	120108110	29,17,28	168	75	0.00485456	0.522932	0.472,0.556,0.588	0.649,0.739,0.637	-0.136
8895	ENSMUSG00000049606	Zfp644	chr5	-	106666784	106666845	106635609	106638635	106696531	106696597	8895	38,36,43	4,6,13	30,39,34	3,2,2	136	75	0.00730028	0.647855	0.84,0.768,0.646	0.847,0.915,0.904	-0.137
41878	ENSMUSG00000029797	Sspo	chr6	+	48500370	48500521	48498643	48498774	48501076	48501099	41878	0,1,1	1,1,0	9,6,3	1,1,3	226	75	0.00228256	0.391462	0.0,0.249,1.0	0.749,0.666,0.249	-0.138
28477	ENSMUSG00000057531	Dtnbp1	chr13	-	44995830	44996006	44993684	44993738	45001380	45001647	28477	1,1,0	3,1,4	1,4,5	3,2,4	251	75	0.00157641	0.338654	0.091,0.23,0.0	0.091,0.374,0.272	-0.139
41616	ENSMUSG00000056153	Socs6	chr18	-	88886991	88887065	88868494	88870918	88887208	88887333	41616	23,16,30	30,26,25	24,29,40	15,19,27	149	75	0.0209359	1	0.278,0.236,0.377	0.446,0.434,0.427	-0.139
38410	ENSMUSG00000059288	Cdyl	chr13	+	35790100	35790175	35741312	35741888	35815908	35816090	38410	1,0,1	15,5,11	3,0,4	4,10,7	150	75	0.010608	0.761905	0.032,0.0,0.043	0.273,0.0,0.222	-0.14
36976	ENSMUSG00000040940	Arhgef1	chr7	+	24919183	24919351	24917894	24918000	24919630	24919776	36976	89,69,63	9,11,12	79,62,93	3,7,6	243	75	0.0210072	1	0.753,0.659,0.618	0.89,0.732,0.827	-0.14
33105	ENSMUSG00000024647	Cbln2	chr18	+	86711731	86711776	86711109	86711195	86712904	86713425	33105	26,17,21	3,7,5	21,33,17	4,2,1	120	75	0.0479459	1	0.844,0.603,0.724	0.766,0.912,0.914	-0.14
29515	ENSMUSG00000054169	Ceacam10	chr7	+	24778125	24778485	24777205	24777339	24780869	24781229	29515	27,8,35	1,5,0	10,12,20	2,0,0	435	75	0.0168383	0.937881	0.823,0.216,1.0	0.463,1.0,1.0	-0.141
46716	ENSMUSG00000113701	B230303A05Rik	chr13	-	15915696	15915767	15813547	15815988	16023264	16023360	46716	1,0,1	0,2,1	4,2,1	2,3,0	146	75	0.01963	1	1.0,0.0,0.339	0.507,0.255,1.0	-0.141
271	ENSMUSG00000024798	Htr7	chr19	-	36041554	36041612	35969308	35970064	36056705	36057360	271	21,26,13	24,21,25	40,36,31	30,18,23	133	75	0.034753	1	0.33,0.411,0.227	0.429,0.53,0.432	-0.141
31718	ENSMUSG00000030138	Bms1	chr6	-	118416462	118416542	118413078	118413919	118418408	118418617	31718	36,37,41	6,1,8	30,34,30	0,0,3	155	75	0.000814887	0.25132	0.744,0.947,0.713	1.0,1.0,0.829	-0.142
29514	ENSMUSG00000054169	Ceacam10	chr7	+	24778125	24778261	24777280	24777339	24780869	24781229	29514	7,2,8	1,5,0	2,3,7	2,0,0	211	75	0.0262029	1	0.713,0.124,1.0	0.262,1.0,1.0	-0.142
29721	ENSMUSG00000015027	Galns	chr8	-	122605139	122605263	122604138	122604213	122611227	122611404	29721	38,14,29	1,3,1	29,44,40	1,0,0	199	75	0.0320491	1	0.935,0.638,0.916	0.916,1.0,1.0	-0.142
27212	ENSMUSG00000040594	Ranbp17	chr11	-	33337854	33337914	33329470	33329544	33441802	33441938	27212	0,0,3	4,5,6	1,4,4	4,11,4	135	75	0.0126318	0.822744	0.0,0.0,0.217	0.122,0.168,0.357	-0.143
15307	ENSMUSG00000060988	Galnt13	chr2	+	54477647	54477718	54436386	54436729	54516441	54516681	15307	35,24,26	15,16,15	36,29,37	9,12,10	146	75	0.0463757	1	0.545,0.435,0.471	0.673,0.554,0.655	-0.144
23202	ENSMUSG00000040990	Sh3kbp1	chrX	+	159824474	159824549	159817241	159817298	159828373	159828579	23202	32,30,28	2,2,5	34,21,26	1,0,0	150	75	0.000111845	0.0859894	0.889,0.882,0.737	0.944,1.0,1.0	-0.145
25187	ENSMUSG00000041670	Rims1	chr1	-	22398598	22398781	22397450	22397563	22404443	22404515	25187	12,7,7	21,19,14	8,20,19	16,14,9	258	75	0.0131366	0.844406	0.142,0.097,0.127	0.127,0.293,0.38	-0.145
20421	ENSMUSG00000031109	Enox2	chrX	-	49286844	49286904	49168640	49168784	49288100	49288212	20421	12,15,22	4,9,2	18,7,9	1,2,1	135	75	0.038846	1	0.625,0.481,0.859	0.909,0.66,0.833	-0.146
35961	ENSMUSG00000090386	Mir99ahg	chr16	+	77459373	77459502	77436354	77436402	77501502	77501610	35961	3,1,0	3,7,6	6,2,3	3,11,3	204	75	0.0395836	1	0.269,0.05,0.0	0.424,0.063,0.269	-0.146
37972	ENSMUSG00000037395	Rcor3	chr1	-	192101625	192101867	192100583	192101155	192108643	192108701	37972	59,51,58	3,4,4	65,78,77	1,1,2	317	75	0.00604933	0.578522	0.823,0.751,0.774	0.939,0.949,0.901	-0.147
16939	ENSMUSG00000023942	Slc29a1	chr17	-	45593331	45593563	45592178	45592261	45595481	45595541	16939	50,58,59	5,4,5	42,43,43	2,0,2	307	75	0.0118059	0.792654	0.71,0.78,0.742	0.837,1.0,0.84	-0.148
31535	ENSMUSG00000030276	Ttll3	chr6	+	113401301	113401497	113399663	113399771	113405298	113405447	31535	24,34,23	4,2,1	23,17,27	2,0,0	271	75	0.0040875	0.489453	0.624,0.825,0.864	0.761,1.0,1.0	-0.149
767	ENSMUSG00000036908	Unc93b1	chr19	+	3941519	3941681	3936268	3936422	3941884	3942017	767	73,56,81	8,3,7	48,43,79	1,1,1	237	75	0.000146552	0.0976919	0.743,0.855,0.785	0.938,0.932,0.962	-0.15
14966	ENSMUSG00000097412	1810014B01Rik	chr10	+	86688533	86689138	86685879	86685996	86692217	86692305	14966	73,62,80	3,1,2	59,83,82	1,0,0	680	75	0.00136744	0.328329	0.729,0.872,0.815	0.867,1.0,1.0	-0.15
8667	ENSMUSG00000029267	Mtf2	chr5	+	108073306	108073454	108065673	108065965	108080824	108080841	8667	24,23,23	19,23,32	21,33,31	8,21,17	223	75	0.0130625	0.841018	0.298,0.252,0.195	0.469,0.346,0.38	-0.15
31977	ENSMUSG00000020788	Atp2a3	chr11	+	72989474	72989547	72988969	72989087	72991688	72993043	31977	26,32,18	4,15,3	34,21,23	3,2,3	148	75	0.023806	1	0.767,0.519,0.753	0.852,0.842,0.795	-0.15
17851	ENSMUSG00000028528	Dnajc6	chr4	+	101531997	101532062	101496647	101496763	101597800	101597951	17851	75,88,68	28,25,24	65,71,72	10,8,17	140	75	0.00397139	0.485907	0.589,0.653,0.603	0.777,0.826,0.694	-0.151
16177	ENSMUSG00000040723	Rcsd1	chr1	-	165663565	165663655	165659372	165659444	165664948	165665050	16177	17,7,16	3,0,6	14,12,17	0,0,3	165	75	0.0128813	0.832087	0.72,1.0,0.548	1.0,1.0,0.72	-0.151
9326	ENSMUSG00000029174	Tbc1d1	chr5	+	64283966	64284125	64281764	64282045	64285944	64286084	9326	45,40,31	9,17,13	50,41,45	7,9,8	234	75	0.0456477	1	0.616,0.43,0.433	0.696,0.594,0.643	-0.151
2896	ENSMUSG00000073437	D330041H03Rik	chr17	-	24413504	24413928	24412504	24412597	24414311	24414399	2896	6,5,7	0,3,1	11,6,8	1,0,1	499	75	0.00264456	0.411481	1.0,0.2,0.513	0.623,1.0,0.546	-0.152
35026	ENSMUSG00000048078	Tenm4	chr7	+	96854716	96854737	96852332	96852582	96863449	96863682	35026	38,45,39	19,16,22	37,34,37	5,7,13	96	75	0.0137953	0.858595	0.61,0.687,0.581	0.853,0.791,0.69	-0.152
30906	ENSMUSG00000010608	Rbm25	chr12	+	83639127	83639375	83632305	83632417	83642401	83642519	30906	6,6,5	1,0,3	4,2,4	2,0,0	323	75	0.0349875	1	0.582,1.0,0.279	0.317,1.0,1.0	-0.152
10934	ENSMUSG00000028799	Zfp362	chr4	-	128794850	128794976	128790249	128790313	128806011	128806045	10934	70,70,69	10,13,10	70,64,95	6,4,4	201	75	0.00231582	0.391462	0.723,0.668,0.72	0.813,0.857,0.899	-0.153
39938	ENSMUSG00000092260	Zfp963	chr8	-	69744191	69744252	69741638	69743610	69744460	69744587	39938	5,6,8	11,21,19	8,12,12	11,11,14	136	75	0.0141185	0.866465	0.2,0.136,0.188	0.286,0.376,0.321	-0.153
9425	ENSMUSG00000031558	Slit2	chr5	+	48191002	48191014	48189428	48189592	48192192	48192331	9425	18,18,19	6,2,5	23,21,32	2,0,2	87	75	0.00145404	0.329554	0.721,0.886,0.766	0.908,1.0,0.932	-0.156
36974	ENSMUSG00000040940	Arhgef1	chr7	+	24918519	24919351	24917894	24918000	24919630	24919776	36974	272262259	9,11,12	330290313	3,7,6	907	75	0.00483146	0.522176	0.714,0.663,0.641	0.901,0.774,0.812	-0.156
11295	ENSMUSG00000034401	Spata6	chr4	+	111746140	111746278	111719983	111720257	111767662	111767704	11295	17,22,32	2,0,5	24,21,30	0,0,1	213	75	0.000549506	0.217827	0.75,1.0,0.693	1.0,1.0,0.914	-0.157
43677	ENSMUSG00000090626	Tex9	chr9	-	72482446	72482529	72479923	72480775	72484068	72484114	43677	32,35,52	4,8,7	32,42,40	1,4,1	158	75	0.00498963	0.528244	0.792,0.675,0.779	0.938,0.833,0.95	-0.158
5982	ENSMUSG00000021010	Npas3	chr12	+	53501389	53501440	53501033	53501278	53640453	53640536	5982	4,2,2	13,17,16	7,7,10	12,13,16	126	75	0.00215659	0.385242	0.155,0.065,0.069	0.258,0.243,0.271	-0.161
36264	ENSMUSG00000039990	Edrf1	chr7	+	133646989	133647091	133643992	133644149	133647344	133647466	36264	12,11,10	16,16,14	18,22,24	16,14,12	177	75	0.0139432	0.863672	0.241,0.226,0.232	0.323,0.4,0.459	-0.161
44433	ENSMUSG00000042787	Exog	chr9	+	119445286	119445321	119444959	119445150	119445687	119445801	44433	9,8,13	3,3,2	16,5,16	0,1,2	110	75	0.00900728	0.706622	0.672,0.645,0.816	1.0,0.773,0.845	-0.162
5286	ENSMUSG00000017843	Ppp2r5c	chr12	+	110578100	110578168	110574744	110574861	110580400	110580860	5286	18,24,33	32,29,21	30,34,36	15,20,20	143	75	0.0148375	0.881548	0.228,0.303,0.452	0.512,0.471,0.486	-0.162
40031	ENSMUSG00000004677	Myo9b	chr8	+	71340759	71340799	71334312	71334394	71342761	71342884	40031	10,16,17	5,3,3	12,16,15	2,1,1	115	75	0.0260131	1	0.566,0.777,0.787	0.796,0.913,0.907	-0.162
42207	ENSMUSG00000034532	Fbxo16	chr14	+	65320104	65320140	65303099	65303202	65321233	65323973	42207	16,10,12	6,3,4	12,14,9	3,1,1	111	75	0.0411443	1	0.643,0.693,0.67	0.73,0.904,0.859	-0.162
40820	ENSMUSG00000006589	Aprt	chr8	-	122575880	122576006	122575401	122575535	122576118	122576231	40820	1,1,0	1,2,1	1,2,3	1,1,4	201	75	0.0128061	0.828592	0.272,0.157,0.0	0.272,0.427,0.219	-0.163
30511	ENSMUSG00000025261	Huwe1	chrX	+	151804445	151804540	151803260	151803569	151806271	151806407	30511	17,6,18	4,1,3	13,9,13	2,0,1	170	75	0.0222825	1	0.652,0.726,0.726	0.741,1.0,0.852	-0.163
25216	ENSMUSG00000028796	Phc2	chr4	+	128741915	128742084	128727970	128728121	128743353	128743471	25216	2,4,1	2,0,1	3,3,7	1,1,0	244	75	0.0375327	1	0.235,1.0,0.235	0.48,0.48,1.0	-0.163
16041	ENSMUSG00000024743	Syt7	chr19	+	10422394	10422517	10421756	10421888	10422784	10423012	16041	40,28,31	18,23,14	52,34,47	11,12,14	198	75	0.0156313	0.912056	0.457,0.316,0.456	0.642,0.518,0.56	-0.164
37090	ENSMUSG00000025026	Add3	chr19	+	53203413	53203475	53194952	53195027	53216800	53217015	37090	3,10,14	4,0,2	10,5,7	1,1,0	137	75	0.0106839	0.761905	0.291,1.0,0.793	0.846,0.732,1.0	-0.165
38420	ENSMUSG00000058192	Zfp846	chr9	+	20591338	20591421	20590812	20590884	20593160	20594471	38420	34,35,28	16,12,12	35,41,39	5,10,9	158	75	0.0201655	1	0.502,0.581,0.526	0.769,0.661,0.673	-0.165
6399	ENSMUSG00000071454	Dtnb	chr12	+	3774569	3774610	3773550	3773640	3779618	3779654	6399	27,20,24	6,5,5	35,27,27	1,4,1	116	75	0.00459615	0.50936	0.744,0.721,0.756	0.958,0.814,0.946	-0.166
26520	ENSMUSG00000102644	Thap6	chr5	+	91963682	91963785	91963234	91963522	91965095	91965304	26520	0,0,0	5,1,7	2,0,3	2,4,5	178	75	0.043678	1	0.0,0.0,0.0	0.296,0.0,0.202	-0.166
42768	ENSMUSG00000041488	Stx3	chr19	-	11790047	11790093	11789556	11789631	11791745	11791845	42768	21,16,21	17,13,18	30,26,21	12,8,12	121	75	0.021534	1	0.434,0.433,0.42	0.608,0.668,0.52	-0.17
41859	ENSMUSG00000022160	Mettl3	chr14	-	52298639	52298736	52298024	52298085	52299700	52299819	41859	71,29,60	10,8,5	59,64,38	4,1,2	172	75	0.00213158	0.38339	0.756,0.613,0.84	0.865,0.965,0.892	-0.171
39677	ENSMUSG00000097039	Pvt1	chr15	+	62149238	62149352	62107147	62107465	62242173	62242301	39677	0,1,0	5,3,6	3,2,1	3,2,6	189	75	0.00557625	0.554807	0.0,0.117,0.0	0.284,0.284,0.062	-0.171
26089	ENSMUSG00000057378	Ryr3	chr2	-	112989819	112989840	112966289	112967227	112996579	112996687	26089	1,0,0	2,3,3	2,1,2	5,2,4	96	75	0.0014257	0.328329	0.281,0.0,0.0	0.238,0.281,0.281	-0.173
19119	ENSMUSG00000097571	Jpx	chrX	+	103496437	103496530	103493557	103493700	103524866	103524996	19119	19,18,12	3,3,1	14,25,23	0,1,1	168	75	0.00154025	0.336108	0.739,0.728,0.843	1.0,0.918,0.911	-0.173
16202	ENSMUSG00000026436	Elk4	chr1	+	132013025	132013234	132008108	132008187	132014382	132014456	16202	6,2,7	1,1,2	6,6,2	0,1,1	284	75	0.00897445	0.706622	0.613,0.346,0.48	1.0,0.613,0.346	-0.173
25181	ENSMUSG00000046169	Adamts6	chr13	+	104428834	104428958	104426934	104427068	104429789	104429870	25181	17,20,12	2,3,0	16,14,20	0,0,0	199	75	0.0111758	0.775584	0.762,0.715,1.0	1.0,1.0,1.0	-0.174
33704	ENSMUSG00000111447	Gm48249	chr10	-	20285769	20285894	20278204	20278418	20286574	20286647	33704	2,0,1	0,1,3	5,1,3	0,1,2	200	75	0.0323545	1	1.0,0.0,0.111	1.0,0.273,0.36	-0.174
46719	ENSMUSG00000059474	Mbtd1	chr11	+	93887021	93887073	93885851	93886062	93905158	93905358	46719	5,3,4	1,3,0	3,5,6	1,0,0	127	75	0.0417469	1	0.747,0.371,1.0	0.639,1.0,1.0	-0.174
21149	ENSMUSG00000033906	Zdhhc15	chrX	-	104588300	104588421	104574168	104574238	104598091	104598186	21149	18,17,28	4,0,2	16,11,23	0,0,0	196	75	0.00198791	0.377653	0.633,1.0,0.843	1.0,1.0,1.0	-0.175
25337	ENSMUSG00000022206	Npr3	chr15	-	11906613	11906717	11895681	11895804	11907070	11907201	25337	1,1,2	1,0,2	3,3,3	1,1,0	179	75	0.0298634	1	0.295,1.0,0.295	0.557,0.557,1.0	-0.175
22010	ENSMUSG00000074579	Lekr1	chr3	+	65683891	65684106	65669089	65669178	65725310	65725430	22010	35,31,40	2,1,5	33,44,48	0,1,0	290	75	7.41977e-05	0.0730118	0.819,0.889,0.674	1.0,0.919,1.0	-0.179
20252	ENSMUSG00000026159	Agfg1	chr1	+	82891459	82891507	82886110	82886187	82893423	82893582	20252	40,35,36	8,10,12	42,40,41	4,3,4	123	75	0.00121718	0.309907	0.753,0.681,0.647	0.865,0.89,0.862	-0.179
12672	ENSMUSG00000028207	Asph	chr4	-	9610842	9610938	9604515	9604629	9635900	9635969	12672	50,54,65	12,9,10	48,60,65	0,4,8	171	75	0.00429868	0.497723	0.646,0.725,0.74	1.0,0.868,0.781	-0.179
40062	ENSMUSG00000040818	Dennd6a	chr14	+	26600443	26600524	26592394	26592437	26604673	26604753	40062	2,0,4	0,3,2	5,1,1	1,0,1	156	75	0.00395658	0.485907	1.0,0.0,0.49	0.706,1.0,0.325	-0.18
39745	ENSMUSG00000026765	Lypd6b	chr2	+	49840087	49840143	49787730	49787773	49930924	49930984	39745	4,3,2	2,1,5	1,2,3	1,1,0	131	75	0.00481709	0.522176	0.534,0.632,0.186	0.364,0.534,1.0	-0.182
38517	ENSMUSG00000001036	Epn2	chr11	-	61548007	61548042	61546505	61546911	61553509	61553579	38517	9,10,7	20,19,18	9,9,12	7,12,10	110	75	0.0229755	1	0.235,0.264,0.21	0.467,0.338,0.45	-0.182
24403	ENSMUSG00000038766	Gabpb2	chr3	-	95216213	95216268	95208839	95208936	95217588	95217694	24403	6,9,9	1,1,1	9,6,3	0,0,0	130	75	0.0494592	1	0.776,0.839,0.839	1.0,1.0,1.0	-0.182
43679	ENSMUSG00000021620	Acot12	chr13	+	91771723	91771874	91770843	91770963	91772424	91772480	43679	1,0,2	1,1,0	1,2,2	0,1,1	226	75	0.0132068	0.846138	0.249,0.0,1.0	1.0,0.399,0.399	-0.183
38100	ENSMUSG00000069895	Atxn1l	chr8	-	109735459	109735525	109735304	109735363	109737630	109737739	38100	22,11,24	25,14,19	23,28,19	12,9,13	141	75	0.018076	0.975765	0.319,0.295,0.402	0.505,0.623,0.437	-0.183
29038	ENSMUSG00000004500	Zfp324	chr7	+	12968794	12968968	12965866	12966299	12969363	12969480	29038	21,19,15	3,2,1	31,21,25	0,0,2	249	75	0.00291263	0.424551	0.678,0.741,0.819	1.0,1.0,0.79	-0.184
8371	ENSMUSG00000042589	Cux2	chr5	-	122043769	122043844	121924804	121924915	122050015	122050102	8371	27,20,16	7,1,6	31,24,31	1,1,3	150	75	0.00740885	0.647855	0.659,0.909,0.571	0.939,0.923,0.838	-0.187
28408	ENSMUSG00000019813	Cep57l1	chr10	-	41809572	41809663	41745770	41745921	41809787	41809868	28408	6,12,8	1,2,3	3,6,9	1,0,0	166	75	0.000545349	0.217827	0.731,0.731,0.546	0.575,1.0,1.0	-0.189
42015	ENSMUSG00000036834	Plch1	chr3	-	63699779	63699802	63696236	63699480	63701783	63702138	42015	7,9,5	1,3,2	12,15,14	0,1,2	98	75	0.0204822	1	0.843,0.697,0.657	1.0,0.92,0.843	-0.189
33694	ENSMUSG00000097320	Tmem147os	chr7	+	30737300	30737359	30735815	30735962	30745548	30745929	33694	12,5,7	5,2,1	12,9,15	0,3,1	134	75	0.0472353	1	0.573,0.583,0.797	1.0,0.627,0.894	-0.189
46362	ENSMUSG00000018858	Mrpl58	chr11	+	115406550	115406587	115403821	115404087	115410059	115410142	46362	11,10,9	3,2,2	9,6,8	0,1,0	112	75	0.000345798	0.167392	0.711,0.77,0.751	1.0,0.801,1.0	-0.19
17837	ENSMUSG00000026414	Tnnt2	chr1	+	135850378	135850387	135849349	135849460	135850710	135850820	17837	1,0,0	5,7,5	4,2,1	7,4,11	84	75	0.000858739	0.253167	0.152,0.0,0.0	0.338,0.309,0.075	-0.19
20030	ENSMUSG00000047996	Prrg1	chrX	-	78561575	78561644	78520770	78520821	78583703	78583782	20030	0,2,1	5,8,6	12,1,7	9,7,9	144	75	0.000718894	0.241742	0.0,0.115,0.08	0.41,0.069,0.288	-0.191
26261	ENSMUSG00000005968	Tuft1	chr3	-	94639394	94639469	94638924	94639026	94658724	94658871	26261	0,0,0	5,3,5	6,0,3	5,8,6	150	75	7.62617e-05	0.0730118	0.0,0.0,0.0	0.375,0.0,0.2	-0.192
18711	ENSMUSG00000029687	Ezh2	chr6	-	47541844	47541970	47540676	47540855	47542365	47542406	18711	10,10,9	10,8,8	12,12,11	4,4,6	201	75	0.0471431	1	0.272,0.318,0.296	0.528,0.528,0.406	-0.192
35901	ENSMUSG00000020799	Tekt1	chr11	-	72354698	72354842	72351827	72352050	72355209	72355338	35901	20,19,21	2,2,1	15,17,15	0,0,0	219	75	0.013382	0.848751	0.774,0.765,0.878	1.0,1.0,1.0	-0.194
42087	ENSMUSG00000020397	Med7	chr11	+	46439805	46439824	46436948	46437009	46440562	46441100	42087	1,1,0	9,8,4	1,2,2	4,3,5	94	75	0.013783	0.858595	0.081,0.091,0.0	0.166,0.347,0.242	-0.194
44622	ENSMUSG00000020474	Polm	chr11	-	5837288	5837478	5836277	5836374	5837560	5837752	44622	17,19,25	7,1,6	22,20,23	2,1,2	265	75	0.0426954	1	0.407,0.843,0.541	0.757,0.85,0.765	-0.194
35022	ENSMUSG00000048078	Tenm4	chr7	+	96702641	96702740	96694769	96695025	96703925	96704161	35022	19,9,17	33,20,20	19,24,27	16,10,20	174	75	0.00246746	0.399815	0.199,0.162,0.268	0.339,0.508,0.368	-0.195
12253	ENSMUSG00000037536	Fbxo34	chr14	+	47500793	47500870	47473116	47473264	47526204	47526314	12253	8,12,9	4,0,5	12,13,10	1,1,1	152	75	0.0486889	1	0.497,1.0,0.47	0.856,0.865,0.831	-0.195
16536	ENSMUSG00000041966	Dcaf17	chr2	+	71078473	71078579	71078059	71078164	71081910	71082053	16536	20,18,26	7,3,2	26,40,29	0,1,4	181	75	0.0110916	0.773515	0.542,0.713,0.843	1.0,0.943,0.75	-0.198
28403	ENSMUSG00000019813	Cep57l1	chr10	-	41728627	41728714	41718840	41719907	41729330	41729408	28403	7,8,6	2,1,1	6,10,6	1,0,0	162	75	0.0190658	0.99633	0.618,0.787,0.735	0.735,1.0,1.0	-0.198
27400	ENSMUSG00000043929	Klhl15	chrX	+	94241944	94241995	94235220	94235420	94252414	94252740	27400	14,7,6	12,7,10	21,7,14	7,5,7	126	75	0.0309136	1	0.41,0.373,0.263	0.641,0.455,0.543	-0.198
37974	ENSMUSG00000037395	Rcor3	chr1	-	192101751	192101867	192100906	192101155	192108643	192108701	37974	13,16,18	3,4,4	19,18,14	1,1,2	191	75	0.0150576	0.889169	0.63,0.611,0.639	0.882,0.876,0.733	-0.204
46600	ENSMUSG00000016763	Scube1	chr15	-	83651654	83651744	83638703	83638820	83654168	83654285	46600	22,19,20	8,4,6	20,23,30	3,2,2	165	75	0.00753881	0.648217	0.556,0.683,0.602	0.752,0.839,0.872	-0.207
42401	ENSMUSG00000022756	Slc7a4	chr16	-	17576080	17576203	17575688	17575968	17576639	17576655	42401	11,11,9	10,9,8	14,9,15	5,6,3	198	75	0.0492678	1	0.294,0.316,0.299	0.515,0.362,0.654	-0.207
5418	ENSMUSG00000047415	Gpr68	chr12	-	100887983	100888072	100876684	100879412	100899242	100899498	5418	17,19,14	2,4,2	13,14,14	0,0,1	164	75	0.000124783	0.0889591	0.795,0.685,0.762	1.0,1.0,0.865	-0.208
47124	ENSMUSG00000035248	Tut7	chr13	-	59779136	59779201	59778751	59778815	59782017	59782343	47124	7,13,13	11,13,10	12,14,17	10,5,5	140	75	0.0461152	1	0.254,0.349,0.411	0.391,0.6,0.646	-0.208
1861	ENSMUSG00000024150	Mcfd2	chr17	-	87264140	87264365	87258782	87258881	87265834	87265863	1861	21,20,31	4,2,2	15,31,18	0,1,1	300	75	0.000940701	0.257936	0.568,0.714,0.795	1.0,0.886,0.818	-0.209
14212	ENSMUSG00000031351	Zfp185	chrX	+	73003372	73003459	73002574	73002658	73012439	73012628	14212	8,18,15	4,1,0	5,14,12	0,0,0	162	75	0.0144417	0.873854	0.481,0.893,1.0	1.0,1.0,1.0	-0.209
21768	ENSMUSG00000016239	Lonrf3	chrX	+	36339519	36339675	36335211	36335334	36341622	36341754	21768	9,3,6	9,10,9	11,9,6	3,8,4	231	75	0.0348351	1	0.245,0.089,0.178	0.543,0.268,0.328	-0.209
12523	ENSMUSG00000026854	Usp20	chr2	+	30983019	30983156	30982428	30982511	30996047	30996147	12523	1,3,1	4,7,1	4,5,4	2,2,5	212	75	0.0217689	1	0.081,0.132,0.261	0.414,0.469,0.221	-0.21
22100	ENSMUSG00000036353	P2ry12	chr3	-	59227450	59227581	59220218	59220283	59262773	59262831	22100	9,5,8	4,1,1	8,6,10	0,1,1	206	75	0.0021057	0.382244	0.45,0.645,0.744	1.0,0.686,0.785	-0.211
281	ENSMUSG00000097558	Gm26902	chr19	+	34475382	34476041	34474832	34474966	34479239	34481546	281	32,18,28	1,5,0	17,26,40	0,0,2	734	75	0.00333231	0.449003	0.766,0.269,1.0	1.0,1.0,0.671	-0.212
39680	ENSMUSG00000097039	Pvt1	chr15	+	62159996	62160128	62149238	62149352	62175466	62175548	39680	5,4,5	1,1,1	7,4,11	1,0,1	207	75	0.00742338	0.647855	0.644,0.592,0.644	0.717,1.0,0.799	-0.212
43965	ENSMUSG00000032411	Tfdp2	chr9	+	96247049	96247088	96202130	96202188	96273838	96273942	43965	6,2,9	2,4,2	6,6,3	1,0,2	114	75	0.0372454	1	0.664,0.248,0.748	0.798,1.0,0.497	-0.212
35337	ENSMUSG00000031090	Nadsyn1	chr7	-	143821171	143821232	143819092	143819209	143822658	143822748	35337	11,8,11	3,4,2	16,6,16	0,1,2	136	75	0.00400794	0.485907	0.669,0.524,0.752	1.0,0.768,0.815	-0.213
21845	ENSMUSG00000075324	Fign	chr2	-	64027909	64027967	63977336	63980899	64097841	64098010	21845	1,2,2	5,2,3	1,4,5	1,2,3	133	75	0.0452927	1	0.101,0.361,0.273	0.361,0.53,0.484	-0.213
41223	ENSMUSG00000021733	Slc4a7	chr14	+	14742413	14742782	14739724	14739874	14745967	14746083	41223	26,37,23	2,8,1	31,37,37	1,1,1	444	75	0.00551075	0.551753	0.687,0.439,0.795	0.84,0.862,0.862	-0.214
15491	ENSMUSG00000036053	Fmnl2	chr2	+	53128716	53128842	53126852	53126976	53130411	53130505	15491	22,16,33	16,16,35	31,30,34	10,11,14	201	75	0.000423861	0.19103	0.339,0.272,0.26	0.536,0.504,0.475	-0.215
31259	ENSMUSG00000097462	9530026P05Rik	chr6	+	93107066	93107159	92940368	92940809	93192108	93192203	31259	16,14,11	2,1,2	16,29,18	0,0,0	168	75	0.00988582	0.736926	0.781,0.862,0.711	1.0,1.0,1.0	-0.215
9930	ENSMUSG00000013973	Dedd	chr1	+	171331233	171331285	171329398	171329526	171338251	171338640	9930	19,14,20	9,5,13	19,21,24	5,6,1	127	75	0.0152027	0.895045	0.555,0.623,0.476	0.692,0.674,0.934	-0.215
40403	ENSMUSG00000070031	Sp140	chr1	+	85628177	85628258	85626099	85626165	85630459	85630539	40403	13,18,6	4,6,1	6,6,19	2,0,0	156	75	0.000562756	0.220657	0.61,0.591,0.743	0.591,1.0,1.0	-0.216
46481	ENSMUSG00000090266	Mettl23	chr11	+	116845762	116845945	116843674	116843774	116848253	116848358	46481	27,40,37	16,16,13	40,35,36	14,2,8	258	75	0.0473368	1	0.329,0.421,0.453	0.454,0.836,0.567	-0.218
43641	ENSMUSG00000052374	Actn2	chr13	-	12296474	12296560	12294309	12294402	12300934	12301016	43641	7,7,4	0,2,4	8,9,7	1,1,0	161	75	0.00377688	0.482382	1.0,0.62,0.318	0.788,0.807,1.0	-0.219
13036	ENSMUSG00000041623	D11Wsu47e	chr11	+	113685189	113685271	113684439	113684711	113687773	113688213	13036	3,1,8	13,6,10	8,9,6	3,11,8	157	75	0.0396983	1	0.099,0.074,0.276	0.56,0.281,0.264	-0.219
39752	ENSMUSG00000026765	Lypd6b	chr2	+	49903375	49903452	49787687	49787773	49930924	49930984	39752	7,7,13	2,1,5	7,12,10	1,1,0	152	75	0.000629062	0.229216	0.633,0.775,0.562	0.775,0.856,1.0	-0.22
37167	ENSMUSG00000024381	Bin1	chr18	+	32429699	32429723	32426223	32426352	32431670	32431742	37167	19,14,11	14,5,7	26,20,20	1,8,4	99	75	0.00966582	0.725145	0.507,0.68,0.543	0.952,0.654,0.791	-0.222
8666	ENSMUSG00000029267	Mtf2	chr5	+	108073306	108073454	108065673	108065965	108078865	108078974	8666	15,11,14	1,3,1	11,22,21	0,1,0	223	75	0.0037572	0.481844	0.835,0.552,0.825	1.0,0.881,1.0	-0.223
41225	ENSMUSG00000021733	Slc4a7	chr14	+	14742413	14742788	14739724	14739874	14745967	14746083	41225	24,33,21	2,8,1	26,35,36	1,1,1	450	75	0.00593597	0.571873	0.667,0.407,0.778	0.813,0.854,0.857	-0.224
8948	ENSMUSG00000026839	Upp2	chr2	+	58617633	58617728	58567386	58567528	58668077	58668350	8948	10,10,16	6,1,2	9,19,19	1,0,1	170	75	0.0002859	0.147792	0.424,0.815,0.779	0.799,1.0,0.893	-0.225
16322	ENSMUSG00000026005	Rpe	chr1	+	66701616	66701648	66700830	66701017	66706445	66706525	16322	4,9,5	1,2,3	7,4,13	2,0,0	107	75	0.00321485	0.441337	0.737,0.759,0.539	0.71,1.0,1.0	-0.225
30589	ENSMUSG00000052407	Ccdc171	chr4	+	83620824	83620963	83604021	83604182	83635639	83635742	30589	8,5,4	0,3,1	5,10,8	0,2,0	214	75	0.038878	1	1.0,0.369,0.584	1.0,0.637,1.0	-0.228
43258	ENSMUSG00000047021	Cfap65	chr1	-	74929254	74929357	74928333	74928500	74933069	74933238	43258	10,6,17	1,1,2	11,9,4	0,0,0	178	75	0.0133728	0.848751	0.808,0.717,0.782	1.0,1.0,1.0	-0.231
41974	ENSMUSG00000020389	Cdkl3	chr11	+	52035946	52036020	52033513	52033611	52089588	52089776	41974	10,5,10	2,1,2	8,11,6	0,1,0	149	75	0.00061404	0.229216	0.716,0.716,0.716	1.0,0.847,1.0	-0.233
8045	ENSMUSG00000025006	Sorbs1	chr19	-	40376983	40377016	40373475	40373617	40377653	40377886	8045	6,10,8	6,4,8	9,10,12	2,2,5	108	75	0.0422039	1	0.41,0.635,0.41	0.758,0.776,0.625	-0.235
43553	ENSMUSG00000036466	Megf11	chr9	+	64697806	64697908	64695363	64695482	64700096	64700153	43553	14,12,14	7,5,5	8,13,29	1,2,5	177	75	0.0218489	1	0.459,0.504,0.543	0.772,0.734,0.711	-0.237
27862	ENSMUSG00000027281	Slx4ip	chr2	+	137004933	137005054	137000183	137000273	137043999	137044077	27862	21,13,12	5,11,7	16,27,24	2,6,5	196	75	0.0265737	1	0.616,0.311,0.396	0.754,0.633,0.647	-0.237
39457	ENSMUSG00000015968	Cacna1d	chr14	-	30129788	30129848	30128771	30128798	30130116	30130204	39457	14,15,15	5,20,6	23,20,16	5,4,3	135	75	0.00896231	0.706622	0.609,0.294,0.581	0.719,0.735,0.748	-0.239
5856	ENSMUSG00000021068	Nin	chr12	-	70022280	70022341	70020833	70021031	70025379	70025481	5856	9,7,9	9,5,4	14,19,16	7,4,2	136	75	0.0320324	1	0.355,0.436,0.554	0.524,0.724,0.815	-0.239
39328	ENSMUSG00000037738	Nek5	chr8	-	22094205	22094298	22090479	22090548	22095207	22095294	39328	0,1,0	4,2,6	1,4,1	1,2,3	168	75	0.00161314	0.340061	0.0,0.182,0.0	0.309,0.472,0.13	-0.243
43676	ENSMUSG00000090626	Tex9	chr9	-	72482446	72482523	72480596	72480775	72484068	72484114	43676	15,17,29	4,8,7	19,25,21	1,4,1	152	75	0.00409438	0.489453	0.649,0.512,0.672	0.904,0.755,0.912	-0.246
30786	ENSMUSG00000026121	Sema4c	chr1	-	36556802	36557085	36555931	36556080	36557359	36557526	30786	5,5,3	1,1,1	7,7,6	1,0,1	358	75	0.00505207	0.528244	0.512,0.512,0.386	0.595,1.0,0.557	-0.247
34170	ENSMUSG00000100303	2600014E21Rik	chr2	+	75273066	75273243	75248376	75248519	75301642	75301666	34170	2,1,1	7,2,1	3,2,8	1,3,2	252	75	0.00730525	0.647855	0.078,0.13,0.229	0.472,0.166,0.543	-0.248
46560	ENSMUSG00000033740	St18	chr1	+	6737579	6737657	6730050	6730240	6752993	6753036	46560	3,5,8	0,4,2	1,8,2	0,1,0	153	75	0.000188217	0.115312	1.0,0.38,0.662	1.0,0.797,1.0	-0.252
45124	ENSMUSG00000029647	Pan3	chr5	+	147503084	147503202	147455117	147455188	147521829	147521934	45124	5,10,8	1,0,4	6,3,15	0,0,1	193	75	0.00395023	0.485907	0.66,1.0,0.437	1.0,1.0,0.854	-0.252
34160	ENSMUSG00000050565	Tor1aip2	chr1	+	156041074	156041134	156035725	156035920	156059410	156059587	34160	5,5,3	0,4,2	5,3,3	0,0,1	135	75	0.0006171	0.229216	1.0,0.41,0.455	1.0,1.0,0.625	-0.253
41976	ENSMUSG00000020389	Cdkl3	chr11	+	52040560	52040620	52033513	52033611	52089588	52089778	41976	9,9,4	2,1,2	10,9,9	0,1,0	135	75	0.00381422	0.483999	0.714,0.833,0.526	1.0,0.833,1.0	-0.253
1407	ENSMUSG00000059898	Dsc3	chr18	-	19963648	19963691	19960929	19963569	19965627	19965882	1407	1,2,1	2,2,0	2,1,1	0,0,1	118	75	0.00398004	0.485907	0.241,0.389,1.0	1.0,1.0,0.389	-0.253
39048	ENSMUSG00000045100	Slc25a26	chr6	+	94576333	94576378	94535720	94535768	94592411	94592481	39048	24,17,17	9,10,16	37,26,32	7,7,4	120	75	0.00143677	0.328329	0.625,0.515,0.399	0.768,0.699,0.833	-0.254
36352	ENSMUSG00000041769	Ppp2r2d	chr7	+	138848458	138848665	138846611	138846704	138860836	138860909	36352	8,9,11	4,5,1	12,7,25	1,1,2	282	75	0.0185921	0.989752	0.347,0.324,0.745	0.761,0.651,0.769	-0.255
9301	ENSMUSG00000037795	N4bp2	chr5	+	65788052	65788141	65775584	65775663	65790017	65791170	9301	11,6,7	3,4,1	16,14,4	1,3,0	164	75	0.0466324	1	0.626,0.407,0.762	0.88,0.681,1.0	-0.255
19123	ENSMUSG00000097571	Jpx	chrX	+	103502859	103502930	103493563	103493700	103524866	103525012	19123	2,1,1	3,3,1	4,0,2	0,1,1	146	75	0.0144131	0.87362	0.255,0.146,0.339	1.0,0.0,0.507	-0.256
39562	ENSMUSG00000028344	Invs	chr4	+	48391304	48391414	48389958	48390139	48392583	48392693	39562	6,2,7	7,5,7	6,9,7	5,2,3	185	75	0.0462613	1	0.258,0.14,0.288	0.327,0.646,0.486	-0.258
2197	ENSMUSG00000023927	Satb1	chr17	-	51742046	51742142	51739475	51740410	51742645	51742849	2197	9,5,8	2,1,4	7,5,11	2,0,0	171	75	0.00154296	0.336108	0.664,0.687,0.467	0.606,1.0,1.0	-0.263
25918	ENSMUSG00000002104	Rapsn	chr2	+	91043690	91043744	91043139	91043262	91044839	91045039	25918	3,1,5	2,1,1	1,1,2	0,1,0	129	75	0.0180918	0.975765	0.466,0.368,0.744	1.0,0.368,1.0	-0.263
42765	ENSMUSG00000041488	Stx3	chr19	-	11781566	11781680	11777484	11779173	11783025	11783136	42765	10,7,9	3,1,3	9,7,8	2,0,0	189	75	0.00167378	0.347242	0.569,0.735,0.543	0.641,1.0,1.0	-0.265
23040	ENSMUSG00000025997	Ikzf2	chr1	-	69685693	69685797	69684123	69684172	69687040	69687245	23040	3,2,6	5,1,6	10,12,4	5,1,2	179	75	0.0294354	1	0.201,0.456,0.295	0.456,0.834,0.456	-0.265
12718	ENSMUSG00000070972	Dnajc25	chr4	+	59013631	59013855	59003192	59003557	59017669	59017822	12718	11,11,10	11,5,8	19,20,21	3,4,7	299	75	0.00427677	0.497723	0.201,0.356,0.239	0.614,0.556,0.429	-0.268
30574	ENSMUSG00000031298	Adgrg2	chrX	+	160458834	160458882	160438194	160438313	160461342	160461381	30574	2,2,5	4,4,1	1,3,1	1,1,0	123	75	0.00473573	0.518681	0.234,0.234,0.753	0.379,0.647,1.0	-0.268
15145	ENSMUSG00000029822	Osbpl3	chr6	-	50333185	50333293	50328669	50328804	50336214	50336345	15145	17,12,8	3,6,4	7,15,10	1,1,1	183	75	0.00401514	0.485907	0.699,0.45,0.45	0.742,0.86,0.804	-0.269
9747	ENSMUSG00000036825	Ssx2ip	chr3	+	146414695	146414799	146404690	146404784	146417606	146417790	9747	2,5,0	20,10,7	2,4,9	5,2,5	179	75	0.00151986	0.336108	0.04,0.173,0.0	0.144,0.456,0.43	-0.272
2414	ENSMUSG00000091705	H2-Q2	chr17	+	35345659	35345708	35345453	35345486	35345843	35346762	2414	0,0,1	3,2,0	7,1,1	3,2,0	124	75	0.00366599	0.475977	0.0,0.0,1.0	0.585,0.232,1.0	-0.272
7632	ENSMUSG00000064036	Mro	chr18	+	73863168	73863274	73859384	73859456	73863919	73864062	7632	2,1,1	4,2,2	4,7,7	3,3,3	181	75	0.00711192	0.647003	0.172,0.172,0.172	0.356,0.492,0.492	-0.275
24131	ENSMUSG00000026648	Dclre1c	chr2	+	3429267	3429352	3425363	3425415	3433746	3433806	24131	6,23,8	1,3,2	18,11,19	0,0,0	160	75	0.000263152	0.139435	0.738,0.782,0.652	1.0,1.0,1.0	-0.276
38815	ENSMUSG00000074863	Platr25	chr13	-	62746601	62746831	62738891	62739098	62760581	62760709	38815	5,6,3	2,2,0	7,5,3	1,0,0	305	75	0.0039883	0.485907	0.381,0.425,1.0	0.633,1.0,1.0	-0.276
46563	ENSMUSG00000033740	St18	chr1	+	6752295	6752368	6730069	6730240	6752993	6753036	46563	1,3,5	0,4,2	4,4,2	0,1,0	148	75	9.94963e-05	0.0812761	1.0,0.275,0.559	1.0,0.67,1.0	-0.279
41793	ENSMUSG00000013878	Rnf170	chr8	+	26138868	26138979	26129046	26129155	26140810	26141078	41793	2,5,4	1,4,0	7,4,4	0,0,1	186	75	0.00252273	0.403761	0.446,0.335,1.0	1.0,1.0,0.617	-0.279
39198	ENSMUSG00000019899	Lama2	chr10	-	27021460	27021472	27018406	27018527	27023271	27023410	39198	0,5,1	9,9,12	8,5,7	6,8,11	87	75	0.00366658	0.475977	0.0,0.324,0.067	0.535,0.35,0.354	-0.283
37702	ENSMUSG00000115432	D130009I18Rik	chr14	+	104885219	104885304	104862380	104862483	104936086	104936297	37702	2,7,3	2,2,0	8,6,15	1,0,0	160	75	0.0189808	0.99633	0.319,0.621,1.0	0.789,1.0,1.0	-0.283
46334	ENSMUSG00000075437	Gm11681	chr11	-	112796439	112796543	112792730	112793267	112798779	112799008	46334	5,2,12	1,1,2	11,5,12	2,0,0	179	75	0.0431483	1	0.677,0.456,0.715	0.697,1.0,1.0	-0.283
15423	ENSMUSG00000068394	Cep152	chr2	-	125571668	125571833	125569554	125569651	125576713	125576855	15423	11,4,7	1,3,1	3,10,10	0,0,2	240	75	0.000748833	0.242057	0.775,0.294,0.686	1.0,1.0,0.61	-0.285
44277	ENSMUSG00000057969	Sema3b	chr9	-	107606753	107606934	107605446	107605587	107607033	107607096	44277	22,25,42	5,6,2	11,6,18	0,0,1	256	75	3.67627e-05	0.0463037	0.563,0.55,0.86	1.0,1.0,0.841	-0.289
29344	ENSMUSG00000003452	Bicd1	chr6	+	149520352	149520546	149518905	149519223	149556643	149556731	29344	9,19,8	1,2,1	26,8,27	0,0,0	269	75	0.00203306	0.377803	0.715,0.726,0.69	1.0,1.0,1.0	-0.29
26392	ENSMUSG00000085316	D330050G23Rik	chr2	+	116900975	116901075	116900174	116900331	116910720	116910836	26392	0,2,2	1,0,2	1,2,1	0,0,2	175	75	0.0232188	1	0.0,1.0,0.3	1.0,1.0,0.176	-0.292
13353	ENSMUSG00000027966	Col11a1	chr3	+	114094860	114095013	114090131	114090257	114095200	114095293	13353	0,3,4	2,1,0	2,1,3	1,0,0	228	75	0.0127451	0.826007	0.0,0.497,1.0	0.397,1.0,1.0	-0.3
40959	ENSMUSG00000025812	Pard3	chr8	+	127410728	127410773	127409555	127409704	127415569	127415797	40959	6,6,6	2,1,2	6,7,2	0,0,0	120	75	0.00310246	0.436013	0.652,0.789,0.652	1.0,1.0,1.0	-0.302
23053	ENSMUSG00000073771	Btbd19	chr4	-	117121413	117121482	117121197	117121329	117122218	117122278	23053	6,9,3	0,5,4	4,11,4	0,0,1	144	75	7.92832e-05	0.0740166	1.0,0.484,0.281	1.0,1.0,0.676	-0.304
19573	ENSMUSG00000020193	Zpbp	chr11	-	11403980	11404057	11352521	11352699	11408388	11408607	19573	5,2,5	3,3,0	6,9,8	0,1,1	152	75	0.000727506	0.241742	0.451,0.248,1.0	1.0,0.816,0.798	-0.305
42517	ENSMUSG00000060594	Layn	chr9	-	51076321	51076345	51073847	51074145	51076885	51077047	42517	6,7,9	6,7,4	11,13,22	3,2,3	99	75	0.0015902	0.338654	0.431,0.431,0.63	0.735,0.831,0.847	-0.307
41845	ENSMUSG00000049295	Zfp219	chr14	-	52014947	52015052	52009969	52010058	52019494	52019688	41845	3,11,9	2,4,3	14,14,9	3,2,0	180	75	0.0430158	1	0.385,0.534,0.556	0.66,0.745,1.0	-0.31
11520	ENSMUSG00000048747	E130114P18Rik	chr4	-	97574818	97574921	97569181	97569278	97690622	97690736	11520	6,8,3	1,1,3	5,6,5	0,1,0	178	75	0.00075849	0.242057	0.717,0.771,0.296	1.0,0.717,1.0	-0.311
43259	ENSMUSG00000047021	Cfap65	chr1	-	74931843	74932028	74929254	74929357	74933069	74933238	43259	9,7,14	1,1,6	10,3,17	1,0,0	260	75	1.69316e-05	0.0301767	0.722,0.669,0.402	0.743,1.0,1.0	-0.317
22021	ENSMUSG00000074579	Lekr1	chr3	+	65739681	65739867	65683891	65684106	65783821	65784025	22021	6,8,7	1,3,2	4,4,7	1,0,0	261	75	9.71227e-05	0.0812761	0.633,0.434,0.501	0.535,1.0,1.0	-0.322
12257	ENSMUSG00000037536	Fbxo34	chr14	+	47504985	47505132	47500793	47500870	47507264	47507446	12257	5,8,13	1,4,0	10,11,13	0,0,0	222	75	0.00279352	0.420266	0.628,0.403,1.0	1.0,1.0,1.0	-0.323
3935	ENSMUSG00000018830	Myh11	chr16	-	14248579	14248600	14246726	14246819	14250521	14250624	3935	5,5,4	9,2,7	9,6,12	1,3,3	96	75	0.00579274	0.565357	0.303,0.661,0.309	0.875,0.61,0.758	-0.323
10542	ENSMUSG00000029823	Luc7l2	chr6	+	38559203	38559304	38554979	38555063	38568846	38568917	10542	8,4,4	9,10,7	18,13,18	8,3,9	176	75	0.000586914	0.223426	0.275,0.146,0.196	0.489,0.649,0.46	-0.327
41977	ENSMUSG00000020389	Cdkl3	chr11	+	52040560	52040620	52035946	52036020	52084370	52084490	41977	5,4,4	1,2,2	6,7,5	1,0,0	135	75	0.000680356	0.238547	0.735,0.526,0.526	0.769,1.0,1.0	-0.327
44063	ENSMUSG00000028996	Rbp7	chr4	-	149453355	149453534	149452848	149452950	149454877	149454978	44063	0,2,1	1,0,1	10,3,2	1,1,0	254	75	0.0269923	1	0.0,1.0,0.228	0.747,0.47,1.0	-0.33
36707	ENSMUSG00000048677	Tpcn2	chr7	-	145261560	145261679	145260871	145261000	145261932	145261992	36707	3,1,0	2,4,3	6,7,5	1,3,5	194	75	0.00457869	0.50936	0.367,0.088,0.0	0.699,0.474,0.279	-0.332
41583	ENSMUSG00000033392	Clasp2	chr9	+	113865085	113865112	113862435	113862462	113868547	113868718	41583	5,2,10	3,4,2	5,12,4	1,2,0	102	75	0.00512429	0.534371	0.551,0.269,0.786	0.786,0.815,1.0	-0.332
42959	ENSMUSG00000032036	Kirrel3	chr9	+	34495018	34495155	34488703	34489158	34510025	34510616	42959	1,0,1	1,2,0	1,1,1	0,1,0	212	75	3.3478e-05	0.0463037	0.261,0.0,1.0	1.0,0.261,1.0	-0.333
33478	ENSMUSG00000004056	Akt2	chr7	+	27607242	27607405	27592457	27592829	27608622	27608753	33478	3,2,2	1,1,2	4,3,8	1,0,2	238	75	0.0489344	1	0.486,0.387,0.24	0.558,1.0,0.558	-0.334
23289	ENSMUSG00000051359	Ncald	chr15	-	37448227	37448279	37397056	37397453	37458488	37458541	23289	3,2,0	3,3,5	10,9,5	3,2,8	127	75	0.0105662	0.76158	0.371,0.282,0.0	0.663,0.727,0.27	-0.336
22008	ENSMUSG00000074579	Lekr1	chr3	+	65669503	65669613	65669089	65669178	65725310	65725430	22008	2,2,4	2,1,5	2,0,4	0,1,0	185	75	0.000746777	0.242057	0.288,0.448,0.245	1.0,0.0,1.0	-0.34
24075	ENSMUSG00000028032	Papss1	chr3	+	131565947	131566060	131565591	131565643	131579310	131579425	24075	1,2,3	3,4,0	8,1,3	1,0,1	188	75	0.000918293	0.257188	0.117,0.166,1.0	0.761,1.0,0.545	-0.341
44276	ENSMUSG00000057969	Sema3b	chr9	-	107606549	107606934	107605446	107605587	107607033	107607092	44276	29,34,56	5,6,2	14,14,32	0,0,1	460	75	1.32981e-05	0.0248294	0.486,0.48,0.82	1.0,1.0,0.839	-0.351
30093	ENSMUSG00000025147	Mob2	chr7	-	142024273	142024476	142016344	142016505	142025829	142026075	30093	7,7,5	4,4,3	7,6,10	3,1,0	278	75	0.0423554	1	0.321,0.321,0.31	0.386,0.618,1.0	-0.351
40939	ENSMUSG00000090290	Tarbp1	chr8	-	126470018	126470088	126467033	126467182	126471301	126471399	40939	3,5,8	2,2,4	1,2,5	0,0,2	145	75	0.0029098	0.424551	0.437,0.564,0.508	1.0,1.0,0.564	-0.352
6118	ENSMUSG00000114082	Gm40383	chr12	-	33915672	33915764	33900357	33900662	33928243	33928456	6118	5,10,8	1,3,2	1,3,6	0,0,0	167	75	3.77893e-05	0.0463037	0.692,0.6,0.642	1.0,1.0,1.0	-0.355
6616	ENSMUSG00000061474	Mrps36	chr13	-	100743788	100743824	100739013	100739201	100744529	100744588	6616	2,1,6	7,5,6	5,5,6	3,1,5	111	75	0.0186036	0.989752	0.162,0.119,0.403	0.53,0.772,0.448	-0.355
19438	ENSMUSG00000073427	Gm4924	chr10	+	82403970	82404029	82400753	82400986	82421999	82422882	19438	3,0,1	2,4,1	2,6,4	2,0,2	134	75	0.0100653	0.739066	0.456,0.0,0.359	0.359,1.0,0.528	-0.357
13790	ENSMUSG00000086496	Gm14204	chr2	-	158603688	158603850	158603048	158603185	158610527	158610606	13790	8,13,8	1,7,6	14,10,18	0,2,1	237	75	0.000699146	0.240469	0.717,0.37,0.297	1.0,0.613,0.851	-0.36
25937	ENSMUSG00000027257	Pacsin3	chr2	+	91256301	91256343	91255953	91256190	91259863	91259927	25937	0,1,1	1,1,3	0,2,3	2,0,1	117	75	0.0131834	0.846025	0.0,0.391,0.176	0.0,1.0,0.658	-0.364
7065	ENSMUSG00000037857	Nufip2	chr11	+	77688286	77688331	77687458	77687811	77691541	77691920	7065	0,2,0	1,0,3	1,2,4	1,0,1	120	75	5.31837e-05	0.059581	0.0,1.0,0.0	0.385,1.0,0.714	-0.366
38011	ENSMUSG00000048445	Ccdc57	chr11	-	120881814	120881915	120878877	120879048	120885232	120885385	38011	5,5,4	2,1,5	3,2,2	1,0,0	176	75	7.63449e-05	0.0730118	0.516,0.681,0.254	0.561,1.0,1.0	-0.37
46873	ENSMUSG00000019982	Myb	chr10	-	21144968	21145325	21142961	21143092	21146185	21146440	46873	4,10,7	2,3,1	11,10,7	1,1,0	432	75	0.00071669	0.241742	0.258,0.367,0.549	0.656,0.635,1.0	-0.372
8907	ENSMUSG00000049606	Zfp644	chr5	-	106690670	106690877	106638426	106638635	106696531	106696650	8907	7,13,15	4,6,13	27,20,12	3,2,2	282	75	8.54273e-05	0.0761274	0.318,0.366,0.235	0.705,0.727,0.615	-0.376
43583	ENSMUSG00000066510	Ankdd1a	chr9	-	65505131	65505230	65504490	65504589	65507615	65507714	43583	5,6,5	3,4,2	4,3,2	2,0,0	174	75	0.00233308	0.391462	0.418,0.393,0.519	0.463,1.0,1.0	-0.378
33697	ENSMUSG00000060962	Dmkn	chr7	+	30766472	30766517	30765266	30765473	30767159	30767222	33697	1,1,4	2,2,4	2,0,3	0,1,0	120	75	0.000437602	0.19185	0.238,0.238,0.385	1.0,0.0,1.0	-0.38
12018	ENSMUSG00000021668	Polk	chr13	-	96496492	96496555	96495407	96495532	96501518	96501672	12018	0,0,3	1,2,0	2,1,7	0,1,1	138	75	0.000252607	0.137565	0.0,0.0,1.0	1.0,0.352,0.792	-0.381
16023	ENSMUSG00000040690	Col16a1	chr4	+	130049326	130049426	130047874	130048083	130049632	130049733	16023	4,3,2	4,1,4	2,4,6	0,2,1	175	75	0.0220185	1	0.3,0.563,0.176	1.0,0.462,0.72	-0.381
16850	ENSMUSG00000004113	Cacna1b	chr2	-	24626822	24626919	24622598	24622707	24631898	24632024	16850	4,2,2	7,4,2	7,4,8	0,2,6	172	75	0.0175269	0.95982	0.199,0.179,0.304	1.0,0.466,0.368	-0.384
41385	ENSMUSG00000070371	Prss36	chr7	-	127934138	127934280	127933566	127933832	127934509	127934627	41385	7,1,6	6,2,3	10,5,5	0,3,1	217	75	0.0289668	1	0.287,0.147,0.409	1.0,0.365,0.633	-0.385
29204	ENSMUSG00000027366	Sppl2a	chr2	-	126913299	126913353	126912642	126912745	126917210	126917285	29204	5,1,8	2,2,3	6,9,8	0,0,3	129	75	0.00580326	0.565357	0.592,0.225,0.608	1.0,1.0,0.608	-0.394
15044	ENSMUSG00000039275	Foxk2	chr11	+	121296222	121296351	121290743	121290890	121296913	121297089	15044	1,0,2	2,1,0	2,3,1	0,2,0	204	75	0.000898248	0.25522	0.155,0.0,1.0	1.0,0.355,1.0	-0.4
2665	ENSMUSG00000036196	Slc26a8	chr17	-	28663563	28663728	28661864	28662014	28669902	28670084	2665	8,2,1	3,3,3	8,5,11	2,1,1	240	75	0.00525259	0.543414	0.455,0.172,0.094	0.556,0.61,0.775	-0.407
31734	ENSMUSG00000054708	Ankrd24	chr10	+	81628739	81628925	81628578	81628640	81629548	81629747	31734	1,0,2	2,1,0	2,4,1	1,0,0	261	75	0.000135793	0.0934113	0.126,0.0,1.0	0.365,1.0,1.0	-0.413
29995	ENSMUSG00000025531	Chm	chrX	-	113140713	113140786	113116015	113116430	113185440	113185509	29995	0,1,1	1,0,1	1,3,1	0,1,0	148	75	0.0210798	1	0.0,1.0,0.336	1.0,0.603,1.0	-0.422
32214	ENSMUSG00000043243	Fam129c	chr8	+	71605606	71605718	71604927	71605035	71606660	71606744	32214	6,6,4	4,1,3	8,6,6	0,0,1	187	75	8.33408e-06	0.0187626	0.376,0.706,0.348	1.0,1.0,0.706	-0.425
31899	ENSMUSG00000032773	Chrm1	chr19	+	8664908	8665000	8663788	8664457	8677861	8678154	31899	1,2,2	1,3,3	2,4,3	1,0,1	167	75	0.000371753	0.173529	0.31,0.23,0.23	0.473,1.0,0.574	-0.426
8426	ENSMUSG00000001166	Oas1c	chr5	-	120806295	120806405	120805403	120805600	120812433	120812488	8426	3,0,1	0,1,2	2,3,3	1,0,0	185	75	0.00232514	0.391462	1.0,0.0,0.169	0.448,1.0,1.0	-0.426
13791	ENSMUSG00000086496	Gm14204	chr2	-	158604005	158604176	158598172	158603185	158610527	158610723	13791	3,6,8	1,7,6	3,8,8	0,2,1	246	75	0.00544833	0.551145	0.478,0.207,0.289	1.0,0.549,0.709	-0.428
36395	ENSMUSG00000049571	Cfap46	chr7	-	139619921	139620110	139618339	139618468	139621192	139621381	36395	1,5,1	0,1,2	6,6,3	0,0,0	264	75	0.0271052	1	1.0,0.587,0.124	1.0,1.0,1.0	-0.43
17682	ENSMUSG00000050545	Fam228b	chr12	-	4748263	4748351	4739891	4740043	4768389	4768521	17682	1,1,8	1,1,2	3,1,3	0,0,1	163	75	0.00821741	0.675821	0.315,0.315,0.648	1.0,1.0,0.58	-0.434
7501	ENSMUSG00000058486	Wdr91	chr6	-	34909713	34909827	34909460	34909540	34910505	34910595	7501	4,1,4	1,2,1	6,3,2	1,0,0	189	75	0.00252286	0.403761	0.613,0.166,0.613	0.704,1.0,1.0	-0.437
22027	ENSMUSG00000074579	Lekr1	chr3	+	65781370	65781448	65683891	65684106	65783821	65784025	22027	4,2,3	1,3,2	4,1,4	1,0,0	153	75	1.78322e-06	0.00582667	0.662,0.246,0.424	0.662,1.0,1.0	-0.443
30571	ENSMUSG00000031298	Adgrg2	chrX	+	160456004	160456037	160438194	160438313	160461342	160461381	30571	2,1,1	4,4,1	4,1,5	1,1,0	108	75	2.38027e-05	0.0358963	0.258,0.148,0.41	0.735,0.41,1.0	-0.443
19352	ENSMUSG00000041674	BC006965	chr11	-	112669200	112669327	112663926	112664956	112672083	112672234	19352	1,0,2	1,1,1	2,8,6	0,5,1	202	75	0.00763361	0.653524	0.271,0.0,0.426	1.0,0.373,0.69	-0.455
3151	ENSMUSG00000000159	Igsf5	chr16	+	96378084	96378384	96372829	96373147	96386485	96386626	3151	8,9,9	1,1,3	14,5,7	0,0,0	375	75	0.000106119	0.0832185	0.615,0.643,0.375	1.0,1.0,1.0	-0.456
19108	ENSMUSG00000055897	Ppp4r1l-ps	chr2	-	173649169	173649367	173615482	173615576	173659512	173659640	19108	0,3,5	1,1,1	5,2,2	2,0,0	273	75	0.00423306	0.497723	0.0,0.452,0.579	0.407,1.0,1.0	-0.459
22132	ENSMUSG00000041482	Piezo2	chr18	-	63045376	63045544	63042432	63042840	63050531	63050698	22132	5,2,8	3,5,1	4,1,1	1,0,0	243	75	0.000121749	0.0889591	0.34,0.11,0.712	0.552,1.0,1.0	-0.463
9776	ENSMUSG00000029712	Actl6b	chr5	+	137554063	137554140	137553554	137553783	137563106	137563204	9776	1,2,2	5,4,2	3,4,5	1,0,3	152	75	0.0029594	0.426611	0.09,0.198,0.33	0.597,1.0,0.451	-0.477
22137	ENSMUSG00000041482	Piezo2	chr18	-	63118905	63118944	63117648	63117787	63121222	63121342	22137	1,2,0	0,1,2	2,1,1	0,0,0	114	75	0.0159299	0.919424	1.0,0.568,0.0	1.0,1.0,1.0	-0.477
27502	ENSMUSG00000028456	Unc13b	chr4	+	43169967	43178334	43166667	43166700	43180327	43180642	27502	50,93,80	1,0,2	62,46,60	0,0,0	8442	75	0.0191361	0.99633	0.308,1.0,0.262	1.0,1.0,1.0	-0.477
28906	ENSMUSG00000081769	Gm12216	chr11	-	53804981	53805108	53785488	53786349	53813575	53813616	28906	3,1,0	1,0,4	1,1,1	0,0,0	202	75	2.18067e-05	0.0356267	0.527,1.0,0.0	1.0,1.0,1.0	-0.491
7214	ENSMUSG00000079110	Capn3	chr2	+	120501210	120501324	120496977	120497014	120502102	120502180	7214	4,2,0	6,8,5	4,3,1	1,0,2	189	75	0.0198465	1	0.209,0.09,0.0	0.613,1.0,0.166	-0.493
27047	ENSMUSG00000024985	Tcf7l2	chr19	+	55927729	55927754	55923895	55923944	55931433	55933229	27047	0,0,0	1,1,2	2,1,2	3,4,0	100	75	0.00420504	0.497723	0.0,0.0,0.0	0.333,0.158,1.0	-0.497
32082	ENSMUSG00000030268	Bcat1	chr6	-	145040196	145040339	145039434	145039635	145040696	145040867	32082	0,0,3	3,2,5	2,3,1	1,0,1	218	75	0.000434007	0.19185	0.0,0.0,0.171	0.408,1.0,0.256	-0.498
36886	ENSMUSG00000097378	B230208H11Rik	chr10	-	12922365	12922458	12921608	12921717	12922573	12923090	36886	0,1,1	2,1,2	1,4,0	0,0,2	168	75	0.00543809	0.551145	0.0,0.309,0.182	1.0,1.0,0.0	-0.503
42940	ENSMUSG00000022677	Fopnl	chr16	-	14311046	14311131	14299243	14300209	14317293	14317347	42940	1,1,2	2,1,1	3,3,7	0,0,3	160	75	0.00288711	0.424551	0.19,0.319,0.484	1.0,1.0,0.522	-0.51
38490	ENSMUSG00000020747	Tmem94	chr11	+	115776070	115776210	115775755	115775889	115777247	115777377	38490	3,2,3	2,2,3	2,1,1	1,0,0	215	75	0.000258751	0.138981	0.344,0.259,0.259	0.411,1.0,1.0	-0.516
12235	ENSMUSG00000084808	9430091E24Rik	chr8	-	111143601	111143724	111137442	111137552	111145403	111145480	12235	1,2,0	2,2,1	0,1,2	1,0,0	198	75	0.00389669	0.485907	0.159,0.275,0.0	0.0,1.0,1.0	-0.522
21983	ENSMUSG00000031392	Irak1	chrX	-	74022184	74022249	74020942	74021061	74022848	74022952	21983	0,7,2	2,2,2	6,2,5	2,0,0	140	75	0.000325822	0.159693	0.0,0.652,0.349	0.616,1.0,1.0	-0.538
29166	ENSMUSG00000058806	Col13a1	chr10	-	61891207	61891264	61887248	61887356	61892955	61892982	29166	2,4,3	2,2,2	4,4,8	0,0,0	132	75	2.05465e-06	0.00619715	0.362,0.532,0.46	1.0,1.0,1.0	-0.549
25574	ENSMUSG00000050471	Fam118b	chr9	-	35248668	35248730	35244613	35244706	35267036	35267111	25574	2,1,0	2,1,3	2,2,1	2,0,0	137	75	0.000311616	0.156647	0.354,0.354,0.0	0.354,1.0,1.0	-0.549
44772	ENSMUSG00000020290	Xpo1	chr11	+	23268848	23268912	23267661	23268690	23271132	23271205	44772	3,4,0	3,0,2	6,1,3	0,0,0	139	75	0.000169741	0.109107	0.35,1.0,0.0	1.0,1.0,1.0	-0.55
13938	ENSMUSG00000068015	Lrch1	chr14	-	74794910	74794991	74793126	74793184	74795296	74795369	13938	0,1,1	1,1,2	6,2,4	2,0,1	156	75	2.83113e-05	0.0411143	0.0,0.325,0.194	0.591,1.0,0.658	-0.577
2327	ENSMUSG00000039153	Runx2	chr17	-	44658518	44658692	44639664	44639826	44717191	44717296	2327	2,0,0	2,1,2	5,5,0	0,0,4	249	75	0.000585777	0.223426	0.231,0.0,0.0	1.0,1.0,0.0	-0.59
42593	ENSMUSG00000009894	Snap47	chr11	-	59442791	59442912	59438448	59438516	59449792	59449916	42593	1,1,6	1,1,2	1,3,3	0,0,0	196	75	0.00144026	0.328329	0.277,0.277,0.534	1.0,1.0,1.0	-0.637
38754	ENSMUSG00000034813	Grip1	chr10	+	120077227	120077387	120075289	120075479	120086951	120087260	38754	0,2,0	1,0,1	2,3,2	0,0,0	235	75	0.000823195	0.25132	0.0,1.0,0.0	1.0,1.0,1.0	-0.667
37539	ENSMUSG00000054901	Arhgef33	chr17	+	80386366	80386441	80381337	80381477	80388199	80388688	37539	0,5,2	1,3,1	1,1,3	0,0,0	150	75	5.10989e-05	0.0589291	0.0,0.455,0.5	1.0,1.0,1.0	-0.682
43996	ENSMUSG00000040433	Zbtb38	chr9	-	96732247	96732313	96682769	96689029	96751301	96751383	43996	3,1,1	3,1,2	2,3,2	0,0,0	141	75	5.10185e-08	0.000666812	0.347,0.347,0.21	1.0,1.0,1.0	-0.699
18611	ENSMUSG00000010651	Acaa1b	chr9	-	119153669	119153712	119151815	119151914	119153925	119154005	18611	2,0,4	3,3,2	6,1,2	0,0,0	118	75	6.55628e-10	1.28536e-05	0.298,0.0,0.56	1.0,1.0,1.0	-0.714

## Sheet: 122099-82Q-IO-12
ID	GeneID	geneSymbol	chr	strand	exonStart_0base	exonEnd	upstreamES	upstreamEE	downstreamES	downstreamEE	ID	IJC_SAMPLE_1	SJC_SAMPLE_1	IJC_SAMPLE_2	SJC_SAMPLE_2	IncFormLen	SkipFormLen	PValue	FDR	82Q	WT	IncLevelDifference
6346	ENSMUSG00000025217	Btrc	chr19	+	45406544	45406586	45364086	45364274	45456532	45456610	6346	1,3,5	0,0,0	0,1,1	1,2,1	117	75	1.35271e-06	0.005795	1.0,1.0,1.0	0.0,0.243,0.391	0.789
34661	ENSMUSG00000092625	Gm20404	chr6	+	116123008	116123219	116110099	116110228	116127341	116127493	34661	2,1,2	0,2,0	0,0,0	2,4,4	286	75	0.0193246	1	1.0,0.116,1.0	0.0,0.0,0.0	0.705
11476	ENSMUSG00000066442	Mthfs	chr9	+	89212533	89213256	89211410	89211481	89214411	89214481	11476	9,2,9	0,0,0	4,4,6	1,1,1	798	75	5.82428e-05	0.0477789	1.0,1.0,1.0	0.273,0.273,0.361	0.698
11904	ENSMUSG00000035696	Rnf38	chr4	-	44159004	44159054	44152359	44152553	44168242	44168252	11904	0,3,3	2,0,0	0,0,0	1,2,1	125	75	1.93458e-05	0.0240611	0.0,1.0,1.0	0.0,0.0,0.0	0.667
39710	ENSMUSG00000031774	Fam192a	chr8	-	94591172	94591288	94589310	94589407	94597050	94597108	39710	2,3,5	2,0,1	0,0,0	2,1,2	191	75	4.06641e-07	0.00195981	0.282,1.0,0.663	0.0,0.0,0.0	0.648
21678	ENSMUSG00000074579	Lekr1	chr3	+	65772984	65773066	65683891	65684106	65781370	65781448	21678	1,3,2	0,0,0	1,1,0	2,0,1	157	75	0.000143001	0.0861491	1.0,1.0,1.0	0.193,1.0,0.0	0.602
3250	ENSMUSG00000035258	Abi3bp	chr16	+	56650710	56650770	56647024	56647099	56652136	56652217	3250	2,1,3	0,0,0	1,1,0	1,0,2	135	75	0.000290192	0.119174	1.0,1.0,1.0	0.357,1.0,0.0	0.548
43037	ENSMUSG00000097466	D430036J16Rik	chr9	+	81636834	81636937	81631929	81632279	81642546	81642702	43037	4,5,8	0,0,1	6,2,2	4,2,1	178	75	2.62582e-06	0.00843675	1.0,1.0,0.771	0.387,0.296,0.457	0.544
23642	ENSMUSG00000059291	Rpl11	chr4	-	136047811	136047853	136028625	136028705	136051170	136051302	23642	2,1,2	0,1,2	0,0,1	1,1,3	117	75	0.000786192	0.224519	1.0,0.391,0.391	0.0,0.0,0.176	0.535
10181	ENSMUSG00000028589	1700012P22Rik	chr4	-	144423778	144423892	144419672	144419850	144438487	144438772	10181	5,6,5	0,0,0	12,0,6	2,1,1	189	75	0.0319361	1	1.0,1.0,1.0	0.704,0.0,0.704	0.531
27528	ENSMUSG00000086822	5330413P13Rik	chr2	-	131845103	131845718	131836435	131836482	131847571	131847683	27528	9,4,6	1,0,0	3,8,4	2,1,1	690	75	4.29315e-05	0.0384946	0.495,1.0,1.0	0.14,0.465,0.303	0.529
26030	ENSMUSG00000034311	Kif4	chrX	+	100717936	100718035	100717330	100717408	100718493	100718670	26030	8,1,4	0,0,0	1,2,3	3,2,0	174	75	4.85394e-05	0.0415886	1.0,1.0,1.0	0.126,0.301,1.0	0.524
12063	ENSMUSG00000029660	Tex26	chr5	+	149445769	149445854	149439702	149439787	149453293	149453459	12063	0,1,5	1,0,0	0,0,2	1,1,1	160	75	0.000121247	0.0779132	0.0,1.0,1.0	0.0,0.0,0.484	0.505
14657	ENSMUSG00000111110	Gm36855	chr9	-	43516550	43516793	43516027	43516068	43520954	43521004	14657	5,5,11	1,0,3	1,3,4	5,2,4	318	75	0.00263815	0.446125	0.541,1.0,0.464	0.045,0.261,0.191	0.503
39315	ENSMUSG00000007888	Crlf1	chr8	+	70503596	70503639	70503304	70503492	70503820	70504081	39315	3,2,5	0,0,0	3,2,3	2,1,2	118	75	1.6885e-05	0.0232506	1.0,1.0,1.0	0.488,0.56,0.488	0.488
12819	ENSMUSG00000051278	Zgrf1	chr3	+	127584655	127584794	127583583	127584170	127586018	127586203	12819	8,7,8	0,0,0	6,5,2	1,2,1	214	75	0.00679485	0.677834	1.0,1.0,1.0	0.678,0.467,0.412	0.481
44855	ENSMUSG00000017288	Vps53	chr11	-	76163801	76163864	76138307	76138394	76174626	76174707	44855	5,1,1	0,0,0	4,1,2	0,1,3	138	75	0.0125251	0.857927	1.0,1.0,1.0	1.0,0.352,0.266	0.461
34514	ENSMUSG00000022708	Zbtb20	chr16	+	43007017	43007086	42875880	42875924	43024937	43024987	34514	1,5,2	4,0,3	0,0,0	2,2,2	144	75	0.000305822	0.124119	0.115,1.0,0.258	0.0,0.0,0.0	0.458
39548	ENSMUSG00000009734	Pou6f2	chr13	-	18172412	18172553	18151915	18152122	18239468	18239866	39548	13,5,6	0,0,0	7,1,10	4,1,0	216	75	0.00370378	0.52501	1.0,1.0,1.0	0.378,0.258,1.0	0.455
42018	ENSMUSG00000061080	Lsamp	chr16	+	41405941	41406010	40786000	40786060	41533452	41533531	42018	2,2,4	2,0,2	1,1,0	1,3,1	144	75	0.000800286	0.224519	0.342,1.0,0.51	0.342,0.148,0.0	0.454
13938	ENSMUSG00000023911	Flywch2	chr17	-	23777811	23777940	23776958	23777099	23786000	23786081	13938	6,7,7	0,0,0	8,1,9	3,2,0	204	75	0.000714198	0.213462	1.0,1.0,1.0	0.495,0.155,1.0	0.45
4953	ENSMUSG00000022270	Retreg1	chr15	+	25941125	25941243	25940886	25940950	25964223	25964350	4953	3,2,4	0,0,1	0,1,1	1,1,0	193	75	0.00656997	0.674678	1.0,1.0,0.609	0.0,0.28,1.0	0.443
33663	ENSMUSG00000100303	2600014E21Rik	chr2	+	75311016	75311142	75306930	75307034	75312590	75312851	33663	18,2,8	1,0,0	8,4,5	1,3,2	201	75	6.07578e-06	0.0146411	0.87,1.0,1.0	0.749,0.332,0.483	0.435
33176	ENSMUSG00000111447	Gm48249	chr10	-	20285769	20285894	20278204	20278418	20286574	20286647	33176	1,1,1	0,1,0	5,5,0	1,4,1	200	75	0.00052801	0.1755	1.0,0.273,1.0	0.652,0.319,0.0	0.434
46312	ENSMUSG00000113585	Gm19605	chr12	-	110478359	110478623	110476813	110477001	110484035	110484207	46312	10,11,6	2,0,0	8,5,6	2,2,2	339	75	0.000559182	0.181175	0.525,1.0,1.0	0.469,0.356,0.399	0.434
17294	ENSMUSG00000079363	Gbp4	chr5	-	105136809	105137045	105135066	105135190	105139479	105139586	17294	5,3,6	1,0,0	1,4,2	2,0,3	311	75	9.19591e-06	0.0177279	0.547,1.0,1.0	0.108,1.0,0.139	0.433
17388	ENSMUSG00000037995	Igsf9	chr1	+	172484781	172484970	172484280	172484546	172489512	172489593	17388	3,3,1	2,0,0	3,1,5	1,2,2	264	75	0.00955294	0.783843	0.299,1.0,1.0	0.46,0.124,0.415	0.433
2450	ENSMUSG00000055240	Zfp101	chr17	-	33393786	33394012	33386684	33386811	33394239	33394378	2450	8,6,5	3,2,0	3,3,1	3,2,4	301	75	0.0137569	0.891446	0.399,0.428,1.0	0.199,0.272,0.059	0.432
34308	ENSMUSG00000030498	Gas2	chr7	+	51863997	51864093	51862426	51862645	51864281	51864369	34308	3,2,2	0,3,1	2,0,1	3,3,2	171	75	0.00995654	0.791514	1.0,0.226,0.467	0.226,0.0,0.18	0.429
29924	ENSMUSG00000107318	Gm30003	chr5	+	134774493	134774940	134747041	134747308	134800445	134800596	29924	21,11,15	0,0,0	17,18,17	3,2,1	522	75	6.65622e-06	0.0150963	1.0,1.0,1.0	0.449,0.564,0.71	0.426
17877	ENSMUSG00000090841	Myl6	chr10	-	128493333	128493353	128492938	128493045	128493538	128493566	17877	0,2,2	1,0,0	0,1,1	2,1,2	95	75	1.17524e-05	0.019701	0.0,1.0,1.0	0.0,0.441,0.283	0.425
17295	ENSMUSG00000079363	Gbp4	chr5	-	105136838	105137045	105135066	105135190	105139479	105139586	17295	6,3,10	1,0,0	2,5,2	2,0,3	282	75	2.78963e-05	0.0268892	0.615,1.0,1.0	0.21,1.0,0.151	0.418
7154	ENSMUSG00000078247	Airn	chr17	+	12779289	12779512	12741384	12741424	12814495	12814717	7154	2,3,1	1,0,0	2,6,2	1,1,3	298	75	0.000229845	0.100005	0.335,1.0,1.0	0.335,0.602,0.144	0.418
32173	ENSMUSG00000055150	Zfp78	chr7	+	6370958	6371105	6363331	6363347	6371305	6371396	32173	5,4,4	1,0,2	3,2,4	2,4,3	222	75	0.0213636	1	0.628,1.0,0.403	0.336,0.145,0.311	0.413
3335	ENSMUSG00000022701	Ccdc191	chr16	+	43892152	43892191	43889799	43890038	43898089	43898231	3335	7,5,9	1,0,3	2,7,2	2,3,4	114	75	0.00803077	0.725724	0.822,1.0,0.664	0.397,0.606,0.248	0.412
26534	ENSMUSG00000034800	Zfp661	chr2	-	127581858	127582075	127581475	127581546	127584629	127584669	26534	11,4,11	1,0,1	5,0,8	3,2,0	292	75	0.000702508	0.211609	0.739,1.0,0.739	0.3,0.0,1.0	0.393
33657	ENSMUSG00000100303	2600014E21Rik	chr2	+	75302676	75302759	75301642	75301666	75305450	75305516	33657	2,3,8	3,0,0	2,1,4	1,2,3	158	75	0.008571	0.747684	0.24,1.0,1.0	0.487,0.192,0.388	0.391
21598	ENSMUSG00000041921	Metap1d	chr2	+	71517048	71517152	71515636	71515800	71523801	71523849	21598	4,5,3	3,0,0	5,0,5	1,3,2	179	75	0.0163251	0.950799	0.358,1.0,1.0	0.677,0.0,0.512	0.39
26677	ENSMUSG00000024985	Tcf7l2	chr19	+	55926683	55926756	55925976	55926049	55931433	55932209	26677	3,2,3	0,2,0	2,1,2	2,1,1	148	75	0.0022001	0.406463	1.0,0.336,1.0	0.336,0.336,0.503	0.387
16778	ENSMUSG00000074758	Gm5535	chr2	-	144204813	144204883	144204251	144204255	144207868	144207872	16778	2,2,2	0,1,1	1,2,1	2,1,3	145	75	0.00094947	0.239266	1.0,0.508,0.508	0.205,0.508,0.147	0.385
28945	ENSMUSG00000029772	Ahcyl2	chr6	+	29820328	29820634	29799438	29799584	29854015	29854139	28945	3,2,5	1,0,1	4,0,4	2,1,1	381	75	0.012415	0.857837	0.371,1.0,0.496	0.282,0.0,0.441	0.381
41410	ENSMUSG00000097303	3110083C13Rik	chr14	+	58002309	58002419	57999383	57999462	58002979	58003697	41410	7,0,4	2,3,0	1,0,1	2,3,1	185	75	0.00361667	0.516461	0.587,0.0,1.0	0.169,0.0,0.288	0.377
3116	ENSMUSG00000022961	Son	chr16	+	91673984	91674022	91671348	91671465	91674694	91674774	3116	4,3,1	5,0,15	2,1,0	6,8,1	113	75	0.0268662	1	0.347,1.0,0.042	0.181,0.077,0.0	0.377
17684	ENSMUSG00000059326	Csf2ra	chr19	-	61227271	61227365	61227029	61227184	61228338	61228418	17684	14,7,10	0,0,1	14,5,3	4,2,1	169	75	2.00208e-05	0.0241209	1.0,1.0,0.816	0.608,0.526,0.571	0.37
819	ENSMUSG00000059852	Kcng2	chr18	-	80340440	80340596	80322472	80323170	80364158	80364254	819	2,2,3	0,2,1	1,1,1	2,1,1	231	75	0.0475876	1	1.0,0.245,0.493	0.14,0.245,0.245	0.369
39666	ENSMUSG00000086363	A330102I10Rik	chr13	+	29030157	29030241	29016707	29016879	29039942	29040336	39666	3,3,2	1,0,0	2,2,5	2,1,1	159	75	0.00629318	0.657023	0.586,1.0,1.0	0.321,0.485,0.702	0.359
21277	ENSMUSG00000031483	Erlin2	chr8	+	27024833	27024927	27023436	27023626	27025056	27025178	21277	8,8,6	2,3,0	8,3,7	3,3,9	169	75	0.0231992	1	0.64,0.542,1.0	0.542,0.307,0.257	0.359
42301	ENSMUSG00000029337	Fgf5	chr5	+	98261942	98262046	98254183	98254760	98275210	98277030	42301	5,1,1	1,1,0	2,3,3	3,3,2	179	75	0.00484989	0.586407	0.677,0.295,1.0	0.218,0.295,0.386	0.358
33961	ENSMUSG00000026646	Suv39h2	chr2	-	3472501	3472647	3464266	3464926	3474702	3474960	33961	16,13,16	3,0,3	8,13,11	4,7,5	221	75	0.00686281	0.677834	0.644,1.0,0.644	0.404,0.387,0.427	0.357
34697	ENSMUSG00000097487	Ptges3l	chr11	-	101419674	101419728	101418811	101419186	101421864	101421954	34697	7,8,4	1,0,0	3,3,3	1,2,1	129	75	0.00396306	0.538027	0.803,1.0,1.0	0.636,0.466,0.636	0.355
3076	ENSMUSG00000040732	Erg	chr16	-	95369994	95370063	95369321	95369378	95377300	95377372	3076	15,15,11	3,0,0	16,8,14	6,7,3	144	75	0.000230844	0.100005	0.723,1.0,1.0	0.581,0.373,0.709	0.353
23751	ENSMUSG00000068115	Ninl	chr2	-	150969979	150970132	150966077	150966242	150971023	150971214	23751	2,10,8	1,0,0	9,3,2	2,1,2	228	75	0.000152263	0.086333	0.397,1.0,1.0	0.597,0.497,0.248	0.352
45042	ENSMUSG00000020527	Myo19	chr11	+	84895477	84895554	84895267	84895364	84897120	84897211	45042	11,9,9	3,0,0	9,8,11	4,4,4	152	75	0.00132208	0.305235	0.644,1.0,1.0	0.526,0.497,0.576	0.348
4418	ENSMUSG00000042564	Fam227a	chr15	-	79628756	79628830	79626236	79626331	79630025	79630119	4418	6,6,5	12,3,1	3,0,1	7,2,2	149	75	0.0110417	0.827646	0.201,0.502,0.716	0.177,0.0,0.201	0.347
26675	ENSMUSG00000024985	Tcf7l2	chr19	+	55926681	55926756	55925976	55926049	55931433	55933229	26675	2,1,1	0,2,0	2,1,2	2,1,1	150	75	0.0110005	0.827646	1.0,0.2,1.0	0.333,0.333,0.5	0.345
11268	ENSMUSG00000048747	E130114P18Rik	chr4	-	97720210	97720309	97690622	97690736	97777990	97778048	11268	2,0,3	1,1,1	0,0,0	2,1,2	174	75	0.00950259	0.783843	0.463,0.0,0.564	0.0,0.0,0.0	0.342
15867	ENSMUSG00000040723	Rcsd1	chr1	-	165663565	165663655	165659372	165659444	165664948	165665050	15867	14,4,19	3,0,3	8,4,7	5,3,2	165	75	0.0304316	1	0.68,1.0,0.742	0.421,0.377,0.614	0.337
2133	ENSMUSG00000003198	Zfp959	chr17	+	55892757	55892860	55892092	55892186	55895820	55895947	2133	5,2,10	3,1,0	7,1,2	6,5,1	178	75	0.0182957	1	0.413,0.457,1.0	0.33,0.078,0.457	0.335
24789	ENSMUSG00000046169	Adamts6	chr13	+	104445615	104445704	104444814	104444953	104462227	104462357	24789	7,4,4	0,0,1	7,1,5	1,2,1	164	75	0.0130958	0.872937	1.0,1.0,0.647	0.762,0.186,0.696	0.334
18682	ENSMUSG00000102548	Gm16701	chr1	-	166982409	166982456	166974022	166974733	166999552	166999728	18682	6,5,8	2,0,0	2,1,3	2,0,5	122	75	0.000417112	0.151718	0.648,1.0,1.0	0.381,1.0,0.269	0.333
36062	ENSMUSG00000000244	Tspan32	chr7	+	143017200	143017284	143015580	143015667	143017578	143017673	36062	2,0,1	0,1,0	0,6,0	1,0,1	159	75	0.00235033	0.418254	1.0,0.0,1.0	0.0,1.0,0.0	0.333
16166	ENSMUSG00000029727	Cyp3a13	chr5	-	137915573	137915673	137911838	137911952	137917517	137917570	16166	4,6,4	1,1,0	12,2,2	1,2,3	175	75	0.00159601	0.346493	0.632,0.72,1.0	0.837,0.3,0.222	0.331
14203	ENSMUSG00000012535	Tnpo3	chr6	-	29599539	29599698	29589028	29589229	29601957	29602023	14203	13,8,17	1,0,3	5,13,9	4,1,5	234	75	0.0256125	1	0.806,1.0,0.645	0.286,0.806,0.366	0.331
45565	ENSMUSG00000108867	Gm44643	chr7	-	60939755	60939881	60922921	60923288	60961204	60961385	45565	4,5,5	0,0,0	12,7,5	2,0,4	201	75	0.000175514	0.0927005	1.0,1.0,1.0	0.691,1.0,0.318	0.33
41160	ENSMUSG00000049295	Zfp219	chr14	-	52014947	52015052	52009969	52010058	52019494	52019688	41160	10,12,12	1,0,4	9,6,11	3,4,6	180	75	0.0152157	0.931245	0.806,1.0,0.556	0.556,0.385,0.433	0.329
16849	ENSMUSG00000026857	Ntmt1	chr2	+	30815358	30815498	30808189	30808365	30819628	30819832	16849	6,7,3	2,1,0	4,4,2	2,2,1	215	75	0.0376113	1	0.511,0.709,1.0	0.411,0.411,0.411	0.329
35213	ENSMUSG00000068758	Il3ra	chr14	+	14347009	14347188	14346274	14346512	14348820	14348944	35213	4,4,13	0,0,1	7,3,7	0,2,2	254	75	0.00793481	0.724963	1.0,1.0,0.793	1.0,0.307,0.508	0.326
33167	ENSMUSG00000097320	Tmem147os	chr7	+	30737300	30737359	30735815	30735962	30745548	30745929	33167	12,9,9	0,2,1	10,10,5	6,2,5	134	75	0.00088261	0.234885	1.0,0.716,0.834	0.483,0.737,0.359	0.324
16846	ENSMUSG00000028977	Casz1	chr4	+	148949470	148949770	148948792	148948934	148951444	148952571	16846	14,2,5	1,1,0	11,4,8	3,2,3	375	75	0.00270107	0.44889	0.737,0.286,1.0	0.423,0.286,0.348	0.322
5675	ENSMUSG00000021098	4930447C04Rik	chr12	-	72902412	72902489	72898709	72898795	72903215	72903334	5675	6,5,3	4,1,6	0,1,6	6,6,7	152	75	0.0268422	1	0.425,0.712,0.198	0.0,0.076,0.297	0.321
27403	ENSMUSG00000052566	Hook2	chr8	+	84993183	84993234	84991376	84991449	84993574	84993642	27403	12,4,6	5,1,3	2,3,5	5,4,5	126	75	0.0154186	0.9337	0.588,0.704,0.543	0.192,0.309,0.373	0.32
44715	ENSMUSG00000009376	Met	chr6	+	17487796	17487845	17463799	17464248	17491226	17491747	44715	2,2,5	0,0,1	2,4,4	1,1,2	124	75	0.00394882	0.537989	1.0,1.0,0.752	0.547,0.708,0.547	0.317
29874	ENSMUSG00000032386	Trip4	chr9	-	65896696	65896930	65884927	65885247	65908438	65908794	29874	9,5,8	0,1,0	9,15,8	1,5,2	309	75	5.05807e-05	0.0423954	1.0,0.548,1.0	0.686,0.421,0.493	0.316
43825	ENSMUSG00000034587	8430429K09Rik	chr11	+	3452643	3452740	3452479	3452570	3456762	3457016	43825	16,7,10	4,3,1	7,8,10	7,9,6	172	75	0.00826624	0.732132	0.636,0.504,0.813	0.304,0.279,0.421	0.316
37891	ENSMUSG00000001036	Epn2	chr11	-	61553509	61553579	61548007	61548042	61565821	61565894	37891	6,6,4	0,0,1	3,7,2	1,1,2	145	75	0.0191769	1	1.0,1.0,0.674	0.608,0.784,0.341	0.314
25310	ENSMUSG00000035919	Bbs9	chr9	+	22476569	22476625	22475721	22476055	22490817	22490940	25310	19,10,12	0,3,5	4,11,14	10,4,8	131	75	0.0137968	0.892535	1.0,0.656,0.579	0.186,0.612,0.5	0.312
19330	ENSMUSG00000073664	Nbeal1	chr1	+	60280861	60281019	60280030	60280138	60281246	60281342	19330	1,4,1	0,0,1	7,1,4	2,1,1	233	75	0.005317	0.609704	1.0,1.0,0.244	0.53,0.244,0.563	0.302
44215	ENSMUSG00000097248	Gm2694	chr8	+	87513808	87513896	87473393	87473448	87521735	87521813	44215	12,5,6	0,0,0	12,6,7	0,3,2	163	75	0.0030629	0.483988	1.0,1.0,1.0	1.0,0.479,0.617	0.301
12969	ENSMUSG00000041649	Klf8	chrX	+	153308851	153308924	153237747	153238092	153370844	153370918	12969	1,1,3	1,0,0	0,3,1	1,2,0	148	75	0.0211892	1	0.336,1.0,1.0	0.0,0.432,1.0	0.301
10589	ENSMUSG00000028772	Zcchc17	chr4	-	130349264	130349322	130329573	130329674	130359875	130359943	10589	3,4,4	0,0,0	4,3,5	0,3,1	133	75	0.0350632	1	1.0,1.0,1.0	1.0,0.361,0.738	0.3
21299	ENSMUSG00000043467	Zbtb37	chr1	-	161029641	161029741	161002921	161020406	161031804	161032761	21299	22,12,19	1,0,0	8,6,10	2,2,1	175	75	0.00140223	0.319908	0.904,1.0,1.0	0.632,0.563,0.811	0.299
41692	ENSMUSG00000115422	4930452G13Rik	chr14	+	79704508	79704643	79702919	79703142	79709918	79710105	41692	8,5,3	0,1,1	4,2,0	0,2,1	210	75	0.0126343	0.860835	1.0,0.641,0.517	1.0,0.263,0.0	0.298
10963	ENSMUSG00000037469	Acp7	chr7	-	28616480	28616663	28615363	28615487	28617052	28617253	10963	13,7,23	2,0,1	14,9,8	1,3,4	258	75	0.00803694	0.725724	0.654,1.0,0.87	0.803,0.466,0.368	0.296
31926	ENSMUSG00000027763	Mbnl1	chr3	+	60500980	60501094	60473076	60473173	60595593	60595749	31926	7,10,11	4,1,5	4,3,8	4,5,7	189	75	0.0344177	1	0.41,0.799,0.466	0.284,0.192,0.312	0.296
14423	ENSMUSG00000028064	Sema4a	chr3	-	88455547	88455684	88454678	88454846	88461146	88461182	14423	15,19,17	5,2,6	15,6,11	6,10,11	212	75	0.00984392	0.786818	0.515,0.771,0.501	0.469,0.175,0.261	0.294
40216	ENSMUSG00000035236	Scai	chr2	-	39150313	39150414	39132954	39133086	39189912	39190033	40216	3,2,8	2,0,0	4,7,1	2,1,1	176	75	0.0227386	1	0.39,1.0,1.0	0.46,0.749,0.299	0.294
6408	ENSMUSG00000052632	Asap2	chr12	+	21076306	21076436	21044724	21044830	21084694	21084806	6408	5,3,3	0,0,2	8,7,2	3,2,1	205	75	0.00611368	0.649364	1.0,1.0,0.354	0.494,0.561,0.423	0.292
13663	ENSMUSG00000072653	Zfp783	chr6	+	47946661	47946790	47945836	47945962	47948893	47949019	13663	21,13,19	3,3,5	12,10,12	6,8,10	204	75	0.00275179	0.455356	0.72,0.614,0.583	0.424,0.315,0.306	0.291
34763	ENSMUSG00000064307	Lrrc51	chr7	-	101921503	101921566	101920636	101920774	101933749	101933830	34763	7,4,7	1,2,0	4,9,8	4,2,7	138	75	0.00868816	0.748842	0.792,0.521,1.0	0.352,0.71,0.383	0.289
35167	ENSMUSG00000030663	1110004F10Rik	chr7	+	116097761	116097953	116093340	116093387	116099439	116099523	35167	12,10,10	2,2,1	5,5,11	4,5,2	267	75	0.0308829	1	0.628,0.584,0.737	0.26,0.219,0.607	0.288
20722	ENSMUSG00000085614	1700123M08Rik	chr4	+	11980141	11980408	11976443	11976587	11993864	11993999	20722	22,13,15	1,0,1	16,15,7	2,1,3	342	75	0.000183213	0.092947	0.828,1.0,0.767	0.637,0.767,0.338	0.284
10211	ENSMUSG00000026743	Mllt10	chr2	+	18139267	18139336	18123708	18123812	18146776	18146872	10211	3,1,3	1,2,7	3,0,0	9,5,5	144	75	0.00691933	0.678834	0.61,0.207,0.182	0.148,0.0,0.0	0.284
38461	ENSMUSG00000023235	Ccl25	chr8	+	4349771	4349894	4327756	4327850	4353882	4354000	38461	13,12,9	2,0,0	9,13,7	1,3,3	198	75	0.000475589	0.162272	0.711,1.0,1.0	0.773,0.621,0.469	0.283
35786	ENSMUSG00000041769	Ppp2r2d	chr7	+	138848458	138848665	138846611	138846704	138860836	138860909	35786	11,11,6	1,0,1	18,11,7	2,4,3	282	75	0.000774469	0.222839	0.745,1.0,0.615	0.705,0.422,0.383	0.283
26467	ENSMUSG00000031808	Slc27a1	chr8	+	71570195	71570312	71569341	71569448	71570720	71570826	26467	24,9,20	7,3,1	15,9,17	8,7,10	192	75	0.0160998	0.949147	0.573,0.54,0.887	0.423,0.334,0.399	0.281
16284	ENSMUSG00000023206	Il15ra	chr2	+	11723511	11723610	11720012	11720105	11724095	11724128	16284	11,17,16	1,2,2	14,6,11	5,4,3	174	75	0.013045	0.872937	0.826,0.786,0.775	0.547,0.393,0.612	0.278
16779	ENSMUSG00000074758	Gm5535	chr2	-	144205195	144205233	144204251	144204255	144207868	144207872	16779	1,1,1	0,1,1	4,0,3	2,1,3	113	75	0.0163735	0.952181	1.0,0.399,0.399	0.57,0.0,0.399	0.276
22687	ENSMUSG00000073771	Btbd19	chr4	-	117121197	117121329	117120970	117121096	117121413	117121482	22687	12,18,10	1,0,0	11,10,5	1,3,1	207	75	0.00142104	0.322291	0.813,1.0,1.0	0.799,0.547,0.644	0.274
20728	ENSMUSG00000031570	Plpp5	chr8	+	25723030	25723113	25721980	25722600	25724180	25724785	20728	4,3,6	0,1,0	5,1,4	3,1,0	158	75	0.0305372	1	1.0,0.587,1.0	0.442,0.322,1.0	0.274
12987	ENSMUSG00000032355	Mlip	chr9	-	77229484	77231029	77190671	77190737	77239391	77239784	12987	125,63,99	1,0,2	100,75,76	2,2,5	1620	75	0.0059465	0.647665	0.853,1.0,0.696	0.698,0.635,0.413	0.268
14482	ENSMUSG00000025766	D3Ertd751e	chr3	+	41753588	41753640	41748582	41748733	41756048	41756331	14482	5,5,6	2,0,0	4,7,5	1,2,4	127	75	0.00186195	0.36815	0.596,1.0,1.0	0.703,0.674,0.425	0.265
25507	ENSMUSG00000054715	Zscan22	chr7	+	12903600	12904085	12897814	12897943	12906233	12907537	25507	15,15,28	2,0,0	27,36,7	2,1,3	560	75	0.00372884	0.525078	0.501,1.0,1.0	0.644,0.828,0.238	0.264
18087	ENSMUSG00000047369	Dnah14	chr1	+	181814041	181814191	181805961	181806089	181814509	181814719	18087	19,11,9	2,0,2	5,5,7	1,1,5	225	75	0.0270354	1	0.76,1.0,0.6	0.625,0.625,0.318	0.264
42732	ENSMUSG00000051705	Senp8	chr9	-	59750261	59750371	59739939	59740051	59750577	59750627	42732	4,1,3	2,2,1	3,0,0	2,1,2	185	75	0.020473	1	0.448,0.169,0.549	0.378,0.0,0.0	0.263
25237	ENSMUSG00000091474	2610021A01Rik	chr7	+	41603435	41603534	41599229	41599400	41611675	41611919	25237	13,11,15	6,4,1	13,7,11	11,3,13	174	75	0.0251802	1	0.483,0.542,0.866	0.337,0.501,0.267	0.262
26237	ENSMUSG00000005501	Usp40	chr1	-	87968395	87968449	87967183	87967270	87975807	87975931	26237	4,1,1	2,3,1	1,1,0	4,3,4	129	75	0.0033538	0.5008	0.538,0.162,0.368	0.127,0.162,0.0	0.26
8708	ENSMUSG00000049606	Zfp644	chr5	-	106695642	106695699	106636806	106638635	106696531	106696826	8708	5,2,2	9,2,3	1,0,0	5,3,4	132	75	0.000115402	0.0754142	0.24,0.362,0.275	0.102,0.0,0.0	0.258
9779	ENSMUSG00000036617	Etl4	chr2	+	20805584	20805662	20801541	20801661	20807901	20808190	9779	2,4,6	1,0,1	6,5,1	2,2,1	153	75	0.00446581	0.566257	0.495,1.0,0.746	0.595,0.551,0.329	0.255
21923	ENSMUSG00000038496	Slc19a3	chr1	-	83028012	83028142	83026225	83026380	83038369	83038448	21923	11,17,14	2,0,0	7,12,14	3,1,3	205	75	0.000617917	0.195282	0.668,1.0,1.0	0.461,0.814,0.631	0.254
12002	ENSMUSG00000029705	Cux1	chr5	-	136311494	136311560	136309746	136309848	136312642	136313008	12002	20,10,25	1,0,2	10,7,15	4,2,2	141	75	0.00280166	0.457716	0.914,1.0,0.869	0.571,0.651,0.8	0.254
12984	ENSMUSG00000032355	Mlip	chr9	-	77229484	77230954	77190671	77190737	77239391	77239784	12984	128,65,101	1,0,2	102,80,80	2,2,5	1545	75	0.00606045	0.649074	0.861,1.0,0.71	0.712,0.66,0.437	0.254
13865	ENSMUSG00000042138	Msantd2	chr9	+	37513613	37513703	37489818	37489833	37517372	37517472	13865	11,6,16	0,1,2	11,12,11	3,4,4	165	75	0.00294137	0.47057	1.0,0.732,0.784	0.625,0.577,0.556	0.253
45543	ENSMUSG00000069631	Strada	chr11	-	106180954	106180983	106173678	106173781	106187124	106187180	45543	20,9,5	3,0,3	12,6,8	3,10,4	104	75	0.0294866	1	0.828,1.0,0.546	0.743,0.302,0.591	0.246
34069	ENSMUSG00000030555	Ttc23	chr7	+	67651922	67651971	67647459	67647845	67662326	67662526	34069	1,3,1	2,1,2	0,2,0	2,2,2	124	75	0.0160974	0.949147	0.232,0.645,0.232	0.0,0.377,0.0	0.244
13544	ENSMUSG00000038861	Pi4kb	chr3	+	94989302	94989347	94974875	94975085	94992965	94993193	13544	20,18,9	0,1,2	11,8,5	0,4,5	120	75	0.00360465	0.516461	1.0,0.918,0.738	1.0,0.556,0.385	0.238
26468	ENSMUSG00000031808	Slc27a1	chr8	+	71570195	71570312	71569747	71569841	71570720	71570826	26468	24,9,19	7,2,8	15,9,17	7,11,17	192	75	0.0154264	0.9337	0.573,0.637,0.481	0.456,0.242,0.281	0.237
26240	ENSMUSG00000005501	Usp40	chr1	-	87974076	87974134	87967509	87967598	87975807	87975931	26240	17,11,7	1,0,1	13,11,4	3,2,2	133	75	0.00118989	0.283193	0.906,1.0,0.798	0.71,0.756,0.53	0.236
14395	ENSMUSG00000023015	Racgap1	chr15	-	99643392	99643523	99642882	99642971	99651506	99651612	14395	10,6,11	6,6,3	6,7,6	15,9,11	206	75	0.0110449	0.827646	0.378,0.267,0.572	0.127,0.221,0.166	0.234
7513	ENSMUSG00000062995	Ica1	chr6	-	8775783	8775930	8758365	8758458	8778372	8778439	7513	2,2,2	1,2,4	0,1,0	4,3,5	222	75	0.00322446	0.495309	0.403,0.253,0.145	0.0,0.101,0.0	0.233
8511	ENSMUSG00000063889	Crem	chr18	-	3299161	3299308	3276693	3276729	3325360	3325474	8511	11,6,13	2,5,6	5,5,6	6,9,5	222	75	0.0339142	1	0.65,0.288,0.423	0.22,0.158,0.288	0.232
39809	ENSMUSG00000033102	Cdc14b	chr13	-	64196979	64197045	64196453	64196675	64201331	64201448	39809	28,18,34	6,5,3	22,21,23	18,11,7	141	75	0.00482214	0.586407	0.713,0.657,0.858	0.394,0.504,0.636	0.231
5661	ENSMUSG00000044712	Slc38a6	chr12	+	73343668	73343748	73341706	73341760	73344792	73344893	5661	9,10,17	0,1,0	9,10,5	3,0,2	155	75	0.00447941	0.566257	1.0,0.829,1.0	0.592,1.0,0.547	0.23
14341	ENSMUSG00000045659	Plekha7	chr7	-	116148252	116148333	116145169	116145238	116154632	116154686	14341	33,22,16	3,4,3	11,13,12	4,8,4	156	75	0.00985665	0.786818	0.841,0.726,0.719	0.569,0.439,0.591	0.229
3524	ENSMUSG00000109783	Gm45338	chr16	+	23543622	23543871	23534579	23534799	23559771	23560080	3524	0,2,2	1,0,0	0,2,1	1,1,0	324	75	6.17741e-05	0.0496201	0.0,1.0,1.0	0.0,0.316,1.0	0.228
23992	ENSMUSG00000044042	Fmn1	chr2	+	113444341	113444459	113363835	113365829	113478901	113478963	23992	26,19,28	3,1,4	16,24,30	8,4,9	193	75	0.017283	0.98139	0.771,0.881,0.731	0.437,0.7,0.564	0.227
2434	ENSMUSG00000024330	Col11a2	chr17	+	34047097	34047277	34046439	34046502	34049618	34049678	2434	21,10,8	0,1,1	20,6,11	1,2,4	255	75	0.00130071	0.30394	1.0,0.746,0.702	0.855,0.469,0.447	0.226
45462	ENSMUSG00000078640	Gm11627	chr11	-	102576898	102577079	102576443	102576797	102578749	102578895	45462	5,2,4	4,4,2	0,0,2	2,2,6	256	75	0.000455011	0.159486	0.268,0.128,0.369	0.0,0.0,0.089	0.225
39738	ENSMUSG00000031785	Adgrg1	chr8	+	94997300	94997416	94994477	94994999	95002438	95002509	39738	2,1,2	1,0,1	4,0,2	6,2,0	191	75	0.0101464	0.803294	0.44,1.0,0.44	0.207,0.0,1.0	0.224
326	ENSMUSG00000064202	4430402I18Rik	chr19	-	28954089	28954131	28948618	28948743	28959679	28959728	326	9,8,9	3,0,0	5,10,4	1,2,3	117	75	0.0320935	1	0.658,1.0,1.0	0.762,0.762,0.461	0.224
8498	ENSMUSG00000063889	Crem	chr18	-	3276693	3276729	3273421	3273578	3281687	3281738	8498	14,9,14	1,1,5	14,8,15	8,7,3	111	75	0.0436484	1	0.904,0.859,0.654	0.542,0.436,0.772	0.222
26600	ENSMUSG00000032443	Zcwpw2	chr9	-	117998791	117998951	117964463	117964578	118013873	118014133	26600	3,0,2	1,1,3	0,0,0	1,1,1	235	75	0.0323484	1	0.489,0.0,0.175	0.0,0.0,0.0	0.221
24724	ENSMUSG00000048874	Phf3	chr1	-	30837104	30837266	30824209	30824519	30873577	30873581	24724	79,48,70	2,1,3	45,50,67	8,7,7	237	75	0.000132532	0.0824176	0.926,0.938,0.881	0.64,0.693,0.752	0.22
12986	ENSMUSG00000032355	Mlip	chr9	-	77229484	77231029	77181351	77181396	77239391	77239784	12986	117,61,96	2,1,1	101,73,73	4,2,4	1620	75	0.0312093	1	0.73,0.738,0.816	0.539,0.628,0.458	0.22
13983	ENSMUSG00000042632	Pla2g6	chr15	-	79327634	79327714	79317760	79318010	79328088	79328203	13983	30,29,28	2,3,0	43,25,38	7,8,8	155	75	0.000919901	0.234885	0.879,0.824,1.0	0.748,0.602,0.697	0.219
28502	ENSMUSG00000026103	Gls	chr1	-	52200617	52200651	52199854	52199887	52204345	52204516	28502	3,1,1	5,2,3	1,0,0	8,3,7	109	75	0.0048164	0.586407	0.292,0.256,0.187	0.079,0.0,0.0	0.219
33845	ENSMUSG00000025326	Ube3a	chr7	+	59240966	59241033	59229282	59229362	59247172	59247217	33845	0,2,1	1,0,0	2,0,1	0,2,1	142	75	0.00467471	0.577686	0.0,1.0,1.0	1.0,0.0,0.346	0.218
31318	ENSMUSG00000073131	Vma21	chrX	+	71817642	71817707	71816789	71817067	71820067	71820177	31318	2,2,2	4,1,7	0,0,2	2,3,4	140	75	0.0151475	0.931245	0.211,0.517,0.133	0.0,0.0,0.211	0.217
8164	ENSMUSG00000042589	Cux2	chr5	-	122043769	122043844	121924804	121924915	122049775	122049851	8164	24,23,25	1,0,2	26,23,17	4,4,5	150	75	0.000377934	0.144114	0.923,1.0,0.862	0.765,0.742,0.63	0.216
18752	ENSMUSG00000055897	Ppp4r1l-ps	chr2	-	173649169	173649367	173615482	173615576	173659512	173659640	18752	1,3,2	0,0,1	6,1,4	1,3,0	273	75	0.00437684	0.558787	1.0,1.0,0.355	0.622,0.084,1.0	0.216
25158	ENSMUSG00000097767	Miat	chr5	-	112228308	112228356	112228054	112228214	112228608	112228929	25158	13,11,14	0,0,0	13,6,14	3,0,5	123	75	1.15075e-05	0.019701	1.0,1.0,1.0	0.725,1.0,0.631	0.215
14728	ENSMUSG00000039275	Foxk2	chr11	+	121296222	121296351	121290743	121290890	121296913	121297089	14728	4,2,1	0,1,1	2,2,3	1,2,2	204	75	0.0126871	0.862721	1.0,0.424,0.269	0.424,0.269,0.355	0.215
33542	ENSMUSG00000002963	Pnkp	chr7	+	44858101	44858209	44857378	44857554	44858452	44858749	33542	19,19,18	4,8,6	8,15,20	11,9,11	183	75	0.031999	1	0.661,0.493,0.551	0.23,0.406,0.427	0.214
40813	ENSMUSG00000041471	Shld2	chr14	-	34259624	34259732	34249176	34249371	34309039	34309094	40813	21,15,18	1,0,0	15,10,18	3,1,2	183	75	0.000577871	0.18567	0.896,1.0,1.0	0.672,0.804,0.787	0.211
14394	ENSMUSG00000023015	Racgap1	chr15	-	99643392	99643523	99642882	99642967	99651506	99651612	14394	4,2,10	2,0,0	6,4,3	2,0,3	206	75	0.00253516	0.4347	0.421,1.0,1.0	0.522,1.0,0.267	0.211
13365	ENSMUSG00000037148	Arhgap10	chr8	-	77365085	77365160	77358546	77358634	77382724	77382790	13365	22,7,13	2,0,1	15,13,18	8,0,6	150	75	0.00611254	0.649364	0.846,1.0,0.867	0.484,1.0,0.6	0.21
12983	ENSMUSG00000032355	Mlip	chr9	-	77229484	77230954	77181351	77181396	77239391	77239784	12983	120,63,98	2,1,1	103,78,77	4,2,4	1545	75	0.0334776	1	0.744,0.754,0.826	0.556,0.654,0.483	0.21
46554	ENSMUSG00000071281	Zfp65	chr13	-	67721446	67721545	67710880	67711007	67729060	67729173	46554	5,4,1	9,3,6	0,0,0	5,9,5	174	75	1.92555e-05	0.0240611	0.193,0.365,0.067	0.0,0.0,0.0	0.208
17956	ENSMUSG00000045438	Cox19	chr5	-	139339181	139339385	139338139	139338375	139339464	139339575	17956	28,27,30	0,1,2	23,28,27	5,0,7	279	75	0.00488853	0.587172	1.0,0.879,0.801	0.553,1.0,0.509	0.206
8703	ENSMUSG00000049606	Zfp644	chr5	-	106695136	106695699	106666784	106666845	106696233	106696546	8703	83,46,59	4,6,2	44,40,66	5,8,9	638	75	0.0486668	1	0.709,0.474,0.776	0.508,0.37,0.463	0.206
11985	ENSMUSG00000037536	Fbxo34	chr14	+	47507264	47507446	47500793	47500870	47526204	47526236	11985	8,16,15	8,6,11	12,1,6	22,4,11	257	75	0.00428354	0.554215	0.226,0.438,0.285	0.137,0.068,0.137	0.202
3914	ENSMUSG00000022519	Srl	chr16	-	4496404	4497715	4493778	4493877	4522992	4523075	3914	10,5,35	0,0,1	7,5,4	0,0,4	1386	75	0.0166003	0.959582	1.0,1.0,0.654	1.0,1.0,0.051	0.201
27328	ENSMUSG00000004952	Rasa4	chr5	+	136101944	136102057	136101243	136101689	136102234	136102295	27328	34,17,25	4,1,2	33,18,23	5,4,9	188	75	0.0208552	1	0.772,0.871,0.833	0.725,0.642,0.505	0.201
20819	ENSMUSG00000041144	Dnah7b	chr1	+	46340117	46340303	46337429	46337591	46343733	46343871	20819	12,14,11	1,0,1	13,13,17	6,3,0	261	75	0.00162314	0.347676	0.775,1.0,0.76	0.384,0.555,1.0	0.199
15754	ENSMUSG00000031389	Arhgap4	chrX	-	73910155	73910335	73906777	73906876	73911162	73911293	15754	4,1,0	2,1,1	0,0,0	1,2,2	255	75	0.0322902	1	0.37,0.227,0.0	0.0,0.0,0.0	0.199
33941	ENSMUSG00000032186	Tmod2	chr9	-	75610528	75610679	75597209	75597396	75611023	75611140	33941	21,10,14	6,4,4	5,11,13	6,11,5	226	75	0.0374109	1	0.537,0.453,0.537	0.217,0.249,0.463	0.199
45776	ENSMUSG00000056962	Jmjd6	chr11	-	116839837	116839926	116838989	116839128	116840447	116840545	45776	14,5,21	0,0,1	14,15,8	0,0,8	164	75	0.0155009	0.934941	1.0,1.0,0.906	1.0,1.0,0.314	0.197
13130	ENSMUSG00000068762	Gstm6	chr3	-	107942332	107942414	107941188	107941284	107942701	107942766	13130	13,11,6	0,0,1	3,10,10	3,0,1	157	75	0.0482111	1	1.0,1.0,0.741	0.323,1.0,0.827	0.197
25154	ENSMUSG00000097767	Miat	chr5	-	112228300	112228356	112228054	112228214	112228608	112228644	25154	18,14,20	0,0,0	14,9,19	3,0,5	131	75	1.77519e-05	0.0236014	1.0,1.0,1.0	0.728,1.0,0.685	0.196
45614	ENSMUSG00000031816	Mthfsd	chr8	-	121107521	121107642	121106869	121106973	121107990	121108298	45614	31,9,14	0,2,1	18,18,18	5,2,6	196	75	0.00214622	0.399757	1.0,0.633,0.843	0.579,0.775,0.534	0.196
11661	ENSMUSG00000040751	Lat2	chr5	-	134606045	134606081	134605931	134605962	134606360	134606392	11661	10,3,11	1,2,0	10,4,7	1,3,6	111	75	0.0119873	0.852863	0.871,0.503,1.0	0.871,0.474,0.441	0.196
16871	ENSMUSG00000057182	Scn3a	chr2	-	65525694	65525786	65524603	65524876	65525876	65525968	16871	34,20,26	0,0,1	22,26,32	4,4,2	167	75	2.48025e-05	0.0258088	1.0,1.0,0.921	0.712,0.745,0.878	0.195
31601	ENSMUSG00000097166	9330179D12Rik	chr6	+	127185368	127185574	127149388	127149563	127211499	127212119	31601	3,6,11	1,0,0	6,12,8	0,3,4	281	75	0.000223717	0.100005	0.445,1.0,1.0	1.0,0.516,0.348	0.194
24060	ENSMUSG00000038766	Gabpb2	chr3	-	95216213	95216268	95206462	95206602	95217588	95217694	24060	6,2,5	0,1,1	3,3,4	3,1,1	130	75	0.00383607	0.532027	1.0,0.536,0.743	0.366,0.634,0.698	0.194
15169	ENSMUSG00000036053	Fmnl2	chr2	+	53054453	53054606	53051199	53051283	53068501	53068610	15169	54,50,62	48,42,49	0,46,0	51,41,57	228	75	3.87234e-09	3.73255e-05	0.27,0.281,0.294	0.0,0.27,0.0	0.192
22644	ENSMUSG00000044229	Nxpe4	chr9	+	48389392	48389495	48388871	48389014	48390249	48390352	22644	13,17,16	0,0,0	15,19,15	1,2,2	178	75	0.0123236	0.857007	1.0,1.0,1.0	0.863,0.8,0.76	0.192
14071	ENSMUSG00000030199	Etv6	chr6	+	134066306	134066465	134035699	134036138	134137284	134137417	14071	41,28,31	3,2,6	36,24,43	7,7,12	234	75	0.0272439	1	0.814,0.818,0.623	0.622,0.524,0.535	0.191
45542	ENSMUSG00000069631	Strada	chr11	-	106180954	106180983	106173678	106173781	106187100	106187180	45542	21,8,5	0,0,2	12,6,8	0,6,3	104	75	0.0015342	0.339957	1.0,1.0,0.643	1.0,0.419,0.658	0.189
24423	ENSMUSG00000022679	Mpv17l	chr16	+	13942119	13942173	13903160	13903280	13944665	13944736	24423	8,2,8	6,8,12	5,0,4	19,15,14	129	75	0.00897121	0.761881	0.437,0.127,0.279	0.133,0.0,0.142	0.189
13600	ENSMUSG00000068015	Lrch1	chr14	-	74794910	74794991	74793126	74793184	74795296	74795369	13600	2,2,1	1,0,1	3,3,4	4,3,1	156	75	0.0116169	0.843504	0.49,1.0,0.325	0.265,0.325,0.658	0.189
5862	ENSMUSG00000021010	Npas3	chr12	+	53354344	53354434	53248676	53248747	53501033	53501278	5862	25,30,54	4,2,4	28,31,23	3,9,11	165	75	0.0119687	0.852863	0.74,0.872,0.86	0.809,0.61,0.487	0.189
14339	ENSMUSG00000045659	Plekha7	chr7	-	116126935	116127041	116123492	116124820	116128553	116128693	14339	27,17,15	3,1,1	19,15,20	5,3,4	181	75	0.0303004	1	0.789,0.876,0.861	0.612,0.674,0.674	0.189
24058	ENSMUSG00000038766	Gabpb2	chr3	-	95208839	95208936	95206462	95206602	95216213	95216268	24058	23,11,17	1,0,0	11,10,11	2,1,1	172	75	0.0183424	1	0.909,1.0,1.0	0.706,0.813,0.827	0.188
28868	ENSMUSG00000071753	Cdr1os	chrX	+	61133365	61133503	61119341	61119424	61134720	61134796	28868	60,33,45	7,13,9	33,26,35	17,16,11	213	75	0.0261053	1	0.751,0.472,0.638	0.406,0.364,0.528	0.188
44259	ENSMUSG00000038777	Sema6c	chr3	+	95163126	95163271	95162614	95162663	95164338	95164481	44259	29,12,9	0,1,2	26,10,6	2,2,3	220	75	0.0235996	1	1.0,0.804,0.605	0.816,0.63,0.405	0.186
7530	ENSMUSG00000020910	Adprm	chr11	-	67051680	67051914	67041881	67042107	67052534	67052589	7530	55,41,45	0,4,0	42,38,45	2,8,3	309	75	0.00687397	0.677834	1.0,0.713,1.0	0.836,0.536,0.785	0.185
38794	ENSMUSG00000015968	Cacna1d	chr14	-	30082951	30082996	30082410	30082539	30089295	30089379	38794	24,14,19	3,2,5	11,13,19	8,4,6	120	75	0.0437913	1	0.833,0.814,0.704	0.462,0.67,0.664	0.185
2473	ENSMUSG00000058392	Rrp1b	chr17	+	32047673	32047731	32045928	32046229	32048552	32048638	2473	8,10,7	0,0,1	11,8,18	1,5,1	133	75	0.000171621	0.0922315	1.0,1.0,0.798	0.861,0.474,0.91	0.184
44256	ENSMUSG00000038777	Sema6c	chr3	+	95162614	95162663	95160500	95160712	95163431	95163521	44256	12,14,20	0,0,1	15,10,17	1,2,4	124	75	0.000425315	0.151909	1.0,1.0,0.924	0.901,0.752,0.72	0.184
35275	ENSMUSG00000029490	Mfsd7a	chr5	-	108443023	108443133	108441053	108442261	108443438	108443596	35275	22,14,9	2,1,0	15,14,11	8,0,2	185	75	0.0202286	1	0.817,0.85,1.0	0.432,1.0,0.69	0.182
14340	ENSMUSG00000045659	Plekha7	chr7	-	116126935	116127046	116123492	116124820	116128553	116128693	14340	36,20,25	3,1,1	21,17,31	5,3,4	186	75	0.0242473	1	0.829,0.89,0.91	0.629,0.696,0.758	0.182
8711	ENSMUSG00000049606	Zfp644	chr5	-	106695642	106695699	106666784	106666845	106696531	106696826	8711	7,2,3	9,6,3	1,1,0	4,3,5	132	75	0.000537405	0.175595	0.306,0.159,0.362	0.124,0.159,0.0	0.181
23459	ENSMUSG00000059327	Eda	chrX	+	100395674	100395813	100395018	100395143	100396904	100400760	23459	4,1,1	3,1,5	0,0,1	4,1,3	214	75	0.00621305	0.653163	0.318,0.26,0.066	0.0,0.0,0.105	0.18
45778	ENSMUSG00000056962	Jmjd6	chr11	-	116839837	116839931	116838989	116839128	116840447	116840545	45778	12,6,15	0,0,1	16,12,9	0,0,8	169	75	0.0146152	0.922266	1.0,1.0,0.869	1.0,1.0,0.333	0.179
22753	ENSMUSG00000039354	Smarcal1	chr1	+	72585205	72585242	72583614	72583737	72585637	72585991	22753	3,1,2	7,4,3	0,0,1	5,2,4	112	75	0.00222439	0.406463	0.223,0.143,0.309	0.0,0.0,0.143	0.177
43129	ENSMUSG00000079427	Mthfsl	chr9	-	88716493	88716563	88715487	88715749	88719488	88719587	43129	4,7,5	1,0,0	7,8,5	0,3,2	145	75	0.00473746	0.581424	0.674,1.0,1.0	1.0,0.58,0.564	0.177
26239	ENSMUSG00000005501	Usp40	chr1	-	87968395	87968449	87967509	87967598	87975807	87975931	26239	17,10,6	1,0,1	11,8,12	3,2,2	129	75	0.00165706	0.349123	0.908,1.0,0.777	0.681,0.699,0.777	0.176
22964	ENSMUSG00000068329	Htra2	chr6	-	83052697	83052726	83052472	83052542	83053037	83053070	22964	40,21,27	4,0,3	28,29,27	10,4,8	104	75	0.00289944	0.465795	0.878,1.0,0.866	0.669,0.839,0.709	0.176
36282	ENSMUSG00000019790	Stxbp5	chr10	-	9784187	9784235	9778020	9778071	9784340	9784400	36282	12,8,15	0,1,0	13,7,9	1,2,2	123	75	0.00945743	0.783843	1.0,0.83,1.0	0.888,0.681,0.733	0.176
24755	ENSMUSG00000020271	Fbxw11	chr11	+	32652747	32652904	32642783	32642935	32708187	32708250	24755	56,46,52	23,12,15	50,33,43	24,26,32	232	75	0.00404509	0.538224	0.44,0.553,0.528	0.402,0.291,0.303	0.175
18293	ENSMUSG00000027750	Postn	chr3	+	54380411	54380492	54377560	54377606	54383387	54383477	18293	9,2,2	0,0,1	6,9,3	1,0,5	156	75	0.00429884	0.554334	1.0,1.0,0.49	0.743,1.0,0.224	0.174
19680	ENSMUSG00000047996	Prrg1	chrX	-	78535417	78535499	78520803	78520821	78561559	78561644	19680	1,1,2	3,2,4	0,0,0	2,4,5	157	75	0.0178701	1	0.137,0.193,0.193	0.0,0.0,0.0	0.174
45022	ENSMUSG00000000301	Pemt	chr11	-	60031712	60031820	59983442	59983558	60046339	60046481	45022	13,18,24	1,2,0	16,8,14	3,1,3	183	75	0.0104667	0.81343	0.842,0.787,1.0	0.686,0.766,0.657	0.173
43103	ENSMUSG00000002109	Ddb2	chr2	-	91216665	91216808	91212449	91212614	91217052	91217230	43103	34,28,44	5,1,0	34,23,23	2,6,4	218	75	0.046868	1	0.701,0.906,1.0	0.854,0.569,0.664	0.173
23460	ENSMUSG00000059327	Eda	chrX	+	100395674	100395830	100395018	100395143	100396904	100400760	23460	4,1,4	3,1,5	2,0,1	4,1,3	231	75	0.0173231	0.981585	0.302,0.245,0.206	0.14,0.0,0.098	0.172
44707	ENSMUSG00000040620	Dhx33	chr11	-	70993609	70993698	70992107	70992311	70993856	70993980	44707	24,24,29	0,0,0	19,15,35	2,1,4	164	75	0.000172234	0.0922315	1.0,1.0,1.0	0.813,0.873,0.8	0.171
26688	ENSMUSG00000027309	4930402H24Rik	chr2	-	130777475	130777657	130777256	130777281	130777859	130778333	26688	3,7,15	2,0,0	9,13,4	2,0,4	257	75	0.0150684	0.93055	0.304,1.0,1.0	0.568,1.0,0.226	0.17
44261	ENSMUSG00000038777	Sema6c	chr3	+	95163431	95163521	95160493	95160702	95164338	95164513	44261	21,14,25	0,0,2	18,10,24	2,2,2	165	75	0.00623416	0.653163	1.0,1.0,0.85	0.804,0.694,0.845	0.169
37574	ENSMUSG00000018412	Kansl1	chr11	-	104426423	104426468	104424936	104425293	104441724	104442291	37574	8,14,12	17,11,16	6,9,7	28,20,26	120	75	0.00850652	0.747684	0.227,0.443,0.319	0.118,0.22,0.144	0.169
24059	ENSMUSG00000038766	Gabpb2	chr3	-	95208839	95208936	95206462	95206602	95217588	95217709	24059	16,10,17	0,1,1	12,8,8	3,1,1	172	75	0.00681904	0.677834	1.0,0.813,0.881	0.636,0.777,0.777	0.168
23218	ENSMUSG00000087578	Ccdc142os	chr6	-	83107742	83107806	83106607	83107190	83108810	83109054	23218	2,1,4	0,0,2	8,5,5	1,1,3	139	75	0.0203157	1	1.0,1.0,0.519	0.812,0.73,0.473	0.168
45972	ENSMUSG00000031328	Flna	chrX	-	74232966	74232990	74230505	74230753	74233148	74233338	45972	36,18,48	14,9,15	16,20,20	19,16,10	99	75	0.018131	1	0.661,0.602,0.708	0.389,0.486,0.602	0.165
34542	ENSMUSG00000022708	Zbtb20	chr16	+	43282970	43283005	43193464	43193538	43302568	43302615	34542	4,0,1	2,1,6	1,0,0	3,4,1	110	75	0.0298634	1	0.577,0.0,0.102	0.185,0.0,0.0	0.165
40926	ENSMUSG00000056153	Socs6	chr18	-	88886991	88887065	88851381	88854501	88887208	88887333	40926	20,8,14	1,1,1	11,9,6	3,2,1	149	75	0.0305935	1	0.91,0.801,0.876	0.649,0.694,0.751	0.164
3077	ENSMUSG00000040732	Erg	chr16	-	95369994	95370063	95369321	95369378	95379111	95379192	3077	11,15,11	1,0,1	12,7,8	2,1,2	144	75	0.00859072	0.747684	0.851,1.0,0.851	0.758,0.785,0.676	0.161
28923	ENSMUSG00000034343	Ube2f	chr1	+	91253759	91253827	91250310	91250437	91254262	91254393	28923	10,7,9	9,7,7	5,3,8	8,13,11	143	75	0.0438038	1	0.368,0.344,0.403	0.247,0.108,0.276	0.161
27936	ENSMUSG00000042500	Ago4	chr4	-	126511399	126511533	126509950	126510135	126511725	126511854	27936	12,15,8	3,0,0	12,10,15	5,2,0	209	75	0.0450724	1	0.589,1.0,1.0	0.463,0.642,1.0	0.161
8942	ENSMUSG00000001143	Lman2l	chr1	-	36429422	36429455	36428299	36428461	36438749	36438832	8942	68,46,43	13,5,17	47,44,44	22,18,22	108	75	0.010808	0.822982	0.784,0.865,0.637	0.597,0.629,0.581	0.16
10852	ENSMUSG00000028282	Casp8ap2	chr4	+	32624083	32624166	32615450	32615492	32630177	32630246	10852	17,13,12	0,1,0	8,12,12	1,1,2	158	75	0.0140781	0.901848	1.0,0.861,1.0	0.792,0.851,0.74	0.159
18059	ENSMUSG00000027646	Src	chr2	+	157431609	157431715	157424827	157424935	157439200	157439277	18059	7,6,0	7,4,11	0,3,3	15,10,13	181	75	0.0227708	1	0.293,0.383,0.0	0.0,0.111,0.087	0.159
1061	ENSMUSG00000019647	Sema6a	chr18	-	47276418	47276469	47247439	47249584	47276585	47276606	1061	12,12,27	26,8,20	5,8,14	23,11,26	126	75	0.0447242	1	0.216,0.472,0.446	0.115,0.302,0.243	0.158
31873	ENSMUSG00000052512	Nav2	chr7	+	49412825	49412894	49408632	49408906	49420173	49420340	31873	10,3,6	8,4,9	1,0,7	6,8,6	144	75	0.0498959	1	0.394,0.281,0.258	0.08,0.0,0.378	0.158
3749	ENSMUSG00000022779	Top3b	chr16	+	16875068	16875155	16870806	16870898	16877831	16878016	3749	1,1,2	2,0,0	7,7,4	2,2,2	162	75	0.0294512	1	0.188,1.0,1.0	0.618,0.618,0.481	0.157
44265	ENSMUSG00000038777	Sema6c	chr3	+	95167412	95167476	95167005	95167120	95167623	95167680	44265	44,39,53	0,2,1	34,32,37	3,4,7	139	75	6.85579e-05	0.0528663	1.0,0.913,0.966	0.859,0.812,0.74	0.156
3779	ENSMUSG00000022672	Prkdc	chr16	+	15736752	15736872	15734899	15735037	15737819	15737960	3779	48,24,30	0,0,0	49,18,29	1,5,0	195	75	0.00786304	0.724356	1.0,1.0,1.0	0.95,0.581,1.0	0.156
20576	ENSMUSG00000028613	Lrp8	chr4	+	107850103	107850142	107847443	107847566	107851307	107851427	20576	24,13,14	20,10,16	7,8,13	18,12,21	114	75	0.0245226	1	0.441,0.461,0.365	0.204,0.305,0.289	0.156
19207	ENSMUSG00000026834	Acvr1c	chr2	-	58295925	58296165	58287680	58287911	58315792	58316023	19207	15,15,29	1,1,0	18,7,15	0,1,4	315	75	0.0098299	0.786818	0.781,0.781,1.0	1.0,0.625,0.472	0.155
12846	ENSMUSG00000025878	Uimc1	chr13	-	55076301	55076407	55069721	55069807	55077402	55077527	12846	52,23,39	2,2,2	27,28,27	8,3,3	181	75	0.0110388	0.827646	0.915,0.827,0.89	0.583,0.795,0.789	0.155
18370	ENSMUSG00000071537	Klrg2	chr6	-	38631687	38631857	38630280	38630382	38636375	38637233	18370	3,3,7	7,2,6	0,4,0	3,4,2	245	75	0.0472854	1	0.116,0.315,0.263	0.0,0.234,0.0	0.153
16283	ENSMUSG00000023206	Il15ra	chr2	+	11723412	11723610	11720012	11720105	11724095	11724128	16283	37,38,47	1,2,2	37,37,37	5,4,3	273	75	0.0330195	1	0.91,0.839,0.866	0.67,0.718,0.772	0.152
46191	ENSMUSG00000038260	Trpm4	chr7	-	45327271	45327452	45326976	45327140	45333381	45333452	46191	18,16,15	0,1,1	12,22,22	2,3,1	256	75	0.00527078	0.609704	1.0,0.824,0.815	0.637,0.682,0.866	0.151
38312	ENSMUSG00000002578	Ikzf4	chr10	-	128643874	128643968	128643693	128643765	128645720	128645826	38312	3,3,6	1,0,1	8,5,8	1,2,3	169	75	0.00645155	0.666879	0.571,1.0,0.727	0.78,0.526,0.542	0.15
40756	ENSMUSG00000028653	Trit1	chr4	+	123046874	123047017	123044490	123044636	123048768	123048880	40756	39,23,37	1,2,1	24,30,28	6,4,1	218	75	0.0134904	0.881584	0.931,0.798,0.927	0.579,0.721,0.906	0.15
20631	ENSMUSG00000016918	Sulf1	chr1	+	12850759	12850793	12848330	12848454	12858811	12860371	20631	25,22,17	6,3,3	49,39,16	22,13,6	109	75	0.021229	1	0.741,0.835,0.796	0.605,0.674,0.647	0.149
11313	ENSMUSG00000087366	Junos	chr4	+	95065612	95065744	95053239	95053396	95147104	95147200	11313	15,4,9	0,0,1	9,8,12	1,1,1	207	75	0.00687008	0.677834	1.0,1.0,0.765	0.765,0.743,0.813	0.148
24270	ENSMUSG00000085566	A730017L22Rik	chr2	-	130883828	130883987	130879698	130882330	130906210	130906356	24270	14,3,6	1,0,1	15,6,13	4,2,0	234	75	0.0012469	0.293142	0.818,1.0,0.658	0.546,0.49,1.0	0.147
36788	ENSMUSG00000070047	Fat1	chr8	+	45049841	45049877	45045030	45045168	45050780	45050918	36788	22,17,21	19,28,22	12,9,16	24,24,37	111	75	0.0135623	0.884786	0.439,0.291,0.392	0.253,0.202,0.226	0.147
46522	ENSMUSG00000019710	Mrpl24	chr3	+	87919802	87919828	87919535	87919705	87921816	87922052	46522	30,16,34	24,20,18	22,27,21	41,32,32	101	75	0.0232642	1	0.481,0.373,0.584	0.285,0.385,0.328	0.147
24815	ENSMUSG00000028796	Phc2	chr4	+	128711057	128711144	128709498	128709663	128712058	128712194	24815	15,15,27	1,2,0	19,17,13	2,2,4	162	75	0.0110467	0.827646	0.874,0.776,1.0	0.815,0.797,0.601	0.146
43589	ENSMUSG00000006673	Qrich1	chr9	+	108518702	108518826	108517154	108517252	108528588	108528899	43589	69,47,59	9,7,8	44,52,41	7,11,22	199	75	0.0440535	1	0.743,0.717,0.735	0.703,0.64,0.413	0.146
12632	ENSMUSG00000028268	Gbp3	chr3	+	142560495	142560690	142560025	142560283	142561739	142561935	12632	9,8,9	0,0,2	7,8,12	2,0,2	270	75	0.0471865	1	1.0,1.0,0.556	0.493,1.0,0.625	0.146
35217	ENSMUSG00000068758	Il3ra	chr14	+	14347913	14348068	14346274	14346512	14348820	14348944	35217	6,1,2	0,0,1	2,4,8	0,2,2	230	75	0.0154131	0.9337	1.0,1.0,0.395	1.0,0.395,0.566	0.145
35890	ENSMUSG00000060579	Fhit	chr14	-	10991481	10991596	10729724	10729795	11125546	11125562	35890	9,2,2	5,4,11	1,0,4	13,6,7	190	75	0.0233054	1	0.415,0.165,0.067	0.029,0.0,0.184	0.145
24601	ENSMUSG00000037110	Ralgapa2	chr2	-	146418361	146418502	146412733	146412868	146421592	146421757	24601	37,44,39	1,2,0	35,25,41	0,7,3	216	75	0.00610695	0.649364	0.928,0.884,1.0	1.0,0.554,0.826	0.144
38930	ENSMUSG00000086003	B230206L02Rik	chr11	+	94151337	94151412	94138486	94138663	94155455	94155497	38930	2,4,2	12,3,10	1,2,0	11,9,9	150	75	0.0213652	1	0.077,0.4,0.091	0.043,0.1,0.0	0.142
28711	ENSMUSG00000025934	Gsta3	chr1	+	21254683	21254823	21249750	21249858	21257330	21257382	28711	1,1,3	1,4,2	0,0,1	7,2,1	215	75	0.0354193	1	0.259,0.08,0.344	0.0,0.0,0.259	0.141
13837	ENSMUSG00000056383	AI987944	chr7	-	41388107	41388255	41376745	41376872	41393226	41393379	13837	61,47,67	0,0,2	49,41,47	5,1,4	223	75	0.000171257	0.0922315	1.0,1.0,0.918	0.767,0.932,0.798	0.14
15148	ENSMUSG00000023764	Sfi1	chr11	-	3153431	3153498	3146161	3146292	3164556	3164713	15148	18,12,16	0,2,1	16,20,19	3,4,3	142	75	0.00729555	0.700267	1.0,0.76,0.894	0.738,0.725,0.77	0.14
3436	ENSMUSG00000022801	Lrch3	chr16	+	32986738	32986888	32985975	32986027	32988430	32988481	3436	155,88,144	18,9,18	106100147	28,30,18	225	75	0.0155515	0.934941	0.742,0.765,0.727	0.558,0.526,0.731	0.14
16003	ENSMUSG00000026005	Rpe	chr1	+	66701616	66701648	66700830	66701017	66706445	66706525	16003	3,5,11	0,2,1	7,5,5	0,2,4	107	75	0.0423522	1	1.0,0.637,0.885	1.0,0.637,0.467	0.139
45654	ENSMUSG00000018861	Fdxr	chr11	-	115270014	115270099	115269696	115269896	115270322	115270430	45654	61,33,59	6,4,4	44,31,43	7,6,12	160	75	0.0152169	0.931245	0.827,0.795,0.874	0.747,0.708,0.627	0.138
22998	ENSMUSG00000003341	Atp8b3	chr10	-	80521769	80521897	80519583	80520462	80524328	80524412	22998	3,6,12	1,0,0	11,7,16	1,2,2	203	75	0.00537959	0.610045	0.526,1.0,1.0	0.803,0.564,0.747	0.137
17968	ENSMUSG00000006281	Tep1	chr14	-	50832880	50833031	50831731	50831839	50833453	50833462	17968	7,1,0	4,3,5	0,0,1	7,3,5	226	75	0.00279996	0.457716	0.367,0.1,0.0	0.0,0.0,0.062	0.135
19097	ENSMUSG00000071679	Rtl4	chrX	+	145101160	145101241	144690419	144690519	145109430	145109485	19097	11,9,10	1,2,3	8,0,6	0,1,1	156	75	0.038294	1	0.841,0.684,0.616	1.0,0.0,0.743	0.133
34900	ENSMUSG00000087174	5530601H04Rik	chrX	-	105069610	105069699	105068463	105068628	105069999	105070087	34900	30,21,25	0,0,1	29,18,29	3,1,3	164	75	0.000750287	0.218734	1.0,1.0,0.92	0.816,0.892,0.816	0.132
20721	ENSMUSG00000085614	1700123M08Rik	chr4	+	11980141	11980408	11966573	11966683	11993864	11993999	20721	21,13,16	1,0,2	17,16,7	5,2,0	342	75	0.0448366	1	0.822,1.0,0.637	0.427,0.637,1.0	0.132
27609	ENSMUSG00000039671	Zmynd8	chr2	-	165883327	165883398	165875704	165875775	165884178	165884239	27609	2,5,3	16,6,9	2,0,0	8,12,9	146	75	0.00102653	0.250499	0.06,0.3,0.146	0.114,0.0,0.0	0.131
20871	ENSMUSG00000028399	Ptprd	chr4	-	76139293	76139302	76138555	76138573	76140513	76140702	20871	43,40,47	22,22,30	27,31,45	27,29,42	84	75	0.0162752	0.950799	0.636,0.619,0.583	0.472,0.488,0.489	0.13
42761	ENSMUSG00000032246	Calml4	chr9	+	62858241	62858272	62858103	62858161	62871265	62871454	42761	24,8,4	0,0,0	52,19,9	1,4,1	106	75	0.0186794	1	1.0,1.0,1.0	0.974,0.771,0.864	0.13
25333	ENSMUSG00000073758	Sh3d21	chr4	-	126162175	126162266	126161967	126162023	126162452	126162571	25333	3,1,4	2,2,3	3,0,0	1,1,2	166	75	0.0344792	1	0.404,0.184,0.376	0.575,0.0,0.0	0.13
4243	ENSMUSG00000022434	Fam118a	chr15	+	85038771	85038964	85037201	85037244	85044779	85044841	4243	44,25,26	15,12,21	26,22,36	21,24,34	268	75	0.0289436	1	0.451,0.368,0.257	0.257,0.204,0.229	0.129
39089	ENSMUSG00000026765	Lypd6b	chr2	+	49863810	49863906	49787687	49787773	49903375	49903452	39089	22,13,17	0,0,2	21,11,21	0,2,4	171	75	0.0105154	0.81343	1.0,1.0,0.788	1.0,0.707,0.697	0.128
2050	ENSMUSG00000048915	Efna5	chr17	-	62613315	62613396	62604183	62607463	62613836	62613902	2050	65,43,65	5,1,5	51,47,38	7,7,6	156	75	0.0218721	1	0.862,0.954,0.862	0.778,0.763,0.753	0.128
1354	ENSMUSG00000033382	Trappc8	chr18	-	20855820	20855838	20854944	20855076	20860432	20860538	1354	41,21,29	56,31,44	16,17,13	46,40,38	93	75	0.00541732	0.610732	0.371,0.353,0.347	0.219,0.255,0.216	0.127
19199	ENSMUSG00000027676	Ccdc39	chr3	-	33841068	33841188	33837993	33839224	33844104	33844301	19199	44,31,29	0,1,0	38,35,42	4,2,2	195	75	0.000533235	0.175595	1.0,0.923,1.0	0.785,0.871,0.89	0.126
9831	ENSMUSG00000074733	Zfp950	chr19	-	61120318	61120452	61118226	61118347	61127006	61127067	9831	50,45,48	1,0,0	30,29,54	2,3,1	209	75	0.00530676	0.609704	0.947,1.0,1.0	0.843,0.776,0.951	0.126
26214	ENSMUSG00000033852	Gm28042	chr2	+	120031306	120031402	120030815	120030872	120031574	120031651	26214	26,13,26	2,1,0	31,14,34	3,6,0	171	75	0.0216346	1	0.851,0.851,1.0	0.819,0.506,1.0	0.126
45631	ENSMUSG00000041654	Slc39a11	chr11	-	113559510	113559549	113523465	113523624	113562005	113562124	45631	32,21,27	0,2,3	25,13,35	1,6,5	114	75	0.038822	1	1.0,0.874,0.856	0.943,0.588,0.822	0.126
33451	ENSMUSG00000028018	Gstcd	chr3	-	133002507	133002632	132998830	132998958	133003663	133003792	33451	2,3,6	19,6,6	0,0,3	21,4,11	200	75	0.00230867	0.41595	0.038,0.158,0.273	0.0,0.0,0.093	0.125
374	ENSMUSG00000094732	1500015L24Rik	chr19	+	20419985	20420118	20405310	20405350	20421075	20421263	374	1,3,3	4,8,4	0,0,1	6,1,9	208	75	0.00346485	0.50795	0.083,0.119,0.213	0.0,0.0,0.039	0.125
7360	ENSMUSG00000056698	Elmod3	chr6	-	72596435	72596466	72594739	72595020	72597623	72597645	7360	19,7,10	1,0,0	15,16,9	2,2,1	106	75	0.011599	0.843504	0.931,1.0,1.0	0.841,0.85,0.864	0.125
44882	ENSMUSG00000000631	Myo18a	chr11	+	77815855	77815891	77801349	77801380	77817618	77817706	44882	15,18,7	1,0,0	10,15,17	2,1,2	111	75	0.0235078	1	0.91,1.0,1.0	0.772,0.91,0.852	0.125
44263	ENSMUSG00000038777	Sema6c	chr3	+	95163431	95163521	95162614	95162663	95164338	95164513	44263	26,21,36	0,1,2	28,12,31	2,2,3	165	75	0.0328749	1	1.0,0.905,0.891	0.864,0.732,0.824	0.125
26222	ENSMUSG00000032059	Alg9	chr9	+	50783257	50783328	50778969	50779104	50789496	50789515	26222	37,20,16	1,0,0	12,16,36	3,0,2	146	75	0.0346165	1	0.95,1.0,1.0	0.673,1.0,0.902	0.125
39004	ENSMUSG00000057551	Zfp317	chr9	+	19625915	19625995	19625499	19625637	19629096	19629206	39004	2,2,5	7,6,3	1,2,0	2,6,5	155	75	0.0220185	1	0.121,0.139,0.446	0.195,0.139,0.0	0.124
44759	ENSMUSG00000005949	Ctns	chr11	-	73197098	73197252	73196637	73196717	73198917	73198995	44759	12,8,10	14,5,20	4,6,9	19,17,15	229	75	0.0461032	1	0.219,0.344,0.141	0.065,0.104,0.164	0.124
46553	ENSMUSG00000071281	Zfp65	chr13	-	67721446	67721545	67710880	67711007	67724187	67724272	46553	5,3,1	8,6,9	0,1,0	12,6,9	174	75	0.000405804	0.149405	0.212,0.177,0.046	0.0,0.067,0.0	0.123
30985	ENSMUSG00000090093	Gm14399	chr2	-	175132928	175132989	175130127	175131769	175133195	175133322	30985	6,6,5	1,0,0	6,8,8	1,1,1	136	75	0.00909767	0.765873	0.768,1.0,1.0	0.768,0.815,0.815	0.123
22480	ENSMUSG00000038290	Smg6	chr11	+	74945521	74945632	74925822	74926003	74981851	74981913	22480	19,12,28	2,0,0	19,14,19	1,3,1	186	75	0.0237099	1	0.793,1.0,1.0	0.885,0.653,0.885	0.123
41996	ENSMUSG00000062797	Hikeshi	chr7	-	89930319	89930460	89923563	89923715	89940968	89941165	41996	14,8,17	9,13,18	11,5,5	16,18,12	216	75	0.0302859	1	0.351,0.176,0.247	0.193,0.088,0.126	0.122
33543	ENSMUSG00000002963	Pnkp	chr7	+	44858162	44858209	44857158	44857554	44858452	44858749	33543	42,47,51	4,8,6	33,42,50	11,9,11	122	75	0.034936	1	0.866,0.783,0.839	0.648,0.742,0.736	0.121
43946	ENSMUSG00000020422	Tns3	chr11	-	8615739	8615851	8600554	8600592	8664478	8664535	43946	23,14,32	0,0,1	35,18,25	2,2,1	187	75	0.0209325	1	1.0,1.0,0.928	0.875,0.783,0.909	0.12
14231	ENSMUSG00000053460	Ggcx	chr6	+	72427897	72428049	72427041	72427173	72428457	72428627	14231	69,48,71	2,3,6	81,43,85	8,7,9	227	75	0.0468374	1	0.919,0.841,0.796	0.77,0.67,0.757	0.12
18465	ENSMUSG00000032410	Xrn1	chr9	+	96005996	96006112	96003843	96003942	96006700	96006847	18465	61,42,42	0,2,2	48,54,40	3,4,6	191	75	0.00539873	0.610421	1.0,0.892,0.892	0.863,0.841,0.724	0.119
30977	ENSMUSG00000030102	Itpr1	chr6	+	108431460	108431496	108417888	108418000	108432645	108432696	30977	38,19,26	2,1,2	22,19,27	2,8,2	111	75	0.0349837	1	0.928,0.928,0.898	0.881,0.616,0.901	0.119
1162	ENSMUSG00000024483	Ankhd1	chr18	+	36624508	36625267	36614714	36614817	36632066	36632212	1162	447324426	23,9,15	331329413	21,24,22	834	75	0.0297502	1	0.636,0.764,0.719	0.586,0.552,0.628	0.118
33151	ENSMUSG00000109378	Gm49396	chr7	+	30566748	30566936	30565094	30566381	30567142	30567434	33151	29,22,32	0,0,0	32,22,26	5,0,0	263	75	0.0313289	1	1.0,1.0,1.0	0.646,1.0,1.0	0.118
26651	ENSMUSG00000073633	Fbxo36	chr1	+	84847879	84848078	84839852	84839968	84881091	84881200	26651	9,3,9	12,10,5	6,1,5	14,13,13	274	75	0.0327218	1	0.17,0.076,0.33	0.105,0.021,0.095	0.118
21912	ENSMUSG00000031932	Gpr83	chr9	+	14866848	14866982	14860253	14860920	14868174	14870310	21912	23,24,25	0,0,0	27,21,34	1,1,2	209	75	0.0364234	1	1.0,1.0,1.0	0.906,0.883,0.859	0.117
42699	ENSMUSG00000036986	Pml	chr9	-	58221714	58221865	58218075	58220569	58229354	58229407	42699	16,16,33	2,0,0	26,20,30	3,1,3	226	75	0.00459937	0.573894	0.726,1.0,1.0	0.742,0.869,0.768	0.116
32242	ENSMUSG00000046605	B3gntl1	chr11	-	121651608	121651673	121644526	121644592	121670869	121670969	32242	11,8,13	1,1,0	15,8,11	1,2,2	140	75	0.0189689	1	0.855,0.811,1.0	0.889,0.682,0.747	0.116
9492	ENSMUSG00000035725	Prkx	chrX	-	77771246	77771342	77765348	77765406	77773115	77773235	9492	48,39,50	3,4,1	52,45,44	6,7,6	171	75	0.0264494	1	0.875,0.81,0.956	0.792,0.738,0.763	0.116
13194	ENSMUSG00000041609	Bicdl1	chr5	-	115672143	115672155	115670184	115670300	115673079	115673196	13194	56,28,36	8,6,4	45,26,42	18,8,10	87	75	0.0146783	0.922941	0.858,0.801,0.886	0.683,0.737,0.784	0.114
37303	ENSMUSG00000097156	Gm3764	chr3	+	88222969	88223054	88220955	88221050	88224267	88224435	37303	44,27,34	3,1,0	37,24,33	3,2,5	160	75	0.021621	1	0.873,0.927,1.0	0.853,0.849,0.756	0.114
10664	ENSMUSG00000040928	S100pbp	chr4	-	129183600	129183717	129181741	129182532	129189541	129189579	10664	88,106,78	8,5,5	121,67,75	21,14,4	192	75	0.0208415	1	0.811,0.892,0.859	0.692,0.651,0.88	0.113
26221	ENSMUSG00000032059	Alg9	chr9	+	50783257	50783328	50778969	50779104	50788152	50788241	26221	62,40,44	1,3,2	39,32,64	3,6,7	146	75	0.0103895	0.81343	0.97,0.873,0.919	0.87,0.733,0.824	0.112
30621	ENSMUSG00000059921	Unc5c	chr3	+	141786856	141786913	141771017	141771182	141788870	141789062	30621	4,5,5	21,11,20	1,0,3	20,9,24	132	75	0.00341473	0.503028	0.098,0.205,0.124	0.028,0.0,0.066	0.111
23590	ENSMUSG00000026842	Abl1	chr2	+	31695748	31695892	31688536	31689942	31778333	31778507	23590	4,10,10	6,13,16	4,5,5	20,22,15	219	75	0.00821755	0.730837	0.186,0.209,0.176	0.064,0.072,0.102	0.111
39357	ENSMUSG00000004677	Myo9b	chr8	+	71358615	71358663	71358112	71358236	71358962	71359093	39357	35,28,28	2,3,2	38,27,44	6,4,10	123	75	0.0226587	1	0.914,0.851,0.895	0.794,0.805,0.728	0.111
21747	ENSMUSG00000036353	P2ry12	chr3	-	59227450	59227581	59219933	59220096	59262773	59262831	21747	9,6,14	1,1,0	8,9,13	1,1,3	206	75	0.00867444	0.748842	0.766,0.686,1.0	0.744,0.766,0.612	0.11
24757	ENSMUSG00000020271	Fbxw11	chr11	+	32680200	32680302	32642865	32642935	32708187	32708250	24757	128,75,90	23,12,15	97,82,119	24,26,32	177	75	0.0203572	1	0.702,0.726,0.718	0.631,0.572,0.612	0.11
37302	ENSMUSG00000097156	Gm3764	chr3	+	88222969	88223054	88220955	88221050	88224264	88224288	37302	29,13,21	0,0,2	19,16,26	1,0,8	160	75	0.00182093	0.363771	1.0,1.0,0.831	0.899,1.0,0.604	0.109
28130	ENSMUSG00000066037	Hnrnpr	chr4	+	136314086	136314255	136310967	136311089	136316360	136316479	28130	227169227	29,21,21	252180228	41,40,42	244	75	0.00451479	0.568864	0.706,0.712,0.769	0.654,0.58,0.625	0.109
10313	ENSMUSG00000029823	Luc7l2	chr6	+	38565654	38565722	38559203	38559304	38568846	38568917	10313	28,23,19	0,2,1	23,26,20	6,4,0	143	75	0.00700888	0.684138	1.0,0.858,0.909	0.668,0.773,1.0	0.109
8555	ENSMUSG00000047193	Dync2h1	chr9	-	7045348	7045369	7044329	7044428	7049082	7049192	8555	46,21,54	3,4,6	42,31,36	16,9,4	96	75	0.0157489	0.939962	0.923,0.804,0.875	0.672,0.729,0.875	0.109
16527	ENSMUSG00000058159	T2	chr17	+	8396760	8396874	8392210	8392311	8411817	8411901	16527	26,10,13	1,0,1	15,12,15	0,1,4	189	75	0.0212946	1	0.912,1.0,0.838	1.0,0.826,0.598	0.109
8904	ENSMUSG00000058589	Anks1b	chr10	+	90897348	90897426	90895098	90895206	90914695	90914767	8904	24,13,21	0,0,0	23,19,24	2,1,1	153	75	0.0481987	1	1.0,1.0,1.0	0.849,0.903,0.922	0.109
30250	ENSMUSG00000029130	Rnf32	chr5	+	29196579	29196645	29195992	29196112	29197925	29198020	30250	25,14,19	0,1,0	32,13,35	2,1,5	141	75	0.00068559	0.209791	1.0,0.882,1.0	0.895,0.874,0.788	0.108
21746	ENSMUSG00000036353	P2ry12	chr3	-	59220218	59220283	59219933	59220096	59262773	59262871	21746	5,4,9	1,1,0	4,6,10	1,1,3	140	75	0.00915591	0.767425	0.728,0.682,1.0	0.682,0.763,0.641	0.108
25579	ENSMUSG00000025278	Flnb	chr14	+	7922674	7922746	7919109	7919357	7923454	7923557	25579	8,3,6	12,11,17	2,1,2	10,10,15	147	75	0.0102522	0.810011	0.254,0.122,0.153	0.093,0.049,0.064	0.108
26886	ENSMUSG00000056476	Med12l	chr3	+	59297789	59297961	59296004	59296234	59301279	59301375	26886	41,41,67	1,1,2	57,48,48	3,2,6	247	75	0.031772	1	0.926,0.926,0.91	0.852,0.879,0.708	0.108
22464	ENSMUSG00000062184	Hs6st2	chrX	-	51471373	51471406	51387211	51390361	51679889	51680408	22464	32,33,54	7,7,6	34,38,38	15,9,11	108	75	0.0454361	1	0.76,0.766,0.862	0.612,0.746,0.706	0.108
33033	ENSMUSG00000030590	Fam98c	chr7	-	29154418	29154531	29153321	29153489	29154615	29154693	33033	127101116	2,2,1	128105133	10,8,6	188	75	7.21174e-05	0.0545208	0.962,0.953,0.979	0.836,0.84,0.898	0.107
36826	ENSMUSG00000056073	Grik2	chr10	-	49103509	49103648	49100836	49101272	49104978	49105065	36826	10,8,14	0,1,2	13,9,9	0,3,2	214	75	0.017539	0.990091	1.0,0.737,0.71	1.0,0.513,0.612	0.107
38162	ENSMUSG00000030269	Mtmr14	chr6	+	113240284	113240433	113237842	113238121	113249870	113249979	38162	89,68,63	1,0,0	98,68,74	1,5,4	224	75	0.000219568	0.100005	0.968,1.0,1.0	0.97,0.82,0.861	0.106
4600	ENSMUSG00000072487	Mroh5	chr15	-	73793067	73793175	73792668	73792785	73798879	73798932	4600	3,7,5	1,1,3	1,0,3	0,2,2	183	75	0.0291078	1	0.551,0.742,0.406	1.0,0.0,0.381	0.106
6542	ENSMUSG00000021662	Arhgef28	chr13	-	97939459	97939560	97936822	97936861	97942452	97942584	6542	73,52,82	1,1,2	67,43,72	5,4,4	176	75	0.00314845	0.491464	0.969,0.957,0.946	0.851,0.821,0.885	0.105
31442	ENSMUSG00000025085	Ablim1	chr19	-	57059084	57059204	57051129	57051234	57061252	57061382	31442	74,80,79	9,10,11	72,75,82	20,13,16	195	75	0.047905	1	0.76,0.755,0.734	0.581,0.689,0.663	0.105
24722	ENSMUSG00000048874	Phf3	chr1	-	30829842	30831559	30824209	30824519	30873577	30873581	24722	13108351054	2,1,3	10498671187	8,7,7	1792	75	0.000383113	0.144114	0.965,0.972,0.936	0.846,0.838,0.876	0.104
28132	ENSMUSG00000066037	Hnrnpr	chr4	+	136314089	136314255	136310967	136311089	136316360	136316423	28132	245158234	29,21,21	253189236	41,40,42	241	75	0.0050973	0.604712	0.724,0.701,0.776	0.658,0.595,0.636	0.104
31320	ENSMUSG00000030177	Ccdc77	chr6	-	120331811	120332031	120329333	120329459	120334768	120334917	31320	33,23,19	1,0,0	25,29,41	1,1,2	295	75	0.0144736	0.916576	0.894,1.0,1.0	0.864,0.881,0.839	0.103
1802	ENSMUSG00000037104	Socs5	chr17	+	87121061	87121218	87120747	87120808	87133621	87137839	1802	7,4,8	0,1,2	6,3,9	2,2,0	232	75	0.0291324	1	1.0,0.564,0.564	0.492,0.327,1.0	0.103
41162	ENSMUSG00000049295	Zfp219	chr14	-	52020190	52020374	52009969	52010058	52020522	52020686	41162	3,2,9	6,11,10	1,0,2	9,7,12	259	75	0.000803601	0.224519	0.126,0.05,0.207	0.031,0.0,0.046	0.102
30352	ENSMUSG00000025871	4833439L19Rik	chr13	-	54564184	54564272	54559197	54559324	54565181	54565356	30352	61,48,35	0,1,3	47,47,46	3,2,9	163	75	0.00393301	0.537734	1.0,0.957,0.843	0.878,0.915,0.702	0.102
6220	ENSMUSG00000052812	Atad2b	chr12	+	5000639	5000693	4990871	4991058	5006605	5006791	6220	4,3,7	13,11,15	2,1,1	10,15,10	129	75	0.00930214	0.77296	0.152,0.137,0.213	0.104,0.037,0.055	0.102
15887	ENSMUSG00000026436	Elk4	chr1	+	132013025	132013234	132007875	132007940	132014382	132014456	15887	12,5,8	10,8,12	7,3,9	19,17,23	284	75	0.0157808	0.940411	0.241,0.142,0.15	0.089,0.045,0.094	0.102
45178	ENSMUSG00000020866	Cacna1g	chr11	-	94423670	94423724	94418818	94418970	94425763	94425977	45178	32,27,38	37,29,35	34,21,27	45,40,53	129	75	0.0246981	1	0.335,0.351,0.387	0.305,0.234,0.229	0.102
30940	ENSMUSG00000030423	Pop4	chr7	-	38268470	38268659	38267368	38267595	38268901	38268954	30940	28,21,14	30,21,34	15,5,8	38,31,24	264	75	0.00108607	0.261717	0.21,0.221,0.105	0.101,0.044,0.087	0.101
6475	ENSMUSG00000034751	Mast4	chr13	-	102806150	102806159	102804641	102804720	102810500	102810570	6475	19,14,21	58,47,63	9,6,9	62,36,61	84	75	0.00383579	0.532027	0.226,0.21,0.229	0.115,0.13,0.116	0.101
12285	ENSMUSG00000036561	Ppp6r2	chr15	+	89279272	89279353	89278698	89278784	89279719	89279817	12285	149,88,140	66,52,73	103,65,142	89,57,89	156	75	0.0071399	0.692352	0.52,0.449,0.48	0.357,0.354,0.434	0.101
16963	ENSMUSG00000039959	Hip1	chr5	-	135465129	135465260	135460406	135460470	135489080	135489258	16963	22,22,28	20,25,22	10,12,24	20,34,23	206	75	0.0313048	1	0.286,0.243,0.317	0.154,0.114,0.275	0.101
3751	ENSMUSG00000022779	Top3b	chr16	+	16875071	16875155	16870756	16870829	16877831	16878016	3751	2,2,2	22,20,27	8,7,4	17,21,16	159	75	0.00090718	0.234885	0.041,0.045,0.034	0.182,0.136,0.105	-0.101
7941	ENSMUSG00000087380	2210408F21Rik	chr6	+	31285002	31285120	31220404	31220519	31328288	31328300	7941	51,43,52	5,1,2	56,53,55	0,0,1	193	75	0.000910664	0.234885	0.799,0.944,0.91	1.0,1.0,0.955	-0.101
36373	ENSMUSG00000039835	Nhsl1	chr10	+	18516028	18516160	18511549	18511742	18523790	18525959	36373	7,8,8	20,27,37	20,12,18	31,23,21	207	75	0.00212127	0.398965	0.113,0.097,0.073	0.189,0.159,0.237	-0.101
19825	ENSMUSG00000052605	Isoc2b	chr7	-	4850754	4850825	4849334	4849567	4851392	4851533	19825	19,11,19	1,3,1	11,13,9	0,2,0	146	75	0.0405348	1	0.907,0.653,0.907	1.0,0.77,1.0	-0.101
3748	ENSMUSG00000022779	Top3b	chr16	+	16875068	16875155	16870773	16870829	16877831	16878016	3748	2,1,3	22,20,27	8,7,4	17,21,16	162	75	0.000935839	0.237383	0.04,0.023,0.049	0.179,0.134,0.104	-0.102
29818	ENSMUSG00000084843	B230312C02Rik	chr2	-	180382629	180383052	180382106	180382266	180383277	180383379	29818	80,76,93	5,2,1	83,59,89	1,0,2	498	75	0.025395	1	0.707,0.851,0.933	0.926,1.0,0.87	-0.102
16487	ENSMUSG00000024302	Dtna	chr18	+	23610463	23610541	23602590	23602674	23611063	23611156	16487	0,2,1	6,4,11	6,1,2	4,10,12	153	75	0.0276662	1	0.0,0.197,0.043	0.424,0.047,0.076	-0.102
10111	ENSMUSG00000063626	Unc5d	chr8	-	28741479	28741512	28724220	28724406	28758957	28759122	10111	22,17,26	2,3,1	19,25,22	0,0,1	108	75	0.00802606	0.725724	0.884,0.797,0.948	1.0,1.0,0.939	-0.103
17346	ENSMUSG00000050545	Fam228b	chr12	-	4761858	4761987	4739891	4740043	4762326	4762407	17346	7,13,4	2,2,1	5,3,2	1,1,0	204	75	0.0132228	0.875247	0.563,0.705,0.595	0.648,0.524,1.0	-0.103
39113	ENSMUSG00000038005	Hpf1	chr8	+	60896737	60896836	60890444	60890536	60905547	60905720	39113	69,63,68	8,10,9	80,84,84	4,6,7	174	75	0.0313463	1	0.788,0.731,0.765	0.896,0.858,0.838	-0.103
30485	ENSMUSG00000069094	Pde7a	chr3	-	19243049	19243201	19236443	19236539	19256777	19256861	30485	66,39,48	5,4,3	50,46,45	3,0,2	227	75	0.0489316	1	0.813,0.763,0.841	0.846,1.0,0.881	-0.103
22809	ENSMUSG00000037605	Adgrl3	chr5	+	81774392	81774431	81771583	81771680	81787435	81787564	22809	0,0,2	9,10,11	4,1,1	12,6,4	114	75	0.0105276	0.81343	0.0,0.0,0.107	0.18,0.099,0.141	-0.104
27717	ENSMUSG00000040648	Ppip5k2	chr1	-	97717441	97717561	97713003	97713144	97719833	97719906	27717	90,73,91	61,49,55	79,85,83	44,30,32	195	75	0.0235664	1	0.362,0.364,0.389	0.408,0.521,0.499	-0.104
21534	ENSMUSG00000018449	Rpain	chr11	+	70973801	70973913	70973014	70973075	70974068	70974132	21534	60,55,54	8,7,4	68,45,76	4,3,2	187	75	0.023763	1	0.751,0.759,0.844	0.872,0.857,0.938	-0.104
9682	ENSMUSG00000057406	Nsd2	chr5	+	33871406	33871501	33868753	33868878	33879057	33879189	9682	75,76,81	17,8,21	80,70,84	8,10,7	170	75	0.0381917	1	0.661,0.807,0.63	0.815,0.755,0.841	-0.104
23665	ENSMUSG00000029141	Slc4a1ap	chr5	+	31546179	31546266	31543669	31543913	31548613	31548681	23665	70,44,62	4,8,9	70,45,42	4,4,1	162	75	0.0427982	1	0.89,0.718,0.761	0.89,0.839,0.951	-0.104
31878	ENSMUSG00000052512	Nav2	chr7	+	49554214	49554259	49552839	49552905	49556909	49557070	31878	27,21,19	2,2,1	25,20,19	0,0,0	120	75	0.0161359	0.949823	0.894,0.868,0.922	1.0,1.0,1.0	-0.105
38799	ENSMUSG00000015968	Cacna1d	chr14	-	30089295	30089379	30082951	30082996	30089821	30089905	38799	18,14,15	0,2,7	7,11,19	1,0,2	159	75	0.0339888	1	1.0,0.768,0.503	0.768,1.0,0.818	-0.105
15708	ENSMUSG00000040690	Col16a1	chr4	+	130073068	130073116	130072825	130072885	130073239	130073293	15708	27,23,38	7,2,1	33,27,35	2,1,0	123	75	0.00525816	0.609704	0.702,0.875,0.959	0.91,0.943,1.0	-0.106
39133	ENSMUSG00000042104	Uggt2	chr14	-	118994945	118995072	118985038	118986913	118998096	118998213	39133	110,64,102	8,11,12	104,91,118	7,5,6	202	75	0.028657	1	0.836,0.684,0.759	0.847,0.871,0.88	-0.106
136	ENSMUSG00000025221	Kcnip2	chr19	-	45796278	45796332	45795579	45795704	45797090	45797186	136	17,11,14	2,1,1	27,18,17	0,0,1	129	75	0.0155678	0.934941	0.832,0.865,0.891	1.0,1.0,0.908	-0.107
40343	ENSMUSG00000033111	3830406C13Rik	chr14	+	12285387	12285468	12284221	12284257	12287269	12287393	40343	94,66,81	5,7,6	89,80,95	1,1,2	156	75	0.000147379	0.086333	0.9,0.819,0.866	0.977,0.975,0.958	-0.108
13853	ENSMUSG00000020184	Mdm2	chr10	-	117709653	117709784	117705154	117705229	117709945	117710028	13853	91,73,109	8,6,15	82,75,97	9,2,1	206	75	0.017231	0.98006	0.805,0.816,0.726	0.768,0.932,0.972	-0.108
35789	ENSMUSG00000041769	Ppp2r2d	chr7	+	138848458	138848665	138846859	138847083	138868409	138868507	35789	17,12,8	2,0,3	18,18,10	2,0,1	282	75	0.0256176	1	0.693,1.0,0.415	0.705,1.0,0.727	-0.108
37657	ENSMUSG00000112117	Rmst	chr10	-	92083873	92083973	92075512	92075673	92103705	92103936	37657	62,27,43	6,4,3	48,52,48	1,3,2	175	75	0.0433651	1	0.816,0.743,0.86	0.954,0.881,0.911	-0.109
24215	ENSMUSG00000031358	Msl3	chrX	-	168672262	168672345	168671794	168671890	168673727	168673898	24215	25,33,35	37,22,30	51,42,45	28,24,29	158	75	0.0467333	1	0.243,0.416,0.356	0.464,0.454,0.424	-0.109
44003	ENSMUSG00000043587	Pxylp1	chr9	-	96883534	96883632	96856367	96856499	96889358	96889433	44003	0,0,0	23,13,8	4,1,4	10,12,10	173	75	0.000384991	0.144114	0.0,0.0,0.0	0.148,0.035,0.148	-0.11
34785	ENSMUSG00000030990	Pgap2	chr7	+	102236093	102236346	102226270	102226445	102236447	102236542	34785	80,71,81	1,5,5	105,81,100	2,1,1	328	75	0.00988306	0.787296	0.948,0.765,0.787	0.923,0.949,0.958	-0.11
38841	ENSMUSG00000046152	Fut10	chr8	+	31225801	31225901	31201268	31201504	31235594	31236029	38841	0,3,0	3,9,11	3,1,4	7,3,8	175	75	0.0105014	0.81343	0.0,0.125,0.0	0.155,0.125,0.176	-0.11
34340	ENSMUSG00000030629	Zfand6	chr7	-	84652881	84653042	84634238	84634409	84679343	84679396	34340	32,30,21	0,3,3	40,35,45	2,1,0	236	75	0.0486108	1	1.0,0.761,0.69	0.864,0.918,1.0	-0.11
2920	ENSMUSG00000036552	Ermard	chr17	+	15059765	15059984	15059343	15059469	15061068	15061182	2920	93,67,82	5,4,3	87,64,78	0,2,1	294	75	0.00145019	0.326979	0.826,0.81,0.875	1.0,0.891,0.952	-0.111
23802	ENSMUSG00000025246	Tbl1x	chrX	+	77584793	77584859	77511213	77511269	77633545	77633640	23802	3,2,1	21,16,16	6,8,9	18,25,19	141	75	0.00240606	0.420738	0.071,0.062,0.032	0.151,0.145,0.201	-0.111
21008	ENSMUSG00000021767	Kat6b	chr14	+	21621954	21622087	21619217	21619299	21626718	21626840	21008	36,26,40	4,2,1	32,31,45	0,1,1	208	75	0.00517385	0.609704	0.764,0.824,0.935	1.0,0.918,0.942	-0.112
44013	ENSMUSG00000020319	Wdpcp	chr11	+	21648069	21648123	21572234	21572370	21652225	21652310	44013	2,1,0	9,5,7	4,3,1	6,7,7	129	75	0.0265539	1	0.114,0.104,0.0	0.279,0.199,0.077	-0.112
9846	ENSMUSG00000023286	Ube2j2	chr4	+	155946254	155946417	155943868	155944013	155949006	155949137	9846	108,98,116	13,11,15	124102111	4,6,11	238	75	0.0198013	1	0.724,0.737,0.709	0.907,0.843,0.761	-0.114
20955	ENSMUSG00000064181	Rab3ip	chr10	-	116928188	116928284	116919573	116919651	116937396	116937655	20955	93,56,72	54,35,54	102,83,111	35,41,44	171	75	0.00756761	0.708196	0.43,0.412,0.369	0.561,0.47,0.525	-0.115
5045	ENSMUSG00000042029	Ncapg2	chr12	+	116405701	116405877	116405401	116405461	116407197	116407310	5045	14,7,14	2,3,0	13,6,22	1,1,0	251	75	0.0101419	0.803294	0.677,0.411,1.0	0.795,0.642,1.0	-0.116
39568	ENSMUSG00000074217	Misp3	chr8	-	84010710	84010772	84010221	84010492	84011140	84012158	39568	24,22,34	1,2,3	21,28,33	0,0,0	137	75	0.00648415	0.668457	0.929,0.858,0.861	1.0,1.0,1.0	-0.117
38112	ENSMUSG00000034813	Grip1	chr10	+	119985473	119985629	119978437	119978607	119986331	119986484	38112	8,12,16	17,17,24	21,15,19	15,15,15	231	75	0.0205124	1	0.133,0.186,0.178	0.313,0.245,0.291	-0.117
34861	ENSMUSG00000044433	Camsap3	chr8	+	3600357	3600405	3599216	3599249	3600675	3600814	34861	5,4,11	12,20,26	26,16,10	24,26,25	123	75	0.0361894	1	0.203,0.109,0.205	0.398,0.273,0.196	-0.117
11289	ENSMUSG00000028573	Fggy	chr4	+	95800556	95800664	95769425	95769529	95837584	95837659	11289	38,30,24	5,6,2	36,22,25	2,2,1	183	75	0.0482311	1	0.757,0.672,0.831	0.881,0.818,0.911	-0.117
13108	ENSMUSG00000040412	5330417C22Rik	chr3	-	108491998	108492119	108488829	108489022	108536295	108536536	13108	43,44,49	2,3,2	18,29,33	0,0,0	196	75	0.00124358	0.293142	0.892,0.849,0.904	1.0,1.0,1.0	-0.118
39653	ENSMUSG00000086363	A330102I10Rik	chr13	+	29016709	29016879	29014471	29014534	29023175	29023212	39653	65,42,58	3,1,7	64,40,83	2,0,1	245	75	0.00186068	0.36815	0.869,0.928,0.717	0.907,1.0,0.962	-0.118
46493	ENSMUSG00000021458	Aopep	chr13	+	63301121	63301306	63298792	63298856	63301778	63302022	46493	7,0,16	20,24,14	17,12,11	20,7,16	260	75	0.0146815	0.922941	0.092,0.0,0.248	0.197,0.331,0.165	-0.118
37215	ENSMUSG00000052613	Pcdh15	chr10	+	74626146	74626155	74624204	74624423	74626686	74626842	37215	8,8,5	1,2,3	3,9,11	1,1,0	84	75	0.00673801	0.677834	0.877,0.781,0.598	0.728,0.889,1.0	-0.12
8697	ENSMUSG00000049606	Zfp644	chr5	-	106690670	106690877	106666784	106666845	106695642	106695699	8697	30,13,13	2,2,1	21,10,28	0,2,0	282	75	0.0211528	1	0.8,0.634,0.776	1.0,0.571,1.0	-0.12
23219	ENSMUSG00000087578	Ccdc142os	chr6	-	83107742	83107914	83106866	83107190	83108883	83108987	23219	21,17,17	2,2,1	25,13,27	1,1,0	247	75	0.0121869	0.857007	0.761,0.721,0.838	0.884,0.798,1.0	-0.121
31352	ENSMUSG00000051586	Mical3	chr6	-	120969354	120969492	120966053	120966116	120973402	120973647	31352	76,35,55	3,4,5	83,43,54	3,0,2	213	75	0.0224682	1	0.899,0.755,0.795	0.907,1.0,0.905	-0.121
30473	ENSMUSG00000000827	Tpd52l2	chr2	+	181511573	181511615	181508165	181508267	181513038	181513056	30473	144106143	37,31,42	154105164	23,16,21	117	75	0.000290549	0.119174	0.714,0.687,0.686	0.811,0.808,0.834	-0.122
16151	ENSMUSG00000010721	Lmbr1	chr5	-	29323801	29323824	29292822	29292949	29346766	29346906	16151	26,14,12	2,4,3	17,24,11	0,1,2	98	75	0.00918428	0.768133	0.909,0.728,0.754	1.0,0.948,0.808	-0.122
24888	ENSMUSG00000009772	Nuak2	chr1	+	132326205	132326229	132324952	132325073	132327696	132327848	24888	0,2,0	6,2,3	1,3,1	2,4,4	99	75	0.0256994	1	0.0,0.431,0.0	0.275,0.362,0.159	-0.122
27166	ENSMUSG00000031209	Heph	chrX	+	96459574	96459769	96456372	96456615	96462890	96463091	27166	112,53,53	7,1,3	70,58,57	1,0,0	270	75	4.7204e-05	0.0413636	0.816,0.936,0.831	0.951,1.0,1.0	-0.123
35725	ENSMUSG00000073805	Insyn2a	chr7	-	134899145	134899217	134881925	134884591	134917642	134918804	35725	32,21,34	2,3,3	32,34,37	0,1,1	147	75	0.00175939	0.358236	0.891,0.781,0.853	1.0,0.945,0.95	-0.123
40399	ENSMUSG00000021772	Nkiras1	chr14	+	18276825	18276968	18271185	18271323	18278303	18278545	40399	24,14,18	1,1,2	16,9,16	0,0,1	218	75	0.0386819	1	0.892,0.828,0.756	1.0,1.0,0.846	-0.123
24191	ENSMUSG00000097881	Celrr	chr1	+	121113757	121113861	121087470	121087556	121119857	121120956	24191	4,1,1	2,0,2	4,5,0	0,0,1	179	75	0.00410707	0.538613	0.456,1.0,0.173	1.0,1.0,0.0	-0.124
35408	ENSMUSG00000090386	Mir99ahg	chr16	+	77670352	77670560	77596898	77596959	77691234	77691403	35408	11,10,10	1,1,1	9,5,17	0,1,0	283	75	0.00440732	0.560821	0.745,0.726,0.726	1.0,0.57,1.0	-0.124
5290	ENSMUSG00000047415	Gpr68	chr12	-	100887983	100888072	100876684	100879412	100899242	100899498	5290	14,9,20	1,1,3	17,13,17	2,0,0	164	75	0.0206466	1	0.865,0.805,0.753	0.795,1.0,1.0	-0.124
31440	ENSMUSG00000025085	Ablim1	chr19	-	57059084	57059204	57044880	57044972	57061252	57061382	31440	49,52,54	12,9,7	43,55,54	4,5,5	195	75	0.0416986	1	0.611,0.69,0.748	0.805,0.809,0.806	-0.124
35678	ENSMUSG00000014767	Tbp	chr17	+	15501311	15501357	15499900	15500024	15502964	15503128	35678	2,6,1	17,28,17	11,7,7	23,14,29	121	75	0.0080832	0.728168	0.068,0.117,0.035	0.229,0.237,0.13	-0.125
36717	ENSMUSG00000019823	Mical1	chr10	+	41478427	41478635	41478009	41478314	41478962	41479067	36717	20,29,26	2,1,2	15,20,24	0,0,2	283	75	0.0242032	1	0.726,0.885,0.775	1.0,1.0,0.761	-0.125
12664	ENSMUSG00000042870	Tom1	chr8	+	75051507	75051657	75033752	75033827	75054576	75054693	12664	31,26,30	1,2,2	43,28,29	1,0,0	225	75	0.0141898	0.906146	0.912,0.813,0.833	0.935,1.0,1.0	-0.126
33787	ENSMUSG00000059456	Ptk2b	chr14	-	66163024	66163150	66158530	66158677	66165263	66165329	33787	15,13,22	2,1,5	18,13,16	0,2,1	201	75	0.0226506	1	0.737,0.829,0.621	1.0,0.708,0.857	-0.126
21011	ENSMUSG00000021767	Kat6b	chr14	+	21624832	21625215	21619217	21619299	21626718	21626840	21011	36,38,56	4,2,1	38,20,41	0,1,1	458	75	0.00378148	0.530177	0.596,0.757,0.902	1.0,0.766,0.87	-0.127
25268	ENSMUSG00000036009	Mettl25	chr10	-	105832850	105833015	105825997	105826591	105841075	105841378	25268	30,27,43	4,1,1	31,22,27	1,0,0	240	75	0.00389735	0.535114	0.701,0.894,0.931	0.906,1.0,1.0	-0.127
23980	ENSMUSG00000035131	Brinp3	chr1	+	146498762	146498835	146497703	146497740	146514667	146517554	23980	3,4,5	10,10,22	10,12,5	13,13,11	148	75	0.0149231	0.929526	0.132,0.169,0.103	0.28,0.319,0.187	-0.127
29308	ENSMUSG00000015027	Galns	chr8	-	122605139	122605263	122604138	122604213	122611227	122611404	29308	32,26,30	3,2,1	37,21,32	1,0,0	199	75	0.00296625	0.47259	0.801,0.83,0.919	0.933,1.0,1.0	-0.128
33801	ENSMUSG00000051504	Siglech	chr7	+	55768886	55769165	55768183	55768721	55771602	55771696	33801	64,39,40	4,4,1	40,35,50	2,0,1	354	75	0.013109	0.872937	0.772,0.674,0.894	0.809,1.0,0.914	-0.128
11294	ENSMUSG00000028573	Fggy	chr4	+	95844072	95844193	95837584	95837659	95849581	95849676	11294	47,58,46	5,7,7	53,46,65	1,3,5	196	75	0.0261506	1	0.782,0.76,0.715	0.953,0.854,0.833	-0.128
14473	ENSMUSG00000032839	Trpc1	chr9	-	95736819	95736921	95732006	95732209	95743196	95743351	14473	77,46,46	20,16,16	66,41,71	11,8,13	177	75	0.0328677	1	0.62,0.549,0.549	0.718,0.685,0.698	-0.128
19442	ENSMUSG00000026395	Ptprc	chr1	-	138117753	138117894	138116953	138117025	138126302	138126326	19442	1,0,0	3,3,3	3,3,1	5,3,5	216	75	0.00318835	0.491719	0.104,0.0,0.0	0.172,0.258,0.065	-0.13
41438	ENSMUSG00000021982	Cdadc1	chr14	-	59564517	59564595	59559387	59560921	59573646	59573836	41438	7,6,10	5,0,0	8,8,9	0,1,0	153	75	0.0373398	1	0.407,1.0,1.0	1.0,0.797,1.0	-0.13
39283	ENSMUSG00000031860	Pbx4	chr8	+	69866467	69866603	69859079	69859153	69870028	69870182	39283	30,34,30	2,1,2	55,20,37	0,0,0	211	75	0.0488882	1	0.842,0.924,0.842	1.0,1.0,1.0	-0.131
15739	ENSMUSG00000009621	Vav2	chr2	-	27268150	27268237	27267229	27267384	27268898	27269022	15739	73,44,74	8,8,12	62,67,81	7,4,1	162	75	0.00630508	0.657023	0.809,0.718,0.741	0.804,0.886,0.974	-0.132
5228	ENSMUSG00000021111	Papola	chr12	+	105833099	105833162	105829056	105829277	105834709	105834757	5228	184,95,111	79,42,53	162138142	35,36,42	138	75	0.000469823	0.161737	0.559,0.551,0.532	0.716,0.676,0.648	-0.133
35662	ENSMUSG00000074305	Peak1	chr9	-	56374375	56374439	56318662	56318820	56417940	56418042	35662	25,15,23	3,0,5	23,17,26	0,0,1	139	75	0.000230352	0.100005	0.818,1.0,0.713	1.0,1.0,0.933	-0.134
23373	ENSMUSG00000039254	Pomt1	chr2	+	32247536	32247629	32246014	32246110	32248614	32248691	23373	44,29,42	3,2,3	54,42,55	0,0,0	168	75	0.000182019	0.092947	0.868,0.866,0.862	1.0,1.0,1.0	-0.135
19260	ENSMUSG00000044876	Zfp444	chr7	+	6173981	6174101	6172512	6172574	6183789	6184202	19260	45,29,31	6,2,2	35,32,30	1,0,1	195	75	0.000429666	0.151983	0.743,0.848,0.856	0.931,1.0,0.92	-0.135
26217	ENSMUSG00000023008	Fmnl3	chr15	-	99318917	99319017	99317224	99318372	99319130	99319254	26217	28,36,34	5,1,3	34,33,38	2,0,0	175	75	0.000625394	0.196038	0.706,0.939,0.829	0.879,1.0,1.0	-0.135
745	ENSMUSG00000024843	Chka	chr19	+	3882009	3882120	3864647	3864759	3884471	3884585	745	4,0,2	19,13,20	5,7,5	12,8,15	186	75	0.00133788	0.307042	0.078,0.0,0.039	0.144,0.261,0.118	-0.135
27573	ENSMUSG00000107476	Zfp862-ps	chr6	+	48515236	48515356	48514151	48514326	48527444	48527549	27573	31,19,29	2,2,2	19,11,22	0,0,1	195	75	0.00284999	0.459767	0.856,0.785,0.848	1.0,1.0,0.894	-0.135
4076	ENSMUSG00000023009	Nckap5l	chr15	-	99436026	99436087	99434039	99434189	99457631	99457748	4076	21,15,11	1,3,2	18,15,16	0,0,2	136	75	0.00908983	0.765873	0.921,0.734,0.752	1.0,1.0,0.815	-0.136
7945	ENSMUSG00000087380	2210408F21Rik	chr6	+	31285002	31285120	31277847	31277955	31335990	31336062	7945	55,58,64	8,6,12	72,55,62	3,4,4	193	75	0.00717854	0.693651	0.728,0.79,0.675	0.903,0.842,0.858	-0.137
19465	ENSMUSG00000024505	Dtwd2	chr18	-	49723621	49723814	49700258	49700387	49724112	49724207	19465	11,23,32	1,4,4	44,17,12	0,2,1	268	75	0.0075256	0.7077	0.755,0.617,0.691	1.0,0.704,0.771	-0.137
11514	ENSMUSG00000045083	Lingo2	chr4	-	35765049	35765156	35707405	35710013	36056641	36056804	11514	2,3,3	0,2,2	3,4,7	1,1,0	182	75	0.00836405	0.737951	1.0,0.382,0.382	0.553,0.622,1.0	-0.137
4434	ENSMUSG00000075555	Gm10863	chr15	+	79210190	79210249	79166040	79166179	79216109	79216168	4434	6,11,11	0,1,4	9,11,13	0,0,1	134	75	0.0131698	0.874887	1.0,0.86,0.606	1.0,1.0,0.879	-0.138
7754	ENSMUSG00000094152	Slc6a16	chr7	+	45268772	45268932	45268447	45268649	45272821	45273367	7754	8,7,9	1,3,0	4,4,6	0,1,0	235	75	0.0350864	1	0.719,0.427,1.0	1.0,0.561,1.0	-0.138
28322	ENSMUSG00000034757	Tmub2	chr11	+	102285979	102286116	102284950	102285088	102287307	102287391	28322	4,3,5	25,23,24	9,11,12	13,13,23	212	75	0.000123647	0.078153	0.054,0.044,0.069	0.197,0.23,0.156	-0.139
21405	ENSMUSG00000039648	Kyat1	chr2	-	30197956	30198159	30194053	30194112	30205632	30205801	21405	43,45,44	17,14,21	63,44,56	12,14,10	278	75	0.0371051	1	0.406,0.464,0.361	0.586,0.459,0.602	-0.139
4251	ENSMUSG00000062760	Shisal1	chr15	-	84435144	84435282	84420136	84420232	84446998	84447097	4251	4,0,0	9,2,4	0,2,7	3,2,6	213	75	0.0440629	1	0.135,0.0,0.0	0.0,0.26,0.291	-0.139
36580	ENSMUSG00000024381	Bin1	chr18	+	32429699	32429723	32426223	32426352	32431982	32432093	36580	1,2,0	2,0,2	0,3,2	1,1,0	99	75	0.00407619	0.538224	0.275,1.0,0.0	0.0,0.694,1.0	-0.14
43957	ENSMUSG00000020173	Cobl	chr11	-	12365104	12365179	12343743	12343917	12369593	12369640	43957	31,39,36	26,23,30	54,36,50	22,13,24	150	75	0.0124087	0.857837	0.373,0.459,0.375	0.551,0.581,0.51	-0.145
25689	ENSMUSG00000057378	Ryr3	chr2	-	112717998	112718129	112712219	112712540	112728846	112728928	25689	42,35,32	1,1,8	50,24,54	0,1,0	206	75	0.000106709	0.073469	0.939,0.927,0.593	1.0,0.897,1.0	-0.146
31285	ENSMUSG00000030172	Erc1	chr6	-	119734080	119734092	119722172	119722308	119743287	119743481	31285	25,29,24	22,10,13	35,38,31	15,8,7	87	75	0.0375801	1	0.495,0.714,0.614	0.668,0.804,0.792	-0.147
22865	ENSMUSG00000039089	L3mbtl3	chr10	-	26344176	26344251	26342507	26342667	26344611	26344723	22865	19,9,14	34,22,23	24,27,20	23,25,17	150	75	0.00547439	0.612826	0.218,0.17,0.233	0.343,0.351,0.37	-0.148
7936	ENSMUSG00000087380	2210408F21Rik	chr6	+	31277847	31277955	31220350	31220519	31328288	31328360	7936	38,25,23	5,1,2	25,43,38	0,0,1	183	75	0.000185711	0.0929907	0.757,0.911,0.825	1.0,1.0,0.94	-0.149
20572	ENSMUSG00000028613	Lrp8	chr4	+	107846238	107846619	107843215	107843344	107847443	107847566	20572	103,72,104	9,11,16	142,92,103	8,7,7	456	75	0.0215395	1	0.653,0.518,0.517	0.745,0.684,0.708	-0.15
19131	ENSMUSG00000032311	Nrg4	chr9	-	55239431	55239494	55236439	55236519	55242060	55242207	19131	5,2,3	2,2,1	3,0,2	0,1,0	138	75	0.00224699	0.408656	0.576,0.352,0.62	1.0,0.0,1.0	-0.151
18888	ENSMUSG00000036817	Sun1	chr5	+	139230772	139230838	139229752	139229944	139233470	139233569	18888	21,24,17	1,3,2	36,23,16	0,0,0	141	75	0.00267541	0.446551	0.918,0.81,0.819	1.0,1.0,1.0	-0.151
18825	ENSMUSG00000025144	Cenpx	chr11	-	120711843	120711895	120711702	120711756	120713692	120713738	18825	35,18,28	13,8,20	34,31,28	8,6,10	127	75	0.0373001	1	0.614,0.571,0.453	0.715,0.753,0.623	-0.151
15837	ENSMUSG00000021981	Cab39l	chr14	+	59479043	59479184	59461634	59461702	59496802	59496944	15837	100,59,45	69,47,59	187,104,69	61,49,42	216	75	0.000839367	0.231162	0.335,0.304,0.209	0.516,0.424,0.363	-0.152
8649	ENSMUSG00000021918	Nek4	chr14	+	30974307	30974358	30970162	30970564	30975222	30975372	8649	13,6,12	56,34,33	22,14,24	25,25,40	126	75	0.000265307	0.111187	0.121,0.095,0.178	0.344,0.25,0.263	-0.154
27716	ENSMUSG00000040648	Ppip5k2	chr1	-	97716541	97716604	97713003	97713144	97719833	97719906	27716	51,38,55	61,49,55	53,49,74	44,30,32	138	75	0.00244087	0.423919	0.312,0.297,0.352	0.396,0.47,0.557	-0.154
31419	ENSMUSG00000040613	Apobec1	chr6	-	122588144	122588172	122581352	122581750	122591086	122591204	31419	10,4,11	1,1,3	4,6,11	0,1,0	103	75	0.0119891	0.852863	0.879,0.744,0.728	1.0,0.814,1.0	-0.154
24427	ENSMUSG00000097585	E230029C05Rik	chr7	+	89983222	89983425	89980722	89981329	89985766	89985867	24427	2,0,0	3,3,3	2,1,3	1,5,3	278	75	0.0259284	1	0.152,0.0,0.0	0.35,0.051,0.212	-0.154
31049	ENSMUSG00000030271	Ogg1	chr6	+	113333341	113333492	113331770	113331952	113333630	113333680	31049	38,28,42	3,2,4	36,26,58	1,0,1	226	75	0.000459924	0.159755	0.808,0.823,0.777	0.923,1.0,0.951	-0.155
2459	ENSMUSG00000048440	Cyp4f16	chr17	+	32540270	32540415	32536994	32537196	32542737	32542791	2459	31,26,27	3,2,5	30,28,24	1,1,1	220	75	0.0113392	0.832751	0.779,0.816,0.648	0.911,0.905,0.891	-0.155
28665	ENSMUSG00000032425	Zfp949	chr9	+	88552715	88552861	88548198	88548300	88554375	88554544	28665	16,14,35	2,3,3	19,16,26	2,1,0	221	75	0.0199257	1	0.731,0.613,0.798	0.763,0.844,1.0	-0.155
18828	ENSMUSG00000025144	Cenpx	chr11	-	120712439	120712712	120711702	120711756	120713692	120713732	18828	34,46,57	13,8,20	63,40,56	8,6,10	348	75	0.0328915	1	0.36,0.553,0.381	0.629,0.59,0.547	-0.157
31981	ENSMUSG00000035158	Mitf	chr6	+	97941052	97941302	97807051	97807287	97993126	97993354	31981	29,41,60	1,2,4	78,42,47	1,0,0	325	75	0.000406877	0.149405	0.87,0.826,0.776	0.947,1.0,1.0	-0.158
2518	ENSMUSG00000041119	Pde9a	chr17	+	31460178	31460249	31459900	31460005	31461570	31461727	2518	16,13,30	0,3,3	32,17,37	0,0,0	146	75	0.00381393	0.532027	1.0,0.69,0.837	1.0,1.0,1.0	-0.158
4547	ENSMUSG00000022568	Scrib	chr15	-	76047921	76047996	76047620	76047672	76048114	76048152	4547	32,24,32	20,14,11	38,45,37	14,11,7	150	75	0.0328926	1	0.444,0.462,0.593	0.576,0.672,0.725	-0.158
15642	ENSMUSG00000025925	Terf1	chr1	+	15815885	15815972	15813040	15813162	15818933	15819083	15642	52,39,35	3,3,6	36,49,33	0,1,0	162	75	1.60987e-05	0.022989	0.889,0.858,0.73	1.0,0.958,1.0	-0.16
32305	ENSMUSG00000040899	Ccr6	chr17	+	8251918	8252120	8245107	8245198	8255962	8257127	32305	2,4,0	8,4,4	3,2,8	2,4,4	277	75	0.0307715	1	0.063,0.213,0.0	0.289,0.119,0.351	-0.161
24386	ENSMUSG00000001870	Ltbp1	chr17	+	75348743	75348869	75327196	75327322	75352686	75352830	24386	10,5,11	2,1,1	7,12,9	0,1,1	201	75	0.0404804	1	0.651,0.651,0.804	1.0,0.817,0.771	-0.161
45903	ENSMUSG00000020734	Grin2c	chr11	-	115266078	115266313	115260733	115261244	115266419	115266591	45903	9,6,9	1,2,3	3,8,6	1,0,1	310	75	0.00605458	0.649074	0.685,0.421,0.421	0.421,1.0,0.592	-0.162
2429	ENSMUSG00000024330	Col11a2	chr17	+	34046439	34046502	34044818	34045010	34049618	34049678	2429	0,0,0	6,3,8	1,1,4	6,10,4	138	75	0.00958402	0.783843	0.0,0.0,0.0	0.083,0.052,0.352	-0.162
43543	ENSMUSG00000006411	Nectin4	chr1	+	171386159	171386234	171385662	171385738	171386580	171388287	43543	33,15,40	12,10,12	49,24,33	8,7,6	150	75	0.0438199	1	0.579,0.429,0.625	0.754,0.632,0.733	-0.162
4566	ENSMUSG00000055762	Eef1d	chr15	-	75905885	75905900	75901131	75901255	75909459	75909547	4566	2,1,1	1,3,2	2,1,0	1,0,1	90	75	0.0237889	1	0.625,0.217,0.294	0.625,1.0,0.0	-0.163
5771	ENSMUSG00000034761	Map4k5	chr12	-	69820939	69820942	69818383	69818498	69822802	69822863	5771	45,23,42	23,26,32	44,26,35	15,6,21	78	75	0.0293171	1	0.653,0.46,0.558	0.738,0.806,0.616	-0.163
13442	ENSMUSG00000028184	Adgrl2	chr3	-	148820972	148821054	148820450	148820468	148822954	148823051	13442	9,5,7	4,1,1	6,8,12	1,0,2	157	75	0.0449993	1	0.518,0.705,0.77	0.741,1.0,0.741	-0.163
31982	ENSMUSG00000035158	Mitf	chr6	+	97941052	97941302	97929798	97929933	97993126	97993354	31982	22,37,58	1,4,3	76,41,38	0,2,0	325	75	0.000695295	0.211085	0.835,0.681,0.817	1.0,0.826,1.0	-0.164
31124	ENSMUSG00000030314	Atg7	chr6	+	114646936	114647057	114643126	114643150	114672790	114672843	31124	8,3,2	10,11,8	8,6,7	5,6,8	196	75	0.0417081	1	0.234,0.094,0.087	0.38,0.277,0.251	-0.164
13419	ENSMUSG00000000693	Loxl3	chr6	+	83044114	83044171	83038399	83038609	83047987	83048207	13419	0,0,0	1,3,3	1,2,2	4,5,5	132	75	0.0146977	0.922941	0.0,0.0,0.0	0.124,0.185,0.185	-0.165
2703	ENSMUSG00000024186	Rgs11	chr17	+	26208163	26208302	26207758	26207874	26210456	26210539	2703	79,45,81	8,12,7	90,65,86	4,5,2	214	75	0.00405181	0.538224	0.776,0.568,0.802	0.887,0.82,0.938	-0.166
23697	ENSMUSG00000013629	Cad	chr5	+	31075470	31075521	31075088	31075185	31075808	31075853	23697	6,0,1	17,21,19	8,8,2	11,9,21	126	75	0.00603615	0.649074	0.174,0.0,0.03	0.302,0.346,0.054	-0.166
33632	ENSMUSG00000050565	Tor1aip2	chr1	+	156041074	156041134	156035771	156036091	156059410	156059587	33632	13,9,9	3,1,1	9,4,12	0,0,1	135	75	0.00684976	0.677834	0.707,0.833,0.833	1.0,1.0,0.87	-0.166
8686	ENSMUSG00000049606	Zfp644	chr5	-	106679679	106679743	106666784	106666845	106695642	106695699	8686	5,6,2	2,2,1	7,1,4	0,2,0	139	75	0.0169939	0.973575	0.574,0.618,0.519	1.0,0.212,1.0	-0.167
39090	ENSMUSG00000026765	Lypd6b	chr2	+	49863810	49863906	49787687	49787773	49930924	49930984	39090	28,19,21	3,3,4	26,16,18	2,0,1	171	75	0.00702724	0.684198	0.804,0.735,0.697	0.851,1.0,0.888	-0.168
31437	ENSMUSG00000025085	Ablim1	chr19	-	57051129	57051234	57044880	57044972	57061252	57061382	31437	35,34,42	12,9,7	51,36,44	4,5,5	180	75	0.0134622	0.881584	0.549,0.612,0.714	0.842,0.75,0.786	-0.168
41436	ENSMUSG00000071350	Setdb2	chr14	-	59437436	59437765	59431142	59431268	59440586	59440875	41436	38,37,28	3,2,4	34,30,27	1,1,1	404	75	0.0386147	1	0.702,0.774,0.565	0.863,0.848,0.834	-0.168
45186	ENSMUSG00000010080	Epn3	chr11	-	94494092	94494173	94493772	94493904	94494933	94495052	45186	18,3,3	34,21,22	24,13,8	13,17,35	156	75	0.0333515	1	0.203,0.064,0.062	0.47,0.269,0.099	-0.17
7663	ENSMUSG00000075569	Rsph10b	chr5	+	143961146	143961261	143959679	143959869	143963248	143963328	7663	23,9,18	4,1,2	33,27,15	2,1,0	190	75	0.0111868	0.828236	0.694,0.78,0.78	0.867,0.914,1.0	-0.176
24222	ENSMUSG00000038677	Scube3	chr17	+	28165986	28166148	28165426	28165642	28166356	28166524	24222	11,9,6	2,3,0	13,6,16	0,1,0	237	75	0.0023898	0.420738	0.635,0.487,1.0	1.0,0.655,1.0	-0.178
22261	ENSMUSG00000062949	Atp11c	chrX	-	60229147	60229252	60223289	60225793	60236556	60236710	22261	38,22,30	9,9,7	67,52,34	4,6,7	180	75	0.0152059	0.931245	0.638,0.505,0.641	0.875,0.783,0.669	-0.181
15035	ENSMUSG00000036202	Rif1	chr2	+	52074246	52074325	52073136	52073253	52076080	52076177	15035	20,25,14	6,3,6	23,35,32	4,1,3	154	75	0.0237198	1	0.619,0.802,0.532	0.737,0.945,0.839	-0.189
21745	ENSMUSG00000036353	P2ry12	chr3	-	59220218	59220283	59219933	59220096	59227450	59227581	21745	5,4,12	3,2,2	5,5,12	1,1,1	140	75	0.0408671	1	0.472,0.517,0.763	0.728,0.728,0.865	-0.19
4422	ENSMUSG00000042564	Fam227a	chr15	-	79643947	79644017	79643291	79643371	79648736	79648819	4422	0,0,0	7,3,5	2,1,4	4,4,6	145	75	0.000380859	0.144114	0.0,0.0,0.0	0.205,0.115,0.256	-0.192
26464	ENSMUSG00000031808	Slc27a1	chr8	+	71569341	71569448	71568926	71569023	71570720	71570888	26464	42,24,14	11,15,11	30,31,49	9,6,10	182	75	0.0324799	1	0.611,0.397,0.344	0.579,0.68,0.669	-0.192
26437	ENSMUSG00000106918	Mrpl33	chr5	+	31629615	31629720	31616380	31616487	31650302	31650484	26437	9,5,5	1,2,1	7,9,10	1,0,1	180	75	0.032796	1	0.789,0.51,0.676	0.745,1.0,0.806	-0.192
7755	ENSMUSG00000094152	Slc6a16	chr7	+	45272490	45272653	45268447	45268649	45272821	45273365	7755	10,8,9	1,3,0	13,12,11	0,1,0	238	75	0.0428935	1	0.759,0.457,1.0	1.0,0.791,1.0	-0.192
46354	ENSMUSG00000055436	Srsf11	chr3	-	158024697	158024761	158023408	158024231	158026724	158026858	46354	20,21,24	7,5,6	32,32,27	5,3,1	139	75	0.011227	0.828236	0.607,0.694,0.683	0.775,0.852,0.936	-0.193
3750	ENSMUSG00000022779	Top3b	chr16	+	16875068	16875155	16870839	16871055	16877831	16878016	3750	2,1,2	7,11,20	7,7,5	6,9,11	162	75	0.000226343	0.100005	0.117,0.04,0.044	0.351,0.265,0.174	-0.196
12071	ENSMUSG00000028641	P3h1	chr4	+	119239705	119239761	119238645	119238785	119241116	119241206	12071	0,1,3	3,8,11	3,6,6	8,10,6	131	75	0.00547403	0.612826	0.0,0.067,0.135	0.177,0.256,0.364	-0.198
25848	ENSMUSG00000005968	Tuft1	chr3	-	94639394	94639469	94638924	94639026	94658724	94658871	25848	0,0,0	8,6,4	0,3,2	6,2,5	150	75	0.035349	1	0.0,0.0,0.0	0.0,0.429,0.167	-0.199
18267	ENSMUSG00000010651	Acaa1b	chr9	-	119153669	119153712	119151815	119151914	119153925	119154005	18267	2,0,0	5,2,3	2,1,3	4,3,3	118	75	0.00689338	0.678013	0.203,0.0,0.0	0.241,0.175,0.389	-0.201
38732	ENSMUSG00000021280	Exoc3l4	chr12	+	111418759	111418864	111417016	111417754	111421498	111421583	38732	18,13,12	1,4,8	23,9,22	1,1,3	180	75	0.0375729	1	0.882,0.575,0.385	0.906,0.789,0.753	-0.202
9524	ENSMUSG00000073102	Drc1	chr5	+	30345490	30345674	30342667	30342780	30347055	30347193	9524	17,24,32	2,2,1	41,36,17	0,0,0	259	75	0.0129319	0.870162	0.711,0.777,0.903	1.0,1.0,1.0	-0.203
2711	ENSMUSG00000024177	Nme4	chr17	-	26092506	26092557	26091733	26092152	26093616	26093729	2711	0,0,0	6,2,3	4,1,0	3,3,7	126	75	0.0298639	1	0.0,0.0,0.0	0.442,0.166,0.0	-0.203
34134	ENSMUSG00000108778	Gm20083	chr7	+	73187070	73187186	73185743	73185971	73188607	73189014	34134	5,2,0	1,0,3	2,1,1	0,1,0	191	75	0.00505673	0.60175	0.663,1.0,0.0	1.0,0.282,1.0	-0.206
16697	ENSMUSG00000097325	Gm16897	chr1	-	194974853	194975018	194959377	194959498	194976103	194976960	16697	5,5,0	0,1,2	1,4,1	1,0,0	240	75	0.0278028	1	1.0,0.61,0.0	0.238,1.0,1.0	-0.209
40187	ENSMUSG00000001482	Def8	chr8	+	123447316	123447363	123446097	123446184	123447787	123447912	40187	0,0,0	3,3,4	1,1,1	2,2,3	122	75	0.0433469	1	0.0,0.0,0.0	0.235,0.235,0.17	-0.213
42810	ENSMUSG00000036466	Megf11	chr9	+	64690001	64690130	64685879	64686026	64691794	64691923	42810	26,15,19	2,3,1	25,19,19	0,0,0	204	75	0.000854025	0.232732	0.827,0.648,0.875	1.0,1.0,1.0	-0.217
343	ENSMUSG00000040929	Rfx3	chr19	-	27982853	27982946	27923207	27923266	28010971	28011045	343	2,0,5	7,3,11	4,5,8	7,4,6	168	75	0.0200658	1	0.113,0.0,0.169	0.203,0.358,0.373	-0.217
2460	ENSMUSG00000048440	Cyp4f16	chr17	+	32540270	32540415	32536994	32537196	32542876	32543004	2460	23,19,19	8,5,4	20,18,20	2,1,3	220	75	0.0210895	1	0.495,0.564,0.618	0.773,0.86,0.694	-0.217
3752	ENSMUSG00000022779	Top3b	chr16	+	16875071	16875155	16870786	16871055	16877831	16878016	3752	2,1,2	7,11,20	9,7,5	6,9,11	159	75	0.000112889	0.075044	0.119,0.041,0.045	0.414,0.268,0.177	-0.218
35790	ENSMUSG00000041769	Ppp2r2d	chr7	+	138860836	138860909	138846619	138846704	138865020	138865117	35790	1,0,1	7,3,10	3,4,3	4,4,8	148	75	0.000201123	0.098158	0.068,0.0,0.048	0.275,0.336,0.16	-0.218
31066	ENSMUSG00000030276	Ttll3	chr6	+	113401301	113401497	113399663	113399771	113405298	113405447	31066	39,15,17	2,1,3	34,40,25	0,1,0	271	75	0.00085714	0.232732	0.844,0.806,0.611	1.0,0.917,1.0	-0.219
41161	ENSMUSG00000049295	Zfp219	chr14	-	52014947	52015052	52009969	52010058	52019747	52019995	41161	9,12,12	1,1,2	9,6,11	0,0,0	180	75	0.0357393	1	0.789,0.833,0.714	1.0,1.0,1.0	-0.221
33475	ENSMUSG00000085385	Snhg17	chr2	-	158358204	158358340	158357197	158357263	158359181	158359432	33475	3,2,1	7,5,7	6,3,3	5,6,1	211	75	0.0496659	1	0.132,0.124,0.048	0.299,0.151,0.516	-0.221
28879	ENSMUSG00000110234	Gm45799	chr7	+	105674150	105674288	105673819	105674044	105674419	105674471	28879	4,3,9	3,1,1	6,1,1	0,1,0	213	75	0.000726731	0.215488	0.319,0.514,0.76	1.0,0.26,1.0	-0.222
18392	ENSMUSG00000028073	Pear1	chr3	-	87763259	87763358	87760223	87760385	87768877	87768935	18392	5,6,11	1,1,2	11,7,8	0,0,1	174	75	0.0010458	0.253596	0.683,0.721,0.703	1.0,1.0,0.775	-0.223
34706	ENSMUSG00000108866	Gm35082	chr7	+	100676117	100676310	100675087	100675163	100677311	100677380	34706	7,8,5	4,4,0	5,2,12	0,1,0	268	75	0.000190624	0.0942269	0.329,0.359,1.0	1.0,0.359,1.0	-0.224
7946	ENSMUSG00000087380	2210408F21Rik	chr6	+	31328288	31328360	31277847	31277955	31335990	31336062	7946	30,18,19	8,6,12	30,28,26	3,4,4	147	75	0.0049316	0.588677	0.657,0.605,0.447	0.836,0.781,0.768	-0.225
41547	ENSMUSG00000085984	1700001G11Rik	chr14	-	66296492	66296677	66295954	66296144	66296808	66296940	41547	0,0,1	1,3,8	5,1,0	1,2,3	260	75	0.0288365	1	0.0,0.0,0.035	0.591,0.126,0.0	-0.227
2461	ENSMUSG00000048440	Cyp4f16	chr17	+	32542737	32542791	32536994	32537196	32542876	32543004	2461	8,7,12	8,5,4	6,9,10	2,1,3	129	75	0.0482636	1	0.368,0.449,0.636	0.636,0.84,0.66	-0.228
25272	ENSMUSG00000036009	Mettl25	chr10	-	105836126	105836220	105832850	105833015	105841075	105841371	25272	9,8,10	5,7,8	18,8,17	2,3,8	169	75	0.0467138	1	0.444,0.337,0.357	0.8,0.542,0.485	-0.23
8509	ENSMUSG00000063889	Crem	chr18	-	3287903	3288092	3276693	3276729	3295039	3295182	8509	13,17,18	2,5,5	18,24,18	3,1,1	264	75	0.0236481	1	0.649,0.491,0.506	0.63,0.872,0.836	-0.231
5291	ENSMUSG00000047415	Gpr68	chr12	-	100887983	100888072	100876684	100879412	100908098	100908181	5291	20,7,13	2,2,2	17,16,14	1,0,0	164	75	0.000754531	0.218734	0.821,0.615,0.748	0.886,1.0,1.0	-0.234
15297	ENSMUSG00000028910	Mecr	chr4	+	131852323	131852425	131843492	131843678	131857756	131857900	15297	4,1,6	2,1,1	2,1,6	1,0,1	177	75	0.0106337	0.817037	0.459,0.298,0.718	0.459,1.0,0.718	-0.234
40545	ENSMUSG00000021733	Slc4a7	chr14	+	14742413	14742782	14739724	14739874	14745967	14746083	40545	26,26,31	2,1,3	32,32,17	0,1,0	444	75	0.00034181	0.137279	0.687,0.815,0.636	1.0,0.844,1.0	-0.235
42521	ENSMUSG00000032267	Usp28	chr9	+	49033576	49033672	49032213	49032353	49035592	49035771	42521	16,16,6	13,5,8	14,24,19	3,5,7	171	75	0.0284903	1	0.351,0.584,0.248	0.672,0.678,0.543	-0.237
31964	ENSMUSG00000032712	Resf1	chr6	+	149317634	149317708	149310321	149310377	149324731	149324800	31964	8,6,4	1,1,4	7,5,9	0,0,3	149	75	0.0311707	1	0.801,0.751,0.335	1.0,1.0,0.602	-0.238
32871	ENSMUSG00000014329	Bicc1	chr10	-	70927714	70927794	70925101	70925378	70930590	70930690	32871	8,5,7	9,7,11	9,13,15	4,6,8	155	75	0.00879655	0.752017	0.301,0.257,0.235	0.521,0.512,0.476	-0.239
27851	ENSMUSG00000032067	Pts	chr9	-	50526869	50527016	50524722	50524779	50528556	50528645	27851	10,6,11	9,11,5	17,12,15	6,2,7	222	75	0.0266602	1	0.273,0.156,0.426	0.489,0.67,0.42	-0.241
36865	ENSMUSG00000038215	Cep44	chr8	-	56550062	56550121	56549224	56549384	56550544	56551047	36865	4,2,3	2,3,0	7,2,1	0,1,0	134	75	0.0015932	0.346493	0.528,0.272,1.0	1.0,0.528,1.0	-0.243
2973	ENSMUSG00000023873	1700010I14Rik	chr17	+	9001769	9001945	9001127	9001186	9005191	9005245	2973	10,6,4	1,2,1	11,9,11	0,1,1	251	75	0.0144775	0.916576	0.749,0.473,0.544	1.0,0.729,0.767	-0.243
3785	ENSMUSG00000018830	Myh11	chr16	-	14198049	14198088	14194899	14195184	14200694	14200867	3785	4,3,2	8,9,15	6,9,4	2,12,8	114	75	0.0251276	1	0.248,0.18,0.081	0.664,0.33,0.248	-0.244
28737	ENSMUSG00000085998	AW822252	chrX	-	53715881	53715990	53715266	53715403	53716220	53716578	28737	3,0,0	0,1,1	2,1,1	1,0,1	184	75	0.0218806	1	1.0,0.0,0.0	0.449,1.0,0.29	-0.246
7667	ENSMUSG00000075569	Rsph10b	chr5	+	143979857	143979948	143977046	143977166	143983903	143984102	7667	11,4,9	2,2,1	17,12,6	0,0,1	166	75	0.00234089	0.418254	0.713,0.475,0.803	1.0,1.0,0.731	-0.247
46549	ENSMUSG00000071291	Zfp58	chr13	-	67496184	67496211	67494602	67494729	67500410	67500503	46549	1,2,3	1,2,2	4,2,3	0,2,1	102	75	0.043084	1	0.424,0.424,0.524	1.0,0.424,0.688	-0.247
25656	ENSMUSG00000031355	Arhgap6	chrX	+	169298420	169298469	169281960	169282058	169300062	169300337	25656	7,3,6	5,2,1	6,7,7	1,2,0	124	75	0.0125239	0.857927	0.459,0.476,0.784	0.784,0.679,1.0	-0.248
37095	ENSMUSG00000115432	D130009I18Rik	chr14	+	104730098	104730830	104639123	104639398	104862380	104862483	37095	77,19,46	0,2,3	41,44,35	0,1,0	807	75	0.00334839	0.5008	1.0,0.469,0.588	1.0,0.804,1.0	-0.249
6632	ENSMUSG00000003992	Ssbp2	chr13	+	91539334	91539396	91461049	91461248	91642301	91642391	6632	4,6,7	1,2,2	2,9,6	0,2,0	137	75	0.00526611	0.609704	0.686,0.622,0.657	1.0,0.711,1.0	-0.249
40547	ENSMUSG00000021733	Slc4a7	chr14	+	14742413	14742788	14739724	14739874	14745967	14746083	40547	24,23,28	2,1,3	29,27,17	0,1,0	450	75	0.000252992	0.107191	0.667,0.793,0.609	1.0,0.818,1.0	-0.25
32308	ENSMUSG00000040899	Ccr6	chr17	+	8255751	8255866	8245107	8245198	8255962	8257091	32308	2,1,5	8,4,4	4,12,4	2,4,4	190	75	0.0122246	0.857007	0.09,0.09,0.33	0.441,0.542,0.283	-0.252
39697	ENSMUSG00000070031	Sp140	chr1	+	85628177	85628258	85626099	85626165	85630459	85630539	39697	12,3,6	2,0,3	8,4,5	0,0,0	156	75	0.00341823	0.503028	0.743,1.0,0.49	1.0,1.0,1.0	-0.256
30301	ENSMUSG00000040621	Gemin8	chrX	+	166178533	166178642	166170494	166170550	166178791	166178830	30301	8,2,2	6,1,4	7,4,11	2,1,4	184	75	0.0407052	1	0.352,0.449,0.169	0.588,0.62,0.529	-0.256
5412	ENSMUSG00000090812	Samd15	chr12	+	87207908	87208069	87203037	87203136	87208699	87208858	5412	4,3,4	5,6,6	8,12,5	2,4,5	236	75	0.0159	0.943137	0.203,0.137,0.175	0.56,0.488,0.241	-0.258
39092	ENSMUSG00000026765	Lypd6b	chr2	+	49903375	49903452	49787687	49787773	49930924	49930984	39092	13,7,7	3,3,4	5,9,19	2,0,1	152	75	0.00523751	0.609704	0.681,0.535,0.463	0.552,1.0,0.904	-0.259
28219	ENSMUSG00000052675	Zfp112	chr7	+	24118334	24118383	24112323	24112436	24122233	24122360	28219	5,10,2	2,2,1	6,3,14	1,0,1	124	75	0.00636323	0.661296	0.602,0.752,0.547	0.784,1.0,0.894	-0.259
785	ENSMUSG00000118200	Gm31621	chr18	-	83635093	83635298	83633874	83634583	83636877	83636990	785	1,0,1	0,1,1	0,2,1	1,0,0	280	75	0.0114781	0.838718	1.0,0.0,0.211	0.0,1.0,1.0	-0.263
34944	ENSMUSG00000075316	Scn9a	chr2	-	66563335	66563427	66562345	66562558	66563539	66563631	34944	3,0,0	5,7,12	3,5,1	1,4,6	167	75	0.00214561	0.399757	0.212,0.0,0.0	0.574,0.36,0.07	-0.264
1173	ENSMUSG00000060275	Nrg2	chr18	-	36031882	36031941	36024305	36024408	36038230	36038351	1173	7,5,8	2,1,2	8,16,10	0,1,0	134	75	0.00101682	0.250499	0.662,0.737,0.691	1.0,0.9,1.0	-0.27
33647	ENSMUSG00000100303	2600014E21Rik	chr2	+	75285615	75285737	75248376	75248519	75301642	75301666	33647	0,1,0	3,1,2	5,0,4	1,1,2	197	75	0.00021767	0.100005	0.0,0.276,0.0	0.656,0.0,0.432	-0.271
21472	ENSMUSG00000052525	Spdya	chr17	+	71556239	71556489	71552060	71552141	71558620	71558679	21472	1,1,4	0,1,2	4,5,4	0,0,2	325	75	0.0130464	0.872937	1.0,0.188,0.316	1.0,1.0,0.316	-0.271
5040	ENSMUSG00000018581	Dnah11	chr12	-	117933016	117933160	117931133	117931298	117933681	117933703	5040	2,0,0	2,3,4	2,2,1	1,1,1	219	75	0.0152406	0.931245	0.255,0.0,0.0	0.407,0.407,0.255	-0.271
9029	ENSMUSG00000029217	Tec	chr5	-	72779420	72779486	72773208	72773885	72782002	72782175	9029	7,6,5	1,2,10	9,6,8	3,0,1	141	75	0.0383124	1	0.788,0.615,0.21	0.615,1.0,0.81	-0.271
23307	ENSMUSG00000025968	Ndufs1	chr1	-	63175636	63175688	63172153	63172257	63176427	63176666	23307	4,0,2	8,5,6	4,4,2	2,3,4	127	75	0.0365207	1	0.228,0.0,0.164	0.542,0.441,0.228	-0.273
1175	ENSMUSG00000060275	Nrg2	chr18	-	36032335	36032412	36024305	36024408	36038230	36038351	1175	9,4,6	2,1,2	8,7,5	0,1,0	152	75	0.000891912	0.234885	0.689,0.664,0.597	1.0,0.775,1.0	-0.275
24221	ENSMUSG00000038677	Scube3	chr17	+	28158880	28158928	28157072	28157189	28160811	28160928	24221	7,5,0	2,0,3	10,2,3	1,0,1	123	75	0.00816928	0.730837	0.681,1.0,0.0	0.859,1.0,0.647	-0.275
28753	ENSMUSG00000058806	Col13a1	chr10	-	61862014	61862113	61860439	61860484	61862627	61862771	28753	2,1,4	0,4,2	3,3,3	0,0,2	174	75	0.00389569	0.535114	1.0,0.097,0.463	1.0,1.0,0.393	-0.278
12146	ENSMUSG00000031309	Rps6ka3	chrX	+	159279166	159279203	159255924	159256188	159285265	159285322	12146	12,8,15	9,6,7	15,8,14	5,0,4	112	75	0.0282753	1	0.472,0.472,0.589	0.668,1.0,0.701	-0.279
29648	ENSMUSG00000025147	Mob2	chr7	-	142024273	142024476	142016344	142016505	142025829	142026075	29648	5,7,6	3,1,3	11,5,8	1,2,0	278	75	0.0414558	1	0.31,0.654,0.35	0.748,0.403,1.0	-0.279
18391	ENSMUSG00000028073	Pear1	chr3	-	87763224	87763358	87762211	87762281	87768877	87768943	18391	6,11,13	3,1,4	12,10,10	1,0,1	209	75	0.00049169	0.166172	0.418,0.798,0.538	0.812,1.0,0.782	-0.28
37416	ENSMUSG00000035773	Kiss1r	chr10	+	79921014	79921247	79920694	79920830	79921551	79922273	37416	15,20,32	6,6,3	31,34,32	2,2,2	308	75	0.00681642	0.677834	0.378,0.448,0.722	0.791,0.805,0.796	-0.281
13430	ENSMUSG00000028184	Adgrl2	chr3	-	148820416	148820468	148818647	148818686	148821279	148821408	13430	7,11,9	5,1,6	19,10,18	0,1,3	127	75	0.00357835	0.516461	0.453,0.867,0.47	1.0,0.855,0.78	-0.282
24930	ENSMUSG00000022206	Npr3	chr15	-	11906613	11906717	11895681	11895804	11907070	11907201	24930	1,1,3	3,0,2	4,4,3	3,0,0	179	75	0.0123595	0.857073	0.123,1.0,0.386	0.358,1.0,1.0	-0.283
42262	ENSMUSG00000063652	Slc22a21	chr11	-	53951706	53951842	53949964	53951355	53953000	53953183	42262	4,5,5	2,3,2	16,7,1	1,0,1	211	75	0.000652803	0.201356	0.416,0.372,0.471	0.85,1.0,0.262	-0.284
13435	ENSMUSG00000028184	Adgrl2	chr3	-	148820450	148820468	148818647	148818686	148821279	148821408	13435	6,8,5	5,1,6	15,7,12	0,1,3	93	75	0.00426323	0.553445	0.492,0.866,0.402	1.0,0.85,0.763	-0.284
6901	ENSMUSG00000037857	Nufip2	chr11	+	77688286	77688331	77687458	77687811	77691541	77691920	6901	4,0,3	0,2,2	6,2,1	1,1,0	120	75	0.00963665	0.783843	1.0,0.0,0.484	0.789,0.556,1.0	-0.287
12144	ENSMUSG00000031309	Rps6ka3	chrX	+	159278109	159278203	159255781	159256188	159285265	159285322	12144	17,18,16	9,6,7	26,13,21	5,0,4	169	75	0.012862	0.868486	0.456,0.571,0.504	0.698,1.0,0.7	-0.289
18760	ENSMUSG00000047495	Dlgap2	chr8	+	14823573	14823615	14822342	14822695	14829868	14829954	18760	10,4,4	3,10,10	10,16,7	6,1,4	117	75	0.0327935	1	0.681,0.204,0.204	0.517,0.911,0.529	-0.289
28038	ENSMUSG00000019813	Cep57l1	chr10	-	41728627	41728714	41723860	41723938	41729330	41729408	28038	5,2,2	4,7,3	8,8,10	2,3,7	162	75	0.0147547	0.923369	0.367,0.117,0.236	0.649,0.552,0.398	-0.293
19279	ENSMUSG00000055322	Tns1	chr1	-	73940977	73941053	73927911	73928110	73952420	73953950	19279	1,0,0	3,3,1	0,3,3	1,1,2	151	75	0.00177464	0.358236	0.142,0.0,0.0	0.0,0.598,0.427	-0.294
20751	ENSMUSG00000020718	Polg2	chr11	-	106778716	106778807	106777434	106777561	106779083	106779502	20751	0,0,0	2,3,8	2,3,0	2,1,4	166	75	0.0180674	1	0.0,0.0,0.0	0.311,0.575,0.0	-0.295
41414	ENSMUSG00000035469	Rcbtb1	chr14	+	59205624	59205722	59201233	59201584	59209742	59209810	41414	17,14,9	0,5,3	11,16,13	0,0,0	173	75	9.05578e-06	0.0177279	1.0,0.548,0.565	1.0,1.0,1.0	-0.296
3518	ENSMUSG00000109783	Gm45338	chr16	+	23521686	23521953	23520260	23520474	23527494	23527606	3518	5,10,6	7,8,7	11,14,16	7,3,2	342	75	0.00819698	0.730837	0.135,0.215,0.158	0.256,0.506,0.637	-0.297
34517	ENSMUSG00000022708	Zbtb20	chr16	+	43072423	43072469	43024937	43024987	43146896	43146943	34517	7,2,10	6,3,4	4,7,7	1,1,2	121	75	0.0250028	1	0.42,0.292,0.608	0.713,0.813,0.684	-0.297
36758	ENSMUSG00000062866	Phactr2	chr10	-	13255309	13255321	13253341	13253879	13291794	13291962	36758	6,2,3	3,3,1	6,4,4	1,1,0	87	75	0.000381781	0.144114	0.633,0.365,0.721	0.838,0.775,1.0	-0.298
28108	ENSMUSG00000057531	Dtnbp1	chr13	-	44948099	44948274	44946745	44947128	44953171	44953194	28108	1,2,3	1,1,1	5,2,4	1,1,0	250	75	0.00340827	0.503028	0.231,0.375,0.474	0.6,0.375,1.0	-0.298
20315	ENSMUSG00000029924	Slc37a3	chr6	-	39367643	39367766	39366888	39367046	39372078	39372137	20315	4,5,5	1,1,2	6,5,5	0,1,0	198	75	0.00167379	0.350731	0.602,0.654,0.486	1.0,0.654,1.0	-0.304
35534	ENSMUSG00000053877	Srcap	chr7	+	127515203	127515310	127512300	127512338	127515941	127515996	35534	9,6,4	0,4,5	9,12,5	3,0,0	182	75	0.0168857	0.971707	1.0,0.382,0.248	0.553,1.0,1.0	-0.308
3393	ENSMUSG00000086324	Gm15564	chr16	-	35981724	35981795	35967486	35967520	35983051	35983230	3393	5,2,3	2,1,1	5,3,3	0,0,1	146	75	0.000349118	0.138769	0.562,0.507,0.606	1.0,1.0,0.606	-0.31
8270	ENSMUSG00000048997	Atxn7l2	chr3	-	108209588	108209717	108208975	108209095	108210344	108210468	8270	4,4,2	0,4,3	5,6,2	0,0,1	204	75	9.66837e-05	0.067777	1.0,0.269,0.197	1.0,1.0,0.424	-0.319
30723	ENSMUSG00000051435	Fhad1	chr4	-	141899184	141899250	141890437	141890961	141904960	141905181	30723	0,0,0	2,2,3	6,3,0	2,3,2	141	75	3.51775e-05	0.032293	0.0,0.0,0.0	0.615,0.347,0.0	-0.321
40801	ENSMUSG00000079469	Pigb	chr9	-	73023309	73023382	73022344	73022486	73029565	73029706	40801	2,1,1	2,0,2	3,2,1	0,1,0	148	75	0.000918017	0.234885	0.336,1.0,0.202	1.0,0.503,1.0	-0.322
11290	ENSMUSG00000028573	Fggy	chr4	+	95812107	95812169	95769425	95769529	95837584	95837659	11290	0,3,1	5,6,2	4,4,1	2,2,1	137	75	0.00523941	0.609704	0.0,0.215,0.215	0.523,0.523,0.354	-0.323
36300	ENSMUSG00000097378	B230208H11Rik	chr10	-	12922365	12922458	12921608	12921717	12922573	12923090	36300	0,1,2	3,0,5	2,1,1	0,3,0	168	75	0.0269406	1	0.0,1.0,0.152	1.0,0.13,1.0	-0.326
27906	ENSMUSG00000078867	Gm14418	chr2	-	177389821	177389858	177389426	177389553	177394696	177394751	27906	1,1,0	1,0,2	2,2,2	0,2,0	112	75	0.00116469	0.278917	0.401,1.0,0.0	1.0,0.401,1.0	-0.333
23211	ENSMUSG00000109473	B930025P03Rik	chr8	-	10876196	10876279	10874362	10874450	10879002	10879087	23211	0,4,0	1,0,1	4,0,3	0,2,0	158	75	0.00349109	0.509858	0.0,1.0,0.0	1.0,0.0,1.0	-0.333
22243	ENSMUSG00000024992	Pde6c	chr19	+	38140222	38140312	38139970	38140123	38150587	38150662	22243	0,1,0	1,1,2	0,1,5	1,1,0	165	75	0.0293079	1	0.0,0.313,0.0	0.0,0.313,1.0	-0.333
12150	ENSMUSG00000031727	Pmfbp1	chr8	+	109513743	109513965	109510532	109510781	109520175	109520346	12150	6,4,7	3,0,3	3,9,10	0,0,1	297	75	2.22899e-05	0.0252768	0.336,1.0,0.371	1.0,1.0,0.716	-0.336
45071	ENSMUSG00000032023	Jhy	chr9	-	40922659	40922773	40916998	40917645	40944340	40944860	45071	2,3,8	3,1,0	8,5,3	1,0,0	189	75	0.0105043	0.81343	0.209,0.543,1.0	0.76,1.0,1.0	-0.336
32176	ENSMUSG00000055150	Zfp78	chr7	+	6375518	6375614	6373126	6373253	6378208	6378340	32176	4,5,11	2,1,1	13,4,10	0,0,0	171	75	0.0395024	1	0.467,0.687,0.828	1.0,1.0,1.0	-0.339
12974	ENSMUSG00000032355	Mlip	chr9	-	77112973	77113048	77102111	77102393	77138349	77138451	12974	1,0,1	2,1,1	3,2,1	5,0,1	150	75	0.0116829	0.84353	0.2,0.0,0.333	0.231,1.0,0.333	-0.344
18375	ENSMUSG00000026238	Ptma	chr1	+	86527848	86528012	86526736	86526950	86528774	86528856	18375	8,4,6	1,3,2	11,7,12	3,0,0	239	75	0.0119681	0.852863	0.715,0.295,0.485	0.535,1.0,1.0	-0.347
37678	ENSMUSG00000010461	Eya4	chr10	-	23163393	23163486	23159087	23159154	23172998	23173123	37678	6,10,8	2,2,5	5,6,8	0,1,0	168	75	2.0645e-05	0.0241209	0.573,0.691,0.417	1.0,0.728,1.0	-0.349
40400	ENSMUSG00000021772	Nkiras1	chr14	+	18277446	18277565	18276825	18276968	18278303	18278404	40400	0,2,0	6,6,3	5,4,5	2,2,6	194	75	1.33336e-05	0.0204332	0.0,0.114,0.0	0.491,0.436,0.244	-0.352
9876	ENSMUSG00000024011	Pi16	chr17	+	29326847	29327633	29326273	29326362	29327837	29327970	9876	53,38,89	3,1,6	58,35,51	0,0,0	861	75	2.34877e-08	0.000150932	0.606,0.768,0.564	1.0,1.0,1.0	-0.354
41607	ENSMUSG00000042350	Arel1	chr12	-	84952190	84952416	84951081	84951381	84965888	84966030	41607	1,2,2	2,0,3	4,2,6	0,1,0	301	75	1.16898e-05	0.019701	0.111,1.0,0.142	1.0,0.333,1.0	-0.36
35860	ENSMUSG00000025464	Paox	chr7	+	140127507	140127707	140117246	140117356	140129017	140129193	35860	12,5,2	1,0,3	15,5,8	0,0,0	275	75	0.00852929	0.747684	0.766,1.0,0.154	1.0,1.0,1.0	-0.36
34923	ENSMUSG00000042709	Atpaf2	chr11	-	60411666	60411729	60409585	60409630	60416985	60417042	34923	8,4,11	7,2,4	11,3,11	1,0,2	138	75	0.00102252	0.250499	0.383,0.521,0.599	0.857,1.0,0.749	-0.368
3786	ENSMUSG00000018830	Myh11	chr16	-	14248579	14248600	14246726	14246819	14250521	14250624	3786	5,2,10	4,4,2	8,5,8	3,0,0	96	75	0.00284369	0.459767	0.494,0.281,0.796	0.676,1.0,1.0	-0.368
25091	ENSMUSG00000020940	Efcab15	chr11	-	103200062	103200183	103199646	103199822	103200267	103200339	25091	0,2,4	2,2,1	3,0,1	0,1,0	196	75	0.00202488	0.386492	0.0,0.277,0.605	1.0,0.0,1.0	-0.373
7952	ENSMUSG00000087380	2210408F21Rik	chr6	+	31328331	31328360	31277847	31277955	31335990	31336062	7952	11,4,5	8,6,12	14,16,11	3,4,4	104	75	0.00037799	0.144114	0.498,0.325,0.231	0.771,0.743,0.665	-0.375
23152	ENSMUSG00000041633	Kctd12b	chrX	-	153695623	153695678	153685153	153689697	153696084	153696280	23152	10,0,12	5,3,2	13,15,7	1,0,3	130	75	0.0112085	0.828236	0.536,0.0,0.776	0.882,1.0,0.574	-0.381
33333	ENSMUSG00000031027	Stk33	chr7	-	109341288	109341639	109338319	109338433	109438916	109439081	33333	4,8,3	2,1,2	7,5,3	0,0,2	426	75	0.00962078	0.783843	0.26,0.585,0.209	1.0,1.0,0.209	-0.385
44035	ENSMUSG00000049811	Fam161a	chr11	+	23013538	23013647	23008464	23008626	23015654	23015884	44035	2,2,2	2,1,2	15,2,6	2,1,0	184	75	0.00195618	0.380922	0.29,0.449,0.29	0.754,0.449,1.0	-0.391
10110	ENSMUSG00000063626	Unc5d	chr8	-	28725147	28725162	28724220	28724406	28758957	28759122	10110	1,2,2	2,3,1	1,1,1	0,0,1	90	75	9.19639e-05	0.0656622	0.294,0.357,0.625	1.0,1.0,0.455	-0.393
25271	ENSMUSG00000036009	Mettl25	chr10	-	105836126	105836220	105826572	105826591	105841075	105841371	25271	5,3,4	4,1,1	7,4,9	1,0,0	169	75	2.5875e-05	0.0258088	0.357,0.571,0.64	0.756,1.0,1.0	-0.396
5289	ENSMUSG00000047415	Gpr68	chr12	-	100887680	100888072	100876681	100879412	100908098	100908198	5289	20,8,10	2,2,2	11,10,7	1,0,0	467	75	6.58275e-05	0.0517969	0.616,0.391,0.445	0.639,1.0,1.0	-0.396
12640	ENSMUSG00000052430	Bmpr1b	chr3	-	142078125	142078192	141981920	141982013	142169144	142169213	12640	0,0,2	2,1,1	2,3,1	1,0,2	142	75	0.00366202	0.521007	0.0,0.0,0.514	0.514,1.0,0.209	-0.403
41421	ENSMUSG00000035469	Rcbtb1	chr14	+	59206803	59206930	59201502	59201584	59209742	59209810	41421	13,6,7	0,5,3	7,7,7	0,0,0	202	75	4.20262e-06	0.0108356	1.0,0.308,0.464	1.0,1.0,1.0	-0.409
10045	ENSMUSG00000078495	Zfp984	chr4	-	147795657	147795724	147761220	147761278	147807089	147807183	10045	0,7,5	1,2,1	5,2,3	0,0,1	142	75	0.0286673	1	0.0,0.649,0.725	1.0,1.0,0.613	-0.413
38408	ENSMUSG00000070601	Vmn2r84	chr10	-	130390674	130391478	130389121	130389175	130391876	130391938	38408	11,3,3	1,1,1	3,3,2	0,0,1	879	75	0.00241164	0.420738	0.484,0.204,0.204	1.0,1.0,0.146	-0.418
13438	ENSMUSG00000028184	Adgrl2	chr3	-	148820972	148821025	148818633	148818686	148821279	148821408	13438	2,0,1	5,1,6	3,1,1	0,1,3	128	75	0.0392777	1	0.19,0.0,0.089	1.0,0.369,0.163	-0.418
34520	ENSMUSG00000022708	Zbtb20	chr16	+	43072423	43072469	43024937	43024987	43302568	43302615	34520	4,0,4	1,1,5	3,2,7	4,0,0	121	75	0.0318674	1	0.713,0.0,0.331	0.317,1.0,1.0	-0.424
1171	ENSMUSG00000060275	Nrg2	chr18	-	36027392	36027416	36024359	36024408	36038230	36038351	1171	1,2,3	2,1,2	7,3,3	0,1,0	99	75	0.00021736	0.100005	0.275,0.602,0.532	1.0,0.694,1.0	-0.428
44387	ENSMUSG00000029647	Pan3	chr5	+	147503084	147503202	147455117	147455188	147521829	147521934	44387	8,4,3	5,2,2	4,7,8	0,1,1	193	75	8.18738e-05	0.0595609	0.383,0.437,0.368	1.0,0.731,0.757	-0.433
25763	ENSMUSG00000016458	Wt1	chr2	+	105144141	105144192	105143084	105143162	105163324	105163421	25763	0,0,0	2,1,2	3,4,0	4,0,6	126	75	0.00192779	0.379224	0.0,0.0,0.0	0.309,1.0,0.0	-0.436
26011	ENSMUSG00000047671	Tctex1d4	chr4	+	117126981	117127088	117126812	117126858	117127275	117127344	26011	3,0,0	4,4,1	6,1,2	4,2,0	182	75	0.0122194	0.857007	0.236,0.0,0.0	0.382,0.171,1.0	-0.439
33659	ENSMUSG00000100303	2600014E21Rik	chr2	+	75304278	75304346	75302594	75302759	75305450	75305514	33659	5,5,0	1,2,4	2,4,6	0,0,2	143	75	0.000637783	0.198309	0.724,0.567,0.0	1.0,1.0,0.611	-0.44
25970	ENSMUSG00000000037	Scml2	chrX	+	161255029	161255181	161246256	161246367	161256565	161258196	25970	1,0,1	2,3,1	4,1,1	1,0,2	227	75	0.0203709	1	0.142,0.0,0.248	0.569,1.0,0.142	-0.44
16053	ENSMUSG00000015980	Lrrc27	chr7	+	139214248	139214405	139213271	139213352	139214674	139214959	16053	4,3,7	4,0,3	10,3,6	0,0,0	232	75	1.80701e-06	0.00696711	0.244,1.0,0.43	1.0,1.0,1.0	-0.442
40868	ENSMUSG00000039997	Ifi203	chr1	-	173928274	173929516	173926805	173927222	173935009	173935177	40868	10,24,19	2,1,1	32,16,42	1,0,0	1317	75	0.000582751	0.18569	0.222,0.577,0.52	0.646,1.0,1.0	-0.442
22991	ENSMUSG00000039841	Zfp800	chr6	-	28312506	28312589	28260717	28260836	28397671	28398005	22991	0,0,3	1,2,1	2,1,2	1,0,1	158	75	0.000836337	0.231162	0.0,0.0,0.587	0.487,1.0,0.487	-0.462
12981	ENSMUSG00000032355	Mlip	chr9	-	77216976	77217048	77190671	77190737	77229484	77230954	12981	2,0,0	8,2,3	2,4,0	0,2,3	147	75	0.0171366	0.98006	0.113,0.0,0.0	1.0,0.505,0.0	-0.464
15688	ENSMUSG00000035666	Gtf3c4	chr2	-	28836410	28836516	28836024	28836127	28839882	28840352	15688	3,1,0	4,6,2	5,4,1	4,3,0	181	75	0.0318956	1	0.237,0.065,0.0	0.341,0.356,1.0	-0.465
32908	ENSMUSG00000040843	Tiprl	chr1	-	165229050	165229165	165228267	165228442	165236729	165236996	32908	1,1,3	1,1,1	3,1,3	1,0,0	190	75	0.0407686	1	0.283,0.283,0.542	0.542,1.0,1.0	-0.478
25976	ENSMUSG00000085316	D330050G23Rik	chr2	+	116900975	116901075	116900174	116900331	116910720	116910836	25976	0,0,1	1,1,1	3,3,2	4,1,0	175	75	0.00011168	0.075044	0.0,0.0,0.3	0.243,0.563,1.0	-0.502
5164	ENSMUSG00000097451	Rian	chr12	+	109630020	109630191	109627047	109627153	109634193	109634354	5164	5,4,4	4,5,2	6,9,4	0,0,2	246	75	0.000150154	0.086333	0.276,0.196,0.379	1.0,1.0,0.379	-0.509
24581	ENSMUSG00000109394	A230057D06Rik	chr7	-	61736898	61736996	61710898	61710986	61813261	61813371	24581	0,3,0	1,0,1	3,1,1	1,0,0	173	75	0.00772482	0.720915	0.0,1.0,0.0	0.565,1.0,1.0	-0.522
30973	ENSMUSG00000085782	Gm15624	chr6	-	83171607	83171880	83169803	83170888	83172507	83172554	30973	2,2,10	1,3,0	6,5,3	0,0,0	348	75	0.000872656	0.234885	0.301,0.126,1.0	1.0,1.0,1.0	-0.524
15092	ENSMUSG00000041977	Arhgef11	chr3	+	87718228	87718258	87717420	87717520	87725478	87725658	15092	2,2,4	4,2,4	3,3,4	1,0,0	105	75	2.05341e-06	0.00719739	0.263,0.417,0.417	0.682,1.0,1.0	-0.528
41191	ENSMUSG00000029797	Sspo	chr6	+	48482653	48482823	48481236	48481316	48483294	48483341	41191	2,0,0	1,2,1	0,4,2	2,0,0	245	75	0.00413386	0.540289	0.38,0.0,0.0	0.0,1.0,1.0	-0.54
43174	ENSMUSG00000036972	Zic4	chr9	+	91371815	91372049	91371349	91371533	91372607	91373923	43174	3,2,2	5,1,2	3,3,2	0,0,1	309	75	3.16714e-05	0.0297835	0.127,0.327,0.195	1.0,1.0,0.327	-0.559
40869	ENSMUSG00000039997	Ifi203	chr1	-	173933782	173933926	173926805	173927222	173935009	173935177	40869	0,1,0	2,1,1	0,9,2	1,0,0	219	75	4.12957e-06	0.0108356	0.0,0.255,0.0	0.0,1.0,1.0	-0.582
38621	ENSMUSG00000037636	Slc25a43	chrX	+	36752132	36752374	36743658	36744018	36757767	36757940	38621	11,4,1	1,2,1	9,6,5	0,0,0	317	75	0.0018097	0.363411	0.722,0.321,0.191	1.0,1.0,1.0	-0.589
23641	ENSMUSG00000059291	Rpl11	chr4	-	136028625	136028705	136028264	136028520	136051170	136051302	23641	2,3,2	5,7,2	1,1,5	0,0,3	155	75	0.0150525	0.93055	0.162,0.172,0.326	1.0,1.0,0.446	-0.595
9875	ENSMUSG00000024011	Pi16	chr17	+	29326847	29326946	29326273	29326362	29327837	29327970	9875	8,1,8	3,1,6	4,5,3	0,0,0	174	75	3.73888e-10	4.82069e-06	0.535,0.301,0.365	1.0,1.0,1.0	-0.6
30110	ENSMUSG00000052407	Ccdc171	chr4	+	83620824	83620963	83604021	83604182	83635639	83635742	30110	1,2,8	2,1,2	8,5,9	0,0,0	214	75	2.6106e-05	0.0258088	0.149,0.412,0.584	1.0,1.0,1.0	-0.618
11196	ENSMUSG00000091568	Gm8206	chr14	-	6020476	6020659	6016758	6017902	6021332	6021464	11196	6,0,5	3,3,4	4,6,2	1,0,0	258	75	4.21551e-06	0.0108356	0.368,0.0,0.267	0.538,1.0,1.0	-0.634
16704	ENSMUSG00000049580	Tsku	chr7	-	98353476	98353616	98350667	98353130	98359357	98359467	16704	0,0,3	1,1,0	1,2,3	0,0,0	215	75	0.00336412	0.5008	0.0,0.0,1.0	1.0,1.0,1.0	-0.667
40597	ENSMUSG00000063142	Kcnma1	chr14	-	23432232	23432241	23425566	23425740	23435949	23436026	40597	0,5,0	1,0,2	1,1,1	0,0,0	84	75	0.00515494	0.609674	0.0,1.0,0.0	1.0,1.0,1.0	-0.667
33646	ENSMUSG00000100303	2600014E21Rik	chr2	+	75279936	75280013	75275289	75275452	75301642	75301666	33646	2,0,2	1,1,1	2,1,3	0,0,0	152	75	0.027974	1	0.497,0.0,0.497	1.0,1.0,1.0	-0.669
4213	ENSMUSG00000087331	1810021B22Rik	chr15	-	89074072	89074198	89071570	89071718	89075098	89075149	4213	6,0,2	2,3,2	1,7,1	0,0,0	201	75	3.75092e-10	4.82069e-06	0.528,0.0,0.272	1.0,1.0,1.0	-0.733
12359	ENSMUSG00000085558	4930412C18Rik	chr4	+	9784904	9785161	9782625	9782739	9819923	9821951	12359	0,2,1	3,2,3	4,6,1	1,0,0	332	75	1.10771e-07	0.000610126	0.0,0.184,0.07	0.475,1.0,1.0	-0.74
23729	ENSMUSG00000028032	Papss1	chr3	+	131565947	131566060	131565591	131565643	131579310	131579425	23729	0,1,3	1,2,1	1,3,2	0,0,0	188	75	2.45721e-05	0.0258088	0.0,0.166,0.545	1.0,1.0,1.0	-0.763
2411	ENSMUSG00000057246	BC051142	chr17	+	34451630	34451654	34449808	34449829	34452499	34452514	2411	4,1,0	6,2,1	4,2,2	0,0,0	99	75	1.64238e-10	4.82069e-06	0.336,0.275,0.0	1.0,1.0,1.0	-0.796

## Sheet: 122099-154Q-IO-5
ID	GeneID	geneSymbol	chr	strand	exonStart_0base	exonEnd	upstreamES	upstreamEE	downstreamES	downstreamEE	ID	IJC_SAMPLE_1	SJC_SAMPLE_1	IJC_SAMPLE_2	SJC_SAMPLE_2	IncFormLen	SkipFormLen	PValue	FDR	154Q	WT	IncLevelDifference
21819	ENSMUSG00000040774	Cept1	chr3	-	106520008	106520093	106505720	106505852	106531136	106531278	21819	1,1,1	0,0,0	0,0,0	1,1,1	160	75	4.91718e-12	9.02547e-08	1.0,1.0,1.0	0.0,0.0,0.0	1
12403	ENSMUSG00000086288	Gm15265	chr3	-	95002138	95002264	94998799	94999000	95004222	95004446	12403	1,1,3	0,0,0	1,2,2	2,4,2	201	75	5.3052e-12	9.02547e-08	1.0,1.0,1.0	0.157,0.157,0.272	0.805
23679	ENSMUSG00000085316	D330050G23Rik	chr2	+	116900975	116901075	116900174	116900331	116910728	116910836	23679	5,2,4	0,1,0	1,0,0	1,1,1	175	75	1.51694e-09	1.29035e-05	1.0,0.462,1.0	0.3,0.0,0.0	0.721
11883	ENSMUSG00000032355	Mlip	chr9	-	77190323	77190383	77181351	77181396	77190671	77190737	11883	6,1,2	0,1,0	0,0,1	2,2,2	135	75	8.75882e-10	9.93396e-06	1.0,0.357,1.0	0.0,0.0,0.217	0.713
10439	ENSMUSG00000033788	Dysf	chr6	+	84064470	84064563	84063320	84063435	84064875	84065087	10439	5,5,1	2,0,0	3,0,3	4,6,6	168	75	8.77035e-06	0.0082892	0.527,1.0,1.0	0.251,0.0,0.182	0.698
460	ENSMUSG00000071646	Mta2	chr19	+	8942919	8943032	8942492	8942719	8943464	8943532	460	2,3,3	0,0,0	1,1,3	3,1,1	188	75	1.13345e-06	0.00226857	1.0,1.0,1.0	0.117,0.285,0.545	0.684
32896	ENSMUSG00000048677	Tpcn2	chr7	-	145260026	145260138	145258514	145258614	145260871	145261000	32896	1,0,3	0,1,0	0,0,0	1,4,1	187	75	0.000456219	0.0929512	1.0,0.0,1.0	0.0,0.0,0.0	0.667
17353	ENSMUSG00000041674	BC006965	chr11	-	112776560	112776638	112774298	112774431	112781953	112781976	17353	0,2,1	1,0,0	0,0,0	1,2,1	153	75	0.00100289	0.142181	0.0,1.0,1.0	0.0,0.0,0.0	0.667
22890	ENSMUSG00000020940	Efcab15	chr11	-	103200062	103200183	103199646	103199822	103200267	103200339	22890	4,1,1	0,0,0	2,0,1	0,3,4	196	75	1.54926e-08	8.78558e-05	1.0,1.0,1.0	1.0,0.0,0.087	0.638
38029	ENSMUSG00000070436	Serpinh1	chr7	-	99351823	99351867	99348802	99349464	99352886	99352965	38029	2,1,1	0,0,1	2,0,0	1,1,1	119	75	4.2365e-06	0.00576588	1.0,1.0,0.387	0.558,0.0,0.0	0.61
32364	ENSMUSG00000090272	Mndal	chr1	-	173865398	173865557	173862460	173862883	173871377	173871545	32364	8,6,3	0,0,0	5,0,4	1,2,1	234	75	0.000395365	0.0850873	1.0,1.0,1.0	0.616,0.0,0.562	0.607
15615	ENSMUSG00000026490	Cdc42bpa	chr1	+	180130795	180130900	180118735	180118783	180134296	180134380	15615	2,3,4	1,0,0	4,1,1	2,3,4	180	75	2.97134e-06	0.00439565	0.455,1.0,1.0	0.455,0.122,0.094	0.595
7676	ENSMUSG00000048997	Atxn7l2	chr3	-	108209588	108209717	108208975	108209095	108210344	108210468	7676	2,1,5	0,0,0	2,4,0	2,0,5	204	75	7.11813e-07	0.00186303	1.0,1.0,1.0	0.269,1.0,0.0	0.577
16653	ENSMUSG00000001768	Rin2	chr2	+	145701196	145701322	145675366	145675584	145712454	145712578	16653	2,0,1	0,1,0	0,0,1	5,1,1	201	75	0.00295032	0.268408	1.0,0.0,1.0	0.0,0.0,0.272	0.576
34518	ENSMUSG00000001036	Epn2	chr11	-	61555468	61555603	61553509	61553579	61565821	61565894	34518	5,3,2	0,0,0	4,10,7	2,4,4	210	75	1.03916e-08	7.07148e-05	1.0,1.0,1.0	0.417,0.472,0.385	0.575
3677	ENSMUSG00000022519	Srl	chr16	-	4496404	4497715	4493778	4493880	4522992	4523075	3677	15,3,6	2,0,0	2,15,2	3,1,1	1386	75	0.0180351	0.665707	0.289,1.0,1.0	0.035,0.448,0.098	0.569
23574	ENSMUSG00000021809	Nudt13	chr14	+	20297514	20297631	20295087	20295266	20300586	20300679	23574	7,5,1	1,0,0	5,6,6	3,5,5	192	75	2.71735e-06	0.00439565	0.732,1.0,1.0	0.394,0.319,0.319	0.567
12979	ENSMUSG00000063919	Srrm4	chr5	-	116454672	116454688	116453408	116453713	116467431	116467588	12979	2,4,3	4,0,2	1,0,1	12,5,7	91	75	7.17058e-06	0.00746684	0.292,1.0,0.553	0.064,0.0,0.105	0.559
6703	ENSMUSG00000000673	Haao	chr17	-	83834778	83834924	83832326	83832395	83835190	83835234	6703	1,2,6	0,0,1	0,2,0	1,0,2	221	75	9.52435e-06	0.00875854	1.0,1.0,0.671	0.0,1.0,0.0	0.557
19757	ENSMUSG00000031392	Irak1	chrX	-	74022184	74022249	74020942	74021061	74022848	74022952	19757	1,3,4	0,0,0	1,1,0	1,0,1	140	75	0.0270683	0.7746	1.0,1.0,1.0	0.349,1.0,0.0	0.55
27615	ENSMUSG00000026121	Sema4c	chr1	-	36556802	36557085	36555931	36556080	36557359	36557526	27615	3,5,3	0,0,0	11,2,9	1,2,2	358	75	4.41389e-05	0.0240785	1.0,1.0,1.0	0.697,0.173,0.485	0.548
12336	ENSMUSG00000086496	Gm14204	chr2	-	158604005	158604176	158598172	158603185	158610527	158610723	12336	5,2,9	1,0,1	5,0,5	2,5,4	246	75	4.67151e-05	0.0248356	0.604,1.0,0.733	0.433,0.0,0.276	0.543
94	ENSMUSG00000025036	Sfxn2	chr19	+	46588223	46588309	46587934	46588010	46590140	46590201	94	4,3,5	0,1,0	2,2,4	1,4,4	161	75	1.82842e-06	0.00345622	1.0,0.583,1.0	0.482,0.189,0.318	0.531
37084	ENSMUSG00000070371	Prss36	chr7	-	127934138	127934280	127933370	127933492	127934389	127934627	37084	5,4,4	0,1,0	8,2,5	3,2,5	217	75	7.00271e-06	0.00746684	1.0,0.58,1.0	0.48,0.257,0.257	0.529
37256	ENSMUSG00000039903	Eva1c	chr16	+	90866254	90866451	90830858	90831432	90869565	90869689	37256	1,2,2	0,0,0	8,2,2	0,2,2	272	75	0.000612088	0.107352	1.0,1.0,1.0	1.0,0.216,0.216	0.523
22608	ENSMUSG00000046169	Adamts6	chr13	+	104445615	104445704	104444814	104444953	104462227	104462357	22608	2,2,4	0,0,2	0,4,1	2,1,1	164	75	0.0006741	0.114681	1.0,1.0,0.478	0.0,0.647,0.314	0.506
15553	ENSMUSG00000093979	Gm2237	chr14	-	19580206	19580357	19569425	19569588	19585057	19585135	15553	1,1,3	0,0,2	0,3,3	3,2,1	226	75	0.0138231	0.584632	1.0,1.0,0.332	0.0,0.332,0.499	0.5
4806	ENSMUSG00000097451	Rian	chr12	+	109630020	109630191	109627047	109627153	109634193	109634354	4806	8,2,4	0,0,0	6,3,4	5,3,0	246	75	8.49535e-07	0.00206467	1.0,1.0,1.0	0.268,0.234,1.0	0.499
38319	ENSMUSG00000061080	Lsamp	chr16	+	41405941	41406010	40786000	40786060	41533452	41533531	38319	1,1,1	0,0,0	2,0,2	1,1,0	144	75	0.046332	0.988302	1.0,1.0,1.0	0.51,0.0,1.0	0.497
21936	ENSMUSG00000038766	Gabpb2	chr3	-	95216213	95216268	95206462	95206602	95217588	95217694	21936	2,2,11	0,0,1	1,3,2	2,1,1	130	75	0.00324264	0.277911	1.0,1.0,0.864	0.224,0.634,0.536	0.49
6392	ENSMUSG00000033720	Sfxn5	chr6	-	85289176	85289231	85269909	85269963	85299539	85299617	6392	1,1,3	0,1,2	1,0,0	1,1,1	130	75	0.00428042	0.321504	1.0,0.366,0.464	0.366,0.0,0.0	0.488
23678	ENSMUSG00000085316	D330050G23Rik	chr2	+	116900975	116901075	116900174	116900331	116910720	116910836	23678	5,1,4	0,0,2	2,0,0	0,2,2	175	75	2.2562e-05	0.0163334	1.0,1.0,0.462	1.0,0.0,0.0	0.487
37910	ENSMUSG00000010122	Slc47a1	chr11	-	61366528	61366894	61363393	61363491	61367672	61367717	37910	3,8,4	1,0,1	3,4,0	3,3,1	441	75	0.00124574	0.16178	0.338,1.0,0.405	0.145,0.185,0.0	0.471
23050	ENSMUSG00000028273	Pdlim5	chr3	-	142281851	142281983	142277816	142278001	142282968	142283112	23050	3,1,5	0,0,0	3,0,4	0,1,1	207	75	0.0499834	1	1.0,1.0,1.0	1.0,0.0,0.592	0.469
32522	ENSMUSG00000053111	Fank1	chr7	+	133869277	133869352	133868117	133868199	133870021	133870087	32522	1,2,7	0,0,2	1,2,5	1,1,3	150	75	0.00134257	0.169818	1.0,1.0,0.636	0.333,0.5,0.455	0.449
13992	ENSMUSG00000073557	Ppp1r12b	chr1	-	134870067	134870250	134865777	134865960	134872267	134872310	13992	3,2,5	1,0,0	4,4,5	1,3,3	258	75	4.32724e-05	0.0240785	0.466,1.0,1.0	0.538,0.279,0.326	0.441
41959	ENSMUSG00000113701	B230303A05Rik	chr13	-	15915696	15915767	15813547	15815988	16023264	16023360	41959	4,1,0	0,0,2	1,1,0	1,1,3	146	75	0.00321244	0.277911	1.0,1.0,0.0	0.339,0.339,0.0	0.441
16636	ENSMUSG00000032534	Cep63	chr9	-	102621695	102621728	102619691	102619760	102626262	102626509	16636	4,2,3	6,0,1	7,2,1	4,16,12	108	75	0.0334365	0.849647	0.316,1.0,0.676	0.549,0.08,0.055	0.436
36827	ENSMUSG00000021772	Nkiras1	chr14	+	18277446	18277565	18276825	18276968	18278303	18278404	36827	6,4,3	0,1,2	2,3,4	4,3,5	194	75	0.00859745	0.47274	1.0,0.607,0.367	0.162,0.279,0.236	0.432
2263	ENSMUSG00000024330	Col11a2	chr17	+	34047097	34047277	34046439	34046502	34049618	34049678	2263	9,1,13	0,0,1	2,6,12	2,1,2	255	75	0.000185481	0.0558496	1.0,1.0,0.793	0.227,0.638,0.638	0.43
29422	ENSMUSG00000032258	Lca5	chr9	-	83428879	83428948	83426748	83426961	83441040	83441116	29422	2,3,2	1,0,0	2,0,5	1,2,1	144	75	0.00152678	0.179753	0.51,1.0,1.0	0.51,0.0,0.723	0.426
1058	ENSMUSG00000097080	1700086O06Rik	chr18	-	38240838	38240953	38239057	38239189	38249713	38249938	1058	6,0,4	0,2,0	1,0,6	1,1,3	190	75	0.0169733	0.648166	1.0,0.0,1.0	0.283,0.0,0.441	0.425
33801	ENSMUSG00000115432	D130009I18Rik	chr14	+	104862380	104862483	104639123	104639398	104885219	104885304	33801	2,3,2	0,0,0	5,2,3	0,4,1	178	75	0.00109946	0.150844	1.0,1.0,1.0	1.0,0.174,0.558	0.423
21982	ENSMUSG00000086247	Gm15787	chr5	-	110168194	110168484	110162452	110162609	110176316	110176466	21982	9,7,17	0,0,1	6,10,4	1,2,1	365	75	0.000665777	0.113835	1.0,1.0,0.777	0.552,0.507,0.451	0.422
19912	ENSMUSG00000017652	Cd40	chr2	+	165066502	165066564	165063467	165063561	165069628	165069715	19912	1,3,3	0,0,0	4,1,5	2,2,0	137	75	0.0115844	0.547387	1.0,1.0,1.0	0.523,0.215,1.0	0.421
41761	ENSMUSG00000017718	Afmid	chr11	+	117834766	117834852	117832527	117832576	117834945	117835018	41761	6,8,7	5,0,7	2,1,3	9,2,9	161	75	0.00271217	0.252826	0.359,1.0,0.318	0.094,0.189,0.134	0.42
11541	ENSMUSG00000019888	Mgat4c	chr10	+	102206083	102206263	102159078	102159153	102350934	102350984	11541	5,5,2	0,0,0	11,4,4	0,2,2	255	75	0.00653357	0.410156	1.0,1.0,1.0	1.0,0.37,0.37	0.42
236	ENSMUSG00000097558	Gm26902	chr19	+	34475382	34476041	34474832	34474966	34479239	34481546	236	24,5,31	0,0,0	13,4,25	0,1,3	734	75	0.0129191	0.569027	1.0,1.0,1.0	1.0,0.29,0.46	0.417
9850	ENSMUSG00000039851	4932438H23Rik	chr16	-	91059830	91060078	91053934	91056256	91069031	91069145	9850	2,4,6	1,2,0	3,2,0	2,3,2	323	75	0.0257359	0.757357	0.317,0.317,1.0	0.258,0.134,0.0	0.414
19387	ENSMUSG00000028943	Espn	chr4	-	152131051	152131294	152130768	152130961	152134160	152134432	19387	2,3,2	1,0,0	0,2,1	1,0,2	318	75	4.90696e-05	0.0254164	0.321,1.0,1.0	0.0,1.0,0.105	0.405
19556	ENSMUSG00000016239	Lonrf3	chrX	+	36339519	36339675	36335211	36335334	36341622	36341754	19556	5,5,4	0,3,9	3,0,1	5,9,3	231	75	0.00519631	0.36335	1.0,0.351,0.126	0.163,0.0,0.098	0.405
16740	ENSMUSG00000027750	Postn	chr3	+	54385670	54385754	54385207	54385285	54389338	54389380	16740	1,0,6	0,1,1	0,2,3	4,7,2	159	75	0.0223621	0.712162	1.0,0.0,0.739	0.0,0.119,0.414	0.402
36740	ENSMUSG00000090363	Gm3512	chr14	-	7169693	7169844	7159223	7159386	7174499	7174533	36740	9,4,6	0,0,1	6,6,12	3,3,2	226	75	2.40749e-05	0.016383	1.0,1.0,0.666	0.399,0.399,0.666	0.401
26885	ENSMUSG00000034551	Hdx	chrX	-	111671342	111671489	111659633	111660743	111696966	111697079	26885	2,1,8	0,0,0	2,11,6	1,0,3	222	75	0.0219834	0.708234	1.0,1.0,1.0	0.403,1.0,0.403	0.398
6542	ENSMUSG00000042213	Zfand4	chr6	+	116287981	116288168	116273578	116273872	116305616	116305761	6542	11,11,16	0,0,1	8,8,14	3,2,2	262	75	2.95972e-06	0.00439565	1.0,1.0,0.821	0.433,0.534,0.667	0.396
37820	ENSMUSG00000097589	Dleu2	chr14	-	61625219	61625362	61603033	61603806	61632436	61632483	37820	4,9,4	0,0,4	4,6,3	3,2,3	218	75	0.0240577	0.731622	1.0,1.0,0.256	0.314,0.508,0.256	0.393
24077	ENSMUSG00000106918	Mrpl33	chr5	+	31629615	31629720	31616380	31616487	31650302	31650484	24077	2,4,4	0,0,1	0,11,2	4,0,1	180	75	0.000922753	0.13475	1.0,1.0,0.625	0.0,1.0,0.455	0.39
19402	ENSMUSG00000113429	Gm20063	chr12	-	61515800	61515851	61499659	61499834	61520957	61521820	19402	2,0,6	2,2,0	0,0,1	1,1,2	126	75	0.0017105	0.191447	0.373,0.0,1.0	0.0,0.0,0.229	0.381
506	ENSMUSG00000024969	Mark2	chr19	-	7279110	7279278	7277279	7277450	7279985	7280012	506	19,10,23	3,2,3	11,9,21	12,10,10	243	75	0.000100816	0.0389801	0.662,0.607,0.703	0.221,0.217,0.393	0.38
2102	ENSMUSG00000023935	Spats1	chr17	-	45452677	45452740	45449434	45449550	45454090	45454211	2102	8,1,4	0,0,1	2,6,4	2,3,1	138	75	8.1664e-05	0.0334773	1.0,1.0,0.685	0.352,0.521,0.685	0.376
28942	ENSMUSG00000022555	Dgat1	chr15	-	76504348	76504369	76504114	76504220	76506565	76506605	28942	2,2,2	0,0,0	5,1,9	2,1,2	96	75	0.00406781	0.312432	1.0,1.0,1.0	0.661,0.439,0.779	0.374
20008	ENSMUSG00000034035	Ccdc17	chr4	+	116599556	116599667	116599288	116599490	116599886	116600201	20008	4,4,5	0,2,1	3,4,6	4,2,5	186	75	0.0225385	0.712162	1.0,0.446,0.668	0.232,0.446,0.326	0.37
12307	ENSMUSG00000028184	Adgrl2	chr3	-	148820972	148821054	148820450	148820468	148822954	148823051	12307	1,5,8	0,0,3	2,4,6	2,3,1	157	75	0.0255818	0.755573	1.0,1.0,0.56	0.323,0.389,0.741	0.369
15607	ENSMUSG00000026490	Cdc42bpa	chr1	+	180118735	180118783	180117666	180117743	180136651	180136724	15607	6,6,9	0,0,0	6,9,7	2,1,6	123	75	4.49356e-07	0.00138994	1.0,1.0,1.0	0.647,0.846,0.416	0.364
14996	ENSMUSG00000070883	Ccdc173	chr2	-	69771931	69772124	69761721	69761886	69776129	69776269	14996	5,4,12	0,0,1	6,11,9	3,2,1	268	75	1.01948e-05	0.00912836	1.0,1.0,0.771	0.359,0.606,0.716	0.363
4325	ENSMUSG00000022607	Ptk2	chr15	-	73391758	73391880	73365040	73365195	73394647	73394744	4325	7,3,7	1,0,1	6,7,5	4,1,5	197	75	0.000397616	0.0850873	0.727,1.0,0.727	0.363,0.727,0.276	0.363
24689	ENSMUSG00000028456	Unc13b	chr4	+	43161442	43161478	43115102	43115160	43165743	43165978	24689	4,10,3	1,3,12	3,0,2	7,5,4	111	75	0.0182739	0.665707	0.73,0.693,0.145	0.225,0.0,0.253	0.363
21885	ENSMUSG00000044042	Fmn1	chr2	+	113444341	113444459	113363835	113365829	113478901	113478963	21885	4,2,13	0,0,2	9,11,11	4,3,3	193	75	0.000800901	0.125579	1.0,1.0,0.716	0.466,0.588,0.588	0.358
34512	ENSMUSG00000001036	Epn2	chr11	-	61548007	61548042	61546505	61546911	61565821	61565894	34512	5,4,8	3,2,3	3,3,2	8,5,6	110	75	0.00179312	0.194923	0.532,0.577,0.645	0.204,0.29,0.185	0.358
17123	ENSMUSG00000055897	Ppp4r1l-ps	chr2	-	173615482	173616423	173608732	173608879	173659322	173659367	17123	42,23,35	2,0,2	45,37,48	4,9,5	1016	75	0.0226129	0.712162	0.608,1.0,0.564	0.454,0.233,0.415	0.357
37547	ENSMUSG00000029797	Sspo	chr6	+	48494071	48494188	48493744	48493903	48494823	48494962	37547	5,2,8	0,0,0	10,2,8	2,2,0	192	75	0.0231405	0.718389	1.0,1.0,1.0	0.661,0.281,1.0	0.353
6246	ENSMUSG00000113204	Gm46430	chr13	-	74611263	74611321	74610199	74610326	74617201	74617287	6246	4,1,2	0,1,5	1,0,2	2,2,3	133	75	0.0287498	0.788034	1.0,0.361,0.184	0.22,0.0,0.273	0.351
7846	ENSMUSG00000029267	Mtf2	chr5	+	108067459	108067572	108065756	108065965	108073306	108073454	7846	6,1,3	1,0,0	3,2,1	2,2,0	188	75	0.00162055	0.186281	0.705,1.0,1.0	0.374,0.285,1.0	0.349
36209	ENSMUSG00000070031	Sp140	chr1	+	85628177	85628258	85626099	85626165	85630459	85630539	36209	8,3,8	1,0,0	4,2,7	2,1,1	156	75	0.0200576	0.692664	0.794,1.0,1.0	0.49,0.49,0.771	0.348
23250	ENSMUSG00000054715	Zscan22	chr7	+	12903600	12904085	12897840	12897877	12906233	12907537	23250	14,7,5	0,0,0	18,12,16	1,0,6	560	75	6.75039e-05	0.0309612	1.0,1.0,1.0	0.707,1.0,0.263	0.343
12335	ENSMUSG00000086496	Gm14204	chr2	-	158603688	158603850	158603048	158603185	158610527	158610606	12335	6,8,13	1,0,1	10,14,7	2,5,4	237	75	0.000198601	0.0572662	0.655,1.0,0.804	0.613,0.47,0.356	0.34
33590	ENSMUSG00000038215	Cep44	chr8	-	56550062	56550121	56547387	56547524	56550687	56550799	33590	2,2,0	0,0,1	5,0,0	0,2,2	134	75	0.000283594	0.0720096	1.0,1.0,0.0	1.0,0.0,0.0	0.333
12712	ENSMUSG00000042138	Msantd2	chr9	+	37513613	37513703	37489818	37489833	37517372	37517472	12712	7,4,6	0,1,1	10,1,8	3,3,2	165	75	0.000723947	0.118997	1.0,0.645,0.732	0.602,0.132,0.645	0.333
19880	ENSMUSG00000041482	Piezo2	chr18	-	63099052	63099094	63092802	63093017	63102020	63102194	19880	1,3,1	0,1,0	3,0,2	1,3,0	117	75	0.0103737	0.515277	1.0,0.658,1.0	0.658,0.0,1.0	0.333
1470	ENSMUSG00000117655	6720468P15Rik	chr19	+	57504817	57505074	57497499	57497815	57509147	57509211	1470	10,5,8	0,1,2	8,5,4	2,4,2	332	75	0.0333371	0.849024	1.0,0.53,0.475	0.475,0.22,0.311	0.333
33531	ENSMUSG00000025958	Creb1	chr1	+	64561752	64561865	64559726	64559768	64566216	64566317	33531	5,1,4	1,2,3	2,3,0	8,9,3	188	75	0.00951835	0.493061	0.666,0.166,0.347	0.091,0.117,0.0	0.324
17874	ENSMUSG00000022637	Cblb	chr16	+	52032177	52032259	52031562	52031685	52033008	52033190	17874	5,5,6	2,2,6	2,1,4	8,3,7	157	75	0.00719266	0.432386	0.544,0.544,0.323	0.107,0.137,0.214	0.318
2509	ENSMUSG00000024186	Rgs11	chr17	+	26207395	26207457	26205107	26205189	26207545	26207659	2509	15,7,12	0,0,0	13,4,10	2,3,1	137	75	0.000301753	0.0741952	1.0,1.0,1.0	0.781,0.422,0.846	0.317
40169	ENSMUSG00000049811	Fam161a	chr11	+	23021493	23021661	23019999	23021133	23023429	23023529	40169	23,11,23	0,0,0	10,16,30	4,2,1	243	75	2.09048e-05	0.0154627	1.0,1.0,1.0	0.436,0.712,0.903	0.316
8420	ENSMUSG00000029174	Tbc1d1	chr5	+	64283966	64284125	64281764	64282045	64285944	64286084	8420	34,25,40	2,0,2	32,30,40	6,8,9	234	75	3.69257e-05	0.022042	0.845,1.0,0.865	0.631,0.546,0.588	0.315
17127	ENSMUSG00000055897	Ppp4r1l-ps	chr2	-	173645456	173645558	173615482	173615576	173659512	173659640	17127	2,1,1	1,1,0	1,1,2	1,1,3	177	75	0.0399394	0.920067	0.459,0.298,1.0	0.298,0.298,0.22	0.314
41793	ENSMUSG00000020225	Tmbim4	chr10	+	120202101	120202195	120201611	120201849	120215540	120215649	41793	2,2,1	1,1,0	0,2,0	1,0,2	169	75	0.00110939	0.150955	0.47,0.47,1.0	0.0,1.0,0.0	0.313
24802	ENSMUSG00000028859	Csf3r	chr4	+	126026080	126026179	126024549	126024795	126027316	126027400	24802	1,4,3	0,0,0	6,7,4	0,4,1	174	75	0.00273747	0.254144	1.0,1.0,1.0	1.0,0.43,0.633	0.312
8421	ENSMUSG00000029174	Tbc1d1	chr5	+	64284689	64284809	64281764	64282045	64285944	64286084	8421	25,9,25	2,0,2	26,22,33	6,8,9	195	75	0.000622488	0.108616	0.828,1.0,0.828	0.625,0.514,0.585	0.311
10103	ENSMUSG00000028689	Ccdc163	chr4	+	116711310	116711378	116710100	116710284	116714015	116714149	10103	1,10,5	0,0,2	4,3,4	2,1,2	143	75	0.00249945	0.241441	1.0,1.0,0.567	0.512,0.611,0.512	0.311
2295	ENSMUSG00000048440	Cyp4f16	chr17	+	32547465	32547517	32546629	32546759	32550252	32550386	2295	14,7,7	7,6,10	1,2,3	9,8,13	127	75	9.14804e-05	0.0361933	0.542,0.408,0.292	0.062,0.129,0.12	0.31
24544	ENSMUSG00000033313	Fbxl8	chr8	+	105267664	105267866	105266694	105267165	105268009	105269170	24544	1,1,6	1,1,1	0,0,2	3,1,4	277	75	0.00138745	0.171665	0.213,0.213,0.619	0.0,0.0,0.119	0.309
31813	ENSMUSG00000066258	Trim12a	chr7	-	104314484	104314642	104307256	104307387	104315410	104315456	31813	2,2,5	0,0,0	1,8,5	4,0,0	233	75	0.0265743	0.771493	1.0,1.0,1.0	0.074,1.0,1.0	0.309
507	ENSMUSG00000024969	Mark2	chr19	-	7279110	7279278	7278041	7278086	7279985	7280012	507	22,12,25	4,2,6	18,11,24	11,12,13	243	75	0.00108026	0.149414	0.629,0.649,0.563	0.336,0.221,0.363	0.307
9504	ENSMUSG00000029823	Luc7l2	chr6	+	38559203	38559304	38551513	38551908	38568846	38568917	9504	3,6,9	1,1,2	5,6,10	5,5,7	176	75	0.0154006	0.613427	0.561,0.719,0.657	0.299,0.338,0.378	0.307
248	ENSMUSG00000071573	Rnls	chr19	-	33389916	33390059	33382366	33382525	33391079	33391185	248	6,11,20	0,0,1	7,6,10	2,3,0	218	75	0.00119515	0.156404	1.0,1.0,0.873	0.546,0.408,1.0	0.306
25003	ENSMUSG00000027281	Slx4ip	chr2	+	136892283	136892361	136891607	136891661	136905542	136905600	25003	7,5,11	1,0,2	8,7,12	2,7,4	153	75	0.00468416	0.341282	0.774,1.0,0.729	0.662,0.329,0.595	0.306
13396	ENSMUSG00000111110	Gm36855	chr9	-	43517650	43517793	43516550	43516793	43520954	43521004	13396	2,4,3	0,0,0	4,9,5	1,3,0	218	75	0.0294607	0.795556	1.0,1.0,1.0	0.579,0.508,1.0	0.304
35091	ENSMUSG00000019899	Lama2	chr10	-	27021460	27021472	27018406	27018527	27023271	27023410	35091	4,5,6	5,3,3	7,2,3	12,7,11	87	75	0.0161063	0.628459	0.408,0.59,0.633	0.335,0.198,0.19	0.303
2424	ENSMUSG00000007570	Fance	chr17	+	28322645	28322771	28320789	28320856	28326093	28326284	2424	24,14,17	0,2,3	22,24,26	11,8,8	201	75	0.00199927	0.208666	1.0,0.723,0.679	0.427,0.528,0.548	0.3
9349	ENSMUSG00000063626	Unc5d	chr8	-	28725147	28725162	28724220	28724406	28741479	28741512	9349	8,4,6	5,4,7	3,3,2	11,8,12	90	75	0.001967	0.206541	0.571,0.455,0.417	0.185,0.238,0.122	0.299
11377	ENSMUSG00000032641	Gpr19	chr6	-	134877216	134877334	134869156	134870482	134887629	134887785	11377	9,7,9	5,2,4	7,1,10	8,9,11	193	75	0.00710482	0.430145	0.412,0.576,0.466	0.254,0.041,0.261	0.299
35256	ENSMUSG00000021280	Exoc3l4	chr12	+	111417688	111417754	111417475	111417520	111418759	111418864	35256	2,1,5	1,0,1	11,4,2	3,2,5	141	75	0.00250934	0.241441	0.515,1.0,0.727	0.661,0.515,0.175	0.297
2305	ENSMUSG00000058392	Rrp1b	chr17	+	32047673	32047731	32045928	32046011	32048552	32048638	2305	6,2,9	0,0,0	13,14,15	5,1,5	133	75	4.00458e-07	0.00136256	1.0,1.0,1.0	0.595,0.888,0.628	0.296
26065	ENSMUSG00000038782	1700028J19Rik	chr7	-	44230842	44230915	44229932	44230641	44231325	44231472	26065	2,1,2	0,1,0	1,1,1	0,1,4	148	75	0.000126119	0.0451706	1.0,0.336,1.0	1.0,0.336,0.112	0.296
36950	ENSMUSG00000021733	Slc4a7	chr14	+	14742413	14742788	14739724	14739874	14745967	14746083	36950	8,8,17	0,1,0	14,16,17	1,4,2	450	75	7.76982e-05	0.032638	1.0,0.571,1.0	0.7,0.4,0.586	0.295
21200	ENSMUSG00000028634	Hivep3	chr4	+	119762219	119762348	119733840	119733862	119814677	119814790	21200	1,3,3	1,3,1	5,0,3	18,6,12	204	75	0.0408672	0.930939	0.269,0.269,0.524	0.093,0.0,0.084	0.295
32036	ENSMUSG00000053985	Zfp14	chr7	-	30050439	30050503	30045738	30045839	30051344	30051373	32036	3,3,2	0,0,1	2,5,7	2,1,3	139	75	0.000268547	0.0690571	1.0,1.0,0.519	0.35,0.73,0.557	0.294
36948	ENSMUSG00000021733	Slc4a7	chr14	+	14742413	14742782	14739724	14739874	14745967	14746083	36948	9,9,20	0,1,0	15,16,18	1,4,2	444	75	6.91662e-05	0.0309612	1.0,0.603,1.0	0.717,0.403,0.603	0.293
33793	ENSMUSG00000115432	D130009I18Rik	chr14	+	104730082	104730830	104639143	104639398	104885219	104885304	33793	13,12,10	0,0,0	31,26,33	0,4,1	823	75	0.00165981	0.18825	1.0,1.0,1.0	1.0,0.372,0.75	0.293
18894	ENSMUSG00000085614	1700123M08Rik	chr4	+	11980141	11980408	11976443	11976587	11993864	11993999	18894	10,5,23	0,0,0	8,13,22	1,3,0	342	75	0.0367623	0.88649	1.0,1.0,1.0	0.637,0.487,1.0	0.292
42100	ENSMUSG00000038260	Trpm4	chr7	-	45327271	45327452	45326976	45327140	45333381	45333452	42100	13,5,11	1,0,0	16,5,18	3,1,2	256	75	0.000254913	0.0672358	0.792,1.0,1.0	0.61,0.594,0.725	0.288
23413	ENSMUSG00000057378	Ryr3	chr2	-	112681734	112681749	112678376	112678547	112686574	112686667	23413	5,8,7	1,0,4	4,7,6	4,7,3	90	75	0.0182552	0.665707	0.806,1.0,0.593	0.455,0.455,0.625	0.288
13500	ENSMUSG00000066235	Pomgnt2	chr9	-	121995066	121995113	121994844	121994950	121995875	121996009	13500	2,3,5	1,2,0	2,1,1	1,2,1	122	75	0.0249102	0.745329	0.551,0.48,1.0	0.551,0.235,0.381	0.288
33796	ENSMUSG00000115432	D130009I18Rik	chr14	+	104730098	104730830	104639123	104639398	104885219	104885304	33796	14,12,11	0,0,0	31,26,35	0,4,1	807	75	0.00184504	0.198036	1.0,1.0,1.0	1.0,0.377,0.765	0.286
23923	ENSMUSG00000078627	Marchf10	chr11	-	105401869	105402200	105396948	105397095	105408642	105408707	23923	3,1,3	0,0,1	2,2,5	0,1,3	406	75	0.00102525	0.142967	1.0,1.0,0.357	1.0,0.27,0.235	0.284
4319	ENSMUSG00000022607	Ptk2	chr15	-	73365040	73365195	73360025	73360337	73394647	73394744	4319	7,5,13	0,0,0	9,9,9	0,4,1	230	75	0.00317432	0.276231	1.0,1.0,1.0	1.0,0.423,0.746	0.277
31863	ENSMUSG00000037032	Apbb1	chr7	-	105568618	105568658	105567577	105567753	105569239	105569273	31863	11,5,8	5,2,2	6,11,9	6,11,13	115	75	0.0108688	0.529056	0.589,0.62,0.723	0.395,0.395,0.311	0.277
41596	ENSMUSG00000041592	Sdk2	chr11	-	113823370	113823427	113821575	113821677	113825014	113825150	41596	18,8,12	1,1,2	8,5,19	4,4,4	132	75	0.00710344	0.430145	0.911,0.82,0.773	0.532,0.415,0.73	0.276
778	ENSMUSG00000041607	Mbp	chr18	+	82575171	82575207	82554319	82554750	82584111	82584156	778	6,2,8	0,0,0	5,4,6	1,1,2	111	75	0.0111451	0.537891	1.0,1.0,1.0	0.772,0.73,0.67	0.276
19140	ENSMUSG00000059820	Nkapd1	chr9	-	50616657	50616684	50615482	50615559	50617227	50617281	19140	5,5,6	8,2,9	1,2,5	13,7,12	102	75	0.0156891	0.618212	0.315,0.648,0.329	0.054,0.174,0.235	0.276
42205	ENSMUSG00000113585	Gm19605	chr12	-	110478359	110478623	110476813	110477001	110484035	110484207	42205	11,2,7	0,0,0	13,13,10	1,1,1	339	75	0.0181742	0.665707	1.0,1.0,1.0	0.742,0.742,0.689	0.276
16328	ENSMUSG00000090841	Myl6	chr10	-	128492938	128493045	128492601	128492745	128493333	128493353	16328	30,26,30	10,5,8	23,18,18	13,20,15	182	75	0.000518435	0.098546	0.553,0.682,0.607	0.422,0.271,0.331	0.273
13498	ENSMUSG00000066235	Pomgnt2	chr9	-	121994844	121994950	121984099	121984156	121995875	121996009	13498	3,4,7	1,1,1	4,6,4	4,3,3	181	75	0.0317064	0.822341	0.554,0.624,0.744	0.293,0.453,0.356	0.273
9100	ENSMUSG00000087381	Gm16008	chr4	-	156030421	156030516	156028474	156028554	156031577	156031622	9100	9,12,13	0,0,1	11,12,16	3,3,2	170	75	6.31187e-05	0.0294194	1.0,1.0,0.852	0.618,0.638,0.779	0.272
19866	ENSMUSG00000035778	Ggta1	chr2	-	35414218	35414284	35413325	35413427	35422179	35422268	19866	3,7,8	1,0,2	4,11,5	1,7,5	141	75	0.0061398	0.397917	0.615,1.0,0.68	0.68,0.455,0.347	0.271
890	ENSMUSG00000042439	Zfp532	chr18	+	65651559	65651722	65622983	65625334	65682894	65683007	890	38,23,30	6,1,11	34,26,27	14,11,17	238	75	0.0190717	0.677365	0.666,0.879,0.462	0.434,0.427,0.334	0.271
24717	ENSMUSG00000074673	Ttll9	chr2	+	152984080	152984321	152983054	152983166	152989593	152989662	24717	14,1,13	1,0,0	8,7,9	1,1,1	316	75	0.000982534	0.140465	0.769,1.0,1.0	0.655,0.624,0.681	0.27
37647	ENSMUSG00000020389	Cdkl3	chr11	+	52040560	52040620	52033513	52033611	52089588	52089778	37647	6,5,8	1,0,0	9,2,5	2,1,1	135	75	0.0381542	0.902689	0.769,1.0,1.0	0.714,0.526,0.735	0.265
37546	ENSMUSG00000029797	Sspo	chr6	+	48482653	48482823	48481236	48481316	48483294	48483341	37546	1,3,3	0,0,0	10,9,10	2,0,2	245	75	0.0498952	1	1.0,1.0,1.0	0.605,1.0,0.605	0.263
19184	ENSMUSG00000021767	Kat6b	chr14	+	21624832	21625215	21619217	21619299	21626718	21626840	19184	28,24,45	0,0,2	22,29,42	2,1,6	458	75	0.000303105	0.0741952	1.0,1.0,0.787	0.643,0.826,0.534	0.261
24299	ENSMUSG00000027309	4930402H24Rik	chr2	-	130777475	130777657	130777256	130777281	130777859	130778333	24299	4,5,3	1,0,0	5,3,4	1,0,6	257	75	0.000442262	0.0917558	0.539,1.0,1.0	0.593,1.0,0.163	0.261
16799	ENSMUSG00000029687	Ezh2	chr6	-	47546748	47546830	47545675	47545916	47547344	47547436	16799	6,2,3	8,1,6	0,2,3	4,11,15	157	75	0.00909486	0.485881	0.264,0.489,0.193	0.0,0.08,0.087	0.26
31463	ENSMUSG00000022708	Zbtb20	chr16	+	43007017	43007086	42907651	42907721	43024937	43024987	31463	1,4,2	4,0,8	0,1,1	1,4,1	144	75	0.0138897	0.586348	0.115,1.0,0.115	0.0,0.115,0.342	0.258
19090	ENSMUSG00000026767	Mindy3	chr2	-	12396178	12396258	12364446	12364519	12419158	12419288	19090	13,5,8	3,1,4	12,8,17	7,10,14	155	75	0.0323295	0.830198	0.677,0.708,0.492	0.453,0.279,0.37	0.258
26063	ENSMUSG00000038782	1700028J19Rik	chr7	-	44230781	44230915	44229932	44230641	44231325	44231472	26063	2,1,1	0,1,0	1,2,1	0,1,4	209	75	0.000184906	0.0558496	1.0,0.264,1.0	1.0,0.418,0.082	0.255
12100	ENSMUSG00000021990	Spata13	chr14	+	60636367	60636646	60634754	60634864	60690853	60690893	12100	10,8,24	2,0,1	13,11,13	1,2,6	354	75	0.0201615	0.694155	0.514,1.0,0.836	0.734,0.538,0.315	0.254
33549	ENSMUSG00000056073	Grik2	chr10	-	49103509	49103648	49100836	49101272	49104978	49105065	33549	4,5,4	0,0,0	12,12,11	0,2,3	214	75	0.00395153	0.311006	1.0,1.0,1.0	1.0,0.678,0.562	0.253
2793	ENSMUSG00000034377	Tulp4	chr17	+	6118295	6118366	6106554	6106582	6137210	6138792	2793	2,3,2	0,0,2	5,5,10	2,6,2	146	75	0.00653086	0.410156	1.0,1.0,0.339	0.562,0.3,0.72	0.252
42007	ENSMUSG00000063894	Zkscan8	chr13	-	21521785	21521909	21513221	21520962	21525137	21525306	42007	20,12,18	0,2,3	23,20,29	7,10,6	199	75	0.0112381	0.54008	1.0,0.693,0.693	0.553,0.43,0.646	0.252
24103	ENSMUSG00000031808	Slc27a1	chr8	+	71570195	71570312	71568905	71569023	71570720	71570826	24103	23,9,27	10,2,4	22,10,17	11,9,13	192	75	0.0183228	0.665739	0.473,0.637,0.725	0.439,0.303,0.338	0.252
33901	ENSMUSG00000111994	A330049N07Rik	chr10	-	72977639	72977875	72973302	72974695	72981991	72982107	33901	30,15,24	2,1,5	18,27,11	4,6,6	311	75	0.048492	1	0.783,0.783,0.537	0.52,0.52,0.307	0.252
42101	ENSMUSG00000038260	Trpm4	chr7	-	45327720	45327895	45327271	45327452	45333381	45333452	42101	12,7,3	4,2,6	6,0,3	5,2,8	250	75	0.0453592	0.982985	0.474,0.512,0.13	0.265,0.0,0.101	0.25
5238	ENSMUSG00000044712	Slc38a6	chr12	+	73293698	73293799	73292159	73292233	73310144	73310197	5238	18,7,16	0,0,1	21,9,6	3,2,1	176	75	0.000390864	0.0850467	1.0,1.0,0.872	0.749,0.657,0.719	0.249
23203	ENSMUSG00000034684	Sema3f	chr9	-	107691129	107691215	107689685	107689779	107691355	107691448	23203	1,3,4	2,1,2	1,1,0	1,2,2	161	75	0.00178418	0.194923	0.189,0.583,0.482	0.318,0.189,0.0	0.249
30637	ENSMUSG00000050565	Tor1aip2	chr1	+	156041074	156041134	156035771	156036091	156051293	156051623	30637	37,22,25	0,0,0	66,24,42	8,11,3	135	75	1.00261e-07	0.000487341	1.0,1.0,1.0	0.821,0.548,0.886	0.248
5434	ENSMUSG00000021010	Npas3	chr12	+	53354344	53354434	53253045	53253095	53501033	53501278	5434	21,7,9	2,0,1	15,13,16	4,3,5	165	75	0.00286112	0.261693	0.827,1.0,0.804	0.63,0.663,0.593	0.248
27358	ENSMUSG00000025261	Huwe1	chrX	+	151804445	151804540	151803657	151803802	151806271	151806407	27358	4,2,8	0,1,0	4,10,6	2,2,2	170	75	0.000324503	0.076799	1.0,0.469,1.0	0.469,0.688,0.57	0.247
19186	ENSMUSG00000021767	Kat6b	chr14	+	21624832	21625761	21619217	21619299	21626718	21626840	19186	54,39,87	0,0,2	74,61,71	2,1,6	1004	75	0.000598412	0.106047	1.0,1.0,0.765	0.734,0.82,0.469	0.247
3842	ENSMUSG00000097587	4930578M01Rik	chr15	+	98987756	98987830	98983626	98983864	98987976	98988145	3842	4,1,2	0,0,1	3,4,6	0,4,4	149	75	0.000175406	0.0542873	1.0,1.0,0.502	1.0,0.335,0.43	0.246
37651	ENSMUSG00000020389	Cdkl3	chr11	+	52052417	52052618	52040560	52040620	52084370	52085109	37651	0,3,3	1,2,1	0,0,0	1,2,1	276	75	0.00484311	0.348464	0.0,0.29,0.449	0.0,0.0,0.0	0.246
14728	ENSMUSG00000029727	Cyp3a13	chr5	-	137900248	137900409	137898797	137899024	137905529	137905596	14728	4,2,5	0,1,1	1,1,4	2,2,0	236	75	0.00274125	0.254144	1.0,0.389,0.614	0.137,0.137,1.0	0.243
10380	ENSMUSG00000028573	Fggy	chr4	+	95844072	95844193	95837584	95837659	95849581	95849676	10380	57,27,40	3,0,1	34,44,47	8,4,9	196	75	9.38605e-05	0.0367081	0.879,1.0,0.939	0.619,0.808,0.666	0.242
5565	ENSMUSG00000097494	4933406C10Rik	chr12	-	32925631	32925755	32924956	32925535	32931957	32932024	5565	0,1,1	1,0,0	1,0,1	1,1,0	199	75	0.0057578	0.384136	0.0,1.0,1.0	0.274,0.0,1.0	0.242
2684	ENSMUSG00000050623	Catsperz	chr19	-	6923522	6923599	6922422	6922660	6924793	6924912	2684	6,1,12	0,0,1	4,5,7	2,0,2	152	75	0.043054	0.957458	1.0,1.0,0.856	0.497,1.0,0.633	0.242
33412	ENSMUSG00000087177	E130307A14Rik	chr10	-	39681472	39681549	39645555	39645808	39731737	39731814	33412	28,16,38	2,0,0	28,22,28	5,5,5	152	75	6.38681e-06	0.00746684	0.874,1.0,1.0	0.734,0.685,0.734	0.24
19650	ENSMUSG00000018449	Rpain	chr11	+	70974068	70974132	70973014	70973075	70977657	70977687	19650	2,2,4	3,2,4	3,0,0	5,3,4	139	75	0.0079462	0.45288	0.265,0.35,0.35	0.245,0.0,0.0	0.24
25724	ENSMUSG00000035762	Tmem161b	chr13	+	84251229	84251333	84222295	84222434	84257760	84257844	25724	28,26,33	4,2,2	39,24,54	12,12,9	179	75	0.00322816	0.277911	0.746,0.845,0.874	0.577,0.456,0.715	0.239
41722	ENSMUSG00000056962	Jmjd6	chr11	-	116839837	116839926	116838989	116839128	116840447	116840545	41722	12,8,8	0,1,0	14,5,9	1,2,2	164	75	0.00403535	0.311344	1.0,0.785,1.0	0.865,0.533,0.673	0.238
6629	ENSMUSG00000034243	Golgb1	chr16	+	36885010	36885188	36875139	36875263	36886133	36886228	6629	24,26,31	5,0,1	44,21,50	7,6,9	253	75	0.023247	0.720997	0.587,1.0,0.902	0.651,0.509,0.622	0.236
9027	ENSMUSG00000036617	Etl4	chr2	+	20801541	20801661	20798615	20798783	20805584	20805662	9027	10,4,4	10,1,10	3,4,4	15,12,11	195	75	0.0480813	1	0.278,0.606,0.133	0.071,0.114,0.123	0.236
28890	ENSMUSG00000029003	Mad2l2	chr4	+	148139842	148140020	148130914	148130966	148140784	148140834	28890	18,1,7	0,0,1	5,7,6	1,0,3	253	75	0.0174361	0.654815	1.0,1.0,0.675	0.597,1.0,0.372	0.235
37643	ENSMUSG00000020389	Cdkl3	chr11	+	52035946	52036020	52033513	52033611	52089588	52089776	37643	9,5,5	1,0,0	10,8,3	2,1,1	149	75	0.0268656	0.773906	0.819,1.0,1.0	0.716,0.801,0.602	0.233
24078	ENSMUSG00000106918	Mrpl33	chr5	+	31641604	31643040	31616380	31616487	31650302	31650484	24078	13,18,17	0,0,1	27,17,21	4,0,1	1511	75	0.00055819	0.10211	1.0,1.0,0.458	0.251,1.0,0.51	0.232
34131	ENSMUSG00000061589	Dot1l	chr10	+	80791743	80791839	80790610	80791561	80792142	80792773	34131	5,5,5	0,0,1	3,3,5	1,0,3	171	75	0.0219561	0.708234	1.0,1.0,0.687	0.568,1.0,0.422	0.232
4328	ENSMUSG00000022607	Ptk2	chr15	-	73392343	73392447	73365040	73365195	73394647	73394744	4328	8,3,9	1,0,1	8,16,14	4,1,5	179	75	0.00158728	0.184325	0.77,1.0,0.79	0.456,0.87,0.54	0.231
19844	ENSMUSG00000036353	P2ry12	chr3	-	59220218	59220283	59219933	59220096	59262773	59262871	19844	6,4,10	0,1,1	2,5,8	1,1,3	140	75	0.00465367	0.340559	1.0,0.682,0.843	0.517,0.728,0.588	0.231
6046	ENSMUSG00000061474	Mrps36	chr13	-	100743788	100743824	100739013	100739201	100744529	100744588	6046	7,3,5	1,1,2	3,4,4	2,2,5	111	75	0.043884	0.966199	0.825,0.67,0.628	0.503,0.575,0.351	0.231
24817	ENSMUSG00000037108	Zcwpw1	chr5	+	137816892	137816976	137812001	137812100	137817457	137817524	24817	25,10,21	1,1,0	35,43,40	6,9,11	159	75	6.98897e-06	0.00746684	0.922,0.825,1.0	0.733,0.693,0.632	0.23
35255	ENSMUSG00000021280	Exoc3l4	chr12	+	111417661	111417754	111417475	111417520	111418759	111418864	35255	2,1,6	1,0,1	14,6,4	3,2,5	168	75	0.00427834	0.321504	0.472,1.0,0.728	0.676,0.573,0.263	0.229
21118	ENSMUSG00000041633	Kctd12b	chrX	-	153695623	153695678	153685153	153689697	153696084	153696280	21118	10,7,16	2,0,1	17,5,10	4,2,3	130	75	0.00725768	0.433233	0.743,1.0,0.902	0.71,0.591,0.658	0.229
33623	ENSMUSG00000019856	Fam184a	chr10	-	53634301	53634395	53633365	53633715	53638176	53638281	33623	11,5,9	0,0,2	5,2,7	0,1,3	169	75	0.0477504	1	1.0,1.0,0.666	1.0,0.47,0.509	0.229
17739	ENSMUSG00000026312	Cdh7	chr1	+	109983244	109983331	109983005	109983051	109983642	109983891	17739	2,1,6	4,2,3	1,0,2	8,12,7	162	75	0.000699837	0.116725	0.188,0.188,0.481	0.055,0.0,0.117	0.228
2781	ENSMUSG00000023861	Mpc1	chr17	+	8293414	8293495	8283851	8283961	8296534	8296631	2781	21,16,29	0,0,2	35,32,44	8,4,8	156	75	1.38694e-05	0.0117977	1.0,1.0,0.875	0.678,0.794,0.726	0.226
22631	ENSMUSG00000041670	Rims1	chr1	-	22726929	22727010	22630411	22630480	22805560	22805724	22631	44,29,43	9,9,10	46,30,36	22,25,22	156	75	0.000597703	0.106047	0.702,0.608,0.674	0.501,0.366,0.44	0.226
31462	ENSMUSG00000022708	Zbtb20	chr16	+	43007017	43007086	42875880	42875924	43024937	43024987	31462	2,2,2	2,3,5	0,0,1	3,2,5	144	75	0.00177173	0.194923	0.342,0.258,0.172	0.0,0.0,0.094	0.226
31219	ENSMUSG00000038930	Rccd1	chr7	-	80321276	80321343	80320091	80321181	80323749	80324125	31219	24,10,16	0,2,0	14,8,11	3,2,3	142	75	0.000363911	0.0829032	1.0,0.725,1.0	0.711,0.679,0.659	0.225
41724	ENSMUSG00000056962	Jmjd6	chr11	-	116839837	116839931	116838989	116839128	116840447	116840545	41724	15,7,9	0,1,0	15,6,8	1,2,2	169	75	0.00410321	0.313669	1.0,0.756,1.0	0.869,0.571,0.64	0.225
41283	ENSMUSG00000020882	Cacnb1	chr11	-	98010626	98010646	98010295	98010376	98011342	98011497	41283	4,7,11	0,0,1	13,13,9	3,5,2	95	75	4.93014e-05	0.0254164	1.0,1.0,0.897	0.774,0.672,0.78	0.224
10996	ENSMUSG00000084808	9430091E24Rik	chr8	-	111143601	111143724	111137442	111137552	111145403	111145480	10996	1,2,2	1,0,1	1,4,1	1,1,2	198	75	0.0251418	0.74763	0.275,1.0,0.431	0.275,0.602,0.159	0.223
27912	ENSMUSG00000045411	2410002F23Rik	chr7	+	44247237	44247416	44246734	44246808	44248251	44248295	27912	31,27,38	2,2,3	37,25,33	8,7,5	254	75	0.00834796	0.46794	0.821,0.799,0.789	0.577,0.513,0.661	0.219
26516	ENSMUSG00000035181	Heatr5a	chr12	-	51912204	51912231	51909957	51910093	51914973	51915143	26516	9,9,12	4,4,5	8,10,8	9,14,6	102	75	0.020826	0.699948	0.623,0.623,0.638	0.395,0.344,0.495	0.217
17875	ENSMUSG00000022637	Cblb	chr16	+	52183211	52183358	52174353	52174448	52186134	52186232	17875	47,18,35	2,0,0	47,38,38	4,5,5	222	75	4.24979e-05	0.0240785	0.888,1.0,1.0	0.799,0.72,0.72	0.216
31861	ENSMUSG00000037032	Apbb1	chr7	-	105568618	105568631	105567577	105567753	105569239	105569297	31861	4,1,1	5,2,2	2,2,0	6,11,13	88	75	0.0290069	0.7902	0.405,0.299,0.299	0.221,0.134,0.0	0.216
35784	ENSMUSG00000054648	Zfp869	chr8	-	69714301	69714409	69710685	69710984	69716899	69716948	35784	6,8,9	0,0,0	11,15,12	3,2,0	183	75	0.00746374	0.437851	1.0,1.0,1.0	0.6,0.755,1.0	0.215
2803	ENSMUSG00000034377	Tulp4	chr17	+	6124170	6124248	6121827	6122344	6124656	6124710	2803	8,11,21	0,1,3	14,12,13	1,5,5	153	75	0.0310055	0.81276	1.0,0.844,0.774	0.873,0.541,0.56	0.215
18648	ENSMUSG00000028086	Fbxw7	chr3	+	84890094	84890252	84863963	84864011	84903500	84904079	18648	3,9,12	2,3,11	10,4,7	12,16,13	233	75	0.0200482	0.692664	0.326,0.491,0.26	0.212,0.074,0.148	0.214
28760	ENSMUSG00000029650	Slc46a3	chr5	-	147894480	147894596	147893880	147894045	147894708	147894815	28760	17,10,7	1,2,2	20,7,19	4,5,9	191	75	0.0478019	1	0.87,0.663,0.579	0.663,0.355,0.453	0.214
27915	ENSMUSG00000045411	2410002F23Rik	chr7	+	44247250	44247416	44246753	44246808	44248251	44248295	27915	27,23,32	2,2,3	31,23,32	8,7,5	241	75	0.0138318	0.584632	0.808,0.782,0.768	0.547,0.506,0.666	0.213
2306	ENSMUSG00000058392	Rrp1b	chr17	+	32047673	32047731	32045928	32046229	32048552	32048638	2306	7,2,12	1,0,0	5,6,7	1,2,1	133	75	0.0199355	0.690737	0.798,1.0,1.0	0.738,0.628,0.798	0.211
31095	ENSMUSG00000024050	Wiz	chr17	-	32388603	32388755	32387572	32387817	32389259	32389376	31095	23,11,10	13,3,5	19,4,9	14,8,10	227	75	0.0463185	0.988302	0.369,0.548,0.398	0.31,0.142,0.229	0.211
19182	ENSMUSG00000021767	Kat6b	chr14	+	21624832	21624888	21619217	21619299	21626718	21626840	19182	9,4,10	0,0,2	6,14,15	2,1,6	131	75	0.00144438	0.173402	1.0,1.0,0.741	0.632,0.889,0.589	0.21
11526	ENSMUSG00000028188	Spata1	chr3	-	146487199	146487419	146481766	146481860	146487511	146487565	11526	4,5,4	0,0,2	6,18,8	1,3,2	295	75	0.0134767	0.5772	1.0,1.0,0.337	0.604,0.604,0.504	0.208
42017	ENSMUSG00000030166	Rad52	chr6	+	119911047	119911141	119902702	119902835	119913001	119913103	42017	7,5,11	2,0,1	13,6,18	2,5,3	169	75	0.0337044	0.852	0.608,1.0,0.83	0.743,0.347,0.727	0.207
30954	ENSMUSG00000002458	Rgs19	chr2	-	181691489	181691595	181691232	181691354	181693878	181693920	30954	39,36,41	8,6,5	24,32,40	14,12,11	181	75	0.00850745	0.472212	0.669,0.713,0.773	0.415,0.525,0.601	0.205
9174	ENSMUSG00000029027	Dffb	chr4	-	153972607	153972678	153971580	153971660	153972779	153972968	9174	2,1,7	0,1,0	4,6,6	5,0,4	146	75	0.000345991	0.0795428	1.0,0.339,1.0	0.291,1.0,0.435	0.204
288	ENSMUSG00000064202	4430402I18Rik	chr19	-	28954089	28954131	28948618	28948743	28959679	28959728	288	8,5,4	0,2,0	3,8,12	2,2,2	117	75	0.008818	0.479285	1.0,0.616,1.0	0.49,0.719,0.794	0.204
19035	ENSMUSG00000028399	Ptprd	chr4	-	76138555	76138573	76136810	76136921	76140513	76140702	19035	31,36,37	21,16,22	28,26,40	52,28,44	93	75	0.00057637	0.103639	0.543,0.645,0.576	0.303,0.428,0.423	0.203
7460	ENSMUSG00000044566	Cage1	chr13	-	38032364	38032624	38028102	38028190	38036818	38036937	7460	11,5,14	1,0,0	10,18,18	2,3,0	335	75	0.00304299	0.270334	0.711,1.0,1.0	0.528,0.573,1.0	0.203
21373	ENSMUSG00000030834	Abcc6	chr7	-	45995180	45995340	45992307	45992383	45996654	45996822	21373	6,2,4	0,0,1	4,6,6	1,0,3	235	75	0.0194762	0.684584	1.0,1.0,0.561	0.561,1.0,0.39	0.203
33570	ENSMUSG00000053714	4732471J01Rik	chr7	+	25383598	25383737	25376822	25376870	25384794	25384882	33570	6,2,5	0,0,1	10,6,8	1,2,1	214	75	0.0351757	0.866656	1.0,1.0,0.637	0.778,0.513,0.737	0.203
20678	ENSMUSG00000097626	4921504A21Rik	chr5	-	19207084	19207172	19202367	19203925	19210227	19210322	20678	2,3,4	5,3,5	0,1,0	4,3,6	163	75	0.000146711	0.0509371	0.155,0.315,0.269	0.0,0.133,0.0	0.202
38929	ENSMUSG00000042557	Sin3a	chr9	+	57081094	57081202	57072039	57072063	57086580	57086801	38929	18,12,7	0,0,0	29,11,11	3,0,3	183	75	0.00140005	0.171974	1.0,1.0,1.0	0.798,1.0,0.6	0.201
38420	ENSMUSG00000029127	Zbtb49	chr5	-	38210617	38210664	38205888	38205962	38213307	38214383	38420	5,5,7	0,1,0	10,5,6	1,3,1	122	75	0.00537096	0.3677	1.0,0.755,1.0	0.86,0.506,0.787	0.201
4001	ENSMUSG00000046613	Vwa5b2	chr16	+	20590469	20590531	20590145	20590281	20590652	20590898	4001	16,12,16	0,0,0	22,6,21	1,2,2	137	75	0.0253811	0.751603	1.0,1.0,1.0	0.923,0.622,0.852	0.201
4318	ENSMUSG00000022607	Ptk2	chr15	-	73365040	73365195	73343132	73343359	73423008	73423116	4318	11,10,18	1,0,1	13,11,10	3,0,4	230	75	0.00129707	0.165291	0.782,1.0,0.854	0.586,1.0,0.449	0.2
7854	ENSMUSG00000029267	Mtf2	chr5	+	108073306	108073454	108069161	108069363	108080824	108080841	7854	18,17,22	1,0,2	14,14,16	1,2,5	223	75	0.00700576	0.427188	0.858,1.0,0.787	0.825,0.702,0.518	0.2
4901	ENSMUSG00000021198	Unc79	chr12	+	103125608	103125725	103122335	103122443	103128228	103128312	4901	26,19,31	7,5,16	42,23,37	23,24,29	192	75	0.0188643	0.674931	0.592,0.597,0.431	0.416,0.272,0.333	0.2
9503	ENSMUSG00000029823	Luc7l2	chr6	+	38554979	38557380	38551530	38551908	38568846	38569565	9503	276358492	1,1,2	409489417	5,5,7	2476	75	0.0015054	0.178211	0.893,0.916,0.882	0.712,0.748,0.643	0.196
33795	ENSMUSG00000115432	D130009I18Rik	chr14	+	104730098	104730830	104639123	104639398	104862380	104862483	33795	14,13,11	0,1,0	32,25,35	3,1,1	807	75	0.00100929	0.142494	1.0,0.547,1.0	0.498,0.699,0.765	0.195
9743	ENSMUSG00000041718	Alg13	chrX	+	144364935	144364975	144363864	144364107	144367898	144367939	9743	4,2,11	1,0,0	7,4,3	5,0,1	115	75	0.00142934	0.173072	0.723,1.0,1.0	0.477,1.0,0.662	0.195
28746	ENSMUSG00000097166	9330179D12Rik	chr6	+	127185368	127185574	127149625	127149818	127211499	127212119	28746	3,5,9	0,1,0	8,4,5	3,0,1	281	75	0.0165478	0.639616	1.0,0.572,1.0	0.416,1.0,0.572	0.195
38090	ENSMUSG00000033083	Tbc1d4	chr14	-	101475076	101475241	101471427	101471451	101476979	101477206	38090	17,11,14	5,6,3	17,15,18	12,11,14	240	75	0.0485846	1	0.515,0.364,0.593	0.307,0.299,0.287	0.193
37082	ENSMUSG00000070371	Prss36	chr7	-	127933566	127933832	127933370	127933492	127934389	127934627	37082	33,25,33	0,1,0	54,31,53	3,2,5	341	75	5.5958e-05	0.0269547	1.0,0.846,1.0	0.798,0.773,0.7	0.192
41047	ENSMUSG00000049583	Grm5	chr7	+	87586514	87586718	87584397	87584540	87602345	87602402	41047	30,24,28	0,0,1	21,19,38	1,3,2	279	75	0.00113732	0.151209	1.0,1.0,0.883	0.85,0.63,0.836	0.189
17119	ENSMUSG00000055897	Ppp4r1l-ps	chr2	-	173615482	173615576	173608732	173608879	173659322	173659367	17119	38,18,27	2,0,2	31,34,41	4,9,5	169	75	0.00214417	0.215207	0.894,1.0,0.857	0.775,0.626,0.784	0.189
31474	ENSMUSG00000022708	Zbtb20	chr16	+	43193464	43193538	43146896	43146943	43302568	43302615	31474	6,7,8	1,0,1	5,6,3	2,0,2	149	75	0.035107	0.866656	0.751,1.0,0.801	0.557,1.0,0.43	0.188
9226	ENSMUSG00000031497	Tnfsf13b	chr8	+	10021372	10021487	10014168	10014261	10031309	10031422	9226	12,2,7	1,0,1	3,4,9	4,0,1	190	75	0.0131599	0.574056	0.826,1.0,0.734	0.228,1.0,0.78	0.184
27159	ENSMUSG00000034826	Nup54	chr5	-	92434221	92434383	92431038	92431122	92435003	92435123	27159	49,15,26	4,2,1	51,27,31	8,6,7	237	75	0.0203152	0.695396	0.795,0.704,0.892	0.669,0.587,0.584	0.184
27249	ENSMUSG00000107318	Gm30003	chr5	+	134774493	134774940	134747041	134747308	134800445	134800596	27249	11,18,17	1,1,0	15,12,22	3,3,0	522	75	0.00300426	0.269857	0.612,0.721,1.0	0.418,0.365,1.0	0.183
16417	ENSMUSG00000047909	Ankrd16	chr2	+	11785122	11785260	11784290	11784452	11786223	11786302	16417	32,27,39	12,9,13	19,25,33	20,13,26	213	75	0.00545591	0.369566	0.484,0.514,0.514	0.251,0.404,0.309	0.183
17134	ENSMUSG00000055897	Ppp4r1l-ps	chr2	-	173649169	173649367	173615482	173615576	173659512	173659640	17134	4,4,3	1,1,0	4,4,9	1,1,3	273	75	0.00830247	0.466687	0.524,0.524,1.0	0.524,0.524,0.452	0.183
40253	ENSMUSG00000049336	Tenm2	chr11	-	36139575	36139758	36106718	36106865	36141482	36141683	40253	21,20,19	2,0,1	19,21,32	2,3,5	258	75	0.00809089	0.45896	0.753,1.0,0.847	0.734,0.67,0.65	0.182
18759	ENSMUSG00000028613	Lrp8	chr4	+	107850103	107850142	107847443	107847566	107851307	107851427	18759	15,12,16	7,4,6	13,4,11	12,2,13	114	75	0.0292199	0.792829	0.585,0.664,0.637	0.416,0.568,0.358	0.181
34638	ENSMUSG00000022094	Slc39a14	chr14	-	70331268	70331366	70318661	70318940	70351279	70351394	34638	36,33,57	1,5,5	55,33,59	15,8,10	173	75	0.00679776	0.422069	0.94,0.741,0.832	0.614,0.641,0.719	0.18
894	ENSMUSG00000042439	Zfp532	chr18	+	65656350	65656632	65622983	65625334	65682894	65683007	894	80,61,109	6,1,11	84,96,120	14,11,17	357	75	0.0283774	0.786111	0.737,0.928,0.676	0.558,0.647,0.597	0.18
38980	ENSMUSG00000097121	D130020L05Rik	chr12	+	101086187	101086352	101083741	101084025	101088041	101088179	38980	10,1,10	1,0,1	4,10,7	3,0,1	240	75	0.0280427	0.783376	0.758,1.0,0.758	0.294,1.0,0.686	0.179
42250	ENSMUSG00000055436	Srsf11	chr3	-	158024697	158024761	158023408	158024231	158026724	158026858	42250	14,10,23	0,2,4	22,17,24	6,4,9	139	75	0.0362905	0.880937	1.0,0.73,0.756	0.664,0.696,0.59	0.179
7634	ENSMUSG00000001166	Oas1c	chr5	-	120806295	120806405	120805403	120805600	120807959	120808248	7634	0,1,1	4,0,3	1,4,4	2,5,8	185	75	0.0380331	0.902689	0.0,1.0,0.119	0.169,0.245,0.169	0.179
9418	ENSMUSG00000032384	Csnk1g1	chr9	+	65950015	65950064	65921003	65921068	65958328	65958721	9418	8,6,10	0,1,1	7,11,13	4,1,3	124	75	0.00118617	0.156261	1.0,0.784,0.858	0.514,0.869,0.724	0.178
27346	ENSMUSG00000015165	Hnrnpl	chr7	+	28810671	28811168	28808540	28808859	28813278	28813397	27346	246138189	10,2,12	342189365	28,22,25	572	75	0.0102619	0.512106	0.763,0.9,0.674	0.616,0.53,0.657	0.178
19087	ENSMUSG00000026767	Mindy3	chr2	-	12386608	12386679	12364446	12364519	12419158	12419449	19087	20,8,26	3,1,4	24,35,31	7,10,14	146	75	0.0221226	0.709445	0.774,0.804,0.77	0.638,0.643,0.532	0.178
7636	ENSMUSG00000001166	Oas1c	chr5	-	120807959	120808248	120805403	120805600	120812433	120812514	7636	27,17,24	1,0,0	16,31,34	4,1,0	364	75	0.00953517	0.493061	0.848,1.0,1.0	0.452,0.865,1.0	0.177
37779	ENSMUSG00000035469	Rcbtb1	chr14	+	59205624	59205722	59201233	59201584	59210016	59210094	37779	11,5,7	1,0,0	12,8,10	1,1,2	173	75	0.0216629	0.708234	0.827,1.0,1.0	0.839,0.776,0.684	0.176
41501	ENSMUSG00000069631	Strada	chr11	-	106180954	106180983	106173678	106173781	106184561	106184619	41501	21,16,38	1,0,2	23,36,24	4,8,5	104	75	0.000132995	0.0471371	0.938,1.0,0.932	0.806,0.764,0.776	0.175
1973	ENSMUSG00000024201	Kdm4b	chr17	+	56344333	56344442	56326061	56326229	56351632	56351797	1973	20,11,18	10,7,13	20,7,19	24,12,26	184	75	0.0108269	0.527785	0.449,0.39,0.361	0.254,0.192,0.23	0.175
22032	ENSMUSG00000039307	Hexdc	chr11	+	121216892	121217076	121214759	121214924	121218087	121218159	22032	50,30,69	11,2,8	55,33,53	18,7,14	259	75	0.0399183	0.920067	0.568,0.813,0.714	0.469,0.577,0.523	0.175
14040	ENSMUSG00000026987	Baz2b	chr2	-	59959820	59960105	59958431	59958492	59962020	59962630	14040	111,67,140	4,3,5	115109110	10,22,6	360	75	0.00409234	0.313608	0.853,0.823,0.854	0.706,0.508,0.793	0.174
17235	ENSMUSG00000036817	Sun1	chr5	+	139231126	139231237	139230772	139230838	139233470	139233569	17235	44,23,41	9,6,10	22,38,39	20,11,17	186	75	0.0269099	0.773906	0.663,0.607,0.623	0.307,0.582,0.481	0.174
16624	ENSMUSG00000032534	Cep63	chr9	-	102590327	102590533	102588707	102588987	102594507	102594594	16624	5,15,15	0,0,0	25,25,20	2,1,1	281	75	0.0388816	0.90737	1.0,1.0,1.0	0.769,0.87,0.842	0.173
23578	ENSMUSG00000021809	Nudt13	chr14	+	20310621	20310733	20309671	20309797	20311470	20311625	23578	23,19,32	3,1,2	40,19,46	9,6,5	187	75	0.0287271	0.788034	0.755,0.884,0.865	0.641,0.559,0.787	0.172
36721	ENSMUSG00000038866	Zcchc2	chr1	+	106018218	106018302	106015998	106016093	106019847	106019905	36721	20,21,28	5,2,6	30,36,36	12,15,12	159	75	0.0360416	0.87908	0.654,0.832,0.688	0.541,0.531,0.586	0.172
9224	ENSMUSG00000030309	Caprin2	chr6	-	148868988	148869645	148865829	148865952	148870612	148870656	9224	97,86,121	0,1,3	105122135	6,6,2	732	75	0.0096074	0.493654	1.0,0.898,0.805	0.642,0.676,0.874	0.17
40691	ENSMUSG00000006611	Hfe	chr13	-	23708027	23708291	23706766	23707066	23710626	23710854	40691	23,23,50	1,0,2	33,30,30	2,2,4	339	75	0.0152461	0.613081	0.836,1.0,0.847	0.785,0.768,0.624	0.169
32424	ENSMUSG00000030846	Tial1	chr7	-	128447038	128447107	128446730	128446798	128448120	128448208	32424	16,16,24	7,8,15	11,13,16	9,16,18	144	75	0.0276391	0.780338	0.543,0.51,0.455	0.389,0.297,0.316	0.169
7402	ENSMUSG00000087380	2210408F21Rik	chr6	+	31336803	31336857	31335990	31336062	31337229	31337247	7402	44,33,55	9,1,7	63,52,58	19,14,17	129	75	0.00743117	0.437449	0.74,0.95,0.82	0.658,0.683,0.665	0.168
18305	ENSMUSG00000039449	Prpf18	chr2	-	4648096	4648123	4645568	4645673	4648240	4648318	18305	49,33,86	19,6,18	75,58,68	39,34,34	102	75	0.00206603	0.211275	0.655,0.802,0.778	0.586,0.556,0.595	0.166
32482	ENSMUSG00000074305	Peak1	chr9	-	56374375	56374439	56318662	56318820	56417940	56418042	32482	16,14,12	0,0,0	24,13,13	2,0,4	139	75	0.003079	0.271407	1.0,1.0,1.0	0.866,1.0,0.637	0.166
22788	ENSMUSG00000034903	Cobll1	chr2	-	65105714	65105828	65103159	65103394	65107011	65107086	22788	26,14,26	2,2,1	38,23,42	5,8,7	189	75	0.0183335	0.665739	0.838,0.735,0.912	0.751,0.533,0.704	0.166
2281	ENSMUSG00000055240	Zfp101	chr17	-	33393786	33394012	33386684	33386811	33394239	33394378	2281	3,1,5	0,1,1	4,5,7	1,3,2	301	75	0.0228335	0.712789	1.0,0.199,0.555	0.499,0.293,0.466	0.165
22051	ENSMUSG00000067028	Cntnap5b	chr1	+	100164067	100164239	100160037	100160187	100213666	100213773	22051	34,25,24	0,0,0	33,39,50	4,2,1	247	75	0.000531129	0.0997797	1.0,1.0,1.0	0.715,0.856,0.938	0.164
19181	ENSMUSG00000021767	Kat6b	chr14	+	21621954	21622087	21619217	21619299	21626718	21626840	19181	18,7,20	0,0,2	25,31,21	2,1,6	208	75	0.00207394	0.211275	1.0,1.0,0.783	0.818,0.918,0.558	0.163
3699	ENSMUSG00000005983	1700037C18Rik	chr16	-	3907998	3908137	3907012	3907194	3908604	3908623	3699	2,3,3	0,1,1	4,4,3	5,3,0	214	75	0.00724186	0.433233	1.0,0.513,0.513	0.219,0.318,1.0	0.163
37517	ENSMUSG00000049295	Zfp219	chr14	-	52014947	52015052	52009969	52010058	52019747	52019995	37517	6,4,4	2,0,0	7,7,13	1,2,2	180	75	0.0189816	0.676991	0.556,1.0,1.0	0.745,0.593,0.73	0.163
7723	ENSMUSG00000016510	Mtif3	chr5	-	146963220	146963380	146958824	146959276	146963722	146963787	7723	9,6,3	6,4,4	0,4,6	8,5,11	235	75	0.0240508	0.731622	0.324,0.324,0.193	0.0,0.203,0.148	0.163
1659	ENSMUSG00000068457	Uty	chrY	-	1169122	1169257	1168089	1168185	1169964	1170184	1659	15,34,48	6,6,9	31,19,24	13,12,9	210	75	0.0401025	0.922574	0.472,0.669,0.656	0.46,0.361,0.488	0.163
26305	ENSMUSG00000019978	Epb41l2	chr10	+	25499775	25499943	25495480	25495591	25501577	25501631	26305	13,22,25	0,1,3	24,21,38	3,2,7	243	75	0.0485239	1	1.0,0.872,0.72	0.712,0.764,0.626	0.163
14442	ENSMUSG00000031576	Kcnu1	chr8	+	25932239	25932434	25921419	25921559	25934404	25934517	14442	18,15,35	0,0,0	30,31,37	0,3,3	270	75	0.0023353	0.228988	1.0,1.0,1.0	1.0,0.742,0.774	0.161
20706	ENSMUSG00000026701	Prdx6	chr1	-	161249358	161249469	161247256	161247413	161250756	161251166	20706	14,8,20	1,0,2	20,17,21	5,1,4	186	75	0.0167222	0.642182	0.85,1.0,0.801	0.617,0.873,0.679	0.161
1393	ENSMUSG00000024238	Zeb1	chr18	+	5641381	5641518	5603743	5604083	5705042	5705232	1393	21,12,10	0,0,0	22,15,22	1,1,2	212	75	0.0306192	0.80867	1.0,1.0,1.0	0.886,0.841,0.796	0.159
22789	ENSMUSG00000034903	Cobll1	chr2	-	65132495	65132534	65126207	65126305	65133578	65133807	22789	10,4,13	10,9,9	8,5,14	17,26,23	114	75	0.0487444	1	0.397,0.226,0.487	0.236,0.112,0.286	0.159
9103	ENSMUSG00000023286	Ube2j2	chr4	+	155944539	155944634	155943863	155944013	155946254	155946417	9103	2,3,2	10,3,3	1,2,0	10,8,21	170	75	0.00896561	0.483834	0.081,0.306,0.227	0.042,0.099,0.0	0.158
34115	ENSMUSG00000017478	Zc3h18	chr8	+	122411637	122411703	122411283	122411427	122412989	122413150	34115	54,22,37	5,4,1	47,31,59	12,13,6	141	75	0.0156983	0.618212	0.852,0.745,0.952	0.676,0.559,0.839	0.158
23390	ENSMUSG00000031355	Arhgap6	chrX	+	169298420	169298469	169281960	169282058	169300062	169300337	23390	5,1,13	0,1,0	6,4,5	4,0,4	124	75	0.000290037	0.0726467	1.0,0.377,1.0	0.476,1.0,0.431	0.157
13663	ENSMUSG00000037426	Depdc5	chr5	+	32864009	32864312	32863712	32863743	32864576	32864699	13663	30,18,43	8,6,9	29,15,33	15,8,18	378	75	0.0172028	0.652535	0.427,0.373,0.487	0.277,0.271,0.267	0.157
1719	ENSMUSG00000032624	Eml4	chr17	+	83427222	83427351	83421605	83421735	83427999	83428025	1719	32,24,44	8,7,8	35,42,34	19,17,14	204	75	0.0212513	0.704459	0.595,0.558,0.669	0.404,0.476,0.472	0.157
18647	ENSMUSG00000028086	Fbxw7	chr3	+	84864136	84864200	84863963	84864011	84903500	84904079	18647	39,28,34	2,3,11	44,42,45	12,16,13	139	75	0.0374892	0.896396	0.913,0.834,0.625	0.664,0.586,0.651	0.157
18072	ENSMUSG00000033486	Catsper2	chr2	-	121412149	121412290	121410225	121410550	121413415	121413609	18072	13,16,12	0,0,0	29,22,25	2,1,2	216	75	0.0110186	0.53315	1.0,1.0,1.0	0.834,0.884,0.813	0.156
7852	ENSMUSG00000029267	Mtf2	chr5	+	108073306	108073454	108065673	108065965	108080824	108080841	7852	15,12,21	8,8,8	16,11,9	14,18,8	223	75	0.0247606	0.742673	0.387,0.335,0.469	0.278,0.17,0.275	0.156
39074	ENSMUSG00000036466	Megf11	chr9	+	64686362	64686497	64685879	64686026	64691794	64691923	39074	24,22,22	0,0,1	29,30,40	2,2,5	210	75	0.000176916	0.0542873	1.0,1.0,0.887	0.838,0.843,0.741	0.155
9609	ENSMUSG00000041351	Rap1gap	chr4	+	137683460	137683496	137680752	137681755	137704073	137704167	9609	19,14,11	1,1,1	19,18,18	6,2,5	111	75	0.00418612	0.316517	0.928,0.904,0.881	0.681,0.859,0.709	0.155
29204	ENSMUSG00000074406	Zfp628	chr7	+	4917409	4917516	4915216	4915405	4918775	4922002	29204	25,12,21	0,0,1	28,31,26	3,0,6	182	75	0.000263462	0.0687391	1.0,1.0,0.896	0.794,1.0,0.641	0.154
24563	ENSMUSG00000031229	Atrx	chrX	-	105911469	105911654	105899880	105899993	105929099	105929346	24563	20,17,32	0,1,1	21,21,45	5,1,2	260	75	0.00136049	0.171446	1.0,0.831,0.902	0.548,0.858,0.866	0.154
31022	ENSMUSG00000032492	Pth1r	chr9	-	110741938	110742033	110731581	110731640	110742225	110742345	31022	5,2,2	10,4,4	1,1,1	13,13,26	170	75	0.00036548	0.0829032	0.181,0.181,0.181	0.033,0.033,0.017	0.153
26878	ENSMUSG00000041263	Rusc1	chr3	-	89090495	89090906	89089668	89089767	89091137	89092561	26878	361188230	58,15,45	335122378	65,42,96	486	75	0.0173273	0.653066	0.49,0.659,0.441	0.443,0.31,0.378	0.153
25330	ENSMUSG00000031433	Rbm41	chrX	-	139996664	139996746	139995111	139995228	139998499	139998542	25330	1,3,1	1,3,8	2,0,0	3,12,6	157	75	0.0479298	1	0.323,0.323,0.056	0.242,0.0,0.0	0.153
36176	ENSMUSG00000086363	A330102I10Rik	chr13	+	29023630	29023723	29016709	29016879	29028421	29028729	36176	7,10,17	1,0,0	16,10,11	2,2,1	168	75	0.00783319	0.45021	0.758,1.0,1.0	0.781,0.691,0.831	0.152
7084	ENSMUSG00000027620	Rbm39	chr2	-	156174096	156174168	156172827	156173022	156176402	156176457	7084	6,5,13	0,0,1	10,32,13	1,2,3	147	75	0.00361529	0.295698	1.0,1.0,0.869	0.836,0.891,0.689	0.151
8031	ENSMUSG00000031441	Atp11a	chr8	+	12863758	12863862	12859313	12859479	12864919	12868728	8031	13,11,11	0,0,1	23,19,19	1,2,4	179	75	0.000849178	0.128988	1.0,1.0,0.822	0.906,0.799,0.666	0.15
19961	ENSMUSG00000026928	Card9	chr2	-	26352940	26353014	26352484	26352561	26354356	26354405	19961	19,7,15	2,0,0	13,8,21	1,2,2	149	75	0.0238884	0.7301	0.827,1.0,1.0	0.867,0.668,0.841	0.15
41043	ENSMUSG00000020527	Myo19	chr11	+	84895477	84895554	84895267	84895364	84897120	84897211	41043	5,10,10	0,2,1	7,6,12	0,3,4	152	75	0.042431	0.951823	1.0,0.712,0.831	1.0,0.497,0.597	0.15
17428	ENSMUSG00000073427	Gm4924	chr10	+	82383762	82383844	82368897	82368958	82400753	82400846	17428	6,6,11	0,1,1	11,15,15	2,3,3	157	75	0.00260567	0.246272	1.0,0.741,0.84	0.724,0.705,0.705	0.149
31944	ENSMUSG00000057219	Armc7	chr11	+	115476121	115476265	115475666	115476027	115488712	115490467	31944	14,14,35	0,0,1	37,19,30	0,5,1	219	75	0.00587857	0.388385	1.0,1.0,0.923	1.0,0.565,0.911	0.149
38523	ENSMUSG00000022677	Fopnl	chr16	-	14311046	14311131	14304453	14304587	14317293	14317347	38523	45,26,46	41,19,49	39,42,37	71,66,93	160	75	0.000146237	0.0509371	0.34,0.391,0.306	0.205,0.23,0.157	0.148
3019	ENSMUSG00000022747	St3gal6	chr16	-	58523501	58523672	58507447	58507614	58523926	58524134	3019	31,24,29	0,0,2	36,33,50	3,2,5	246	75	0.000866654	0.129903	1.0,1.0,0.816	0.785,0.834,0.753	0.148
37543	ENSMUSG00000032594	Ip6k1	chr9	+	108045245	108045313	108045006	108045022	108045462	108046143	37543	33,21,21	0,0,1	51,12,33	3,3,2	143	75	0.000955904	0.138252	1.0,1.0,0.917	0.899,0.677,0.896	0.148
16418	ENSMUSG00000047909	Ankrd16	chr2	+	11785169	11785260	11784292	11784452	11786223	11786302	16418	14,10,19	12,9,13	12,13,7	20,13,26	166	75	0.0153842	0.613427	0.345,0.334,0.398	0.213,0.311,0.108	0.148
1340	ENSMUSG00000041225	Arhgap12	chr18	-	6073210	6073286	6069830	6070091	6135803	6135941	1340	1,2,2	4,5,4	1,0,0	15,1,7	151	75	0.0245274	0.740501	0.11,0.166,0.199	0.032,0.0,0.0	0.148
33378	ENSMUSG00000087177	E130307A14Rik	chr10	-	39622902	39623091	39621411	39622727	39640275	39640511	33378	4,7,6	1,1,0	3,6,3	0,2,2	264	75	0.00739993	0.437423	0.532,0.665,1.0	1.0,0.46,0.299	0.146
2433	ENSMUSG00000024219	Anks1	chr17	+	27986251	27986327	27985065	27985362	27986550	27986652	2433	13,2,17	1,0,0	27,7,29	2,1,4	151	75	0.0012301	0.160361	0.866,1.0,1.0	0.87,0.777,0.783	0.145
12626	ENSMUSG00000085058	8030453O22Rik	chr6	+	39529691	39529819	39529448	39529522	39543103	39544486	12626	7,3,7	0,1,0	7,9,8	1,2,1	203	75	0.00607814	0.395151	1.0,0.526,1.0	0.721,0.624,0.747	0.145
40254	ENSMUSG00000049336	Tenm2	chr11	-	36139575	36139761	36106718	36106865	36141482	36141683	40254	27,31,22	2,0,1	31,23,44	2,3,5	261	75	0.00909717	0.485881	0.795,1.0,0.863	0.817,0.688,0.717	0.145
38382	ENSMUSG00000032175	Tyk2	chr9	-	21124410	21124558	21123976	21124140	21124863	21124981	38382	13,11,18	0,0,0	24,18,30	3,0,2	223	75	0.0198798	0.690737	1.0,1.0,1.0	0.729,1.0,0.835	0.145
3334	ENSMUSG00000022861	Dgkg	chr16	-	22572599	22572716	22571670	22571763	22575311	22575400	3334	44,19,37	11,11,19	32,19,32	19,21,23	192	75	0.0499728	1	0.61,0.403,0.432	0.397,0.261,0.352	0.145
6959	ENSMUSG00000063511	Snrnp70	chr7	-	45383124	45383184	45380716	45380818	45383803	45383885	6959	108,91,133	105,85,130	108,67,93	183155178	135	75	2.53647e-07	0.000958926	0.364,0.373,0.362	0.247,0.194,0.225	0.144
38498	ENSMUSG00000059142	Zfp945	chr17	-	22861505	22861561	22857249	22857376	22865246	22865336	38498	25,25,30	0,0,0	31,64,40	1,9,5	131	75	2.68605e-06	0.00439565	1.0,1.0,1.0	0.947,0.803,0.821	0.143
41637	ENSMUSG00000020738	Sumo2	chr11	-	115535069	115535145	115534551	115534683	115535778	115535817	41637	4,0,1	3,3,3	0,1,0	7,4,21	151	75	0.037246	0.89246	0.398,0.0,0.142	0.0,0.11,0.0	0.143
11010	ENSMUSG00000037536	Fbxo34	chr14	+	47500793	47500870	47472560	47472717	47526204	47526314	11010	19,11,14	19,11,12	12,14,12	32,20,26	152	75	0.0121405	0.554634	0.33,0.33,0.365	0.156,0.257,0.185	0.142
17669	ENSMUSG00000002006	Pdzd4	chrX	-	73799833	73800087	73798193	73798292	73824281	73824969	17669	101,67,87	5,8,9	95,67,106	10,14,21	329	75	0.0352815	0.868052	0.822,0.656,0.688	0.684,0.522,0.535	0.142
36886	ENSMUSG00000039599	Fam149b	chr14	+	20359754	20359916	20358023	20358140	20363262	20363450	36886	91,70,117	6,8,11	112150101	20,22,22	237	75	0.00616877	0.399035	0.828,0.735,0.771	0.639,0.683,0.592	0.14
13192	ENSMUSG00000031949	Adat1	chr8	-	111978038	111978138	111970864	111972191	111979298	111979444	13192	20,19,20	0,0,3	48,10,31	2,2,5	175	75	0.0291356	0.792092	1.0,1.0,0.741	0.911,0.682,0.727	0.14
8585	ENSMUSG00000026096	Osgepl1	chr1	+	53321495	53321567	53321079	53321210	53323166	53323270	8585	54,32,49	12,4,10	44,43,76	20,12,24	147	75	0.0318513	0.824136	0.697,0.803,0.714	0.529,0.646,0.618	0.14
296	ENSMUSG00000040929	Rfx3	chr19	-	27837406	27837481	27830610	27830792	27849710	27849969	296	11,12,23	0,1,0	17,17,27	2,5,0	150	75	0.00137894	0.171665	1.0,0.857,1.0	0.81,0.63,1.0	0.139
42249	ENSMUSG00000055436	Srsf11	chr3	-	158024122	158024231	158023242	158023359	158026724	158026858	42249	44,31,48	0,3,3	47,34,37	7,5,4	184	75	0.0134187	0.5772	1.0,0.808,0.867	0.732,0.735,0.79	0.139
40930	ENSMUSG00000024194	Cuta	chr17	-	26939316	26939368	26938883	26939092	26939450	26939569	40930	110,60,60	46,13,16	93,51,122	54,29,53	127	75	0.0167445	0.642315	0.585,0.732,0.689	0.504,0.509,0.576	0.139
20463	ENSMUSG00000054387	Mdm4	chr1	-	133004653	133004721	133003790	133003890	133009136	133009192	20463	28,28,42	10,10,14	41,24,41	17,17,32	143	75	0.0378051	0.899523	0.595,0.595,0.611	0.558,0.425,0.402	0.139
1332	ENSMUSG00000041225	Arhgap12	chr18	-	6057516	6057591	6052861	6052923	6061846	6061972	1332	28,22,53	38,26,58	31,36,37	75107104	150	75	1.88894e-05	0.0154627	0.269,0.297,0.314	0.171,0.144,0.151	0.138
8988	ENSMUSG00000033364	Usp37	chr1	-	74495936	74496092	74495717	74495853	74499955	74500100	8988	0,5,4	12,3,8	1,1,1	15,12,10	231	75	0.0126513	0.563063	0.0,0.351,0.14	0.021,0.026,0.031	0.138
38782	ENSMUSG00000032076	Cadm1	chr9	+	47818733	47818817	47813772	47813945	47848166	47848298	38782	64,48,78	52,17,64	63,41,74	66,59,69	159	75	0.0321567	0.827146	0.367,0.571,0.365	0.31,0.247,0.336	0.137
25621	ENSMUSG00000041324	Inhba	chr13	+	16014450	16014532	16012199	16012386	16017181	16017683	25621	2,4,4	1,0,0	6,10,4	2,0,2	157	75	0.0443287	0.970581	0.489,1.0,1.0	0.589,1.0,0.489	0.137
21707	ENSMUSG00000001998	Ap4e1	chr2	+	127043678	127043756	127043420	127043543	127046147	127046287	21707	11,8,15	0,0,2	9,11,21	1,1,4	153	75	0.0077182	0.447303	1.0,1.0,0.786	0.815,0.844,0.72	0.136
13922	ENSMUSG00000030016	Zfp638	chr6	+	83957508	83957592	83954710	83954761	83958183	83958252	13922	46,24,61	23,33,33	40,57,40	43,83,57	159	75	0.0176263	0.657648	0.485,0.255,0.466	0.305,0.245,0.249	0.136
34424	ENSMUSG00000059288	Cdyl	chr13	+	35815908	35816575	35741312	35741888	35856662	35856919	34424	95,48,108	0,0,0	109,96,103	2,1,2	742	75	0.023114	0.718224	1.0,1.0,1.0	0.846,0.907,0.839	0.136
36551	ENSMUSG00000074064	Mlycd	chr8	+	119401480	119402590	119394897	119395470	119407555	119407705	36551	115,82,107	0,0,0	168130137	3,0,2	1185	75	0.0239315	0.730287	1.0,1.0,1.0	0.78,1.0,0.813	0.136
22139	ENSMUSG00000056536	Pign	chr1	-	105658915	105659006	105657601	105657850	105659292	105659366	22139	6,8,11	0,2,1	12,20,12	2,4,3	166	75	0.0456959	0.984317	1.0,0.644,0.832	0.731,0.693,0.644	0.136
39538	ENSMUSG00000056267	Cep70	chr9	+	99263628	99263809	99262825	99262949	99275577	99275747	39538	49,41,66	1,0,2	84,55,74	3,8,3	256	75	0.00223573	0.221781	0.935,1.0,0.906	0.891,0.668,0.878	0.135
29041	ENSMUSG00000040187	Arntl2	chr6	+	146827215	146827324	146825166	146825228	146828098	146828159	29041	12,6,8	0,1,0	12,10,10	1,1,2	184	75	0.0429681	0.956795	1.0,0.71,1.0	0.83,0.803,0.671	0.135
12292	ENSMUSG00000028184	Adgrl2	chr3	-	148818647	148818686	148817763	148817928	148821279	148821408	12292	11,7,7	22,13,20	6,4,4	38,20,28	114	75	0.0046765	0.341282	0.248,0.262,0.187	0.094,0.116,0.086	0.134
11691	ENSMUSG00000024174	Pot1b	chr17	-	55695026	55695317	55692721	55692877	55698456	55698587	11691	20,22,20	0,0,1	28,20,29	2,1,1	366	75	0.0148145	0.603094	1.0,1.0,0.804	0.742,0.804,0.856	0.134
4578	ENSMUSG00000022255	Mtdh	chr15	+	34121422	34121512	34117879	34118110	34131163	34131288	4578	26,27,30	29,14,30	17,30,20	34,35,36	165	75	0.0269119	0.773906	0.29,0.467,0.313	0.185,0.28,0.202	0.134
2071	ENSMUSG00000023953	Polh	chr17	-	46194201	46194416	46190606	46190776	46198633	46198768	2071	38,27,33	0,0,0	50,43,36	3,3,0	290	75	0.00401924	0.311006	1.0,1.0,1.0	0.812,0.788,1.0	0.133
2686	ENSMUSG00000050623	Catsperz	chr19	-	6923522	6923685	6922479	6922660	6924793	6925352	2686	10,4,5	0,0,1	8,5,12	2,0,2	238	75	0.0408765	0.930939	1.0,1.0,0.612	0.558,1.0,0.654	0.133
377	ENSMUSG00000039126	Prune2	chr19	+	17212291	17212330	17211677	17211713	17220783	17221809	377	15,11,20	0,0,1	11,22,25	3,1,2	114	75	0.00684043	0.423759	1.0,1.0,0.929	0.707,0.935,0.892	0.132
37776	ENSMUSG00000035469	Rcbtb1	chr14	+	59205624	59205722	59201233	59201584	59209742	59209810	37776	11,5,8	0,0,2	12,8,10	2,0,4	173	75	0.00169844	0.191356	1.0,1.0,0.634	0.722,1.0,0.52	0.131
4302	ENSMUSG00000022607	Ptk2	chr15	-	73282217	73282235	73276856	73276913	73292034	73292087	4302	25,12,27	37,16,30	13,24,23	45,59,39	93	75	0.0154506	0.613427	0.353,0.377,0.421	0.189,0.247,0.322	0.131
12177	ENSMUSG00000027333	Smox	chr2	+	131520411	131520646	131520094	131520268	131522058	131522219	12177	312248337	16,14,21	353227408	46,29,35	310	75	0.000379631	0.0844244	0.825,0.811,0.795	0.65,0.654,0.738	0.13
2058	ENSMUSG00000012296	Tjap1	chr17	-	46260879	46260909	46260094	46260202	46261135	46261202	2058	23,19,29	2,1,1	27,20,24	4,2,8	105	75	0.00530171	0.366107	0.891,0.931,0.954	0.828,0.877,0.682	0.13
7567	ENSMUSG00000029470	P2rx4	chr5	+	122724593	122724674	122719129	122719226	122724989	122725131	7567	37,28,66	3,2,8	46,40,67	12,8,9	156	75	0.0423442	0.950997	0.856,0.871,0.799	0.648,0.706,0.782	0.13
11960	ENSMUSG00000078671	Chd2	chr7	-	73454690	73454803	73454328	73454451	73455490	73455641	11960	21,9,11	28,13,30	5,7,3	29,27,40	188	75	5.60937e-05	0.0269547	0.23,0.216,0.128	0.064,0.094,0.029	0.129
29273	ENSMUSG00000062861	Zfp28	chr7	+	6392181	6392296	6390399	6390560	6393366	6396915	29273	10,8,6	1,0,0	18,9,13	2,0,3	190	75	0.00938669	0.492874	0.798,1.0,1.0	0.78,1.0,0.631	0.129
23052	ENSMUSG00000028273	Pdlim5	chr3	-	142282968	142283112	142277816	142277998	142303942	142303979	23052	6,1,2	1,0,1	2,3,3	3,1,0	219	75	0.0104857	0.517065	0.673,1.0,0.407	0.186,0.507,1.0	0.129
6958	ENSMUSG00000063511	Snrnp70	chr7	-	45381824	45383184	45380716	45380818	45383803	45383885	6958	189413031982	105,85,130	185912281837	183155178	1435	75	1.032e-06	0.00226857	0.485,0.445,0.443	0.347,0.293,0.35	0.128
4402	ENSMUSG00000050891	Tatdn1	chr15	-	58923828	58923968	58921273	58921417	58926435	58926485	4402	48,33,62	0,0,0	65,61,61	4,5,1	215	75	2.94622e-05	0.0189142	1.0,1.0,1.0	0.85,0.81,0.955	0.128
28440	ENSMUSG00000054708	Ankrd24	chr10	+	81644975	81645143	81643802	81643893	81646304	81646433	28440	122,83,99	12,7,10	139,85,185	27,15,29	243	75	0.00899405	0.484213	0.758,0.785,0.753	0.614,0.636,0.663	0.128
25449	ENSMUSG00000039069	Mtg2	chr2	+	180073139	180073233	180071793	180071886	180078003	180078142	25449	20,10,15	3,0,0	14,10,17	3,2,0	169	75	0.0174959	0.655814	0.747,1.0,1.0	0.674,0.689,1.0	0.128
19437	ENSMUSG00000026773	Pfkfb3	chr2	-	11478035	11478058	11474406	11474543	11480197	11480371	19437	57,23,31	15,9,19	53,25,68	39,17,45	98	75	0.0309986	0.81276	0.744,0.662,0.555	0.51,0.53,0.536	0.128
23986	ENSMUSG00000027259	Adal	chr2	+	121148240	121148322	121143148	121143209	121150219	121150346	23986	30,21,36	3,1,3	28,52,40	5,10,6	157	75	0.0348928	0.865439	0.827,0.909,0.851	0.728,0.713,0.761	0.128
2348	ENSMUSG00000041119	Pde9a	chr17	+	31460178	31460249	31459900	31460005	31461570	31461727	2348	23,13,17	0,0,0	20,19,28	3,1,1	146	75	0.0456271	0.984317	1.0,1.0,1.0	0.774,0.907,0.935	0.128
17201	ENSMUSG00000026959	Grin1	chr2	-	25294437	25294548	25292057	25292125	25295791	25295937	17201	61,42,45	3,1,2	59,27,70	7,4,5	186	75	0.0208369	0.699948	0.891,0.944,0.901	0.773,0.731,0.85	0.127
42099	ENSMUSG00000038260	Trpm4	chr7	-	45304947	45305080	45304794	45304867	45305288	45305494	42099	13,8,22	0,0,0	23,20,31	1,1,2	208	75	0.0290001	0.7902	1.0,1.0,1.0	0.892,0.878,0.848	0.127
30026	ENSMUSG00000015149	Sirt2	chr7	+	28767631	28767678	28766766	28766867	28776857	28776899	30026	44,22,28	10,7,6	41,25,48	19,11,20	122	75	0.0389988	0.907616	0.73,0.659,0.742	0.57,0.583,0.596	0.127
25525	ENSMUSG00000021779	Thrb	chr14	+	17925595	17925659	17826893	17826975	17963060	17963125	25525	9,9,17	0,0,0	23,20,25	3,0,3	139	75	0.00569854	0.381151	1.0,1.0,1.0	0.805,1.0,0.818	0.126
15980	ENSMUSG00000000085	Scmh1	chr4	+	120456284	120456509	120453751	120453775	120462012	120462155	15980	63,67,83	3,1,1	73,62,108	4,6,6	300	75	0.00949386	0.493061	0.84,0.944,0.954	0.82,0.721,0.818	0.126
22138	ENSMUSG00000056536	Pign	chr1	-	105658886	105659006	105657601	105657850	105659292	105659366	22138	13,20,34	0,2,1	19,43,24	2,4,3	195	75	0.0147443	0.601528	1.0,0.794,0.929	0.785,0.805,0.755	0.126
9202	ENSMUSG00000028957	Per3	chr4	-	151027211	151027404	151026112	151026218	151028748	151028905	9202	2,6,4	14,4,12	3,0,0	18,10,22	268	75	0.000516249	0.098546	0.038,0.296,0.085	0.045,0.0,0.0	0.125
20133	ENSMUSG00000038708	Golga4	chr9	+	118537241	118537325	118536758	118536943	118538876	118539024	20133	59,63,84	8,10,15	88,105,93	23,27,31	159	75	0.0110189	0.53315	0.777,0.748,0.725	0.643,0.647,0.586	0.125
33535	ENSMUSG00000025538	Sumf2	chr5	+	129849900	129850057	129846985	129847086	129852873	129852985	33535	53,34,47	0,4,0	46,37,57	1,6,6	232	75	0.0116476	0.547387	1.0,0.733,1.0	0.937,0.666,0.754	0.125
17129	ENSMUSG00000055897	Ppp4r1l-ps	chr2	-	173649169	173649367	173597146	173597187	173659322	173659535	17129	2,4,1	1,1,0	4,3,8	1,2,1	273	75	0.0227542	0.712789	0.355,0.524,1.0	0.524,0.292,0.687	0.125
22345	ENSMUSG00000058318	Phf21a	chr2	+	92187032	92187408	92186550	92186609	92214048	92214089	22345	9,10,13	2,0,0	24,24,15	1,1,3	451	75	0.0249967	0.745811	0.428,1.0,1.0	0.8,0.8,0.454	0.125
1676	ENSMUSG00000034998	Foxn2	chr17	+	88484400	88484469	88479275	88479340	88486402	88487251	1676	31,33,58	1,1,1	63,71,48	6,9,5	144	75	0.000191094	0.0560516	0.942,0.945,0.968	0.845,0.804,0.833	0.124
19450	ENSMUSG00000016921	Srsf6	chr2	+	162932814	162932979	162931993	162932142	162933425	162933509	19450	95,47,91	56,42,46	98,47,102	96,86,108	240	75	0.000461688	0.0929522	0.346,0.259,0.382	0.242,0.146,0.228	0.124
14971	ENSMUSG00000040481	Bptf	chr11	-	107086711	107086897	107082512	107082700	107095715	107095925	14971	55,43,83	0,0,4	83,56,87	3,5,5	261	75	0.0123125	0.558221	1.0,1.0,0.856	0.888,0.763,0.833	0.124
33902	ENSMUSG00000111994	A330049N07Rik	chr10	-	72981991	72982107	72973302	72974695	73018551	73018767	33902	9,9,13	1,0,0	16,19,14	2,0,3	191	75	0.0134206	0.5772	0.779,1.0,1.0	0.759,1.0,0.647	0.124
4261	ENSMUSG00000055762	Eef1d	chr15	-	75902678	75903818	75901131	75901252	75909244	75909340	4261	778470721	3,2,4	10656021098	19,12,8	1215	75	0.000392427	0.0850467	0.941,0.936,0.918	0.776,0.756,0.894	0.123
18268	ENSMUSG00000073176	Zfp449	chrX	+	56348282	56348728	56346399	56346439	56353462	56353667	18268	38,30,56	2,0,0	48,54,56	4,0,3	521	75	0.00206166	0.211275	0.732,1.0,1.0	0.633,1.0,0.729	0.123
18771	ENSMUSG00000024045	Akap8	chr17	-	32313104	32313262	32312285	32312373	32314110	32314144	18771	58,40,75	30,20,52	86,63,69	59,84,83	233	75	0.00387047	0.309138	0.384,0.392,0.317	0.319,0.194,0.211	0.123
27229	ENSMUSG00000042425	Frmpd3	chrX	+	140365728	140365831	140362144	140362299	140384002	140384107	27229	12,3,6	1,0,0	11,12,17	1,0,4	178	75	0.0125237	0.560681	0.835,1.0,1.0	0.823,1.0,0.642	0.123
375	ENSMUSG00000039126	Prune2	chr19	+	17212291	17212330	17208230	17208329	17220783	17221809	375	51,12,34	6,0,1	25,48,40	2,7,10	114	75	0.0287989	0.788034	0.848,1.0,0.957	0.892,0.819,0.725	0.123
3603	ENSMUSG00000038055	Dexi	chr16	-	10514884	10515036	10502530	10503914	10519076	10519167	3603	8,5,21	2,1,0	19,11,13	2,3,4	227	75	0.0408376	0.930939	0.569,0.623,1.0	0.758,0.548,0.518	0.123
8965	ENSMUSG00000041264	Uspl1	chr5	+	149185484	149185661	149184662	149184806	149187707	149187876	8965	7,1,7	5,5,8	2,2,2	6,15,9	252	75	0.00745981	0.437851	0.294,0.056,0.207	0.09,0.038,0.062	0.122
5089	ENSMUSG00000007411	Mark3	chr12	+	111651957	111651984	111647470	111647728	111653389	111653434	5089	39,27,46	31,24,54	55,61,55	69,112,96	102	75	0.0087126	0.475837	0.481,0.453,0.385	0.37,0.286,0.296	0.122
14429	ENSMUSG00000021981	Cab39l	chr14	+	59479043	59479184	59461634	59461702	59496802	59496944	14429	28,52,87	44,24,48	39,37,43	36,79,54	216	75	0.0202325	0.694563	0.181,0.429,0.386	0.273,0.14,0.217	0.122
22348	ENSMUSG00000058318	Phf21a	chr2	+	92187043	92187408	92186464	92186609	92214048	92214089	22348	11,11,14	2,0,0	26,25,17	1,1,3	440	75	0.0242143	0.733652	0.484,1.0,1.0	0.816,0.81,0.491	0.122
13114	ENSMUSG00000045659	Plekha7	chr7	-	116126935	116127046	116123492	116124820	116128553	116128693	13114	15,6,16	2,1,0	21,12,14	1,4,3	186	75	0.0358764	0.876935	0.752,0.708,1.0	0.894,0.547,0.653	0.122
37060	ENSMUSG00000040640	Erc2	chr14	+	28046474	28046486	28040342	28040536	28080131	28080267	37060	31,28,61	14,13,29	30,50,49	35,33,29	87	75	0.0488389	1	0.656,0.65,0.645	0.425,0.566,0.593	0.122
1038	ENSMUSG00000036452	Arhgap26	chr18	+	39357552	39357663	39306701	39306852	39357798	39357828	1038	13,18,11	1,0,0	19,13,27	2,1,2	186	75	0.0037261	0.300428	0.84,1.0,1.0	0.793,0.84,0.845	0.121
36829	ENSMUSG00000021772	Nkiras1	chr14	+	18277843	18278101	18276825	18276968	18278303	18278545	36829	35,44,51	0,1,2	61,69,80	4,3,5	333	75	0.00804767	0.457896	1.0,0.908,0.852	0.775,0.838,0.783	0.121
27359	ENSMUSG00000025261	Huwe1	chrX	+	151804445	151804540	151803657	151803802	151806275	151806407	27359	4,1,4	1,0,1	2,7,8	2,2,0	170	75	0.0389246	0.907616	0.638,1.0,0.638	0.306,0.607,1.0	0.121
37684	ENSMUSG00000036834	Plch1	chr3	-	63702563	63702623	63701783	63702138	63704133	63704213	37684	24,13,51	0,0,0	27,45,28	3,6,0	135	75	7.19261e-05	0.0309783	1.0,1.0,1.0	0.833,0.806,1.0	0.12
16611	ENSMUSG00000059493	Nhs	chrX	-	161849474	161849537	161847021	161847214	161871468	161871602	16611	0,3,5	11,6,10	0,0,2	11,17,15	138	75	0.00211057	0.214365	0.0,0.214,0.214	0.0,0.0,0.068	0.12
33537	ENSMUSG00000025538	Sumf2	chr5	+	129854463	129854507	129854022	129854067	129854687	129854838	33537	8,2,6	12,7,18	3,1,5	23,29,16	119	75	0.0105985	0.52116	0.296,0.153,0.174	0.076,0.021,0.165	0.12
14461	ENSMUSG00000026927	Entr1	chr2	-	26388491	26388560	26386654	26387671	26389148	26389283	14461	56,36,52	39,18,30	49,32,42	39,35,44	144	75	0.0211112	0.703533	0.428,0.51,0.474	0.396,0.323,0.332	0.12
23985	ENSMUSG00000027259	Adal	chr2	+	121146032	121146120	121143148	121143209	121150219	121150346	23985	30,18,39	3,1,3	35,44,46	5,10,6	163	75	0.0438872	0.966199	0.821,0.892,0.857	0.763,0.669,0.779	0.12
7089	ENSMUSG00000027620	Rbm39	chr2	-	156177632	156177906	156177360	156177385	156178879	156178952	7089	73,57,101	6,4,7	87,102,81	10,19,8	349	75	0.0464161	0.988302	0.723,0.754,0.756	0.652,0.536,0.685	0.12
15610	ENSMUSG00000026490	Cdc42bpa	chr1	+	180123923	180123962	180117666	180117743	180136651	180136757	15610	32,18,28	0,0,0	33,25,33	2,1,6	114	75	0.000105241	0.0393497	1.0,1.0,1.0	0.916,0.943,0.783	0.119
803	ENSMUSG00000025425	St8sia5	chr18	+	77211655	77211763	77185838	77186225	77242103	77242190	803	31,19,28	0,0,1	33,27,47	3,1,4	183	75	0.000708181	0.117401	1.0,1.0,0.92	0.818,0.917,0.828	0.119
32032	ENSMUSG00000038187	Btbd10	chr7	-	113351780	113351938	113335321	113335518	113368871	113368958	32032	96,80,166	8,5,3	118,78,117	14,10,11	233	75	0.00581299	0.386093	0.794,0.837,0.947	0.731,0.715,0.774	0.119
33380	ENSMUSG00000087177	E130307A14Rik	chr10	-	39632949	39633016	39622624	39622727	39640275	39640511	33380	4,6,5	1,1,0	5,5,4	0,2,2	142	75	0.0442962	0.970581	0.679,0.76,1.0	1.0,0.569,0.514	0.119
17742	ENSMUSG00000026312	Cdh7	chr1	+	109997695	109997851	109993985	109994389	110048816	110049111	17742	22,25,48	24,15,29	43,16,27	34,56,35	231	75	0.0114159	0.544778	0.229,0.351,0.35	0.291,0.085,0.2	0.118
9500	ENSMUSG00000029823	Luc7l2	chr6	+	38554979	38555063	38551333	38551908	38568846	38568917	9500	26,23,27	1,1,2	50,33,49	5,5,7	159	75	0.0192815	0.681258	0.925,0.916,0.864	0.825,0.757,0.768	0.118
31929	ENSMUSG00000036528	Ppfibp2	chr7	+	107728715	107728748	107727643	107727785	107729138	107729265	31929	13,14,19	1,1,2	20,26,22	5,6,3	108	75	0.0368915	0.887717	0.9,0.907,0.868	0.735,0.751,0.836	0.118
10986	ENSMUSG00000074865	Zfp934	chr13	-	62522454	62522665	62520417	62520544	62558486	62558595	10986	4,2,1	1,3,2	2,0,1	1,4,3	286	75	0.0435208	0.964541	0.512,0.149,0.116	0.344,0.0,0.08	0.118
27198	ENSMUSG00000039210	Gpatch2	chr1	+	187316523	187316563	187304329	187304397	187322283	187322354	27198	31,15,19	0,0,0	30,22,20	0,4,2	115	75	0.0124309	0.559115	1.0,1.0,1.0	1.0,0.782,0.867	0.117
5844	ENSMUSG00000037486	Asxl2	chr12	+	3455546	3455640	3451661	3451770	3457061	3457209	5844	3,0,4	4,15,16	0,0,0	12,26,14	169	75	0.0150072	0.608089	0.25,0.0,0.1	0.0,0.0,0.0	0.117
22396	ENSMUSG00000062209	Erbb4	chr1	-	68043907	68043955	68042440	68042738	68071517	68071688	22396	13,11,13	18,22,30	5,9,12	27,33,40	123	75	0.0193535	0.682706	0.306,0.234,0.209	0.101,0.143,0.155	0.117
10803	ENSMUSG00000028545	Bend5	chr4	+	111448505	111448654	111433086	111433553	111454084	111454298	10803	41,27,40	0,0,0	85,38,54	3,1,4	224	75	0.000627024	0.108849	1.0,1.0,1.0	0.905,0.927,0.819	0.116
4375	ENSMUSG00000022376	Adcy8	chr15	-	64767806	64768004	64754783	64754884	64783723	64783994	4375	157138190	7,7,6	248213213	12,22,28	273	75	0.00351415	0.291631	0.86,0.844,0.897	0.85,0.727,0.676	0.116
5471	ENSMUSG00000035293	G2e3	chr12	+	51365254	51365559	51363416	51363546	51367774	51367956	5471	37,29,37	0,1,0	31,66,46	2,1,2	380	75	0.0270087	0.7746	1.0,0.851,1.0	0.754,0.929,0.819	0.116
24118	ENSMUSG00000047146	Tet1	chr10	-	62833537	62833628	62832893	62832987	62838175	62840378	24118	16,19,23	0,0,2	17,18,19	2,2,1	166	75	0.0270919	0.774622	1.0,1.0,0.839	0.793,0.803,0.896	0.116
41497	ENSMUSG00000025786	Zdhhc3	chr9	-	123098922	123098974	123090976	123091132	123100262	123100592	41497	7,8,7	0,1,1	9,12,11	3,2,1	127	75	0.00897279	0.483834	1.0,0.825,0.805	0.639,0.78,0.867	0.115
4262	ENSMUSG00000055762	Eef1d	chr15	-	75902678	75903818	75901131	75901255	75909244	75909340	4262	813495749	79,37,57	11126571170	142,87,166	1215	75	0.000166786	0.0535366	0.388,0.452,0.448	0.326,0.318,0.303	0.114
13689	ENSMUSG00000060988	Galnt13	chr2	+	54477647	54477718	54436490	54436830	54516441	54516681	13689	11,8,19	1,0,0	18,18,22	3,1,2	146	75	0.00375053	0.300971	0.85,1.0,1.0	0.755,0.902,0.85	0.114
1339	ENSMUSG00000041225	Arhgap12	chr18	-	6073210	6073286	6069830	6070091	6115813	6115850	1339	1,1,3	2,3,3	1,0,0	1,1,4	151	75	0.0195982	0.687657	0.199,0.142,0.332	0.332,0.0,0.0	0.114
18335	ENSMUSG00000036555	Iqce	chr5	-	140687784	140687855	140686327	140686400	140689812	140689863	18335	29,18,46	1,2,1	32,47,56	3,10,6	146	75	0.00280042	0.258925	0.937,0.822,0.959	0.846,0.707,0.827	0.113
37358	ENSMUSG00000021952	Xpo4	chr14	-	57602488	57602666	57597885	57598045	57603585	57603731	37358	26,39,45	0,0,1	42,41,37	3,0,3	253	75	0.00543809	0.369566	1.0,1.0,0.93	0.806,1.0,0.785	0.113
22409	ENSMUSG00000064302	Clasp1	chr1	+	118531977	118532085	118525296	118525455	118539265	118539369	22409	97,66,97	22,16,14	125,79,144	44,30,37	183	75	0.0270563	0.7746	0.644,0.628,0.74	0.538,0.519,0.615	0.113
27232	ENSMUSG00000042425	Frmpd3	chrX	+	140368818	140368864	140365728	140365831	140384002	140384107	27232	17,21,18	0,0,0	24,22,38	1,2,4	121	75	0.00138602	0.171665	1.0,1.0,1.0	0.937,0.872,0.855	0.112
9761	ENSMUSG00000028772	Zcchc17	chr4	-	130349264	130349322	130338483	130338584	130359875	130359943	9761	98,66,119	13,9,15	143131139	47,26,30	133	75	0.00336971	0.286536	0.81,0.805,0.817	0.632,0.74,0.723	0.112
19451	ENSMUSG00000016921	Srsf6	chr2	+	162932814	162933082	162931993	162932142	162933425	162933550	19451	176109209	56,42,46	241131240	96,86,108	343	75	0.00596093	0.391545	0.407,0.362,0.498	0.354,0.25,0.327	0.112
25252	ENSMUSG00000005534	Insr	chr8	-	3181701	3181737	3174794	3174888	3184950	3185152	25252	5,2,4	17,14,18	0,1,1	36,21,30	111	75	7.49444e-05	0.0318748	0.166,0.088,0.131	0.0,0.031,0.022	0.111
34381	ENSMUSG00000058897	Col25a1	chr3	+	130418800	130418818	130388933	130388941	130439150	130439177	34381	19,14,13	0,0,0	23,24,29	3,1,4	93	75	0.000834623	0.12825	1.0,1.0,1.0	0.861,0.951,0.854	0.111
30822	ENSMUSG00000034799	Unc13a	chr8	-	71636537	71636567	71635169	71635226	71639216	71639222	30822	10,4,19	26,22,36	7,6,12	58,48,69	105	75	0.00252617	0.241441	0.216,0.115,0.274	0.079,0.082,0.11	0.111
1381	ENSMUSG00000024238	Zeb1	chr18	+	5633203	5633357	5591859	5591967	5641381	5641385	1381	19,10,27	0,1,0	36,25,21	2,2,2	229	75	0.0028335	0.260567	1.0,0.766,1.0	0.855,0.804,0.775	0.111
7826	ENSMUSG00000072769	Gm10419	chr5	+	108368244	108368313	108367790	108367907	108369355	108369678	7826	44,29,28	2,2,0	51,39,56	7,6,3	144	75	0.00775773	0.447688	0.92,0.883,1.0	0.791,0.772,0.907	0.111
2388	ENSMUSG00000024006	Stk38	chr17	-	28984076	28984200	28982031	28982186	28988177	28988261	2388	69,46,69	0,0,1	60,104,77	4,7,2	199	75	3.49814e-05	0.0213614	1.0,1.0,0.963	0.85,0.848,0.936	0.11
25561	ENSMUSG00000027109	Sp3	chr2	-	72978897	72979029	72970154	72971514	72979486	72979632	25561	62,32,39	2,0,2	72,51,81	5,3,9	207	75	0.00665189	0.414525	0.918,1.0,0.876	0.839,0.86,0.765	0.11
5778	ENSMUSG00000043079	Synpo	chr18	-	60609910	60610001	60600205	60604490	60624170	60624236	5778	5,0,6	13,5,5	1,1,3	12,13,12	166	75	0.0357476	0.874786	0.148,0.0,0.352	0.036,0.034,0.101	0.11
1995	ENSMUSG00000023927	Satb1	chr17	-	51742046	51742142	51739475	51740410	51742645	51742849	1995	5,7,3	0,1,1	3,6,5	3,0,1	171	75	0.0394163	0.912961	1.0,0.754,0.568	0.305,1.0,0.687	0.11
40150	ENSMUSG00000060510	Zfp266	chr9	-	20521019	20521119	20508018	20508185	20521354	20521408	40150	47,27,48	1,0,1	50,34,46	4,3,2	175	75	0.00141823	0.172341	0.953,1.0,0.954	0.843,0.829,0.908	0.109
13207	ENSMUSG00000056598	Drc3	chr11	+	60358617	60358816	60354101	60354200	60363463	60363580	13207	57,34,57	1,0,1	67,72,69	4,2,4	274	75	0.00144735	0.173402	0.94,1.0,0.94	0.821,0.908,0.825	0.109
29504	ENSMUSG00000032479	Map4	chr9	+	110071025	110071139	110068692	110068985	110078002	110078084	29504	117,84,168	39,40,76	123117163	62105101	189	75	0.00925164	0.48956	0.543,0.455,0.467	0.44,0.307,0.39	0.109
41311	ENSMUSG00000017210	Med24	chr11	-	98717708	98717765	98716413	98716525	98717909	98718142	41311	75,37,58	18,8,11	84,57,89	25,18,41	132	75	0.0279335	0.782824	0.703,0.724,0.75	0.656,0.643,0.552	0.109
28908	ENSMUSG00000030541	Idh2	chr7	-	80097171	80097210	80096027	80096135	80097803	80097955	28908	7,9,8	27,27,50	4,0,3	43,33,47	114	75	0.000197449	0.0572662	0.146,0.18,0.095	0.058,0.0,0.04	0.108
38893	ENSMUSG00000032307	Ube2q2	chr9	+	55168202	55168307	55162967	55163069	55176190	55176247	38893	161128200	20,14,44	273350317	52,98,85	180	75	0.0116355	0.547387	0.77,0.792,0.654	0.686,0.598,0.608	0.108
28085	ENSMUSG00000005871	Apc	chr18	+	34261004	34261157	34220983	34221276	34268297	34268379	28085	127,95,137	13,6,10	188166173	21,19,37	228	75	0.0173529	0.653133	0.763,0.839,0.818	0.747,0.742,0.606	0.108
42120	ENSMUSG00000039585	Myo9a	chr9	+	59912536	59912590	59910583	59910707	59921722	59921925	42120	39,43,47	38,41,36	50,31,32	44,55,68	129	75	0.0297876	0.797422	0.374,0.379,0.432	0.398,0.247,0.215	0.108
25546	ENSMUSG00000055805	Fmnl1	chr11	+	103198134	103198233	103197657	103197778	103198482	103198895	25546	100,99,96	3,1,1	131,94,132	6,11,8	174	75	0.000164555	0.0533235	0.935,0.977,0.976	0.904,0.786,0.877	0.107
32588	ENSMUSG00000041775	Mapk1ip1	chr7	-	138840576	138840934	138835822	138837030	138845956	138846273	32588	63,48,77	25,20,25	48,52,51	38,25,40	433	75	0.00411157	0.313669	0.304,0.294,0.348	0.18,0.265,0.181	0.107
12181	ENSMUSG00000027333	Smox	chr2	+	131521054	131521171	131520094	131520268	131522058	131522219	12181	150,93,144	16,14,21	187123187	46,29,35	192	75	0.00695793	0.425798	0.786,0.722,0.728	0.614,0.624,0.676	0.107
15981	ENSMUSG00000000085	Scmh1	chr4	+	120456284	120456509	120453751	120453775	120463074	120463084	15981	53,53,66	1,0,2	57,51,90	3,5,1	300	75	0.0152752	0.613081	0.93,1.0,0.892	0.826,0.718,0.957	0.107
10934	ENSMUSG00000002781	Tmem143	chr7	+	45899631	45899736	45896940	45897101	45906917	45907112	10934	57,51,47	0,0,0	72,46,83	1,5,3	180	75	0.000447801	0.0921057	1.0,1.0,1.0	0.968,0.793,0.92	0.106
9334	ENSMUSG00000032366	Tpm1	chr9	-	67048123	67048249	67047785	67047911	67049018	67049201	9334	15,6,16	39,12,20	8,7,11	36,63,48	201	75	0.000468509	0.0932223	0.126,0.157,0.23	0.077,0.04,0.079	0.106
34909	ENSMUSG00000025353	Ormdl2	chr10	-	128820260	128820560	128819953	128820105	128821541	128821606	34909	108,85,134	1,0,1	117,90,120	5,4,1	375	75	0.000578442	0.103639	0.956,1.0,0.964	0.824,0.818,0.96	0.106
30972	ENSMUSG00000109006	B230209E15Rik	chr7	-	61604515	61604700	61535075	61535488	61615159	61615327	30972	51,29,51	0,0,0	70,53,70	3,1,3	260	75	0.00157256	0.183241	1.0,1.0,1.0	0.871,0.939,0.871	0.106
6305	ENSMUSG00000022253	Nadk2	chr15	+	9098808	9098874	9096013	9096092	9100105	9100145	6305	96,62,126	58,19,55	109117105	88,64,70	141	75	0.0462813	0.988302	0.468,0.634,0.549	0.397,0.493,0.444	0.106
13294	ENSMUSG00000027722	Spata5	chr3	+	37431632	37432277	37430045	37430104	37433137	37433267	13294	123113217	0,0,0	177257251	4,3,1	720	75	0.00112689	0.150955	1.0,1.0,1.0	0.822,0.899,0.963	0.105
15087	ENSMUSG00000004113	Cacna1b	chr2	-	24682975	24683038	24678875	24679640	24685767	24685868	15087	31,11,22	0,0,2	23,15,21	0,2,4	138	75	0.0132061	0.575335	1.0,1.0,0.857	1.0,0.803,0.74	0.105
36173	ENSMUSG00000086363	A330102I10Rik	chr13	+	29023175	29023212	29016707	29016879	29028421	29028471	36173	10,5,10	1,0,0	14,13,17	2,2,1	112	75	0.0293429	0.795532	0.87,1.0,1.0	0.824,0.813,0.919	0.105
26573	ENSMUSG00000090110	Cmc4	chrX	-	75409545	75409613	75404845	75405218	75416014	75416213	26573	66,48,66	4,3,8	55,70,59	14,6,10	143	75	0.0418078	0.943309	0.896,0.894,0.812	0.673,0.86,0.756	0.104
15025	ENSMUSG00000018900	Slc22a5	chr11	-	53883660	53883764	53874934	53875106	53891146	53891660	15025	16,12,30	1,0,0	26,10,24	1,1,2	179	75	0.0448248	0.975168	0.87,1.0,1.0	0.916,0.807,0.834	0.104
17180	ENSMUSG00000022099	Dmtn	chr14	-	70617954	70618029	70617284	70617440	70618238	70618408	17180	124,64,122	135,77,144	107,60,136	220131245	150	75	5.03552e-05	0.0255722	0.315,0.294,0.298	0.196,0.186,0.217	0.103
13036	ENSMUSG00000043850	Clrn1	chr3	-	58864971	58865151	58844027	58846451	58884787	58885340	13036	16,9,12	1,0,1	24,13,17	1,1,3	255	75	0.0180896	0.665707	0.825,1.0,0.779	0.876,0.793,0.625	0.103
37652	ENSMUSG00000020389	Cdkl3	chr11	+	52084370	52084490	52033529	52033611	52089588	52089776	37652	26,24,28	1,0,0	23,21,22	2,1,1	195	75	0.0245601	0.74083	0.909,1.0,1.0	0.816,0.89,0.894	0.103
21332	ENSMUSG00000034848	Ttc21b	chr2	-	66186153	66186221	66184326	66184843	66188259	66188380	21332	23,20,51	2,0,1	35,50,46	5,2,6	143	75	0.00271147	0.252826	0.858,1.0,0.964	0.786,0.929,0.801	0.102
42246	ENSMUSG00000055436	Srsf11	chr3	-	158023242	158023359	158022840	158022950	158024122	158024231	42246	50,52,51	0,0,0	52,47,47	4,0,3	192	75	0.0028416	0.260608	1.0,1.0,1.0	0.835,1.0,0.86	0.102
27135	ENSMUSG00000033295	Ptprf	chr4	-	118231485	118231791	118230694	118230888	118234958	118235103	27135	87,49,80	22,14,21	105,49,96	40,15,61	381	75	0.0219749	0.708234	0.438,0.408,0.429	0.341,0.391,0.237	0.102
12180	ENSMUSG00000027333	Smox	chr2	+	131520921	131521171	131520094	131520268	131522058	131522219	12180	283175291	16,14,21	338242384	46,29,35	325	75	0.0062256	0.399875	0.803,0.743,0.762	0.629,0.658,0.717	0.101
31206	ENSMUSG00000030538	Cib1	chr7	-	80232343	80232378	80228397	80228548	80232509	80232565	31206	29,13,29	1,2,1	23,10,34	6,1,5	110	75	0.0100912	0.510915	0.952,0.816,0.952	0.723,0.872,0.823	0.101
17764	ENSMUSG00000024505	Dtwd2	chr18	-	49723621	49723814	49700258	49700387	49724112	49724207	17764	27,15,30	0,0,2	33,32,39	2,1,3	268	75	0.0140131	0.588638	1.0,1.0,0.808	0.822,0.9,0.784	0.101
33500	ENSMUSG00000018372	Cep95	chr11	+	106804992	106805121	106801462	106801578	106806235	106806429	33500	22,12,29	0,0,3	30,23,23	0,3,3	204	75	0.0197891	0.689881	1.0,1.0,0.78	1.0,0.738,0.738	0.101
27589	ENSMUSG00000052125	F730043M19Rik	chr12	-	33138842	33139062	33135965	33136043	33139572	33139621	27589	21,12,24	32,21,25	34,32,46	21,31,32	295	75	0.00912499	0.485881	0.143,0.127,0.196	0.292,0.208,0.268	-0.101
5494	ENSMUSG00000020598	Nrcam	chr12	+	44583666	44583792	44576603	44576780	44590107	44590239	5494	127,98,111	46,26,46	234205211	40,46,62	201	75	0.0228245	0.712789	0.507,0.584,0.474	0.686,0.624,0.559	-0.101
26287	ENSMUSG00000071753	Cdr1os	chrX	+	61183247	61186174	61134720	61134796	61203695	61203785	26287	348523433845	32,14,26	509853145812	20,15,22	3002	75	0.000124703	0.0451387	0.731,0.807,0.787	0.864,0.898,0.868	-0.102
2574	ENSMUSG00000041199	Rpusd1	chr17	+	25728251	25728391	25727669	25727847	25728522	25728646	2574	92,83,106	15,15,18	193,90,181	15,11,20	215	75	0.0215453	0.708234	0.681,0.659,0.673	0.818,0.741,0.759	-0.102
16521	ENSMUSG00000039810	Zc3h10	chr10	-	128547170	128547244	128546827	128546891	128547693	128547725	16521	3,0,4	21,10,18	7,7,8	23,12,30	149	75	0.0165041	0.63958	0.067,0.0,0.101	0.133,0.227,0.118	-0.103
40483	ENSMUSG00000020524	Gria1	chr11	+	57310607	57310722	57309768	57309883	57317665	57317800	40483	85103151	84,51,98	180198210	76,85,98	190	75	0.0102444	0.512106	0.285,0.444,0.378	0.483,0.479,0.458	-0.104
6337	ENSMUSG00000030002	Dusp11	chr6	-	85950513	85950560	85950017	85950093	85952304	85952365	6337	55,46,65	9,9,19	81,57,73	12,7,5	122	75	0.0212706	0.704459	0.79,0.759,0.678	0.806,0.833,0.9	-0.104
18663	ENSMUSG00000061911	Myt1l	chr12	+	29832287	29832422	29826865	29827837	29836349	29836440	18663	166,98,170	8,9,11	204105163	7,1,3	210	75	0.00156996	0.183241	0.881,0.795,0.847	0.912,0.974,0.951	-0.105
765	ENSMUSG00000041258	Zfp236	chr18	-	82610604	82610686	82609287	82609475	82617709	82617750	765	5,6,8	26,12,16	15,3,17	17,6,19	157	75	0.0165905	0.639616	0.084,0.193,0.193	0.297,0.193,0.299	-0.106
37513	ENSMUSG00000004562	Arhgef40	chr14	+	52004878	52004899	52004611	52004742	52004988	52005035	37513	4,1,6	21,20,24	8,6,14	30,24,24	96	75	0.0338273	0.853205	0.13,0.038,0.163	0.172,0.163,0.313	-0.106
1365	ENSMUSG00000060450	Rnf14	chr18	+	38298308	38298395	38296819	38297205	38299753	38299923	1365	46,38,54	14,5,10	95,46,101	7,8,10	162	75	0.0406345	0.927911	0.603,0.779,0.714	0.863,0.727,0.824	-0.106
5192	ENSMUSG00000047454	Gphn	chr12	+	78532656	78532698	78522897	78522954	78562855	78562898	5192	8,9,12	26,20,33	14,15,16	23,27,19	117	75	0.0478002	1	0.165,0.224,0.189	0.281,0.263,0.351	-0.106
22870	ENSMUSG00000052387	Trpm3	chr19	+	22897483	22897519	22889393	22889444	22897669	22897810	22870	98,81,124	10,19,40	124133136	11,15,14	111	75	0.00374396	0.300971	0.869,0.742,0.677	0.884,0.857,0.868	-0.107
20744	ENSMUSG00000028578	Caap1	chr4	-	94549118	94549194	94521061	94521135	94550421	94550506	20744	36,25,65	2,4,5	61,71,37	1,1,2	151	75	0.0078961	0.451691	0.899,0.756,0.866	0.968,0.972,0.902	-0.107
10910	ENSMUSG00000027684	Mecom	chr3	-	29956305	29956489	29951295	29952850	29957312	29957549	10910	22,22,21	3,1,1	25,18,20	0,2,0	259	75	0.0225231	0.712162	0.68,0.864,0.859	1.0,0.723,1.0	-0.107
3911	ENSMUSG00000022629	Kif21a	chr15	-	90952710	90952818	90951245	90951374	90956294	90956509	3911	188140214	15,18,14	221293257	12,8,4	183	75	8.02642e-05	0.0333047	0.837,0.761,0.862	0.883,0.938,0.963	-0.108
36423	ENSMUSG00000031902	Nfatc3	chr8	+	106119321	106119425	106108124	106109129	106127917	106128443	36423	8,3,4	19,8,22	18,8,17	16,22,24	179	75	0.0166178	0.639616	0.15,0.136,0.071	0.32,0.132,0.229	-0.108
39551	ENSMUSG00000060538	Tmem219	chr7	-	126888890	126889060	126886217	126886315	126891602	126891832	39551	75,46,64	0,2,6	99,63,107	0,0,1	245	75	0.000740745	0.119861	1.0,0.876,0.766	1.0,1.0,0.97	-0.109
16404	ENSMUSG00000038831	Ralgps1	chr2	-	33336512	33336620	33324652	33324703	33340712	33340833	16404	61,28,42	0,4,2	58,67,87	0,1,0	183	75	0.014086	0.589515	1.0,0.742,0.896	1.0,0.965,1.0	-0.109
6407	ENSMUSG00000000627	Sema4f	chr6	-	82935586	82935685	82919562	82919682	82935894	82935954	6407	36,35,60	8,0,2	83,50,82	1,0,2	174	75	0.00195529	0.205971	0.66,1.0,0.928	0.973,1.0,0.946	-0.11
9765	ENSMUSG00000028284	Map3k7	chr4	+	31994873	31994954	31992386	31992516	32002088	32002153	9765	37,32,52	40,17,50	77,58,66	30,34,40	156	75	0.0349286	0.865439	0.308,0.475,0.333	0.552,0.451,0.442	-0.11
40194	ENSMUSG00000024002	Brd4	chr17	-	32253040	32253200	32229416	32229735	32284062	32284109	40194	47,39,70	5,4,6	55,63,98	4,3,2	235	75	0.0413801	0.937655	0.75,0.757,0.788	0.814,0.87,0.94	-0.11
15561	ENSMUSG00000027288	Zfp106	chr2	-	120539294	120539492	120531594	120532222	120545842	120545901	15561	243239344	21,26,26	359491418	12,29,16	273	75	0.000545406	0.100311	0.761,0.716,0.784	0.892,0.823,0.878	-0.111
6415	ENSMUSG00000025616	Usp16	chr16	+	87461964	87462140	87458640	87458742	87464734	87464838	6415	121,77,115	11,5,17	134156148	5,6,10	251	75	0.0110312	0.53315	0.767,0.821,0.669	0.889,0.886,0.816	-0.111
14969	ENSMUSG00000040481	Bptf	chr11	-	107062049	107062211	107061683	107061835	107062535	107062782	14969	24,14,32	52,31,55	47,36,62	39,39,62	237	75	0.000319559	0.076799	0.127,0.125,0.155	0.276,0.226,0.24	-0.112
37157	ENSMUSG00000021906	Oxnad1	chr14	+	32095364	32095471	32092067	32092131	32096486	32096544	37157	82,47,80	8,6,11	106,79,89	2,6,6	182	75	0.0117547	0.548632	0.809,0.763,0.75	0.956,0.844,0.859	-0.112
8055	ENSMUSG00000049606	Zfp644	chr5	-	106666784	106666845	106635609	106638635	106696531	106696597	8055	22,11,35	3,1,4	36,36,39	0,2,2	136	75	0.0241248	0.732245	0.802,0.858,0.828	1.0,0.908,0.915	-0.112
32758	ENSMUSG00000025498	Irf7	chr7	-	141264222	141264315	141263658	141264048	141264492	141264559	32758	19,9,13	1,1,1	12,7,17	0,0,1	168	75	0.0492203	1	0.895,0.801,0.853	1.0,1.0,0.884	-0.112
1172	ENSMUSG00000035984	Nme5	chr18	-	34569797	34569898	34567035	34567154	34578557	34578767	1172	14,18,14	28,21,26	13,8,20	11,10,14	176	75	0.0499624	1	0.176,0.268,0.187	0.335,0.254,0.378	-0.112
6429	ENSMUSG00000050530	Fam171a1	chr2	+	3223469	3223584	3220252	3220369	3224817	3227250	6429	93,82,87	7,6,5	176,81,162	1,2,2	190	75	3.51576e-05	0.0213614	0.84,0.844,0.873	0.986,0.941,0.97	-0.113
37960	ENSMUSG00000021998	Lcp1	chr14	+	75175256	75175321	75131553	75131711	75176814	75176933	37960	1,0,0	8,3,6	5,1,3	16,7,7	140	75	0.000909891	0.133853	0.063,0.0,0.0	0.143,0.071,0.187	-0.113
3385	ENSMUSG00000033918	Parl	chr16	-	20293297	20293402	20287856	20287952	20297592	20297726	3385	80,39,104	2,7,11	85,71,77	4,1,3	180	75	0.016577	0.639616	0.943,0.699,0.798	0.899,0.967,0.914	-0.113
40374	ENSMUSG00000048728	Zfp454	chr11	-	50886172	50886278	50883684	50883811	50886368	50886498	40374	0,0,0	6,8,12	2,4,4	11,8,15	181	75	0.000264653	0.0687391	0.0,0.0,0.0	0.07,0.172,0.1	-0.114
17298	ENSMUSG00000036879	Phkb	chr8	+	85843003	85843112	85841001	85841103	85875633	85875723	17298	50,28,45	29,39,56	60,60,67	41,30,40	184	75	0.025181	0.74763	0.413,0.226,0.247	0.374,0.449,0.406	-0.114
1084	ENSMUSG00000024483	Ankhd1	chr18	+	36624508	36625267	36614714	36614817	36632066	36632212	1084	233203322	19,8,14	336369324	12,12,8	834	75	0.0462111	0.988267	0.524,0.695,0.674	0.716,0.734,0.785	-0.114
27976	ENSMUSG00000037400	Atp11b	chr3	+	35841029	35841115	35839048	35839214	35849433	35849564	27976	22,27,63	15,24,37	66,66,64	25,29,34	161	75	0.0495799	1	0.406,0.344,0.442	0.552,0.515,0.467	-0.114
38734	ENSMUSG00000059890	Ube4a	chr9	-	44963336	44963432	44959978	44960139	44965484	44965549	38734	150,86,128	21,12,22	180156200	12,13,13	171	75	0.00109783	0.150844	0.758,0.759,0.718	0.868,0.84,0.871	-0.115
8414	ENSMUSG00000028878	Fam76a	chr4	-	132910691	132910778	132903897	132904033	132913668	132913826	8414	97,52,114	6,8,10	108144127	4,2,5	162	75	0.00118381	0.156261	0.882,0.751,0.841	0.926,0.971,0.922	-0.115
12859	ENSMUSG00000055204	Ankrd17	chr5	-	90282850	90283603	90278242	90278391	90285040	90285143	12859	347220366	41,36,51	453453490	48,31,45	828	75	0.0075413	0.44164	0.434,0.356,0.394	0.461,0.57,0.497	-0.115
28035	ENSMUSG00000035509	Fbxl21	chr13	+	56525641	56525772	56523509	56523603	56526914	56527281	28035	40,31,63	4,1,9	54,50,54	2,3,0	206	75	0.00856694	0.47274	0.785,0.919,0.718	0.908,0.859,1.0	-0.115
2739	ENSMUSG00000023832	Acat2	chr17	-	12948513	12948657	12947356	12947479	12952251	12952369	2739	58,32,48	3,3,0	68,62,82	0,0,0	219	75	0.0119335	0.549441	0.869,0.785,1.0	1.0,1.0,1.0	-0.115
33614	ENSMUSG00000084925	1810062O18Rik	chr14	+	20550070	20550175	20546113	20546344	20561985	20562096	33614	31,13,19	2,1,1	40,28,43	0,0,1	180	75	0.0211691	0.704177	0.866,0.844,0.888	1.0,1.0,0.947	-0.116
20869	ENSMUSG00000040990	Sh3kbp1	chrX	+	159824474	159824549	159816576	159816706	159828373	159828579	20869	28,20,27	26,13,35	35,32,56	23,18,27	150	75	0.0271391	0.775224	0.35,0.435,0.278	0.432,0.471,0.509	-0.116
7856	ENSMUSG00000029267	Mtf2	chr5	+	108078865	108078974	108073306	108073454	108080824	108081023	7856	2,1,2	7,5,12	5,1,4	7,3,5	184	75	0.0461961	0.988267	0.104,0.075,0.064	0.225,0.12,0.246	-0.116
19711	ENSMUSG00000027200	Sema6d	chr2	+	124662203	124662371	124660282	124660344	124664020	124665309	19711	173147208	46,24,56	231266279	44,24,40	243	75	0.0117879	0.548678	0.537,0.654,0.534	0.618,0.774,0.683	-0.117
32291	ENSMUSG00000032637	Atxn2l	chr7	-	126492443	126492608	126491785	126492215	126492811	126493001	32291	147,84,151	18,17,14	153,55,163	10,4,12	240	75	0.0218727	0.708234	0.718,0.607,0.771	0.827,0.811,0.809	-0.117
31805	ENSMUSG00000040363	Bcor	chrX	-	12137384	12137470	12134323	12134869	12160288	12160346	31805	4,6,3	3,0,1	1,3,4	1,0,0	161	75	0.0368026	0.886833	0.383,1.0,0.583	0.318,1.0,1.0	-0.117
4503	ENSMUSG00000022307	Oxr1	chr15	+	41848669	41848750	41830957	41831129	41850458	41850584	4503	196138220	106,56,90	273318320	75,92,84	156	75	0.000202255	0.0576123	0.471,0.542,0.54	0.636,0.624,0.647	-0.118
1052	ENSMUSG00000052102	Gnpda1	chr18	-	38331967	38332152	38330485	38330660	38333153	38333336	1052	72,49,72	3,3,2	105,93,105	1,0,0	260	75	0.000423713	0.0889927	0.874,0.825,0.912	0.968,1.0,1.0	-0.119
5129	ENSMUSG00000021140	Pcnx	chr12	+	81928241	81928374	81917664	81919380	81946930	81947021	5129	36,18,19	32,23,21	50,31,39	28,19,26	208	75	0.0180995	0.665707	0.289,0.22,0.246	0.392,0.37,0.351	-0.119
27516	ENSMUSG00000040855	Reps2	chrX	-	162507606	162507652	162471794	162471856	162512678	162512732	27516	16,13,9	30,24,34	27,45,29	39,36,51	121	75	0.023469	0.724623	0.248,0.251,0.141	0.3,0.437,0.261	-0.119
24590	ENSMUSG00000038346	Zfp384	chr6	+	125026256	125026319	125024786	125025082	125030797	125032783	24590	0,0,1	5,6,9	4,3,1	9,10,6	138	75	0.00112447	0.150955	0.0,0.0,0.057	0.195,0.14,0.083	-0.12
40871	ENSMUSG00000006127	Inpp5k	chr11	+	75646785	75646923	75639136	75639565	75647401	75647506	40871	42,22,47	2,3,1	47,31,75	1,0,1	213	75	0.0135203	0.5772	0.881,0.721,0.943	0.943,1.0,0.964	-0.121
34398	ENSMUSG00000090799	Klhl33	chr14	-	50892374	50893299	50892117	50892285	50896447	50897507	34398	211159222	6,2,4	291235324	2,1,3	1000	75	0.0218881	0.708234	0.725,0.856,0.806	0.916,0.946,0.89	-0.122
9137	ENSMUSG00000029071	Dvl1	chr4	+	155857495	155857534	155856613	155856820	155857992	155859303	9137	35,5,22	60,26,43	50,28,55	75,39,58	114	75	0.0241148	0.732245	0.277,0.112,0.252	0.305,0.321,0.384	-0.123
28116	ENSMUSG00000039952	Dag1	chr9	-	108253008	108253157	108218177	108218410	108263624	108263751	28116	56,18,32	2,2,1	28,34,45	0,0,1	224	75	0.0325416	0.834385	0.904,0.751,0.915	1.0,1.0,0.938	-0.123
7621	ENSMUSG00000017978	Cadps2	chr6	-	23328782	23328902	23323279	23323435	23329019	23329161	7621	81,58,72	6,4,8	107110117	2,0,6	195	75	0.00140749	0.172265	0.839,0.848,0.776	0.954,1.0,0.882	-0.124
20649	ENSMUSG00000078864	Gm14322	chr2	+	177767738	177767775	177762845	177762900	177768043	177768170	20649	22,19,22	4,5,1	22,31,20	2,0,1	112	75	0.00298417	0.269327	0.786,0.718,0.936	0.88,1.0,0.931	-0.124
24877	ENSMUSG00000004952	Rasa4	chr5	+	136105603	136105739	136104515	136104653	136107070	136107191	24877	29,14,30	4,1,0	31,41,35	0,0,1	211	75	0.0214891	0.707553	0.72,0.833,1.0	1.0,1.0,0.926	-0.124
3374	ENSMUSG00000033809	Alg3	chr16	-	20608986	20609086	20608741	20608889	20610542	20610755	3374	36,42,57	3,2,8	71,45,60	2,0,2	175	75	0.00179311	0.194923	0.837,0.9,0.753	0.938,1.0,0.928	-0.125
27145	ENSMUSG00000036564	Ndrg4	chr8	+	95677652	95677871	95676979	95677092	95697193	95697288	27145	67,39,41	3,1,2	137,75,144	0,0,1	294	75	0.00350038	0.291631	0.851,0.909,0.839	1.0,1.0,0.973	-0.125
24470	ENSMUSG00000035596	Mboat7	chr7	-	3692039	3692118	3688522	3688682	3692532	3692654	24470	24,11,35	3,2,0	18,15,17	1,0,0	154	75	0.0419275	0.944131	0.796,0.728,1.0	0.898,1.0,1.0	-0.125
11022	ENSMUSG00000037536	Fbxo34	chr14	+	47526204	47526314	47500793	47500870	47529174	47529270	11022	57,34,55	6,1,5	55,41,67	1,0,1	185	75	7.00665e-05	0.0309612	0.794,0.932,0.817	0.957,1.0,0.964	-0.126
31476	ENSMUSG00000022708	Zbtb20	chr16	+	43232758	43232820	43193464	43193538	43302568	43302615	31476	4,2,7	0,1,4	6,2,6	1,0,2	137	75	0.037521	0.896525	1.0,0.523,0.489	0.767,1.0,0.622	-0.126
14760	ENSMUSG00000038323	1700066M21Rik	chr1	+	57379706	57379812	57377632	57377946	57380041	57380162	14760	1,0,0	4,2,1	3,1,6	8,8,6	181	75	0.000878788	0.131144	0.094,0.0,0.0	0.134,0.049,0.293	-0.127
11783	ENSMUSG00000053819	Camk2d	chr3	+	126808207	126808249	126801723	126801761	126810638	126810687	11783	65,31,66	12,14,31	93172103	18,30,20	117	75	0.0220267	0.708234	0.776,0.587,0.577	0.768,0.786,0.768	-0.127
3020	ENSMUSG00000022747	St3gal6	chr16	-	58523501	58523672	58507447	58507614	58524123	58524169	3020	33,25,29	3,3,2	35,33,50	1,2,1	246	75	0.0445731	0.973376	0.77,0.718,0.816	0.914,0.834,0.938	-0.127
11346	ENSMUSG00000085558	4930412C18Rik	chr4	+	9776036	9776197	9770796	9770948	9782625	9782739	11346	14,8,5	4,0,2	8,5,9	0,1,1	236	75	0.00179213	0.194923	0.527,1.0,0.443	1.0,0.614,0.741	-0.128
7541	ENSMUSG00000031442	Mcf2l	chr8	+	13013914	13014007	13013534	13013650	13017346	13017439	7541	65,52,81	11,12,13	97,95,100	7,11,8	168	75	0.0102335	0.512106	0.725,0.659,0.736	0.861,0.794,0.848	-0.128
10173	ENSMUSG00000046962	Zbtb21	chr16	-	97956757	97956900	97947434	97953093	97962413	97962609	10173	42,26,33	3,2,7	48,35,44	3,3,0	218	75	0.0469078	0.992561	0.828,0.817,0.619	0.846,0.801,1.0	-0.128
10877	ENSMUSG00000004317	Clcn5	chrX	-	7318383	7318488	7316658	7316823	7319105	7319170	10877	1,0,2	4,5,5	1,6,0	2,3,2	180	75	0.0414718	0.938841	0.094,0.0,0.143	0.172,0.455,0.0	-0.13
3282	ENSMUSG00000022533	Atp13a3	chr16	-	30359668	30359749	30357204	30357274	30361419	30361490	3282	61,63,96	11,12,18	86,102,96	6,7,11	156	75	0.00358095	0.295652	0.727,0.716,0.719	0.873,0.875,0.808	-0.131
8644	ENSMUSG00000026904	Slc4a10	chr2	+	62317475	62317514	62316564	62316681	62324724	62324823	8644	148,94,130	24,28,67	105156141	13,36,15	114	75	0.0114555	0.545591	0.802,0.688,0.561	0.842,0.74,0.861	-0.131
15029	ENSMUSG00000024302	Dtna	chr18	+	23497478	23497703	23475115	23475242	23545685	23545766	15029	39,26,41	2,2,1	53,43,36	0,0,1	300	75	0.020343	0.695647	0.83,0.765,0.911	1.0,1.0,0.9	-0.131
11979	ENSMUSG00000059857	Ntng1	chr3	-	109839119	109839179	109827626	109827761	109841509	109841575	11979	14,15,11	2,1,2	16,10,18	0,0,2	135	75	0.0237935	0.729589	0.795,0.893,0.753	1.0,1.0,0.833	-0.131
35494	ENSMUSG00000022973	Synj1	chr16	-	90948065	90948113	90946791	90946862	90949698	90949737	35494	13,10,11	25,20,20	27,20,39	28,26,31	123	75	0.0133922	0.5772	0.241,0.234,0.251	0.37,0.319,0.434	-0.132
6160	ENSMUSG00000021621	Zcchc9	chr13	-	91798822	91798891	91796532	91797254	91800610	91800703	6160	34,17,26	3,3,3	42,43,32	2,1,1	144	75	0.0190684	0.677365	0.855,0.747,0.819	0.916,0.957,0.943	-0.132
33529	ENSMUSG00000025958	Creb1	chr1	+	64559726	64559768	64558502	64558649	64566216	64566317	33529	2,4,7	21,19,23	14,14,7	27,19,22	117	75	0.00790489	0.451691	0.058,0.119,0.163	0.249,0.321,0.169	-0.133
32208	ENSMUSG00000052707	Tnrc6a	chr7	+	123143749	123143837	123124667	123124715	123162493	123162877	32208	32,18,47	4,2,3	48,70,46	1,0,2	163	75	0.00182197	0.196179	0.786,0.805,0.878	0.957,1.0,0.914	-0.134
28768	ENSMUSG00000045098	Kmt5b	chr19	+	3782219	3782279	3768021	3768340	3786388	3786627	28768	5,1,2	15,7,13	7,10,7	13,11,23	135	75	0.0324696	0.833167	0.156,0.074,0.079	0.23,0.336,0.145	-0.134
9158	ENSMUSG00000029060	Mib2	chr4	-	155658893	155659001	155657854	155657959	155659122	155659265	9158	38,18,34	45,23,41	78,45,75	41,35,51	183	75	0.00147391	0.175964	0.257,0.243,0.254	0.438,0.345,0.376	-0.135
15031	ENSMUSG00000024302	Dtna	chr18	+	23497481	23497703	23475115	23475242	23545685	23545766	15031	36,25,41	2,2,1	54,41,34	0,0,1	297	75	0.0197208	0.688913	0.82,0.759,0.912	1.0,1.0,0.896	-0.135
8228	ENSMUSG00000053453	Thoc7	chr14	-	13957061	13957180	13954538	13954656	13957553	13957631	8228	43,37,45	14,6,19	64,83,81	10,14,12	194	75	0.0365454	0.883765	0.543,0.704,0.478	0.712,0.696,0.723	-0.135
23568	ENSMUSG00000021809	Nudt13	chr14	+	20295070	20295266	20294696	20294792	20300586	20300679	23568	2,2,6	16,8,14	11,13,10	11,12,14	271	75	0.000757968	0.12165	0.033,0.065,0.106	0.217,0.231,0.165	-0.136
19652	ENSMUSG00000018449	Rpain	chr11	+	70974993	70975040	70974068	70974132	70977657	70977687	19652	16,8,23	2,1,2	31,18,14	1,0,0	122	75	0.0145552	0.598116	0.831,0.831,0.876	0.95,1.0,1.0	-0.137
27369	ENSMUSG00000025261	Huwe1	chrX	+	151859454	151859688	151857807	151857913	151860166	151860268	27369	223142268	28,22,53	352224333	28,20,27	309	75	0.0003722	0.0833164	0.659,0.61,0.551	0.753,0.731,0.75	-0.138
38765	ENSMUSG00000043987	Cep164	chr9	-	45805985	45807644	45803172	45803328	45809703	45809908	38765	193,87,152	6,1,1	157179174	2,0,1	1734	75	0.00896804	0.483834	0.582,0.79,0.868	0.772,1.0,0.883	-0.138
6340	ENSMUSG00000054226	Tprkb	chr6	+	85913395	85913480	85911864	85911980	85921422	85921511	6340	49,20,25	3,4,2	53,65,52	1,1,2	160	75	0.0118841	0.549397	0.884,0.701,0.854	0.961,0.968,0.924	-0.138
34020	ENSMUSG00000046027	Stard5	chr7	+	83632735	83632785	83631958	83632139	83633129	83633262	34020	28,16,30	2,2,3	47,61,42	0,0,0	125	75	0.000736215	0.119855	0.894,0.828,0.857	1.0,1.0,1.0	-0.14
23571	ENSMUSG00000021809	Nudt13	chr14	+	20295087	20295266	20294713	20294792	20300586	20300679	23571	7,6,8	16,8,14	18,19,13	11,12,14	254	75	0.00741787	0.437423	0.114,0.181,0.144	0.326,0.319,0.215	-0.14
6608	ENSMUSG00000028402	Mpdz	chr4	-	81332976	81333018	81329426	81329531	81335675	81335874	6608	18,6,12	32,19,31	36,37,19	32,35,41	117	75	0.0206544	0.699269	0.265,0.168,0.199	0.419,0.404,0.229	-0.14
975	ENSMUSG00000052713	Zfp608	chr18	-	54946552	54946808	54900212	54900300	54987610	54988706	975	80,54,89	7,2,3	102,93,115	0,2,1	331	75	0.000252225	0.0670465	0.721,0.86,0.871	1.0,0.913,0.963	-0.141
23033	ENSMUSG00000036009	Mettl25	chr10	-	105833104	105833280	105832850	105833015	105841075	105841380	23033	1,0,0	2,3,4	2,5,1	10,2,4	251	75	0.00479096	0.346099	0.13,0.0,0.0	0.056,0.428,0.07	-0.141
6345	ENSMUSG00000054226	Tprkb	chr6	+	85919916	85920024	85911906	85911980	85921422	85921511	6345	32,20,30	3,4,2	36,36,42	1,1,2	183	75	0.0331574	0.846463	0.814,0.672,0.86	0.937,0.937,0.896	-0.141
5900	ENSMUSG00000114470	Gm49395	chr13	-	115088704	115088961	115049282	115049403	115101470	115101624	5900	110,59,95	7,7,11	140,87,135	6,5,4	332	75	0.0133692	0.5772	0.78,0.656,0.661	0.841,0.797,0.884	-0.142
27803	ENSMUSG00000029279	Brdt	chr5	+	107377009	107377215	107376264	107376362	107377903	107378084	27803	93,52,103	12,8,9	116169109	5,6,10	281	75	0.0143118	0.591688	0.674,0.634,0.753	0.861,0.883,0.744	-0.142
28265	ENSMUSG00000020393	Kremen1	chr11	-	5215406	5215531	5209938	5210092	5238410	5238448	28265	15,11,36	1,1,2	59,37,52	0,0,1	200	75	0.0158679	0.621296	0.849,0.805,0.871	1.0,1.0,0.951	-0.142
8051	ENSMUSG00000049606	Zfp644	chr5	-	106666784	106666845	106635609	106638635	106695136	106695699	8051	19,12,28	0,3,2	33,33,31	0,0,0	136	75	0.0392664	0.910728	1.0,0.688,0.885	1.0,1.0,1.0	-0.142
4126	ENSMUSG00000042564	Fam227a	chr15	-	79637013	79637137	79636678	79636786	79640003	79640108	4126	0,0,1	3,1,3	6,0,1	6,4,1	199	75	0.00448174	0.332702	0.0,0.0,0.112	0.274,0.0,0.274	-0.145
31189	ENSMUSG00000048897	Zfp710	chr7	+	80088534	80088632	80086433	80086608	80090334	80091830	31189	0,5,5	15,7,10	17,6,17	12,13,17	173	75	0.0074169	0.437423	0.0,0.236,0.178	0.38,0.167,0.302	-0.145
1000	ENSMUSG00000019647	Sema6a	chr18	-	47270608	47270773	47245253	47249584	47276585	47276606	1000	129,79,135	23,13,25	148108186	7,11,21	240	75	0.00332006	0.28312	0.637,0.655,0.628	0.869,0.754,0.735	-0.146
24660	ENSMUSG00000041115	Iqsec2	chrX	+	152180996	152181092	152166933	152166963	152202907	152203169	24660	71,68,75	30,14,28	136,76,138	23,9,31	171	75	0.0130858	0.572293	0.509,0.681,0.54	0.722,0.787,0.661	-0.147
234	ENSMUSG00000033610	Pank1	chr19	-	34821712	34821889	34821099	34821223	34827119	34827373	234	58,49,94	14,10,24	92111117	21,11,8	252	75	0.0262151	0.765784	0.552,0.593,0.538	0.566,0.75,0.813	-0.149
22629	ENSMUSG00000041670	Rims1	chr1	-	22630411	22630480	22596364	22596584	22805560	22805724	22629	34,23,41	14,5,13	71,75,54	5,21,7	144	75	0.0332399	0.84718	0.558,0.706,0.622	0.881,0.65,0.801	-0.149
39767	ENSMUSG00000006673	Qrich1	chr9	+	108518702	108518826	108517154	108517252	108528588	108528899	39767	55,52,61	9,10,16	64,66,81	4,6,11	199	75	0.0140115	0.588638	0.697,0.662,0.59	0.858,0.806,0.735	-0.15
1755	ENSMUSG00000024074	Crim1	chr17	+	78279972	78280215	78237741	78237915	78281245	78281366	1755	184117157	46,42,44	200135178	28,26,26	318	75	0.000516772	0.098546	0.485,0.397,0.457	0.628,0.55,0.618	-0.152
33339	ENSMUSG00000022543	4930451G09Rik	chr16	+	4971851	4971969	4968712	4969185	4976142	4976289	33339	12,5,5	1,2,2	4,5,19	1,1,0	193	75	0.0056746	0.381049	0.823,0.493,0.493	0.609,0.66,1.0	-0.153
12616	ENSMUSG00000060671	Atp8b2	chr3	-	89960284	89960421	89958990	89959049	89961074	89961141	12616	54,64,70	12,14,20	96,85,95	16,5,14	212	75	0.0156849	0.618212	0.614,0.618,0.553	0.68,0.857,0.706	-0.153
35971	ENSMUSG00000034518	Hmgxb4	chr8	+	74999998	75000113	74999812	74999891	75000649	75001584	35971	21,15,22	9,16,12	24,30,38	10,10,10	190	75	0.0455972	0.984317	0.479,0.27,0.42	0.486,0.542,0.6	-0.153
28307	ENSMUSG00000117694	Snhg4	chr18	+	35557336	35557391	35556615	35556691	35571842	35572208	28307	19,13,28	0,4,4	38,31,35	2,0,0	130	75	0.000647419	0.111255	1.0,0.652,0.802	0.916,1.0,1.0	-0.154
26286	ENSMUSG00000071753	Cdr1os	chrX	+	61172984	61173042	61134720	61134796	61175127	61176323	26286	1,1,5	14,18,22	7,5,7	12,13,14	133	75	0.00170977	0.191447	0.039,0.03,0.114	0.248,0.178,0.22	-0.154
8274	ENSMUSG00000074505	Fat3	chr9	-	15916203	15916239	15910188	15915621	15916935	15916995	8274	14,8,16	1,1,3	15,36,13	0,0,0	111	75	0.026831	0.773906	0.904,0.844,0.783	1.0,1.0,1.0	-0.156
4964	ENSMUSG00000051166	Eml5	chr12	-	98819860	98819869	98817819	98817898	98821599	98821614	4964	16,13,22	2,4,3	20,20,26	0,0,1	84	75	0.000104594	0.0393497	0.877,0.744,0.868	1.0,1.0,0.959	-0.157
6338	ENSMUSG00000054226	Tprkb	chr6	+	85913395	85913480	85911864	85911980	85914471	85914528	6338	94,45,52	33,11,20	100124120	16,16,22	160	75	0.00101701	0.142955	0.572,0.657,0.549	0.746,0.784,0.719	-0.157
26883	ENSMUSG00000097277	2900076A07Rik	chr7	+	81529156	81529258	81528791	81528940	81529346	81529527	26883	4,2,3	9,9,18	2,7,10	6,4,14	177	75	0.0188237	0.674586	0.158,0.086,0.066	0.124,0.426,0.232	-0.157
10097	ENSMUSG00000028689	Ccdc163	chr4	+	116709239	116709273	116708508	116709094	116709437	116709619	10097	15,6,10	4,1,0	11,10,15	0,0,0	109	75	0.019458	0.684584	0.721,0.805,1.0	1.0,1.0,1.0	-0.158
19302	ENSMUSG00000006638	Abhd1	chr5	+	30952884	30953045	30950065	30950248	30953342	30953525	19302	16,13,34	1,3,1	23,29,26	0,0,2	236	75	0.0214931	0.707553	0.836,0.579,0.915	1.0,1.0,0.805	-0.158
4264	ENSMUSG00000055762	Eef1d	chr15	-	75905885	75905900	75901131	75901255	75909459	75909547	4264	2,1,2	0,2,2	1,2,4	1,0,1	90	75	0.0306344	0.80867	1.0,0.294,0.455	0.455,1.0,0.769	-0.158
24485	ENSMUSG00000056476	Med12l	chr3	+	59297789	59297961	59296004	59296234	59301279	59301375	24485	32,13,24	4,2,0	49,28,37	0,0,2	247	75	0.00506232	0.358099	0.708,0.664,1.0	1.0,1.0,0.849	-0.159
27355	ENSMUSG00000025261	Huwe1	chrX	+	151803755	151803802	151803468	151803569	151804445	151804511	27355	0,1,1	2,0,1	4,3,6	4,0,4	122	75	0.00578316	0.385072	0.0,1.0,0.381	0.381,1.0,0.48	-0.16
22211	ENSMUSG00000023079	Gtf2ird1	chr5	-	134366835	134366916	134363901	134363979	134376106	134376135	22211	8,8,7	9,12,15	15,20,17	14,17,8	156	75	0.0312556	0.815312	0.299,0.243,0.183	0.34,0.361,0.505	-0.16
20611	ENSMUSG00000027639	Samhd1	chr2	-	157101320	157101443	157099400	157099503	157101720	157101858	20611	11,8,23	22,23,43	24,18,24	11,32,21	198	75	0.0117388	0.548632	0.159,0.116,0.168	0.452,0.176,0.302	-0.162
5496	ENSMUSG00000020598	Nrcam	chr12	+	44583666	44583792	44576603	44576789	44590107	44590239	5496	116,75,97	34,29,32	203174196	28,31,37	201	75	0.000163545	0.0533235	0.56,0.491,0.531	0.73,0.677,0.664	-0.163
18893	ENSMUSG00000085614	1700123M08Rik	chr4	+	11980141	11980408	11966573	11966683	11993864	11993999	18893	11,5,23	4,0,3	9,12,21	2,0,0	342	75	0.00406423	0.312432	0.376,1.0,0.627	0.497,1.0,1.0	-0.165
28308	ENSMUSG00000117694	Snhg4	chr18	+	35557336	35557405	35556615	35556691	35571842	35571980	28308	24,13,31	0,4,4	49,37,41	2,0,0	144	75	0.000503273	0.0978506	1.0,0.629,0.801	0.927,1.0,1.0	-0.166
10205	ENSMUSG00000059669	Taf1b	chr12	+	24509083	24509181	24504946	24505034	24509453	24509549	10205	59,21,57	5,5,6	56,63,59	2,1,3	173	75	0.00345651	0.288963	0.836,0.645,0.805	0.924,0.965,0.895	-0.166
39899	ENSMUSG00000022610	Mapk12	chr15	-	89135122	89135170	89134611	89134726	89135426	89135456	39899	5,5,9	1,0,4	8,11,13	1,0,0	123	75	0.0075611	0.442038	0.753,1.0,0.578	0.83,1.0,1.0	-0.166
21203	ENSMUSG00000028634	Hivep3	chr4	+	119814677	119814790	119733783	119733862	119872036	119872272	21203	18,15,18	1,2,2	49,21,37	2,0,0	188	75	0.0119294	0.549441	0.878,0.75,0.782	0.907,1.0,1.0	-0.166
22062	ENSMUSG00000097881	Celrr	chr1	+	121099038	121099087	121087404	121087556	121113757	121113861	22062	4,1,16	4,0,2	6,5,8	0,0,2	124	75	0.00341451	0.288285	0.377,1.0,0.829	1.0,1.0,0.708	-0.167
32209	ENSMUSG00000052707	Tnrc6a	chr7	+	123152163	123152185	123124667	123124715	123162493	123162663	32209	12,8,21	4,2,3	23,12,15	1,0,2	97	75	0.00487847	0.35019	0.699,0.756,0.844	0.947,1.0,0.853	-0.167
32293	ENSMUSG00000032637	Atxn2l	chr7	-	126492448	126492485	126492152	126492215	126492811	126493001	32293	23,10,13	18,17,14	20,4,34	10,4,12	112	75	0.0312482	0.815312	0.461,0.283,0.383	0.573,0.401,0.655	-0.167
17492	ENSMUSG00000028896	Rcc1	chr4	-	132339202	132339241	132338050	132338238	132339924	132340006	17492	0,1,0	9,9,5	4,7,2	19,8,14	114	75	8.42135e-05	0.0341115	0.0,0.068,0.0	0.122,0.365,0.086	-0.168
31473	ENSMUSG00000022708	Zbtb20	chr16	+	43193464	43193538	43146896	43146943	43232758	43232820	31473	9,6,8	2,2,1	9,8,3	0,0,1	149	75	0.00395669	0.311006	0.694,0.602,0.801	1.0,1.0,0.602	-0.168
29004	ENSMUSG00000043541	Casc1	chr6	-	145205241	145205323	145202936	145203028	145208420	145208438	29004	0,1,2	2,0,1	5,2,0	0,0,1	157	75	0.0032319	0.277911	0.0,1.0,0.489	1.0,1.0,0.0	-0.17
33504	ENSMUSG00000070047	Fat1	chr8	+	45012018	45012087	45010400	45010611	45012963	45013103	33504	1,4,5	10,14,18	13,7,15	26,12,13	144	75	0.00392131	0.311006	0.05,0.13,0.126	0.207,0.233,0.375	-0.17
13755	ENSMUSG00000036792	Mbd5	chr2	+	49086589	49086652	49018253	49018325	49099716	49099809	13755	29,17,42	6,8,11	24,68,40	6,5,3	138	75	0.0145081	0.597625	0.724,0.536,0.675	0.685,0.881,0.879	-0.17
25421	ENSMUSG00000029629	Phf14	chr6	+	12047124	12047154	12045584	12045764	12047826	12047944	25421	0,0,0	3,4,2	0,1,4	3,7,4	105	75	0.031259	0.815312	0.0,0.0,0.0	0.0,0.093,0.417	-0.17
27771	ENSMUSG00000063952	Brpf3	chr17	+	28831313	28831411	28828081	28828441	28835761	28835916	27771	34,20,24	2,4,3	44,26,43	2,0,1	173	75	0.00261984	0.246714	0.881,0.684,0.776	0.905,1.0,0.949	-0.171
20120	ENSMUSG00000087165	2010001A14Rik	chr11	-	57796311	57796397	57796025	57796173	57801233	57801414	20120	28,21,29	8,11,24	28,39,46	9,10,8	161	75	0.0236902	0.728806	0.62,0.471,0.36	0.592,0.645,0.728	-0.171
3152	ENSMUSG00000022829	Stxbp5l	chr16	-	37186650	37186722	37174296	37174362	37188568	37188720	3152	17,16,15	34,36,26	32,42,28	40,17,36	147	75	0.0104193	0.515792	0.203,0.185,0.227	0.29,0.558,0.284	-0.172
32105	ENSMUSG00000067629	Syngap1	chr17	+	26961068	26961110	26960342	26960521	26961435	26962498	32105	18,14,11	40,25,32	14,29,40	31,17,33	117	75	0.0134125	0.5772	0.224,0.264,0.181	0.225,0.522,0.437	-0.172
40089	ENSMUSG00000020173	Cobl	chr11	-	12365104	12365179	12343743	12343917	12369593	12369640	40089	30,21,49	16,15,33	56,35,45	11,20,12	150	75	0.0201835	0.694155	0.484,0.412,0.426	0.718,0.467,0.652	-0.172
4303	ENSMUSG00000022607	Ptk2	chr15	-	73283266	73283350	73282217	73282235	73292034	73292087	4303	39,38,27	19,11,25	55,53,59	8,18,17	159	75	0.0347681	0.864249	0.492,0.62,0.337	0.764,0.581,0.621	-0.172
40854	ENSMUSG00000018809	Smyd4	chr11	+	75382249	75382394	75349668	75349814	75387410	75387500	40854	25,28,32	2,2,2	33,54,47	0,0,0	220	75	0.00127191	0.163309	0.81,0.827,0.845	1.0,1.0,1.0	-0.173
22096	ENSMUSG00000094002	Gm9866	chr12	-	27153316	27153605	27142574	27142718	27160229	27160311	22096	34,21,43	4,2,1	53,39,41	2,0,1	364	75	0.0153863	0.613427	0.637,0.684,0.899	0.845,1.0,0.894	-0.173
15794	ENSMUSG00000079363	Gbp4	chr5	-	105136838	105137045	105135066	105135190	105139479	105139586	15794	11,2,12	0,2,2	2,3,3	1,0,0	282	75	0.0173319	0.653066	1.0,0.21,0.615	0.347,1.0,1.0	-0.174
341	ENSMUSG00000094732	1500015L24Rik	chr19	+	20419985	20420118	20405310	20405350	20421075	20421263	341	3,2,5	2,3,12	5,8,6	4,5,2	208	75	0.0449842	0.978012	0.351,0.194,0.131	0.311,0.366,0.52	-0.174
38978	ENSMUSG00000097121	D130020L05Rik	chr12	+	101084283	101084499	101083677	101084025	101086187	101086352	38978	22,13,30	6,0,1	31,21,37	0,0,1	291	75	0.000773504	0.122983	0.486,1.0,0.885	1.0,1.0,0.905	-0.178
13115	ENSMUSG00000045659	Plekha7	chr7	-	116148252	116148333	116145169	116145238	116154632	116154686	13115	7,5,23	0,2,3	18,14,15	0,1,0	156	75	0.0146587	0.600792	1.0,0.546,0.787	1.0,0.871,1.0	-0.179
13632	ENSMUSG00000053333	Dis3l2	chr1	+	86791415	86791457	86760287	86760389	86821221	86821450	13632	20,17,27	5,4,9	34,35,35	2,3,4	117	75	0.00369756	0.298835	0.719,0.731,0.658	0.916,0.882,0.849	-0.18
38735	ENSMUSG00000059890	Ube4a	chr9	-	44963363	44963432	44959978	44960139	44965484	44965525	38735	64,34,41	21,12,22	74,61,84	12,13,13	144	75	0.00125082	0.161822	0.613,0.596,0.493	0.763,0.71,0.771	-0.181
11976	ENSMUSG00000059857	Ntng1	chr3	-	109832467	109832635	109827626	109827761	109841509	109841575	11976	26,11,14	2,1,2	35,26,26	0,0,2	243	75	0.0102647	0.512106	0.8,0.772,0.684	1.0,1.0,0.8	-0.181
9563	ENSMUSG00000028758	Kif17	chr4	+	138298205	138298326	138296194	138296262	138301248	138301492	9563	15,14,21	3,0,2	11,1,21	0,0,0	196	75	0.0126863	0.563063	0.657,1.0,0.801	1.0,1.0,1.0	-0.181
28732	ENSMUSG00000110080	Gm6145	chr14	-	105624674	105624721	105624435	105624563	105626306	105626606	28732	0,0,0	2,6,1	2,3,1	5,5,7	122	75	0.00301248	0.269857	0.0,0.0,0.0	0.197,0.269,0.081	-0.182
30584	ENSMUSG00000007837	Prrg2	chr7	-	45060204	45060386	45059971	45060011	45060740	45060892	30584	33,22,23	2,4,5	34,39,46	4,1,1	257	75	0.0389625	0.907616	0.828,0.616,0.573	0.713,0.919,0.931	-0.182
33238	ENSMUSG00000025026	Add3	chr19	+	53203413	53203475	53194952	53195027	53216800	53217015	33238	9,10,14	6,1,2	11,3,13	1,0,2	137	75	0.024774	0.742673	0.451,0.846,0.793	0.858,1.0,0.781	-0.183
41502	ENSMUSG00000069631	Strada	chr11	-	106184561	106184619	106173678	106173781	106187100	106187180	41502	10,5,13	4,1,2	13,31,23	2,1,1	133	75	0.0209419	0.699948	0.585,0.738,0.786	0.786,0.946,0.928	-0.184
13314	ENSMUSG00000031865	Dctn1	chr6	+	83183935	83183956	83183298	83183333	83187763	83187784	13314	25,14,60	22,9,12	57,84,96	14,17,17	96	75	0.0186126	0.672287	0.47,0.549,0.796	0.761,0.794,0.815	-0.185
37031	ENSMUSG00000048279	Sacs	chr14	+	61198602	61198629	61193472	61193479	61202697	61202705	37031	5,11,11	6,7,13	28,24,30	12,13,12	102	75	0.0330704	0.846031	0.38,0.536,0.384	0.632,0.576,0.648	-0.185
4139	ENSMUSG00000075555	Gm10863	chr15	+	79201530	79201611	79166057	79166179	79210190	79210249	4139	1,0,0	3,3,3	1,1,4	10,1,4	156	75	0.00852357	0.472336	0.138,0.0,0.0	0.046,0.325,0.325	-0.186
25840	ENSMUSG00000036782	Klhl13	chrX	-	23294214	23294280	23261434	23261573	23315129	23315201	25840	66,38,66	31,17,24	90,73,76	20,10,15	141	75	0.000321959	0.076799	0.531,0.543,0.594	0.705,0.795,0.729	-0.187
13189	ENSMUSG00000028064	Sema4a	chr3	-	88455547	88455684	88454678	88454846	88458810	88458884	13189	9,2,5	12,6,14	9,8,16	7,4,16	212	75	0.0182121	0.665707	0.21,0.105,0.112	0.313,0.414,0.261	-0.187
25088	ENSMUSG00000107476	Zfp862-ps	chr6	+	48514151	48514326	48511814	48512512	48525023	48525122	25088	7,14,14	1,3,2	13,17,18	2,1,0	250	75	0.0260666	0.764582	0.677,0.583,0.677	0.661,0.836,1.0	-0.187
21695	ENSMUSG00000032468	Armc8	chr9	-	99502511	99502598	99499292	99499385	99520486	99520582	21695	19,24,27	6,1,1	40,42,46	0,0,0	162	75	6.26253e-05	0.0294194	0.594,0.917,0.926	1.0,1.0,1.0	-0.188
23891	ENSMUSG00000023008	Fmnl3	chr15	-	99329093	99329176	99327843	99328166	99329279	99329432	23891	2,2,1	9,3,7	10,4,4	6,3,12	158	75	0.0128935	0.569004	0.095,0.24,0.064	0.442,0.388,0.137	-0.189
14255	ENSMUSG00000026853	Crat	chr2	-	30413628	30413777	30413161	30413246	30415194	30415333	14255	2,2,1	2,4,4	4,7,6	5,2,5	224	75	0.0315179	0.819248	0.251,0.143,0.077	0.211,0.54,0.287	-0.189
5687	ENSMUSG00000071398	2410004P03Rik	chr12	-	17008272	17008312	17007019	17007236	17011127	17011351	5687	4,9,6	0,3,2	2,4,13	0,0,1	115	75	0.00495192	0.353907	1.0,0.662,0.662	1.0,1.0,0.894	-0.19
35631	ENSMUSG00000038005	Hpf1	chr8	+	60896737	60896836	60890444	60890536	60903999	60904087	35631	59,26,48	12,6,6	76,81,90	4,3,6	174	75	0.000538609	0.0997797	0.679,0.651,0.775	0.891,0.921,0.866	-0.191
33676	ENSMUSG00000038010	Ccdc138	chr10	+	58509504	58509632	58507520	58507641	58513078	58513257	33676	2,2,9	3,0,2	5,8,9	1,1,0	203	75	0.00435932	0.325276	0.198,1.0,0.624	0.649,0.747,1.0	-0.191
27545	ENSMUSG00000029130	Rnf32	chr5	+	29196579	29196645	29195992	29196112	29197925	29198020	27545	10,6,25	2,1,2	28,19,31	1,0,0	141	75	0.00949514	0.493061	0.727,0.761,0.869	0.937,1.0,1.0	-0.193
37083	ENSMUSG00000070371	Prss36	chr7	-	127933566	127933832	127933370	127933492	127934509	127934627	37083	33,24,31	3,1,1	52,31,48	0,0,0	341	75	0.0102489	0.512106	0.708,0.841,0.872	1.0,1.0,1.0	-0.193
18412	ENSMUSG00000071042	Rasgrp3	chr17	+	75488816	75488949	75435895	75436168	75491757	75491790	18412	22,29,28	8,8,16	51,38,46	7,10,6	208	75	0.0133645	0.5772	0.498,0.567,0.387	0.724,0.578,0.734	-0.195
17876	ENSMUSG00000022637	Cblb	chr16	+	52186348	52186480	52186134	52186232	52189012	52189153	17876	11,6,8	13,12,20	15,13,17	9,8,11	207	75	0.00188146	0.201311	0.235,0.153,0.127	0.377,0.371,0.359	-0.197
3875	ENSMUSG00000044250	Pced1b	chr15	+	97373955	97374149	97361199	97361335	97384024	97385680	3875	3,2,8	2,0,2	5,12,13	0,1,2	269	75	0.0101057	0.510915	0.295,1.0,0.527	1.0,0.77,0.644	-0.197
30180	ENSMUSG00000097320	Tmem147os	chr7	+	30737300	30737359	30735815	30735962	30745548	30745929	30180	6,4,6	3,1,1	10,10,10	2,1,0	134	75	0.0462638	0.988302	0.528,0.691,0.771	0.737,0.848,1.0	-0.198
23249	ENSMUSG00000054715	Zscan22	chr7	+	12903600	12904085	12897814	12897943	12906233	12907537	23249	11,9,6	6,3,8	19,13,16	4,3,3	560	75	0.0114895	0.545993	0.197,0.287,0.091	0.389,0.367,0.417	-0.199
30760	ENSMUSG00000033467	Crlf2	chr5	-	109555506	109555660	109555272	109555357	109556018	109556181	30760	24,8,20	7,7,7	41,16,41	6,4,8	229	75	0.0412829	0.937058	0.529,0.272,0.483	0.691,0.567,0.627	-0.2
28306	ENSMUSG00000117694	Snhg4	chr18	+	35557336	35557369	35556615	35556691	35571842	35572285	28306	7,6,19	0,4,4	21,17,16	2,0,0	108	75	0.000859645	0.129903	1.0,0.51,0.767	0.879,1.0,1.0	-0.201
4689	ENSMUSG00000064373	Selenop	chr15	+	3272754	3272805	3272084	3272167	3274660	3274876	4689	0,0,1	2,1,1	2,1,1	2,1,2	126	75	0.0276128	0.780338	0.0,0.0,0.373	0.373,0.373,0.229	-0.201
27687	ENSMUSG00000034032	Rpap1	chr2	-	119787186	119787297	119783733	119783970	119787434	119787504	27687	1,1,0	1,0,1	2,1,2	1,0,1	186	75	0.000107194	0.0396443	0.287,1.0,0.0	0.446,1.0,0.446	-0.202
42105	ENSMUSG00000019982	Myb	chr10	-	21144968	21145325	21142961	21143092	21146185	21146440	42105	3,0,1	1,2,0	6,12,9	0,2,2	432	75	0.00593724	0.390744	0.342,0.0,1.0	1.0,0.51,0.439	-0.202
15158	ENSMUSG00000023942	Slc29a1	chr17	-	45593331	45593432	45592178	45592261	45595481	45595515	15158	29,14,12	5,1,7	37,30,35	1,5,1	176	75	0.0268945	0.773906	0.712,0.856,0.422	0.94,0.719,0.937	-0.202
27920	ENSMUSG00000045411	2410002F23Rik	chr7	+	44247909	44248059	44247230	44247416	44248251	44248295	27920	22,8,16	10,2,10	18,24,19	5,3,3	225	75	0.0268499	0.773906	0.423,0.571,0.348	0.545,0.727,0.679	-0.203
37548	ENSMUSG00000029797	Sspo	chr6	+	48496618	48496665	48496379	48496522	48497374	48497583	37548	1,1,0	1,0,1	4,1,5	0,2,1	122	75	0.0306885	0.809264	0.381,1.0,0.0	1.0,0.235,0.755	-0.203
27400	ENSMUSG00000038126	Mphosph9	chr5	-	124316081	124316171	124315372	124315896	124320844	124320954	27400	14,7,13	4,3,3	18,9,12	0,2,2	165	75	0.0331619	0.846463	0.614,0.515,0.663	1.0,0.672,0.732	-0.204
12023	ENSMUSG00000035382	Pcsk7	chr9	+	45927036	45927118	45926733	45926828	45927574	45927668	12023	4,4,10	26,13,20	16,12,20	21,9,18	157	75	0.000337442	0.0781053	0.068,0.128,0.193	0.267,0.389,0.347	-0.205
12816	ENSMUSG00000042632	Pla2g6	chr15	-	79327634	79327714	79317760	79318010	79328088	79328203	12816	14,7,15	3,3,1	27,8,24	0,1,1	155	75	0.000890378	0.132293	0.693,0.53,0.879	1.0,0.795,0.921	-0.205
27772	ENSMUSG00000063952	Brpf3	chr17	+	28831317	28831411	28828343	28828441	28835761	28835916	27772	25,13,16	2,4,3	24,11,24	2,0,1	169	75	0.00604388	0.394564	0.847,0.591,0.703	0.842,1.0,0.914	-0.205
30640	ENSMUSG00000050565	Tor1aip2	chr1	+	156041074	156041134	156040916	156041002	156059410	156059587	30640	13,10,13	7,3,4	30,12,16	2,4,1	135	75	0.0203087	0.695396	0.508,0.649,0.644	0.893,0.625,0.899	-0.205
40191	ENSMUSG00000024002	Brd4	chr17	-	32252996	32253200	32229416	32229735	32284062	32284097	40191	26,21,37	5,4,6	38,41,72	4,3,2	279	75	0.0112244	0.54008	0.583,0.585,0.624	0.719,0.786,0.906	-0.206
41764	ENSMUSG00000017718	Afmid	chr11	+	117836407	117836512	117832527	117832576	117838492	117839908	41764	14,13,23	5,1,1	8,18,24	0,0,1	180	75	0.000298625	0.0741658	0.538,0.844,0.906	1.0,1.0,0.909	-0.207
21793	ENSMUSG00000000881	Dlg3	chrX	+	100809861	100809907	100808052	100808152	100811501	100811543	21793	23,14,16	11,10,11	19,26,23	4,9,5	121	75	0.0153411	0.613427	0.564,0.465,0.474	0.746,0.642,0.74	-0.208
39903	ENSMUSG00000022610	Mapk12	chr15	-	89135576	89135688	89135426	89135456	89137400	89137459	39903	11,11,5	1,2,2	9,14,11	1,1,0	187	75	0.006901	0.423759	0.815,0.688,0.501	0.783,0.849,1.0	-0.209
40402	ENSMUSG00000020385	Clk4	chr11	+	51268768	51268846	51268164	51268231	51270536	51270595	40402	15,6,17	1,4,3	24,23,26	4,1,0	153	75	0.0483245	1	0.88,0.424,0.735	0.746,0.919,1.0	-0.209
35518	ENSMUSG00000057551	Zfp317	chr9	+	19625915	19625995	19625499	19625637	19629096	19629206	35518	0,0,2	3,3,6	3,2,3	3,2,11	155	75	0.00176936	0.194923	0.0,0.0,0.139	0.326,0.326,0.117	-0.21
23662	ENSMUSG00000098950	Gm28036	chr2	-	156098184	156098372	156079338	156079464	156111785	156111926	23662	25,17,40	13,9,14	49,50,64	13,12,7	263	75	0.0118302	0.549397	0.354,0.35,0.449	0.518,0.543,0.723	-0.21
13315	ENSMUSG00000031865	Dctn1	chr6	+	83183935	83183956	83183298	83183333	83189076	83189153	13315	24,13,61	33,21,28	57,82,96	28,22,52	96	75	0.015066	0.608089	0.362,0.326,0.63	0.614,0.744,0.591	-0.21
23324	ENSMUSG00000025278	Flnb	chr14	+	7886025	7886123	7884740	7884747	7887536	7887542	23324	8,3,20	7,2,9	23,16,25	6,5,6	173	75	0.0446566	0.973376	0.331,0.394,0.491	0.624,0.581,0.644	-0.211
23123	ENSMUSG00000040270	Bach2	chr4	+	32417434	32417583	32317197	32317304	32501612	32501636	23123	14,6,14	2,2,1	19,14,30	2,0,1	224	75	0.0491082	1	0.701,0.501,0.824	0.761,1.0,0.909	-0.215
14745	ENSMUSG00000038301	Snx10	chr6	+	51544540	51544649	51524284	51524429	51562017	51562064	14745	17,8,10	4,1,1	14,25,22	1,0,0	184	75	0.000327284	0.076799	0.634,0.765,0.803	0.851,1.0,1.0	-0.216
12891	ENSMUSG00000038963	Slco4a1	chr2	+	180466204	180466307	180465596	180465687	180467057	180467179	12891	0,0,1	1,3,1	3,0,3	2,2,1	178	75	0.00415941	0.316099	0.0,0.0,0.296	0.387,0.0,0.558	-0.216
30585	ENSMUSG00000007837	Prrg2	chr7	-	45060204	45060415	45059971	45060011	45060740	45060892	30585	23,16,21	2,4,5	26,31,42	4,1,1	286	75	0.0335367	0.850922	0.751,0.512,0.524	0.63,0.89,0.917	-0.217
41341	ENSMUSG00000051246	Msantd1	chr5	+	34921403	34921679	34915914	34917915	34923323	34923564	41341	10,9,10	4,0,0	10,3,9	0,0,0	351	75	0.0456285	0.984317	0.348,1.0,1.0	1.0,1.0,1.0	-0.217
32593	ENSMUSG00000041769	Ppp2r2d	chr7	+	138860836	138860909	138846619	138846704	138865020	138865117	32593	0,2,1	5,6,7	6,3,4	7,5,4	148	75	0.00071079	0.117401	0.0,0.145,0.068	0.303,0.233,0.336	-0.22
7775	ENSMUSG00000016200	Syt14	chr1	-	192898850	192898907	192897209	192897620	192901751	192901941	7775	11,8,11	7,2,7	10,14,17	2,2,3	132	75	0.0184713	0.669313	0.472,0.694,0.472	0.74,0.799,0.763	-0.221
42444	ENSMUSG00000058331	Zfp85	chr13	-	67751609	67751705	67747799	67749722	67752387	67752514	42444	15,5,12	2,0,4	16,13,16	0,0,0	171	75	0.000489989	0.0969294	0.767,1.0,0.568	1.0,1.0,1.0	-0.222
1682	ENSMUSG00000024150	Mcfd2	chr17	-	87264140	87264365	87257927	87258089	87265791	87265880	1682	15,11,28	9,10,12	26,25,34	8,6,6	300	75	0.0094995	0.493061	0.294,0.216,0.368	0.448,0.51,0.586	-0.222
7266	ENSMUSG00000025006	Sorbs1	chr19	-	40300242	40300302	40299462	40299653	40309580	40310333	7266	0,1,2	1,4,2	6,1,4	3,1,6	135	75	0.0165464	0.639616	0.0,0.122,0.357	0.526,0.357,0.27	-0.225
39230	ENSMUSG00000031626	Sorbs2	chr8	+	45783542	45783626	45782801	45782960	45789975	45790025	39230	3,2,1	3,1,4	13,7,16	6,3,6	159	75	0.0218109	0.708234	0.321,0.485,0.105	0.505,0.524,0.557	-0.225
34632	ENSMUSG00000023964	Calcr	chr6	-	3707488	3707599	3700126	3700280	3708485	3708612	34632	4,4,7	0,1,3	2,9,9	0,1,0	186	75	0.0288116	0.788034	1.0,0.617,0.485	1.0,0.784,1.0	-0.227
39174	ENSMUSG00000038535	Zfp280d	chr9	+	72329509	72329610	72329027	72329162	72329708	72329953	39174	2,1,0	2,2,3	1,4,3	1,4,1	176	75	0.0187695	0.673664	0.299,0.176,0.0	0.299,0.299,0.561	-0.228
26801	ENSMUSG00000075020	Mir670hg	chr2	-	94166843	94166990	94160635	94161208	94184566	94184661	26801	0,3,6	6,6,6	10,11,17	5,9,9	222	75	0.00417831	0.316517	0.0,0.145,0.253	0.403,0.292,0.39	-0.229
9071	ENSMUSG00000039607	Rbms3	chr9	-	117708637	117708839	117708361	117708487	117872465	117872584	9071	13,13,15	2,3,1	10,11,15	0,0,2	277	75	0.00394308	0.311006	0.638,0.54,0.802	1.0,1.0,0.67	-0.23
30583	ENSMUSG00000007837	Prrg2	chr7	-	45060204	45060359	45059971	45060011	45060740	45060892	30583	15,15,15	2,4,5	21,27,33	4,1,1	230	75	0.0226842	0.712162	0.71,0.55,0.495	0.631,0.898,0.915	-0.23
5562	ENSMUSG00000020564	Atxn7l1	chr12	+	33364384	33364690	33362972	33363094	33366971	33367914	5562	19,11,19	7,2,3	23,18,27	2,1,3	381	75	0.0366467	0.884956	0.348,0.52,0.555	0.694,0.78,0.639	-0.23
24330	ENSMUSG00000074385	Gm10684	chr9	-	45125676	45125773	45110131	45110759	45134778	45134832	24330	7,7,8	6,3,2	20,22,26	4,2,6	172	75	0.0474425	1	0.337,0.504,0.636	0.686,0.827,0.654	-0.23
20194	ENSMUSG00000028329	Xpa	chr4	-	46180206	46180398	46175221	46175415	46183117	46183235	20194	28,29,33	37,14,18	50,47,74	8,22,16	267	75	0.00220374	0.219889	0.175,0.368,0.34	0.637,0.375,0.565	-0.231
35529	ENSMUSG00000097039	Pvt1	chr15	+	62149238	62149352	62107147	62107465	62242173	62242301	35529	0,0,1	1,1,4	5,3,2	3,4,4	189	75	0.000151057	0.0519163	0.0,0.0,0.09	0.398,0.229,0.166	-0.234
7267	ENSMUSG00000025006	Sorbs1	chr19	-	40300242	40300302	40299462	40299653	40311668	40311748	7267	8,9,8	17,13,8	15,17,23	10,7,12	135	75	0.00258929	0.245405	0.207,0.278,0.357	0.455,0.574,0.516	-0.234
7889	ENSMUSG00000063889	Crem	chr18	-	3287903	3288092	3273421	3273578	3295039	3295182	7889	16,9,6	2,1,3	11,13,17	0,2,1	264	75	0.0223518	0.712162	0.694,0.719,0.362	1.0,0.649,0.828	-0.234
26333	ENSMUSG00000034343	Ube2f	chr1	+	91253759	91253827	91250310	91250437	91254214	91254393	26333	1,1,1	7,6,1	7,3,8	10,1,9	143	75	0.00139866	0.171974	0.07,0.08,0.344	0.269,0.611,0.318	-0.235
31480	ENSMUSG00000022708	Zbtb20	chr16	+	43508158	43508322	43503621	43503753	43569680	43569761	31480	4,5,0	12,3,3	5,4,12	5,1,7	239	75	0.0335724	0.851194	0.095,0.343,0.0	0.239,0.557,0.35	-0.236
25585	ENSMUSG00000057531	Dtnbp1	chr13	-	44986034	44986095	44953171	44953194	45001916	45002052	25585	0,2,0	2,0,2	1,2,2	1,0,2	136	75	0.0353772	0.869073	0.0,1.0,0.0	0.355,1.0,0.355	-0.237
12305	ENSMUSG00000028184	Adgrl2	chr3	-	148820972	148821054	148817721	148817928	148822987	148823051	12305	5,2,9	1,1,2	3,3,7	0,1,0	157	75	0.0365128	0.883604	0.705,0.489,0.683	1.0,0.589,1.0	-0.237
22590	ENSMUSG00000026017	Carf	chr1	+	60108082	60108200	60105343	60105427	60109326	60109449	22590	18,21,9	2,1,4	31,29,27	0,2,0	193	75	0.000336851	0.0781053	0.778,0.891,0.466	1.0,0.849,1.0	-0.238
23664	ENSMUSG00000098950	Gm28036	chr2	-	156098229	156098372	156079338	156079464	156111785	156111931	23664	21,10,27	13,9,14	40,38,50	13,12,7	218	75	0.00570187	0.381151	0.357,0.277,0.399	0.514,0.521,0.711	-0.238
25675	ENSMUSG00000031169	Porcn	chrX	-	8201657	8201672	8201443	8201569	8203158	8203289	25675	9,4,13	7,3,5	19,13,12	5,1,3	90	75	0.0261232	0.764926	0.517,0.526,0.684	0.76,0.915,0.769	-0.239
32218	ENSMUSG00000030766	Arhgap17	chr7	-	123285419	123285467	123279217	123280116	123286497	123287013	32218	2,2,3	7,9,9	4,8,8	8,3,11	123	75	0.0161902	0.631008	0.148,0.119,0.169	0.234,0.619,0.307	-0.241
18891	ENSMUSG00000085614	1700123M08Rik	chr4	+	11976443	11976587	11966573	11966683	11993864	11993999	18891	4,6,11	4,0,3	7,11,18	2,0,0	219	75	0.00204022	0.210998	0.255,1.0,0.557	0.545,1.0,1.0	-0.244
32390	ENSMUSG00000021514	Zfp369	chr13	+	65295599	65295726	65294395	65294484	65296062	65297795	32390	21,12,31	13,9,12	43,34,44	10,9,6	202	75	0.00400676	0.311006	0.375,0.331,0.49	0.615,0.584,0.731	-0.245
22164	ENSMUSG00000059772	Slx1b	chr7	-	126692752	126692804	126691927	126692659	126695424	126695639	22164	5,2,3	16,8,19	11,12,14	18,7,16	127	75	0.000507493	0.0981105	0.156,0.129,0.085	0.265,0.503,0.341	-0.246
7399	ENSMUSG00000087380	2210408F21Rik	chr6	+	31328288	31328389	31285002	31285120	31335990	31336062	7399	16,6,12	8,5,9	28,30,34	11,4,9	176	75	0.0171602	0.652457	0.46,0.338,0.362	0.52,0.762,0.617	-0.246
11594	ENSMUSG00000028268	Gbp3	chr3	+	142560720	142560858	142560144	142560283	142561739	142561935	11594	3,0,0	6,2,4	4,1,3	1,8,3	213	75	0.0171623	0.652457	0.15,0.0,0.0	0.585,0.042,0.26	-0.246
39229	ENSMUSG00000031626	Sorbs2	chr8	+	45783542	45783626	45782801	45782960	45785268	45785325	39229	2,2,7	3,4,6	16,11,22	11,8,4	159	75	0.048065	1	0.239,0.191,0.355	0.407,0.393,0.722	-0.246
4439	ENSMUSG00000022425	Enpp2	chr15	-	54851347	54851422	54849990	54850127	54860042	54860094	4439	110110401775	59726614035	147216391462	707845564	150	75	2.05849e-05	0.0154627	0.48,0.163,0.18	0.51,0.492,0.564	-0.248
25349	ENSMUSG00000032067	Pts	chr9	-	50525152	50525284	50524722	50524779	50526869	50526949	25349	24,16,26	4,2,8	20,27,28	1,0,2	207	75	0.000224815	0.0623792	0.685,0.743,0.541	0.879,1.0,0.835	-0.248
4510	ENSMUSG00000022306	Zfpm2	chr15	+	40752895	40753054	40655034	40655583	40774044	40774146	4510	18,12,26	5,1,4	39,25,54	2,0,2	234	75	0.00160975	0.186281	0.536,0.794,0.676	0.862,1.0,0.896	-0.251
34618	ENSMUSG00000029769	Ccdc136	chr6	+	29415430	29415655	29414785	29414980	29421990	29422097	34618	31,21,51	6,6,6	40,70,68	3,2,4	300	75	0.00252247	0.241441	0.564,0.467,0.68	0.769,0.897,0.81	-0.255
15283	ENSMUSG00000051510	Mafg	chr11	-	120629985	120630016	120629817	120629881	120630487	120630636	15283	9,10,16	14,13,10	29,21,18	9,6,10	106	75	0.00435045	0.325276	0.313,0.352,0.531	0.695,0.712,0.56	-0.257
7425	ENSMUSG00000072591	Fzd10os	chr5	-	128582714	128582987	128579105	128579285	128584163	128584296	7425	15,15,13	2,2,2	9,21,20	0,0,3	348	75	0.0264682	0.769727	0.618,0.618,0.583	1.0,1.0,0.59	-0.257
29328	ENSMUSG00000046605	B3gntl1	chr11	-	121651608	121651673	121644526	121644592	121670869	121670969	29328	7,6,16	2,1,2	12,11,9	0,0,0	140	75	0.00675987	0.420483	0.652,0.763,0.811	1.0,1.0,1.0	-0.258
7429	ENSMUSG00000072591	Fzd10os	chr5	-	128594207	128594910	128585271	128585406	128600536	128600693	7429	44,64,71	4,4,7	66,64,105	0,3,4	778	75	0.0206509	0.699269	0.515,0.607,0.494	1.0,0.673,0.717	-0.258
26301	ENSMUSG00000019978	Epb41l2	chr10	+	25493566	25493629	25490783	25493327	25495444	25495591	26301	6,5,12	6,4,4	13,10,15	2,4,2	138	75	0.0337312	0.852044	0.352,0.405,0.62	0.779,0.576,0.803	-0.26
33142	ENSMUSG00000008129	4930432K21Rik	chr8	+	84162299	84162404	84161212	84161291	84166580	84167690	33142	2,4,2	3,0,1	2,8,9	1,0,0	180	75	0.00911593	0.485881	0.217,1.0,0.455	0.455,1.0,1.0	-0.261
25511	ENSMUSG00000019813	Cep57l1	chr10	-	41728627	41728714	41723860	41723938	41729330	41729408	25511	2,0,4	4,2,5	8,8,6	5,7,3	162	75	0.028089	0.784008	0.188,0.0,0.27	0.426,0.346,0.481	-0.265
36800	ENSMUSG00000032228	Tcf12	chr9	-	72006700	72006762	72000415	72000518	72109675	72109748	36800	13,15,16	7,4,3	16,8,18	2,0,1	137	75	0.000697467	0.116725	0.504,0.672,0.745	0.814,1.0,0.908	-0.267
15665	ENSMUSG00000059401	Mamld1	chrX	+	71121357	71121468	71117480	71119394	71146185	71146435	15665	25,14,15	3,5,6	33,16,26	1,2,1	186	75	0.000994596	0.141595	0.771,0.53,0.502	0.93,0.763,0.913	-0.268
24899	ENSMUSG00000038085	Cnbd2	chr2	+	156328317	156328455	156320009	156320063	156333578	156333632	24899	7,8,11	4,3,7	12,12,18	2,3,2	213	75	0.0141806	0.591648	0.381,0.484,0.356	0.679,0.585,0.76	-0.268
34624	ENSMUSG00000029769	Ccdc136	chr6	+	29419101	29419383	29417931	29418153	29426624	29426948	34624	12,9,11	4,6,18	16,15,21	4,1,9	357	75	0.0212839	0.704459	0.387,0.24,0.114	0.457,0.759,0.329	-0.268
6271	ENSMUSG00000048794	Cfap100	chr6	-	90419375	90419456	90417609	90417710	90427437	90427543	6271	2,0,3	4,1,0	0,5,3	3,0,0	156	75	0.0336849	0.852	0.194,0.0,1.0	0.0,1.0,1.0	-0.269
35780	ENSMUSG00000054648	Zfp869	chr8	-	69713276	69713365	69710685	69710984	69714301	69714409	35780	1,0,2	5,6,7	9,7,6	7,8,5	164	75	3.49742e-05	0.0213614	0.084,0.0,0.116	0.37,0.286,0.354	-0.27
32592	ENSMUSG00000041769	Ppp2r2d	chr7	+	138848458	138848665	138846859	138847083	138868409	138868507	32592	9,2,5	5,0,3	7,7,15	1,0,1	282	75	0.000636341	0.109906	0.324,1.0,0.307	0.651,1.0,0.8	-0.273
25677	ENSMUSG00000031169	Porcn	chrX	-	8203025	8203043	8201443	8201569	8203158	8203289	25677	7,4,10	7,3,5	15,13,13	5,1,3	93	75	0.0135782	0.578221	0.446,0.518,0.617	0.708,0.913,0.778	-0.273
39028	ENSMUSG00000032246	Calml4	chr9	+	62858241	62858272	62858103	62858161	62871265	62871454	39028	9,19,28	3,6,10	1,9,5	0,1,0	106	75	1.99757e-05	0.0154627	0.68,0.691,0.665	1.0,0.864,1.0	-0.276
26629	ENSMUSG00000072704	Smim10l1	chr6	+	133107863	133107982	133105255	133105605	133110792	133110897	26629	8,7,9	3,1,3	14,11,8	0,0,2	194	75	0.000840552	0.12825	0.508,0.73,0.537	1.0,1.0,0.607	-0.277
21205	ENSMUSG00000028634	Hivep3	chr4	+	120122871	120123047	120103711	120103854	120128275	120128362	21205	27,8,31	12,9,8	28,38,36	5,3,8	251	75	0.00943205	0.493061	0.402,0.21,0.537	0.626,0.791,0.573	-0.28
30340	ENSMUSG00000031027	Stk33	chr7	-	109341288	109341639	109338319	109338433	109438916	109439081	30340	4,5,0	0,2,1	2,4,5	2,0,0	426	75	0.0151017	0.608089	1.0,0.306,0.0	0.15,1.0,1.0	-0.281
7430	ENSMUSG00000072591	Fzd10os	chr5	-	128594207	128595764	128585271	128585406	128600536	128600687	7430	114113153	4,4,7	153189241	0,3,4	1632	75	0.00583253	0.386093	0.567,0.565,0.501	1.0,0.743,0.735	-0.282
15793	ENSMUSG00000079363	Gbp4	chr5	-	105136809	105137045	105135066	105135190	105139479	105139586	15793	12,0,11	0,2,2	3,3,2	1,0,0	311	75	0.00197284	0.206541	1.0,0.0,0.57	0.42,1.0,1.0	-0.283
27810	ENSMUSG00000019088	Dnase1l1	chrX	-	74276645	74276734	74276478	74276556	74277038	74277342	27810	7,5,7	2,2,0	8,7,11	0,0,0	164	75	0.0383538	0.904286	0.615,0.533,1.0	1.0,1.0,1.0	-0.284
27466	ENSMUSG00000028358	Zfp618	chr4	+	63086530	63086626	63079839	63080096	63089365	63089443	27466	2,1,2	3,2,5	6,4,7	4,1,5	171	75	0.0182513	0.665707	0.226,0.18,0.149	0.397,0.637,0.38	-0.286
13839	ENSMUSG00000023764	Sfi1	chr11	-	3188877	3189056	3187239	3187410	3193359	3193424	13839	9,13,9	2,0,2	12,13,24	0,0,0	254	75	0.0351552	0.866656	0.571,1.0,0.571	1.0,1.0,1.0	-0.286
32892	ENSMUSG00000031075	Ano1	chr7	-	144615896	144615974	144614849	144614924	144618848	144618920	32892	0,0,1	3,9,3	3,3,4	7,7,1	153	75	0.0001117	0.0408665	0.0,0.0,0.14	0.174,0.174,0.662	-0.29
11748	ENSMUSG00000033526	Ppip5k1	chr2	-	121323193	121323376	121321689	121321792	121331557	121331648	11748	25,15,14	3,3,4	33,13,38	2,0,2	258	75	0.00523266	0.36335	0.708,0.592,0.504	0.827,1.0,0.847	-0.29
1173	ENSMUSG00000035984	Nme5	chr18	-	34571455	34571661	34567035	34567154	34578557	34578767	1173	25,30,34	28,21,26	52,46,52	11,10,14	281	75	2.29486e-07	0.000958926	0.192,0.276,0.259	0.558,0.551,0.498	-0.293
35527	ENSMUSG00000097039	Pvt1	chr15	+	62149238	62149352	62107147	62107465	62159996	62160128	35527	0,1,1	1,0,1	5,3,2	0,6,0	189	75	0.00296668	0.268461	0.0,1.0,0.284	1.0,0.166,1.0	-0.294
17367	ENSMUSG00000036655	Colec11	chr12	-	28603220	28603353	28599043	28599115	28612862	28612934	17367	0,1,1	4,0,1	2,1,3	0,2,0	208	75	0.000498218	0.0974244	0.0,1.0,0.265	1.0,0.153,1.0	-0.296
40441	ENSMUSG00000089633	A230009B12Rik	chr17	+	10471451	10471574	10456221	10456343	10473106	10473759	40441	1,1,1	2,1,2	9,13,6	4,2,5	198	75	0.00241916	0.235177	0.159,0.275,0.159	0.46,0.711,0.313	-0.297
42000	ENSMUSG00000055313	Pgbd1	chr13	-	21428267	21428378	21421277	21423624	21433390	21433542	42000	4,1,15	1,1,2	6,3,4	2,0,0	186	75	0.0447851	0.974927	0.617,0.287,0.752	0.547,1.0,1.0	-0.297
16844	ENSMUSG00000028524	Sgip1	chr4	+	102905564	102905576	102870548	102870724	102908807	102908832	16844	9,2,10	18,6,17	15,11,30	10,8,14	87	75	0.000385064	0.0845277	0.301,0.223,0.336	0.564,0.542,0.649	-0.298
4140	ENSMUSG00000075555	Gm10863	chr15	+	79210190	79210249	79166040	79166179	79216109	79216168	4140	4,3,4	0,1,4	13,11,11	1,0,0	134	75	0.00309919	0.272213	1.0,0.627,0.359	0.879,1.0,1.0	-0.298
15162	ENSMUSG00000023942	Slc29a1	chr17	-	45593331	45593563	45592178	45592261	45595481	45595541	15162	22,6,7	5,1,7	30,21,18	1,5,1	307	75	0.0196243	0.687657	0.518,0.594,0.196	0.88,0.506,0.815	-0.298
899	ENSMUSG00000032688	Malt1	chr18	+	65459674	65459738	65458168	65458372	65462735	65462913	899	0,0,0	1,3,4	4,0,1	1,3,2	139	75	0.0266609	0.77269	0.0,0.0,0.0	0.683,0.0,0.212	-0.298
35871	ENSMUSG00000004677	Myo9b	chr8	+	71336875	71336965	71334312	71334394	71342761	71342884	35871	3,3,8	2,1,2	12,11,10	1,0,2	165	75	0.0192374	0.680409	0.405,0.577,0.645	0.845,1.0,0.694	-0.304
4618	ENSMUSG00000097452	Gm2824	chr15	-	24986579	24987802	24985603	24986008	25027225	25027358	4618	5,12,21	3,0,0	8,11,22	0,0,0	1298	75	0.0215021	0.707553	0.088,1.0,1.0	1.0,1.0,1.0	-0.304
26782	ENSMUSG00000079481	Nhsl2	chrX	+	102073781	102073974	102005043	102005143	102076161	102076293	26782	11,4,6	5,5,3	8,5,19	2,1,2	268	75	0.0103915	0.515409	0.381,0.183,0.359	0.528,0.583,0.727	-0.305
4779	ENSMUSG00000037957	Wdr20	chr12	+	110796942	110797007	110794103	110794373	110803404	110804029	4779	6,4,9	5,6,5	12,20,22	1,8,7	140	75	0.0216943	0.708234	0.391,0.263,0.491	0.865,0.573,0.627	-0.307
19901	ENSMUSG00000025938	Slco5a1	chr1	-	12921037	12921202	12894426	12894625	12938988	12939200	19901	2,0,3	1,1,3	4,5,2	1,1,1	240	75	0.0380757	0.902689	0.385,0.0,0.238	0.556,0.61,0.385	-0.309
12294	ENSMUSG00000028184	Adgrl2	chr3	-	148820416	148820468	148818647	148818686	148821279	148821408	12294	16,5,15	2,4,2	15,8,10	0,0,0	127	75	4.95416e-06	0.00648328	0.825,0.425,0.816	1.0,1.0,1.0	-0.311
23006	ENSMUSG00000091474	2610021A01Rik	chr7	+	41601747	41601815	41599284	41599400	41603435	41603465	23006	0,0,0	4,2,4	0,3,6	6,2,3	143	75	4.45833e-05	0.0240785	0.0,0.0,0.0	0.0,0.44,0.512	-0.317
3112	ENSMUSG00000071550	Cfap44	chr16	+	44435438	44435569	44433643	44433806	44437126	44437323	3112	0,2,2	2,2,1	9,5,2	0,3,2	206	75	0.0246991	0.742391	0.0,0.267,0.421	1.0,0.378,0.267	-0.319
31684	ENSMUSG00000031090	Nadsyn1	chr7	-	143821171	143821232	143819092	143819209	143822658	143822748	31684	3,7,5	3,2,2	11,8,10	2,1,0	136	75	0.00430564	0.322686	0.355,0.659,0.58	0.752,0.815,1.0	-0.324
22601	ENSMUSG00000085218	BB218582	chr2	-	106647874	106648061	106643700	106643875	106650293	106650334	22601	22,4,6	1,6,7	8,7,10	1,2,0	262	75	0.0228067	0.712789	0.863,0.16,0.197	0.696,0.5,1.0	-0.325
33340	ENSMUSG00000022543	4930451G09Rik	chr16	+	4974037	4974179	4968712	4969185	4976142	4976289	33340	8,5,6	1,2,2	21,13,22	1,1,0	217	75	0.00102096	0.142955	0.734,0.464,0.509	0.879,0.818,1.0	-0.33
12624	ENSMUSG00000085058	8030453O22Rik	chr6	+	39529448	39529522	39527512	39527644	39543103	39544486	12624	1,2,2	3,4,2	5,4,4	1,1,5	149	75	0.0283433	0.786111	0.144,0.201,0.335	0.716,0.668,0.287	-0.33
34193	ENSMUSG00000112375	Gm38560	chr10	-	82850528	82850722	82845732	82845996	82857121	82857257	34193	0,1,4	4,0,0	3,4,6	0,0,0	269	75	0.0164028	0.63638	0.0,1.0,1.0	1.0,1.0,1.0	-0.333
8073	ENSMUSG00000049606	Zfp644	chr5	-	106695642	106695699	106636806	106638635	106696531	106696826	8073	1,4,2	3,1,4	11,6,3	0,2,2	132	75	0.0134862	0.5772	0.159,0.694,0.221	1.0,0.63,0.46	-0.339
2239	ENSMUSG00000057246	BC051142	chr17	+	34420386	34420413	34419551	34419584	34421852	34421882	2239	1,0,0	0,1,1	3,1,2	0,1,1	102	75	0.000912676	0.133853	1.0,0.0,0.0	1.0,0.424,0.595	-0.34
28564	ENSMUSG00000035642	Aamdc	chr7	-	97569686	97569774	97550547	97550741	97575587	97575691	28564	1,2,6	1,4,1	7,4,6	2,1,0	163	75	0.0157455	0.618639	0.315,0.187,0.734	0.617,0.648,1.0	-0.343
39029	ENSMUSG00000032246	Calml4	chr9	+	62868676	62868817	62858133	62858161	62871265	62871454	39029	6,56,53	3,6,10	8,19,4	0,1,0	216	75	2.31881e-05	0.016383	0.41,0.764,0.648	1.0,0.868,1.0	-0.349
4426	ENSMUSG00000022364	Tbc1d31	chr15	+	57919930	57920046	57915969	57916116	57922956	57923135	4426	8,6,8	4,6,4	15,12,11	2,0,5	191	75	0.0176239	0.657648	0.44,0.282,0.44	0.747,1.0,0.463	-0.349
26500	ENSMUSG00000044037	Als2cl	chr9	+	110880341	110880457	110879869	110880229	110882713	110882722	26500	1,0,4	3,3,2	6,4,10	6,0,8	191	75	0.0453642	0.982985	0.116,0.0,0.44	0.282,1.0,0.329	-0.352
36247	ENSMUSG00000031785	Adgrg1	chr8	+	94997300	94997416	94977108	94977417	95002438	95002509	36247	1,0,2	3,1,1	1,4,4	1,0,3	191	75	0.0166056	0.639616	0.116,0.0,0.44	0.282,1.0,0.344	-0.357
12623	ENSMUSG00000085058	8030453O22Rik	chr6	+	39529448	39529522	39527512	39527644	39529691	39529819	12623	4,3,8	1,2,3	4,4,6	0,0,1	149	75	0.000103476	0.0393497	0.668,0.43,0.573	1.0,1.0,0.751	-0.36
17138	ENSMUSG00000047495	Dlgap2	chr8	+	14454400	14454526	14381947	14382188	14531028	14531061	17138	0,0,3	1,2,4	5,3,7	1,2,6	201	75	0.00203174	0.210762	0.0,0.0,0.219	0.651,0.359,0.303	-0.365
20619	ENSMUSG00000006014	Prg4	chr1	-	150462096	150462219	150460651	150460771	150465497	150465596	20619	2,10,3	2,1,1	4,6,2	0,1,0	198	75	0.0112087	0.54008	0.275,0.791,0.532	1.0,0.694,1.0	-0.365
29862	ENSMUSG00000074272	Ceacam1	chr7	-	25465467	25465520	25464848	25464880	25466316	25466437	29862	0,0,3	3,6,9	5,4,2	5,1,5	128	75	0.000958923	0.138252	0.0,0.0,0.163	0.369,0.701,0.19	-0.366
8886	ENSMUSG00000021552	Gkap1	chr13	-	58273633	58273821	58263941	58264199	58274651	58274840	8886	14,10,7	3,4,2	28,11,16	0,0,3	263	75	0.00110705	0.150955	0.571,0.416,0.5	1.0,1.0,0.603	-0.372
38827	ENSMUSG00000047021	Cfap65	chr1	-	74931843	74932028	74929254	74929357	74933069	74933238	38827	2,8,7	0,2,4	6,6,8	0,0,0	260	75	2.77436e-05	0.0181534	1.0,0.536,0.335	1.0,1.0,1.0	-0.376
21653	ENSMUSG00000068115	Ninl	chr2	-	150969979	150970132	150966077	150966242	150971023	150971214	21653	4,2,8	2,2,2	5,11,8	1,0,1	228	75	0.000368888	0.083122	0.397,0.248,0.568	0.622,1.0,0.725	-0.378
18981	ENSMUSG00000041144	Dnah7b	chr1	+	46085554	46085702	46083704	46083813	46097997	46098085	18981	4,4,4	1,2,1	11,7,4	0,1,0	223	75	0.000834561	0.12825	0.574,0.402,0.574	1.0,0.702,1.0	-0.384
7365	ENSMUSG00000107667	C530044C16Rik	chr6	+	50798766	50798988	50776323	50776403	50814143	50814894	7365	1,0,3	5,1,0	4,1,13	0,1,0	297	75	7.2419e-06	0.00746684	0.048,0.0,1.0	1.0,0.202,1.0	-0.385
20992	ENSMUSG00000003341	Atp8b3	chr10	-	80525487	80525594	80525177	80525401	80525983	80526083	20992	3,1,2	2,1,4	3,4,4	2,1,0	182	75	0.0187203	0.673319	0.382,0.292,0.171	0.382,0.622,1.0	-0.386
12299	ENSMUSG00000028184	Adgrl2	chr3	-	148820450	148820468	148818647	148818686	148821279	148821408	12299	9,2,8	2,4,2	8,2,5	0,0,0	93	75	2.05061e-06	0.00367221	0.784,0.287,0.763	1.0,1.0,1.0	-0.389
26113	ENSMUSG00000045103	Dmd	chrX	+	83928802	83928985	83927844	83927997	83954962	83955157	26113	17,1,4	4,5,5	18,13,18	4,1,3	258	75	0.00393189	0.311006	0.553,0.055,0.189	0.567,0.791,0.636	-0.399
32627	ENSMUSG00000049571	Cfap46	chr7	-	139613508	139613588	139611976	139612129	139614406	139614504	32627	4,1,1	2,4,1	5,3,4	1,2,0	155	75	0.00902523	0.484947	0.492,0.108,0.326	0.708,0.421,1.0	-0.401
27414	ENSMUSG00000031298	Adgrg2	chrX	+	160463327	160463369	160461342	160461381	160465577	160465631	27414	1,1,2	4,2,1	5,8,3	0,1,4	117	75	0.00622727	0.399875	0.138,0.243,0.562	1.0,0.837,0.325	-0.406
5943	ENSMUSG00000052632	Asap2	chr12	+	21076306	21076436	21044724	21044830	21084694	21084806	5943	4,0,2	2,1,3	8,5,9	4,1,1	205	75	0.0193626	0.682706	0.423,0.0,0.196	0.423,0.647,0.767	-0.406
30656	ENSMUSG00000100303	2600014E21Rik	chr2	+	75285615	75285737	75248376	75248519	75301642	75301666	30656	0,4,0	1,2,3	2,7,2	0,3,3	197	75	0.0384096	0.904419	0.0,0.432,0.0	1.0,0.47,0.202	-0.413
10911	ENSMUSG00000027684	Mecom	chr3	-	29972679	29972706	29966652	29966819	29977258	29977346	10911	6,0,4	2,5,4	3,8,1	4,0,0	102	75	0.0132492	0.576475	0.688,0.0,0.424	0.355,1.0,1.0	-0.414
22599	ENSMUSG00000085218	BB218582	chr2	-	106646342	106646478	106643700	106643875	106647874	106648061	22599	2,1,0	2,0,1	6,3,3	0,0,1	211	75	0.000539457	0.0997797	0.262,1.0,0.0	1.0,1.0,0.516	-0.418
28689	ENSMUSG00000038429	Usp5	chr6	-	124828014	124828139	124826298	124826424	124828849	124828895	28689	1,4,0	3,4,2	5,8,7	1,4,2	200	75	0.00222938	0.221781	0.111,0.273,0.0	0.652,0.429,0.568	-0.422
33617	ENSMUSG00000084925	1810062O18Rik	chr14	+	20569869	20570022	20565010	20565047	20570341	20570680	33617	3,2,2	1,2,1	10,6,8	0,0,3	228	75	0.00603171	0.394564	0.497,0.248,0.397	1.0,1.0,0.467	-0.442
41999	ENSMUSG00000055313	Pgbd1	chr13	-	21428267	21428362	21421851	21423624	21433390	21433542	41999	2,0,9	1,1,2	4,1,2	2,0,0	170	75	0.0142383	0.591648	0.469,0.0,0.665	0.469,1.0,1.0	-0.445
19721	ENSMUSG00000027630	Tbl1xr1	chr3	+	22089412	22089522	22076651	22076954	22102866	22102947	19721	0,3,0	3,1,2	3,6,9	0,2,6	185	75	0.00150844	0.178211	0.0,0.549,0.0	1.0,0.549,0.378	-0.459
15307	ENSMUSG00000074758	Gm5535	chr2	-	144189140	144189233	144174526	144174744	144190926	144191047	15307	1,3,0	2,0,1	2,5,3	0,0,1	168	75	0.00397144	0.311006	0.182,1.0,0.0	1.0,1.0,0.573	-0.464
3021	ENSMUSG00000022747	St3gal6	chr16	-	58523926	58524032	58507447	58507614	58524123	58524169	3021	0,0,2	3,3,2	5,2,7	1,2,1	181	75	1.92812e-05	0.0154627	0.0,0.0,0.293	0.674,0.293,0.744	-0.473
13328	ENSMUSG00000034621	Gpatch8	chr11	-	102531312	102531330	102528093	102528166	102537111	102537146	13328	5,0,5	5,3,2	3,2,6	1,0,1	93	75	0.000177102	0.0542873	0.446,0.0,0.668	0.708,1.0,0.829	-0.474
943	ENSMUSG00000054072	Iigp1	chr18	+	60382611	60382794	60376028	60376130	60389791	60392627	943	1,3,4	1,2,1	5,4,7	0,0,2	258	75	0.00095541	0.138252	0.225,0.304,0.538	1.0,1.0,0.504	-0.479
23330	ENSMUSG00000055799	Tcf7l1	chr6	-	72648800	72648842	72634099	72634232	72649119	72649203	23330	4,1,3	12,2,5	5,4,7	2,0,4	117	75	0.00153887	0.180552	0.176,0.243,0.278	0.616,1.0,0.529	-0.483
21592	ENSMUSG00000024055	Cyp4f13	chr17	-	32932628	32932682	32930540	32930662	32946804	32947003	21592	0,0,2	1,1,1	1,0,1	0,1,0	129	75	0.0135113	0.5772	0.0,0.0,0.538	1.0,0.0,1.0	-0.487
5242	ENSMUSG00000044712	Slc38a6	chr12	+	73310989	73312524	73310144	73310197	73318976	73319016	5242	23,7,14	0,2,1	18,5,17	0,0,0	1610	75	0.00921991	0.489403	1.0,0.14,0.395	1.0,1.0,1.0	-0.488
10590	ENSMUSG00000030924	Rexo5	chr7	+	119802740	119802837	119794005	119794502	119805142	119805286	10590	0,0,1	4,2,1	1,2,3	0,1,3	172	75	0.00232267	0.228988	0.0,0.0,0.304	1.0,0.466,0.304	-0.489
38535	ENSMUSG00000032294	Pkm	chr9	+	59663039	59663156	59658242	59658549	59665199	59665366	38535	2,4,2	2,3,5	7,1,5	2,0,1	192	75	0.00647678	0.408097	0.281,0.342,0.135	0.578,1.0,0.661	-0.494
29928	ENSMUSG00000040843	Tiprl	chr1	-	165229050	165229165	165228267	165228442	165236729	165236996	29928	0,2,2	2,0,1	2,7,5	0,0,0	190	75	0.00530465	0.366107	0.0,1.0,0.441	1.0,1.0,1.0	-0.52
23806	ENSMUSG00000022517	Mgrn1	chr16	+	4930086	4930303	4927677	4927901	4931112	4931155	23806	3,1,5	1,2,1	8,3,5	1,0,0	292	75	0.0002347	0.0633784	0.435,0.114,0.562	0.673,1.0,1.0	-0.521
36648	ENSMUSG00000001482	Def8	chr8	+	123446097	123446184	123442985	123443051	123447316	123447363	36648	0,2,0	1,1,2	3,2,3	1,1,0	162	75	6.68344e-06	0.00746684	0.0,0.481,0.0	0.581,0.481,1.0	-0.527
10099	ENSMUSG00000028689	Ccdc163	chr4	+	116709242	116709273	116708928	116709094	116709437	116709619	10099	4,0,3	4,1,0	2,1,5	0,0,0	106	75	0.0251641	0.74763	0.414,0.0,1.0	1.0,1.0,1.0	-0.529
21847	ENSMUSG00000097174	Gm4890	chr8	+	79296611	79296651	79295122	79295507	79305602	79308961	21847	1,0,2	1,1,1	2,5,3	1,0,0	115	75	0.0163359	0.635234	0.395,0.0,0.566	0.566,1.0,1.0	-0.535
34919	ENSMUSG00000086742	Gm16201	chr7	+	139950737	139950884	139950395	139950477	139975304	139975410	34919	1,3,1	1,0,3	6,5,2	0,0,0	222	75	0.000449362	0.0921057	0.253,1.0,0.101	1.0,1.0,1.0	-0.549
34811	ENSMUSG00000040345	Arhgap9	chr10	+	127324344	127324459	127323706	127323830	127325118	127325199	34811	0,0,9	1,1,1	3,4,4	0,0,2	190	75	0.00450909	0.333431	0.0,0.0,0.78	1.0,1.0,0.441	-0.554
34860	ENSMUSG00000040054	Baz2a	chr10	+	128092459	128092850	128091576	128091776	128096438	128096523	34860	21,6,6	4,4,3	12,14,26	0,0,3	466	75	0.000416412	0.0885527	0.458,0.194,0.244	1.0,1.0,0.582	-0.562
11015	ENSMUSG00000037536	Fbxo34	chr14	+	47504985	47505132	47500793	47500870	47529174	47529305	11015	2,0,1	6,1,5	2,2,6	1,0,1	222	75	4.10308e-06	0.00576588	0.101,0.0,0.063	0.403,1.0,0.67	-0.636
11886	ENSMUSG00000032355	Mlip	chr9	-	77216976	77217048	77190671	77190737	77229484	77230954	11886	1,0,0	1,3,3	1,2,1	0,0,1	147	75	7.46515e-06	0.00747064	0.338,0.0,0.0	1.0,1.0,0.338	-0.667
17992	ENSMUSG00000001134	Uxt	chrX	-	20952207	20952271	20941721	20941797	20959734	20959802	17992	0,3,0	1,0,1	2,2,6	0,0,0	139	75	0.0180083	0.665707	0.0,1.0,0.0	1.0,1.0,1.0	-0.667
38542	ENSMUSG00000032036	Kirrel3	chr9	+	34495018	34495155	34488703	34489158	34510025	34510616	38542	1,0,1	2,1,1	1,2,1	0,1,0	212	75	4.31714e-05	0.0240785	0.15,0.0,0.261	1.0,0.414,1.0	-0.668
41141	ENSMUSG00000087574	C030037D09Rik	chr11	+	88724078	88724173	88722649	88722698	88727540	88727640	41141	0,1,0	2,2,1	2,2,1	0,0,1	170	75	5.5885e-07	0.00158457	0.0,0.181,0.0	1.0,1.0,0.306	-0.708
36249	ENSMUSG00000031785	Adgrg1	chr8	+	94997300	94997416	94994477	94994999	95002438	95002509	36249	1,0,1	4,2,3	1,4,4	0,3,0	191	75	2.02853e-05	0.0154627	0.089,0.0,0.116	1.0,0.344,1.0	-0.713
22851	ENSMUSG00000098243	Gm4258	chr1	+	137930914	137931039	137898597	137898785	138000191	138000384	22851	1,2,0	1,1,1	5,2,6	0,0,0	200	75	0.000602302	0.106183	0.273,0.429,0.0	1.0,1.0,1.0	-0.766
30659	ENSMUSG00000100303	2600014E21Rik	chr2	+	75285615	75285737	75275300	75275452	75301642	75301666	30659	0,3,0	1,1,1	2,6,2	0,0,0	197	75	0.00015898	0.0530323	0.0,0.533,0.0	1.0,1.0,1.0	-0.822

## Sheet: 122099-154Q-IO-12
ID	GeneID	geneSymbol	chr	strand	exonStart_0base	exonEnd	upstreamES	upstreamEE	downstreamES	downstreamEE	ID	IJC_SAMPLE_1	SJC_SAMPLE_1	IJC_SAMPLE_2	SJC_SAMPLE_2	IncFormLen	SkipFormLen	PValue	FDR	154Q	WT	IncLevelDifference
18125	ENSMUSG00000028042	Zbtb7b	chr3	-	89385661	89385862	89380343	89381515	89387062	89387671	18125	1,1,1	0,0,0	0,0,0	1,1,2	276	75	2.10854e-12	4.10785e-08	1.0,1.0,1.0	0.0,0.0,0.0	1
25108	ENSMUSG00000050471	Fam118b	chr9	-	35267036	35267111	35248668	35248730	35267722	35267777	25108	1,1,1	0,0,0	1,0,0	2,1,2	150	75	1.13699e-11	1.47672e-07	1.0,1.0,1.0	0.2,0.0,0.0	0.933
23264	ENSMUSG00000074627	Mroh8	chr2	-	157252963	157253068	157241713	157241849	157254929	157255025	23264	1,7,2	0,0,0	0,0,2	2,1,2	180	75	3.59352e-10	2.33363e-06	1.0,1.0,1.0	0.0,0.0,0.294	0.902
26476	ENSMUSG00000032443	Zcwpw2	chr9	-	117947845	117947904	117929083	117929181	117959966	117960013	26476	1,1,2	0,0,0	0,0,1	1,3,1	134	75	6.033e-11	5.87674e-07	1.0,1.0,1.0	0.0,0.0,0.359	0.88
45211	ENSMUSG00000117674	Gm31087	chr18	-	40245251	40245380	40242773	40242931	40258278	40258495	45211	3,4,3	0,0,0	0,3,0	2,1,1	204	75	5.50946e-07	0.00153336	1.0,1.0,1.0	0.0,0.524,0.0	0.825
23749	ENSMUSG00000025949	Pikfyve	chr1	+	65208483	65208570	65205588	65205678	65208782	65209399	23749	2,1,1	0,0,0	0,1,1	1,1,1	162	75	4.32754e-05	0.0322198	1.0,1.0,1.0	0.0,0.316,0.316	0.789
13024	ENSMUSG00000032355	Mlip	chr9	-	77190506	77190590	77190323	77190383	77190671	77190737	13024	1,4,2	0,0,1	0,0,1	1,3,3	159	75	1.14429e-09	6.36942e-06	1.0,1.0,0.485	0.0,0.0,0.136	0.783
41707	ENSMUSG00000042350	Arel1	chr12	-	84952190	84952416	84951081	84951381	84965888	84966030	41707	3,4,6	0,0,0	2,2,3	1,1,2	301	75	8.16988e-07	0.00198957	1.0,1.0,1.0	0.333,0.333,0.272	0.687
41811	ENSMUSG00000070436	Serpinh1	chr7	-	99351823	99351867	99348802	99349464	99352886	99352965	41811	1,1,3	1,0,0	1,0,0	1,3,1	119	75	1.46939e-07	0.000572533	0.387,1.0,1.0	0.387,0.0,0.0	0.667
33559	ENSMUSG00000110206	Flt3l	chr7	-	45131666	45131740	45131374	45131566	45132068	45132137	33559	4,2,2	0,0,0	0,0,1	1,1,0	149	75	0.000277099	0.0947095	1.0,1.0,1.0	0.0,0.0,1.0	0.667
42298	ENSMUSG00000085576	Dpy19l2	chr9	-	24581129	24581255	24557046	24558187	24582787	24582887	42298	4,1,2	0,0,0	0,0,4	1,1,0	201	75	0.00809119	0.549243	1.0,1.0,1.0	0.0,0.0,1.0	0.667
7698	ENSMUSG00000107271	BC028471	chr5	+	149372519	149376068	149369173	149369278	149376668	149376791	7698	2,9,4	0,0,0	3,3,7	1,0,2	3624	75	1.12851e-06	0.00258654	1.0,1.0,1.0	0.058,1.0,0.068	0.625
39210	ENSMUSG00000026765	Lypd6b	chr2	+	49937852	49938033	49934761	49934827	49942444	49942537	39210	2,1,1	0,2,0	0,4,0	4,3,3	256	75	0.0431126	1	1.0,0.128,1.0	0.0,0.281,0.0	0.616
6795	ENSMUSG00000048794	Cfap100	chr6	-	90421208	90421400	90419375	90419456	90427437	90427543	6795	7,9,1	0,1,0	6,6,4	4,3,3	267	75	2.11345e-06	0.00433412	1.0,0.717,1.0	0.296,0.36,0.272	0.596
44906	ENSMUSG00000020798	Spns3	chr11	-	72499637	72499736	72499354	72499526	72502251	72502443	44906	1,5,1	0,0,0	7,0,1	0,3,1	174	75	0.000699002	0.159478	1.0,1.0,1.0	1.0,0.0,0.301	0.566
31202	ENSMUSG00000021213	Akr1c13	chr13	+	4192294	4192435	4191183	4191310	4194033	4194201	31202	1,3,7	0,6,0	2,1,2	4,2,3	216	75	0.023391	0.85258	1.0,0.148,1.0	0.148,0.148,0.188	0.555
40977	ENSMUSG00000039997	Ifi203	chr1	-	173933782	173933926	173926805	173927222	173935009	173935177	40977	0,2,2	1,0,0	0,0,3	1,1,2	219	75	0.000810003	0.172561	0.0,1.0,1.0	0.0,0.0,0.339	0.554
18870	ENSMUSG00000025950	Idh1	chr1	-	65181627	65181698	65179762	65179815	65186208	65186459	18870	2,1,3	0,0,0	1,0,1	1,1,0	146	75	0.0224055	0.836214	1.0,1.0,1.0	0.339,0.0,1.0	0.554
12873	ENSMUSG00000051278	Zgrf1	chr3	+	127581445	127581569	127573139	127573325	127583583	127584170	12873	1,4,1	0,2,0	1,0,3	1,1,1	199	75	0.00305818	0.35464	1.0,0.43,1.0	0.274,0.0,0.531	0.542
35697	ENSMUSG00000014767	Tbp	chr17	+	15501311	15501357	15501153	15501202	15502961	15503128	35697	4,2,2	0,0,0	1,3,2	2,1,1	121	75	0.00504036	0.442325	1.0,1.0,1.0	0.237,0.65,0.554	0.52
23341	ENSMUSG00000026072	Il1r1	chr1	+	40276097	40276177	40266656	40266881	40282232	40282296	23341	6,2,1	0,1,1	0,0,3	1,1,4	155	75	4.48088e-05	0.032332	1.0,0.492,0.326	0.0,0.0,0.266	0.517
30381	ENSMUSG00000010608	Rbm25	chr12	+	83642401	83642519	83639127	83639191	83642628	83642698	30381	7,13,11	3,4,1	3,0,5	8,1,9	193	75	6.23055e-05	0.0386812	0.476,0.558,0.81	0.127,0.0,0.178	0.513
18780	ENSMUSG00000047495	Dlgap2	chr8	+	14179582	14179681	14095874	14096141	14257971	14258026	18780	3,6,6	0,0,0	2,0,1	1,3,0	174	75	7.20756e-05	0.0425508	1.0,1.0,1.0	0.463,0.0,1.0	0.512
4832	ENSMUSG00000050891	Tatdn1	chr15	-	58916151	58916192	58905740	58905811	58921139	58921182	4832	4,5,2	0,0,0	0,3,6	2,2,0	116	75	0.00498182	0.439167	1.0,1.0,1.0	0.0,0.492,1.0	0.503
38392	ENSMUSG00000002578	Ikzf4	chr10	-	128643693	128643765	128642628	128642733	128645720	128645844	38392	2,5,2	0,1,0	2,1,4	1,1,3	147	75	3.06375e-05	0.0284229	1.0,0.718,1.0	0.505,0.338,0.405	0.49
38179	ENSMUSG00000097547	B230110C06Rik	chr14	+	15440434	15440649	15437622	15437743	15449387	15449545	38179	1,3,7	2,0,1	3,0,1	3,1,2	290	75	0.0317644	0.993314	0.115,1.0,0.644	0.205,0.0,0.115	0.48
889	ENSMUSG00000035394	Cfap53	chr18	+	74294957	74295151	74284540	74284772	74299111	74299341	889	1,5,2	0,2,0	0,0,3	1,1,0	269	75	0.00129667	0.228613	1.0,0.411,1.0	0.0,0.0,1.0	0.47
44428	ENSMUSG00000038777	Sema6c	chr3	+	95162614	95162663	95160493	95160702	95164338	95164427	44428	1,1,0	0,0,1	5,0,0	2,5,2	124	75	0.007489	0.537387	1.0,1.0,0.0	0.602,0.0,0.0	0.466
25347	ENSMUSG00000097023	Mir9-3hg	chr7	+	79523916	79523976	79515434	79515672	79531185	79534403	25347	1,3,0	0,0,1	0,0,3	1,2,1	135	75	0.000399657	0.117084	1.0,1.0,0.0	0.0,0.0,0.625	0.458
21430	ENSMUSG00000052525	Spdya	chr17	+	71569016	71569188	71552060	71552141	71578101	71578393	21430	6,1,9	0,0,1	2,4,5	1,2,1	247	75	0.000497955	0.131989	1.0,1.0,0.732	0.378,0.378,0.603	0.458
9753	ENSMUSG00000039934	Gsap	chr5	+	21278044	21278140	21272981	21273043	21287676	21287796	9753	3,11,5	0,0,0	2,4,5	1,1,2	171	75	0.00638514	0.498578	1.0,1.0,1.0	0.467,0.637,0.523	0.458
23651	ENSMUSG00000028032	Papss1	chr3	+	131565947	131566060	131565591	131565643	131579310	131579425	23651	5,3,1	0,0,0	1,1,4	1,0,3	188	75	0.00369607	0.393212	1.0,1.0,1.0	0.285,1.0,0.347	0.456
2256	ENSMUSG00000023935	Spats1	chr17	-	45452677	45452740	45449434	45449550	45454090	45454211	2256	7,12,5	1,4,0	1,8,8	4,4,6	138	75	0.00827913	0.558312	0.792,0.62,1.0	0.12,0.521,0.42	0.45
34064	ENSMUSG00000030555	Ttc23	chr7	+	67651922	67651971	67647459	67647845	67662326	67662526	34064	2,2,2	1,0,6	0,0,1	2,1,1	124	75	0.000956869	0.190222	0.547,1.0,0.168	0.0,0.0,0.377	0.446
4711	ENSMUSG00000072487	Mroh5	chr15	-	73793067	73793175	73792668	73792785	73798879	73798932	4711	1,1,1	0,0,1	1,3,2	3,1,2	183	75	0.000478735	0.129538	1.0,1.0,0.291	0.12,0.551,0.291	0.443
8790	ENSMUSG00000049606	Zfp644	chr5	-	106695642	106695699	106636806	106638635	106696233	106696544	8790	1,1,1	0,0,1	3,1,1	2,1,2	132	75	0.000169685	0.073773	1.0,1.0,0.362	0.46,0.362,0.221	0.44
35773	ENSMUSG00000059119	Nap1l4	chr7	-	143540187	143540246	143535897	143536039	143549041	143549092	35773	6,6,7	1,3,0	4,0,3	2,2,2	134	75	0.0164486	0.737714	0.771,0.528,1.0	0.528,0.0,0.456	0.438
12025	ENSMUSG00000098129	Gm27040	chr7	-	123979453	123979521	123978761	123978873	123983324	123983454	12025	7,6,4	0,0,1	0,6,9	1,1,3	143	75	0.00426453	0.415851	1.0,1.0,0.677	0.0,0.759,0.611	0.436
10054	ENSMUSG00000014592	Camta1	chr4	-	151790407	151790553	151586414	151586482	151792418	151792502	10054	4,8,4	0,3,0	2,2,0	3,0,1	221	75	0.00164743	0.256762	1.0,0.475,1.0	0.185,1.0,0.0	0.43
25215	ENSMUSG00000028273	Pdlim5	chr3	-	142282968	142283112	142277816	142277998	142303942	142303979	25215	2,9,2	0,1,2	0,8,0	1,1,1	219	75	0.0261586	0.903584	1.0,0.755,0.255	0.0,0.733,0.0	0.426
16015	ENSMUSG00000026005	Rpe	chr1	+	66701616	66701636	66700906	66701017	66706445	66706525	16015	4,3,1	0,3,1	0,2,0	6,1,4	95	75	0.000234514	0.0860087	1.0,0.441,0.441	0.0,0.612,0.0	0.423
42038	ENSMUSG00000009894	Snap47	chr11	-	59442791	59442912	59438448	59438516	59449792	59449916	42038	3,2,2	0,0,0	3,5,5	2,0,3	196	75	0.000403412	0.117164	1.0,1.0,1.0	0.365,1.0,0.389	0.415
31335	ENSMUSG00000032773	Chrm1	chr19	+	8664908	8665000	8663788	8664457	8677861	8678154	31335	1,3,2	0,5,1	1,1,0	3,1,3	167	75	0.0131224	0.681733	1.0,0.212,0.473	0.13,0.31,0.0	0.415
30480	ENSMUSG00000019088	Dnase1l1	chrX	-	74276478	74276556	74273216	74273691	74277038	74277342	30480	0,6,2	2,2,0	0,1,2	2,4,3	153	75	0.0473293	1	0.0,0.595,1.0	0.0,0.109,0.246	0.413
25926	ENSMUSG00000047671	Tctex1d4	chr4	+	117126981	117127088	117126812	117126858	117127275	117127344	25926	2,1,2	3,5,0	1,0,0	6,2,8	182	75	0.0301797	0.975779	0.216,0.076,1.0	0.064,0.0,0.0	0.409
45972	ENSMUSG00000028037	Ifi44	chr3	-	151745792	151745988	151745490	151745637	151747617	151747654	45972	22,34,14	0,0,1	3,5,17	2,1,2	271	75	0.000408951	0.117164	1.0,1.0,0.795	0.293,0.58,0.702	0.407
21601	ENSMUSG00000031392	Irak1	chrX	-	74022184	74022249	74020942	74021061	74022848	74022952	21601	4,1,4	0,0,1	3,3,5	2,1,4	140	75	3.49815e-05	0.0302893	1.0,1.0,0.682	0.446,0.616,0.401	0.406
13013	ENSMUSG00000041649	Klf8	chrX	+	153308851	153308924	153237747	153238092	153370844	153370918	13013	1,5,2	0,0,2	1,3,3	2,3,1	148	75	0.00212941	0.287095	1.0,1.0,0.336	0.202,0.336,0.603	0.398
17712	ENSMUSG00000026565	Pou2f1	chr1	-	165952780	165952856	165945901	165946002	166002561	166002609	17712	5,3,4	0,0,0	1,4,6	3,1,0	151	75	0.0132739	0.684132	1.0,1.0,1.0	0.142,0.665,1.0	0.398
[truncated: 708 more rows]

## Sheet: 114674-Pons-18
ID	GeneID	geneSymbol	chr	strand	exonStart_0base	exonEnd	upstreamES	upstreamEE	downstreamES	downstreamEE	ID	IJC_SAMPLE_1	SJC_SAMPLE_1	IJC_SAMPLE_2	SJC_SAMPLE_2	IncFormLen	SkipFormLen	PValue	FDR	154Q	WT	IncLevelDifference
[truncated: 1,230 more rows]

[truncated: 9 more sheets: 114674-Med-18, 114674-Pons-28, 114674-Med-28, 107958-Cortex, 107958-Striatum, 107958-Brainstem, 117605-YAC84Q-Pons, 117605-KI-hom-Pons, 117605-YAC15Q-Pons]
