# Supplementary material for: Widespread alternative splicing dysregulation occurs presymptomatically in CAG expansion spinocerebellar ataxias
Source: Brain. 2023 Sep 30;147(2):486–504. doi: 10.1093/brain/awad329 (PMC10834251; doi:10.1093/brain/awad329)
Supplement: awad329_Supplementary_Data [file awad329_supplementary_data.zip › brain-2023-01025-File014.xlsx]

## Sheet: Supp Table 4
Supplementary Table 4
Data for skipped exons dysregulated at a threshold of FDR<0.1 and deltaPSI>0.1 per dataset for Cerebellar datasets

## Sheet: 122099-82Q-5
	ID	GeneID	geneSymbol	chr	strand	exonStart_0base	exonEnd	upstreamES	upstreamEE	downstreamES	downstreamEE	ID.1	IJC_SAMPLE_1	SJC_SAMPLE_1	IJC_SAMPLE_2	SJC_SAMPLE_2	IncFormLen	SkipFormLen	PValue	FDR	82Q	WT	IncLevelDifference
49	18523	ENSMUSG00000052726	Kcnt2	chr1	+	140578454	140578475	140574728	140574857	140584018	140584319	18523	2,2,1	1,0,0	1,0,0	3,1,2	96	75	8.17e-09	5.53e-05	0.61,1.0,1.0	0.207,0.0,0.0	0.801
3	2244	ENSMUSG00000064043	Trerf1	chr17	+	47141131	47141184	47140941	47140965	47141823	47141909	2244	2,3,4	0,0,0	1,2,0	1,3,3	128	75	1.91e-11	3.87e-07	1.0,1.0,1.0	0.369,0.281,0.0	0.783
24	8257	ENSMUSG00000055923	Aasdh	chr5	-	76904958	76905012	76901917	76902185	76905422	76905487	8257	3,1,1	1,0,0	0,2,1	2,2,2	129	75	2.4e-06	0.0057305	0.636,1.0,1.0	0.0,0.368,0.225	0.681
23	8028	ENSMUSG00000105053	Gm43064	chr3	+	103832864	103832967	103830485	103830664	103833355	103833477	8028	5,3,3	1,0,0	1,1,1	1,2,1	178	75	2.94e-07	0.000917836	0.678,1.0,1.0	0.296,0.174,0.296	0.637
8	2968	ENSMUSG00000046991	Wdr27	chr17	-	14932515	14932657	14928276	14928401	14934467	14934653	2968	3,2,2	0,0,0	1,1,0	0,2,1	217	75	2.9e-05	0.0245315	1.0,1.0,1.0	1.0,0.147,0.0	0.618
30	11963	ENSMUSG00000028364	Tnc	chr4	-	63984459	63984732	63982650	63982923	64006245	64006509	11963	4,2,2	0,0,0	3,3,10	1,2,2	348	75	1.2e-05	0.0143312	1.0,1.0,1.0	0.393,0.244,0.519	0.615
4	2469	ENSMUSG00000057246	BC051142	chr17	+	34417962	34418104	34417423	34417533	34418854	34418941	2469	5,3,1	0,1,0	3,0,2	2,2,1	217	75	7.37e-06	0.0115208	1.0,0.509,1.0	0.341,0.0,0.409	0.586
62	29347	ENSMUSG00000032192	Gnb5	chr9	+	75324953	75325147	75311394	75311520	75327132	75327269	29347	6,4,12	0,1,0	0,8,10	1,3,4	269	75	8.84e-06	0.0132894	1.0,0.527,1.0	0.0,0.426,0.411	0.563
12	3287	ENSMUSG00000035258	Abi3bp	chr16	+	56614689	56614752	56592603	56592681	56642488	56642560	3287	4,3,3	0,1,0	1,3,3	1,3,4	138	75	2.27e-06	0.0057305	1.0,0.62,1.0	0.352,0.352,0.29	0.542
56	24799	ENSMUSG00000086247	Gm15787	chr5	-	110168194	110168484	110162452	110162609	110176316	110176466	24799	10,10,6	0,0,0	7,18,7	3,1,2	365	75	3.92e-06	0.0074653	1.0,1.0,1.0	0.324,0.787,0.418	0.49
54	23854	ENSMUSG00000087578	Ccdc142os	chr6	-	83107742	83107806	83106607	83107190	83108810	83109054	23854	3,6,1	0,0,0	2,6,4	3,1,2	139	75	1.04e-05	0.0136852	1.0,1.0,1.0	0.265,0.764,0.519	0.484
84	42470	ENSMUSG00000079469	Pigb	chr9	-	73023309	73023382	73022344	73022486	73029565	73029706	42470	4,2,3	1,0,0	4,2,3	2,2,2	148	75	2.72e-05	0.0245315	0.67,1.0,1.0	0.503,0.336,0.432	0.466
11	3284	ENSMUSG00000035258	Abi3bp	chr16	+	56606118	56606193	56592603	56592681	56642488	56642560	3284	3,0,2	0,1,0	1,0,3	1,3,4	150	75	0.000241933	0.0918349	1.0,0.0,1.0	0.333,0.0,0.273	0.465
10	3281	ENSMUSG00000035258	Abi3bp	chr16	+	56594461	56594536	56592603	56592681	56642488	56642560	3281	8,7,1	0,1,0	2,10,4	1,3,4	150	75	1.34e-05	0.0155207	1.0,0.778,1.0	0.5,0.625,0.333	0.44
57	24842	ENSMUSG00000029802	Abcg2	chr6	+	58650460	58650543	58596974	58597108	58655637	58655856	24842	4,4,5	3,1,3	1,0,2	3,4,11	158	75	2.62e-05	0.0245315	0.388,0.655,0.442	0.137,0.0,0.079	0.423
90	47030	ENSMUSG00000020516	Rps6kb1	chr11	-	86517349	86517392	86516743	86516987	86517582	86517640	47030	1,3,1	0,1,0	2,1,0	2,0,2	118	75	0.000200873	0.0824107	1.0,0.656,1.0	0.389,1.0,0.0	0.422
75	39184	ENSMUSG00000046949	Nqo2	chr13	+	33966044	33966126	33964750	33964800	33972311	33972476	39184	6,4,4	0,1,1	2,2,2	1,2,3	157	75	0.000108532	0.0552517	1.0,0.656,0.656	0.489,0.323,0.242	0.419
33	13205	ENSMUSG00000002227	Mov10	chr3	-	104799697	104799795	104799391	104799608	104799945	104800049	13205	11,2,1	0,0,0	10,2,8	0,2,4	173	75	0.000205221	0.0826613	1.0,1.0,1.0	1.0,0.302,0.464	0.411
7	2827	ENSMUSG00000117437	Gm33727	chr17	+	25518939	25519126	25518584	25518632	25522316	25522565	2827	11,10,3	0,0,0	4,12,22	3,2,1	262	75	4.66e-05	0.0308044	1.0,1.0,1.0	0.276,0.632,0.863	0.41
55	24457	ENSMUSG00000026648	Dclre1c	chr2	+	3436437	3436493	3433746	3433806	3436988	3437090	24457	3,4,9	0,0,0	5,5,9	1,2,5	131	75	1.32e-07	0.000488809	1.0,1.0,1.0	0.741,0.589,0.508	0.387
93	48233	ENSMUSG00000038260	Trpm4	chr7	-	45327720	45327895	45326976	45327140	45333381	45333452	48233	4,1,1	1,0,0	2,3,8	0,3,5	250	75	0.000124563	0.0581525	0.545,1.0,1.0	1.0,0.231,0.324	0.33
28	10201	ENSMUSG00000027716	Trpc3	chr3	-	36634374	36634458	36624344	36624420	36638411	36638621	10201	198121143	60,39,53	158172171	180207236	159	75	0	0	0.609,0.594,0.56	0.293,0.282,0.255	0.311
19	5158	ENSMUSG00000022246	Rai14	chr15	-	10589258	10589345	10587837	10587924	10591586	10591615	5158	19,8,10	11,4,4	5,8,8	9,17,17	162	75	0.000217439	0.0857426	0.444,0.481,0.536	0.205,0.179,0.179	0.299
14	3452	ENSMUSG00000022906	Parp9	chr16	+	35945768	35945952	35943368	35943510	35947500	35947686	3452	1,2,2	0,0,1	2,1,2	4,0,1	259	75	0.000145292	0.0641431	1.0,1.0,0.367	0.126,1.0,0.367	0.291
38	15735	ENSMUSG00000036053	Fmnl2	chr2	+	53054453	53054606	53051199	53051283	53068501	53068610	15735	78,74,65	34,22,35	0,97,0	37,35,51	228	75	2.4e-07	0.000811003	0.43,0.525,0.379	0.0,0.477,0.0	0.286
15	3802	ENSMUSG00000041617	Ccdc74a	chr16	+	17649994	17650074	17648066	17648329	17650366	17650737	3802	7,1,9	0,1,0	6,4,10	2,7,2	155	75	7.43e-05	0.0437327	1.0,0.326,1.0	0.592,0.217,0.708	0.27
83	42348	ENSMUSG00000070371	Prss36	chr7	-	127934138	127934280	127933370	127933492	127934509	127934627	42348	7,4,7	0,1,0	2,4,7	0,2,4	217	75	7.77e-05	0.0444511	1.0,0.58,1.0	1.0,0.409,0.377	0.265
1	1042	ENSMUSG00000050875	Minar2	chr18	+	59065834	59066989	59062509	59062562	59072192	59074664	1042	67,77,64	1,0,0	74,84,104	5,1,2	1230	75	3.73e-05	0.0280854	0.803,1.0,1.0	0.474,0.837,0.76	0.244
31	12123	ENSMUSG00000038729	Pakap	chr4	+	57886288	57886327	57883023	57883202	57892868	57896982	12123	42,35,39	27,25,26	23,32,35	44,57,59	114	75	3.12e-06	0.00666751	0.506,0.479,0.497	0.256,0.27,0.281	0.225
92	48232	ENSMUSG00000038260	Trpm4	chr7	-	45327271	45327452	45326976	45327140	45333381	45333452	48232	2,7,7	1,0,0	1,6,9	0,3,5	256	75	0.000100746	0.0544628	0.369,1.0,1.0	1.0,0.369,0.345	0.218
78	40575	ENSMUSG00000052446	Zfp961	chr8	+	71965793	71965916	71951065	71951160	71967898	71969926	40575	33,22,29	0,0,0	17,24,26	2,2,3	198	75	6.68e-05	0.0411021	1.0,1.0,1.0	0.763,0.82,0.767	0.217
79	40579	ENSMUSG00000052446	Zfp961	chr8	+	71966099	71966160	71951076	71951160	71967898	71968053	40579	17,12,13	0,0,0	17,14,16	2,2,3	136	75	0.00011779	0.0576407	1.0,1.0,1.0	0.824,0.794,0.746	0.212
40	16248	ENSMUSG00000025925	Terf1	chr1	+	15815885	15815972	15813040	15813162	15819650	15819763	16248	20,24,24	0,1,0	16,30,18	1,2,7	162	75	4.05e-05	0.0293857	1.0,0.917,1.0	0.881,0.874,0.543	0.206
82	42232	ENSMUSG00000063142	Kcnma1	chr14	-	23336039	23336120	23330839	23330970	23336944	23337058	42232	110,90,126	45,79,67	86134117	138183148	156	75	4.23e-06	0.0074653	0.54,0.354,0.475	0.231,0.26,0.275	0.201
73	35595	ENSMUSG00000001773	Folh1	chr7	-	86746784	86746883	86746111	86746197	86756937	86757031	35595	28,17,25	0,0,0	20,24,35	1,4,4	174	75	5.7e-06	0.00926459	1.0,1.0,1.0	0.896,0.721,0.79	0.198
16	3806	ENSMUSG00000041617	Ccdc74a	chr16	+	17650148	17650205	17648066	17648329	17650366	17650409	3806	16,21,20	0,1,0	30,22,17	2,7,2	132	75	3.36e-05	0.025775	1.0,0.923,1.0	0.895,0.641,0.828	0.186
66	31489	ENSMUSG00000063952	Brpf3	chr17	+	28828343	28828441	28823972	28824066	28835761	28835829	31489	36,41,37	0,1,0	20,32,26	1,2,6	173	75	3.15e-05	0.0255862	1.0,0.947,1.0	0.897,0.874,0.653	0.174
45	16772	ENSMUSG00000026113	Inpp4a	chr1	+	37383338	37383371	37379921	37380060	37387697	37387870	16772	206123156	74,62,51	154196204	135152141	108	75	1.6e-06	0.00432657	0.659,0.579,0.68	0.442,0.472,0.501	0.168
20	6143	ENSMUSG00000024617	Camk2a	chr18	+	60969010	60969043	60963553	60963963	60969993	60970042	6143	92,70,56	83,67,83	44,56,72	111137157	108	75	4.05e-06	0.0074653	0.435,0.42,0.319	0.216,0.221,0.242	0.165
35	13670	ENSMUSG00000040896	Kcnd3	chr3	+	105666961	105667018	105665456	105665546	105668079	105668327	13670	107,90,99	29,32,35	83,72,73	56,37,54	132	75	0.000140506	0.0634086	0.677,0.615,0.616	0.457,0.525,0.434	0.164
88	46175	ENSMUSG00000020385	Clk4	chr11	+	51270536	51270595	51268768	51268846	51271799	51272019	46175	21,20,15	0,1,0	17,19,25	2,3,3	134	75	0.000234677	0.089921	1.0,0.918,1.0	0.826,0.78,0.823	0.163
67	31491	ENSMUSG00000063952	Brpf3	chr17	+	28831313	28831411	28824025	28824066	28835761	28835916	31491	33,36,34	0,1,0	22,30,33	1,2,6	173	75	4.7e-05	0.0308044	1.0,0.94,1.0	0.905,0.867,0.705	0.154
43	16335	ENSMUSG00000024743	Syt7	chr19	+	10422784	10423012	10417962	10418042	10435549	10435685	16335	187168187	77,72,75	138164223	117146180	303	75	4.04e-08	0.000205165	0.375,0.366,0.382	0.226,0.218,0.235	0.148
44	16339	ENSMUSG00000024743	Syt7	chr19	+	10426298	10426667	10417962	10418042	10435549	10435685	16339	609572701	77,72,75	584775842	117146180	444	75	1.17e-05	0.0143312	0.572,0.573,0.612	0.457,0.473,0.441	0.129
81	42113	ENSMUSG00000039599	Fam149b	chr14	+	20363262	20363450	20359754	20359916	20374329	20374454	42113	153,125,84	3,1,1	119135135	9,7,7	263	75	0.000132114	0.0609765	0.936,0.973,0.96	0.79,0.846,0.846	0.129
42	16329	ENSMUSG00000024743	Syt7	chr19	+	10421756	10421888	10417962	10418042	10435549	10435685	16329	384311351	77,72,75	351441442	117146180	207	75	2.87e-05	0.0245315	0.644,0.61,0.629	0.521,0.523,0.471	0.123
53	23658	ENSMUSG00000061689	Dlgap4	chr2	+	156748331	156748420	156748022	156748102	156748943	156749020	23658	93107130	81,69,79	107101139	139132149	164	75	0.00010191	0.0544628	0.344,0.415,0.429	0.26,0.259,0.299	0.123
60	26606	ENSMUSG00000027168	Pax6	chr2	+	105684750	105684792	105682534	105683958	105684886	105684994	26606	90,81,69	153,124,91	56,50,54	97177188	117	75	0.000262072	0.0967666	0.274,0.295,0.327	0.27,0.153,0.155	0.106
41	16249	ENSMUSG00000025925	Terf1	chr1	+	15818933	15819083	15813040	15813162	15819650	15819763	16249	58,47,55	0,1,0	55,60,73	1,2,7	225	75	0.000138357	0.0631406	1.0,0.94,1.0	0.948,0.909,0.777	0.102
85	43056	ENSMUSG00000034908	Sidt2	chr9	-	45947628	45947697	45946983	45947055	45947835	45947888	43056	0,0,0	11,15,13	3,3,5	7,19,23	144	75	0.000111543	0.0559119	0.0,0.0,0.0	0.182,0.076,0.102	-0.12
25	8921	ENSMUSG00000058388	Phtf1	chr3	+	103982945	103983104	103981885	103981955	103985752	103985909	8921	77,78,56	4,2,6	87,102,95	0,3,0	234	75	0.000277133	0.0996108	0.861,0.926,0.749	1.0,0.916,1.0	-0.127
22	7926	ENSMUSG00000026034	Clk1	chr1	-	58420120	58420211	58419666	58419733	58421082	58421308	7926	133106137	20,21,20	129235230	8,10,19	166	75	2.32e-05	0.0236838	0.75,0.695,0.756	0.879,0.914,0.845	-0.146
2	2045	ENSMUSG00000033278	Ptprm	chr17	-	66912352	66912427	66890923	66891056	66919023	66919060	2045	84,69,84	54,34,44	148160158	38,54,40	150	75	5.08e-05	0.032766	0.438,0.504,0.488	0.661,0.597,0.664	-0.164
26	9229	ENSMUSG00000058589	Anks1b	chr10	+	90914692	90914767	90897246	90897426	90921295	90921424	9229	91,75,93	120101143	169199198	108129142	150	75	1.86e-08	0.000107673	0.275,0.271,0.245	0.439,0.435,0.411	-0.165
61	27765	ENSMUSG00000056476	Med12l	chr3	+	59294225	59294315	59275795	59276034	59301279	59301375	27765	38,44,56	6,4,7	40,43,54	0,2,1	165	75	4.69e-05	0.0308044	0.742,0.833,0.784	1.0,0.907,0.961	-0.17
27	9231	ENSMUSG00000058589	Anks1b	chr10	+	90914695	90914767	90897246	90897426	90921295	90921424	9231	134107128	120101143	252278278	108129142	147	75	3.38e-09	3.86e-05	0.363,0.351,0.314	0.543,0.524,0.5	-0.18
76	40530	ENSMUSG00000097039	Pvt1	chr15	+	62175466	62175548	62107147	62107465	62242173	62242297	40530	15,23,18	2,1,5	21,16,21	0,1,0	157	75	7.35e-05	0.0437327	0.782,0.917,0.632	1.0,0.884,1.0	-0.184
6	2601	ENSMUSG00000041119	Pde9a	chr17	+	31460178	31460249	31459900	31460005	31461570	31461727	2601	41,35,39	11,3,6	72,84,116	0,2,6	146	75	2.33e-05	0.0236838	0.657,0.857,0.77	1.0,0.956,0.909	-0.194
87	45178	ENSMUSG00000037784	Dzip1l	chr9	+	99632636	99632748	99629577	99629962	99637346	99637796	45178	14,20,13	1,5,1	10,8,25	0,0,1	187	75	0.000186828	0.0774305	0.849,0.616,0.839	1.0,1.0,0.909	-0.202
52	21930	ENSMUSG00000028943	Espn	chr4	-	152132923	152132956	152131051	152131294	152134160	152134441	21930	0,1,0	1,1,2	4,2,4	5,4,4	108	75	0.000228476	0.0883788	0.0,0.41,0.0	0.357,0.258,0.41	-0.205
51	21068	ENSMUSG00000031667	Aktip	chr8	-	91131922	91132003	91131040	91131152	91133533	91133772	21068	25,25,25	3,4,9	21,26,50	2,1,0	156	75	3.35e-05	0.025775	0.8,0.75,0.572	0.835,0.926,1.0	-0.213
86	44831	ENSMUSG00000033577	Myo6	chr9	+	80293526	80293553	80292356	80292517	80293944	80293974	44831	20,27,8	5,0,4	27,19,18	0,0,0	102	75	2.82e-05	0.0245315	0.746,1.0,0.595	1.0,1.0,1.0	-0.22
39	16186	ENSMUSG00000037369	Kdm6a	chrX	+	18246974	18247109	18246196	18246416	18247566	18247722	16186	45,41,38	28,33,32	44,60,72	13,15,22	210	75	9.49e-06	0.0132894	0.365,0.307,0.298	0.547,0.588,0.539	-0.235
36	14257	ENSMUSG00000029810	Tmem176b	chr6	-	48840360	48840453	48838171	48838362	48841347	48841370	14257	12,5,2	5,3,0	5,5,7	1,0,0	168	75	6.62e-05	0.0411021	0.517,0.427,1.0	0.691,1.0,1.0	-0.249
9	2978	ENSMUSG00000038347	Tcte2	chr17	-	13722419	13722679	13716435	13717633	13727921	13728022	2978	1,0,1	3,1,5	7,3,1	4,1,1	335	75	0.000207808	0.0827485	0.069,0.0,0.043	0.282,0.402,0.183	-0.252
77	40552	ENSMUSG00000031561	Tenm3	chr8	-	48646257	48646536	48417007	48417245	48674409	48674684	40552	17,17,17	4,0,3	18,5,10	1,0,0	354	75	4.47e-05	0.0307754	0.474,1.0,0.546	0.792,1.0,1.0	-0.257
74	38167	ENSMUSG00000056073	Grik2	chr10	-	49104978	49105065	49103509	49103648	49113369	49113620	38167	0,1,2	10,5,4	6,4,4	4,3,5	162	75	0.000105689	0.0552517	0.0,0.085,0.188	0.41,0.382,0.27	-0.263
59	26508	ENSMUSG00000057378	Ryr3	chr2	-	112654438	112654520	112652458	112653786	112656499	112656604	26508	9,9,14	2,4,5	3,10,14	1,0,0	157	75	1.68e-05	0.0184275	0.683,0.518,0.572	0.589,1.0,1.0	-0.272
68	31992	ENSMUSG00000030102	Itpr1	chr6	+	108431460	108431496	108417888	108418000	108438299	108438432	31992	29,32,30	19,12,21	86125108	10,14,19	111	75	1.1e-07	0.000466728	0.508,0.643,0.491	0.853,0.858,0.793	-0.287
80	41288	ENSMUSG00000070031	Sp140	chr1	+	85628177	85628258	85626099	85626165	85630459	85630539	41288	13,4,11	4,2,3	11,15,8	0,1,1	156	75	0.000157985	0.0688223	0.61,0.49,0.638	1.0,0.878,0.794	-0.311
63	29723	ENSMUSG00000058806	Col13a1	chr10	-	61842603	61842681	61840077	61840116	61843567	61843654	29723	0,0,0	3,3,5	2,2,3	6,3,1	153	75	0.000228047	0.0883788	0.0,0.0,0.0	0.14,0.246,0.595	-0.327
89	46811	ENSMUSG00000000631	Myo18a	chr11	+	77812008	77812719	77809805	77809858	77815855	77815891	46811	17,17,23	3,1,1	8,23,30	0,1,0	786	75	0.000122436	0.0578241	0.351,0.619,0.687	1.0,0.687,1.0	-0.343
13	3394	ENSMUSG00000022701	Ccdc191	chr16	+	43892152	43892191	43889799	43890038	43898089	43898231	3394	6,10,2	2,3,3	3,5,7	0,1,0	114	75	2.59e-05	0.0245315	0.664,0.687,0.305	1.0,0.767,1.0	-0.37
18	4566	ENSMUSG00000042564	Fam227a	chr15	-	79634063	79634146	79630025	79630119	79636678	79636786	4566	8,11,6	2,4,3	5,12,6	0,1,0	158	75	9.82e-06	0.0132894	0.655,0.566,0.487	1.0,0.851,1.0	-0.381
50	20105	ENSMUSG00000085772	D630024D03Rik	chr11	-	31823331	31823496	31802331	31802448	31824292	31824473	20105	1,0,1	0,2,3	1,2,1	1,0,0	240	75	0.000108827	0.0552517	1.0,0.0,0.094	0.238,1.0,1.0	-0.381
47	16886	ENSMUSG00000023206	Il15ra	chr2	+	11723412	11723610	11718263	11718458	11724095	11724128	16886	14,7,15	2,2,2	6,6,11	0,0,0	273	75	3.01e-05	0.0249908	0.658,0.49,0.673	1.0,1.0,1.0	-0.393
37	14577	ENSMUSG00000028753	Vwa5b1	chr4	-	138575298	138575424	138572568	138572643	138578627	138578765	14577	1,5,4	3,2,1	6,7,6	1,0,1	201	75	0.000245642	0.0923794	0.111,0.483,0.599	0.691,1.0,0.691	-0.396
72	35535	ENSMUSG00000038570	Saxo2	chr7	-	82645649	82645846	82633782	82635407	82648391	82648496	35535	5,2,3	1,1,3	6,7,10	0,1,1	272	75	0.000248236	0.0924987	0.58,0.355,0.216	1.0,0.659,0.734	-0.414
64	30242	ENSMUSG00000079418	Atg4a	chrX	+	140995562	140995641	140995261	140995440	141158726	141158872	30242	15,10,3	11,6,7	15,22,27	4,2,3	154	75	7.59e-05	0.0440527	0.399,0.448,0.173	0.646,0.843,0.814	-0.428
17	4279	ENSMUSG00000044250	Pced1b	chr15	+	97373955	97374149	97361199	97361335	97384027	97385676	4279	4,8,4	2,5,2	5,6,11	0,1,1	269	75	8.02e-05	0.0452192	0.358,0.308,0.358	1.0,0.626,0.754	-0.452
5	2470	ENSMUSG00000057246	BC051142	chr17	+	34420386	34420413	34419551	34419584	34421852	34421882	2470	1,0,0	2,1,1	1,1,5	1,2,0	102	75	1.56e-05	0.0175722	0.269,0.0,0.0	0.424,0.269,1.0	-0.475
29	11719	ENSMUSG00000087366	Junos	chr4	+	95150119	95150275	95147104	95147200	95159034	95159089	11719	11,1,2	2,1,3	4,1,3	0,0,1	231	75	7.27e-05	0.0437327	0.641,0.245,0.178	1.0,1.0,0.493	-0.476
70	33074	ENSMUSG00000032712	Resf1	chr6	+	149311482	149311606	149310321	149310377	149324731	149324800	33074	0,0,1	1,1,0	2,1,1	1,0,0	199	75	0.000112881	0.0559119	0.0,0.0,1.0	0.43,1.0,1.0	-0.477
71	34921	ENSMUSG00000028637	Ccdc30	chr4	-	119367809	119368017	119359557	119359737	119393556	119393657	34921	4,0,2	1,3,0	4,2,1	0,0,0	283	75	0.00012079	0.0577177	0.515,0.0,1.0	1.0,1.0,1.0	-0.495
58	24923	ENSMUSG00000038677	Scube3	chr17	+	28158880	28158928	28157072	28157189	28160811	28160928	24923	1,3,2	1,1,5	1,4,3	0,1,0	123	75	9.61e-06	0.0132894	0.379,0.647,0.196	1.0,0.709,1.0	-0.496
46	16885	ENSMUSG00000023206	Il15ra	chr2	+	11720012	11720105	11718263	11718458	11724095	11724128	16885	5,7,2	2,2,2	7,4,4	0,0,0	168	75	5.02e-06	0.00849474	0.527,0.61,0.309	1.0,1.0,1.0	-0.518
65	30860	ENSMUSG00000032386	Trip4	chr9	-	65896696	65896930	65884927	65885247	65908438	65908794	30860	4,1,3	2,1,3	3,2,2	0,1,0	309	75	9.92e-05	0.0544628	0.327,0.195,0.195	1.0,0.327,1.0	-0.537
21	6796	ENSMUSG00000047419	Cmya5	chr13	-	93081183	93081206	93074352	93074471	93083150	93083384	6796	1,0,1	3,2,3	4,4,3	0,1,5	98	75	4.24e-05	0.0297255	0.203,0.0,0.203	1.0,0.754,0.315	-0.554
69	32677	ENSMUSG00000110080	Gm6145	chr14	-	105641752	105641878	105630672	105630814	105643387	105643648	32677	8,2,8	4,3,6	3,6,1	0,1,0	201	75	1.1e-05	0.0139849	0.427,0.199,0.332	1.0,0.691,1.0	-0.578
48	17419	ENSMUSG00000074758	Gm5535	chr2	-	144204096	144204255	144191865	144192034	144207868	144207872	17419	1,2,1	3,1,1	3,1,2	1,0,0	234	75	2.33e-05	0.0236838	0.097,0.391,0.243	0.49,1.0,1.0	-0.586
32	12648	ENSMUSG00000026854	Usp20	chr2	+	30983019	30983156	30982428	30982511	30996047	30996147	12648	1,2,4	2,1,2	3,3,5	0,0,0	212	75	2.81e-06	0.00634981	0.15,0.414,0.414	1.0,1.0,1.0	-0.674
91	47761	ENSMUSG00000018654	Ikzf1	chr11	+	11748310	11748571	11707784	11707904	11754006	11754174	47761	0,4,3	1,2,1	9,4,5	0,0,0	336	75	2.67e-05	0.0245315	0.0,0.309,0.401	1.0,1.0,1.0	-0.763
34	13665	ENSMUSG00000047115	Fam221a	chr6	+	49385372	49385455	49382962	49383079	49388816	49390539	13665	0,0,0	1,1,2	4,1,1	0,0,1	158	75	1.15e-07	0.000466728	0.0,0.0,0.0	1.0,1.0,0.322	-0.774

## Sheet: 122099-82Q-12
	ID	GeneID	geneSymbol	chr	strand	exonStart_0base	exonEnd	upstreamES	upstreamEE	downstreamES	downstreamEE	ID.1	IJC_SAMPLE_1	SJC_SAMPLE_1	IJC_SAMPLE_2	SJC_SAMPLE_2	IncFormLen	SkipFormLen	PValue	FDR	82Q	WT	IncLevelDifference
90	33535	ENSMUSG00000053192	Mllt11	chr3	-	95229985	95230147	95229045	95229205	95230370	95230398	33535	1,1,3	0,0,0	1,1,1	1,1,1	237	75	3.18e-06	0.00257886	1.0,1.0,1.0	0.24,0.24,0.24	0.76
82	29246	ENSMUSG00000078867	Gm14418	chr2	-	177389821	177389858	177389426	177389553	177394696	177394751	29246	1,2,2	0,0,2	0,1,0	1,1,2	112	75	3.92e-06	0.00299101	1.0,1.0,0.401	0.0,0.401,0.0	0.667
109	40655	ENSMUSG00000091511	Vmn2r87	chr10	-	130479706	130479989	130478422	130479226	130497173	130497396	40655	1,1,1	0,0,0	0,1,0	1,0,1	358	75	1.89e-05	0.0108145	1.0,1.0,1.0	0.0,1.0,0.0	0.667
66	22303	ENSMUSG00000028943	Espn	chr4	-	152131051	152131294	152130768	152130961	152134160	152134432	22303	4,5,4	0,0,0	23,15,13	6,9,6	318	75	1.02e-08	1.68e-05	1.0,1.0,1.0	0.475,0.282,0.338	0.635
122	44046	ENSMUSG00000042350	Arel1	chr12	-	84952190	84952416	84951081	84951381	84965888	84966030	44046	3,2,1	1,0,0	0,4,1	1,1,4	301	75	5.94e-05	0.0225662	0.428,1.0,1.0	0.0,0.499,0.059	0.623
44	16120	ENSMUSG00000028910	Mecr	chr4	+	131852323	131852425	131843492	131843678	131857756	131857900	16120	3,8,6	0,1,3	0,1,1	2,1,1	177	75	3.64e-05	0.0165723	1.0,0.772,0.459	0.0,0.298,0.298	0.545
8	3282	ENSMUSG00000022935	Grik1	chr16	-	87896808	87896895	87895901	87896351	87923076	87923302	3282	1,7,5	0,0,0	7,10,9	4,5,5	162	75	1.01e-08	1.68e-05	1.0,1.0,1.0	0.448,0.481,0.455	0.539
62	21714	ENSMUSG00000085614	1700123M08Rik	chr4	+	11976443	11976587	11966573	11966683	11993864	11993999	21714	4,6,6	1,0,0	2,1,3	1,4,1	219	75	1.4e-06	0.00140218	0.578,1.0,1.0	0.407,0.079,0.507	0.528
32	12564	ENSMUSG00000031629	Cenpu	chr8	+	46569970	46570079	46568609	46568679	46572751	46572830	12564	1,3,1	0,1,0	2,4,4	4,2,3	184	75	8.25e-05	0.028102	1.0,0.55,1.0	0.169,0.449,0.352	0.527
19	7574	ENSMUSG00000078247	Airn	chr17	+	12779289	12779512	12741384	12741424	12859540	12860136	7574	6,15,9	0,1,1	6,4,8	3,3,2	298	75	5.97e-05	0.0225662	1.0,0.791,0.694	0.335,0.251,0.502	0.466
33	12599	ENSMUSG00000084808	9430091E24Rik	chr8	-	111143601	111143724	111137442	111137552	111145403	111145480	12599	1,7,3	0,1,0	2,7,5	2,1,3	198	75	3.19e-06	0.00257886	1.0,0.726,1.0	0.275,0.726,0.387	0.446
39	14293	ENSMUSG00000068015	Lrch1	chr14	-	74794910	74794991	74793126	74793184	74795296	74795369	14293	5,6,7	0,1,0	1,4,3	4,0,3	156	75	2.77e-05	0.0137613	1.0,0.743,1.0	0.107,1.0,0.325	0.437
67	22572	ENSMUSG00000075324	Fign	chr2	-	64027909	64027967	63977336	63980899	64096894	64097064	22572	2,6,3	1,4,1	1,0,1	2,3,3	133	75	7.72e-05	0.0269446	0.53,0.458,0.628	0.22,0.0,0.158	0.413
89	33284	ENSMUSG00000038429	Usp5	chr6	-	124828014	124828139	124826298	124826424	124828849	124828895	33284	5,2,4	0,0,1	2,1,3	0,3,3	200	75	1.84e-05	0.0107172	1.0,1.0,0.6	1.0,0.111,0.273	0.405
10	3386	ENSMUSG00000035258	Abi3bp	chr16	+	56594461	56594536	56592603	56592681	56642488	56642560	3386	6,11,3	0,2,0	4,7,3	3,3,1	150	75	0.000348383	0.0829695	1.0,0.733,1.0	0.4,0.538,0.6	0.398
96	35873	ENSMUSG00000032186	Tmod2	chr9	-	75610100	75610184	75597308	75597402	75610528	75610679	35873	1,3,2	1,1,2	0,1,0	3,3,3	159	75	0.000404795	0.0905348	0.321,0.586,0.321	0.0,0.136,0.0	0.364
28	10399	ENSMUSG00000027716	Trpc3	chr3	-	36634374	36634458	36624344	36624420	36638411	36638621	10399	74206175	24,43,37	144199187	157248189	159	75	0	0	0.593,0.693,0.69	0.302,0.275,0.318	0.36
93	34319	ENSMUSG00000022758	P2rx6	chr16	+	17567872	17567953	17567705	17567799	17568032	17568174	34319	8,15,6	0,1,0	8,8,3	0,3,3	156	75	0.000336635	0.0811094	1.0,0.878,1.0	1.0,0.562,0.325	0.33
120	43117	ENSMUSG00000029456	Acad10	chr5	-	121651955	121652104	121649353	121649548	121656013	121656213	43117	7,3,8	0,0,2	1,2,4	0,3,2	224	75	0.000263415	0.0686897	1.0,1.0,0.573	1.0,0.182,0.401	0.33
126	46531	ENSMUSG00000020173	Cobl	chr11	-	12306957	12307128	12266855	12267144	12309613	12309752	46531	20,35,23	0,2,1	7,13,24	3,1,7	246	75	0.000401355	0.090362	1.0,0.842,0.875	0.416,0.799,0.511	0.33
49	16982	ENSMUSG00000026113	Inpp4a	chr1	+	37383338	37383371	37379921	37380060	37387697	37387870	16982	97203168	15,56,39	141200180	110190165	108	75	0	0	0.818,0.716,0.749	0.471,0.422,0.431	0.32
5	2534	ENSMUSG00000024330	Col11a2	chr17	+	34046439	34046502	34045770	34045848	34049618	34049678	2534	4,7,7	4,7,7	0,0,2	7,8,8	138	75	1.01e-06	0.00106501	0.352,0.352,0.352	0.0,0.0,0.12	0.312
78	28320	ENSMUSG00000074736	Syndig1	chr2	+	149841002	149841061	149830868	149830925	149930904	149931042	28320	6,8,3	0,0,1	8,7,11	2,6,4	134	75	1.82e-05	0.0107172	1.0,1.0,0.627	0.691,0.395,0.606	0.312
115	42101	ENSMUSG00000031774	Fam192a	chr8	-	94597050	94597108	94591590	94591702	94601496	94601678	42101	4,8,9	0,0,0	6,9,9	3,2,1	133	75	0.000191353	0.0529123	1.0,1.0,1.0	0.53,0.717,0.835	0.306
116	42778	ENSMUSG00000032228	Tcf12	chr9	-	72006700	72006762	72000415	72000518	72109675	72109748	42778	8,15,19	0,2,0	15,13,16	6,7,2	137	75	2.71e-05	0.0137613	1.0,0.804,1.0	0.578,0.504,0.814	0.303
91	33799	ENSMUSG00000021541	Trpc7	chr13	-	56826849	56826973	56822424	56822641	56860889	56861072	33799	4,3,1	1,5,1	0,1,0	1,2,2	199	75	0.000152217	0.0454455	0.601,0.184,0.274	0.0,0.159,0.0	0.3
81	29178	ENSMUSG00000047361	Gm973	chr1	+	59596938	59597076	59582395	59582475	59607732	59607805	29178	5,7,5	3,4,7	0,1,0	4,3,4	213	75	3.82e-06	0.00296733	0.37,0.381,0.201	0.0,0.105,0.0	0.282
119	42988	ENSMUSG00000063142	Kcnma1	chr14	-	23336039	23336120	23330839	23330970	23336944	23337058	42988	114200164	33,60,60	117142142	114159138	156	75	1.11e-16	9.15e-13	0.624,0.616,0.568	0.33,0.3,0.331	0.282
87	32836	ENSMUSG00000016346	Kcnq2	chr2	-	181092238	181092292	181088346	181088534	181095341	181095421	32836	8,6,3	0,1,0	7,9,9	2,3,3	129	75	6.86e-05	0.0243538	1.0,0.777,1.0	0.67,0.636,0.636	0.278
63	21716	ENSMUSG00000085614	1700123M08Rik	chr4	+	11980141	11980408	11966573	11966683	11993864	11993999	21716	12,5,13	1,0,0	13,9,23	1,4,1	342	75	6.82e-05	0.0243538	0.725,1.0,1.0	0.74,0.33,0.835	0.273
136	49266	ENSMUSG00000036123	Slc9a3	chr13	+	74155088	74155249	74150659	74150962	74156984	74157063	49266	6,8,4	0,0,0	20,41,10	4,3,1	236	75	4.91e-06	0.00367939	1.0,1.0,1.0	0.614,0.813,0.761	0.271
73	24217	ENSMUSG00000041633	Kctd12b	chrX	-	153695623	153695678	153685153	153689697	153696084	153696280	24217	8,19,24	0,2,0	14,9,12	2,3,4	130	75	0.000105852	0.0343401	1.0,0.846,1.0	0.802,0.634,0.634	0.259
31	12348	ENSMUSG00000038729	Pakap	chr4	+	57886288	57886327	57883023	57883202	57892868	57896982	12348	39,57,41	15,22,19	35,53,35	32,56,51	114	75	3.35e-06	0.00265252	0.631,0.63,0.587	0.418,0.384,0.311	0.245
100	37183	ENSMUSG00000109284	B230311B06Rik	chr7	+	118594952	118595034	118592515	118592609	118596424	118596741	37183	4,5,5	0,1,0	8,14,6	1,3,3	157	75	0.000275992	0.0710697	1.0,0.705,1.0	0.793,0.69,0.489	0.244
124	44555	ENSMUSG00000032175	Tyk2	chr9	-	21124410	21124558	21121391	21121758	21124863	21124981	44555	16,30,15	0,0,1	21,34,18	2,3,4	223	75	3.24e-05	0.0149954	1.0,1.0,0.835	0.779,0.792,0.602	0.221
61	21558	ENSMUSG00000028613	Lrp8	chr4	+	107850103	107850142	107847443	107847566	107851307	107851427	21558	6,17,12	14,18,13	3,10,6	26,29,32	114	75	0.000434419	0.0942027	0.22,0.383,0.378	0.071,0.185,0.11	0.205
14	4267	ENSMUSG00000023044	Csad	chr15	-	102203136	102203260	102188542	102188679	102204138	102204233	4267	24,38,16	0,0,0	14,30,25	1,3,3	199	75	9.44e-05	0.0316238	1.0,1.0,1.0	0.841,0.79,0.758	0.204
18	6272	ENSMUSG00000024617	Camk2a	chr18	+	60969010	60969043	60963553	60963963	60969993	60970042	6272	68,131,88	41,113,75	55,88,137	135181152	108	75	2.88e-05	0.0140476	0.535,0.446,0.449	0.221,0.252,0.385	0.191
40	14687	ENSMUSG00000029088	Kcnip4	chr5	-	48509658	48509760	48482530	48482655	48889365	48889557	14687	54156119	18,19,24	119129122	50,63,57	177	75	0.000294393	0.0739592	0.56,0.777,0.678	0.502,0.465,0.476	0.191
41	14783	ENSMUSG00000030199	Etv6	chr6	+	134066306	134066465	134035699	134036138	134137287	134137417	14783	13,33,28	1,0,0	23,20,18	3,3,1	234	75	0.000193065	0.0530297	0.806,1.0,1.0	0.711,0.681,0.852	0.187
123	44553	ENSMUSG00000032175	Tyk2	chr9	-	21123976	21124140	21121391	21121758	21124863	21124981	44553	33,55,40	0,0,1	32,50,32	2,3,4	239	75	5.08e-05	0.0204923	1.0,1.0,0.926	0.834,0.839,0.715	0.179
129	47759	ENSMUSG00000020866	Cacna1g	chr11	-	94439708	94439777	94438104	94438189	94442729	94442885	47759	47,65,44	58,99,66	43,75,32	195325236	144	75	2.66e-15	1.83e-11	0.297,0.255,0.258	0.103,0.107,0.066	0.178
29	11695	ENSMUSG00000028559	Osbpl9	chr4	-	109087394	109087485	109073036	109073149	109133743	109133820	11695	7,22,14	0,0,1	13,16,20	1,2,4	166	75	0.000363488	0.0852034	1.0,1.0,0.863	0.855,0.783,0.693	0.177
21	8495	ENSMUSG00000052572	Dlg2	chr7	+	91997165	91997321	91968117	91968256	92040797	92040866	8495	123185173	38,84,45	162268219	112204133	231	75	1.29e-05	0.00857962	0.512,0.417,0.555	0.32,0.299,0.348	0.172
97	36442	ENSMUSG00000022708	Zbtb20	chr16	+	43007017	43007086	42907651	42907721	43024937	43024987	36442	1,8,6	13,9,9	0,2,1	10,20,9	144	75	0.000238919	0.0639201	0.039,0.316,0.258	0.0,0.05,0.055	0.169
47	16542	ENSMUSG00000024743	Syt7	chr19	+	10430337	10430460	10426298	10426667	10435549	10435685	16542	168360228	6,13,5	240299325	32,43,30	198	75	8.97e-10	2.05e-06	0.914,0.913,0.945	0.74,0.725,0.804	0.168
38	13897	ENSMUSG00000040896	Kcnd3	chr3	+	105666961	105667018	105665456	105665546	105668079	105668327	13897	65137120	27,43,50	91,103,99	56,84,74	132	75	3.16e-05	0.0147933	0.578,0.644,0.577	0.48,0.411,0.432	0.159
102	38597	ENSMUSG00000019792	Trmt11	chr10	-	30591020	30591102	30590842	30590935	30597739	30597805	38597	13,28,21	0,0,0	21,17,28	0,2,5	157	75	0.000468023	0.0983828	1.0,1.0,1.0	1.0,0.802,0.728	0.157
37	13440	ENSMUSG00000024174	Pot1b	chr17	-	55708997	55709086	55706105	55706152	55710838	55710906	13440	1,3,7	2,11,12	0,0,1	2,10,10	164	75	7.92e-05	0.0274201	0.186,0.111,0.211	0.0,0.0,0.044	0.155
92	33845	ENSMUSG00000086155	9430041J12Rik	chr7	-	4095457	4095586	4076214	4076344	4101035	4101139	33845	22,34,28	0,1,0	11,23,26	0,2,5	204	75	0.000346673	0.0829695	1.0,0.926,1.0	1.0,0.809,0.657	0.153
1	1158	ENSMUSG00000036452	Arhgap26	chr18	+	39357552	39357663	39306701	39306852	39363116	39363208	1158	86,149,84	39,56,45	112131133	90137100	186	75	1.2e-05	0.00821393	0.471,0.518,0.429	0.334,0.278,0.349	0.152
75	25811	ENSMUSG00000026427	Eif2d	chr1	+	131164402	131164506	131163519	131163565	131165119	131165209	25811	34,100,72	0,0,3	49,77,91	4,7,9	179	75	9.33e-06	0.00674539	1.0,1.0,0.91	0.837,0.822,0.809	0.147
46	16526	ENSMUSG00000024743	Syt7	chr19	+	10421756	10421888	10417962	10418042	10435549	10435685	16526	216471342	58,109,74	324466431	139207139	207	75	3.09e-05	0.0146313	0.574,0.61,0.626	0.458,0.449,0.529	0.125
9	3283	ENSMUSG00000022935	Grik1	chr16	-	87914153	87914404	87895899	87896351	87923076	87923302	3283	33,60,68	0,0,0	124175135	4,5,5	326	75	2e-05	0.011127	1.0,1.0,1.0	0.877,0.89,0.861	0.124
2	1159	ENSMUSG00000036452	Arhgap26	chr18	+	39357552	39357828	39306701	39306852	39363116	39363208	1159	85,162,94	39,56,45	107154153	90137100	351	75	1.79e-05	0.0107172	0.318,0.382,0.309	0.203,0.194,0.246	0.122
108	40636	ENSMUSG00000025316	Banp	chr8	+	121989954	121990071	121978554	121978754	121991527	121991586	40636	94124106	0,2,0	43176166	1,16,11	192	75	6.88e-08	9.45e-05	1.0,0.96,1.0	0.944,0.811,0.855	0.117
30	12038	ENSMUSG00000033216	Eefsec	chr6	-	88376203	88376411	88358545	88358642	88446205	88446502	12038	41,102,86	0,0,2	67,111,99	3,5,4	283	75	0.00030226	0.0754753	1.0,1.0,0.919	0.855,0.855,0.868	0.114
117	42945	ENSMUSG00000021733	Slc4a7	chr14	+	14747732	14747792	14745967	14746083	14748465	14748623	42945	3,10,4	11,27,23	0,0,2	16,16,20	135	75	2.45e-05	0.0128089	0.132,0.171,0.088	0.0,0.0,0.053	0.113
127	46686	ENSMUSG00000053519	Kcnip1	chr11	-	33651539	33651572	33645502	33645627	33992748	33993152	46686	8,16,9	23,59,33	5,16,10	87,137,83	108	75	0.000386359	0.0885123	0.195,0.158,0.159	0.038,0.075,0.077	0.107
3	2013	ENSMUSG00000003279	Dlgap1	chr17	+	70718195	70718225	70662568	70662809	70761074	70761445	2013	160313182	91247137	259327367	140131164	105	75	0.000311855	0.0774021	0.557,0.475,0.487	0.569,0.641,0.615	-0.102
106	40561	ENSMUSG00000025353	Ormdl2	chr10	-	128820260	128820514	128819953	128820105	128821541	128821594	40561	71162141	2,5,5	74166153	0,1,1	329	75	0.000167032	0.0478285	0.89,0.881,0.865	1.0,0.974,0.972	-0.103
17	6233	ENSMUSG00000021047	Nova1	chr12	-	46713497	46713569	46694516	46700973	46720689	46720856	6233	210541360	43,76,64	359435474	21,40,58	147	75	9.34e-05	0.031554	0.714,0.784,0.742	0.897,0.847,0.807	-0.104
15	6212	ENSMUSG00000020954	Strn3	chr12	-	51633578	51633719	51629373	51629507	51647993	51648135	6212	78129106	64109124	175252226	100131136	216	75	8.23e-05	0.028102	0.297,0.291,0.229	0.378,0.4,0.366	-0.109
20	8268	ENSMUSG00000025006	Sorbs1	chr19	-	40376644	40377016	40373475	40373617	40382520	40382633	8268	144314186	54142109	195420400	59110101	447	75	1.73e-05	0.0107172	0.309,0.271,0.223	0.357,0.39,0.399	-0.114
52	18010	ENSMUSG00000057335	Cep170	chr1	-	176769232	176769526	176761350	176761500	176769712	176769870	18010	273456392	20,31,22	290497444	7,16,15	369	75	0.000359941	0.0852034	0.735,0.749,0.784	0.894,0.863,0.857	-0.115
64	22155	ENSMUSG00000038244	Mical2	chr7	+	112336848	112336974	112331895	112332039	112346721	112346908	22155	104198155	10,17,18	155199229	8,9,4	201	75	0.000161661	0.0475758	0.795,0.813,0.763	0.878,0.892,0.955	-0.118
43	15801	ENSMUSG00000027457	Snph	chr2	-	151601597	151601631	151600995	151601074	151602380	151602408	15801	19,29,16	0,7,2	12,26,24	0,0,1	109	75	0.000184897	0.0521776	1.0,0.74,0.846	1.0,1.0,0.943	-0.119
88	33176	ENSMUSG00000025085	Ablim1	chr19	-	57059084	57059204	57051129	57051234	57061252	57061382	33176	172348215	48,101,55	318414472	46,79,73	195	75	0.000150261	0.045189	0.58,0.57,0.601	0.727,0.668,0.713	-0.119
22	8789	ENSMUSG00000029538	Srsf9	chr5	+	115328346	115328704	115327394	115327499	115330497	115330658	8789	187354293	36,77,50	247405328	31,43,37	433	75	0.000467925	0.0983828	0.474,0.443,0.504	0.58,0.62,0.606	-0.128
101	37254	ENSMUSG00000054519	Zfp867	chr11	-	59465011	59465072	59461196	59464286	59465450	59465577	37254	17,41,34	2,5,3	39,26,27	1,1,0	136	75	0.000458462	0.097871	0.824,0.819,0.862	0.956,0.935,1.0	-0.129
103	38610	ENSMUSG00000024381	Bin1	chr18	+	32414944	32415037	32414182	32414290	32419842	32419928	38610	379792445	102153109	504849745	62,102,91	168	75	1.16e-07	0.000149204	0.624,0.698,0.646	0.784,0.788,0.785	-0.13
107	40562	ENSMUSG00000025353	Ormdl2	chr10	-	128820260	128820560	128819953	128820105	128821541	128821606	40562	62140125	2,5,5	65149133	0,1,1	375	75	0.0001	0.0330194	0.861,0.848,0.833	1.0,0.968,0.964	-0.13
13	3451	ENSMUSG00000055447	Cd47	chr16	+	49908053	49908078	49906780	49906812	49910868	49911081	3451	103198174	41,86,77	164219236	31,55,56	100	75	2.31e-05	0.0125296	0.653,0.633,0.629	0.799,0.749,0.76	-0.131
79	28530	ENSMUSG00000026442	Nfasc	chr1	-	132637863	132637881	132636985	132637091	132642677	132642858	28530	82190132	62,116,95	128180209	46,73,88	93	75	0.000125752	0.0388193	0.516,0.569,0.528	0.692,0.665,0.657	-0.134
16	6213	ENSMUSG00000020954	Strn3	chr12	-	51643103	51643214	51629373	51629507	51647993	51648135	6213	36,100,63	64109124	135207150	100131136	186	75	3.17e-06	0.00257886	0.185,0.27,0.17	0.352,0.389,0.308	-0.141
58	19675	ENSMUSG00000055897	Ppp4r1l-ps	chr2	-	173600765	173601042	173597132	173597187	173608732	173608818	19675	0,0,2	4,9,11	6,3,4	3,14,6	352	75	0.000366243	0.0852034	0.0,0.0,0.037	0.299,0.044,0.124	-0.143
77	28081	ENSMUSG00000039519	Cyp7b1	chr3	-	18079304	18079480	18071949	18072753	18096522	18096729	28081	67107103	3,6,5	32,83,68	0,0,0	251	75	2.7e-06	0.00231774	0.87,0.842,0.86	1.0,1.0,1.0	-0.143
45	16375	ENSMUSG00000033768	Nrxn2	chr19	+	6488783	6488810	6481671	6481875	6490066	6490186	16375	36,96,66	15,35,33	71109105	17,17,22	102	75	0.000281693	0.0712025	0.638,0.669,0.595	0.754,0.825,0.778	-0.152
86	32740	ENSMUSG00000030276	Ttll3	chr6	+	113401301	113401497	113399663	113399771	113405298	113405447	32740	43,50,39	2,6,1	57179115	0,2,1	271	75	0.000247807	0.065448	0.856,0.698,0.915	1.0,0.961,0.97	-0.154
121	43817	ENSMUSG00000047153	Khnyn	chr14	+	55888548	55888598	55887920	55888017	55893991	55894099	43817	5,9,9	38,58,36	17,20,31	31,64,33	125	75	0.000110534	0.0353031	0.073,0.085,0.13	0.248,0.158,0.36	-0.159
80	28695	ENSMUSG00000055717	Slain1	chr14	+	103684233	103684383	103656932	103657072	103685668	103685818	28695	103195159	44,81,62	160219221	32,47,51	225	75	2.76e-05	0.0137613	0.438,0.445,0.461	0.625,0.608,0.591	-0.16
98	36720	ENSMUSG00000009073	Nf2	chr11	-	4780577	4780622	4767664	4768273	4782186	4782352	36720	38,55,52	29,65,45	56,84,69	28,35,37	120	75	0.000440552	0.0950324	0.45,0.346,0.419	0.556,0.6,0.538	-0.16
111	41570	ENSMUSG00000031864	Ints10	chr8	+	68825051	68825129	68822156	68822250	68827276	68827501	41570	65,117,86	15,30,22	76136142	9,16,9	153	75	4.18e-05	0.0177475	0.68,0.657,0.657	0.805,0.806,0.886	-0.168
113	41960	ENSMUSG00000034656	Cacna1a	chr8	+	84614694	84614791	84612284	84612412	84615573	84615670	41960	211389231	38,79,67	316523513	28,45,45	172	75	6.54e-09	1.22e-05	0.708,0.682,0.601	0.831,0.835,0.833	-0.169
72	24091	ENSMUSG00000061689	Dlgap4	chr2	+	156748022	156748102	156745834	156746196	156748331	156748420	24091	39,83,60	53,135,93	97184143	60125106	155	75	2.98e-08	4.38e-05	0.263,0.229,0.238	0.439,0.416,0.395	-0.173
70	23260	ENSMUSG00000032413	Rasa2	chr9	-	96568363	96568487	96560697	96560781	96569019	96569094	23260	39,67,73	2,8,8	42,83,80	0,1,1	199	75	6.86e-07	0.000830933	0.88,0.759,0.775	1.0,0.969,0.968	-0.174
54	18424	ENSMUSG00000029095	Ablim2	chr5	+	35839789	35839822	35836947	35837097	35841280	35841401	18424	32,86,61	31,56,53	82118101	23,53,43	108	75	0.000233111	0.0627739	0.418,0.516,0.444	0.712,0.607,0.62	-0.187
69	23258	ENSMUSG00000032413	Rasa2	chr9	-	96566015	96566122	96560697	96560781	96569019	96569094	23258	37,55,43	2,8,8	40,61,56	0,1,1	182	75	8e-07	0.00094136	0.884,0.739,0.689	1.0,0.962,0.958	-0.203
71	23961	ENSMUSG00000035476	Tab3	chrX	+	85575549	85575610	85574021	85574165	85609389	85609584	23961	3,11,9	0,4,3	10,6,8	1,0,0	136	75	3.95e-05	0.0172498	1.0,0.603,0.623	0.847,1.0,1.0	-0.207
128	46861	ENSMUSG00000020385	Clk4	chr11	+	51270536	51270595	51268768	51268846	51271799	51272019	46861	15,21,18	4,2,2	8,28,17	0,0,0	134	75	2.46e-05	0.0128089	0.677,0.855,0.834	1.0,1.0,1.0	-0.211
118	42984	ENSMUSG00000063142	Kcnma1	chr14	-	23306724	23306753	23299394	23300045	23309039	23309264	42984	28,53,29	21,52,40	96,103,97	34,45,41	104	75	1.1e-05	0.00771477	0.49,0.424,0.343	0.671,0.623,0.63	-0.222
24	9433	ENSMUSG00000058589	Anks1b	chr10	+	90914692	90914767	90895098	90895206	90921295	90921424	9433	45,77,55	52,100,56	164239192	75,105,84	150	75	8.41e-11	2.66e-07	0.302,0.278,0.329	0.522,0.532,0.533	-0.226
26	9435	ENSMUSG00000058589	Anks1b	chr10	+	90914695	90914767	90895098	90895206	90921295	90921424	9435	45,81,55	52,100,56	168240192	75,105,84	147	75	1.32e-10	3.88e-07	0.306,0.292,0.334	0.533,0.538,0.538	-0.226
76	27491	ENSMUSG00000032059	Alg9	chr9	+	50783257	50783328	50778969	50779104	50789496	50789515	27491	11,27,7	0,4,3	13,19,16	0,0,0	146	75	0.000251302	0.0659484	1.0,0.776,0.545	1.0,1.0,1.0	-0.226
50	17028	ENSMUSG00000057914	Cacnb2	chr2	+	14967941	14968075	14963905	14963982	14968217	14968237	17028	33,84,85	13,41,35	127150200	18,32,29	209	75	9.24e-07	0.00105745	0.477,0.424,0.466	0.717,0.627,0.712	-0.23
65	22184	ENSMUSG00000026305	Lrrfip1	chr1	+	91093559	91093637	91068562	91068649	91100576	91100581	22184	28,65,54	9,12,7	62123126	2,3,4	153	75	4.2e-07	0.000524426	0.604,0.726,0.791	0.938,0.953,0.939	-0.236
68	22935	ENSMUSG00000079330	Lemd1	chr1	+	132255354	132255494	132228913	132229036	132256696	132257189	22935	0,1,1	1,0,1	0,1,1	1,0,0	215	75	1.7e-05	0.0107172	0.0,1.0,0.259	0.0,1.0,1.0	-0.247
130	48263	ENSMUSG00000041592	Sdk2	chr11	-	113823370	113823427	113821575	113821677	113825014	113825150	48263	6,10,4	1,5,1	7,5,6	0,1,0	132	75	0.000125441	0.0388193	0.773,0.532,0.694	1.0,0.74,1.0	-0.247
56	19313	ENSMUSG00000028073	Pear1	chr3	-	87763259	87763358	87760223	87760385	87768877	87768935	19313	9,6,6	0,2,4	1,7,7	0,1,0	174	75	0.000198604	0.05419	1.0,0.564,0.393	1.0,0.751,1.0	-0.265
112	41592	ENSMUSG00000031860	Pbx4	chr8	+	69870028	69870182	69859079	69859153	69870577	69870638	41592	12,26,17	2,8,4	9,30,24	1,2,0	229	75	0.000243131	0.0646274	0.663,0.516,0.582	0.747,0.831,1.0	-0.272
131	48338	ENSMUSG00000048442	Smim5	chr11	+	115902986	115903143	115900177	115900342	115905154	115905302	48338	1,2,3	0,6,2	3,4,1	0,0,1	232	75	4.96e-05	0.0202456	1.0,0.097,0.327	1.0,1.0,0.244	-0.273
36	13266	ENSMUSG00000019888	Mgat4c	chr10	+	102370332	102370393	102350934	102350984	102378151	102378304	13266	6,13,12	1,4,2	6,9,8	0,0,0	136	75	2.9e-05	0.0140476	0.768,0.642,0.768	1.0,1.0,1.0	-0.274
114	42081	ENSMUSG00000070031	Sp140	chr1	+	85628177	85628258	85626099	85626165	85630459	85630539	42081	3,18,15	1,4,6	5,4,6	0,1,0	156	75	5.93e-05	0.0225662	0.591,0.684,0.546	1.0,0.658,1.0	-0.279
25	9434	ENSMUSG00000058589	Anks1b	chr10	+	90914692	90914767	90897246	90897426	90921295	90921424	9434	52,92,63	80132116	173255210	97,101,90	150	75	0	0	0.245,0.258,0.214	0.471,0.558,0.538	-0.283
134	48705	ENSMUSG00000041112	Elmo1	chr13	+	20285314	20285359	20282916	20282990	20286719	20286770	48705	40,87,41	39,52,39	106183132	24,36,43	120	75	8.05e-09	1.44e-05	0.391,0.511,0.397	0.734,0.761,0.657	-0.284
6	2535	ENSMUSG00000024330	Col11a2	chr17	+	34047097	34047277	34044818	34045010	34049618	34049678	2535	4,8,7	1,6,0	3,11,16	0,1,0	255	75	0.000163952	0.0477031	0.541,0.282,1.0	1.0,0.764,1.0	-0.314
27	9436	ENSMUSG00000058589	Anks1b	chr10	+	90914695	90914767	90897246	90897426	90921295	90921424	9436	61,126,92	80132116	240383292	97,101,90	147	75	0	0	0.28,0.328,0.288	0.558,0.659,0.623	-0.315
60	20596	ENSMUSG00000026556	Vangl2	chr1	-	172022476	172022586	172013082	172013345	172026590	172026711	20596	2,7,5	1,1,3	5,6,3	0,0,1	185	75	0.000390992	0.0885123	0.448,0.739,0.403	1.0,1.0,0.549	-0.32
104	40070	ENSMUSG00000020747	Tmem94	chr11	+	115776332	115776421	115776070	115776210	115777247	115777377	40070	0,2,0	1,0,1	1,4,4	1,1,0	164	75	6.49e-05	0.0236599	0.0,1.0,0.0	0.314,0.647,1.0	-0.32
4	2333	ENSMUSG00000023935	Spats1	chr17	-	45464426	45464580	45461161	45461310	45474798	45474826	2333	7,22,15	2,2,2	9,15,15	0,0,0	229	75	0.000167163	0.0478285	0.534,0.783,0.711	1.0,1.0,1.0	-0.324
7	3242	ENSMUSG00000022952	Runx1	chr16	-	92644153	92644345	92613598	92613760	92668707	92668812	3242	0,1,2	2,1,0	2,13,1	0,0,1	267	75	0.000126254	0.0388193	0.0,0.219,1.0	1.0,1.0,0.219	-0.333
57	19664	ENSMUSG00000004127	Trmt10a	chr3	+	138145760	138145925	138143798	138143995	138147374	138147570	19664	0,4,0	1,0,1	2,0,6	0,1,0	240	75	0.000318934	0.0777538	0.0,1.0,0.0	1.0,0.0,1.0	-0.333
51	17666	ENSMUSG00000036437	Npy1r	chr8	+	66699367	66699441	66697191	66697522	66703782	66704625	17666	4,6,12	1,5,2	6,9,7	0,1,0	149	75	1.85e-05	0.0107172	0.668,0.377,0.751	1.0,0.819,1.0	-0.341
94	34585	ENSMUSG00000087479	Gm16835	chr14	+	119106145	119106314	119101031	119101164	119109618	119110392	34585	9,19,10	2,2,2	12,8,19	0,0,0	244	75	6.12e-05	0.0229056	0.58,0.745,0.606	1.0,1.0,1.0	-0.356
135	48823	ENSMUSG00000038260	Trpm4	chr7	-	45327720	45327895	45327271	45327452	45333381	45333452	48823	2,7,7	3,0,5	4,6,6	1,0,0	250	75	7.22e-05	0.0254361	0.167,1.0,0.296	0.545,1.0,1.0	-0.361
84	31986	ENSMUSG00000034032	Rpap1	chr2	-	119787186	119787297	119783733	119783970	119787434	119787504	31986	2,3,2	2,3,0	6,2,5	0,0,1	186	75	0.000200896	0.0544546	0.287,0.287,1.0	1.0,1.0,0.668	-0.365
99	37012	ENSMUSG00000007279	Scube2	chr7	-	109810584	109810755	109809077	109809245	109824764	109824971	37012	0,2,6	1,5,0	1,3,1	1,0,0	246	75	0.000315932	0.0777538	0.0,0.109,1.0	0.234,1.0,1.0	-0.375
95	35214	ENSMUSG00000090129	Olfr287	chr15	-	98209442	98209620	98207876	98208377	98210003	98210123	35214	12,32,21	5,6,3	9,31,17	0,0,1	253	75	9.64e-07	0.00106501	0.416,0.613,0.675	1.0,1.0,0.834	-0.377
85	32639	ENSMUSG00000030102	Itpr1	chr6	+	108431460	108431496	108417888	108418000	108438299	108438432	32639	13,33,28	23,26,37	124106106	14,28,33	111	75	1.25e-09	2.71e-06	0.276,0.462,0.338	0.857,0.719,0.685	-0.395
59	20056	ENSMUSG00000060621	Nkpd1	chr7	+	19519801	19520251	19518702	19518821	19521933	19522065	20056	0,1,0	1,0,1	2,2,4	0,1,0	525	75	2.55e-05	0.0131145	0.0,1.0,0.0	1.0,0.222,1.0	-0.407
110	41068	ENSMUSG00000015968	Cacna1d	chr14	-	30089821	30089905	30082951	30082996	30095317	30095428	41068	2,7,5	3,3,1	6,10,3	0,2,0	159	75	0.000408315	0.0905348	0.239,0.524,0.702	1.0,0.702,1.0	-0.412
34	13028	ENSMUSG00000028207	Asph	chr4	-	9607796	9607871	9602468	9602501	9635900	9635969	13028	5,4,4	2,1,2	13,21,17	0,0,0	150	75	0.000408715	0.0905348	0.556,0.667,0.5	1.0,1.0,1.0	-0.426
48	16572	ENSMUSG00000025372	Baiap2	chr11	+	120003037	120003085	120000551	120000586	120006358	120006782	16572	4,11,13	8,17,13	20,35,39	2,7,10	123	75	9.48e-08	0.000125961	0.234,0.283,0.379	0.859,0.753,0.704	-0.473
12	3417	ENSMUSG00000035258	Abi3bp	chr16	+	56652136	56652217	56637067	56637124	56657265	56657331	3417	1,5,3	1,3,2	6,4,5	0,1,0	156	75	1.03e-05	0.00731194	0.325,0.445,0.419	1.0,0.658,1.0	-0.49
125	46208	ENSMUSG00000032489	Kif9	chr9	+	110477998	110478241	110476993	110477114	110483060	110483158	46208	5,9,6	2,1,2	7,14,13	0,0,0	318	75	6.39e-05	0.0235234	0.371,0.68,0.414	1.0,1.0,1.0	-0.512
74	24324	ENSMUSG00000087301	Gm13629	chr2	+	66502415	66502476	66440895	66441234	66545539	66546026	24324	3,4,2	2,2,4	3,2,9	0,0,1	136	75	2.02e-06	0.0018236	0.453,0.524,0.216	1.0,1.0,0.832	-0.546
11	3414	ENSMUSG00000035258	Abi3bp	chr16	+	56647024	56647099	56637067	56637124	56657265	56657331	3414	2,0,2	1,3,2	1,2,1	0,1,0	150	75	5.12e-05	0.0204923	0.5,0.0,0.333	1.0,0.5,1.0	-0.556
105	40496	ENSMUSG00000045515	Pou3f3	chr1	+	42695384	42695444	42694924	42695188	42696091	42696141	40496	0,3,0	2,1,1	5,1,1	0,1,0	135	75	1.78e-06	0.00170608	0.0,0.625,0.0	1.0,0.357,1.0	-0.577
35	13265	ENSMUSG00000019888	Mgat4c	chr10	+	102370288	102370393	102350934	102350984	102378151	102378227	13265	4,2,4	1,4,2	4,3,7	0,0,0	180	75	1.52e-08	2.42e-05	0.625,0.172,0.455	1.0,1.0,1.0	-0.583
83	30092	ENSMUSG00000109695	Gm31166	chr19	+	5542350	5542545	5531629	5531658	5549678	5550368	30092	1,0,0	1,4,2	0,4,2	1,0,0	270	75	6.71e-05	0.0242582	0.217,0.0,0.0	0.0,1.0,1.0	-0.594
53	18213	ENSMUSG00000027022	Xirp2	chr2	+	67507908	67517173	67507046	67507180	67519219	67519353	18213	0,2,8	2,0,1	132,3,1	0,0,0	9340	75	3.94e-10	9.55e-07	0.0,1.0,0.06	1.0,1.0,1.0	-0.647
42	15777	ENSMUSG00000049680	Urgcp	chr11	-	5723110	5723161	5713416	5718263	5761880	5762371	15777	0,0,0	1,1,1	2,2,0	0,0,1	126	75	1.83e-05	0.0107172	0.0,0.0,0.0	1.0,1.0,0.0	-0.667
133	48667	ENSMUSG00000113701	B230303A05Rik	chr13	-	15916549	15916647	15813547	15815988	16023264	16023360	48667	3,7,2	2,6,3	4,3,4	0,0,0	173	75	1.02e-11	4.22e-08	0.394,0.336,0.224	1.0,1.0,1.0	-0.682
132	48666	ENSMUSG00000113701	B230303A05Rik	chr13	-	15915696	15915767	15813547	15815988	16023264	16023360	48666	2,4,2	2,6,3	2,2,1	0,0,0	146	75	1.54e-10	4.24e-07	0.339,0.255,0.255	1.0,1.0,1.0	-0.717
23	9195	ENSMUSG00000049606	Zfp644	chr5	-	106679679	106679743	106638283	106638635	106695136	106695699	9195	0,0,0	1,1,1	2,1,1	0,0,1	139	75	5.53e-06	0.00406947	0.0,0.0,0.0	1.0,1.0,0.35	-0.783
55	18747	ENSMUSG00000002031	Ift46	chr9	+	44776359	44776437	44774182	44774231	44778561	44778638	18747	0,0,1	1,1,1	2,1,2	0,0,0	153	75	9.83e-07	0.00106501	0.0,0.0,0.329	1.0,1.0,1.0	-0.89

## Sheet: 122099-154Q-5
	ID	GeneID	geneSymbol	chr	strand	exonStart_0base	exonEnd	upstreamES	upstreamEE	downstreamES	downstreamEE	ID.1	IJC_SAMPLE_1	SJC_SAMPLE_1	IJC_SAMPLE_2	SJC_SAMPLE_2	IncFormLen	SkipFormLen	PValue	FDR	154Q	WT	IncLevelDifference
25	12106	ENSMUSG00000029053	Prkcz	chr4	-	155330232	155330396	155300929	155301015	155330589	155330665	12106	4,5,3	1,0,0	2,0,1	2,2,1	239	75	6.92e-08	0.000697779	0.557,1.0,1.0	0.239,0.0,0.239	0.693
31	13757	ENSMUSG00000028184	Adgrl2	chr3	-	148820416	148820468	148818647	148818686	148821279	148821408	13757	3,1,4	0,0,1	1,0,2	4,2,1	127	75	1.55e-07	0.00104245	1.0,1.0,0.703	0.129,0.0,0.542	0.677
23	11503	ENSMUSG00000097927	Gm6999	chr14	+	79975965	79976153	79975371	79975466	79977662	79978098	11503	5,1,2	1,0,0	0,1,3	3,2,1	263	75	4e-06	0.00949776	0.588,1.0,1.0	0.0,0.125,0.461	0.667
36	18264	ENSMUSG00000026226	Spata3	chr1	+	86024329	86024501	86018067	86018824	86026413	86026557	18264	2,1,3	0,0,0	3,0,0	0,2,1	247	75	1.63e-05	0.0206249	1.0,1.0,1.0	1.0,0.0,0.0	0.667
63	30410	ENSMUSG00000034551	Hdx	chrX	-	111671342	111671489	111659633	111660743	111696966	111697079	30410	3,7,4	0,0,0	2,4,3	2,2,1	222	75	8.98e-06	0.0144794	1.0,1.0,1.0	0.253,0.403,0.503	0.614
41	22101	ENSMUSG00000031736	Crnde	chr8	-	92350690	92350754	92326032	92326462	92355687	92355764	22101	11,5,6	1,0,2	6,2,0	4,4,1	139	75	0.00023084	0.0990306	0.856,1.0,0.618	0.447,0.212,0.0	0.605
60	29456	ENSMUSG00000038782	1700028J19Rik	chr7	-	44230781	44230915	44229932	44230641	44231325	44231472	29456	2,1,1	1,0,0	1,0,3	1,2,2	209	75	0.000161501	0.0824393	0.418,1.0,1.0	0.264,0.0,0.35	0.601
26	12183	ENSMUSG00000031629	Cenpu	chr8	+	46555454	46555560	46554014	46554063	46556081	46556193	12183	2,1,4	1,0,1	0,2,1	2,4,2	181	75	8.33e-05	0.0554073	0.453,1.0,0.624	0.0,0.172,0.172	0.578
33	15177	ENSMUSG00000066235	Pomgnt2	chr9	-	121994844	121994950	121984099	121984156	121995875	121996009	15177	4,3,3	0,1,1	2,1,0	2,4,2	181	75	3.61e-06	0.0090973	1.0,0.554,0.554	0.293,0.094,0.0	0.574
81	40599	ENSMUSG00000007888	Crlf1	chr8	+	70498596	70498878	70493157	70493400	70499092	70499222	40599	8,4,1	0,0,0	3,1,5	2,2,0	357	75	8.38e-05	0.0554073	1.0,1.0,1.0	0.24,0.095,1.0	0.555
64	31035	ENSMUSG00000078427	Sarnp	chr10	+	128851737	128851932	128848760	128848789	128853182	128853251	31035	8,9,4	0,1,1	2,4,3	4,3,3	270	75	8.91e-06	0.0144794	1.0,0.714,0.526	0.122,0.27,0.217	0.544
61	29458	ENSMUSG00000038782	1700028J19Rik	chr7	-	44230842	44230915	44229932	44230641	44231325	44231472	29458	4,2,1	1,0,0	1,1,4	1,2,2	148	75	2.49e-05	0.0263484	0.67,1.0,1.0	0.336,0.202,0.503	0.543
44	22298	ENSMUSG00000029206	Nsun7	chr5	+	66264008	66264067	66260840	66261244	66264490	66264621	22298	5,2,5	1,0,0	1,0,2	2,2,0	134	75	6.67e-05	0.049792	0.737,1.0,1.0	0.219,0.0,1.0	0.506
2	996	ENSMUSG00000042439	Zfp532	chr18	+	65582726	65582809	65582288	65582398	65582896	65583006	996	5,5,4	2,1,1	1,1,2	3,4,5	158	75	9.03e-05	0.0569274	0.543,0.704,0.655	0.137,0.106,0.16	0.5
42	22258	ENSMUSG00000036353	P2ry12	chr3	-	59220218	59220283	59219933	59220096	59262773	59262871	22258	3,6,16	0,1,0	7,2,3	3,6,1	140	75	8.63e-07	0.00482229	1.0,0.763,1.0	0.556,0.152,0.616	0.48
29	13251	ENSMUSG00000032355	Mlip	chr9	-	77190323	77190383	77181351	77181396	77190671	77190737	13251	2,3,0	0,0,1	1,1,2	3,4,2	135	75	0.000193961	0.0903024	1.0,1.0,0.0	0.156,0.122,0.357	0.455
79	39587	ENSMUSG00000021792	Prxl2a	chr14	-	41005640	41005721	41004040	41004203	41006797	41006920	39587	1,1,4	0,0,1	0,1,1	2,0,1	156	75	0.000138658	0.0755611	1.0,1.0,0.658	0.0,1.0,0.325	0.444
32	15173	ENSMUSG00000066235	Pomgnt2	chr9	-	121984099	121984156	121981605	121983823	121994844	121994950	15173	4,2,6	2,1,1	1,1,0	3,1,2	132	75	3.99e-05	0.0342081	0.532,0.532,0.773	0.159,0.362,0.0	0.439
85	42607	ENSMUSG00000029797	Sspo	chr6	+	48500370	48500521	48498643	48498774	48501076	48501099	42607	5,2,1	0,1,0	3,2,1	1,1,1	226	75	9.78e-05	0.0597779	1.0,0.399,1.0	0.499,0.399,0.249	0.417
71	34570	ENSMUSG00000110206	Flt3l	chr7	-	45131666	45131740	45131374	45131566	45132068	45132137	34570	3,2,4	2,0,0	1,1,0	0,2,2	149	75	7.91e-06	0.013863	0.43,1.0,1.0	1.0,0.201,0.0	0.41
66	31595	ENSMUSG00000051435	Fhad1	chr4	-	141957574	141957682	141955292	141955376	141963412	141963517	31595	3,1,4	1,0,0	1,2,1	2,0,2	183	75	0.000199299	0.0903024	0.551,1.0,1.0	0.17,1.0,0.17	0.404
43	22259	ENSMUSG00000036353	P2ry12	chr3	-	59227450	59227581	59219933	59220096	59262773	59262831	22259	10,4,4	0,1,0	9,13,4	3,6,1	206	75	1.96e-05	0.0229464	1.0,0.593,1.0	0.522,0.441,0.593	0.346
15	9034	ENSMUSG00000029376	Mthfd2l	chr5	+	91000493	91000619	90974322	90974415	91020151	91021368	9034	38,16,35	1,0,0	34,20,9	4,2,3	201	75	9.91e-06	0.0148075	0.934,1.0,1.0	0.76,0.789,0.528	0.286
83	41219	ENSMUSG00000043251	Exoc3l	chr8	-	105293061	105293179	105292851	105292977	105293251	105293861	41219	31,25,28	2,0,0	17,10,28	6,0,8	193	75	4.62e-05	0.0380312	0.858,1.0,1.0	0.524,1.0,0.576	0.253
22	11424	ENSMUSG00000111375	Btbd8	chr5	+	107496735	107496873	107495870	107496053	107497720	107497850	11424	41,26,24	0,0,0	32,28,23	0,3,6	213	75	9.42e-06	0.0146093	1.0,1.0,1.0	1.0,0.767,0.574	0.22
62	29676	ENSMUSG00000059273	Zc3h4	chr7	+	16402454	16402516	16400909	16401041	16416772	16416992	29676	7,6,1	11,7,6	1,0,0	25,6,9	137	75	9.73e-07	0.00482229	0.258,0.319,0.084	0.021,0.0,0.0	0.213
86	43821	ENSMUSG00000074415	Mir100hg	chr9	+	41393377	41393417	41393193	41393299	41402123	41402263	43821	2,3,5	6,5,6	0,1,0	7,3,2	115	75	8.86e-05	0.0569274	0.179,0.281,0.352	0.0,0.179,0.0	0.211
27	12397	ENSMUSG00000037773	Pced1a	chr2	-	130422465	130422704	130422224	130422375	130422812	130422892	12397	77,45,63	0,0,2	52,62,43	4,3,5	314	75	2.97e-05	0.0273116	1.0,1.0,0.883	0.756,0.832,0.673	0.207
1	271	ENSMUSG00000094707	A830019P07Rik	chr19	-	35838759	35838976	35836468	35836613	35841273	35841329	271	2,2,9	2,3,5	0,2,1	9,7,6	292	75	9.32e-05	0.0578124	0.204,0.146,0.316	0.0,0.068,0.041	0.186
55	26647	ENSMUSG00000065954	Tacc1	chr8	-	25200090	25200206	25177933	25177994	25240793	25240901	26647	47,42,40	0,1,0	44,37,20	3,2,4	191	75	4.29e-05	0.0360139	1.0,0.943,1.0	0.852,0.879,0.663	0.183
75	37394	ENSMUSG00000019817	Plagl1	chr10	+	13091774	13091812	13090831	13091024	13105854	13105893	37394	3,2,4	8,8,5	0,0,1	6,2,4	113	75	0.000151266	0.0798064	0.199,0.142,0.347	0.0,0.0,0.142	0.182
37	19196	ENSMUSG00000055897	Ppp4r1l-ps	chr2	-	173600765	173601042	173597132	173597187	173608732	173608818	19196	3,4,6	7,9,4	1,0,0	4,7,5	352	75	0.000141645	0.0761597	0.084,0.087,0.242	0.051,0.0,0.0	0.121
68	33390	ENSMUSG00000028476	Reck	chr4	+	43930575	43930752	43930192	43930315	43930888	43931060	33390	4,2,8	10,8,10	0,0,2	12,14,15	252	75	2.92e-05	0.0273116	0.106,0.069,0.192	0.0,0.0,0.038	0.11
52	25818	ENSMUSG00000050471	Fam118b	chr9	-	35244613	35244706	35235230	35235483	35267722	35267780	25818	65,57,52	6,4,2	79,48,52	2,0,0	168	75	0.000135985	0.0751199	0.829,0.864,0.921	0.946,1.0,1.0	-0.111
82	41141	ENSMUSG00000055707	Klhl26	chr8	-	70455465	70455648	70450267	70453019	70476849	70476905	41141	183,161,96	12,5,6	152104101	2,1,0	258	75	6.43e-06	0.0134455	0.816,0.903,0.823	0.957,0.968,1.0	-0.128
12	7981	ENSMUSG00000000148	Brat1	chr5	+	140714292	140714384	140713052	140713172	140714566	140714685	7981	44,54,40	2,5,5	57,29,39	2,0,0	167	75	0.000152385	0.0798064	0.908,0.829,0.782	0.928,1.0,1.0	-0.136
10	7481	ENSMUSG00000057715	A830018L16Rik	chr1	+	11545153	11545282	11518577	11518709	11562962	11562991	7481	44,43,54	6,4,1	44,30,25	1,0,0	204	75	6.34e-05	0.0482651	0.729,0.798,0.952	0.942,1.0,1.0	-0.154
34	15568	ENSMUSG00000059939	9430015G10Rik	chr4	+	156121932	156122028	156119163	156119239	156122350	156122416	15568	29,34,21	5,3,1	33,19,26	0,0,1	171	75	8.25e-05	0.0554073	0.718,0.833,0.902	1.0,1.0,0.919	-0.155
51	25025	ENSMUSG00000026110	Mgat4a	chr1	-	37466536	37466583	37462891	37462967	37490259	37490393	25025	15,18,36	4,1,4	24,19,22	1,0,0	122	75	0.000105328	0.0633947	0.697,0.917,0.847	0.937,1.0,1.0	-0.159
24	11657	ENSMUSG00000038047	Haus6	chr4	-	86595362	86595556	86594740	86594867	86599258	86599429	11657	37,56,50	2,7,2	52,46,42	0,0,1	269	75	1.58e-05	0.0206249	0.838,0.69,0.875	1.0,1.0,0.921	-0.173
20	10716	ENSMUSG00000007812	Zfp655	chr5	+	145235736	145235863	145233440	145233602	145237049	145237282	10716	33,17,16	5,2,0	26,14,28	0,0,0	202	75	0.000194953	0.0903024	0.71,0.759,1.0	1.0,1.0,1.0	-0.177
6	4501	ENSMUSG00000024921	Smarca2	chr19	+	26749851	26749947	26748250	26748298	26751823	26752041	4501	44,20,42	5,4,3	48,31,14	2,0,0	171	75	0.000132173	0.0740281	0.794,0.687,0.86	0.913,1.0,1.0	-0.191
59	28704	ENSMUSG00000094786	Gm14403	chr2	+	177507242	177507303	177506908	177507035	177508453	177509471	28704	33,18,19	4,1,6	36,10,4	1,0,0	136	75	3.7e-05	0.0324281	0.82,0.908,0.636	0.952,1.0,1.0	-0.196
67	32928	ENSMUSG00000097960	A330074K22Rik	chr8	-	120224524	120224655	120204433	120206485	120227924	120228230	32928	34,29,33	3,3,4	44,24,22	1,0,0	206	75	3.05e-05	0.0273116	0.805,0.779,0.75	0.941,1.0,1.0	-0.202
38	20771	ENSMUSG00000071342	Lsmem1	chr12	-	40180645	40180774	40176385	40177228	40185288	40185420	20771	16,13,9	0,2,5	8,13,8	1,0,0	204	75	0.000169802	0.085593	1.0,0.705,0.398	0.746,1.0,1.0	-0.214
56	26952	ENSMUSG00000033705	Stard9	chr2	+	120692679	120692870	120688912	120689016	120693330	120693805	26952	36,22,28	0,5,2	35,9,12	0,0,0	266	75	0.000175173	0.0872104	1.0,0.554,0.798	1.0,1.0,1.0	-0.216
9	7386	ENSMUSG00000034243	Golgb1	chr16	+	36885010	36885188	36875139	36875263	36887238	36887403	7386	29,19,11	2,4,1	15,25,18	1,0,0	253	75	0.000191559	0.0903024	0.811,0.585,0.765	0.816,1.0,1.0	-0.218
19	10714	ENSMUSG00000007812	Zfp655	chr5	+	145235305	145235391	145233440	145233602	145237049	145237848	10714	18,11,8	5,2,0	18,7,8	0,0,0	161	75	7.65e-05	0.05404	0.626,0.719,1.0	1.0,1.0,1.0	-0.218
78	39474	ENSMUSG00000040287	Stac3	chr10	+	127507945	127507997	127507698	127507784	127508080	127508218	39474	7,7,9	1,1,5	6,4,1	1,0,0	127	75	2.81e-05	0.0273116	0.805,0.805,0.515	0.78,1.0,1.0	-0.218
18	10655	ENSMUSG00000045349	Sh2d5	chr4	+	138253830	138253958	138253611	138253689	138254272	138254353	10655	55,29,12	0,5,3	48,13,16	1,0,0	203	75	0.000198579	0.0903024	1.0,0.682,0.596	0.947,1.0,1.0	-0.223
72	35800	ENSMUSG00000032119	Hinfp	chr9	-	44304781	44304848	44302409	44302587	44305615	44305646	35800	0,0,0	7,7,3	2,1,4	5,3,4	142	75	0.000221232	0.0969717	0.0,0.0,0.0	0.174,0.15,0.346	-0.223
7	4539	ENSMUSG00000022391	Rangap1	chr15	-	81726073	81726282	81724485	81724632	81729216	81729399	4539	0,1,0	14,4,13	3,8,1	17,2,1	284	75	0.000202267	0.0906292	0.0,0.062,0.0	0.045,0.514,0.209	-0.235
8	5199	ENSMUSG00000022197	Pdzd2	chr15	-	12382598	12382743	12372446	12376380	12385160	12385948	5199	29,14,27	3,3,2	32,27,26	0,0,0	220	75	5.44e-06	0.0121784	0.767,0.614,0.822	1.0,1.0,1.0	-0.266
28	12650	ENSMUSG00000085558	4930412C18Rik	chr4	+	9776036	9776197	9770650	9770821	9782625	9782739	12650	5,8,10	1,2,5	16,2,3	0,1,0	236	75	7.1e-05	0.0520282	0.614,0.56,0.389	1.0,0.389,1.0	-0.275
46	24794	ENSMUSG00000097881	Celrr	chr1	+	121099038	121099087	121087404	121087556	121119857	121120956	24794	3,10,6	4,2,4	6,8,1	0,0,1	124	75	7.77e-05	0.05404	0.312,0.752,0.476	1.0,1.0,0.377	-0.279
54	26189	ENSMUSG00000054715	Zscan22	chr7	+	12903600	12904085	12897840	12897877	12906233	12907537	26189	19,33,24	4,2,0	28,17,17	0,0,0	560	75	0.000117052	0.0677292	0.389,0.688,1.0	1.0,1.0,1.0	-0.308
69	33394	ENSMUSG00000024937	Ehbp1l1	chr19	-	5720971	5721007	5720808	5720877	5721441	5721584	33394	0,0,1	11,3,8	3,4,1	2,4,4	111	75	1.97e-05	0.0229464	0.0,0.0,0.078	0.503,0.403,0.145	-0.324
21	10861	ENSMUSG00000041718	Alg13	chrX	+	144364935	144364975	144363864	144364107	144367898	144367939	10861	11,3,6	3,5,0	17,12,7	0,0,0	115	75	2.62e-05	0.0264003	0.705,0.281,1.0	1.0,1.0,1.0	-0.338
4	3473	ENSMUSG00000071550	Cfap44	chr16	+	44435438	44435569	44433643	44433806	44437126	44437323	3473	2,5,5	5,1,2	4,3,1	0,0,1	206	75	0.000117568	0.0677292	0.127,0.645,0.476	1.0,1.0,0.267	-0.34
48	24799	ENSMUSG00000097881	Celrr	chr1	+	121117308	121117465	121087404	121087556	121119857	121120956	24799	17,6,16	4,2,4	13,7,7	0,0,1	232	75	1.51e-05	0.0206249	0.579,0.492,0.564	1.0,1.0,0.694	-0.353
80	39713	ENSMUSG00000023235	Ccl25	chr8	+	4349771	4349894	4327756	4327850	4353882	4354000	39713	8,5,5	1,2,5	4,3,4	1,0,0	198	75	5.84e-05	0.0453111	0.752,0.486,0.275	0.602,1.0,1.0	-0.363
5	4335	ENSMUSG00000044250	Pced1b	chr15	+	97373955	97374149	97361199	97361335	97384024	97385680	4335	9,6,4	5,0,1	13,2,1	0,0,0	269	75	0.00018996	0.0903024	0.334,1.0,0.527	1.0,1.0,1.0	-0.38
57	28340	ENSMUSG00000017670	Elmo2	chr2	-	165303665	165303701	165298619	165298742	165304899	165304978	28340	3,3,5	2,1,4	4,8,7	0,0,1	111	75	1.42e-05	0.0204947	0.503,0.67,0.458	1.0,1.0,0.825	-0.398
39	21298	ENSMUSG00000041144	Dnah7b	chr1	+	46085554	46085702	46083704	46083813	46097997	46098085	21298	8,10,10	4,1,5	8,10,9	0,1,0	223	75	7.39e-06	0.0135374	0.402,0.771,0.402	1.0,0.771,1.0	-0.399
40	22047	ENSMUSG00000056608	Chd9	chr8	+	90871370	90871602	90849666	90849759	90874203	90874794	22047	9,10,8	2,4,2	4,10,6	0,0,1	307	75	2.55e-05	0.0263484	0.524,0.379,0.494	1.0,1.0,0.594	-0.399
47	24796	ENSMUSG00000097881	Celrr	chr1	+	121113757	121113861	121087470	121087556	121119857	121120956	24796	6,5,6	4,2,4	4,4,3	0,0,1	179	75	1.99e-05	0.0229464	0.386,0.512,0.386	1.0,1.0,0.557	-0.424
50	25024	ENSMUSG00000026110	Mgat4a	chr1	-	37466536	37466579	37462912	37462967	37490259	37490393	25024	1,3,3	4,1,4	1,2,4	1,0,0	118	75	2.32e-05	0.0260388	0.137,0.656,0.323	0.389,1.0,1.0	-0.424
74	36490	ENSMUSG00000058966	Fam57b	chr7	+	126818293	126818393	126817188	126817311	126819823	126819954	36490	0,0,1	1,2,0	3,1,2	0,1,0	175	75	2.31e-06	0.00715431	0.0,0.0,1.0	1.0,0.3,1.0	-0.433
87	45301	ENSMUSG00000042787	Exog	chr9	+	119445286	119445321	119444959	119445150	119445687	119445801	45301	1,0,1	1,1,1	2,3,2	1,0,1	110	75	0.000158363	0.0818737	0.405,0.0,0.405	0.577,1.0,0.577	-0.448
70	33883	ENSMUSG00000040843	Tiprl	chr1	-	165229050	165229165	165228267	165228442	165236729	165236996	33883	2,4,3	2,3,0	5,2,2	0,0,0	190	75	0.00018339	0.0896899	0.283,0.345,1.0	1.0,1.0,1.0	-0.457
13	8080	ENSMUSG00000025006	Sorbs1	chr19	-	40376983	40377016	40373475	40373617	40377653	40377886	8080	8,2,6	7,3,2	7,5,3	1,0,0	108	75	3.16e-06	0.00849032	0.442,0.316,0.676	0.829,1.0,1.0	-0.465
84	41491	ENSMUSG00000006589	Aprt	chr8	-	122575880	122576006	122575401	122575535	122576118	122576231	41491	6,5,1	1,3,4	6,6,4	0,0,1	201	75	7e-06	0.0134455	0.691,0.383,0.085	1.0,1.0,0.599	-0.48
3	2800	ENSMUSG00000024186	Rgs11	chr17	+	26203295	26203392	26202957	26203041	26203461	26203512	2800	8,4,1	5,3,2	6,2,5	1,0,1	172	75	0.000229284	0.0990306	0.411,0.368,0.179	0.723,1.0,0.686	-0.484
49	24832	ENSMUSG00000094002	Gm9866	chr12	-	27153316	27153605	27142574	27142718	27160229	27160311	24832	12,7,10	2,4,1	17,4,15	0,0,0	364	75	5.31e-08	0.000697779	0.553,0.265,0.673	1.0,1.0,1.0	-0.503
35	17804	ENSMUSG00000030304	Ergic2	chr6	-	148190918	148191023	148189499	148189584	148195194	148195290	17804	7,2,3	2,1,2	10,10,5	0,0,0	180	75	0.000120914	0.0686757	0.593,0.455,0.385	1.0,1.0,1.0	-0.522
73	36017	ENSMUSG00000039116	Adgrg6	chr10	-	14407865	14407911	14402582	14405438	14409672	14409825	36017	2,0,0	3,2,1	5,8,2	1,1,3	121	75	5.42e-05	0.0428219	0.292,0.0,0.0	0.756,0.832,0.292	-0.529
16	9361	ENSMUSG00000037795	N4bp2	chr5	+	65786105	65786361	65775584	65775663	65790017	65791170	9361	9,11,9	2,2,4	13,8,11	0,0,0	331	75	4.25e-09	0.000171404	0.505,0.555,0.338	1.0,1.0,1.0	-0.534
77	38573	ENSMUSG00000066406	Akap13	chr7	+	75683393	75683459	75677105	75677479	75685116	75685309	38573	4,2,7	9,3,4	7,6,4	2,0,0	141	75	6.92e-06	0.0134455	0.191,0.262,0.482	0.651,1.0,1.0	-0.572
53	25943	ENSMUSG00000028273	Pdlim5	chr3	-	142284796	142284916	142282968	142283112	142303942	142303979	25943	1,1,3	3,1,3	4,2,5	0,1,0	195	75	1.52e-06	0.00558451	0.114,0.278,0.278	1.0,0.435,1.0	-0.588
58	28371	ENSMUSG00000006800	Sulf2	chr2	-	166141713	166141766	166132587	166132854	166154677	166154806	28371	1,1,1	3,1,1	4,1,1	1,0,0	128	75	1.08e-06	0.00482229	0.163,0.369,0.369	0.701,1.0,1.0	-0.6
14	8543	ENSMUSG00000048997	Atxn7l2	chr3	-	108209588	108209717	108208975	108209095	108210344	108210468	8543	0,1,9	3,3,2	4,6,1	1,0,0	204	75	3.08e-06	0.00849032	0.0,0.109,0.623	0.595,1.0,1.0	-0.621
17	9362	ENSMUSG00000037795	N4bp2	chr5	+	65788052	65788141	65775584	65775663	65790017	65791170	9362	11,0,6	2,2,4	9,11,2	0,0,0	164	75	4.06e-08	0.000697779	0.716,0.0,0.407	1.0,1.0,1.0	-0.626
76	38572	ENSMUSG00000066406	Akap13	chr7	+	75679819	75679873	75677105	75677479	75685116	75685309	38572	2,2,2	9,3,4	4,2,1	2,0,0	129	75	0.000108268	0.0642062	0.114,0.279,0.225	0.538,1.0,1.0	-0.64
65	31051	ENSMUSG00000028358	Zfp618	chr4	+	63086530	63086626	63079839	63080096	63089365	63089443	31051	2,3,2	2,2,2	1,4,1	0,0,0	171	75	1.14e-07	0.000923094	0.305,0.397,0.305	1.0,1.0,1.0	-0.664
30	13290	ENSMUSG00000027957	Slc35a3	chr3	-	116695588	116695756	116694429	116694634	116711682	116711842	13290	0,1,3	4,4,3	2,2,4	1,0,0	243	75	1.29e-06	0.00522169	0.0,0.072,0.236	0.382,1.0,1.0	-0.691
45	23606	ENSMUSG00000026189	Pecr	chr1	-	72275652	72275802	72274885	72274967	72277286	72277420	23606	6,1,1	3,1,1	2,1,1	0,0,0	225	75	1.93e-06	0.00649375	0.4,0.25,0.25	1.0,1.0,1.0	-0.7
11	7703	ENSMUSG00000028459	Cd72	chr4	-	43453640	43453712	43453082	43453172	43454241	43454349	7703	0,4,0	1,2,1	1,2,1	0,0,0	147	75	4.97e-05	0.0401206	0.0,0.505,0.0	1.0,1.0,1.0	-0.832

## Sheet: 122099-154Q-12
	ID	GeneID	geneSymbol	chr	strand	exonStart_0base	exonEnd	upstreamES	upstreamEE	downstreamES	downstreamEE	ID.1	IJC_SAMPLE_1	SJC_SAMPLE_1	IJC_SAMPLE_2	SJC_SAMPLE_2	IncFormLen	SkipFormLen	PValue	FDR	154Q	WT	IncLevelDifference
126	42000	ENSMUSG00000086742	Gm16201	chr7	+	139951865	139951952	139950737	139950884	139975304	139975410	42000	1,4,1	0,0,0	2,0,0	2,1,1	162	75	1.67e-07	0.000402147	1.0,1.0,1.0	0.316,0.0,0.0	0.895
13	6230	ENSMUSG00000021098	4930447C04Rik	chr12	-	72902412	72902489	72898709	72898795	72903215	72903334	6230	1,1,3	0,0,0	1,1,0	1,3,1	152	75	1.52e-09	1.1e-05	1.0,1.0,1.0	0.33,0.141,0.0	0.843
106	33643	ENSMUSG00000097462	9530026P05Rik	chr6	+	93254713	93254897	93238169	93238344	93270952	93271143	33643	4,2,1	0,0,0	5,0,4	2,1,2	259	75	2.72e-06	0.00347772	1.0,1.0,1.0	0.42,0.0,0.367	0.738
75	24740	ENSMUSG00000086629	2810403D21Rik	chrX	+	108871471	108871598	108836228	108836355	108874267	108874770	24740	2,3,2	0,0,0	1,0,0	0,1,2	202	75	1.15e-06	0.00192123	1.0,1.0,1.0	1.0,0.0,0.0	0.667
40	13377	ENSMUSG00000006315	Tmem147	chr7	-	30728656	30728741	30728204	30728289	30729201	30729271	13377	10,7,8	2,1,0	2,1,0	2,2,5	160	75	9.85e-08	0.00026705	0.701,0.766,1.0	0.319,0.19,0.0	0.653
10	4559	ENSMUSG00000044250	Pced1b	chr15	+	97373955	97374149	97361199	97361335	97384024	97385680	4559	11,8,7	0,0,0	5,15,2	3,2,3	269	75	2.04e-09	1.27e-05	1.0,1.0,1.0	0.317,0.676,0.157	0.617
5	2707	ENSMUSG00000091586	Cyp4f17	chr17	+	32528275	32528358	32528046	32528111	32528716	32528894	2707	20,11,12	0,0,3	9,3,1	5,3,4	158	75	4.73e-06	0.00512764	1.0,1.0,0.655	0.461,0.322,0.106	0.589
120	40577	ENSMUSG00000019944	Rhobtb1	chr10	+	69261186	69261245	69249624	69249728	69266186	69266372	40577	2,2,4	1,0,0	2,2,0	2,1,2	134	75	5.84e-06	0.00576422	0.528,1.0,1.0	0.359,0.528,0.0	0.547
76	24742	ENSMUSG00000086629	2810403D21Rik	chrX	+	108871471	108871598	108836228	108836355	108901463	108901555	24742	2,3,2	1,0,1	1,0,0	1,1,1	202	75	5.34e-06	0.00539235	0.426,1.0,0.426	0.271,0.0,0.0	0.527
150	48401	ENSMUSG00000049811	Fam161a	chr11	+	23021493	23021661	23019999	23021133	23023429	23023529	48401	11,25,8	1,0,0	15,6,5	1,9,6	243	75	4.49e-07	0.000847932	0.772,1.0,1.0	0.822,0.171,0.205	0.525
102	32670	ENSMUSG00000042425	Frmpd3	chrX	+	140365728	140365831	140362144	140362299	140368818	140368864	32670	3,7,4	0,1,1	8,2,1	11,2,1	178	75	2.33e-05	0.0168416	1.0,0.747,0.628	0.235,0.296,0.296	0.516
86	27546	ENSMUSG00000091474	2610021A01Rik	chr7	+	41601747	41601815	41599284	41599400	41602877	41602997	27546	1,2,1	1,0,0	1,0,2	1,2,1	143	75	2.59e-05	0.0172978	0.344,1.0,1.0	0.344,0.0,0.512	0.496
147	47965	ENSMUSG00000032489	Kif9	chr9	+	110477998	110478241	110476993	110477114	110483060	110483158	47965	2,17,5	0,0,0	7,10,5	1,4,1	318	75	1.47e-06	0.00219295	1.0,1.0,1.0	0.623,0.371,0.541	0.488
52	17322	ENSMUSG00000027287	Snap23	chr2	+	120569282	120569382	120568048	120568205	120584268	120584365	17322	4,5,1	0,1,0	2,0,1	2,2,0	175	75	1.59e-05	0.0123006	1.0,0.682,1.0	0.3,0.0,1.0	0.461
127	42414	ENSMUSG00000021280	Exoc3l4	chr12	+	111417661	111417754	111417475	111417520	111418759	111418864	42414	3,2,5	0,1,1	1,3,2	2,2,3	168	75	0.000292849	0.0734433	1.0,0.472,0.691	0.182,0.401,0.229	0.45
107	34525	ENSMUSG00000097166	9330179D12Rik	chr6	+	127185368	127185574	127149388	127149563	127211499	127212119	34525	6,7,2	1,0,0	6,5,6	4,2,1	281	75	2.37e-05	0.0168782	0.616,1.0,1.0	0.286,0.4,0.616	0.438
38	12493	ENSMUSG00000066442	Mthfs	chr9	+	89226170	89226387	89215208	89215470	89235671	89235744	12493	8,3,2	0,2,0	4,0,0	0,2,1	292	75	0.000236729	0.065018	1.0,0.278,1.0	1.0,0.0,0.0	0.426
73	23862	ENSMUSG00000114317	Gm49873	chr14	+	43098052	43098154	43089628	43089784	43109085	43109217	23862	3,3,5	0,1,0	1,4,0	1,0,5	177	75	8.6e-05	0.0365837	1.0,0.56,1.0	0.298,1.0,0.0	0.421
153	50320	ENSMUSG00000085434	Gm11725	chr11	+	117871778	117871895	117871249	117871433	117872094	117872203	50320	6,10,7	1,0,1	3,6,4	2,2,4	192	75	6.69e-05	0.0315508	0.701,1.0,0.732	0.369,0.54,0.281	0.414
133	45089	ENSMUSG00000013878	Rnf170	chr8	+	26138868	26138979	26135628	26135702	26140810	26141078	45089	4,7,8	0,1,0	5,5,5	2,1,4	186	75	2.67e-06	0.00347772	1.0,0.738,1.0	0.502,0.668,0.335	0.411
62	20732	ENSMUSG00000027845	Dclre1b	chr3	-	103808071	103808098	103807393	103807576	103808899	103809192	20732	6,6,7	0,2,0	4,10,2	4,3,2	102	75	0.000238415	0.0650692	1.0,0.688,1.0	0.424,0.71,0.424	0.377
136	45927	ENSMUSG00000073424	Cyp4f15	chr17	+	32692415	32692469	32690643	32690788	32692557	32692685	45927	6,5,3	0,1,0	2,6,5	3,2,1	129	75	2.9e-05	0.0187852	1.0,0.744,1.0	0.279,0.636,0.744	0.362
113	37513	ENSMUSG00000107638	Gm30524	chr6	+	141042028	141042163	140963102	140963270	141042293	141042434	37513	10,18,16	1,0,0	9,6,14	3,3,1	210	75	3.69e-06	0.00432217	0.781,1.0,1.0	0.517,0.417,0.833	0.338
149	48400	ENSMUSG00000049811	Fam161a	chr11	+	23013538	23013647	23008464	23008626	23015658	23015884	48400	1,2,3	1,0,0	3,2,2	1,1,2	184	75	0.000186667	0.0554823	0.29,1.0,1.0	0.55,0.449,0.29	0.334
148	48037	ENSMUSG00000097223	Gm2449	chr9	-	119893067	119893186	119888533	119888602	119893584	119893647	48037	3,11,2	0,1,1	1,1,0	1,0,3	194	75	1.19e-05	0.00981561	1.0,0.81,0.436	0.279,1.0,0.0	0.322
130	42765	ENSMUSG00000031561	Tenm3	chr8	-	48646257	48646536	48417007	48417245	48674409	48674684	42765	9,5,7	0,0,0	20,12,8	5,0,1	354	75	0.000259993	0.0679664	1.0,1.0,1.0	0.459,1.0,0.629	0.304
1	1085	ENSMUSG00000032688	Malt1	chr18	+	65456756	65456835	65453674	65453704	65458168	65458372	1085	22,20,13	0,0,0	10,6,11	3,1,2	154	75	9.31e-05	0.037203	1.0,1.0,1.0	0.619,0.745,0.728	0.303
121	41037	ENSMUSG00000044071	Tafa2	chr10	+	123430711	123430923	123264075	123265541	123593493	123593600	41037	11,9,9	0,1,0	53,16,18	13,2,3	287	75	1.46e-05	0.0115567	1.0,0.702,1.0	0.516,0.676,0.611	0.3
24	9330	ENSMUSG00000063889	Crem	chr18	-	3299161	3299308	3276693	3276729	3325360	3325474	9330	9,8,7	0,1,0	12,8,9	2,2,2	222	75	0.000153709	0.0486877	1.0,0.73,1.0	0.67,0.575,0.603	0.294
65	21972	ENSMUSG00000035184	Fam124a	chr14	+	62587152	62587886	62564487	62564519	62605872	62608486	21972	202208141	2,0,4	135,84,126	9,7,5	809	75	5.65e-05	0.0295559	0.904,1.0,0.766	0.582,0.527,0.7	0.287
25	9851	ENSMUSG00000000296	Tpd52l1	chr10	-	31341139	31341178	31332626	31332969	31343011	31343026	9851	4,4,9	0,0,1	31,9,15	10,6,2	114	75	2.74e-05	0.0180434	1.0,1.0,0.856	0.671,0.497,0.831	0.286
84	27028	ENSMUSG00000085218	BB218582	chr2	-	106644058	106644169	106643700	106643875	106646342	106646478	27028	2,4,2	2,2,2	0,1,0	1,2,3	186	75	0.000160848	0.0495812	0.287,0.446,0.287	0.0,0.168,0.0	0.284
103	33399	ENSMUSG00000029298	Gbp9	chr5	-	105081650	105081753	105081129	105081323	105082703	105082763	33399	22,18,9	0,0,0	18,16,7	1,4,1	178	75	0.000426601	0.0911938	1.0,1.0,1.0	0.884,0.628,0.747	0.247
49	15643	ENSMUSG00000039382	Wdr45	chrX	+	7723314	7723357	7722361	7722378	7723564	7723753	15643	3,4,1	13,3,2	0,1,0	3,6,5	118	75	0.000300379	0.0734433	0.128,0.459,0.241	0.0,0.096,0.0	0.244
91	29065	ENSMUSG00000073633	Fbxo36	chr1	+	84847879	84848078	84839852	84839968	84881091	84881200	29065	11,11,14	6,9,10	3,2,3	13,14,11	274	75	1.71e-06	0.00247964	0.334,0.251,0.277	0.059,0.038,0.069	0.232
44	14465	ENSMUSG00000086745	Tspan2os	chr3	-	102726998	102727097	102726327	102726411	102735227	102735417	14465	1,5,3	1,0,1	1,2,0	2,0,2	174	75	0.000454848	0.0953532	0.301,1.0,0.564	0.177,1.0,0.0	0.229
117	39061	ENSMUSG00000041769	Ppp2r2d	chr7	+	138860836	138860909	138846619	138846704	138865020	138865117	39061	2,4,2	5,4,6	0,0,0	11,4,4	148	75	6.01e-05	0.0303498	0.169,0.336,0.145	0.0,0.0,0.0	0.217
143	47259	ENSMUSG00000035934	Pknox2	chr9	-	36987167	36987272	36968377	36968486	37083206	37083276	47259	111,123,73	3,4,3	73,56,57	16,9,8	180	75	4.29e-07	0.000846133	0.939,0.928,0.91	0.655,0.722,0.748	0.217
37	11979	ENSMUSG00000028689	Ccdc163	chr4	+	116709239	116709273	116708508	116709094	116709437	116709619	11979	15,12,7	0,2,0	10,7,10	5,1,2	109	75	0.00036807	0.0847473	1.0,0.805,1.0	0.579,0.828,0.775	0.208
50	16548	ENSMUSG00000023764	Sfi1	chr11	-	3146161	3146292	3145240	3145322	3153431	3153498	16548	45,43,35	0,1,1	16,17,21	1,2,4	206	75	0.000452346	0.0952891	1.0,0.94,0.927	0.853,0.756,0.657	0.2
22	8617	ENSMUSG00000055078	Gabra5	chr7	-	57508497	57508557	57507978	57508138	57509739	57510009	8617	1,6,2	0,0,1	21,2,12	10,1,1	135	75	0.000281818	0.072364	1.0,1.0,0.526	0.538,0.526,0.87	0.197
99	31391	ENSMUSG00000090394	4930523C07Rik	chr1	+	160070699	160070803	160044383	160044753	160075030	160080208	31391	25,39,32	0,1,1	20,15,12	5,3,0	179	75	0.000246828	0.066128	1.0,0.942,0.931	0.626,0.677,1.0	0.19
31	10617	ENSMUSG00000041264	Uspl1	chr5	+	149187707	149187876	149184559	149184806	149188344	149188473	10617	79,92,70	42,55,47	44,25,32	62,48,52	244	75	3.38e-08	0.000133258	0.366,0.34,0.314	0.179,0.138,0.159	0.181
20	8257	ENSMUSG00000016128	Stard13	chr5	-	151073300	151073364	151062295	151063656	151092746	151092828	8257	12,50,22	0,2,0	27,21,17	2,5,2	139	75	0.000264166	0.0685018	1.0,0.931,1.0	0.879,0.694,0.821	0.179
83	26702	ENSMUSG00000034164	Emid1	chr11	-	5116476	5116630	5106906	5106969	5116879	5116924	26702	3,6,1	4,5,4	0,1,0	3,8,3	229	75	9.4e-05	0.037203	0.197,0.282,0.076	0.0,0.039,0.0	0.172
114	37699	ENSMUSG00000022708	Zbtb20	chr16	+	43508158	43508322	43462946	43462986	43569680	43569761	37699	21,35,29	21,29,19	9,8,10	36,20,17	239	75	9.68e-06	0.00840105	0.239,0.275,0.324	0.073,0.112,0.156	0.166
16	7045	ENSMUSG00000015126	Tsr3	chr17	+	25240443	25240663	25240169	25240364	25241063	25241257	7045	170232143	7,6,3	146122103	12,10,12	295	75	0.00013747	0.0464643	0.861,0.908,0.924	0.756,0.756,0.686	0.165
118	40226	ENSMUSG00000025538	Sumf2	chr5	+	129849900	129850057	129846985	129847086	129852873	129852985	40226	98,139,99	2,1,3	81,50,79	3,6,10	232	75	0.000127074	0.0452	0.941,0.978,0.914	0.897,0.729,0.719	0.163
144	47810	ENSMUSG00000029778	Adcyap1r1	chr6	+	55491226	55491310	55484941	55485033	55494076	55494206	47810	196159147	99174103	143,48,72	161102117	159	75	0.000163588	0.0499922	0.483,0.301,0.402	0.295,0.182,0.225	0.161
51	17101	ENSMUSG00000032599	Ip6k2	chr9	+	108796540	108796572	108796063	108796396	108797283	108797693	17101	3,5,1	8,14,10	0,0,0	15,7,12	107	75	4.27e-05	0.024354	0.208,0.2,0.066	0.0,0.0,0.0	0.158
41	13539	ENSMUSG00000021115	Vrk1	chr12	+	106071569	106071641	106070524	106070615	106073618	106073678	13539	8,2,4	16,12,5	2,0,0	8,7,9	147	75	0.000265199	0.0685018	0.203,0.078,0.29	0.113,0.0,0.0	0.153
7	3132	ENSMUSG00000078546	Zfp995	chr17	-	21892580	21892822	21887310	21887358	21908048	21908196	3132	7,12,5	9,10,10	0,0,2	13,4,11	317	75	1.04e-06	0.00181298	0.155,0.221,0.106	0.0,0.0,0.041	0.147
30	10616	ENSMUSG00000041264	Uspl1	chr5	+	149187707	149187834	149184666	149184806	149188344	149188473	10616	46,57,40	42,55,47	25,15,22	62,48,52	202	75	1.79e-06	0.00248928	0.289,0.278,0.24	0.13,0.104,0.136	0.146
145	47812	ENSMUSG00000029778	Adcyap1r1	chr6	+	55491229	55491310	55484941	55485033	55494076	55494206	47812	128,101,91	99174103	85,23,53	161102117	156	75	7.17e-05	0.0331133	0.383,0.218,0.298	0.202,0.098,0.179	0.14
139	45964	ENSMUSG00000045095	Magi1	chr6	-	93694007	93694211	93686781	93686875	93697193	93697487	45964	327375256	11,11,7	298142159	24,9,15	279	75	8.28e-05	0.0365837	0.889,0.902,0.908	0.769,0.809,0.74	0.127
77	25695	ENSMUSG00000026842	Abl1	chr2	+	31695748	31695892	31688536	31689942	31778333	31778507	25695	18,23,23	26,37,25	8,7,2	24,26,14	219	75	0.000437383	0.0930404	0.192,0.176,0.24	0.102,0.084,0.047	0.125
137	45962	ENSMUSG00000045095	Magi1	chr6	-	93694007	93694175	93686781	93686875	93697193	93697487	45962	242289199	11,11,7	221117141	24,9,15	243	75	0.000202412	0.0589509	0.872,0.89,0.898	0.74,0.8,0.744	0.125
138	45963	ENSMUSG00000045095	Magi1	chr6	-	93694007	93694208	93686781	93686875	93697193	93697487	45963	293337230	11,11,7	262142155	24,9,15	276	75	0.000167997	0.0509805	0.879,0.893,0.899	0.748,0.811,0.737	0.125
34	10952	ENSMUSG00000021375	Kif13a	chr13	-	46760662	46760767	46752080	46752872	46761272	46761424	10952	24,37,25	45,57,30	9,11,14	62,37,45	180	75	1.64e-05	0.0125136	0.182,0.213,0.258	0.057,0.11,0.115	0.124
48	15300	ENSMUSG00000061130	Ppm1b	chr17	+	85015408	85015435	85005508	85005566	85023031	85023079	15300	78,142,71	6,3,3	67,75,52	16,7,9	102	75	3.49e-05	0.0208174	0.905,0.972,0.946	0.755,0.887,0.809	0.124
14	6462	ENSMUSG00000021047	Nova1	chr12	-	46713497	46713569	46694516	46700973	46720689	46720856	6462	438529389	13,26,14	275304265	62,16,29	147	75	3.87e-06	0.00441381	0.945,0.912,0.934	0.694,0.906,0.823	0.123
88	28095	ENSMUSG00000048004	Tmem196	chr12	+	120016132	120016206	120014747	120015002	120018509	120018706	28095	44,46,34	1,0,0	65,33,31	7,2,2	149	75	6.27e-05	0.0303498	0.957,1.0,1.0	0.824,0.893,0.886	0.118
32	10754	ENSMUSG00000027716	Trpc3	chr3	-	36634374	36634458	36624344	36624420	36638411	36638621	10754	232360202	130167103	203205195	172150171	159	75	5.83e-05	0.0301121	0.457,0.504,0.481	0.358,0.392,0.35	0.114
94	29545	ENSMUSG00000032966	Fkbp1a	chr2	+	151545424	151545515	151544012	151544140	151557385	151557498	29545	7,6,1	14,20,7	2,0,0	18,10,12	166	75	9.19e-05	0.037203	0.184,0.119,0.061	0.048,0.0,0.0	0.105
111	36716	ENSMUSG00000031556	Tm2d2	chr8	+	25018065	25018674	25017258	25017592	25020438	25020554	36716	317288268	1,5,5	202189197	0,0,0	684	75	5.47e-05	0.0289419	0.972,0.863,0.855	1.0,1.0,1.0	-0.103
39	13099	ENSMUSG00000024109	Nrxn1	chr17	-	90701987	90702011	90700743	90700905	90704065	90704367	13099	34,49,40	298354230	83,45,55	199142206	99	75	9.69e-09	4.67e-05	0.08,0.095,0.116	0.24,0.194,0.168	-0.104
128	42495	ENSMUSG00000015968	Cacna1d	chr14	-	30082951	30082996	30082410	30082539	30089821	30089905	42495	40,39,31	1,2,7	25,21,18	1,0,0	120	75	0.000398713	0.0880813	0.962,0.924,0.735	0.94,1.0,1.0	-0.106
21	8446	ENSMUSG00000029560	Snx8	chr5	-	140353432	140353513	140353034	140353195	140355959	140356081	8446	75,84,68	6,9,1	63,43,44	1,0,0	156	75	1.79e-05	0.0133855	0.857,0.818,0.97	0.968,1.0,1.0	-0.108
95	29837	ENSMUSG00000027624	Epb41l1	chr2	+	156521237	156523160	156514027	156514210	156524880	156525288	29837	294633782348	397504349	512429203312	336245320	1998	75	3.29e-09	1.78e-05	0.218,0.201,0.202	0.364,0.309,0.28	-0.111
17	7446	ENSMUSG00000026153	Fam135a	chr1	-	24086519	24086611	24067898	24067978	24100060	24100194	7446	58,78,47	8,1,3	44,37,48	1,0,0	167	75	9.82e-05	0.0380288	0.765,0.972,0.876	0.952,1.0,1.0	-0.113
64	21817	ENSMUSG00000031109	Enox2	chrX	-	49168640	49168784	49080616	49080751	49286844	49286904	21817	47,51,44	2,3,4	57,31,21	0,0,1	219	75	0.000299843	0.0734433	0.889,0.853,0.79	1.0,1.0,0.878	-0.115
9	3832	ENSMUSG00000034681	Rnps1	chr17	+	24415040	24415162	24414650	24414734	24418037	24418218	3832	356435302	91,104,68	333303273	60,36,35	197	75	0.000295325	0.0734433	0.598,0.614,0.628	0.679,0.762,0.748	-0.116
69	23403	ENSMUSG00000025909	Sntg1	chr1	-	8882160	8882214	8803916	8803970	8999185	8999249	23403	0,2,1	13,24,16	13,5,0	20,16,18	129	75	0.000258834	0.0679664	0.0,0.046,0.035	0.274,0.154,0.0	-0.116
104	33593	ENSMUSG00000042790	Rnf214	chr9	-	45899745	45900256	45898431	45898491	45904805	45904919	33593	680898576	16,25,29	724492497	7,6,8	586	75	8.29e-05	0.0365837	0.845,0.821,0.718	0.93,0.913,0.888	-0.116
54	18306	ENSMUSG00000023994	Nfya	chr17	-	48398981	48399068	48395649	48395796	48400437	48400580	18306	71,65,39	1,7,4	46,30,29	1,0,0	162	75	0.000125819	0.0451234	0.97,0.811,0.819	0.955,1.0,1.0	-0.118
123	41580	ENSMUSG00000035681	Kcnc2	chr10	+	112456928	112457032	112456342	112456535	112458489	112458654	41580	0,0,0	15,11,14	22,7,6	55,18,29	179	75	9.44e-08	0.00026705	0.0,0.0,0.0	0.144,0.14,0.08	-0.121
53	18305	ENSMUSG00000023994	Nfya	chr17	-	48398981	48399065	48395649	48395796	48400437	48400580	18305	63,65,35	1,7,4	41,36,28	1,0,0	159	75	9.67e-05	0.0378022	0.967,0.814,0.805	0.951,1.0,1.0	-0.122
87	27776	ENSMUSG00000027439	Gzf1	chr2	+	148688003	148688145	148684611	148684968	148690075	148690215	27776	53,76,45	2,5,3	61,61,47	0,1,0	217	75	0.000118004	0.0430736	0.902,0.84,0.838	1.0,0.955,1.0	-0.125
55	18307	ENSMUSG00000023994	Nfya	chr17	-	48398984	48399065	48395649	48395796	48400437	48400580	18307	35,57,25	1,7,4	15,23,18	1,0,0	156	75	0.000137086	0.0464643	0.944,0.797,0.75	0.878,1.0,1.0	-0.129
112	37243	ENSMUSG00000054728	Phactr1	chr13	+	43059570	43059777	43057178	43057346	43077654	43077976	37243	252305211	87,103,59	295160186	49,29,39	282	75	0.000118158	0.0430736	0.435,0.441,0.487	0.616,0.595,0.559	-0.136
66	22288	ENSMUSG00000040675	Mthfd1l	chr10	+	4007741	4007853	3989860	3989997	4015513	4015605	22288	42,62,32	4,5,2	28,26,22	1,0,0	187	75	0.000139878	0.0464643	0.808,0.833,0.865	0.918,1.0,1.0	-0.137
141	46059	ENSMUSG00000052516	Robo2	chr16	-	73898911	73899184	73897015	73897207	73904382	73904556	46059	26,38,14	34,38,20	51,60,42	34,23,20	348	75	0.000148161	0.0473476	0.141,0.177,0.131	0.244,0.36,0.312	-0.156
89	28636	ENSMUSG00000005501	Usp40	chr1	-	87968395	87968449	87967509	87967598	87974076	87974134	28636	17,32,12	7,1,1	20,9,13	0,0,1	129	75	0.000349652	0.081576	0.585,0.949,0.875	1.0,1.0,0.883	-0.158
23	9321	ENSMUSG00000063889	Crem	chr18	-	3276693	3276729	3273421	3273578	3287903	3288092	9321	11,23,11	1,5,1	21,9,14	0,0,0	111	75	0.000309781	0.0751002	0.881,0.757,0.881	1.0,1.0,1.0	-0.16
131	43270	ENSMUSG00000031684	Slc10a7	chr8	+	78706874	78706948	78698519	78698571	78729617	78729763	43270	34,30,21	2,7,1	20,18,19	0,0,0	149	75	1.36e-05	0.0109355	0.895,0.683,0.914	1.0,1.0,1.0	-0.169
67	22324	ENSMUSG00000072964	Bhlhb9	chrX	+	135848677	135848739	135845854	135845953	135885348	135886926	22324	25,30,22	3,6,4	8,18,20	1,0,0	137	75	2.54e-05	0.0172262	0.82,0.732,0.751	0.814,1.0,1.0	-0.17
96	30047	ENSMUSG00000006678	Pola1	chrX	-	93573107	93573232	93561869	93562019	93575778	93575878	30047	30,49,19	2,1,5	13,27,21	0,1,0	200	75	0.000391835	0.0876479	0.849,0.948,0.588	1.0,0.91,1.0	-0.175
56	20162	ENSMUSG00000027615	Hps3	chr3	-	20019802	20019957	20018810	20018919	20022757	20022839	20162	102,133,91	11,13,9	106,60,105	2,1,2	230	75	2.92e-06	0.00356596	0.751,0.769,0.767	0.945,0.951,0.945	-0.185
18	7541	ENSMUSG00000029761	Cald1	chr6	+	34662127	34662216	34598499	34598665	34685962	34686074	7541	38,39,27	3,5,3	45,22,18	0,0,0	164	75	5.14e-06	0.00539235	0.853,0.781,0.805	1.0,1.0,1.0	-0.187
116	38765	ENSMUSG00000090272	Mndal	chr1	-	173875575	173875860	173874350	173874472	173879924	173879990	38765	33,52,47	5,4,2	12,1,13	0,0,1	360	75	0.00024839	0.066128	0.579,0.73,0.83	1.0,1.0,0.73	-0.197
124	41803	ENSMUSG00000030269	Mtmr14	chr6	+	113277789	113277945	113270521	113270701	113280602	113280919	41803	93,104,70	12,16,15	98,61,64	6,2,4	231	75	0.000330575	0.0783896	0.716,0.678,0.602	0.841,0.908,0.839	-0.197
101	32620	ENSMUSG00000006154	Eps8l1	chr7	+	4478139	4478314	4477889	4477998	4478618	4478751	32620	55,38,13	5,2,3	12,17,15	1,0,0	250	75	0.000138679	0.0464643	0.767,0.851,0.565	0.783,1.0,1.0	-0.2
26	9854	ENSMUSG00000000296	Tpd52l1	chr10	-	31343011	31343026	31332626	31332969	31346610	31346712	9854	0,2,4	19,23,19	15,8,7	28,16,21	90	75	7.75e-05	0.0354144	0.0,0.068,0.149	0.309,0.294,0.217	-0.201
105	33597	ENSMUSG00000042790	Rnf214	chr9	-	45900210	45900256	45898431	45898491	45904805	45904919	33597	73,77,49	16,25,29	71,57,63	7,6,8	121	75	9.43e-05	0.037203	0.739,0.656,0.512	0.863,0.855,0.83	-0.214
142	46850	ENSMUSG00000032298	Neil1	chr9	-	57145097	57145217	57144637	57144737	57146600	57147034	46850	12,27,16	3,2,2	14,17,15	0,1,0	195	75	0.000321901	0.0767521	0.606,0.839,0.755	1.0,0.867,1.0	-0.222
71	23642	ENSMUSG00000039137	Whrn	chr4	-	63429085	63429417	63418087	63418622	63431849	63432059	23642	16,20,23	3,0,3	13,17,15	0,1,0	407	75	0.00014817	0.0473476	0.496,1.0,0.586	1.0,0.758,1.0	-0.225
11	5118	ENSMUSG00000022607	Ptk2	chr15	-	73392343	73392447	73391758	73391880	73394647	73394744	5118	16,25,15	2,3,2	16,18,12	0,0,0	179	75	8.49e-05	0.0365837	0.77,0.777,0.759	1.0,1.0,1.0	-0.231
61	20483	ENSMUSG00000030739	Myh14	chr7	-	44657416	44657440	44655591	44655684	44657934	44658037	20483	15,23,17	27,41,34	30,20,27	19,17,17	99	75	8.29e-05	0.0365837	0.296,0.298,0.275	0.545,0.471,0.546	-0.231
129	42499	ENSMUSG00000015968	Cacna1d	chr14	-	30089295	30089379	30082410	30082539	30089821	30089905	42499	9,14,13	1,2,7	6,5,5	1,0,0	159	75	9.43e-05	0.037203	0.809,0.768,0.467	0.739,1.0,1.0	-0.232
42	13752	ENSMUSG00000057229	Dmac2	chr7	+	25621423	25621512	25620895	25621092	25621972	25622003	13752	4,29,24	1,3,3	25,15,9	0,0,0	164	75	0.000145831	0.0473476	0.647,0.816,0.785	1.0,1.0,1.0	-0.251
72	23728	ENSMUSG00000051985	Igfn1	chr1	-	135966675	135971160	135966064	135966189	135971905	135972178	23728	4,23,21	0,2,1	9,16,8	0,1,0	4560	75	0.000449169	0.0950814	1.0,0.159,0.257	1.0,0.208,1.0	-0.264
82	26375	ENSMUSG00000097881	Celrr	chr1	+	121117308	121117465	121113757	121113861	121119857	121120956	26375	24,10,11	3,2,2	12,9,12	1,0,0	232	75	0.000141751	0.0466008	0.721,0.618,0.64	0.795,1.0,1.0	-0.272
110	36680	ENSMUSG00000110206	Flt3l	chr7	-	45131666	45131740	45131374	45131566	45132068	45132137	36680	3,7,3	0,3,3	1,5,5	0,1,0	149	75	0.000111632	0.0421241	1.0,0.54,0.335	1.0,0.716,1.0	-0.28
122	41468	ENSMUSG00000001036	Epn2	chr11	-	61553509	61553579	61548007	61548042	61565821	61565894	41468	8,13,13	4,2,4	11,6,4	0,1,0	145	75	3.35e-05	0.0204867	0.508,0.771,0.627	1.0,0.756,1.0	-0.283
70	23424	ENSMUSG00000042515	Pwwp3b	chrX	+	139218147	139218308	139217165	139217214	139231285	139231414	23424	12,9,8	2,3,2	8,4,2	0,1,0	236	75	0.000148388	0.0473476	0.656,0.488,0.56	1.0,0.56,1.0	-0.285
81	26369	ENSMUSG00000097881	Celrr	chr1	+	121113757	121113861	121087470	121087556	121117308	121117465	26369	9,9,12	8,2,3	8,2,1	0,1,0	179	75	8.87e-05	0.037203	0.32,0.653,0.626	1.0,0.456,1.0	-0.286
140	46054	ENSMUSG00000074500	Zfp558	chr9	-	18461339	18461403	18459656	18459752	18467919	18468046	46054	0,0,2	3,5,5	5,3,1	5,3,1	139	75	0.000247878	0.066128	0.0,0.0,0.178	0.35,0.35,0.35	-0.291
58	20400	ENSMUSG00000004127	Trmt10a	chr3	+	138145760	138145925	138143798	138143995	138147374	138147570	20400	4,6,3	4,2,0	5,4,3	1,0,0	240	75	7.02e-05	0.0327498	0.238,0.484,1.0	0.61,1.0,1.0	-0.296
29	9962	ENSMUSG00000039480	Nt5dc1	chr10	-	34398113	34398198	34324287	34324462	34399737	34399817	9962	11,5,10	3,2,5	6,9,6	1,1,0	160	75	0.00034464	0.0808413	0.632,0.54,0.484	0.738,0.808,1.0	-0.297
100	31953	ENSMUSG00000079418	Atg4a	chrX	+	140995562	140995641	140995261	140995440	141158726	141158872	31953	10,35,16	5,9,6	24,23,23	2,2,1	154	75	0.000358025	0.0830828	0.493,0.654,0.565	0.854,0.848,0.918	-0.303
60	20426	ENSMUSG00000055897	Ppp4r1l-ps	chr2	-	173649169	173649367	173615482	173615576	173659512	173659640	20426	6,2,4	3,2,0	14,9,5	1,1,0	273	75	0.000301254	0.0734433	0.355,0.216,1.0	0.794,0.712,1.0	-0.312
57	20379	ENSMUSG00000041757	Plekha6	chr1	+	133275811	133275865	133273857	133274374	133280338	133280407	20379	0,0,0	6,10,5	2,5,1	3,2,7	129	75	4.38e-05	0.024354	0.0,0.0,0.0	0.279,0.592,0.077	-0.316
115	37916	ENSMUSG00000064307	Lrrc51	chr7	-	101921503	101921566	101920636	101920774	101933749	101933830	37916	4,3,2	3,1,4	2,6,4	1,0,1	138	75	0.000423698	0.0911938	0.42,0.62,0.214	0.521,1.0,0.685	-0.317
79	26366	ENSMUSG00000097881	Celrr	chr1	+	121099038	121099087	121087404	121087556	121113757	121113861	26366	7,17,12	3,3,5	16,12,5	1,0,0	124	75	6.52e-06	0.00629058	0.585,0.774,0.592	0.906,1.0,1.0	-0.318
19	7668	ENSMUSG00000042213	Zfand4	chr6	+	116285853	116285921	116273572	116273872	116287981	116288159	7668	8,5,8	3,1,5	5,5,10	0,0,2	143	75	0.000417866	0.0906665	0.583,0.724,0.456	1.0,1.0,0.724	-0.32
28	9961	ENSMUSG00000039480	Nt5dc1	chr10	-	34398113	34398195	34324287	34324462	34399737	34399817	9961	9,5,5	3,2,5	3,10,4	1,1,0	157	75	0.000371027	0.0847473	0.589,0.544,0.323	0.589,0.827,1.0	-0.32
152	50114	ENSMUSG00000041654	Slc39a11	chr11	-	113591781	113591932	113562005	113562124	113649941	113650070	50114	10,19,10	3,1,5	17,11,6	0,1,0	226	75	2.41e-05	0.0168782	0.525,0.863,0.399	1.0,0.785,1.0	-0.333
132	45032	ENSMUSG00000005947	Itgae	chr11	+	73138766	73138862	73138454	73138511	73140666	73140762	45032	4,4,5	3,1,2	3,8,3	1,0,0	171	75	6.29e-05	0.0303498	0.369,0.637,0.523	0.568,1.0,1.0	-0.346
78	25955	ENSMUSG00000039452	Snx22	chr9	-	66067779	66067812	66067512	66067580	66068126	66068221	25955	13,12,7	8,11,4	12,11,10	1,2,1	108	75	8.56e-05	0.0365837	0.53,0.431,0.549	0.893,0.793,0.874	-0.35
80	26367	ENSMUSG00000097881	Celrr	chr1	+	121099038	121099087	121087404	121087556	121117308	121117465	26367	6,11,10	8,2,3	11,10,4	0,1,0	124	75	5.27e-06	0.00539235	0.312,0.769,0.668	1.0,0.858,1.0	-0.37
12	5690	ENSMUSG00000097451	Rian	chr12	+	109630020	109630191	109627047	109627153	109634193	109634354	5690	19,27,13	9,9,3	15,10,9	1,0,1	246	75	2.49e-05	0.0171478	0.392,0.478,0.569	0.821,1.0,0.733	-0.372
135	45204	ENSMUSG00000024378	Stard4	chr18	-	33205220	33205325	33203404	33203815	33206119	33206246	45204	12,7,10	5,6,2	4,6,2	1,0,0	180	75	3.11e-05	0.0196064	0.5,0.327,0.676	0.625,1.0,1.0	-0.374
151	49755	ENSMUSG00000020882	Cacnb1	chr11	-	98010626	98010646	98010295	98010376	98011342	98011497	49755	7,9,5	2,3,5	19,5,4	0,0,0	95	75	8.25e-08	0.000255687	0.734,0.703,0.441	1.0,1.0,1.0	-0.374
146	47839	ENSMUSG00000032579	Hemk1	chr9	-	107330772	107330822	107329323	107329432	107336178	107336272	47839	4,13,6	2,4,5	10,7,6	2,0,0	125	75	0.000106978	0.0407221	0.545,0.661,0.419	0.75,1.0,1.0	-0.375
109	36611	ENSMUSG00000002204	Napsa	chr7	+	44582697	44582909	44582353	44582541	44584998	44585033	36611	1,0,0	0,1,1	1,1,1	1,0,0	287	75	2.13e-07	0.000487587	1.0,0.0,0.0	0.207,1.0,1.0	-0.402
97	30457	ENSMUSG00000078867	Gm14418	chr2	-	177393293	177393395	177389426	177389553	177394696	177394751	30457	7,4,1	1,2,3	11,3,4	0,1,0	177	75	4.32e-06	0.0048028	0.748,0.459,0.124	1.0,0.56,1.0	-0.41
36	11475	ENSMUSG00000071691	Gm960	chr19	-	4672057	4672167	4649672	4649819	4692451	4692505	11475	0,4,6	3,1,1	4,3,7	1,0,0	185	75	5.33e-05	0.0286415	0.0,0.619,0.709	0.619,1.0,1.0	-0.43
125	41974	ENSMUSG00000025358	Cdk2	chr10	-	128699975	128700119	128699471	128699675	128701342	128701444	41974	9,14,8	3,5,3	11,10,8	0,1,0	219	75	1.84e-06	0.00248928	0.507,0.49,0.477	1.0,0.774,1.0	-0.433
33	10760	ENSMUSG00000030223	Ptpro	chr6	+	137420323	137420407	137418208	137418277	137426764	137426800	10760	3,5,2	7,13,2	25,12,18	6,4,3	159	75	1.04e-06	0.00181298	0.168,0.154,0.321	0.663,0.586,0.739	-0.448
2	1511	ENSMUSG00000086287	Gm15972	chr18	-	23751579	23751823	23750446	23750559	23752244	23752305	1511	6,12,9	2,5,2	11,4,9	0,0,1	319	75	7.33e-06	0.00691582	0.414,0.361,0.514	1.0,1.0,0.679	-0.463
68	23112	ENSMUSG00000028943	Espn	chr4	-	152132923	152132956	152131051	152131294	152134160	152134441	23112	1,2,3	2,2,3	2,5,4	0,1,1	108	75	0.000114839	0.0429607	0.258,0.41,0.41	1.0,0.776,0.735	-0.478
47	14967	ENSMUSG00000052942	Glis3	chr19	-	28540200	28540408	28530872	28531986	28665752	28666236	14967	0,6,2	1,1,3	2,1,2	0,1,0	283	75	0.000334309	0.0788443	0.0,0.614,0.15	1.0,0.209,1.0	-0.482
59	20402	ENSMUSG00000055897	Ppp4r1l-ps	chr2	-	173581971	173582113	173579319	173581296	173586996	173587115	20402	12,12,5	4,3,2	9,6,5	0,0,0	217	75	4.2e-08	0.000151804	0.509,0.58,0.464	1.0,1.0,1.0	-0.482
63	20905	ENSMUSG00000068699	Flnc	chr6	+	29452798	29452897	29452132	29452380	29453198	29453298	20905	1,5,6	1,3,1	3,4,2	0,0,0	174	75	0.000209832	0.0602819	0.301,0.418,0.721	1.0,1.0,1.0	-0.52
15	6966	ENSMUSG00000052632	Asap2	chr12	+	21076306	21076436	21044724	21044830	21084694	21084806	6966	3,4,0	0,2,2	3,2,3	0,0,0	205	75	0.000398939	0.0880813	1.0,0.423,0.0	1.0,1.0,1.0	-0.526
8	3730	ENSMUSG00000022838	Eaf2	chr16	-	36824657	36824752	36808014	36808160	36828050	36828227	3730	2,1,2	1,2,5	3,2,3	0,0,2	170	75	0.000299122	0.0734433	0.469,0.181,0.15	1.0,1.0,0.398	-0.533
74	24073	ENSMUSG00000026683	Nuf2	chr1	-	169528735	169528811	169525311	169525449	169531321	169531411	24073	1,7,1	3,0,2	1,1,4	0,0,0	151	75	9.07e-05	0.037203	0.142,1.0,0.199	1.0,1.0,1.0	-0.553
35	11469	ENSMUSG00000071691	Gm960	chr19	-	4637217	4637316	4627168	4627247	4642112	4642223	11469	2,1,1	1,3,1	3,1,2	1,0,0	174	75	1.2e-05	0.00981561	0.463,0.126,0.301	0.564,1.0,1.0	-0.558
85	27502	ENSMUSG00000033021	Gmppa	chr1	+	75436783	75436838	75435966	75436011	75436993	75437034	27502	3,0,1	2,1,1	1,1,2	0,0,1	130	75	3.28e-05	0.0203521	0.464,0.0,0.366	1.0,1.0,0.536	-0.569
119	40429	ENSMUSG00000057337	Chst3	chr10	-	60194092	60194245	60188072	60188318	60218903	60219260	40429	4,4,0	3,1,1	12,5,5	0,1,0	228	75	8.29e-06	0.00749614	0.305,0.568,0.0	1.0,0.622,1.0	-0.583
27	9856	ENSMUSG00000029217	Tec	chr5	-	72779420	72779486	72773208	72773885	72782002	72782175	9856	2,12,0	2,5,2	11,9,8	3,0,0	141	75	0.00038339	0.0862031	0.347,0.561,0.0	0.661,1.0,1.0	-0.584
90	28967	ENSMUSG00000062372	Otof	chr5	-	30370075	30370278	30367061	30368040	30370699	30370800	28967	5,5,0	2,5,3	12,4,5	0,0,2	278	75	5.35e-05	0.0286415	0.403,0.212,0.0	1.0,1.0,0.403	-0.596
4	2333	ENSMUSG00000023927	Satb1	chr17	-	51742046	51742142	51739475	51740410	51742645	51742849	2333	6,4,1	1,4,2	2,3,3	0,0,0	171	75	7.23e-08	0.000241192	0.725,0.305,0.18	1.0,1.0,1.0	-0.597
43	14268	ENSMUSG00000043897	Vmn2r2	chr3	-	64126479	64126710	64118755	64118879	64133903	64134773	14268	6,2,7	2,3,1	1,2,2	0,0,0	306	75	1.67e-07	0.000402147	0.424,0.14,0.632	1.0,1.0,1.0	-0.601
6	2941	ENSMUSG00000024186	Rgs11	chr17	+	26203295	26203392	26202957	26203041	26203461	26203512	2941	0,9,0	1,3,1	5,2,5	1,0,1	172	75	0.000216019	0.0606074	0.0,0.567,0.0	0.686,1.0,0.686	-0.602
98	31265	ENSMUSG00000038782	1700028J19Rik	chr7	-	44230842	44230915	44229932	44230641	44231325	44231472	31265	0,3,2	3,3,2	1,2,3	0,1,0	148	75	8.73e-06	0.00772794	0.0,0.336,0.336	1.0,0.503,1.0	-0.61
154	51012	ENSMUSG00000074867	Zfp808	chr13	+	62169753	62169814	62169441	62169568	62171149	62173419	51012	1,0,2	3,1,0	3,3,1	0,0,0	136	75	0.000372591	0.0847473	0.155,0.0,1.0	1.0,1.0,1.0	-0.615
134	45196	ENSMUSG00000029797	Sspo	chr6	+	48500370	48500521	48498643	48498774	48501076	48501099	45196	0,2,1	2,1,2	1,2,1	0,1,0	226	75	0.000104902	0.0402852	0.0,0.399,0.142	1.0,0.399,1.0	-0.619
46	14631	ENSMUSG00000028184	Adgrl2	chr3	-	148820972	148821054	148817721	148817928	148822987	148823051	14631	1,4,3	1,2,5	6,2,2	0,0,0	157	75	3.79e-10	3.29e-06	0.323,0.489,0.223	1.0,1.0,1.0	-0.655
3	2215	ENSMUSG00000000127	Fer	chr17	+	63957124	63957317	63941582	63941757	63973064	63973157	2215	5,0,0	0,2,1	3,2,3	0,0,0	268	75	3.12e-05	0.0196064	1.0,0.0,0.0	1.0,1.0,1.0	-0.667
45	14626	ENSMUSG00000028184	Adgrl2	chr3	-	148820972	148821025	148815854	148817928	148822987	148823051	14626	1,2,2	1,2,5	3,3,2	0,0,0	128	75	1.02e-10	1.11e-06	0.369,0.369,0.19	1.0,1.0,1.0	-0.691
108	34820	ENSMUSG00000043541	Casc1	chr6	-	145205241	145205323	145202936	145203028	145208420	145208438	34820	1,2,1	4,2,1	3,1,6	0,0,0	157	75	4.5e-11	6.51e-07	0.107,0.323,0.323	1.0,1.0,1.0	-0.749
92	29102	ENSMUSG00000024985	Tcf7l2	chr19	+	55927729	55927754	55923895	55923944	55931433	55933229	29102	0,0,0	5,2,1	19,4,12	7,1,0	100	75	1.17e-11	2.53e-07	0.0,0.0,0.0	0.671,0.75,1.0	-0.807
93	29103	ENSMUSG00000024985	Tcf7l2	chr19	+	55927729	55927754	55925976	55926049	55931433	55933229	29103	0,0,0	2,4,3	62,22,51	7,1,5	100	75	4.63e-14	2.01e-09	0.0,0.0,0.0	0.869,0.943,0.884	-0.899

## Sheet: 114674-154Q-18
	ID	GeneID	geneSymbol	chr	strand	exonStart_0base	exonEnd	upstreamES	upstreamEE	downstreamES	downstreamEE	ID.1	IJC_SAMPLE_1	SJC_SAMPLE_1	IJC_SAMPLE_2	SJC_SAMPLE_2	IncFormLen	SkipFormLen	PValue	FDR	154Q	WT	IncLevelDifference
171	29452	ENSMUSG00000085573	Gm15418	chr8	+	11201499	11201592	11187754	11188018	11204183	11204503	29452	2,2,2,4	0,0,0,0	0,0,0,2	2,1,2,0	218	125	7.8e-09	2.18e-05	1.0,1.0,1.0,1.0	0.0,0.0,0.0,1.0	0.75
221	37554	ENSMUSG00000043410	Hfm1	chr5	-	106918376	106918489	106917323	106917627	106920962	106921076	37554	9,8,3,8	0,0,1,0	4,0,1,0	2,6,3,2	238	125	7.49e-13	7.81e-09	1.0,1.0,0.612,1.0	0.512,0.0,0.149,0.0	0.738
344	61023	ENSMUSG00000017288	Vps53	chr11	-	76163801	76163864	76138307	76138394	76174626	76174707	61023	2,3,1,8	0,0,2,0	3,0,0,0	2,1,1,2	188	125	1.03e-08	2.64e-05	1.0,1.0,0.25,1.0	0.499,0.0,0.0,0.0	0.688
115	19879	ENSMUSG00000066235	Pomgnt2	chr9	-	121995066	121995117	121994844	121994950	121995875	121996009	19879	1,4,2,1	0,0,2,0	2,0,1,0	2,1,1,2	176	125	3.72e-08	8.33e-05	1.0,1.0,0.415,1.0	0.415,0.0,0.415,0.0	0.646
360	63279	ENSMUSG00000074867	Zfp808	chr13	+	62169753	62169814	62169441	62169568	62171149	62173419	63279	3,4,5,5	1,1,1,1	1,0,0,2	4,1,4,2	186	125	3.99e-08	8.47e-05	0.668,0.729,0.771,0.771	0.144,0.0,0.0,0.402	0.598
276	49656	ENSMUSG00000086509	Nkx2-2os	chr2	+	147287042	147287207	147286235	147286401	147303619	147303818	49656	6,4,3,2	0,0,6,5	0,0,0,0	7,2,3,1	290	125	2.08e-07	0.00030691	1.0,1.0,0.177,0.147	0.0,0.0,0.0,0.0	0.581
238	40764	ENSMUSG00000028358	Zfp618	chr4	+	63086530	63086626	63079839	63080096	63089365	63089443	40764	2,2,2,6	1,0,0,4	1,0,2,1	2,3,3,2	221	125	0.000152396	0.0286029	0.531,1.0,1.0,0.459	0.22,0.0,0.274,0.22	0.569
348	61267	ENSMUSG00000049583	Grm5	chr7	+	88116192	88116288	88074190	88075130	88129980	88131654	61267	21,11,11,58	1,2,0,13	3,3,2,1	9,2,2,2	221	125	1.3e-06	0.00112331	0.922,0.757,1.0,0.716	0.159,0.459,0.361,0.22	0.549
5	1671	ENSMUSG00000024357	Sil1	chr18	-	35492858	35492966	35438309	35438380	35493144	35493233	1671	3,3,3,4	0,0,1,0	2,0,0,5	1,2,2,0	233	125	2.72e-05	0.00918711	1.0,1.0,0.617,1.0	0.518,0.0,0.0,1.0	0.525
32	8616	ENSMUSG00000073436	Eme2	chr17	-	24893304	24893398	24888485	24892944	24894130	24894185	8616	7,2,1,2	2,0,0,2	3,0,0,0	0,2,4,1	219	125	4.08e-05	0.012252	0.666,1.0,1.0,0.363	1.0,0.0,0.0,0.0	0.507
202	35149	ENSMUSG00000031878	Nae1	chr8	-	104527082	104527162	104524334	104524444	104530055	104530116	35149	9,2,9,8	5,1,1,7	3,0,0,0	4,2,1,1	205	125	1.35e-05	0.00568061	0.523,0.549,0.846,0.411	0.314,0.0,0.0,0.0	0.504
354	62244	ENSMUSG00000020776	Fbf1	chr11	-	116167132	116167228	116164662	116164690	116167561	116168148	62244	6,6,2,5	0,0,0,0	3,1,0,1	1,0,3,1	221	125	0.000353846	0.0485004	1.0,1.0,1.0,1.0	0.629,1.0,0.0,0.361	0.502
4	1634	ENSMUSG00000037058	Paip2	chr18	+	35608737	35608819	35598648	35598759	35609592	35609673	1634	6,9,7,6	2,0,0,0	1,3,3,0	3,2,0,4	207	125	8.7e-07	0.000903156	0.644,1.0,1.0,1.0	0.168,0.475,1.0,0.0	0.5
64	11825	ENSMUSG00000026839	Upp2	chr2	+	58616833	58616899	58567386	58567528	58624592	58624605	11825	2,3,1,1	0,1,0,0	0,4,0,3	2,1,2,0	191	125	0.00021235	0.0347875	1.0,0.663,1.0,1.0	0.0,0.724,0.0,1.0	0.485
288	51121	ENSMUSG00000112117	Rmst	chr10	-	92134241	92134316	92133278	92133348	92134963	92135079	51121	8,7,7,12	0,0,0,0	0,11,1,2	3,1,0,4	200	125	2.19e-05	0.00792578	1.0,1.0,1.0,1.0	0.0,0.873,1.0,0.238	0.472
27	8094	ENSMUSG00000004698	Hdac9	chr12	-	34861344	34861436	34827636	34827753	34906611	34906979	8094	6,9,9,7	2,0,1,1	3,2,15,3	5,3,4,6	217	125	3.34e-05	0.0105095	0.633,1.0,0.838,0.801	0.257,0.277,0.684,0.224	0.458
190	33118	ENSMUSG00000109394	A230057D06Rik	chr7	-	61736898	61736996	61710898	61710986	61911362	61911473	33118	3,4,5,5	0,2,7,5	2,0,2,0	4,2,6,1	223	125	0.000575597	0.0634271	1.0,0.529,0.286,0.359	0.219,0.0,0.157,0.0	0.45
156	27046	ENSMUSG00000060771	Tsga10	chr1	-	37819524	37819640	37810971	37811027	37834185	37834337	27046	6,11,6,2	0,3,0,1	2,2,7,3	3,2,3,4	241	125	0.000220773	0.035442	1.0,0.655,1.0,0.509	0.257,0.342,0.548,0.28	0.434
229	39484	ENSMUSG00000073077	Cfap47	chrX	-	79304244	79304404	79302752	79302847	79313654	79313753	39484	5,7,3,6	0,0,0,1	1,4,5,6	2,3,0,3	285	125	7.91e-07	0.000856873	1.0,1.0,1.0,0.725	0.18,0.369,1.0,0.467	0.427
2	540	ENSMUSG00000046230	Vps13a	chr19	-	16624777	16624896	16620623	16620709	16628171	16628320	540	2,2,4,1	0,0,1,0	0,4,5,2	2,2,3,0	244	125	1.68e-05	0.00648618	1.0,1.0,0.672,1.0	0.0,0.506,0.461,1.0	0.426
72	12674	ENSMUSG00000045102	Poln	chr5	-	34024305	34024437	34014242	34014353	34032745	34032828	12674	6,15,4,3	0,0,0,0	3,5,7,2	2,2,0,2	257	125	0.000472105	0.0563639	1.0,1.0,1.0,1.0	0.422,0.549,1.0,0.327	0.425
260	48099	ENSMUSG00000053877	Srcap	chr7	+	127515203	127515310	127512300	127512338	127515941	127515996	48099	7,4,6,8	2,0,2,0	3,2,2,2	2,3,2,1	232	125	0.000547139	0.0614319	0.653,1.0,0.618,1.0	0.447,0.264,0.35,0.519	0.423
65	11830	ENSMUSG00000026839	Upp2	chr2	+	58617633	58617728	58567386	58567528	58668077	58668350	11830	3,2,4,0	1,2,0,3	2,0,0,1	5,6,1,4	220	125	0.00073384	0.0734193	0.63,0.362,1.0,0.0	0.185,0.0,0.0,0.124	0.421
352	61993	ENSMUSG00000041241	Mul1	chr4	+	138438241	138438408	138434722	138434879	138438950	138439011	61993	3,9,7,3	1,2,1,0	1,4,3,2	2,1,2,6	292	125	0.000717692	0.0721906	0.562,0.658,0.75,1.0	0.176,0.631,0.391,0.125	0.412
249	45208	ENSMUSG00000005237	Dnah2	chr11	-	69517570	69517728	69517016	69517104	69518275	69518389	45208	3,1,4,1	1,0,0,0	4,4,0,2	2,0,2,1	283	125	0.00103372	0.0904597	0.57,1.0,1.0,1.0	0.469,1.0,0.0,0.469	0.408
213	36734	ENSMUSG00000074646	6430550D23Rik	chr2	-	156003680	156003985	156003324	156003485	156007879	156007977	36734	11,14,2,11	0,1,0,0	8,2,8,11	0,2,3,3	430	125	9.06e-07	0.00090595	1.0,0.803,1.0,1.0	1.0,0.225,0.437,0.516	0.406
25	7762	ENSMUSG00000021068	Nin	chr12	-	70111435	70111482	70102650	70102854	70111853	70111920	7762	7,1,3,4	1,0,1,0	2,2,0,7	6,0,3,2	172	125	1.21e-05	0.00528665	0.836,1.0,0.686,1.0	0.195,1.0,0.0,0.718	0.402
102	18160	ENSMUSG00000028107	Tars2	chr3	-	95748041	95748140	95746534	95746697	95750338	95750417	18160	6,12,8,8	0,0,0,0	7,6,1,6	4,1,1,1	224	125	0.000123738	0.0253782	1.0,1.0,1.0,1.0	0.494,0.77,0.358,0.77	0.402
286	50751	ENSMUSG00000066406	Akap13	chr7	+	75683393	75683459	75677105	75677479	75685116	75685309	50751	1,4,6,14	11,1,5,5	1,0,1,0	3,4,6,6	191	125	1.2e-06	0.0010887	0.056,0.724,0.44,0.647	0.179,0.0,0.098,0.0	0.397
228	39415	ENSMUSG00000038412	Higd1a	chr9	-	121856449	121856585	121852490	121852609	121856720	121856872	39415	1,8,2,5	5,0,1,1	0,1,1,1	1,1,2,2	261	125	0.000140424	0.0277026	0.087,1.0,0.489,0.705	0.0,0.324,0.193,0.193	0.393
79	13277	ENSMUSG00000030223	Ptpro	chr6	+	137420323	137420407	137418208	137418277	137426764	137426800	13277	3,13,6,33	11,10,7,8	0,0,0,2	16,11,12,16	209	125	2.28e-11	1.28e-07	0.14,0.437,0.339,0.712	0.0,0.0,0.0,0.07	0.389
324	57453	ENSMUSG00000071176	Arhgef10	chr8	+	14977547	14977669	14975569	14975697	14979799	14980026	57453	4,2,3,6	2,0,0,0	0,2,4,2	3,2,1,0	247	125	0.00017059	0.0304046	0.503,1.0,1.0,1.0	0.0,0.336,0.669,1.0	0.375
294	52254	ENSMUSG00000023235	Ccl25	chr8	+	4347713	4348340	4327756	4327893	4348502	4348788	52254	9,32,17,20	1,0,0,0	23,3,12,5	2,1,0,4	752	125	2.46e-05	0.0085748	0.599,1.0,1.0,1.0	0.657,0.333,1.0,0.172	0.359
252	46408	ENSMUSG00000030498	Gas2	chr7	+	51863997	51864093	51862014	51862444	51864281	51864369	46408	6,4,2,2	2,1,0,0	1,2,1,4	5,1,1,0	221	125	0.00039972	0.0517651	0.629,0.693,1.0,1.0	0.102,0.531,0.361,1.0	0.332
350	61474	ENSMUSG00000020866	Cacna1g	chr11	-	94423670	94423724	94418818	94418970	94425784	94425977	61474	32,35,13,24	4,9,4,4	10,13,6,12	7,10,14,6	179	125	6.6e-05	0.0164853	0.848,0.731,0.694,0.807	0.499,0.476,0.23,0.583	0.323
24	7761	ENSMUSG00000021068	Nin	chr12	-	70111071	70111482	70102650	70102854	70111853	70112035	7761	9,5,3,2	1,0,1,0	5,4,8,4	6,0,3,2	536	125	4.75e-05	0.0134491	0.677,1.0,0.412,1.0	0.163,1.0,0.383,0.318	0.306
338	59389	ENSMUSG00000032489	Kif9	chr9	+	110477998	110478241	110476993	110477114	110483060	110483158	59389	8,3,9,19	0,0,0,2	8,2,2,8	5,3,0,0	368	125	0.000380491	0.0500417	1.0,1.0,1.0,0.763	0.352,0.185,1.0,1.0	0.306
308	55023	ENSMUSG00000022667	Cd200r1	chr16	+	44792726	44792826	44789972	44790224	44793349	44793395	55023	1,2,6,4	0,1,1,0	3,1,2,4	0,2,2,2	225	125	0.00032138	0.0458975	1.0,0.526,0.769,1.0	1.0,0.217,0.357,0.526	0.299
36	9110	ENSMUSG00000048794	Cfap100	chr6	-	90421208	90421400	90419375	90419453	90427437	90427543	9110	17,21,10,19	3,0,0,0	15,14,7,8	2,1,4,3	317	125	7.78e-05	0.0181729	0.691,1.0,1.0,1.0	0.747,0.847,0.408,0.513	0.294
61	11774	ENSMUSG00000049606	Zfp644	chr5	-	106690670	106690877	106638426	106638635	106695642	106695699	11774	11,19,11,23	0,1,0,1	21,12,6,9	2,0,11,2	332	125	2.68e-05	0.00908792	1.0,0.877,1.0,0.896	0.798,1.0,0.17,0.629	0.294
192	33193	ENSMUSG00000028702	Rad54l	chr4	-	116099337	116099461	116098939	116099018	116099636	116099747	33193	9,4,4,9	0,0,0,1	2,18,22,12	1,3,6,2	249	125	1.49e-06	0.00124423	1.0,1.0,1.0,0.819	0.501,0.751,0.648,0.751	0.292
46	9793	ENSMUSG00000029862	Clcn1	chr6	+	42293443	42293522	42292940	42293018	42294077	42294156	9793	8,7,7,12	0,0,0,0	5,11,14,5	1,3,1,3	204	125	4.47e-05	0.0131583	1.0,1.0,1.0,1.0	0.754,0.692,0.896,0.505	0.288
191	33120	ENSMUSG00000109394	A230057D06Rik	chr7	-	61736898	61736996	61714645	61714744	61911362	61911473	33120	2,5,11,5	3,5,2,5	2,0,1,1	2,2,3,5	223	125	0.00049508	0.0579078	0.272,0.359,0.755,0.359	0.359,0.0,0.157,0.101	0.282
125	21936	ENSMUSG00000023206	Il15ra	chr2	+	11723511	11723610	11720012	11720105	11724095	11724128	21936	5,6,6,13	0,0,0,3	8,6,4,8	2,8,0,3	224	125	0.000259495	0.0392939	1.0,1.0,1.0,0.707	0.691,0.295,1.0,0.598	0.281
210	36442	ENSMUSG00000041115	Iqsec2	chrX	+	152180996	152181092	152144271	152145179	152202907	152203169	36442	4,10,7,6	2,1,0,0	5,5,5,2	0,2,3,5	221	125	0.000427283	0.0531986	0.531,0.85,1.0,1.0	1.0,0.586,0.485,0.185	0.281
44	9698	ENSMUSG00000078247	Airn	chr17	+	12779289	12779512	12741384	12741424	12814495	12814717	9698	24,12,13,6	6,7,6,3	5,2,12,5	12,4,12,7	348	125	0.000407786	0.0517732	0.59,0.381,0.438,0.418	0.13,0.152,0.264,0.204	0.269
147	25612	ENSMUSG00000041674	BC006965	chr11	-	112722296	112722405	112691291	112691435	112774298	112774431	25612	13,5,8,1	1,4,3,2	0,0,0,4	3,2,10,0	234	125	0.00033373	0.0469796	0.874,0.4,0.588,0.211	0.0,0.0,0.0,1.0	0.268
212	36565	ENSMUSG00000027478	Dnmt3b	chr2	+	153684358	153684477	153678470	153678556	153686257	153687316	36565	4,5,0,3	4,1,5,1	2,1,0,0	1,5,5,4	244	125	0.000705018	0.071558	0.339,0.719,0.0,0.606	0.506,0.093,0.0,0.0	0.266
340	59834	ENSMUSG00000020027	Socs2	chr10	-	95392413	95392936	95390564	95390645	95410651	95410755	59834	14,23,5,14	0,1,0,2	21,10,12,11	0,2,3,3	648	125	0.00103312	0.0904597	1.0,0.816,1.0,0.575	1.0,0.491,0.436,0.414	0.262
105	18759	ENSMUSG00000051000	Fam160a1	chr3	-	85741150	85741374	85730258	85730885	85785217	85785324	18759	5,10,13,24	0,0,0,0	16,11,20,11	2,3,0,2	349	125	0.00058495	0.063885	1.0,1.0,1.0,1.0	0.741,0.568,1.0,0.663	0.257
1	338	ENSMUSG00000094707	A830019P07Rik	chr19	-	35842363	35842421	35841273	35841329	35923486	35923547	338	15,6,5,0	9,6,9,6	1,3,1,0	21,15,14,3	183	125	3.11e-05	0.00997149	0.532,0.406,0.275,0.0	0.032,0.12,0.047,0.0	0.254
124	21935	ENSMUSG00000023206	Il15ra	chr2	+	11723412	11723610	11720012	11720105	11724095	11724128	21935	17,21,26,27	0,0,0,3	13,15,14,14	2,8,0,3	323	125	4.95e-05	0.013784	1.0,1.0,1.0,0.777	0.716,0.42,1.0,0.644	0.249
263	48286	ENSMUSG00000030852	Tacc2	chr7	+	130663015	130663141	130627397	130627499	130674601	130674739	48286	13,6,20,12	1,0,0,0	17,25,16,16	3,3,4,4	251	125	5.8e-07	0.000701144	0.866,1.0,1.0,1.0	0.738,0.806,0.666,0.666	0.248
71	12428	ENSMUSG00000031558	Slit2	chr5	+	48191002	48191014	48189428	48189592	48192192	48192331	12428	5,5,0,8	4,8,2,6	1,0,1,2	12,14,4,7	137	125	5.31e-05	0.014457	0.533,0.363,0.0,0.549	0.071,0.0,0.186,0.207	0.245
30	8372	ENSMUSG00000066643	Wdr35	chr12	+	8995639	8995672	8989904	8990090	8996068	8996129	8372	62,48,52,48	17,13,17,26	41,27,36,18	37,22,25,30	158	125	2.86e-05	0.00943636	0.743,0.745,0.708,0.594	0.467,0.493,0.533,0.322	0.244
106	18924	ENSMUSG00000028753	Vwa5b1	chr4	-	138575298	138575424	138572568	138572643	138578627	138578765	18924	9,18,11,30	0,0,0,1	16,31,14,18	3,2,8,1	251	125	8.11e-07	0.000856873	1.0,1.0,1.0,0.937	0.726,0.885,0.466,0.9	0.24
306	54531	ENSMUSG00000113836	Gm3325	chr13	+	62047492	62047553	62047180	62047307	62048915	62050986	54531	2,3,2,4	6,6,1,7	3,0,0,0	4,5,6,7	186	125	0.000649507	0.0678917	0.183,0.252,0.573,0.277	0.335,0.0,0.0,0.0	0.238
335	58772	ENSMUSG00000032374	Plod2	chr9	+	92601984	92602047	92600740	92600882	92602947	92603061	58772	58,56,34,39	20,23,36,20	14,13,20,25	20,26,27,27	188	125	0.000192908	0.0328513	0.658,0.618,0.386,0.565	0.318,0.25,0.33,0.381	0.237
268	48617	ENSMUSG00000056763	Cspp1	chr1	+	10059823	10059847	10058719	10058823	10064332	10064413	48617	52,49,50,29	8,8,5,4	22,12,16,13	9,4,8,12	149	125	6.88e-05	0.016839	0.845,0.837,0.893,0.859	0.672,0.716,0.627,0.476	0.236
251	46275	ENSMUSG00000041594	Tmtc4	chr14	-	122979870	122980074	122978073	122978286	122982938	122983142	46275	10,8,11,16	0,0,1,0	13,13,21,15	6,3,2,0	329	125	2.51e-06	0.00167826	1.0,1.0,0.807,1.0	0.452,0.622,0.8,1.0	0.233
104	18464	ENSMUSG00000052942	Glis3	chr19	-	28540200	28540408	28530872	28531986	28665752	28666236	18464	5,2,2,2	0,0,0,0	8,12,3,11	2,5,0,0	333	125	0.000939133	0.0852784	1.0,1.0,1.0,1.0	0.6,0.474,1.0,1.0	0.232
265	48319	ENSMUSG00000014767	Tbp	chr17	+	15501153	15501202	15499887	15500024	15501311	15501357	48319	22,18,27,14	1,0,4,0	8,12,12,17	2,2,6,5	174	125	0.000172527	0.0304046	0.94,1.0,0.829,1.0	0.742,0.812,0.59,0.71	0.229
218	37093	ENSMUSG00000107476	Zfp862-ps	chr6	+	48515236	48515356	48511814	48512512	48527444	48527549	37093	7,4,4,3	0,0,1,1	10,10,2,5	1,2,3,2	245	125	0.000214197	0.0348861	1.0,1.0,0.671,0.605	0.836,0.718,0.254,0.561	0.227
285	50750	ENSMUSG00000066406	Akap13	chr7	+	75679819	75679873	75677105	75677479	75685116	75685309	50750	1,9,2,2	11,1,5,5	2,1,0,0	3,4,6,6	179	125	0.000801585	0.0771656	0.06,0.863,0.218,0.218	0.318,0.149,0.0,0.0	0.223
23	7112	ENSMUSG00000041669	Prima1	chr12	-	103235585	103235721	103202648	103202778	103241339	103241462	7112	6,14,10,26	2,1,0,0	4,8,10,8	3,1,0,6	261	125	0.000419649	0.0525988	0.59,0.87,1.0,1.0	0.39,0.793,1.0,0.39	0.222
271	48815	ENSMUSG00000050944	Efcab5	chr11	-	77105341	77105442	77104097	77104351	77113607	77113760	48815	2,7,5,9	1,1,0,0	6,3,7,3	3,2,0,2	226	125	0.00036483	0.0486675	0.525,0.795,1.0,1.0	0.525,0.453,1.0,0.453	0.222
40	9493	ENSMUSG00000016493	Cd46	chr1	-	195082581	195082779	195077653	195077836	195085332	195085435	9493	15,25,32,30	0,0,0,0	24,21,25,9	3,0,2,3	323	125	0.000233211	0.0368347	1.0,1.0,1.0,1.0	0.756,1.0,0.829,0.537	0.22
157	27110	ENSMUSG00000104093	A330015K06Rik	chr3	-	65298292	65298526	65263854	65263960	65302599	65302685	27110	19,41,18,19	0,0,0,1	8,17,16,30	2,0,8,0	359	125	0.000353463	0.0485004	1.0,1.0,1.0,0.869	0.582,1.0,0.411,1.0	0.219
219	37097	ENSMUSG00000107476	Zfp862-ps	chr6	+	48525023	48525122	48511814	48512512	48527444	48527549	37097	7,11,13,12	0,0,1,1	7,9,19,5	1,2,3,2	224	125	0.000276785	0.0410249	1.0,1.0,0.879,0.87	0.796,0.715,0.779,0.582	0.219
209	36115	ENSMUSG00000115138	Gm36899	chr15	-	27460789	27460845	27459834	27460190	27461262	27461333	36115	0,4,2,3	2,5,4,2	0,0,0,1	2,4,3,2	181	125	6.62e-05	0.0164853	0.0,0.356,0.257,0.509	0.0,0.0,0.0,0.257	0.216
168	29023	ENSMUSG00000066735	Vkorc1l1	chr5	+	129976988	129977192	129942126	129942227	129978518	129978628	29023	2,4,1,7	5,2,3,2	1,0,0,1	3,3,1,1	329	125	5.81e-05	0.0152232	0.132,0.432,0.112,0.571	0.112,0.0,0.0,0.275	0.215
247	44266	ENSMUSG00000097145	9230114K14Rik	chr5	+	52194800	52194890	52190678	52190937	52196892	52197023	44266	11,6,5,6	3,0,0,0	13,10,7,4	2,0,2,4	215	125	0.000746621	0.0741683	0.681,1.0,1.0,1.0	0.791,1.0,0.67,0.368	0.213
275	49570	ENSMUSG00000024381	Bin1	chr18	+	32429699	32429723	32426223	32426352	32431670	32431742	49570	5,3,3,8	5,17,11,15	3,1,0,0	13,11,16,6	149	125	8.17e-05	0.0189091	0.456,0.129,0.186,0.309	0.162,0.071,0.0,0.0	0.212
122	21780	ENSMUSG00000026113	Inpp4a	chr1	+	37383338	37383371	37379921	37380060	37387697	37387870	21780	117106142120	74,72,70,64	109,69,77,68	111,85,135,113	158	125	6.39e-10	2.98e-06	0.556,0.538,0.616,0.597	0.437,0.391,0.311,0.323	0.211
196	33900	ENSMUSG00000097767	Miat	chr5	-	112228308	112228356	112228054	112228178	112228608	112228929	33900	4,10,4,21	4,12,2,20	0,0,0,2	1,2,3,0	173	125	0.000359391	0.0486257	0.419,0.376,0.591,0.431	0.0,0.0,0.0,1.0	0.204
321	56819	ENSMUSG00000033060	Lmo7	chr14	+	101886936	101887656	101884161	101884414	101888676	101888706	56819	10,6,3,14	4,3,3,3	0,2,2,2	4,7,6,2	845	125	7.23e-06	0.00379748	0.27,0.228,0.129,0.408	0.0,0.041,0.047,0.129	0.204
86	15183	ENSMUSG00000048747	E130114P18Rik	chr4	-	97574818	97574921	97569181	97569278	97577510	97577653	15183	15,19,14,11	0,1,0,0	12,10,7,7	3,0,5,0	228	125	0.00048078	0.0568284	1.0,0.912,1.0,1.0	0.687,1.0,0.434,1.0	0.198
232	40106	ENSMUSG00000031256	Cstf2	chrX	+	134072677	134072764	134072414	134072474	134073213	134073277	40106	169158118142	35,16,23,25	99,59,73,51	39,26,37,19	212	125	8.36e-08	0.000146342	0.74,0.853,0.752,0.77	0.599,0.572,0.538,0.613	0.198
233	40253	ENSMUSG00000033295	Ptprf	chr4	-	118227818	118227845	118226453	118226571	118230694	118230888	40253	20,42,14,37	44,20,24,56	10,8,5,5	35,26,10,35	152	125	0.000868732	0.0808911	0.272,0.633,0.324,0.352	0.19,0.202,0.291,0.105	0.198
83	14361	ENSMUSG00000028797	Tmem234	chr4	+	129601406	129601625	129600982	129601134	129601869	129601930	14361	98,98,81,67	28,28,16,17	51,55,44,42	33,26,31,19	344	125	3.1e-05	0.00997149	0.56,0.56,0.648,0.589	0.36,0.435,0.34,0.445	0.194
203	35645	ENSMUSG00000027360	Hdc	chr2	-	126604240	126604375	126603841	126603985	126606359	126606482	35645	31,21,15,31	0,2,0,0	38,29,24,29	2,5,5,5	260	125	1.67e-06	0.00134045	1.0,0.835,1.0,1.0	0.901,0.736,0.698,0.736	0.191
329	57874	ENSMUSG00000032735	Ablim3	chr18	-	61818988	61819087	61814197	61814332	61819790	61819917	57874	95,103,89,89	21,26,16,29	90,51,43,50	25,32,41,25	224	125	0.00104535	0.0910856	0.716,0.689,0.756,0.631	0.668,0.471,0.369,0.527	0.189
90	15802	ENSMUSG00000038729	Pakap	chr4	+	57886288	57886327	57883023	57883202	57892868	57896982	15802	49,45,40,71	48,39,47,39	31,23,47,31	56,52,82,62	164	125	1.86e-05	0.00696998	0.438,0.468,0.393,0.581	0.297,0.252,0.304,0.276	0.188
237	40568	ENSMUSG00000025261	Huwe1	chrX	+	151804445	151804540	151803260	151803569	151806275	151806407	40568	7,2,5,2	0,0,0,2	4,8,5,2	2,1,8,0	220	125	0.000352034	0.0485004	1.0,1.0,1.0,0.362	0.532,0.82,0.262,1.0	0.187
223	38707	ENSMUSG00000045103	Dmd	chrX	+	85144910	85144949	85144028	85144165	85149129	85149195	38707	69,50,43,39	23,21,27,19	47,33,37,29	41,26,47,30	164	125	0.000101319	0.0218331	0.696,0.645,0.548,0.61	0.466,0.492,0.375,0.424	0.186
333	58601	ENSMUSG00000053414	Hunk	chr16	+	90447309	90447365	90432513	90432806	90464140	90464268	58601	10,14,11,21	1,1,0,0	14,11,11,15	2,4,4,1	181	125	1.16e-05	0.00527442	0.874,0.906,1.0,1.0	0.829,0.655,0.655,0.912	0.182
139	23712	ENSMUSG00000029095	Ablim2	chr5	+	35874632	35874640	35866704	35866766	35874832	35874884	23712	15,16,12,12	0,3,0,1	8,9,12,8	1,3,7,2	133	125	0.000183674	0.0317614	1.0,0.834,1.0,0.919	0.883,0.738,0.617,0.79	0.181
37	9194	ENSMUSG00000071337	Tia1	chr6	+	86419693	86419812	86418877	86418932	86420323	86420411	9194	16,17,24,29	43,20,20,26	13,14,5,1	25,28,41,18	244	125	0.000392391	0.0514092	0.16,0.303,0.381,0.364	0.21,0.204,0.059,0.028	0.177
206	35851	ENSMUSG00000056602	Fry	chr5	+	150196562	150196735	150118644	150118811	150310269	150310469	35851	21,9,17,9	0,0,0,0	24,16,24,14	2,2,2,1	298	125	0.00118145	0.0990914	1.0,1.0,1.0,1.0	0.834,0.77,0.834,0.854	0.177
262	48243	ENSMUSG00000040268	Plekha1	chr7	+	130909587	130909735	130908335	130908425	130910831	130913312	48243	81,74,69,89	21,21,29,23	63,62,48,46	36,26,35,36	273	125	0.000362108	0.0486257	0.638,0.617,0.521,0.639	0.445,0.522,0.386,0.369	0.173
279	49903	ENSMUSG00000070047	Fat1	chr8	+	45045732	45045785	45045030	45045168	45049841	45049877	49903	45,36,28,36	8,0,0,1	35,25,38,28	5,5,6,11	178	125	0.000460169	0.0556845	0.798,1.0,1.0,0.962	0.831,0.778,0.816,0.641	0.173
336	59176	ENSMUSG00000029778	Adcyap1r1	chr6	+	55491226	55491310	55484941	55485033	55494076	55494206	59176	125113102149	141126110139	48,37,48,45	141,90,106,128	209	125	1.07e-12	8.55e-09	0.346,0.349,0.357,0.391	0.169,0.197,0.213,0.174	0.173
56	11035	ENSMUSG00000043036	Ccdc63	chr5	-	122109171	122109375	122108039	122108247	122110859	122111052	11035	13,19,8,19	3,0,0,0	35,52,45,36	4,9,1,12	329	125	0.000307859	0.0448364	0.622,1.0,1.0,1.0	0.769,0.687,0.945,0.533	0.172
143	24638	ENSMUSG00000029348	Asphd2	chr5	-	112393459	112393583	112391810	112392255	112394717	112394866	24638	80,78,94,121	51,39,30,49	74,48,80,66	75,67,52,50	249	125	0.000246142	0.0382011	0.441,0.501,0.611,0.554	0.331,0.265,0.436,0.399	0.169
52	10593	ENSMUSG00000025006	Sorbs1	chr19	-	40309580	40310333	40300242	40300302	40311668	40311863	10593	154193169153	24,33,37,31	103,80,103,73	54,29,32,30	878	125	1.06e-06	0.00101013	0.477,0.454,0.394,0.413	0.214,0.282,0.314,0.257	0.168
78	13270	ENSMUSG00000027716	Trpc3	chr3	-	36634374	36634458	36624344	36624420	36638411	36638621	13270	310347268278	201178190134	333301250286	398334348285	209	125	7.87e-12	5.51e-08	0.48,0.538,0.458,0.554	0.334,0.35,0.301,0.375	0.168
261	48242	ENSMUSG00000040268	Plekha1	chr7	+	130909587	130909658	130908335	130908425	130910831	130911163	48242	40,39,38,39	21,21,29,23	34,23,32,24	36,26,35,36	196	125	0.000526182	0.0594363	0.548,0.542,0.455,0.52	0.376,0.361,0.368,0.298	0.166
300	53505	ENSMUSG00000008658	Rbfox1	chr16	+	7369800	7369843	7352931	7353064	7375904	7375969	53505	0,2,4,5	8,5,8,5	1,0,1,0	3,3,11,5	168	125	4.63e-05	0.0133614	0.0,0.229,0.271,0.427	0.199,0.0,0.063,0.0	0.166
87	15211	ENSMUSG00000070808	Bicra	chr7	-	15996550	15996596	15996400	15996443	15999393	15999494	15211	36,31,54,40	1,0,3,3	42,28,31,32	10,6,8,3	171	125	1.72e-05	0.00660467	0.963,1.0,0.929,0.907	0.754,0.773,0.739,0.886	0.162
204	35698	ENSMUSG00000034269	Setd5	chr6	+	113110084	113110221	113109884	113109990	113110316	113110525	35698	23,30,26,28	37,29,32,28	9,5,13,8	33,12,45,30	262	125	2.94e-06	0.00186883	0.229,0.33,0.279,0.323	0.115,0.166,0.121,0.113	0.162
26	8032	ENSMUSG00000024617	Camk2a	chr18	+	60969010	60969043	60963553	60963963	60969993	60970042	8032	84,71,50,138	154121105132	62,43,48,40	220165201135	158	125	4.23e-08	8.47e-05	0.301,0.317,0.274,0.453	0.182,0.171,0.159,0.19	0.161
148	25614	ENSMUSG00000020794	Ube2g1	chr11	+	72645536	72645652	72607282	72607635	72663070	72663173	25614	58,64,57,58	50,38,29,33	68,49,38,26	49,66,61,42	241	125	0.000658303	0.068428	0.376,0.466,0.505,0.477	0.419,0.278,0.244,0.243	0.16
160	27411	ENSMUSG00000028086	Fbxw7	chr3	+	84890094	84890252	84864144	84864200	84903500	84904079	27411	13,13,5,5	10,15,15,33	2,2,3,2	22,16,27,15	283	125	4.93e-05	0.013784	0.365,0.277,0.128,0.063	0.039,0.052,0.047,0.056	0.16
323	57107	ENSMUSG00000052516	Robo2	chr16	-	73933045	73933171	73928023	73928177	73933586	73933868	57107	26,15,19,30	49,20,27,27	23,13,13,5	63,49,43,43	251	125	8.37e-06	0.00414871	0.209,0.272,0.26,0.356	0.154,0.117,0.131,0.055	0.16
356	62481	ENSMUSG00000020734	Grin2c	chr11	-	115266078	115266313	115260733	115261244	115266419	115266591	62481	110,63,127,88	51,41,48,26	72,58,99,50	54,58,62,60	360	125	0.000253313	0.0387252	0.428,0.348,0.479,0.54	0.316,0.258,0.357,0.224	0.16
70	12403	ENSMUSG00000031078	Cttn	chr7	-	144452026	144452137	144449559	144449615	144454675	144454786	12403	49,66,53,89	0,2,3,3	73,45,40,48	6,7,10,5	236	125	2.27e-05	0.00800335	1.0,0.946,0.903,0.94	0.866,0.773,0.679,0.836	0.159
180	31155	ENSMUSG00000028634	Hivep3	chr4	+	119814677	119814790	119733783	119733862	119872036	119872272	31155	48,56,43,30	4,0,5,0	34,44,43,43	3,6,13,7	238	125	0.000568641	0.0631619	0.863,1.0,0.819,1.0	0.856,0.794,0.635,0.763	0.158
120	21122	ENSMUSG00000026806	Ddx31	chr2	+	28846762	28846871	28845993	28846037	28847440	28847511	21122	7,5,7,10	13,8,14,19	1,1,0,2	6,12,10,6	234	125	1.38e-05	0.00576614	0.223,0.25,0.211,0.219	0.082,0.043,0.0,0.151	0.157
346	61059	ENSMUSG00000000631	Myo18a	chr11	+	77822662	77822674	77821041	77821186	77823275	77823446	61059	58,72,57,84	6,5,7,8	36,38,38,43	12,18,7,12	137	125	1.29e-05	0.00550303	0.898,0.929,0.881,0.905	0.732,0.658,0.832,0.766	0.156
264	48305	ENSMUSG00000063179	Pstk	chr7	+	131384510	131384593	131383924	131384000	131387617	131387836	48305	119,144,95,136	5,7,7,9	90,95,78,90	20,18,19,11	208	125	1.57e-07	0.000238381	0.935,0.925,0.891,0.901	0.73,0.76,0.712,0.831	0.155
3	623	ENSMUSG00000024663	Rab3il1	chr19	+	10029473	10029620	10027559	10027637	10030149	10030278	623	6,19,10,14	17,18,11,15	4,2,3,5	17,18,12,9	272	125	0.000448947	0.0547571	0.14,0.327,0.295,0.3	0.098,0.049,0.103,0.203	0.152
31	8494	ENSMUSG00000071454	Dtnb	chr12	+	3773550	3773640	3772586	3772746	3774569	3774610	8494	16,43,33,26	32,32,40,25	19,9,11,14	28,25,41,41	215	125	0.000783428	0.0763358	0.225,0.439,0.324,0.377	0.283,0.173,0.135,0.166	0.152
351	61477	ENSMUSG00000020866	Cacna1g	chr11	-	94439708	94439777	94438104	94438189	94442729	94442885	61477	115,112,89,103	256181257249	68,22,47,52	398323457323	194	125	0	0	0.224,0.285,0.182,0.21	0.099,0.042,0.062,0.094	0.151
239	41676	ENSMUSG00000005871	Apc	chr18	+	34266057	34266222	34261004	34261157	34268297	34268379	41676	20,16,22,19	15,20,34,28	11,8,7,13	38,28,25,33	290	125	0.000161712	0.0295095	0.365,0.256,0.218,0.226	0.111,0.11,0.108,0.145	0.148
322	56820	ENSMUSG00000033060	Lmo7	chr14	+	101886936	101887891	101884161	101884414	101888676	101888706	56820	12,2,3,11	4,3,3,3	0,3,2,1	4,7,6,2	1080	125	5.45e-05	0.0146691	0.258,0.072,0.104,0.298	0.0,0.047,0.037,0.055	0.148
154	26559	ENSMUSG00000033486	Catsper2	chr2	-	121412149	121412290	121410225	121410550	121413415	121413609	26559	39,34,35,29	3,0,0,0	25,22,39,12	3,0,2,4	266	125	0.000319867	0.0458343	0.859,1.0,1.0,1.0	0.797,1.0,0.902,0.585	0.144
175	30047	ENSMUSG00000040543	Pitpnm3	chr11	-	72063094	72063243	72058837	72058954	72065465	72065636	30047	49,45,36,34	0,0,3,1	47,32,43,41	3,7,4,4	274	125	4.47e-05	0.0131583	1.0,1.0,0.846,0.939	0.877,0.676,0.831,0.824	0.144
310	55204	ENSMUSG00000063142	Kcnma1	chr14	-	23336039	23336120	23330839	23330970	23336944	23337058	55204	75,71,88,86	75,58,85,72	96,58,72,72	127111182108	206	125	1.9e-06	0.00147842	0.378,0.426,0.386,0.42	0.314,0.241,0.194,0.288	0.143
337	59178	ENSMUSG00000029778	Adcyap1r1	chr6	+	55491229	55491310	55484941	55485033	55494076	55494206	59178	81,65,53,94	141126110139	23,24,26,19	141,90,106,128	206	125	8.36e-13	7.81e-09	0.258,0.238,0.226,0.291	0.09,0.139,0.13,0.083	0.143
132	22617	ENSMUSG00000026632	Tatdn3	chr1	-	191061224	191061257	191058780	191058911	191062800	191062904	22617	9,17,14,14	0,0,2,0	11,9,11,14	4,2,1,1	158	125	0.00108458	0.0933425	1.0,1.0,0.847,1.0	0.685,0.781,0.897,0.917	0.142
320	56750	ENSMUSG00000033166	Dis3	chr14	-	99085873	99085958	99084026	99084154	99086046	99086111	56750	129103108108	4,6,1,12	73,83,82,39	17,7,15,7	210	125	2.26e-05	0.00800335	0.95,0.911,0.985,0.843	0.719,0.876,0.765,0.768	0.14
291	51556	ENSMUSG00000035681	Kcnc2	chr10	+	112456928	112457032	112456342	112456535	112458489	112458654	51556	8,9,0,19	18,13,11,44	0,3,0,0	6,14,10,8	229	125	5.49e-06	0.00325454	0.195,0.274,0.0,0.191	0.0,0.105,0.0,0.0	0.139
257	47496	ENSMUSG00000029817	Tra2a	chr6	-	49252802	49253108	49252381	49252515	49263837	49264011	47496	330324242278	122,126,111,70	186162151146	104,109,157,70	431	125	5.74e-05	0.0151877	0.44,0.427,0.387,0.535	0.342,0.301,0.218,0.377	0.138
181	31165	ENSMUSG00000087301	Gm13629	chr2	+	66502415	66502476	66484378	66484558	66545539	66546026	31165	29,23,33,25	62,84,62,48	6,12,13,4	77,56,57,42	186	125	8.89e-07	0.000905704	0.239,0.155,0.263,0.259	0.05,0.126,0.133,0.06	0.137
301	53670	ENSMUSG00000021596	Mctp1	chr13	+	76731770	76731809	76723667	76723779	76756985	76757156	53670	152104140115	22,21,31,23	109,90,101,92	54,35,37,29	164	125	6.63e-06	0.00364197	0.84,0.791,0.775,0.792	0.606,0.662,0.675,0.707	0.137
299	53326	ENSMUSG00000079038	D130040H23Rik	chr8	+	69291629	69291882	69291261	69291322	69300252	69300379	53326	9,11,12,6	10,10,16,11	1,1,6,2	9,14,17,4	378	125	0.000217858	0.0352102	0.229,0.267,0.199,0.153	0.035,0.023,0.105,0.142	0.136
152	26204	ENSMUSG00000032826	Ank2	chr3	-	127052225	127052249	127048181	127048280	127052687	127052873	26204	326207341272	88,80,130,102	323110321233	149125164131	149	125	0.00062739	0.0668266	0.757,0.685,0.688,0.691	0.645,0.425,0.622,0.599	0.132
153	26401	ENSMUSG00000005583	Mef2c	chr13	+	83654597	83654621	83652813	83652986	83655506	83655636	26401	62,79,76,61	5,4,4,3	59,34,33,42	8,10,8,7	149	125	6.34e-05	0.0160207	0.912,0.943,0.941,0.945	0.861,0.74,0.776,0.834	0.132
305	54138	ENSMUSG00000033102	Cdc14b	chr13	-	64205497	64205583	64201331	64201448	64209106	64209204	54138	5,0,6,2	14,16,10,6	0,0,2,0	23,27,15,7	211	125	1.59e-05	0.00633077	0.175,0.0,0.262,0.165	0.0,0.0,0.073,0.0	0.132
330	57908	ENSMUSG00000079109	Pms2	chr5	+	143922024	143922100	143919578	143919608	143923476	143923632	57908	55,51,50,30	0,0,1,0	43,27,21,28	2,3,4,2	201	125	3.51e-05	0.0109891	1.0,1.0,0.969,1.0	0.93,0.848,0.766,0.897	0.132
93	17139	ENSMUSG00000039782	Cpeb2	chr5	+	43268868	43268892	43261733	43261784	43277430	43277601	17139	105,92,71,93	6,13,4,6	54,48,54,37	14,9,8,13	149	125	9.44e-05	0.0206492	0.936,0.856,0.937,0.929	0.764,0.817,0.85,0.705	0.131
112	19483	ENSMUSG00000025766	D3Ertd751e	chr3	+	41751094	41751198	41748672	41748733	41756048	41756129	19483	3,2,2,6	6,6,8,12	3,0,0,1	13,11,7,6	229	125	0.000879477	0.081311	0.214,0.154,0.12,0.214	0.112,0.0,0.0,0.083	0.127
159	27410	ENSMUSG00000028086	Fbxw7	chr3	+	84890094	84890252	84863963	84864011	84903500	84904079	27410	11,11,6,2	16,17,19,9	2,0,1,2	13,7,10,14	283	125	5.32e-05	0.014457	0.233,0.222,0.122,0.089	0.064,0.0,0.042,0.059	0.125
226	38979	ENSMUSG00000019978	Epb41l2	chr10	+	25501577	25501631	25488950	25489093	25501823	25501911	38979	12,11,6,13	27,38,22,36	10,0,1,2	30,23,29,23	179	125	0.000632274	0.0669647	0.237,0.168,0.16,0.201	0.189,0.0,0.024,0.057	0.124
133	22627	ENSMUSG00000034675	Dbn1	chr13	-	55476635	55476773	55476145	55476316	55477550	55477680	22627	154157115245	132170137159	107,88,96,76	166162157135	263	125	1.98e-06	0.00148966	0.357,0.305,0.285,0.423	0.235,0.205,0.225,0.211	0.123
53	10594	ENSMUSG00000025006	Sorbs1	chr19	-	40321792	40321960	40318021	40318068	40324746	40324832	10594	338320277266	85,94,85,82	281173239190	144,79,101,97	293	125	5.94e-06	0.00342945	0.629,0.592,0.582,0.581	0.454,0.483,0.502,0.455	0.122
34	8931	ENSMUSG00000021621	Zcchc9	chr13	-	91798822	91798891	91796532	91797254	91800610	91800703	8931	95,62,68,70	7,9,5,2	60,54,48,69	11,13,9,11	194	125	0.000864526	0.080881	0.897,0.816,0.898,0.958	0.778,0.728,0.775,0.802	0.121
135	23277	ENSMUSG00000002279	Lmf1	chr17	+	25585542	25585852	25579084	25579379	25612295	25612444	23277	166204132153	8,1,2,0	147127140135	15,8,2,10	435	125	4.89e-05	0.0137599	0.856,0.983,0.95,1.0	0.738,0.82,0.953,0.795	0.121
54	10777	ENSMUSG00000029428	Stx2	chr5	-	128989378	128989406	128988907	128988912	128990963	128991101	10777	4,19,8,7	21,39,26,33	4,3,5,1	28,37,45,16	153	125	0.000392724	0.0514092	0.135,0.285,0.201,0.148	0.105,0.062,0.083,0.049	0.118
341	60269	ENSMUSG00000020385	Clk4	chr11	+	51268164	51268231	51267170	51267331	51271799	51272022	60269	151172156139	121158121102	118,79,61,73	113,117,143,75	192	125	0.00107381	0.0928432	0.448,0.415,0.456,0.47	0.405,0.305,0.217,0.388	0.118
84	14844	ENSMUSG00000028689	Ccdc163	chr4	+	116714087	116714149	116710100	116710284	116714839	116714954	14844	26,24,23,18	0,0,0,0	28,27,23,28	1,4,1,4	187	125	0.000130309	0.0261727	1.0,1.0,1.0,1.0	0.949,0.819,0.939,0.824	0.117
182	31362	ENSMUSG00000043384	Gprasp1	chrX	+	135743441	135743522	135742732	135742978	135744498	135744575	31362	169150151193	63,44,49,78	136,65,113,101	67,44,70,49	206	125	0.000634957	0.0669957	0.619,0.674,0.652,0.6	0.552,0.473,0.495,0.556	0.117
75	13103	ENSMUSG00000041264	Uspl1	chr5	+	149187707	149187876	149184559	149184806	149188344	149188473	13103	81,99,79,76	56,47,72,60	59,39,68,49	93,53,68,47	294	125	0.000989921	0.0884566	0.381,0.472,0.318,0.35	0.212,0.238,0.298,0.307	0.116
215	36846	ENSMUSG00000084799	Ino80dos	chr1	+	63144118	63144185	63114739	63114960	63156219	63156321	36846	51,44,27,38	3,1,0,1	31,39,39,25	4,0,7,5	192	125	0.000875289	0.0811316	0.917,0.966,1.0,0.961	0.835,1.0,0.784,0.765	0.115
69	12401	ENSMUSG00000031078	Cttn	chr7	-	144450977	144451088	144449559	144449615	144454675	144454786	12401	85,65,60,84	0,2,3,3	92,49,82,53	6,7,10,5	236	125	7.69e-05	0.0180211	1.0,0.945,0.914,0.937	0.89,0.788,0.813,0.849	0.114
236	40467	ENSMUSG00000038759	Nup205	chr6	+	35206119	35206219	35205046	35205534	35208080	35208180	40467	11,1,17,5	27,27,21,29	3,0,6,0	36,36,29,13	225	125	0.0001574	0.0291879	0.185,0.02,0.31,0.087	0.044,0.0,0.103,0.0	0.114
100	18132	ENSMUSG00000015748	Prpf3	chr3	-	95849694	95849790	95848914	95849061	95851562	95851693	18132	62,46,70,59	63,75,67,56	30,30,34,24	55,52,78,45	221	125	0.000657522	0.068428	0.358,0.258,0.371,0.373	0.236,0.246,0.198,0.232	0.112
55	10894	ENSMUSG00000029406	Pitpnm2	chr5	-	124126354	124126504	124125298	124125463	124127176	124127347	10894	64,52,49,47	39,47,48,41	46,41,52,48	57,67,83,57	275	125	0.000997094	0.0888143	0.427,0.335,0.317,0.343	0.268,0.218,0.222,0.277	0.109
334	58602	ENSMUSG00000053414	Hunk	chr16	+	90453679	90453815	90432513	90432806	90464140	90464268	58602	64,53,55,39	1,1,0,0	63,37,32,36	2,4,4,1	261	125	0.000173224	0.0304239	0.968,0.962,1.0,1.0	0.938,0.816,0.793,0.945	0.109
151	26193	ENSMUSG00000032826	Ank2	chr3	-	126963382	126963481	126962250	126962405	126964937	126965162	26193	351275322362	316265346270	283195267213	426335435256	224	125	4.2e-08	8.47e-05	0.383,0.367,0.342,0.428	0.27,0.245,0.255,0.317	0.108
45	9700	ENSMUSG00000078247	Airn	chr17	+	12779289	12779512	12741384	12741424	12859106	12859252	9700	24,13,13,6	24,35,25,15	5,1,12,5	29,22,42,24	348	125	0.000154664	0.0287886	0.264,0.118,0.157,0.126	0.058,0.016,0.093,0.07	0.107
99	17961	ENSMUSG00000034949	Zfr2	chr10	+	81249164	81249260	81248983	81249078	81249684	81249796	17961	96130111134	14,5,6,7	82,96,88,80	12,17,9,17	221	125	0.000629242	0.0668966	0.795,0.936,0.913,0.915	0.794,0.762,0.847,0.727	0.107
150	26067	ENSMUSG00000037259	Dzank1	chr2	-	144491771	144491897	144490112	144490277	144501426	144501519	26067	287240276322	44,38,23,41	213142195153	47,46,34,31	251	125	0.000510968	0.0587844	0.765,0.759,0.857,0.796	0.693,0.606,0.741,0.711	0.107
328	57873	ENSMUSG00000032735	Ablim3	chr18	-	61816921	61816969	61814197	61814332	61819790	61819917	57873	185178190153	21,26,16,29	148,98,125,115	25,32,41,25	173	125	0.000220359	0.035442	0.864,0.832,0.896,0.792	0.811,0.689,0.688,0.769	0.107
343	60915	ENSMUSG00000005949	Ctns	chr11	-	73197098	73197252	73196637	73196717	73198917	73198995	60915	15,24,19,33	41,40,48,43	13,8,6,6	48,38,55,26	279	125	1.89e-05	0.00697972	0.141,0.212,0.151,0.256	0.108,0.086,0.047,0.094	0.106
49	10253	ENSMUSG00000004631	Sgce	chr6	-	4737297	4737392	4730005	4730113	4746979	4747063	10253	4,4,1,3	10,11,6,11	1,0,0,2	18,14,15,8	220	125	0.000159978	0.0293872	0.185,0.171,0.087,0.134	0.031,0.0,0.0,0.124	0.105
217	37091	ENSMUSG00000107476	Zfp862-ps	chr6	+	48514151	48514326	48511814	48512512	48527444	48527549	37091	18,18,9,5	0,0,1,1	16,16,18,11	1,2,3,2	300	125	0.000622285	0.0665358	1.0,1.0,0.789,0.676	0.87,0.769,0.714,0.696	0.104
303	53903	ENSMUSG00000038608	Dock10	chr1	-	80528232	80528331	80526223	80526330	80528648	80528706	53903	25,27,19,26	37,60,55,69	17,6,5,9	40,50,61,44	224	125	0.000197964	0.0335086	0.274,0.201,0.162,0.174	0.192,0.063,0.044,0.102	0.102
319	56328	ENSMUSG00000035469	Rcbtb1	chr14	+	59209742	59209810	59206803	59206930	59209924	59210094	56328	9,1,1,1	6,8,6,13	0,2,0,0	6,3,9,6	193	125	0.000402209	0.0517651	0.493,0.075,0.097,0.047	0.0,0.302,0.0,0.0	0.102
225	38745	ENSMUSG00000057691	Zfp746	chr6	-	48082153	48082267	48067168	48067360	48083092	48083174	38745	131,107,122,85	2,7,4,0	99,89,76,69	9,6,16,2	239	125	0.000242261	0.0378082	0.972,0.889,0.941,1.0	0.852,0.886,0.713,0.947	0.101
267	48435	ENSMUSG00000110027	C030029H02Rik	chr7	+	136268913	136268947	136268331	136268476	136276073	136276531	48435	2,8,1,0	17,13,12,23	0,1,0,0	2,11,9,19	159	125	0.000404299	0.0517651	0.085,0.326,0.061,0.0	0.0,0.067,0.0,0.0	0.101
66	12104	ENSMUSG00000063663	Brwd3	chrX	-	108749282	108749441	108737015	108743770	108750230	108750328	12104	42,48,59,48	3,4,3,0	46,27,30,22	0,0,0,0	284	125	0.000351063	0.0485004	0.86,0.841,0.896,1.0	1.0,1.0,1.0,1.0	-0.101
178	30694	ENSMUSG00000026179	Pnkd	chr1	+	74287091	74287208	74285841	74286010	74347384	74347500	30694	351472316333	196195157261	396394379339	138143147120	242	125	0.000816829	0.0779633	0.481,0.556,0.51,0.397	0.597,0.587,0.571,0.593	-0.101
222	37867	ENSMUSG00000049971	Glt1d1	chr5	+	127650682	127650788	127644318	127644467	127657086	127657138	37867	127124110124	14,10,11,6	112,92,104,90	3,1,4,0	231	125	2.41e-06	0.00167464	0.831,0.87,0.844,0.918	0.953,0.98,0.934,1.0	-0.101
94	17398	ENSMUSG00000024831	Ighmbp2	chr19	-	3272887	3273035	3271525	3271700	3274355	3274556	17398	64,67,49,56	8,9,4,1	60,46,60,49	3,2,1,0	273	125	0.000800655	0.0771656	0.786,0.773,0.849,0.962	0.902,0.913,0.965,1.0	-0.102
199	34320	ENSMUSG00000028519	Dab1	chr4	+	104732069	104732180	104731624	104731752	104741512	104741797	34320	288239228207	43,37,36,31	264236222217	11,19,20,17	236	125	2.71e-06	0.00178712	0.78,0.774,0.77,0.78	0.927,0.868,0.855,0.871	-0.104
18	5848	ENSMUSG00000022456	Septin3	chr15	+	82291252	82291318	82290737	82290831	82293245	82293855	5848	94,97,141,92	225219171204	112,93,121,117	148121129119	191	125	0.00014593	0.0279045	0.215,0.225,0.35,0.228	0.331,0.335,0.38,0.392	-0.105
278	49756	ENSMUSG00000038481	Cdk19	chr10	+	40469578	40469722	40436071	40436212	40475568	40475641	49756	57,44,40,42	3,3,2,2	42,32,38,41	0,0,0,0	269	125	0.000205598	0.0342829	0.898,0.872,0.903,0.907	1.0,1.0,1.0,1.0	-0.105
326	57741	ENSMUSG00000059890	Ube4a	chr9	-	44963336	44963432	44952941	44953172	44965484	44965549	57741	39,23,48,17	0,9,2,1	34,31,43,30	0,0,0,3	221	125	0.000588898	0.0641364	1.0,0.591,0.931,0.906	1.0,1.0,1.0,0.85	-0.105
136	23425	ENSMUSG00000050545	Fam228b	chr12	-	4741061	4741207	4739891	4740043	4744469	4744557	23425	20,30,22,33	1,6,1,4	17,32,19,28	2,0,0,1	271	125	0.000415929	0.0523668	0.902,0.698,0.91,0.792	0.797,1.0,1.0,0.928	-0.106
292	51593	ENSMUSG00000029769	Ccdc136	chr6	+	29419101	29419383	29417071	29417578	29421990	29422097	51593	32,42,48,37	1,6,1,1	39,23,22,24	0,0,1,0	407	125	0.000344626	0.0481506	0.908,0.683,0.936,0.919	1.0,1.0,0.871,1.0	-0.106
73	12740	ENSMUSG00000031023	Akip1	chr7	+	109704952	109705031	109703751	109704170	109707397	109707511	12740	22,38,21,27	6,1,2,0	39,26,26,27	0,0,0,1	204	125	0.00110962	0.0949141	0.692,0.959,0.865,1.0	1.0,1.0,1.0,0.943	-0.107
207	35919	ENSMUSG00000024985	Tcf7l2	chr19	+	55925976	55926049	55924529	55924580	55931433	55932195	35919	15,19,6,24	1,4,2,5	8,3,1,4	1,1,0,0	198	125	0.000491467	0.0577262	0.904,0.75,0.654,0.752	0.835,0.654,1.0,1.0	-0.107
314	55867	ENSMUSG00000097431	Gm26782	chr14	+	50878629	50878734	50871750	50871826	50880036	50880488	55867	33,38,26,32	6,4,7,0	26,17,24,20	1,2,1,0	230	125	0.00119692	0.0998605	0.749,0.838,0.669,1.0	0.934,0.822,0.929,1.0	-0.107
80	13731	ENSMUSG00000026743	Mllt10	chr2	+	18101457	18101512	18082510	18082725	18109781	18109891	13731	28,37,16,19	1,2,0,8	22,20,18,10	0,1,0,0	180	125	0.000209513	0.0345741	0.951,0.928,1.0,0.623	1.0,0.933,1.0,1.0	-0.108
117	20435	ENSMUSG00000023764	Sfi1	chr11	-	3188877	3189056	3187239	3187410	3193359	3193424	20435	56,31,54,37	3,6,1,2	35,27,25,31	0,0,2,0	304	125	8.84e-05	0.0199757	0.885,0.68,0.957,0.884	1.0,1.0,0.837,1.0	-0.108
227	39124	ENSMUSG00000074165	Zfp788	chr7	+	41643332	41643432	41634679	41634710	41647490	41647617	39124	26,24,29,16	4,3,2,2	29,10,10,10	0,0,2,0	225	125	0.000337566	0.047282	0.783,0.816,0.89,0.816	1.0,1.0,0.735,1.0	-0.108
77	13215	ENSMUSG00000039607	Rbms3	chr9	-	116582737	116582865	116572745	116578702	116586017	116586095	13215	35,28,13,34	2,4,3,4	28,6,13,11	0,2,0,0	253	125	0.000251526	0.0387098	0.896,0.776,0.682,0.808	1.0,0.597,1.0,1.0	-0.109
282	50599	ENSMUSG00000097156	Gm3764	chr3	+	88222969	88223054	88221102	88221284	88224264	88224288	50599	53,63,52,54	12,6,7,5	44,65,45,49	2,0,4,3	210	125	0.000655652	0.0684063	0.724,0.862,0.816,0.865	0.929,1.0,0.87,0.907	-0.11
188	31967	ENSMUSG00000032468	Armc8	chr9	-	99502511	99502598	99499292	99499385	99520486	99520582	31967	44,54,57,62	4,9,8,7	78,68,54,44	4,2,5,0	212	125	0.00112955	0.0958591	0.866,0.78,0.808,0.839	0.92,0.952,0.864,1.0	-0.111
293	52157	ENSMUSG00000045100	Slc25a26	chr6	+	94576333	94576378	94510751	94510861	94592411	94592481	52157	21,31,24,14	8,5,0,0	16,12,9,15	1,0,0,0	170	125	4.35e-05	0.0129761	0.659,0.82,1.0,1.0	0.922,1.0,1.0,1.0	-0.111
302	53817	ENSMUSG00000034656	Cacna1a	chr8	+	84614694	84614791	84612284	84612412	84615573	84615670	53817	433492358356	80,96,62,91	486432467381	42,44,49,42	222	125	7.03e-09	2.18e-05	0.753,0.743,0.765,0.688	0.867,0.847,0.843,0.836	-0.111
259	48095	ENSMUSG00000090272	Mndal	chr1	-	173875575	173875860	173874350	173874472	173879924	173879990	48095	20,29,29,25	0,7,4,1	11,18,9,3	0,0,2,0	410	125	0.000312544	0.0452478	1.0,0.558,0.689,0.884	1.0,1.0,0.578,1.0	-0.112
17	5263	ENSMUSG00000039637	Coro7	chr16	-	4635383	4635460	4634984	4635042	4655009	4655092	5263	28,26,16,28	7,1,0,4	25,17,18,9	0,0,1,0	202	125	2.4e-05	0.00841421	0.712,0.941,1.0,0.812	1.0,1.0,0.918,1.0	-0.113
145	24728	ENSMUSG00000102976	Zc3h11a	chr1	-	133655344	133655398	133653972	133654032	133661255	133661360	24728	10,13,6,8	5,3,0,2	11,12,11,4	0,0,2,1	179	125	0.000436183	0.0539471	0.583,0.752,1.0,0.736	1.0,1.0,0.793,0.736	-0.115
14	4008	ENSMUSG00000023795	Pisd-ps2	chr17	-	3077687	3077834	3077292	3077446	3079354	3079591	4008	30,26,24,20	1,1,4,3	18,13,16,19	2,0,0,0	272	125	0.00103494	0.0904597	0.932,0.923,0.734,0.754	0.805,1.0,1.0,1.0	-0.116
309	55188	ENSMUSG00000021782	Dlg5	chr14	-	24202297	24202366	24192791	24192954	24245146	24245920	55188	49,19,30,28	5,2,5,3	32,16,42,21	4,0,0,0	194	125	0.000624977	0.0666964	0.863,0.86,0.794,0.857	0.838,1.0,1.0,1.0	-0.116
35	9053	ENSMUSG00000021592	Arsk	chr13	-	76072099	76072271	76066634	76066859	76091657	76091817	9053	34,41,34,24	6,2,6,0	33,29,34,36	4,0,0,0	297	125	0.000916963	0.0837404	0.705,0.896,0.705,1.0	0.776,1.0,1.0,1.0	-0.117
101	18146	ENSMUSG00000028106	Rprd2	chr3	-	95786319	95786451	95785053	95785106	95787283	95787384	18146	80,37,40,37	1,0,8,7	57,40,40,27	4,0,0,0	257	125	0.000752116	0.0744914	0.975,1.0,0.709,0.72	0.874,1.0,1.0,1.0	-0.118
11	3190	ENSMUSG00000024330	Col11a2	chr17	+	34047097	34047277	34044818	34045010	34049618	34049678	3190	2,2,1,3	9,21,15,13	6,4,10,4	12,8,15,9	305	125	0.000318091	0.0456966	0.083,0.038,0.027,0.086	0.17,0.17,0.215,0.154	-0.119
189	32237	ENSMUSG00000031133	Arhgef6	chrX	-	57243389	57243515	57240593	57240687	57244604	57244750	32237	16,25,17,38	0,3,2,5	15,12,20,10	1,0,0,0	251	125	2.02e-05	0.00738756	1.0,0.806,0.809,0.791	0.882,1.0,1.0,1.0	-0.119
109	19179	ENSMUSG00000028518	Prkaa2	chr4	-	105075413	105075555	105051915	105052009	105109704	105109890	19179	46,40,65,51	7,6,4,6	66,29,41,42	0,3,2,1	267	125	0.000580778	0.0636775	0.755,0.757,0.884,0.799	1.0,0.819,0.906,0.952	-0.121
269	48651	ENSMUSG00000024589	Nedd4l	chr18	+	65172274	65172406	65165571	65165646	65178918	65178996	48651	102,73,80,69	8,3,14,8	95,75,104,70	1,1,2,4	257	125	1.07e-05	0.00498809	0.861,0.922,0.735,0.808	0.979,0.973,0.962,0.895	-0.121
240	41842	ENSMUSG00000030102	Itpr1	chr6	+	108431460	108431496	108417888	108418000	108438299	108438432	41842	158132160146	50,35,65,50	335256348254	50,60,47,39	161	125	1.3e-07	0.000207871	0.71,0.745,0.656,0.694	0.839,0.768,0.852,0.835	-0.122
57	11239	ENSMUSG00000042055	Wdr11	chr7	+	129592975	129593087	129591862	129592063	129599024	129599178	11239	121,94,121,89	9,16,11,23	119,68,101,88	9,1,5,6	237	125	0.000642263	0.0675123	0.876,0.756,0.853,0.671	0.875,0.973,0.914,0.886	-0.123
193	33393	ENSMUSG00000026017	Carf	chr1	+	60108082	60108200	60105310	60105434	60109326	60109449	33393	25,23,12,20	1,0,3,8	22,8,18,19	2,1,0,0	243	125	0.000683374	0.0701234	0.928,1.0,0.673,0.563	0.85,0.805,1.0,1.0	-0.123
146	25300	ENSMUSG00000097571	Jpx	chrX	+	103496437	103496530	103493718	103493947	103524866	103524996	25300	24,22,16,13	4,0,2,2	8,11,13,10	0,0,1,0	218	125	0.000980546	0.0877589	0.775,1.0,0.821,0.788	1.0,1.0,0.882,1.0	-0.124
74	12932	ENSMUSG00000034000	Neu4	chr1	+	94021548	94021632	94020450	94020616	94022357	94022590	12932	0,0,0,3	9,14,16,12	5,1,1,6	9,13,6,11	209	125	7.3e-05	0.0174706	0.0,0.0,0.0,0.13	0.249,0.044,0.091,0.246	-0.125
250	46110	ENSMUSG00000054728	Phactr1	chr13	+	43059570	43059777	43057178	43057346	43077654	43077976	46110	256226181193	116,86,92,101	208125150162	54,39,47,39	332	125	4.49e-05	0.0131583	0.454,0.497,0.426,0.418	0.592,0.547,0.546,0.61	-0.125
355	62265	ENSMUSG00000004110	Cacna1e	chr1	-	154404884	154405013	154403677	154403858	154407711	154407823	62265	167148123152	23,31,21,24	132,62,114,94	4,10,6,6	254	125	6.32e-05	0.0160207	0.781,0.701,0.742,0.757	0.942,0.753,0.903,0.885	-0.125
47	9936	ENSMUSG00000029782	Tmem209	chr6	-	30506785	30506917	30505732	30505974	30508453	30508512	9936	177178126168	43,34,36,25	130107118125	14,11,17,9	257	125	0.00022615	0.0359958	0.667,0.718,0.63,0.766	0.819,0.826,0.771,0.871	-0.126
283	50742	ENSMUSG00000048445	Ccdc57	chr11	-	120895256	120895419	120894598	120894733	120897808	120897967	50742	30,22,25,54	3,4,1,1	20,21,19,29	1,0,0,0	288	125	0.000479612	0.0568102	0.813,0.705,0.916,0.959	0.897,1.0,1.0,1.0	-0.126
82	13971	ENSMUSG00000028760	Eif4g3	chr4	+	138087532	138087565	138084256	138084370	138095908	138095929	13971	15,4,6,13	48,37,58,56	17,18,20,13	53,36,42,30	158	125	0.000694011	0.070697	0.198,0.079,0.076,0.155	0.202,0.283,0.274,0.255	-0.127
277	49753	ENSMUSG00000038481	Cdk19	chr10	+	40466637	40466769	40436071	40436212	40475568	40475641	49753	42,38,40,24	3,3,2,2	36,39,39,26	0,0,0,0	257	125	7.17e-05	0.0173784	0.872,0.86,0.907,0.854	1.0,1.0,1.0,1.0	-0.127
108	19074	ENSMUSG00000035126	Wdr78	chr4	-	103066259	103066486	103059877	103060035	103072648	103072843	19074	30,35,51,63	2,1,3,6	41,45,19,32	0,1,0,0	352	125	1.11e-05	0.00512831	0.842,0.926,0.858,0.789	1.0,0.941,1.0,1.0	-0.131
138	23501	ENSMUSG00000022641	Bbx	chr16	-	50320299	50320413	50280368	50280539	50330833	50330993	23501	17,17,32,13	7,2,0,2	16,11,17,8	0,0,0,2	239	125	0.000143955	0.0279045	0.56,0.816,1.0,0.773	1.0,1.0,1.0,0.677	-0.132
155	26811	ENSMUSG00000041415	Dicer1	chr12	-	104737768	104737866	104731799	104731987	104738782	104738837	26811	28,33,49,37	5,1,6,3	50,27,36,27	2,0,0,0	223	125	7.15e-06	0.00379748	0.758,0.949,0.821,0.874	0.933,1.0,1.0,1.0	-0.133
234	40346	ENSMUSG00000039210	Gpatch2	chr1	+	187322283	187322354	187304329	187304397	187341486	187341575	40346	12,11,15,22	0,6,2,1	13,25,16,8	0,0,0,1	196	125	0.000322964	0.0459256	1.0,0.539,0.827,0.933	1.0,1.0,1.0,0.836	-0.134
349	61450	ENSMUSG00000070284	Gmppb	chr9	+	108050450	108050609	108050114	108050257	108050848	108050976	61450	81,76,73,73	9,8,9,6	73,66,81,43	4,0,5,0	284	125	0.000349324	0.0485004	0.798,0.807,0.781,0.843	0.889,1.0,0.877,1.0	-0.134
297	52801	ENSMUSG00000031586	Rbpms	chr8	-	33806716	33806850	33795081	33795150	33834303	33834454	52801	49,29,21,31	2,3,2,3	28,42,24,13	0,1,0,0	259	125	0.000131306	0.0261804	0.922,0.823,0.835,0.833	1.0,0.953,1.0,1.0	-0.135
235	40350	ENSMUSG00000020137	Thap2	chr10	-	115376351	115376547	115368403	115372946	115384204	115384435	40350	73,59,53,84	4,7,11,5	52,59,77,63	2,0,3,3	321	125	0.000841501	0.0797967	0.877,0.766,0.652,0.867	0.91,1.0,0.909,0.891	-0.137
311	55278	ENSMUSG00000055013	Agap1	chr1	+	89823856	89823934	89766305	89766464	89834433	89834588	55278	39,48,38,51	7,9,8,2	44,33,42,33	6,0,1,0	203	125	0.00071763	0.0721906	0.774,0.767,0.745,0.94	0.819,1.0,0.963,1.0	-0.139
9	2017	ENSMUSG00000024238	Zeb1	chr18	+	5633203	5633357	5591859	5591967	5641381	5641385	2017	22,35,48,43	6,1,3,0	14,9,19,16	0,0,0,0	279	125	0.000144717	0.0279045	0.622,0.94,0.878,1.0	1.0,1.0,1.0,1.0	-0.14
59	11330	ENSMUSG00000097113	Gm19705	chr1	+	136681468	136681562	136675138	136675283	136688743	136688753	11330	12,11,13,13	1,0,5,2	11,9,6,4	0,1,0,0	219	125	0.000417392	0.0524332	0.873,1.0,0.597,0.788	1.0,0.837,1.0,1.0	-0.145
127	22185	ENSMUSG00000018900	Slc22a5	chr11	-	53876008	53876163	53874934	53875106	53891146	53891660	22185	59,38,40,58	2,3,6,9	51,32,52,38	0,0,4,0	280	125	3.77e-05	0.0116074	0.929,0.85,0.749,0.742	1.0,1.0,0.853,1.0	-0.146
224	38743	ENSMUSG00000057691	Zfp746	chr6	-	48066428	48066554	48062394	48064949	48067168	48067360	38743	88,90,93,70	13,27,13,9	85,59,101,59	3,8,10,0	251	125	0.000603312	0.0652544	0.771,0.624,0.781,0.795	0.934,0.786,0.834,1.0	-0.146
296	52766	ENSMUSG00000046152	Fut10	chr8	+	31235594	31236430	31201209	31201504	31259899	31261483	52766	324373303360	8,19,17,10	243213256231	10,2,1,0	961	125	0.000272016	0.0405325	0.84,0.719,0.699,0.824	0.76,0.933,0.971,1.0	-0.146
6	1811	ENSMUSG00000086287	Gm15972	chr18	-	23751579	23751823	23750446	23750559	23752244	23752305	1811	31,23,19,12	4,2,3,0	23,17,22,22	0,0,2,0	369	125	1.59e-05	0.00633077	0.724,0.796,0.682,1.0	1.0,1.0,0.788,1.0	-0.147
116	19899	ENSMUSG00000074874	Ctla2b	chr13	-	60896627	60896745	60896237	60896360	60897334	60897405	19899	21,16,8,20	0,3,0,5	5,15,12,8	0,0,0,0	243	125	0.00071416	0.0720941	1.0,0.733,1.0,0.673	1.0,1.0,1.0,1.0	-0.148
19	6253	ENSMUSG00000022607	Ptk2	chr15	-	73283266	73283350	73282217	73282235	73292034	73292087	6253	96,103,76,70	26,34,41,33	131,83,93,85	25,14,19,19	209	125	0.000357748	0.0486257	0.688,0.644,0.526,0.559	0.758,0.78,0.745,0.728	-0.149
10	2034	ENSMUSG00000063087	Gm10125	chr18	-	5583011	5583133	5540605	5540678	5592159	5592191	2034	20,31,40,24	2,3,0,7	28,19,27,16	0,1,0,0	247	125	1.63e-05	0.00633077	0.835,0.839,1.0,0.634	1.0,0.906,1.0,1.0	-0.15
128	22186	ENSMUSG00000018900	Slc22a5	chr11	-	53883660	53883764	53874934	53875106	53891146	53891660	22186	27,43,26,36	2,3,6,9	37,30,23,28	0,0,4,0	229	125	6.92e-05	0.0168587	0.881,0.887,0.703,0.686	1.0,1.0,0.758,1.0	-0.15
342	60673	ENSMUSG00000052921	Arhgef15	chr11	-	68946560	68946643	68946300	68946470	68946983	68947136	60673	98122109150	45,29,34,27	107,88,96,110	10,10,12,17	208	125	5.97e-05	0.0154158	0.567,0.717,0.658,0.77	0.865,0.841,0.828,0.795	-0.154
43	9549	ENSMUSG00000029913	Prdm5	chr6	+	65901773	65901859	65831248	65831371	65927916	65928021	9549	24,29,22,25	3,3,3,2	12,25,15,18	0,0,0,0	211	125	1.17e-05	0.00527442	0.826,0.851,0.813,0.881	1.0,1.0,1.0,1.0	-0.157
167	28982	ENSMUSG00000027200	Sema6d	chr2	+	124662203	124662371	124660704	124660761	124664020	124665309	28982	151136137142	10,26,22,43	158142162117	13,11,6,6	293	125	5.7e-05	0.0151877	0.866,0.691,0.727,0.585	0.838,0.846,0.92,0.893	-0.157
304	53951	ENSMUSG00000086363	A330102I10Rik	chr13	+	29016709	29016879	29014471	29014534	29023175	29023212	53951	22,25,9,12	3,5,4,0	14,6,2,7	0,2,0,0	295	125	0.000209234	0.0345741	0.757,0.679,0.488,1.0	1.0,0.56,1.0,1.0	-0.159
174	30024	ENSMUSG00000053580	Tanc2	chr11	+	105919950	105920051	105916913	105917060	105921747	105924115	30024	32,26,18,47	3,3,2,5	21,14,14,29	0,0,0,0	226	125	2.44e-06	0.00167464	0.855,0.827,0.833,0.839	1.0,1.0,1.0,1.0	-0.162
214	36744	ENSMUSG00000038180	Spag4	chr2	+	156066566	156066633	156066133	156066238	156066804	156066866	36744	17,12,6,8	3,3,2,0	14,14,3,16	0,2,0,0	192	125	0.000761608	0.0749923	0.787,0.723,0.661,1.0	1.0,0.82,1.0,1.0	-0.162
114	19865	ENSMUSG00000038704	Aspdh	chr7	+	44466884	44467105	44466663	44466813	44467178	44467221	19865	11,12,9,10	0,2,4,1	13,20,10,10	0,0,1,1	346	125	0.000755192	0.0744914	1.0,0.684,0.448,0.783	1.0,1.0,0.783,0.783	-0.163
7	1834	ENSMUSG00000033382	Trappc8	chr18	-	20855820	20855838	20854944	20855076	20860432	20860538	1834	45,30,29,43	76,38,51,61	36,47,36,27	29,35,34,17	143	125	0.00017452	0.0305557	0.341,0.408,0.332,0.381	0.52,0.54,0.481,0.581	-0.165
170	29117	ENSMUSG00000042323	Pbrm1	chr14	+	31023066	31023179	31022719	31022859	31025497	31025650	29117	41,33,34,46	16,4,4,11	48,36,39,39	2,1,4,4	238	125	0.000711889	0.0719946	0.574,0.812,0.817,0.687	0.926,0.95,0.837,0.837	-0.165
185	31785	ENSMUSG00000029141	Slc4a1ap	chr5	+	31546179	31546266	31540385	31540497	31548613	31548681	31785	12,10,6,16	0,3,2,5	9,3,14,4	2,0,1,0	212	125	0.000886721	0.0815899	1.0,0.663,0.639,0.654	0.726,1.0,0.892,1.0	-0.165
274	49540	ENSMUSG00000019792	Trmt11	chr10	-	30591020	30591102	30590842	30590935	30594114	30594188	49540	69,69,37,64	23,26,14,24	59,63,52,49	7,6,11,12	207	125	0.000421181	0.0526731	0.644,0.616,0.615,0.617	0.836,0.864,0.741,0.711	-0.165
63	11824	ENSMUSG00000026839	Upp2	chr2	+	58616833	58616899	58567386	58567528	58617633	58617728	11824	16,12,8,13	2,3,3,1	16,22,10,17	2,0,0,1	191	125	0.000943072	0.0852948	0.84,0.724,0.636,0.895	0.84,1.0,1.0,0.918	-0.166
81	13774	ENSMUSG00000057637	Prdm2	chr4	-	143179314	143179391	143170035	143170188	143180876	143180991	13774	17,18,14,24	2,2,5,2	13,21,16,14	0,2,0,0	202	125	2.6e-05	0.00889883	0.84,0.848,0.634,0.881	1.0,0.867,1.0,1.0	-0.166
107	19071	ENSMUSG00000035126	Wdr78	chr4	-	103062295	103062447	103059877	103060035	103072648	103072843	19071	25,31,16,48	2,1,3,6	40,38,32,27	0,1,0,0	277	125	2.8e-06	0.00180781	0.849,0.933,0.706,0.783	1.0,0.945,1.0,1.0	-0.168
118	21112	ENSMUSG00000032599	Ip6k2	chr9	+	108796654	108796783	108796540	108796572	108797206	108797345	21112	46,67,28,42	4,3,5,12	37,42,30,26	2,2,0,0	254	125	2.94e-05	0.00962893	0.85,0.917,0.734,0.633	0.901,0.912,1.0,1.0	-0.17
121	21700	ENSMUSG00000037339	Fam53a	chr5	-	33628848	33628977	33614814	33614834	33629336	33629605	21700	41,57,45,30	14,5,5,6	55,27,33,31	1,2,1,2	254	125	7.4e-05	0.0175809	0.59,0.849,0.816,0.711	0.964,0.869,0.942,0.884	-0.173
361	63395	ENSMUSG00000069206	Zfp874a	chr13	-	67443220	67443334	67431449	67431545	67448820	67448916	63395	54,43,33,48	9,7,1,6	52,52,40,30	1,0,0,0	239	125	3.89e-09	1.45e-05	0.758,0.763,0.945,0.807	0.965,1.0,1.0,1.0	-0.173
357	62509	ENSMUSG00000038094	Atp13a4	chr16	-	29415782	29415879	29409700	29409872	29417764	29417874	62509	43,36,50,45	13,11,14,7	34,36,26,30	3,5,1,3	222	125	0.000869161	0.0808911	0.651,0.648,0.668,0.784	0.865,0.802,0.936,0.849	-0.175
166	28980	ENSMUSG00000027200	Sema6d	chr2	+	124662203	124662359	124660704	124660761	124664020	124665957	28980	132115101110	10,26,22,43	118121129116	13,11,6,6	281	125	0.000117784	0.0243508	0.854,0.663,0.671,0.532	0.801,0.83,0.905,0.896	-0.178
39	9379	ENSMUSG00000071181	3830408C21Rik	chr13	+	107031723	107031984	107026398	107026455	107032775	107032949	9379	17,28,16,18	2,3,2,7	6,10,10,12	0,2,1,0	386	125	0.00101292	0.0895277	0.734,0.751,0.722,0.454	1.0,0.618,0.764,1.0	-0.18
358	62510	ENSMUSG00000038094	Atp13a4	chr16	-	29415810	29415879	29409700	29409872	29417764	29417874	62510	37,30,43,36	13,11,14,7	31,28,21,27	3,5,1,3	194	125	0.000857512	0.0806571	0.647,0.637,0.664,0.768	0.869,0.783,0.931,0.853	-0.18
287	50755	ENSMUSG00000013833	Med16	chr10	-	79907490	79907511	79907038	79907146	79908817	79908910	50755	13,14,9,5	4,2,0,2	13,1,8,6	0,0,0,0	146	125	0.00056392	0.0629377	0.736,0.857,1.0,0.682	1.0,1.0,1.0,1.0	-0.181
8	1950	ENSMUSG00000061802	Armc4	chr18	-	7288483	7288641	7286660	7286847	7294387	7294624	1950	10,7,6,6	6,1,0,4	5,8,2,2	0,0,2,0	283	125	0.00043887	0.0540474	0.424,0.756,1.0,0.399	1.0,1.0,0.306,1.0	-0.182
332	58146	ENSMUSG00000032278	Paqr5	chr9	-	61976071	61976199	61963727	61963824	61988992	61989138	58146	21,14,19,20	2,6,2,6	14,29,10,20	0,1,3,0	253	125	0.000556663	0.0623763	0.838,0.535,0.824,0.622	1.0,0.935,0.622,1.0	-0.184
359	62723	ENSMUSG00000041112	Elmo1	chr13	+	20285314	20285359	20282916	20282990	20286719	20286770	62723	83,79,73,71	48,67,34,64	143,98,140,93	45,24,54,27	170	125	7.74e-06	0.00397754	0.56,0.464,0.612,0.449	0.7,0.75,0.656,0.717	-0.184
255	47275	ENSMUSG00000022623	Shank3	chr15	+	89556720	89556748	89538014	89538038	89557734	89560261	47275	4,7,4,12	6,1,1,2	3,6,4,6	0,1,0,2	153	125	0.0011772	0.0988831	0.353,0.851,0.766,0.831	1.0,0.831,1.0,0.71	-0.185
220	37117	ENSMUSG00000017670	Elmo2	chr2	-	165303665	165303701	165298619	165298742	165304899	165304978	37117	6,5,3,2	3,5,0,5	6,2,2,7	1,1,1,0	161	125	0.000401599	0.0517651	0.608,0.437,1.0,0.237	0.823,0.608,0.608,1.0	-0.189
50	10561	ENSMUSG00000029716	Tfr2	chr5	+	137578878	137579042	137577665	137577805	137580166	137580286	10561	25,20,35,32	4,5,0,2	24,14,15,15	0,0,0,0	289	125	2.22e-06	0.00161649	0.73,0.634,1.0,0.874	1.0,1.0,1.0,1.0	-0.191
33	8799	ENSMUSG00000021646	Mccc2	chr13	-	100009649	100009740	99993566	99993651	100015385	100015618	8799	10,5,7,4	2,6,0,1	6,8,4,4	0,0,0,2	216	125	0.000164515	0.0295426	0.743,0.325,1.0,0.698	1.0,1.0,1.0,0.536	-0.193
137	23426	ENSMUSG00000050545	Fam228b	chr12	-	4741061	4741207	4739891	4740043	4745651	4745730	23426	13,28,21,20	4,6,1,4	18,25,23,32	2,2,0,0	271	125	0.000147582	0.0281245	0.6,0.683,0.906,0.698	0.806,0.852,1.0,1.0	-0.193
113	19841	ENSMUSG00000005886	Ncoa2	chr1	-	13299662	13299722	13285968	13286025	13372182	13372439	19841	14,4,6,6	6,0,2,1	9,7,9,5	1,0,0,0	185	125	1.04e-05	0.00491537	0.612,1.0,0.67,0.802	0.859,1.0,1.0,1.0	-0.194
119	21113	ENSMUSG00000032599	Ip6k2	chr9	+	108796670	108796783	108796540	108796572	108797206	108797994	21113	36,56,20,33	4,3,5,12	29,42,28,18	2,2,0,0	238	125	1.88e-05	0.00696998	0.825,0.907,0.678,0.591	0.884,0.917,1.0,1.0	-0.2
281	50493	ENSMUSG00000006342	Susd2	chr10	-	75642124	75642276	75641432	75641600	75643873	75643991	50493	22,17,13,35	0,3,4,2	13,14,8,8	0,0,0,0	277	125	6.35e-05	0.0160207	1.0,0.719,0.595,0.888	1.0,1.0,1.0,1.0	-0.2
85	14944	ENSMUSG00000028559	Osbpl9	chr4	-	109098502	109098553	109073036	109073149	109102496	109102592	14944	1,6,2,8	3,0,2,4	3,0,5,5	0,1,0,0	176	125	0.000251849	0.0387098	0.191,1.0,0.415,0.587	1.0,0.0,1.0,1.0	-0.202
62	11784	ENSMUSG00000049606	Zfp644	chr5	-	106695642	106695699	106636806	106638635	106696531	106696826	11784	0,1,0,1	9,4,3,7	2,0,8,2	5,5,3,6	182	125	8.77e-05	0.0199685	0.0,0.147,0.0,0.089	0.216,0.0,0.647,0.186	-0.203
169	29080	ENSMUSG00000074579	Lekr1	chr3	+	65669503	65669613	65669089	65669178	65683891	65684224	29080	0,0,0,0	14,5,7,11	3,6,4,1	3,14,10,4	235	125	2.57e-07	0.000360388	0.0,0.0,0.0,0.0	0.347,0.186,0.175,0.117	-0.206
327	57866	ENSMUSG00000047021	Cfap65	chr1	-	74931843	74932028	74929254	74929357	74933069	74933238	57866	24,24,21,20	1,1,4,7	22,35,4,29	0,0,0,2	310	125	1.04e-05	0.00491537	0.906,0.906,0.679,0.535	1.0,1.0,1.0,0.854	-0.207
110	19302	ENSMUSG00000100199	Gm20324	chr15	+	82900718	82901072	82899079	82899268	82901715	82901814	19302	0,0,0,0	2,9,1,3	4,2,4,0	2,1,6,3	479	125	0.000203867	0.0342242	0.0,0.0,0.0,0.0	0.343,0.343,0.148,0.0	-0.209
129	22238	ENSMUSG00000052783	Grk4	chr5	+	34674533	34674646	34669109	34669202	34676109	34676184	22238	19,10,5,10	2,2,3,2	12,10,4,2	1,2,0,0	238	125	0.000562973	0.0629377	0.833,0.724,0.467,0.724	0.863,0.724,1.0,1.0	-0.21
289	51245	ENSMUSG00000046949	Nqo2	chr13	+	33966044	33966126	33965005	33965052	33968189	33968277	51245	7,7,13,6	4,0,3,1	11,4,21,15	1,0,0,0	207	125	0.000101056	0.0218331	0.514,1.0,0.724,0.784	0.869,1.0,1.0,1.0	-0.212
92	16342	ENSMUSG00000024983	Vti1a	chr19	+	55387188	55387209	55380941	55381019	55498510	55498581	16342	11,19,4,14	2,0,4,2	12,15,14,11	0,0,0,0	146	125	0.000873273	0.0811316	0.825,1.0,0.461,0.857	1.0,1.0,1.0,1.0	-0.214
134	22649	ENSMUSG00000048038	Ccdc187	chr2	-	26282110	26282227	26280484	26281623	26287934	26288027	22649	6,2,3,8	2,0,4,7	2,9,1,3	1,0,0,1	242	125	4.67e-05	0.0134008	0.608,1.0,0.279,0.371	0.508,1.0,1.0,0.608	-0.215
242	42504	ENSMUSG00000025085	Ablim1	chr19	-	57059084	57059204	57051129	57051234	57061252	57061382	42504	129,118,98,115	141127112102	193150182144	85,54,82,68	245	125	5.68e-14	7.96e-10	0.318,0.322,0.309,0.365	0.537,0.586,0.531,0.519	-0.215
313	55782	ENSMUSG00000005947	Itgae	chr11	+	73138766	73138862	73138454	73138511	73140666	73140762	55782	7,7,6,8	2,2,7,2	3,1,12,2	0,2,0,0	221	125	0.000233393	0.0368347	0.664,0.664,0.327,0.693	1.0,0.22,1.0,1.0	-0.218
194	33462	ENSMUSG00000028796	Phc2	chr4	+	128741915	128742084	128727970	128728121	128743353	128743471	33462	12,6,14,11	1,0,2,4	5,15,20,4	0,0,0,0	294	125	0.000670662	0.0693269	0.836,1.0,0.749,0.539	1.0,1.0,1.0,1.0	-0.219
95	17578	ENSMUSG00000059857	Ntng1	chr3	-	109832467	109832635	109827626	109827761	109851764	109851791	17578	17,21,15,28	2,2,5,7	10,14,23,20	2,0,0,0	293	125	3.6e-06	0.00221492	0.784,0.818,0.561,0.631	0.681,1.0,1.0,1.0	-0.222
172	29709	ENSMUSG00000005107	Slc2a9	chr5	-	38417174	38417307	38398701	38398889	38436539	38436685	29709	4,4,14,7	0,1,4,2	2,3,9,7	0,0,1,0	258	125	0.000362609	0.0486257	1.0,0.66,0.629,0.629	1.0,1.0,0.813,1.0	-0.224
331	58143	ENSMUSG00000032278	Paqr5	chr9	-	61972625	61972831	61963727	61963824	61988992	61989138	58143	25,27,12,16	2,6,2,6	21,26,14,11	0,1,3,0	331	125	0.000742517	0.0740231	0.825,0.63,0.694,0.502	1.0,0.908,0.638,1.0	-0.224
48	10250	ENSMUSG00000004631	Sgce	chr6	-	4730005	4730113	4719373	4719496	4737297	4737392	10250	15,8,12,9	2,2,5,1	10,6,7,15	0,0,0,2	233	125	8.2e-06	0.00410336	0.801,0.682,0.563,0.828	1.0,1.0,1.0,0.801	-0.232
316	56136	ENSMUSG00000035067	Xkr6	chr14	+	63660819	63660926	63606674	63607284	63662584	63663097	56136	19,10,7,3	8,0,2,1	15,8,6,8	0,0,1,0	232	125	1.64e-06	0.00133172	0.561,1.0,0.653,0.618	1.0,1.0,0.764,1.0	-0.233
103	18370	ENSMUSG00000072653	Zfp783	chr6	+	47945882	47945962	47945428	47945751	47948893	47949019	18370	15,31,23,25	8,15,8,8	13,25,26,26	1,3,5,3	205	125	0.000414422	0.0522946	0.533,0.558,0.637,0.656	0.888,0.836,0.76,0.841	-0.235
97	17616	ENSMUSG00000040412	5330417C22Rik	chr3	-	108491998	108492119	108488829	108489022	108536295	108536536	17616	8,4,8,16	4,0,4,2	6,6,17,3	1,0,0,0	246	125	8.1e-07	0.000856873	0.504,1.0,0.504,0.803	0.753,1.0,1.0,1.0	-0.236
290	51436	ENSMUSG00000001036	Epn2	chr11	-	61553509	61553579	61548007	61548042	61565821	61565894	51436	8,15,7,11	4,6,3,0	22,7,12,15	0,1,0,1	195	125	3.58e-06	0.00221492	0.562,0.616,0.599,1.0	1.0,0.818,1.0,0.906	-0.237
41	9515	ENSMUSG00000042213	Zfand4	chr6	+	116305616	116305761	116287981	116288168	116313844	116315017	9515	23,21,10,24	4,4,3,0	19,23,24,19	0,0,0,0	270	125	3.55e-07	0.000474063	0.727,0.709,0.607,1.0	1.0,1.0,1.0,1.0	-0.239
88	15256	ENSMUSG00000087366	Junos	chr4	+	95101057	95101307	95065612	95065744	95147104	95147200	15256	9,9,12,7	0,6,3,2	7,2,6,3	0,1,0,0	375	125	7.36e-06	0.00381906	1.0,0.333,0.571,0.538	1.0,0.4,1.0,1.0	-0.239
270	48726	ENSMUSG00000063704	Mapk15	chr15	+	75995071	75995101	75994844	75994943	75995233	75995324	48726	11,17,6,11	4,4,3,3	11,14,4,1	0,3,0,0	155	125	0.000228071	0.0361987	0.689,0.774,0.617,0.747	1.0,0.79,1.0,1.0	-0.241
96	17582	ENSMUSG00000059857	Ntng1	chr3	-	109841509	109841575	109827626	109827761	109851764	109851791	17582	11,15,12,16	2,2,5,7	12,5,6,5	2,0,0,0	191	125	1.23e-05	0.00529192	0.783,0.831,0.611,0.599	0.797,1.0,1.0,1.0	-0.243
211	36541	ENSMUSG00000045813	Gm9801	chr7	-	62117722	62117902	62114645	62114776	62118894	62119043	36541	31,27,23,18	3,3,3,5	29,4,9,5	1,0,0,0	305	125	9.22e-07	0.000905952	0.809,0.787,0.759,0.596	0.922,1.0,1.0,1.0	-0.243
216	36855	ENSMUSG00000052566	Hook2	chr8	+	84993183	84993234	84991376	84991449	84993574	84993642	36855	20,13,19,15	5,6,4,8	11,15,7,10	2,0,0,1	176	125	7.25e-06	0.00379748	0.74,0.606,0.771,0.571	0.796,1.0,1.0,0.877	-0.246
295	52707	ENSMUSG00000015968	Cacna1d	chr14	-	30089821	30089905	30082951	30082996	30095317	30095428	52707	16,12,9,15	2,0,4,6	6,4,9,7	0,0,0,0	209	125	3.17e-07	0.000432893	0.827,1.0,0.574,0.599	1.0,1.0,1.0,1.0	-0.25
345	61053	ENSMUSG00000000631	Myo18a	chr11	+	77814633	77814711	77812008	77812719	77815855	77815891	61053	1,0,0,0	0,1,1,2	2,0,4,3	1,1,3,0	203	125	0.000633468	0.0669647	1.0,0.0,0.0,0.0	0.552,0.0,0.451,1.0	-0.251
244	43105	ENSMUSG00000043541	Casc1	chr6	-	145181758	145181915	145178959	145179174	145183219	145183380	43105	8,12,5,7	3,0,0,4	9,19,15,9	0,0,0,0	282	125	0.000636822	0.0670662	0.542,1.0,1.0,0.437	1.0,1.0,1.0,1.0	-0.255
51	10590	ENSMUSG00000025006	Sorbs1	chr19	-	40300242	40300302	40299462	40299653	40311668	40311748	10590	19,23,27,16	18,21,11,28	36,20,21,17	6,6,5,10	185	125	0.00105319	0.091626	0.416,0.425,0.624,0.279	0.802,0.693,0.739,0.535	-0.256
15	4067	ENSMUSG00000040732	Erg	chr16	-	95369994	95370063	95369321	95369378	95379111	95379192	4067	8,14,7,18	2,5,3,0	6,15,8,7	0,0,0,0	194	125	1.99e-06	0.00148966	0.72,0.643,0.601,1.0	1.0,1.0,1.0,1.0	-0.259
58	11329	ENSMUSG00000097113	Gm19705	chr1	+	136677122	136677266	136675138	136675283	136688743	136688810	11329	11,6,5,8	1,0,5,2	1,12,6,6	0,1,0,0	269	125	9.54e-05	0.0207936	0.836,1.0,0.317,0.65	1.0,0.848,1.0,1.0	-0.261
230	39712	ENSMUSG00000021902	Phf7	chr14	-	31240273	31240433	31239630	31239737	31241725	31241827	39712	22,46,19,25	9,16,6,7	39,32,28,28	8,0,1,5	285	125	0.000754285	0.0744914	0.517,0.558,0.581,0.61	0.681,1.0,0.925,0.711	-0.263
142	24434	ENSMUSG00000047369	Dnah14	chr1	+	181814041	181814191	181804957	181805070	181814509	181814719	24434	8,7,8,3	5,1,0,2	4,1,3,1	1,0,0,0	275	125	8.81e-05	0.0199757	0.421,0.761,1.0,0.405	0.645,1.0,1.0,1.0	-0.265
12	3191	ENSMUSG00000024330	Col11a2	chr17	+	34047097	34047277	34045770	34045848	34049618	34049678	3191	2,2,1,2	6,16,9,15	6,4,11,6	2,9,9,6	305	125	1.52e-05	0.006182	0.12,0.049,0.044,0.052	0.551,0.154,0.334,0.291	-0.266
13	3545	ENSMUSG00000024186	Rgs11	chr17	+	26203213	26203392	26202950	26203041	26203461	26203512	3545	5,6,7,10	4,1,2,2	8,6,3,3	0,0,2,0	304	125	0.000163113	0.0295095	0.339,0.712,0.59,0.673	1.0,1.0,0.381,1.0	-0.267
245	43557	ENSMUSG00000021196	Pfkp	chr13	-	6593100	6593164	6588488	6588653	6594962	6595036	43557	5,9,2,2	1,2,3,2	3,3,2,5	1,0,0,2	189	125	0.00102119	0.0899596	0.768,0.749,0.306,0.398	0.665,1.0,1.0,0.623	-0.267
16	4069	ENSMUSG00000040732	Erg	chr16	-	95377300	95377372	95369321	95369378	95379111	95379192	4069	7,11,9,10	2,5,3,0	3,7,9,8	0,0,0,0	197	125	6.19e-07	0.000721997	0.69,0.583,0.656,1.0	1.0,1.0,1.0,1.0	-0.268
256	47276	ENSMUSG00000022623	Shank3	chr15	+	89556720	89556748	89543793	89543878	89557734	89560261	47276	4,8,5,12	2,2,10,3	3,6,5,6	0,2,1,0	153	125	0.000182384	0.031636	0.62,0.766,0.29,0.766	1.0,0.71,0.803,1.0	-0.268
258	47857	ENSMUSG00000030766	Arhgap17	chr7	-	123285419	123285467	123283776	123283825	123286497	123287013	47857	6,7,4,5	7,3,3,3	5,4,10,4	1,1,0,2	173	125	0.000794401	0.0768703	0.382,0.628,0.491,0.546	0.783,0.743,1.0,0.591	-0.268
89	15527	ENSMUSG00000030924	Rexo5	chr7	+	119801229	119801356	119799564	119799677	119802740	119802837	15527	8,6,5,6	2,0,2,3	12,5,5,8	0,0,0,1	252	125	0.000153156	0.0286029	0.665,1.0,0.554,0.498	1.0,1.0,1.0,0.799	-0.27
253	46458	ENSMUSG00000030629	Zfand6	chr7	-	84642285	84642437	84634238	84634409	84679343	84679396	46458	6,13,6,6	2,3,2,4	5,2,6,5	0,2,0,0	277	125	0.00014963	0.0283221	0.575,0.662,0.575,0.404	1.0,0.311,1.0,1.0	-0.274
144	24643	ENSMUSG00000047213	Ythdf3	chr3	+	16186966	16187115	16183235	16183520	16189477	16189563	24643	21,21,12,13	3,0,4,5	17,13,13,10	0,0,0,0	274	125	1.02e-07	0.000168285	0.762,1.0,0.578,0.543	1.0,1.0,1.0,1.0	-0.279
149	25647	ENSMUSG00000097321	1700028E10Rik	chr5	+	151428087	151428170	151380388	151380523	151430074	151430473	25647	2,2,2,2	1,3,3,0	7,5,3,9	0,1,1,1	208	125	0.000408442	0.0517732	0.546,0.286,0.286,1.0	1.0,0.75,0.643,0.844	-0.28
165	28903	ENSMUSG00000056608	Chd9	chr8	+	90871370	90871602	90849666	90849759	90874203	90874794	28903	0,2,0,1	6,3,6,9	4,7,2,1	2,1,3,10	357	125	0.000124112	0.0253782	0.0,0.189,0.0,0.037	0.412,0.71,0.189,0.034	-0.28
201	34966	ENSMUSG00000065954	Tacc1	chr8	-	25179270	25179306	25177933	25177994	25200090	25200206	34966	11,6,10,11	2,4,5,4	9,6,5,5	2,0,0,0	161	125	6.4e-06	0.00355163	0.81,0.538,0.608,0.681	0.777,1.0,1.0,1.0	-0.285
21	6702	ENSMUSG00000022197	Pdzd2	chr15	-	12382598	12382743	12372446	12376380	12385160	12385948	6702	19,7,4,30	4,2,2,4	24,8,12,17	0,0,0,3	270	125	9.01e-05	0.0202712	0.687,0.618,0.481,0.776	1.0,1.0,1.0,0.724	-0.29
130	22279	ENSMUSG00000004113	Cacna1b	chr2	-	24682975	24683038	24678875	24679640	24685767	24685868	22279	10,12,20,19	8,2,9,3	21,7,7,20	0,1,0,0	188	125	1.22e-08	2.98e-05	0.454,0.8,0.596,0.808	1.0,0.823,1.0,1.0	-0.291
60	11568	ENSMUSG00000072774	Zfp951	chr5	-	104817307	104817352	104816996	104817123	104859666	104860070	11568	0,1,0,0	6,4,7,5	0,2,5,5	6,2,11,2	170	125	5.58e-06	0.00325454	0.0,0.155,0.0,0.0	0.0,0.424,0.251,0.648	-0.292
318	56319	ENSMUSG00000035469	Rcbtb1	chr14	+	59205624	59205722	59201233	59201584	59210016	59210094	56319	3,15,5,3	1,3,0,4	3,1,2,9	0,0,0,1	223	125	9.21e-05	0.0203086	0.627,0.737,1.0,0.296	1.0,1.0,1.0,0.835	-0.294
126	21976	ENSMUSG00000028360	Slc44a5	chr3	+	154205057	154205131	154171568	154171617	154222759	154222844	21976	22,17,13,18	7,7,4,6	11,4,5,1	2,0,0,0	199	125	8.1e-06	0.00409054	0.664,0.604,0.671,0.653	0.776,1.0,1.0,1.0	-0.296
20	6471	ENSMUSG00000060530	A930017M01Rik	chr15	+	44872184	44872279	44845512	44845665	44881340	44884740	6471	1,8,5,6	1,2,1,4	6,1,3,8	0,0,1,1	220	125	0.000117292	0.024339	0.362,0.694,0.74,0.46	1.0,1.0,0.63,0.82	-0.298
123	21910	ENSMUSG00000055489	Ano5	chr7	+	51535447	51535489	51526197	51526251	51537721	51537835	21910	7,1,3,7	15,11,13,8	8,16,8,6	4,8,6,8	167	125	0.000956276	0.0859988	0.259,0.064,0.147,0.396	0.6,0.6,0.5,0.36	-0.298
339	59486	ENSMUSG00000042787	Exog	chr9	+	119445286	119445321	119444959	119445150	119445687	119445801	59486	5,5,3,6	2,3,2,2	5,1,2,6	2,0,0,0	160	125	9.21e-05	0.0203086	0.661,0.566,0.54,0.701	0.661,1.0,1.0,1.0	-0.298
177	30391	ENSMUSG00000044229	Nxpe4	chr9	+	48361426	48361514	48354986	48355087	48375872	48376067	30391	8,10,14,15	1,8,11,7	31,17,14,13	5,1,3,0	213	125	0.000680386	0.069945	0.824,0.423,0.428,0.557	0.784,0.909,0.733,1.0	-0.299
315	56056	ENSMUSG00000034245	Hdac11	chr6	+	91166242	91166285	91159160	91159261	91168808	91168871	56056	0,0,0,0	8,5,1,4	3,3,2,0	2,2,8,3	168	125	0.000171443	0.0304046	0.0,0.0,0.0,0.0	0.527,0.527,0.157,0.0	-0.303
362	63398	ENSMUSG00000071291	Zfp58	chr13	-	67496184	67496211	67494602	67494729	67499901	67499917	63398	8,1,4,3	5,5,0,2	5,3,4,1	0,1,1,0	152	125	3.21e-05	0.0101766	0.568,0.141,1.0,0.552	1.0,0.712,0.767,1.0	-0.304
187	31875	ENSMUSG00000028032	Papss1	chr3	+	131565947	131566060	131565591	131565643	131567501	131567678	31875	1,6,2,0	0,3,1,3	2,3,2,8	3,0,0,0	238	125	0.00068857	0.0703988	1.0,0.512,0.512,0.0	0.259,1.0,1.0,1.0	-0.309
68	12313	ENSMUSG00000039480	Nt5dc1	chr10	-	34398113	34398195	34324287	34324462	34399737	34399817	12313	3,6,9,4	3,1,2,2	14,6,7,10	1,1,0,0	207	125	4.74e-05	0.0134491	0.377,0.784,0.731,0.547	0.894,0.784,1.0,1.0	-0.31
140	24014	ENSMUSG00000097503	3110045C21Rik	chr1	+	169970449	169970802	169969408	169969575	169971781	169972396	24014	2,11,13,10	4,3,2,0	4,8,12,4	0,0,0,1	478	125	2.3e-06	0.00165223	0.116,0.489,0.63,1.0	1.0,1.0,1.0,0.511	-0.319
197	34009	ENSMUSG00000091474	2610021A01Rik	chr7	+	41602877	41602997	41601747	41601815	41603435	41603465	34009	12,10,4,5	2,0,2,3	3,4,3,4	0,0,0,0	245	125	0.000268844	0.0401667	0.754,1.0,0.505,0.46	1.0,1.0,1.0,1.0	-0.32
131	22519	ENSMUSG00000096929	A330023F24Rik	chr1	+	194982828	194982909	194976374	194976800	195021385	195021493	22519	6,10,1,10	2,1,2,2	3,3,6,2	0,0,1,0	206	125	0.00036589	0.0486929	0.645,0.859,0.233,0.752	1.0,1.0,0.785,1.0	-0.324
158	27402	ENSMUSG00000031667	Aktip	chr8	-	91131922	91132003	91131040	91131148	91133533	91133772	27402	0,1,1,1	1,10,4,2	4,3,4,1	0,9,3,5	206	125	0.000589542	0.0641364	0.0,0.057,0.132,0.233	1.0,0.168,0.447,0.108	-0.325
67	12274	ENSMUSG00000037795	N4bp2	chr5	+	65788052	65788141	65775584	65775663	65790017	65791170	12274	7,5,10,10	2,7,1,12	7,13,20,3	1,2,2,0	214	125	0.00112416	0.0958208	0.672,0.294,0.854,0.327	0.803,0.792,0.854,1.0	-0.326
280	49985	ENSMUSG00000053714	4732471J01Rik	chr7	+	25377982	25378105	25376822	25376870	25383598	25383737	49985	1,2,5,3	1,7,1,4	3,7,1,2	1,0,2,0	248	125	0.00108217	0.0932782	0.335,0.126,0.716,0.274	0.602,1.0,0.201,1.0	-0.338
273	49474	ENSMUSG00000025026	Add3	chr19	+	53203413	53203475	53194952	53195027	53216800	53217015	49474	9,1,4,4	2,2,2,3	4,2,2,6	0,2,0,0	187	125	0.000130333	0.0261727	0.751,0.251,0.572,0.471	1.0,0.401,1.0,1.0	-0.339
317	56137	ENSMUSG00000035067	Xkr6	chr14	+	63660819	63661029	63607025	63607284	63662584	63662809	56137	9,7,4,2	8,0,2,1	6,3,3,1	0,0,1,0	335	125	1.38e-06	0.00117207	0.296,1.0,0.427,0.427	1.0,1.0,0.528,1.0	-0.345
162	28343	ENSMUSG00000038244	Mical2	chr7	+	112336848	112336974	112333828	112333954	112346721	112346908	28343	7,22,14,10	6,6,4,3	22,18,8,15	3,0,0,1	251	125	1.5e-05	0.0061702	0.367,0.646,0.635,0.624	0.785,1.0,1.0,0.882	-0.349
205	35824	ENSMUSG00000032443	Zcwpw2	chr9	-	117929083	117929181	117911879	117912038	117945598	117945666	35824	5,1,2,6	2,2,2,2	7,2,2,3	2,0,1,0	223	125	0.000957825	0.0860001	0.584,0.219,0.359,0.627	0.662,1.0,0.529,1.0	-0.35
353	62083	ENSMUSG00000075437	Gm11681	chr11	-	112796439	112796543	112792730	112793267	112798779	112799008	62083	5,8,1,10	4,1,3,4	11,2,18,1	0,2,0,0	229	125	2.57e-05	0.00887359	0.406,0.814,0.154,0.577	1.0,0.353,1.0,1.0	-0.35
141	24015	ENSMUSG00000097503	3110045C21Rik	chr1	+	169970469	169970802	169969451	169969575	169971781	169972370	24015	2,6,12,6	4,3,2,0	4,8,10,4	0,0,0,1	458	125	1.09e-06	0.00101672	0.12,0.353,0.621,1.0	1.0,1.0,1.0,0.522	-0.357
186	31869	ENSMUSG00000079429	Mroh2a	chr1	+	88259529	88259595	88259118	88259221	88259904	88260169	31869	4,1,0,0	2,0,1,4	3,0,6,1	0,3,0,0	191	125	6.7e-05	0.0165979	0.567,1.0,0.0,0.0	1.0,0.0,1.0,1.0	-0.358
241	42121	ENSMUSG00000059900	Tmem40	chr6	-	115738947	115739022	115736382	115736436	115742309	115742387	42121	3,1,1,3	5,1,6,3	12,4,2,3	4,1,1,1	200	125	0.000661807	0.0686649	0.273,0.385,0.094,0.385	0.652,0.714,0.556,0.652	-0.359
243	42985	ENSMUSG00000053192	Mllt11	chr3	-	95229985	95230147	95229045	95229205	95230370	95230398	42985	0,2,4,1	5,1,1,4	3,3,4,0	0,0,1,1	287	125	5.05e-05	0.0139429	0.0,0.466,0.635,0.098	1.0,1.0,0.635,0.0	-0.359
176	30154	ENSMUSG00000087620	5330434G04Rik	chrX	-	105378015	105378120	105375661	105375837	105382752	105382949	30154	0,0,3,2	2,11,9,3	2,7,4,5	6,0,5,4	230	125	0.000808022	0.0775189	0.0,0.0,0.153,0.266	0.153,1.0,0.303,0.405	-0.36
29	8287	ENSMUSG00000069755	Zfp125	chr12	-	20902269	20902330	20877083	20877095	20920841	20921262	8287	1,1,3,1	3,2,7,8	7,3,5,5	3,1,4,4	186	125	0.000245866	0.0382011	0.183,0.252,0.224,0.077	0.611,0.668,0.457,0.457	-0.364
248	45001	ENSMUSG00000059475	Zfp426	chr9	-	20486329	20486425	20478132	20478279	20492385	20492711	45001	2,9,8,10	4,6,0,1	4,2,9,5	0,0,0,0	221	125	1.61e-06	0.00132642	0.22,0.459,1.0,0.85	1.0,1.0,1.0,1.0	-0.368
298	52993	ENSMUSG00000097039	Pvt1	chr15	+	62149238	62149352	62038046	62038201	62175466	62175548	52993	3,1,0,2	0,2,2,1	4,1,4,3	1,0,2,0	239	125	0.000316776	0.0456247	1.0,0.207,0.0,0.511	0.677,1.0,0.511,1.0	-0.368
22	6995	ENSMUSG00000097451	Rian	chr12	+	109634275	109634354	109627047	109627132	109637838	109637926	6995	5,3,1,0	18,16,8,12	2,6,3,4	6,2,1,5	204	125	0.000841735	0.0797967	0.145,0.103,0.071,0.0	0.17,0.648,0.648,0.329	-0.369
163	28604	ENSMUSG00000043467	Zbtb37	chr1	-	161034087	161034284	161031804	161032764	161034777	161034834	28604	7,5,3,8	2,2,2,1	9,5,1,5	1,0,0,0	322	125	1.15e-05	0.00527442	0.576,0.493,0.368,0.756	0.777,1.0,1.0,1.0	-0.396
284	50749	ENSMUSG00000066406	Akap13	chr7	+	75679819	75679873	75677105	75677479	75683393	75683459	50749	1,4,2,2	1,2,4,10	2,1,0,1	0,0,1,0	179	125	6e-06	0.00342945	0.411,0.583,0.259,0.123	1.0,1.0,0.0,1.0	-0.406
98	17876	ENSMUSG00000086745	Tspan2os	chr3	-	102726998	102727097	102726327	102726411	102735227	102735417	17876	8,6,0,0	3,3,3,5	6,5,6,0	1,0,0,1	224	125	1.52e-05	0.006182	0.598,0.527,0.0,0.0	0.77,1.0,1.0,0.0	-0.411
198	34089	ENSMUSG00000028273	Pdlim5	chr3	-	142306283	142306298	142304704	142304722	142312122	142312214	34089	5,3,7,3	3,5,4,12	7,6,2,7	0,3,0,2	140	125	0.000362361	0.0486257	0.598,0.349,0.61,0.182	1.0,0.641,1.0,0.758	-0.415
28	8114	ENSMUSG00000097494	4933406C10Rik	chr12	-	32942282	32942398	32924956	32925535	32953197	32953371	8114	5,2,0,8	0,2,3,5	7,7,4,10	0,4,0,0	241	125	0.00113854	0.0960679	1.0,0.342,0.0,0.454	1.0,0.476,1.0,1.0	-0.42
183	31700	ENSMUSG00000026842	Abl1	chr2	+	31690554	31690759	31689610	31689942	31695748	31698336	31700	10,7,3,6	5,2,3,8	8,5,3,10	0,0,1,2	330	125	2.79e-05	0.00936642	0.431,0.57,0.275,0.221	1.0,1.0,0.532,0.654	-0.422
254	47082	ENSMUSG00000033419	Snap91	chr9	-	86791953	86792025	86783299	86783434	86798537	86798699	47082	0,1,1,0	4,0,2,2	2,2,3,0	0,0,0,2	197	125	5.88e-07	0.000701144	0.0,1.0,0.241,0.0	1.0,1.0,1.0,0.0	-0.44
231	39951	ENSMUSG00000037315	Jade3	chrX	+	20487297	20487422	20479513	20479671	20489701	20489892	39951	10,4,8,4	1,4,2,3	4,5,8,4	0,0,0,0	250	125	4.86e-09	1.7e-05	0.833,0.333,0.667,0.4	1.0,1.0,1.0,1.0	-0.442
312	55342	ENSMUSG00000006527	Sfmbt1	chr14	+	30738538	30738630	30716490	30716588	30765962	30766101	55342	6,5,10,12	8,5,14,7	9,6,6,9	0,2,1,1	217	125	2.81e-06	0.00180781	0.302,0.365,0.292,0.497	1.0,0.633,0.776,0.838	-0.448
179	31147	ENSMUSG00000028634	Hivep3	chr4	+	119741795	119741915	119733783	119733862	119762219	119762348	31147	0,3,0,1	2,6,2,1	1,3,0,1	0,0,1,1	245	125	0.00110684	0.0948205	0.0,0.203,0.0,0.338	1.0,1.0,0.0,0.338	-0.449
246	43885	ENSMUSG00000117286	Gm1043	chr5	+	37162939	37163485	37159745	37159884	37169902	37170017	43885	15,3,7,20	1,2,3,2	5,4,15,14	0,0,0,1	671	125	7.76e-08	0.000140303	0.736,0.218,0.303,0.651	1.0,1.0,1.0,0.723	-0.454
347	61263	ENSMUSG00000049583	Grm5	chr7	+	87586514	87586718	87584397	87584540	87596115	87596262	61263	1,6,2,12	3,4,2,6	0,2,2,4	2,0,0,0	329	125	0.000780334	0.0762112	0.112,0.363,0.275,0.432	0.0,1.0,1.0,1.0	-0.455
184	31759	ENSMUSG00000059291	Rpl11	chr4	-	136047811	136047853	136028625	136028705	136051170	136051302	31759	2,0,2,2	3,3,1,4	2,3,3,2	1,3,0,0	167	125	0.000846586	0.079986	0.333,0.0,0.6,0.272	0.6,0.428,1.0,1.0	-0.456
266	48380	ENSMUSG00000030994	D7Ertd443e	chr7	-	134357994	134358086	134348711	134349828	134498859	134498984	48380	6,1,6,1	13,10,3,3	6,10,7,6	2,0,2,3	217	125	7.24e-05	0.0173983	0.21,0.054,0.535,0.161	0.633,1.0,0.668,0.535	-0.469
164	28829	ENSMUSG00000052525	Spdya	chr17	+	71569016	71569188	71552060	71552141	71578101	71578393	28829	2,8,2,8	2,6,4,4	10,10,16,14	2,0,0,5	297	125	0.000218073	0.0352102	0.296,0.359,0.174,0.457	0.678,1.0,1.0,0.541	-0.483
325	57545	ENSMUSG00000084771	A230072E10Rik	chrX	-	151299105	151299181	151295470	151295572	151311337	151311406	57545	2,0,0,0	0,3,3,2	2,2,1,1	0,1,1,0	201	125	7.7e-07	0.000856873	1.0,0.0,0.0,0.0	1.0,0.554,0.383,1.0	-0.484
42	9530	ENSMUSG00000049690	Nckap5	chr1	-	126033772	126033964	126024275	126028015	126102543	126102663	9530	5,1,1,14	3,2,1,1	13,5,1,3	2,0,0,0	317	125	6.15e-06	0.00344716	0.397,0.165,0.283,0.847	0.719,1.0,1.0,1.0	-0.507
195	33620	ENSMUSG00000022206	Npr3	chr15	-	11906613	11906717	11895681	11895804	11907070	11907201	33620	0,0,0,4	2,2,2,1	3,7,1,3	1,2,0,2	229	125	0.0001249	0.0254464	0.0,0.0,0.0,0.686	0.621,0.656,1.0,0.45	-0.51
111	19339	ENSMUSG00000108393	Gm32633	chr7	+	64011648	64011781	64007768	64007850	64018831	64018956	19339	2,2,0,2	2,1,1,2	1,1,2,5	0,2,0,0	258	125	3.19e-05	0.0101631	0.326,0.492,0.0,0.326	1.0,0.195,1.0,1.0	-0.513
200	34568	ENSMUSG00000028718	Stil	chr4	+	115009270	115009518	115007135	115007323	115010063	115010147	34568	4,2,9,0	0,2,2,2	3,5,2,2	0,0,0,0	373	125	1.2e-05	0.00528665	1.0,0.251,0.601,0.0	1.0,1.0,1.0,1.0	-0.537
38	9378	ENSMUSG00000071181	3830408C21Rik	chr13	+	107028804	107028982	107026398	107026455	107032775	107032949	9378	4,5,0,4	2,3,2,7	3,7,6,4	0,2,1,0	303	125	1.22e-05	0.00528665	0.452,0.407,0.0,0.191	1.0,0.591,0.712,1.0	-0.563
272	49204	ENSMUSG00000097378	B230208H11Rik	chr10	-	12922365	12922458	12921608	12921717	12922573	12923090	49204	7,2,0,16	8,10,6,3	2,2,4,1	0,1,0,0	218	125	8.66e-08	0.000147018	0.334,0.103,0.0,0.754	1.0,0.534,1.0,1.0	-0.586
161	28337	ENSMUSG00000038244	Mical2	chr7	+	112335328	112335430	112333828	112333954	112346721	112346908	28337	1,1,0,2	6,6,4,3	2,1,2,2	3,0,0,1	227	125	0.000573787	0.0634271	0.084,0.084,0.0,0.269	0.269,1.0,1.0,0.524	-0.589
307	54539	ENSMUSG00000031819	Emc8	chr8	-	120659004	120659074	120653913	120658248	120667756	120667763	54539	1,0,2,0	7,8,5,14	3,2,2,5	4,0,0,6	195	125	3.46e-06	0.00217576	0.084,0.0,0.204,0.0	0.325,1.0,1.0,0.348	-0.596
208	35922	ENSMUSG00000024985	Tcf7l2	chr19	+	55926683	55926756	55925976	55926049	55927729	55927754	35922	1,0,1,3	8,7,0,31	1,3,1,2	0,0,0,1	198	125	1.04e-09	4.49e-06	0.073,0.0,1.0,0.058	1.0,1.0,1.0,0.558	-0.607
91	16032	ENSMUSG00000078713	Tomm5	chr4	-	45106838	45106888	45105211	45105644	45107916	45108108	16032	2,6,3,5	6,5,7,4	8,4,4,4	0,0,0,0	175	125	1.15e-14	2.16e-10	0.192,0.462,0.234,0.472	1.0,1.0,1.0,1.0	-0.66
76	13188	ENSMUSG00000036617	Etl4	chr2	+	20805584	20805662	20801541	20801661	20807901	20808190	13188	0,0,0,1	1,2,2,2	1,1,2,5	0,1,0,2	203	125	1.48e-08	3.46e-05	0.0,0.0,0.0,0.235	1.0,0.381,1.0,0.606	-0.688
173	29721	ENSMUSG00000035576	L3mbtl1	chr2	+	162946081	162946216	162944427	162944593	162947178	162947245	29721	3,1,4,2	2,4,2,4	1,6,5,2	0,0,0,0	260	125	5.66e-15	1.59e-10	0.419,0.107,0.49,0.194	1.0,1.0,1.0,1.0	-0.698

## Sheet: 108256-82Q-12
	ID	GeneID	geneSymbol	chr	strand	exonStart_0base	exonEnd	upstreamES	upstreamEE	downstreamES	downstreamEE	ID.1	IJC_SAMPLE_1	SJC_SAMPLE_1	IJC_SAMPLE_2	SJC_SAMPLE_2	IncFormLen	SkipFormLen	PValue	FDR	82Q	WT	IncLevelDifference
43	4427	ENSMUSG00000052917	Senp7	chr16	+	56185998	56186058	56184760	56184829	56188234	56189984	4427	7,1,6,6,3	1,0,0,0,0	0,0,5,3,2	3,2,3,2,2	185	125	5.82e-12	1.17e-08	0.825,1.0,1.0,1.0,1.0	0.0,0.0,0.53,0.503,0.403	0.678
242	28024	ENSMUSG00000040003	Magi2	chr5	+	19999441	19999618	19907960	19908013	20065551	20065671	28024	6,2,3,2,7	4,1,0,0,0	0,0,1,4,1	1,6,2,6,1	302	125	1.63e-07	9.97e-05	0.383,0.453,1.0,1.0,1.0	0.0,0.0,0.171,0.216,0.293	0.631
518	63330	ENSMUSG00000019982	Myb	chr10	-	21144968	21145325	21142961	21143092	21146185	21146440	63330	9,2,4,4,12	0,3,1,0,0	2,0,0,3,12	1,4,2,4,4	482	125	1.71e-05	0.00299994	1.0,0.147,0.509,1.0,1.0	0.342,0.0,0.0,0.163,0.438	0.543
39	4309	ENSMUSG00000022747	St3gal6	chr16	-	58523926	58524032	58507447	58507614	58524123	58524169	4309	7,3,1,9,5	2,0,3,3,2	0,2,0,0,2	2,4,3,1,4	231	125	1.1e-06	0.00040869	0.654,1.0,0.153,0.619,0.575	0.0,0.213,0.0,0.0,0.213	0.515
259	29182	ENSMUSG00000075324	Fign	chr2	-	64096894	64097064	63971506	63980899	64097841	64098012	29182	7,2,2,5,8	2,0,0,0,0	1,8,0,1,1	4,1,1,2,0	295	125	5.46e-07	0.000239663	0.597,1.0,1.0,1.0,1.0	0.096,0.772,0.0,0.175,1.0	0.511
209	24399	ENSMUSG00000027884	Clcc1	chr3	+	108662512	108662718	108661931	108662033	108663164	108663292	24399	3,14,4,10,8	1,0,0,1,0	3,5,0,3,7	2,2,4,2,2	331	125	2.45e-09	2.7e-06	0.531,1.0,1.0,0.791,1.0	0.362,0.486,0.0,0.362,0.569	0.509
91	10136	ENSMUSG00000040987	Mill2	chr7	+	18841469	18841514	18839965	18840091	18846061	18846130	10136	2,3,4,0,2	8,0,0,4,3	0,0,0,0,0	4,9,2,2,6	170	125	6.57e-06	0.0014256	0.155,1.0,1.0,0.0,0.329	0.0,0.0,0.0,0.0,0.0	0.497
246	28633	ENSMUSG00000029062	Cdk11b	chr4	+	155625184	155625339	155624853	155624941	155625726	155625773	28633	6,7,9,16,4	0,0,0,0,0	9,3,17,1,1	0,3,2,2,1	280	125	5.07e-05	0.00666848	1.0,1.0,1.0,1.0,1.0	1.0,0.309,0.791,0.182,0.309	0.482
252	28918	ENSMUSG00000043467	Zbtb37	chr1	-	161012884	161013021	161008793	161009491	161019483	161020406	28918	8,2,0,1,4	0,0,1,0,0	2,2,2,4,0	8,4,2,0,1	262	125	1.62e-08	1.43e-05	1.0,1.0,0.0,1.0,1.0	0.107,0.193,0.323,1.0,0.0	0.475
23	2072	ENSMUSG00000024236	Svil	chr18	+	4971089	4971197	4920566	4920874	5037107	5037165	2072	8,4,6,2,6	0,0,3,2,4	1,5,0,0,2	6,5,11,3,1	233	125	2e-05	0.00335621	1.0,1.0,0.518,0.349,0.446	0.082,0.349,0.0,0.0,0.518	0.473
466	56311	ENSMUSG00000117042	2700054A10Rik	chr17	-	13540281	13540421	13496616	13496785	13548295	13548433	56311	26,11,13,30,14	0,0,2,0,1	9,4,2,6,8	2,4,1,5,5	265	125	7.01e-11	1.06e-07	1.0,1.0,0.754,1.0,0.868	0.68,0.321,0.485,0.361,0.43	0.469
227	26687	ENSMUSG00000047996	Prrg1	chrX	-	78561575	78561644	78520770	78520821	78583703	78583782	26687	0,2,2,3,2	1,0,4,1,0	3,1,0,0,0	7,1,5,3,5	194	125	0.000108051	0.0115701	0.0,1.0,0.244,0.659,1.0	0.216,0.392,0.0,0.0,0.0	0.459
260	29312	ENSMUSG00000027630	Tbl1xr1	chr3	+	22089412	22089522	22077283	22077427	22148941	22149008	29312	2,3,1,2,5	1,0,0,0,0	4,1,0,11,2	1,3,2,6,0	235	125	1.96e-07	0.000108181	0.515,1.0,1.0,1.0,1.0	0.68,0.151,0.0,0.494,1.0	0.438
232	27239	ENSMUSG00000029178	Klf3	chr5	+	64826803	64826882	64822347	64822357	64827109	64827167	27239	4,2,1,4,2	0,0,0,0,2	2,1,1,3,1	1,1,3,0,6	204	125	1.17e-07	7.4e-05	1.0,1.0,1.0,1.0,0.38	0.551,0.38,0.17,1.0,0.093	0.437
32	3374	ENSMUSG00000061613	U2af1	chr17	-	31652501	31652568	31651645	31651712	31658652	31658755	3374	13,9,4,14,20	2,2,1,4,6	12,2,5,7,3	10,8,20,2,18	192	125	4.49e-06	0.0010573	0.809,0.746,0.723,0.695,0.685	0.439,0.14,0.14,0.695,0.098	0.429
234	27280	ENSMUSG00000043015	Nemp2	chr1	+	52643121	52643236	52642318	52642412	52645260	52645486	27280	4,2,9,3,16	3,0,1,3,5	6,4,2,2,5	9,9,2,6,10	240	125	0.00115972	0.0590545	0.41,1.0,0.824,0.342,0.625	0.258,0.188,0.342,0.148,0.207	0.412
293	33471	ENSMUSG00000109394	A230057D06Rik	chr7	-	61736898	61736996	61710898	61710986	61911362	61911473	33471	1,1,2,1,0	1,0,0,0,1	2,2,0,1,4	4,4,2,2,1	223	125	3.08e-05	0.00453701	0.359,1.0,1.0,1.0,0.0	0.219,0.219,0.0,0.219,0.692	0.402
127	13513	ENSMUSG00000027716	Trpc3	chr3	-	36634374	36634458	36624344	36624420	36638411	36638621	13513	260278310238242	82,96,66,59,56	314282246310240	442357379402421	209	125	0	0	0.655,0.634,0.737,0.707,0.721	0.298,0.321,0.28,0.316,0.254	0.397
132	14380	ENSMUSG00000071691	Gm960	chr19	-	4637217	4637316	4627168	4627247	4642112	4642223	14380	4,2,8,4,4	0,1,4,1,5	0,4,2,0,2	3,4,2,5,2	224	125	0.00186698	0.0810398	1.0,0.527,0.527,0.691,0.309	0.0,0.358,0.358,0.0,0.358	0.396
180	20720	ENSMUSG00000001418	Glmp	chr3	+	88325930	88326015	88325071	88325201	88326114	88326312	20720	2,14,5,6,3	3,3,0,0,0	4,2,2,3,4	5,3,2,1,3	210	125	0.000435794	0.0300522	0.284,0.735,1.0,1.0,1.0	0.323,0.284,0.373,0.641,0.442	0.391
154	16485	ENSMUSG00000028706	Nsun4	chr4	-	116040877	116041107	116040068	116040229	116043100	116043200	16485	1,2,10,2,5	0,0,1,0,0	2,5,1,4,4	0,3,2,0,3	355	125	1.24e-05	0.00232578	1.0,1.0,0.779,1.0,1.0	1.0,0.37,0.15,1.0,0.319	0.388
362	42957	ENSMUSG00000044288	Cnr1	chr4	+	33926608	33926694	33924592	33925158	33935211	33935316	42957	7,11,11,6,10	5,3,0,1,0	12,11,14,4,6	11,11,7,7,5	211	125	0.000220473	0.0192458	0.453,0.685,1.0,0.78,1.0	0.393,0.372,0.542,0.253,0.416	0.388
262	29524	ENSMUSG00000035778	Ggta1	chr2	-	35414218	35414284	35413325	35413427	35422179	35422268	29524	6,5,4,4,3	2,10,5,3,0	0,2,0,1,4	8,3,1,4,5	191	125	0.00203421	0.0853411	0.663,0.247,0.344,0.466,1.0	0.0,0.304,0.0,0.141,0.344	0.386
385	46730	ENSMUSG00000045467	Ttll13	chr7	+	80247283	80247551	80246375	80246663	80248294	80248335	46730	6,1,8,8,3	0,0,0,0,0	10,1,6,1,6	0,0,2,3,2	393	125	0.000141519	0.0139087	1.0,1.0,1.0,1.0,1.0	1.0,1.0,0.488,0.096,0.488	0.386
517	63192	ENSMUSG00000021277	Traf3	chr12	+	111166998	111167107	111166485	111166602	111237561	111237820	63192	3,3,3,4,5	0,0,1,3,0	0,0,7,4,5	11,1,6,0,1	234	125	0.00010358	0.0112848	1.0,1.0,0.616,0.416,1.0	0.0,0.0,0.384,1.0,0.728	0.384
388	47432	ENSMUSG00000030990	Pgap2	chr7	+	102222781	102222801	102210371	102210591	102223378	102223483	47432	1,6,5,1,3	4,7,3,0,6	0,2,1,0,1	8,3,11,4,5	145	125	3.84e-05	0.00542907	0.177,0.425,0.59,1.0,0.301	0.0,0.365,0.073,0.0,0.147	0.382
107	11706	ENSMUSG00000063889	Crem	chr18	-	3287903	3288092	3276693	3276775	3325360	3325474	11706	7,6,11,8,1	0,0,0,0,0	3,6,7,3,7	2,3,1,1,0	314	125	0.000845783	0.047595	1.0,1.0,1.0,1.0,1.0	0.374,0.443,0.736,0.544,1.0	0.381
483	57888	ENSMUSG00000032294	Pkm	chr9	+	59663039	59663156	59658242	59658549	59665199	59665366	57888	3,10,8,3,8	1,0,5,1,4	9,2,6,1,0	1,10,5,18,5	242	125	0.000805853	0.0460861	0.608,1.0,0.452,0.608,0.508	0.823,0.094,0.383,0.028,0.0	0.37
501	60693	ENSMUSG00000038777	Sema6c	chr3	+	95162614	95162663	95160493	95160698	95163431	95163521	60693	4,3,7,9,3	2,0,0,0,0	7,1,5,4,12	2,2,2,4,3	174	125	3.75e-07	0.000173643	0.59,1.0,1.0,1.0,1.0	0.715,0.264,0.642,0.418,0.742	0.362
211	24741	ENSMUSG00000031253	Srpx2	chrX	+	133908952	133909004	133908425	133908778	133910516	133910731	24741	10,2,6,4,4	1,0,0,0,3	4,3,1,2,0	1,3,0,2,2	177	125	0.000109951	0.0117288	0.876,1.0,1.0,1.0,0.485	0.739,0.414,1.0,0.414,0.0	0.359
395	48327	ENSMUSG00000090386	Mir99ahg	chr16	+	77670352	77670560	77555921	77555967	77691234	77691403	48327	4,10,3,4,6	1,2,0,0,0	6,4,3,1,6	1,2,1,2,1	333	125	0.00015358	0.0146834	0.6,0.652,1.0,1.0,1.0	0.693,0.429,0.53,0.158,0.693	0.35
370	44118	ENSMUSG00000074141	Il4i1	chr7	+	44837988	44838190	44837375	44837488	44839150	44839219	44118	18,20,2,9,15	0,1,0,0,0	2,10,4,4,9	1,2,0,2,2	327	125	0.00115296	0.0589234	1.0,0.884,1.0,1.0,1.0	0.433,0.657,1.0,0.433,0.632	0.346
428	52419	ENSMUSG00000040054	Baz2a	chr10	+	128092459	128092850	128091576	128091776	128096438	128096523	52419	24,18,22,29,37	1,1,0,2,3	15,28,52,36,17	5,8,11,9,3	516	125	7.68e-06	0.00161276	0.853,0.813,1.0,0.778,0.749	0.421,0.459,0.534,0.492,0.579	0.342
443	54466	ENSMUSG00000039375	Wdr17	chr8	-	54703833	54703939	54696268	54696397	54724287	54724388	54466	22,9,11,6,23	4,0,2,1,0	7,2,8,8,15	2,1,10,5,5	231	125	2.39e-05	0.00379095	0.749,1.0,0.749,0.765,1.0	0.654,0.52,0.302,0.464,0.619	0.341
372	44206	ENSMUSG00000033004	Mycbp2	chr14	-	103269357	103269465	103262701	103262821	103276372	103276518	44206	11,10,7,1,13	0,0,1,1,1	5,7,6,8,3	2,5,6,2,4	233	125	1.83e-07	0.000104044	1.0,1.0,0.79,0.349,0.875	0.573,0.429,0.349,0.682,0.287	0.339
235	27497	ENSMUSG00000071342	Lsmem1	chr12	-	40185288	40185420	40175492	40177228	40199206	40199315	27497	17,21,22,28,27	0,0,2,5,6	29,19,27,17,10	11,11,4,6,18	257	125	0.000142677	0.0139608	1.0,1.0,0.843,0.731,0.686	0.562,0.457,0.767,0.579,0.213	0.336
245	28398	ENSMUSG00000035064	Eef2k	chr7	+	120889688	120889751	120885809	120885937	120895183	120895308	28398	2,4,2,2,4	0,0,0,2,0	4,0,4,2,0	0,2,1,0,6	188	125	0.00115516	0.0589823	1.0,1.0,1.0,0.399,1.0	1.0,0.0,0.727,1.0,0.0	0.334
338	39266	ENSMUSG00000058806	Col13a1	chr10	-	61891207	61891264	61887248	61887356	61892955	61892982	39266	3,1,3,2,3	3,0,3,5,5	2,0,1,0,0	4,1,1,1,5	182	125	0.000172184	0.0161059	0.407,1.0,0.407,0.216,0.292	0.256,0.0,0.407,0.0,0.0	0.332
402	48941	ENSMUSG00000049571	Cfap46	chr7	-	139630577	139630684	139629734	139629911	139632024	139632171	48941	6,10,8,4,7	1,0,0,0,0	10,8,9,4,5	1,5,0,4,3	232	125	1.73e-08	1.5e-05	0.764,1.0,1.0,1.0,1.0	0.843,0.463,1.0,0.35,0.473	0.327
384	46039	ENSMUSG00000028637	Ccdc30	chr4	-	119373601	119373765	119367639	119368017	119393541	119393657	46039	7,5,6,5,2	0,0,0,0,0	1,8,2,2,2	0,0,0,9,2	289	125	0.00250972	0.0980395	1.0,1.0,1.0,1.0,1.0	1.0,1.0,1.0,0.088,0.302	0.322
164	17788	ENSMUSG00000059857	Ntng1	chr3	-	109832467	109832635	109827626	109827761	109841509	109841575	17788	5,10,12,19,8	0,5,0,0,0	9,1,8,7,5	10,0,1,7,2	293	125	8.13e-05	0.00960511	1.0,0.46,1.0,1.0,1.0	0.277,1.0,0.773,0.299,0.516	0.319
236	27787	ENSMUSG00000096948	Gm4221	chr18	+	55045318	55045540	54990309	54990334	55047411	55047473	27787	2,8,4,2,13	0,0,1,1,0	5,1,3,3,0	1,1,0,1,3	347	125	0.000222906	0.019398	1.0,1.0,0.59,0.419,1.0	0.643,0.265,1.0,0.519,0.0	0.316
66	6571	ENSMUSG00000060530	A930017M01Rik	chr15	+	44872184	44872279	44845512	44845665	44881340	44884740	6571	10,12,10,1,20	0,1,2,0,1	2,3,5,4,4	2,1,1,2,1	220	125	0.00178696	0.0796019	1.0,0.872,0.74,1.0,0.919	0.362,0.63,0.74,0.532,0.694	0.315
166	17885	ENSMUSG00000068762	Gstm6	chr3	-	107942332	107942414	107941188	107941284	107942701	107942766	17885	2,6,6,7,12	4,0,0,0,0	1,2,4,4,10	1,1,2,9,0	207	125	0.00032671	0.0248534	0.232,1.0,1.0,1.0,1.0	0.377,0.547,0.547,0.212,1.0	0.31
206	24103	ENSMUSG00000011158	Brf1	chr12	-	112983732	112983849	112979684	112979757	112986458	112986519	24103	19,27,14,14,17	12,15,11,5,5	6,7,7,7,6	25,13,5,23,20	242	125	8.99e-07	0.000355055	0.45,0.482,0.397,0.591,0.637	0.11,0.218,0.42,0.136,0.134	0.308
453	55616	ENSMUSG00000063142	Kcnma1	chr14	-	23336039	23336120	23330839	23330970	23336944	23337058	55616	151203163150175	61,72,73,67,69	74174126162132	139213195210162	206	125	0	0	0.6,0.631,0.575,0.576,0.606	0.244,0.331,0.282,0.319,0.331	0.296
150	16151	ENSMUSG00000042185	Nfrkb	chr9	+	31397035	31397205	31396322	31396497	31397719	31397793	16151	2,5,14,5,10	0,1,0,0,0	2,3,1,6,7	3,0,0,4,2	295	125	1.46e-05	0.00260384	1.0,0.679,1.0,1.0,1.0	0.22,1.0,1.0,0.389,0.597	0.295
8	486	ENSMUSG00000040929	Rfx3	chr19	-	27982853	27982946	27900778	27900903	28010971	28011045	486	8,0,3,4,7	4,3,2,3,1	2,0,0,6,0	1,7,10,11,9	218	125	0.000164835	0.015574	0.534,0.0,0.462,0.433,0.801	0.534,0.0,0.0,0.238,0.0	0.292
6	459	ENSMUSG00000024780	Cdc37l1	chr19	+	29013810	29013953	29012787	29012910	29016005	29016192	459	27,27,19,23,29	2,3,27,9,9	13,19,15,22,20	19,19,18,21,12	268	125	0.00218263	0.0893021	0.863,0.808,0.247,0.544,0.6	0.242,0.318,0.28,0.328,0.437	0.291
128	13897	ENSMUSG00000060261	Gtf2i	chr5	-	134306531	134306727	134295509	134295613	134311672	134311727	13897	8,11,19,23,10	1,0,0,0,3	4,18,4,15,10	4,3,1,2,3	321	125	3.61e-05	0.00517717	0.757,1.0,1.0,1.0,0.565	0.28,0.7,0.609,0.745,0.565	0.285
460	55988	ENSMUSG00000039903	Eva1c	chr16	+	90866254	90866451	90830858	90831432	90869565	90869689	55988	46,33,47,38,52	0,1,5,1,4	18,25,18,6,8	4,3,0,4,7	322	125	0.00177648	0.0793438	1.0,0.928,0.785,0.937,0.835	0.636,0.764,1.0,0.368,0.307	0.282
461	55989	ENSMUSG00000039903	Eva1c	chr16	+	90866254	90866451	90830858	90831432	90876038	90876191	55989	24,20,40,27,26	7,1,7,5,8	8,11,16,4,6	6,4,13,1,10	322	125	0.000817297	0.0465984	0.571,0.886,0.689,0.677,0.558	0.341,0.516,0.323,0.608,0.189	0.281
312	35713	ENSMUSG00000032059	Alg9	chr9	+	50783257	50783328	50778969	50779104	50789496	50789515	35713	11,16,4,7,4	0,1,0,4,1	2,5,14,5,9	5,3,3,1,5	196	125	0.00202814	0.0852137	1.0,0.911,1.0,0.527,0.718	0.203,0.515,0.749,0.761,0.534	0.279
134	15174	ENSMUSG00000028559	Osbpl9	chr4	-	109086326	109086431	109073036	109073149	109101115	109101163	15174	3,5,5,3,13	0,4,0,0,0	13,7,4,4,6	1,0,2,4,9	230	125	0.000377367	0.0275019	1.0,0.405,1.0,1.0,1.0	0.876,1.0,0.521,0.352,0.266	0.278
258	29153	ENSMUSG00000052525	Spdya	chr17	+	71569016	71569188	71552060	71552141	71578101	71578393	29153	16,23,17,4,13	0,0,0,0,0	6,7,7,3,17	4,1,3,0,0	297	125	0.000466879	0.0316605	1.0,1.0,1.0,1.0,1.0	0.387,0.747,0.495,1.0,1.0	0.274
470	56531	ENSMUSG00000020389	Cdkl3	chr11	+	52040560	52040620	52033513	52033611	52084373	52084490	56531	5,5,3,3,2	11,2,5,2,22	0,0,4,2,0	11,6,13,6,7	185	125	0.000657704	0.039972	0.235,0.628,0.288,0.503,0.058	0.0,0.0,0.172,0.184,0.0	0.271
49	5168	ENSMUSG00000018830	Myh11	chr16	-	14198049	14198088	14194899	14195184	14200694	14200867	5168	9,15,12,6,3	24,6,12,8,17	6,3,0,2,1	21,30,3,9,15	164	125	0.000104619	0.011354	0.222,0.656,0.433,0.364,0.119	0.179,0.071,0.0,0.145,0.048	0.27
129	13899	ENSMUSG00000060261	Gtf2i	chr5	-	134306531	134306731	134295509	134295613	134311672	134312022	13899	8,11,19,21,4	1,0,0,0,3	4,18,3,15,8	4,3,1,2,3	325	125	0.000204788	0.0181807	0.755,1.0,1.0,1.0,0.339	0.278,0.698,0.536,0.743,0.506	0.267
152	16196	ENSMUSG00000030688	Stard10	chr7	+	101343183	101343287	101321713	101322033	101345891	101346049	16196	15,15,8,21,19	3,10,6,6,5	15,9,15,3,11	12,17,11,13,8	229	125	0.00166707	0.0757621	0.732,0.45,0.421,0.656,0.675	0.406,0.224,0.427,0.112,0.429	0.267
330	38325	ENSMUSG00000057531	Dtnbp1	chr13	-	44995830	44996006	44993684	44993738	44999519	44999714	38325	3,5,15,4,2	0,0,0,0,3	2,5,2,13,4	5,0,2,0,2	301	125	0.0013636	0.0658569	1.0,1.0,1.0,1.0,0.217	0.142,1.0,0.293,1.0,0.454	0.266
160	17294	ENSMUSG00000042870	Tom1	chr8	+	75051507	75051657	75033752	75033827	75052149	75052181	17294	24,21,29,25,36	2,4,2,4,2	10,13,19,15,23	4,3,3,11,15	275	125	0.000147317	0.0142542	0.845,0.705,0.868,0.74,0.891	0.532,0.663,0.742,0.383,0.411	0.264
4	216	ENSMUSG00000074818	Pdzd7	chr19	-	45029739	45029811	45028723	45029323	45029979	45030015	216	4,28,19,12,6	0,0,0,0,0	5,10,16,8,6	4,4,0,3,0	197	125	2.58e-06	0.000733738	1.0,1.0,1.0,1.0,1.0	0.442,0.613,1.0,0.629,1.0	0.263
67	6616	ENSMUSG00000022307	Oxr1	chr15	+	41838251	41838279	41830992	41831077	41848669	41848750	6616	1,2,0,2,6	1,3,11,4,5	0,0,1,2,0	4,4,5,9,1	153	125	1.37e-05	0.00249229	0.45,0.353,0.0,0.29,0.495	0.0,0.0,0.14,0.154,0.0	0.259
1	51	ENSMUSG00000048029	Eno4	chr19	+	58969072	58969190	58968501	58968569	58970651	58971417	51	16,13,12,19,22	0,0,0,0,0	8,2,8,1,4	4,4,0,0,0	243	125	0.00208155	0.0866533	1.0,1.0,1.0,1.0,1.0	0.507,0.205,1.0,1.0,1.0	0.258
368	43966	ENSMUSG00000021196	Pfkp	chr13	-	6593100	6593164	6588488	6588653	6594962	6595036	43966	10,0,5,6,5	0,1,2,0,2	0,2,4,6,5	4,6,1,2,5	189	125	0.00104807	0.0553912	1.0,0.0,0.623,1.0,0.623	0.0,0.181,0.726,0.665,0.398	0.255
315	36546	ENSMUSG00000040594	Ranbp17	chr11	-	33337854	33337914	33329470	33329544	33404037	33404199	36546	4,2,0,5,4	3,2,6,11,6	0,0,2,0,0	8,7,7,6,8	185	125	3.57e-07	0.000167439	0.474,0.403,0.0,0.235,0.311	0.0,0.0,0.162,0.0,0.0	0.252
493	59303	ENSMUSG00000032411	Tfdp2	chr9	+	96247049	96247088	96223093	96223198	96273838	96273942	59303	3,6,7,12,10	8,15,15,4,9	1,3,3,1,6	14,9,18,18,18	164	125	0.000316071	0.0242778	0.222,0.234,0.262,0.696,0.459	0.052,0.203,0.113,0.041,0.203	0.252
215	25101	ENSMUSG00000026173	Plcd4	chr1	+	74561841	74561937	74560289	74560493	74562020	74562223	25101	2,7,1,3,8	1,8,8,4,6	2,1,1,0,0	4,9,4,3,6	221	125	9.31e-06	0.00187562	0.531,0.331,0.066,0.298,0.43	0.22,0.059,0.124,0.0,0.0	0.251
468	56341	ENSMUSG00000004562	Arhgef40	chr14	+	51986931	51987222	51985304	51985426	51987402	51987467	56341	2,11,13,1,9	0,0,0,0,2	9,9,6,9,8	0,0,2,3,4	416	125	2.44e-05	0.00384157	1.0,1.0,1.0,1.0,0.575	1.0,1.0,0.474,0.474,0.375	0.25
217	25561	ENSMUSG00000097571	Jpx	chrX	+	103502859	103502930	103496437	103496530	103518310	103518357	25561	14,18,17,21,23	0,2,0,0,5	13,8,7,8,12	3,5,2,3,2	196	125	0.000400912	0.0287109	1.0,0.852,1.0,1.0,0.746	0.734,0.505,0.691,0.63,0.793	0.249
522	63754	ENSMUSG00000021458	Aopep	chr13	+	63156545	63156735	63061034	63061194	63190478	63190551	63754	3,7,16,9,10	0,0,0,0,0	5,8,10,2,7	2,0,0,0,8	315	125	0.00214031	0.0879547	1.0,1.0,1.0,1.0,1.0	0.498,1.0,1.0,1.0,0.258	0.249
208	24387	ENSMUSG00000052726	Kcnt2	chr1	+	140578454	140578475	140574728	140574857	140584018	140584319	24387	0,7,2,0,14	1,2,7,2,1	0,0,0,4,0	4,2,1,2,4	146	125	0.00105334	0.0553988	0.0,0.75,0.197,0.0,0.923	0.0,0.0,0.0,0.631,0.0	0.248
476	57260	ENSMUSG00000033060	Lmo7	chr14	+	101931171	101931280	101929175	101929451	101932569	101932672	57260	50,43,19,48,45	20,6,17,12,5	46,51,41,72,51	54,62,41,29,29	234	125	0.00096115	0.0524083	0.572,0.793,0.374,0.681,0.828	0.313,0.305,0.348,0.57,0.484	0.246
344	40146	ENSMUSG00000021902	Phf7	chr14	-	31240858	31240983	31239630	31239737	31241725	31241827	40146	61,28,24,35,30	0,4,2,10,1	18,21,16,20,26	2,5,8,6,22	250	125	0.000302865	0.0238462	1.0,0.778,0.857,0.636,0.938	0.818,0.677,0.5,0.625,0.371	0.244
512	62689	ENSMUSG00000020776	Fbf1	chr11	-	116167132	116167228	116164662	116164690	116167551	116168154	62689	17,35,16,29,19	9,11,13,15,8	6,7,7,16,15	20,13,6,18,17	221	125	9.3e-05	0.0105331	0.517,0.643,0.41,0.522,0.573	0.145,0.233,0.398,0.335,0.333	0.244
149	16112	ENSMUSG00000018395	Kif3a	chr11	+	53590716	53590725	53588688	53588760	53593394	53593530	16112	7,2,4,6,6	0,3,0,0,0	7,7,12,6,3	2,3,3,7,3	134	125	1.78e-05	0.00309091	1.0,0.383,1.0,1.0,1.0	0.766,0.685,0.789,0.444,0.483	0.243
447	55159	ENSMUSG00000025812	Pard3	chr8	+	127359726	127359810	127357274	127357366	127370247	127370372	55159	40,60,30,43,39	2,7,6,10,7	33,20,10,17,20	10,8,8,9,9	209	125	0.000175203	0.016307	0.923,0.837,0.749,0.72,0.769	0.664,0.599,0.428,0.53,0.571	0.241
329	38025	ENSMUSG00000078867	Gm14418	chr2	-	177393293	177393395	177389821	177389858	177394696	177394751	38025	24,16,27,8,1	0,0,2,3,0	15,8,7,3,23	7,2,1,2,3	227	125	0.000210667	0.018592	1.0,1.0,0.881,0.595,1.0	0.541,0.688,0.794,0.452,0.808	0.239
459	55980	ENSMUSG00000039997	Ifi203	chr1	-	173928274	173929516	173926805	173927222	173935009	173935177	55980	73,28,58,48,77	4,0,0,0,0	59,50,56,34,42	2,4,1,6,0	1367	125	0.000134979	0.013526	0.625,1.0,1.0,1.0,1.0	0.73,0.533,0.837,0.341,1.0	0.237
509	62412	ENSMUSG00000025786	Zdhhc3	chr9	-	123098922	123098974	123084213	123084310	123100258	123100349	62412	6,5,5,1,0	0,7,0,5,13	1,2,0,1,0	7,6,1,0,10	177	125	0.0013129	0.0641803	1.0,0.335,1.0,0.124,0.0	0.092,0.191,0.0,1.0,0.0	0.235
240	27851	ENSMUSG00000028613	Lrp8	chr4	+	107850103	107850142	107847443	107847566	107851307	107851427	27851	14,14,13,9,22	10,11,18,21,14	10,9,14,9,13	23,31,33,38,50	164	125	4.42e-05	0.00602553	0.516,0.492,0.355,0.246,0.545	0.249,0.181,0.244,0.153,0.165	0.232
263	29550	ENSMUSG00000029206	Nsun7	chr5	+	66278629	66278840	66276514	66276667	66283591	66283735	29550	16,7,8,4,11	2,0,0,0,0	8,7,4,6,23	0,0,2,4,2	336	125	0.00113337	0.0580278	0.749,1.0,1.0,1.0,1.0	1.0,1.0,0.427,0.358,0.811	0.231
159	17260	ENSMUSG00000028268	Gbp3	chr3	+	142560495	142560690	142560025	142560283	142561739	142561935	17260	7,6,12,4,6	0,2,0,2,0	10,8,7,3,15	0,2,2,4,8	320	125	0.000786318	0.0453379	1.0,0.54,1.0,0.439,1.0	1.0,0.61,0.578,0.227,0.423	0.228
229	27157	ENSMUSG00000047030	Spata2	chr2	-	167486431	167486492	167485354	167485593	167489168	167489368	27157	8,4,1,1,1	2,4,11,6,2	0,0,5,0,0	10,7,5,2,7	186	125	0.00102655	0.0548568	0.729,0.402,0.058,0.101,0.252	0.0,0.0,0.402,0.0,0.0	0.228
282	32070	ENSMUSG00000030929	Eri2	chr7	-	119787403	119787485	119786738	119786827	119787733	119787834	32070	13,10,14,29,35	4,6,8,3,9	5,14,13,13,13	5,13,10,10,10	207	125	0.00212484	0.087534	0.662,0.502,0.514,0.854,0.701	0.377,0.394,0.44,0.44,0.44	0.228
455	55709	ENSMUSG00000040640	Erc2	chr14	+	28029433	28029469	28025032	28025173	28040342	28040536	55709	42,61,55,57,59	30,15,32,20,18	41,35,35,42,42	48,42,51,36,30	161	125	9.34e-06	0.00187611	0.521,0.759,0.572,0.689,0.718	0.399,0.393,0.348,0.475,0.521	0.225
146	16047	ENSMUSG00000038729	Pakap	chr4	+	57886288	57886327	57883023	57883202	57892868	57896982	16047	76,33,35,38,59	28,54,39,31,54	32,31,38,48,24	74,85,77,106,66	164	125	3.21e-06	0.000848511	0.674,0.318,0.406,0.483,0.454	0.248,0.218,0.273,0.257,0.217	0.224
473	56714	ENSMUSG00000097303	3110083C13Rik	chr14	+	58002309	58002419	57999383	57999462	58002979	58003697	56714	0,1,0,8,4	11,5,4,5,1	0,2,0,0,0	3,8,1,8,8	235	125	0.00109205	0.0564784	0.0,0.096,0.0,0.46,0.68	0.0,0.117,0.0,0.0,0.0	0.224
355	42154	ENSMUSG00000030092	Cntn6	chr6	+	104804318	104804446	104728265	104728368	104859378	104859491	42154	3,4,2,1,5	0,0,0,2,0	3,4,3,5,1	3,0,0,1,10	253	125	0.000390365	0.0281348	1.0,1.0,1.0,0.198,1.0	0.331,1.0,1.0,0.712,0.047	0.222
301	34638	ENSMUSG00000097023	Mir9-3hg	chr7	+	79523916	79523976	79515434	79515672	79531185	79534403	34638	3,6,2,4,3	0,0,7,0,0	4,6,8,5,4	2,6,2,1,2	185	125	0.00242578	0.0963372	1.0,1.0,0.162,1.0,1.0	0.575,0.403,0.73,0.772,0.575	0.221
350	41625	ENSMUSG00000019088	Dnase1l1	chrX	-	74274105	74274218	74273216	74273691	74274367	74274468	41625	6,14,6,13,17	0,0,0,0,0	6,7,8,4,11	2,0,10,0,0	238	125	0.00102982	0.0549276	1.0,1.0,1.0,1.0,1.0	0.612,1.0,0.296,1.0,1.0	0.218
266	29722	ENSMUSG00000038496	Slc19a3	chr1	-	83028012	83028142	83026225	83026380	83038369	83038448	29722	10,20,12,13,13	2,0,0,2,0	9,9,13,24,16	3,5,7,2,0	255	125	6.59e-05	0.00833	0.71,1.0,1.0,0.761,1.0	0.595,0.469,0.477,0.855,1.0	0.215
192	21988	ENSMUSG00000026113	Inpp4a	chr1	+	37383338	37383371	37379921	37380060	37387697	37387870	21988	229210191189199	76,76,64,55,80	224189224222195	153212197168165	158	125	0	0	0.704,0.686,0.702,0.731,0.663	0.537,0.414,0.474,0.511,0.483	0.213
276	31333	ENSMUSG00000036503	Rnf13	chr3	+	57796197	57796295	57764256	57764382	57820506	57820600	31333	1,4,0,3,4	4,5,15,1,6	0,1,0,0,2	3,9,7,5,4	223	125	8.43e-05	0.00981658	0.123,0.31,0.0,0.627,0.272	0.0,0.059,0.0,0.0,0.219	0.211
178	20352	ENSMUSG00000078700	D030028A08Rik	chr11	+	96958852	96959024	96952580	96952728	96959553	96960062	20352	14,9,9,5,5	10,9,3,14,18	4,3,3,5,2	19,14,17,14,18	297	125	0.00026381	0.0214869	0.371,0.296,0.558,0.131,0.105	0.081,0.083,0.069,0.131,0.045	0.21
14	1457	ENSMUSG00000019647	Sema6a	chr18	-	47270608	47270794	47245254	47249584	47279115	47279174	1457	46,27,40,46,70	2,0,1,7,3	27,30,23,38,49	6,13,5,4,3	311	125	0.00095443	0.052143	0.902,1.0,0.941,0.725,0.904	0.644,0.481,0.649,0.792,0.868	0.208
463	56120	ENSMUSG00000037697	Ddhd1	chr14	-	45622840	45622893	45620711	45620840	45628853	45628874	56120	30,36,20,26,43	6,16,28,16,41	20,25,27,30,19	36,38,35,43,23	178	125	0.0025666	0.0994394	0.778,0.612,0.334,0.533,0.424	0.281,0.316,0.351,0.329,0.367	0.207
50	5442	ENSMUSG00000023044	Csad	chr15	-	102178526	102178616	102176998	102177786	102178960	102179019	5442	29,40,17,32,21	1,1,2,4,5	34,36,18,25,12	10,9,10,3,6	215	125	0.000478649	0.0322641	0.944,0.959,0.832,0.823,0.709	0.664,0.699,0.511,0.829,0.538	0.205
81	9230	ENSMUSG00000048794	Cfap100	chr6	-	90419375	90419453	90417609	90417710	90427437	90427543	9230	9,5,7,3,6	6,8,4,9,9	1,3,2,1,1	12,8,3,11,4	203	125	0.000316135	0.0242778	0.48,0.278,0.519,0.17,0.291	0.049,0.188,0.291,0.053,0.133	0.205
278	31604	ENSMUSG00000025968	Ndufs1	chr1	-	63175636	63175688	63172153	63172257	63176427	63176666	31604	3,0,1,2,5	4,5,9,2,15	0,0,0,0,0	7,12,10,13,10	177	125	7.86e-05	0.009433	0.346,0.0,0.073,0.414,0.191	0.0,0.0,0.0,0.0,0.0	0.205
420	51044	ENSMUSG00000020721	Helz	chr11	+	107555518	107555575	107549345	107549401	107574937	107575165	51044	14,22,13,18,18	0,3,2,2,1	11,7,9,24,16	1,4,8,7,2	182	125	0.00188772	0.0815068	1.0,0.834,0.817,0.861,0.925	0.883,0.546,0.436,0.702,0.846	0.205
487	58639	ENSMUSG00000032278	Paqr5	chr9	-	61968780	61968907	61963727	61963824	61988992	61989138	58639	35,17,31,28,46	0,0,1,2,0	14,31,15,9,15	1,4,2,9,0	252	125	3.23e-06	0.000848511	1.0,1.0,0.939,0.874,1.0	0.874,0.794,0.788,0.332,1.0	0.205
508	62175	ENSMUSG00000026274	Pask	chr1	-	93314280	93314480	93312795	93312929	93316784	93316919	62175	12,14,30,16,26	0,0,0,0,0	8,21,29,25,10	1,0,0,2,6	325	125	0.00100659	0.0539538	1.0,1.0,1.0,1.0,1.0	0.755,1.0,1.0,0.828,0.391	0.205
506	61915	ENSMUSG00000020866	Cacna1g	chr11	-	94423670	94423724	94418818	94418970	94425784	94425977	61915	15,33,25,33,24	4,6,2,5,4	16,22,18,18,29	4,11,14,9,11	179	125	0.000279073	0.0223485	0.724,0.793,0.897,0.822,0.807	0.736,0.583,0.473,0.583,0.648	0.204
220	25713	ENSMUSG00000036817	Sun1	chr5	+	139231126	139231237	139226705	139226885	139233470	139233569	25713	10,24,22,24,34	13,26,23,18,13	10,16,8,3,18	30,25,21,25,21	236	125	0.00022816	0.0196424	0.289,0.328,0.336,0.414,0.581	0.15,0.253,0.168,0.06,0.312	0.201
302	34737	ENSMUSG00000000340	Dbt	chr3	+	116520236	116520360	116513069	116513191	116533254	116533436	34737	28,38,20,42,45	0,2,2,0,3	21,23,30,32,20	6,10,1,2,6	249	125	4.59e-05	0.00622203	1.0,0.905,0.834,1.0,0.883	0.637,0.536,0.938,0.889,0.626	0.199
218	25567	ENSMUSG00000097571	Jpx	chrX	+	103507364	103507586	103496437	103496530	103509269	103510017	25567	10,16,11,11,3	0,0,2,0,2	17,5,7,14,1	3,1,0,4,2	347	125	0.00160899	0.0739016	1.0,1.0,0.665,1.0,0.351	0.671,0.643,1.0,0.558,0.153	0.198
214	24997	ENSMUSG00000102976	Zc3h11a	chr1	-	133655344	133655398	133654319	133654438	133661236	133661318	24997	23,24,29,18,14	6,0,2,2,2	20,17,20,17,13	6,4,6,8,6	179	125	0.000693527	0.0414325	0.728,1.0,0.91,0.863,0.83	0.699,0.748,0.699,0.597,0.602	0.197
287	32683	ENSMUSG00000026193	Fn1	chr1	-	71613762	71614035	71612467	71612650	71615359	71615551	32683	116,76,131,96,120	19,38,23,37,26	32,87,52,58,69	31,36,44,36,25	398	125	0.000583271	0.0367972	0.657,0.386,0.641,0.449,0.592	0.245,0.431,0.271,0.336,0.464	0.196
464	56121	ENSMUSG00000037697	Ddhd1	chr14	-	45622840	45622942	45620711	45620840	45628853	45628874	56121	69,63,57,59,101	6,16,28,16,41	41,60,72,87,32	36,38,35,43,23	227	125	0.000840132	0.0474671	0.864,0.684,0.529,0.67,0.576	0.385,0.465,0.531,0.527,0.434	0.196
210	24698	ENSMUSG00000027646	Src	chr2	+	157424827	157424935	157424391	157424414	157431609	157431715	24698	2,2,0,7,4	0,0,2,0,0	1,4,2,6,9	1,1,0,4,4	233	125	0.000362186	0.0267205	1.0,1.0,0.0,1.0,1.0	0.349,0.682,1.0,0.446,0.547	0.195
454	55675	ENSMUSG00000048279	Sacs	chr14	+	61198602	61198629	61193472	61193479	61202697	61202705	55675	8,9,8,9,13	0,3,0,0,2	5,10,14,5,7	4,0,10,1,2	152	125	0.000617757	0.0381631	1.0,0.712,1.0,1.0,0.842	0.507,1.0,0.535,0.804,0.742	0.193
449	55432	ENSMUSG00000039599	Fam149b	chr14	+	20356354	20356497	20352703	20352837	20374329	20374454	55432	31,32,40,36,49	5,6,1,8,0	25,30,40,28,24	7,8,7,14,6	268	125	0.00205777	0.0859446	0.743,0.713,0.949,0.677,1.0	0.625,0.636,0.727,0.483,0.651	0.192
133	15105	ENSMUSG00000054942	Miga1	chr3	-	152285201	152285336	152273848	152276853	152297116	152297217	15105	27,28,24,25,43	0,0,0,0,0	16,17,19,17,15	0,4,0,4,3	260	125	7.14e-06	0.00153102	1.0,1.0,1.0,1.0,1.0	1.0,0.671,1.0,0.671,0.706	0.19
332	38391	ENSMUSG00000085549	1700047F07Rik	chr4	+	107705622	107705898	107689700	107689738	107715216	107715338	38391	13,6,5,4,10	0,0,0,0,0	62,68,40,46,50	3,1,3,6,6	401	125	1.8e-08	1.54e-05	1.0,1.0,1.0,1.0,1.0	0.866,0.955,0.806,0.705,0.722	0.189
341	39400	ENSMUSG00000110234	Gm45799	chr7	+	105651071	105651271	105641027	105641228	105655621	105655783	39400	17,17,25,8,28	0,1,0,0,0	28,21,27,24,14	3,4,0,0,6	325	125	8.16e-07	0.000325347	1.0,0.867,1.0,1.0,1.0	0.782,0.669,1.0,1.0,0.473	0.189
383	45960	ENSMUSG00000050565	Tor1aip2	chr1	+	156041074	156041134	156035771	156036091	156059410	156059587	45960	14,19,12,9,18	0,3,2,0,0	13,10,20,3,9	2,1,2,6,1	185	125	0.00149047	0.0699815	1.0,0.811,0.802,1.0,1.0	0.815,0.871,0.871,0.253,0.859	0.189
253	28940	ENSMUSG00000022237	Ankrd33b	chr15	-	31325085	31325215	31304991	31305132	31367038	31367532	28940	22,13,3,4,16	0,0,0,0,0	30,37,28,15,16	3,1,4,3,2	255	125	5.55e-07	0.000241883	1.0,1.0,1.0,1.0,1.0	0.831,0.948,0.774,0.71,0.797	0.188
83	9343	ENSMUSG00000054226	Tprkb	chr6	+	85919916	85920024	85915797	85916107	85921422	85921511	9343	93134101111100	13,8,3,15,13	62,64,63,60,40	17,10,11,21,20	233	125	1.99e-05	0.00335499	0.793,0.9,0.948,0.799,0.805	0.662,0.774,0.754,0.605,0.518	0.186
163	17787	ENSMUSG00000059857	Ntng1	chr3	-	109832467	109832635	109827626	109827761	109839119	109839179	17787	7,12,12,23,8	0,1,0,2,2	10,5,11,9,5	1,3,5,2,0	293	125	0.00184202	0.0806489	1.0,0.837,1.0,0.831,0.631	0.81,0.416,0.484,0.658,1.0	0.186
21	1623	ENSMUSG00000060275	Nrg2	chr18	-	36032335	36032412	36031882	36031941	36038230	36038351	1623	28,42,30,43,35	13,17,19,34,13	29,20,23,24,26	28,31,28,25,22	202	125	0.000465507	0.0316055	0.571,0.605,0.494,0.439,0.625	0.391,0.285,0.337,0.373,0.422	0.185
197	22485	ENSMUSG00000052783	Grk4	chr5	+	34751554	34751692	34748178	34748316	34752135	34752267	22485	23,39,20,24,41	1,0,2,0,1	24,19,10,11,33	3,2,2,4,2	263	125	4.22e-05	0.00580068	0.916,1.0,0.826,1.0,0.951	0.792,0.819,0.704,0.567,0.887	0.185
250	28877	ENSMUSG00000031583	Wrn	chr8	-	33342976	33343692	33335996	33336146	33352073	33352186	28877	24,36,62,29,37	0,2,0,0,0	34,25,36,20,59	1,3,2,0,4	841	125	5.67e-06	0.00126896	1.0,0.728,1.0,1.0,1.0	0.835,0.553,0.728,1.0,0.687	0.185
275	31208	ENSMUSG00000061689	Dlgap4	chr2	+	156748331	156748420	156748022	156748102	156748943	156749020	31208	213304232329307	77,97,94,114,110	229259224253234	192210159176174	214	125	3.33e-16	1.17e-12	0.618,0.647,0.59,0.628,0.62	0.411,0.419,0.451,0.456,0.44	0.185
414	50394	ENSMUSG00000053714	4732471J01Rik	chr7	+	25383598	25383737	25376822	25376870	25384794	25384882	50394	0,5,1,2,3	2,0,0,0,0	2,6,4,14,3	3,2,2,2,0	264	125	0.000590044	0.0369793	0.0,1.0,1.0,1.0,1.0	0.24,0.587,0.486,0.768,1.0	0.184
167	17950	ENSMUSG00000027900	Dram2	chr3	+	106550498	106550675	106547830	106547920	106555163	106555308	17950	2,8,5,3,10	5,10,9,2,3	2,3,3,0,0	7,3,4,5,10	302	125	0.00174592	0.0783949	0.142,0.249,0.187,0.383,0.58	0.106,0.293,0.237,0.0,0.0	0.181
281	32042	ENSMUSG00000086693	A730081D07Rik	chr13	-	40958984	40959146	40958260	40958359	40959927	40960148	32042	34,20,39,40,37	0,1,5,5,2	34,39,41,15,32	7,10,3,3,10	287	125	0.00246291	0.0971633	1.0,0.897,0.773,0.777,0.89	0.679,0.629,0.856,0.685,0.582	0.181
346	40901	ENSMUSG00000098789	Jmjd7	chr2	+	120030815	120030918	120030288	120030542	120031306	120031385	40901	20,24,32,13,17	0,1,4,0,0	13,13,16,20,21	6,2,6,0,1	228	125	0.000304616	0.023917	1.0,0.929,0.814,1.0,1.0	0.543,0.781,0.594,1.0,0.92	0.181
410	50111	ENSMUSG00000087177	E130307A14Rik	chr10	-	39632949	39633016	39622624	39622727	39640379	39640511	50111	18,16,14,18,31	0,0,0,0,2	17,23,6,10,25	3,2,6,0,1	192	125	3.94e-05	0.00552339	1.0,1.0,1.0,1.0,0.91	0.787,0.882,0.394,1.0,0.942	0.181
24	2073	ENSMUSG00000024236	Svil	chr18	+	5040147	5040239	5037107	5037165	5046588	5046646	2073	17,21,12,7,12	0,0,2,0,0	23,21,32,22,6	0,11,0,0,6	217	125	0.000233102	0.0199457	1.0,1.0,0.776,1.0,1.0	1.0,0.524,1.0,1.0,0.365	0.177
137	15359	ENSMUSG00000073791	Efcab7	chr4	+	99888859	99889001	99878706	99878825	99900536	99900694	15359	17,4,10,9,11	0,0,2,0,0	19,10,8,6,12	8,0,3,0,2	267	125	1.99e-06	0.000611083	1.0,1.0,0.701,1.0,1.0	0.526,1.0,0.555,1.0,0.737	0.177
55	6041	ENSMUSG00000075555	Gm10863	chr15	+	79210190	79210249	79166040	79166179	79216109	79216168	6041	11,28,10,11,11	0,1,0,0,0	11,13,9,7,10	0,3,0,2,4	184	125	0.000552984	0.03547	1.0,0.95,1.0,1.0,1.0	1.0,0.746,1.0,0.704,0.629	0.174
409	50093	ENSMUSG00000051736	Fam229b	chr10	-	39120225	39120396	39118867	39119034	39132246	39132378	50093	21,11,33,21,26	1,0,0,0,0	37,32,19,26,18	8,5,0,2,2	296	125	5.15e-08	3.65e-05	0.899,1.0,1.0,1.0,1.0	0.661,0.73,1.0,0.846,0.792	0.174
380	45461	ENSMUSG00000059475	Zfp426	chr9	-	20478132	20478158	20476395	20476478	20486329	20486437	45461	19,37,26,33,28	1,0,2,0,2	13,32,27,21,27	2,9,5,9,4	151	125	2.54e-08	2.04e-05	0.94,1.0,0.915,1.0,0.921	0.843,0.746,0.817,0.659,0.848	0.173
126	13342	ENSMUSG00000041264	Uspl1	chr5	+	149187707	149187876	149184559	149184806	149188344	149188473	13342	69,96,65,60,48	28,25,14,20,18	60,55,58,30,74	37,26,43,38,28	294	125	0.000836163	0.0473857	0.512,0.62,0.664,0.561,0.531	0.408,0.474,0.364,0.251,0.529	0.172
313	35734	ENSMUSG00000005501	Usp40	chr1	-	87967509	87967598	87967183	87967270	87968395	87968449	35734	42,41,20,66,66	4,0,1,2,0	35,30,27,41,40	7,3,8,3,9	214	125	3.09e-07	0.000151189	0.86,1.0,0.921,0.951,1.0	0.745,0.854,0.663,0.889,0.722	0.172
183	20993	ENSMUSG00000026875	Traf1	chr2	-	34960820	34960887	34959474	34959513	34961523	34961562	20993	5,7,15,7,9	3,0,1,0,0	17,16,10,12,20	4,2,4,6,3	192	125	0.00022543	0.0195609	0.52,1.0,0.907,1.0,1.0	0.735,0.839,0.619,0.566,0.813	0.171
53	5734	ENSMUSG00000047394	Odf3b	chr15	-	89378099	89378221	89377448	89377872	89378334	89378439	5734	118148161240125	13,13,15,12,15	108,62,70,102,125	25,18,32,12,23	247	125	2.79e-06	0.000780331	0.821,0.852,0.845,0.91,0.808	0.686,0.635,0.525,0.811,0.733	0.169
345	40384	ENSMUSG00000037315	Jade3	chrX	+	20487297	20487422	20479513	20479671	20489701	20489892	40384	2,6,8,3,5	0,2,1,0,1	5,11,10,6,4	7,1,0,3,1	250	125	0.00143686	0.0682241	1.0,0.6,0.8,1.0,0.714	0.263,0.846,1.0,0.5,0.667	0.168
391	47614	ENSMUSG00000040363	Bcor	chrX	-	12136400	12137200	12134323	12134869	12137384	12137470	47614	123131101136117	2,2,0,0,0	86,93,92,125,95	4,5,1,4,4	925	125	1.05e-06	0.00040002	0.893,0.898,1.0,1.0,1.0	0.744,0.715,0.926,0.809,0.762	0.167
165	17791	ENSMUSG00000059857	Ntng1	chr3	-	109839119	109839179	109827626	109827761	109841509	109841575	17791	10,18,19,25,16	0,5,0,0,0	15,15,25,20,10	10,0,1,7,2	185	125	0.000219764	0.0192437	1.0,0.709,1.0,1.0,1.0	0.503,1.0,0.944,0.659,0.772	0.166
125	13341	ENSMUSG00000041264	Uspl1	chr5	+	149187707	149187834	149184666	149184806	149188344	149188473	13341	33,53,38,33,23	28,25,14,20,18	36,41,28,12,28	37,26,43,38,28	252	125	0.00243602	0.0964737	0.369,0.513,0.574,0.45,0.388	0.326,0.439,0.244,0.135,0.332	0.164
295	33625	ENSMUSG00000087040	Gm14033	chr2	+	55421055	55421407	55415040	55415131	55432052	55433435	33625	81,51,40,69,57	1,0,0,3,1	199291271259306	13,20,21,15,27	477	125	4.01e-08	3.13e-05	0.955,1.0,1.0,0.858,0.937	0.8,0.792,0.772,0.819,0.748	0.164
488	58640	ENSMUSG00000032278	Paqr5	chr9	-	61972625	61972831	61963727	61963824	61988992	61989138	58640	20,23,23,31,33	0,0,1,2,0	26,26,26,22,25	1,4,2,9,0	331	125	7.31e-06	0.00155598	1.0,1.0,0.897,0.854,1.0	0.908,0.711,0.831,0.48,1.0	0.164
216	25560	ENSMUSG00000097571	Jpx	chrX	+	103502859	103502930	103496437	103496530	103509269	103510017	25560	14,19,17,20,23	0,0,2,0,2	12,8,7,8,12	3,1,0,4,2	196	125	3.27e-05	0.00477611	1.0,1.0,0.844,1.0,0.88	0.718,0.836,1.0,0.561,0.793	0.163
151	16183	ENSMUSG00000028744	Pqlc2	chr4	-	139295773	139295933	139294028	139294592	139298645	139298969	16183	7,9,8,5,3	1,0,0,3,0	15,7,7,5,3	0,6,3,2,0	285	125	0.00238103	0.09527	0.754,1.0,1.0,0.422,1.0	1.0,0.338,0.506,0.523,1.0	0.162
22	1998	ENSMUSG00000041225	Arhgap12	chr18	-	6115813	6115850	6069830	6070091	6135817	6135955	1998	3,5,1,3,0	0,0,0,0,1	2,6,1,3,3	0,4,2,1,1	162	125	0.00118446	0.0599487	1.0,1.0,1.0,1.0,0.0	1.0,0.536,0.278,0.698,0.698	0.158
31	3275	ENSMUSG00000024330	Col11a2	chr17	+	34046439	34046502	34045770	34045848	34047097	34047277	3275	9,11,12,26,13	1,0,0,2,0	10,7,9,8,12	9,4,0,0,0	188	125	0.000781379	0.0450993	0.857,1.0,1.0,0.896,1.0	0.425,0.538,1.0,1.0,1.0	0.158
419	51043	ENSMUSG00000112433	Gm30122	chr10	-	78259803	78259916	78248879	78249253	78263070	78264139	51043	22,14,32,42,19	0,0,0,0,1	26,27,10,27,24	7,1,2,2,1	238	125	2.03e-06	0.000612613	1.0,1.0,1.0,1.0,0.909	0.661,0.934,0.724,0.876,0.926	0.158
231	27195	ENSMUSG00000036555	Iqce	chr5	-	140669021	140669105	140665279	140665493	140670466	140670567	27195	0,3,0,2,5	8,3,5,4,5	0,1,1,0,0	6,4,9,2,3	209	125	0.000652507	0.0398284	0.0,0.374,0.0,0.23,0.374	0.0,0.13,0.062,0.0,0.0	0.157
237	27788	ENSMUSG00000096948	Gm4221	chr18	+	55045318	55045540	54990309	54990334	55048862	55048926	27788	2,8,4,2,13	2,8,10,9,11	3,2,3,3,0	15,12,19,14,15	347	125	3.57e-05	0.00513007	0.265,0.265,0.126,0.074,0.299	0.067,0.057,0.054,0.072,0.0	0.156
122	12605	ENSMUSG00000031078	Cttn	chr7	-	144452026	144452137	144449559	144449615	144454675	144454786	12605	72,42,41,69,75	5,0,3,6,5	37,31,34,53,37	11,4,5,6,9	236	125	0.000421416	0.0294661	0.884,1.0,0.879,0.859,0.888	0.64,0.804,0.783,0.824,0.685	0.155
514	62721	ENSMUSG00000004110	Cacna1e	chr1	-	154473856	154473913	154472059	154472713	154477765	154477863	62721	56,34,41,36,66	51,48,30,39,38	13,26,24,24,15	29,43,35,40,30	182	125	0.000403399	0.0287687	0.43,0.327,0.484,0.388,0.544	0.235,0.293,0.32,0.292,0.256	0.155
73	7803	ENSMUSG00000021103	Mnat1	chr12	+	73181783	73181924	73123716	73123926	73219020	73219142	7803	17,15,21,23,44	1,2,0,0,2	18,13,24,22,15	5,4,8,0,0	266	125	0.000249128	0.0207485	0.889,0.779,1.0,1.0,0.912	0.628,0.604,0.585,1.0,1.0	0.153
292	33319	ENSMUSG00000110419	AW046200	chr8	+	57659608	57659664	57657387	57657514	57662296	57662548	33319	1,0,2,1,7	13,22,8,14,4	0,0,0,1,0	13,18,15,23,9	181	125	0.00175568	0.0787701	0.05,0.0,0.147,0.047,0.547	0.0,0.0,0.0,0.029,0.0	0.152
121	12604	ENSMUSG00000031078	Cttn	chr7	-	144452026	144452137	144449559	144449615	144452547	144452587	12604	277290264349340	76,63,67,62,81	209192245216230	76,86,118,120,86	236	125	9.33e-10	1.12e-06	0.659,0.709,0.676,0.749,0.69	0.593,0.542,0.524,0.488,0.586	0.15
412	50259	ENSMUSG00000062866	Phactr2	chr10	-	13261765	13261924	13253341	13253879	13291794	13291962	50259	22,39,9,36,28	1,3,1,0,2	35,27,23,24,30	3,8,10,4,0	284	125	0.00143688	0.0682241	0.906,0.851,0.798,1.0,0.86	0.837,0.598,0.503,0.725,1.0	0.15
277	31369	ENSMUSG00000041633	Kctd12b	chrX	-	153695623	153695678	153685153	153689697	153696084	153696280	31369	17,19,11,11,32	0,2,0,0,0	23,18,15,15,22	6,0,4,2,3	180	125	6.47e-07	0.000269432	1.0,0.868,1.0,1.0,1.0	0.727,1.0,0.723,0.839,0.836	0.149
297	34087	ENSMUSG00000031274	Col4a5	chrX	+	141658531	141658540	141656684	141656870	141664675	141664684	34087	16,15,21,10,15	0,0,1,0,0	11,11,6,7,16	2,4,0,2,2	134	125	0.000122515	0.0127075	1.0,1.0,0.951,1.0,1.0	0.837,0.72,1.0,0.766,0.882	0.149
492	59293	ENSMUSG00000032411	Tfdp2	chr9	+	96223093	96223198	96202130	96202188	96273838	96273942	59293	25,34,24,16,36	0,3,4,0,1	20,20,32,45,29	2,10,4,4,4	230	125	0.00236887	0.0948615	1.0,0.86,0.765,1.0,0.951	0.845,0.521,0.813,0.859,0.798	0.148
7	479	ENSMUSG00000040929	Rfx3	chr19	-	27806187	27806342	27802381	27802479	27806792	27806908	479	46,50,31,31,30	0,2,0,0,0	22,52,51,63,49	8,1,4,6,0	280	125	1.68e-06	0.000530597	1.0,0.918,1.0,1.0,1.0	0.551,0.959,0.851,0.824,1.0	0.147
308	35227	ENSMUSG00000021809	Nudt13	chr14	+	20295087	20295209	20294722	20294792	20297514	20297631	35227	40,30,35,24,33	0,6,1,0,0	38,32,29,39,44	14,6,4,1,3	247	125	0.00034797	0.025944	1.0,0.717,0.947,1.0,1.0	0.579,0.73,0.786,0.952,0.881	0.147
462	56062	ENSMUSG00000056153	Socs6	chr18	-	88886991	88887065	88868494	88870918	88887208	88887333	56062	44,41,34,38,28	30,27,20,25,27	16,28,23,25,17	31,25,22,24,49	199	125	0.00232468	0.0936151	0.48,0.488,0.516,0.488,0.394	0.245,0.413,0.396,0.396,0.179	0.147
52	5712	ENSMUSG00000052560	Cpne8	chr15	-	90601812	90601889	90584877	90584941	90615110	90615150	5712	32,17,23,23,18	2,0,0,0,0	3,31,20,17,19	0,0,11,4,1	202	125	7.06e-06	0.00152001	0.908,1.0,1.0,1.0,1.0	1.0,1.0,0.529,0.725,0.922	0.146
405	49630	ENSMUSG00000097378	B230208H11Rik	chr10	-	12922365	12922458	12921608	12921717	12922573	12923090	49630	1,8,0,4,6	11,8,13,6,9	0,0,0,1,2	3,12,5,7,6	218	125	1.23e-05	0.00231622	0.05,0.364,0.0,0.277,0.277	0.0,0.0,0.0,0.076,0.16	0.146
505	61528	ENSMUSG00000024194	Cuta	chr17	-	26939316	26939368	26938883	26939092	26939450	26939569	61528	177178151192156	56,79,76,77,75	200,109,103,134,95	126,88,80,81,109	177	125	4.6e-06	0.00106336	0.691,0.614,0.584,0.638,0.595	0.529,0.467,0.476,0.539,0.381	0.146
448	55431	ENSMUSG00000039599	Fam149b	chr14	+	20356354	20356497	20352703	20352837	20367845	20368067	55431	29,30,38,28,38	0,1,0,0,0	24,27,34,27,16	0,1,4,0,8	268	125	2.57e-05	0.00395781	1.0,0.933,1.0,1.0,1.0	1.0,0.926,0.799,1.0,0.483	0.145
87	9667	ENSMUSG00000087231	E230016M11Rik	chr6	+	67043758	67043918	67036654	67036935	67063394	67064718	9667	3,9,8,7,6	21,10,7,22,8	1,3,6,0,3	6,14,20,9,23	285	125	0.0018665	0.0810398	0.059,0.283,0.334,0.122,0.248	0.068,0.086,0.116,0.0,0.054	0.144
303	34738	ENSMUSG00000000340	Dbt	chr3	+	116523351	116523427	116513069	116513191	116533254	116533436	34738	26,36,28,18,36	0,2,2,0,3	25,29,23,22,40	6,10,1,2,6	201	125	0.000177608	0.0163951	1.0,0.918,0.897,1.0,0.882	0.722,0.643,0.935,0.872,0.806	0.144
407	49882	ENSMUSG00000032480	Dhx30	chr9	-	110107940	110107969	110098728	110098852	110109025	110109121	49882	5,14,8,11,5	1,1,0,0,2	9,9,14,4,15	8,2,3,2,0	154	125	0.000225849	0.0195609	0.802,0.919,1.0,1.0,0.67	0.477,0.785,0.791,0.619,1.0	0.144
142	15489	ENSMUSG00000087366	Junos	chr4	+	95065612	95065744	95053239	95053396	95147104	95147200	15489	2,1,11,3,5	0,0,0,0,1	11,9,7,5,1	8,3,0,0,0	257	125	0.000315033	0.0242778	1.0,1.0,1.0,1.0,0.709	0.401,0.593,1.0,1.0,1.0	0.143
296	33820	ENSMUSG00000026240	Cops7b	chr1	+	86587015	86587235	86582903	86583096	86589163	86589341	33820	112,164,141,95,142	12,7,18,4,14	91103140112105	17,22,23,14,20	345	125	0.000222338	0.0193786	0.772,0.895,0.739,0.896,0.786	0.66,0.629,0.688,0.743,0.655	0.143
379	45412	ENSMUSG00000021969	Zdhhc20	chr14	-	57878432	57878459	57863574	57865641	57890062	57890220	45412	24,20,11,5,28	4,0,0,0,0	12,8,15,15,15	4,2,1,5,0	152	125	4.76e-05	0.00639687	0.831,1.0,1.0,1.0,1.0	0.712,0.767,0.925,0.712,1.0	0.143
437	53881	ENSMUSG00000002396	Ocel1	chr8	+	71372748	71372802	71371297	71371985	71374716	71379361	53881	6,13,14,26,11	0,1,2,0,0	16,7,7,9,8	0,5,0,3,1	179	125	0.00182436	0.0801835	1.0,0.901,0.83,1.0,1.0	1.0,0.494,1.0,0.677,0.848	0.142
440	54305	ENSMUSG00000036872	Abcc12	chr8	-	86553271	86553420	86550527	86550635	86557596	86557744	54305	9,28,7,12,12	2,0,0,0,0	11,11,9,3,18	0,1,4,0,5	274	125	0.000130037	0.0131717	0.672,1.0,1.0,1.0,1.0	1.0,0.834,0.507,1.0,0.622	0.142
475	57155	ENSMUSG00000041215	Yeats2	chr16	+	20150441	20150560	20141066	20141235	20152908	20153006	57155	36,43,87,63,73	0,0,6,1,3	39,61,44,69,68	10,6,0,20,3	244	125	0.000127161	0.0130211	1.0,1.0,0.881,0.97,0.926	0.666,0.839,1.0,0.639,0.921	0.142
130	13989	ENSMUSG00000026743	Mllt10	chr2	+	18092783	18092834	18082510	18082725	18101457	18101512	13989	17,18,14,7,25	1,3,1,0,1	23,20,19,14,22	10,0,7,5,1	176	125	0.00145023	0.0684528	0.924,0.81,0.909,1.0,0.947	0.62,1.0,0.658,0.665,0.94	0.141
195	22402	ENSMUSG00000112964	E430024I08Rik	chr13	-	74450235	74450362	74449955	74450016	74462581	74462666	22402	37,58,42,37,57	6,4,4,4,1	37,40,38,25,62	9,5,14,5,8	252	125	0.00232898	0.0937209	0.754,0.878,0.839,0.821,0.966	0.671,0.799,0.574,0.713,0.794	0.141
309	35229	ENSMUSG00000021809	Nudt13	chr14	+	20295087	20295266	20294713	20294792	20297514	20297631	35229	53,46,51,27,49	0,6,1,0,0	46,46,44,60,63	14,6,4,1,3	304	125	0.000320267	0.0245292	1.0,0.759,0.954,1.0,1.0	0.575,0.759,0.819,0.961,0.896	0.141
486	58564	ENSMUSG00000055720	Ubl7	chr9	+	57911709	57911825	57911050	57911171	57912637	57912850	58564	65,42,72,47,60	4,9,12,11,11	60,41,57,93,44	28,11,14,25,18	241	125	0.00251303	0.0980395	0.894,0.708,0.757,0.689,0.739	0.526,0.659,0.679,0.659,0.559	0.141
99	11049	ENSMUSG00000052572	Dlg2	chr7	+	91997165	91997321	91968117	91968256	92040797	92040866	11049	115148115137190	71,88,78,81,103	214188193235175	208233236234205	281	125	3.23e-10	4.32e-07	0.419,0.428,0.396,0.429,0.451	0.314,0.264,0.267,0.309,0.275	0.139
316	36547	ENSMUSG00000040594	Ranbp17	chr11	-	33337854	33337914	33329470	33329544	33441802	33441938	36547	2,4,1,10,6	4,15,8,7,13	2,0,5,0,0	3,8,13,6,11	185	125	0.00253466	0.0986781	0.253,0.153,0.078,0.491,0.238	0.311,0.0,0.206,0.0,0.0	0.139
186	21414	ENSMUSG00000024743	Syt7	chr19	+	10430337	10430460	10426298	10426667	10435549	10435685	21414	235379308254268	21,11,13,10,18	212259321348249	41,33,38,48,48	248	125	3.58e-13	9.04e-10	0.849,0.946,0.923,0.928,0.882	0.723,0.798,0.81,0.785,0.723	0.138
343	40080	ENSMUSG00000042766	Trim46	chr3	-	89238665	89238703	89237616	89237919	89238897	89239019	40080	111,93,108,124,166	58,59,77,65,73	87,112,90,107,85	106,76,112,90,89	163	125	2.68e-05	0.00407246	0.595,0.547,0.518,0.594,0.636	0.386,0.531,0.381,0.477,0.423	0.138
353	41967	ENSMUSG00000097462	9530026P05Rik	chr6	+	93107066	93107159	92940368	92940809	93192108	93192203	41967	16,29,8,7,14	2,0,0,0,0	11,9,11,3,12	0,1,2,0,6	218	125	0.000750891	0.0438803	0.821,1.0,1.0,1.0,1.0	1.0,0.838,0.759,1.0,0.534	0.138
426	52201	ENSMUSG00000020121	Srgap1	chr10	-	121828728	121828762	121825633	121825694	121829226	121829329	52201	16,14,15,9,8	0,0,0,0,1	13,25,12,25,7	1,10,0,1,3	159	125	1.22e-06	0.000433082	1.0,1.0,1.0,1.0,0.863	0.911,0.663,1.0,0.952,0.647	0.138
382	45763	ENSMUSG00000038738	Shank1	chr7	+	44344297	44344321	44343657	44343738	44344505	44344574	45763	175204178212212	116,117,129,85,95	146269190269196	149205218242196	149	125	1.29e-06	0.000449089	0.559,0.594,0.537,0.677,0.652	0.451,0.524,0.422,0.483,0.456	0.137
465	56122	ENSMUSG00000037697	Ddhd1	chr14	-	45622840	45622942	45620711	45620840	45629579	45629753	56122	63,62,60,58,103	4,11,3,7,18	44,55,67,65,48	13,14,15,16,10	227	125	0.00187539	0.0811534	0.897,0.756,0.917,0.82,0.759	0.651,0.684,0.711,0.691,0.726	0.137
334	38529	ENSMUSG00000028163	Nfkb1	chr3	-	135589326	135589504	135584654	135585515	135590315	135590488	38529	199218192294269	39,40,59,34,26	220186154221199	58,58,69,46,73	303	125	0.000588824	0.0369793	0.678,0.692,0.573,0.781,0.81	0.61,0.57,0.479,0.665,0.529	0.136
171	19055	ENSMUSG00000029088	Kcnip4	chr5	-	48509658	48509760	48482530	48482655	48599422	48599682	19055	100122176114135	16,7,13,27,17	176181216184201	50,49,48,65,37	227	125	2.85e-05	0.00424004	0.775,0.906,0.882,0.699,0.814	0.66,0.67,0.712,0.609,0.749	0.135
257	29127	ENSMUSG00000040537	Adam22	chr5	-	8094985	8095180	8092730	8092831	8116544	8116605	29127	28,21,30,20,31	0,2,1,0,0	35,47,41,29,29	9,0,5,5,0	320	125	9.82e-06	0.0019483	1.0,0.804,0.921,1.0,1.0	0.603,1.0,0.762,0.694,1.0	0.133
390	47576	ENSMUSG00000087174	5530601H04Rik	chrX	-	105069610	105069699	105068463	105068628	105069999	105070087	47576	32,25,39,19,26	2,2,2,0,0	37,14,34,25,15	2,4,6,4,1	214	125	0.000694487	0.0414458	0.903,0.88,0.919,1.0,1.0	0.915,0.672,0.768,0.785,0.898	0.133
11	829	ENSMUSG00000024769	Cdc42bpg	chr19	+	6316828	6316934	6316518	6316578	6317160	6317294	829	110115117139138	23,22,37,16,15	121146107129134	41,38,33,51,50	231	125	0.000266001	0.0215784	0.721,0.739,0.631,0.825,0.833	0.615,0.675,0.637,0.578,0.592	0.13
375	44533	ENSMUSG00000002324	Rec8	chr14	+	55621234	55621319	55619579	55619700	55622214	55622294	44533	28,28,13,46,16	2,0,2,1,0	28,22,11,14,26	7,3,2,0,6	210	125	2.61e-05	0.00399343	0.893,1.0,0.795,0.965,1.0	0.704,0.814,0.766,1.0,0.721	0.13
424	51857	ENSMUSG00000001036	Epn2	chr11	-	61553509	61553579	61548007	61548042	61565821	61565894	51857	6,16,18,8,16	1,0,0,3,0	16,12,11,15,16	3,0,5,7,2	195	125	0.00010185	0.0111395	0.794,1.0,1.0,0.631,1.0	0.774,1.0,0.585,0.579,0.837	0.13
495	59979	ENSMUSG00000022610	Mapk12	chr15	-	89135122	89135170	89134611	89134726	89137400	89137444	59979	45,64,93,61,59	17,4,10,10,4	34,54,48,42,40	14,16,15,12,9	173	125	0.0017665	0.0790665	0.657,0.92,0.87,0.815,0.914	0.637,0.709,0.698,0.717,0.763	0.13
179	20598	ENSMUSG00000061207	Stk19	chr17	-	34824581	34824661	34824223	34824324	34824750	34824848	20598	33,21,29,41,35	1,2,2,2,2	48,21,25,26,32	3,8,4,4,5	205	125	0.00185758	0.0810398	0.953,0.865,0.898,0.926,0.914	0.907,0.615,0.792,0.799,0.796	0.129
82	9342	ENSMUSG00000054226	Tprkb	chr6	+	85919916	85920024	85915737	85915790	85921422	85921511	9342	110159112125124	133,111,108,117,94	71,75,70,72,47	149,113,96,81,129	233	125	3.06e-06	0.000830484	0.307,0.435,0.357,0.364,0.414	0.204,0.263,0.281,0.323,0.164	0.128
366	43809	ENSMUSG00000019254	Ppp1r12c	chr7	-	4483102	4483188	4482790	4482893	4483340	4483401	43809	51,60,51,62,59	0,5,0,2,0	22,46,34,62,28	6,7,1,2,4	211	125	7.66e-05	0.00932216	1.0,0.877,1.0,0.948,1.0	0.685,0.796,0.953,0.948,0.806	0.127
29	3194	ENSMUSG00000024371	C2	chr17	-	34864511	34864606	34864307	34864425	34864728	34864869	3194	32,37,36,35,43	0,0,0,0,0	35,41,18,28,37	1,2,2,8,0	220	125	1.66e-05	0.00292382	1.0,1.0,1.0,1.0,1.0	0.952,0.921,0.836,0.665,1.0	0.125
120	12600	ENSMUSG00000031078	Cttn	chr7	-	144450977	144451088	144449559	144449615	144452547	144452658	12600	62,100,95,81,95	76,63,67,62,81	78,67,66,67,55	76,86,118,120,86	236	125	3.71e-05	0.00527489	0.302,0.457,0.429,0.409,0.383	0.352,0.292,0.229,0.228,0.253	0.125
272	30939	ENSMUSG00000037605	Adgrl3	chr5	+	81792360	81792412	81771583	81771680	81794263	81795216	30939	105,85,118,103,102	115172141135158	73,44,80,74,84	205168161217177	177	125	1.76e-07	0.000104044	0.392,0.259,0.371,0.35,0.313	0.201,0.156,0.26,0.194,0.251	0.125
61	6302	ENSMUSG00000034730	Adgrb1	chr15	+	74577394	74577493	74575838	74575924	74580664	74580736	6302	30,29,28,39,19	25,38,33,39,28	17,15,11,8,15	18,47,27,29,30	224	125	0.00107471	0.0561494	0.401,0.299,0.321,0.358,0.275	0.345,0.151,0.185,0.133,0.218	0.124
498	60306	ENSMUSG00000020027	Socs2	chr10	-	95390564	95390645	95388889	95389042	95412658	95412734	60306	40,30,32,34,27	1,0,0,0,1	14,21,24,31,34	4,2,4,0,1	206	125	0.000258651	0.0212893	0.96,1.0,1.0,1.0,0.942	0.68,0.864,0.785,1.0,0.954	0.124
331	38383	ENSMUSG00000040797	Iqsec3	chr6	-	121378959	121379909	121372932	121376531	121379994	121380044	38383	631808621640906	77,83,47,64,86	534534503595561	82,84,76,91,105	1075	125	2.34e-06	0.000671103	0.488,0.531,0.606,0.538,0.551	0.431,0.425,0.435,0.432,0.383	0.122
347	41144	ENSMUSG00000037509	Arhgef4	chr1	+	34745317	34745444	34721703	34725159	34793225	34793362	41144	67,89,72,68,78	0,0,2,3,0	23,22,32,11,33	4,3,2,1,0	252	125	0.00136584	0.0659084	1.0,1.0,0.947,0.918,1.0	0.74,0.784,0.888,0.845,1.0	0.122
411	50228	ENSMUSG00000021470	Ercc6l2	chr13	+	63870688	63870769	63869025	63869178	63871795	63872927	50228	64,71,73,61,76	2,7,3,0,5	45,56,63,47,76	12,7,9,7,5	206	125	0.000201636	0.0179642	0.951,0.86,0.937,1.0,0.902	0.695,0.829,0.809,0.803,0.902	0.122
5	325	ENSMUSG00000048120	Entpd1	chr19	+	40711162	40711290	40659769	40659900	40720456	40720574	325	34,28,53,39,57	0,0,0,0,0	22,25,19,39,31	2,4,0,0,4	253	125	0.000848922	0.0477238	1.0,1.0,1.0,1.0,1.0	0.845,0.755,1.0,1.0,0.793	0.121
336	38930	ENSMUSG00000026630	Batf3	chr1	+	191099255	191099407	191098382	191098527	191100727	191100832	38930	4,0,0,4,4	4,3,3,5,6	0,1,0,0,1	5,3,3,2,6	277	125	9.34e-05	0.0105491	0.311,0.0,0.0,0.265,0.231	0.0,0.131,0.0,0.0,0.07	0.121
359	42243	ENSMUSG00000030102	Itpr1	chr6	+	108432645	108432696	108431460	108431496	108438299	108438432	42243	1.0541e+16	87,68,65,74,98	2.12627e+19	442568458575428	176	125	0	0	0.896,0.916,0.916,0.888,0.872	0.774,0.769,0.787,0.774,0.781	0.121
48	5163	ENSMUSG00000022672	Prkdc	chr16	+	15795027	15795139	15791872	15791981	15799866	15800053	5163	85,111,125,89,69	4,1,2,0,0	72,96,100,106,85	0,15,14,9,8	237	125	1.42e-09	1.63e-06	0.918,0.983,0.971,1.0,1.0	1.0,0.771,0.79,0.861,0.849	0.12
172	19321	ENSMUSG00000035126	Wdr78	chr4	-	103103226	103103404	103096590	103096775	103114109	103114224	19321	30,64,29,36,65	0,2,0,3,0	20,25,20,19,47	1,2,2,2,4	303	125	0.00129721	0.0637456	1.0,0.93,1.0,0.832,1.0	0.892,0.838,0.805,0.797,0.829	0.12
520	63565	ENSMUSG00000027575	Arfgap1	chr2	+	180967533	180967814	180967244	180967329	180971050	180971114	63565	201233192280255	18,23,14,31,20	245189229288231	37,48,37,46,25	406	125	0.000199156	0.0178849	0.775,0.757,0.809,0.736,0.797	0.671,0.548,0.656,0.658,0.74	0.12
155	16531	ENSMUSG00000029655	N4bp2l2	chr5	-	150647459	150647548	150635971	150643315	150661278	150662513	16531	16,17,13,5,15	0,1,0,0,2	15,15,11,11,6	5,2,0,3,0	214	125	7.15e-05	0.00885142	1.0,0.909,1.0,1.0,0.814	0.637,0.814,1.0,0.682,1.0	0.118
194	22266	ENSMUSG00000057897	Camk2b	chr11	-	5977811	5977940	5972812	5972888	5978398	5978512	22266	14,19,19,20,42	0,0,1,0,0	13,16,39,26,27	0,4,2,1,3	254	125	0.00043293	0.0299729	1.0,1.0,0.903,1.0,1.0	1.0,0.663,0.906,0.928,0.816	0.118
225	26218	ENSMUSG00000055322	Tns1	chr1	-	73935897	73935936	73927911	73928110	73937224	73937317	26218	3,5,4,6,2	7,20,24,10,18	2,0,0,2,1	8,13,10,12,15	164	125	0.000197231	0.0177988	0.246,0.16,0.113,0.314,0.078	0.16,0.0,0.0,0.113,0.048	0.118
502	60722	ENSMUSG00000020385	Clk4	chr11	+	51268768	51268846	51268164	51268231	51271799	51272019	60722	16,46,38,32,28	45,45,46,58,86	6,25,19,26,16	74,63,50,70,77	203	125	0.000412383	0.0290989	0.18,0.386,0.337,0.254,0.167	0.048,0.196,0.19,0.186,0.113	0.118
185	21401	ENSMUSG00000024743	Syt7	chr19	+	10421756	10421888	10417962	10418042	10435549	10435685	21401	238329229208274	85,86,88,81,100	257256267253274	122150170137157	257	125	7.14e-07	0.00029079	0.577,0.65,0.559,0.555,0.571	0.506,0.454,0.433,0.473,0.459	0.117
96	10838	ENSMUSG00000039046	Usp6nl	chr2	+	6391054	6391122	6336367	6336459	6400279	6400319	10838	16,18,18,14,37	0,0,0,0,1	16,35,23,20,21	0,1,2,11,0	193	125	8.13e-05	0.00960511	1.0,1.0,1.0,1.0,0.96	1.0,0.958,0.882,0.541,1.0	0.116
321	37058	ENSMUSG00000026442	Nfasc	chr1	-	132627871	132627922	132621511	132621623	132631684	132631855	37058	83,105,66,45,108	158214142147202	29,58,39,33,48	145223230197177	176	125	1.41e-11	2.6e-08	0.272,0.258,0.248,0.179,0.275	0.124,0.156,0.107,0.106,0.161	0.116
438	54056	ENSMUSG00000031684	Slc10a7	chr8	+	78531082	78531158	78525161	78525298	78578718	78578757	54056	34,19,15,17,15	0,0,0,0,2	20,15,30,22,9	0,0,0,7,4	201	125	0.000938462	0.0516724	1.0,1.0,1.0,1.0,0.823	1.0,1.0,1.0,0.662,0.583	0.116
422	51590	ENSMUSG00000005897	Nr2c1	chr10	+	94181493	94181615	94171977	94172137	94188148	94188288	51590	29,54,53,54,44	2,2,6,0,1	49,35,43,34,46	4,6,9,4,3	247	125	0.00204724	0.0856803	0.88,0.932,0.817,1.0,0.957	0.861,0.747,0.707,0.811,0.886	0.115
92	10358	ENSMUSG00000020910	Adprm	chr11	-	67051680	67051914	67041881	67042107	67052534	67052589	10358	51,98,91,53,106	0,3,2,4,3	65,48,68,77,77	13,4,4,3,5	359	125	0.00118071	0.0599063	1.0,0.919,0.941,0.822,0.925	0.635,0.807,0.855,0.899,0.843	0.114
507	61919	ENSMUSG00000020866	Cacna1g	chr11	-	94439708	94439777	94438104	94438189	94442729	94442885	61919	50,56,62,33,47	118154122105133	58,54,51,33,76	327385378437357	194	125	0	0	0.214,0.19,0.247,0.168,0.185	0.103,0.083,0.08,0.046,0.121	0.114
521	63567	ENSMUSG00000027575	Arfgap1	chr2	+	180967601	180967814	180967233	180967329	180971050	180971114	63567	190212191254276	18,23,14,31,20	245183215236260	37,48,37,46,25	338	125	0.000314255	0.0242778	0.796,0.773,0.835,0.752,0.836	0.71,0.585,0.682,0.655,0.794	0.113
255	28953	ENSMUSG00000087138	Gm15545	chr7	+	44991376	44991481	44986899	44987370	44992022	44992328	28953	0,1,6,1,6	1,2,0,0,0	7,0,1,2,0	2,4,0,0,4	230	125	0.000541217	0.0349719	0.0,0.214,1.0,1.0,1.0	0.655,0.0,1.0,1.0,0.0	0.112
478	57472	ENSMUSG00000040729	Cep126	chr9	-	8104652	8105788	8103317	8103516	8112079	8112191	57472	128151151169169	55,67,51,49,67	175199166177121	128158170149159	1261	125	0	0	0.187,0.183,0.227,0.255,0.2	0.119,0.111,0.088,0.105,0.07	0.112
354	42129	ENSMUSG00000024099	Ndufv2	chr17	-	66092657	66092726	66089430	66089493	66101414	66101509	42129	7,1,1,3,0	8,16,8,8,21	2,0,0,0,0	10,20,9,14,23	194	125	0.00040479	0.0287687	0.361,0.039,0.075,0.195,0.0	0.114,0.0,0.0,0.0,0.0	0.111
360	42245	ENSMUSG00000030102	Itpr1	chr6	+	108432648	108432696	108431460	108431496	108438299	108438432	42245	1.1451e+16	87,68,65,74,98	2.28329e+19	442568458575428	173	125	0	0	0.905,0.914,0.912,0.906,0.874	0.789,0.786,0.799,0.784,0.798	0.111
364	43594	ENSMUSG00000027763	Mbnl1	chr3	+	60621422	60621458	60615619	60615773	60622145	60622240	43594	161215163128208	43,79,65,49,45	141149185156158	73,87,76,96,82	161	125	5.19e-05	0.00679921	0.744,0.679,0.661,0.67,0.782	0.6,0.571,0.654,0.558,0.599	0.111
503	61083	ENSMUSG00000053930	Shisa6	chr11	-	66375158	66375254	66224935	66224992	66502651	66502812	61083	171155148107157	47,47,56,47,49	169310301357310	119177172171120	221	125	0.000194985	0.0176571	0.673,0.651,0.599,0.563,0.644	0.445,0.498,0.497,0.541,0.594	0.111
523	63771	ENSMUSG00000021461	Fancc	chr13	-	63312662	63312803	63304711	63305868	63317352	63317395	63771	31,38,45,36,40	0,2,0,0,0	25,29,43,44,30	14,0,0,1,1	266	125	0.000713663	0.0421607	1.0,0.899,1.0,1.0,1.0	0.456,1.0,1.0,0.954,0.934	0.111
76	8199	ENSMUSG00000024617	Camk2a	chr18	+	60969010	60969043	60963553	60963963	60969993	60970042	8199	14,35,11,52,45	112,80,123,83,118	32,36,35,45,19	222309323334223	158	125	9.87e-06	0.0019483	0.09,0.257,0.066,0.331,0.232	0.102,0.084,0.079,0.096,0.063	0.11
176	20170	ENSMUSG00000111066	Gm30313	chr9	-	26548133	26548262	26519484	26519726	26549503	26549607	20170	38,49,53,47,30	0,0,0,2,2	54,96,79,59,86	4,15,6,4,6	254	125	1.81e-07	0.000104044	1.0,1.0,1.0,0.92,0.881	0.869,0.759,0.866,0.879,0.876	0.11
399	48699	ENSMUSG00000030852	Tacc2	chr7	+	130674601	130674739	130663015	130663141	130716702	130716771	48699	30,17,41,48,45	0,0,0,4,0	40,52,21,17,32	10,1,1,1,2	263	125	4.87e-05	0.00647777	1.0,1.0,1.0,0.851,1.0	0.655,0.961,0.909,0.89,0.884	0.11
442	54358	ENSMUSG00000028007	Snx7	chr3	-	117800840	117800993	117781646	117782376	117829576	117829663	54358	86,77,81,64,85	1,0,0,0,0	60,54,48,54,51	2,2,0,5,8	278	125	1.87e-07	0.000105057	0.975,1.0,1.0,1.0,1.0	0.931,0.924,1.0,0.829,0.741	0.11
489	58891	ENSMUSG00000038535	Zfp280d	chr9	+	72351524	72351570	72338745	72338864	72360285	72360341	58891	28,38,34,21,38	0,0,2,1,2	32,43,31,18,31	5,5,2,5,2	171	125	5.27e-05	0.00688874	1.0,1.0,0.926,0.939,0.933	0.824,0.863,0.919,0.725,0.919	0.11
54	5888	ENSMUSG00000024921	Smarca2	chr19	+	26749851	26749947	26748405	26748952	26751823	26752041	5888	46,53,37,45,54	0,0,2,1,0	44,47,29,44,68	2,0,8,6,3	221	125	3.32e-06	0.000855372	1.0,1.0,0.913,0.962,1.0	0.926,1.0,0.672,0.806,0.928	0.109
386	47055	ENSMUSG00000049755	Zfp672	chr11	-	58322599	58322729	58319323	58319590	58330211	58330331	47055	23,22,14,7,10	1,0,2,0,1	15,18,16,13,14	2,1,0,2,6	255	125	0.000135735	0.0135534	0.919,1.0,0.774,1.0,0.831	0.786,0.898,1.0,0.761,0.534	0.109
15	1520	ENSMUSG00000036452	Arhgap26	chr18	+	39357552	39357828	39306701	39306852	39363116	39363208	1520	116165157136172	48,79,41,47,44	143157209193173	90,91,99,121,68	401	125	0.00165109	0.0751571	0.43,0.394,0.544,0.474,0.549	0.331,0.35,0.397,0.332,0.442	0.108
104	11554	ENSMUSG00000037174	Elf2	chr3	-	51299782	51299885	51266752	51266866	51308049	51308215	11554	32,27,18,20,14	33,52,48,36,54	10,17,13,14,13	44,64,79,53,58	228	125	0.000125679	0.0129401	0.347,0.222,0.171,0.233,0.124	0.111,0.127,0.083,0.126,0.109	0.108
135	15230	ENSMUSG00000085396	Firre	chrX	-	50608686	50608814	50600743	50600898	50615360	50615515	15230	3,8,17,10,13	1,0,0,0,2	10,7,6,8,13	2,2,0,1,3	253	125	0.00187664	0.0811534	0.597,1.0,1.0,1.0,0.763	0.712,0.634,1.0,0.798,0.682	0.107
268	30279	ENSMUSG00000028861	Mrps15	chr4	+	126051324	126051965	126050479	126050528	126054960	126055152	30279	378361507395469	6,2,3,3,1	468376484419367	16,13,12,11,9	766	125	1.12e-08	1.07e-05	0.911,0.967,0.965,0.956,0.987	0.827,0.825,0.868,0.861,0.869	0.107
480	57598	ENSMUSG00000061080	Lsamp	chr16	+	42151243	42151279	42144551	42144700	42174144	42174283	57598	161216182265275	205260169159209	174135145152145	184225211242215	161	125	0.000499049	0.03328	0.379,0.392,0.455,0.564,0.505	0.423,0.318,0.348,0.328,0.344	0.107
51	5453	ENSMUSG00000023044	Csad	chr15	-	102188886	102188962	102188542	102188679	102204138	102204245	5453	73,47,67,65,48	8,3,7,2,1	68,54,76,91,50	13,6,8,16,10	201	125	0.00105042	0.0553988	0.85,0.907,0.856,0.953,0.968	0.765,0.848,0.855,0.78,0.757	0.106
148	16109	ENSMUSG00000018395	Kif3a	chr11	+	53590716	53590725	53586834	53586930	53593373	53593530	16109	81,76,94,90,66	156155167154150	39,68,76,78,53	208196198219204	134	125	3.41e-06	0.00086567	0.326,0.314,0.344,0.353,0.291	0.149,0.245,0.264,0.249,0.195	0.105
254	28944	ENSMUSG00000062785	Kcnc3	chr7	+	44598805	44598933	44598383	44598575	44600868	44600928	28944	216264233247292	323345285369315	271261297330235	606620771696695	253	125	1.1e-14	3.63e-11	0.248,0.274,0.288,0.249,0.314	0.181,0.172,0.16,0.19,0.143	0.105
265	29710	ENSMUSG00000042099	Kank3	chr17	+	33817193	33818444	33816185	33816245	33821768	33821914	29710	281283296366420	0,0,0,6,0	342255250279250	10,0,3,4,5	1376	125	1.49e-05	0.00263635	1.0,1.0,1.0,0.847,1.0	0.757,1.0,0.883,0.864,0.82	0.105
162	17778	ENSMUSG00000038195	Rilp	chr11	+	75511288	75511434	75510821	75511007	75511779	75511902	17778	31,24,42,20,56	0,0,0,2,1	29,20,25,19,46	2,2,1,2,4	271	125	0.000293761	0.0233253	1.0,1.0,1.0,0.822,0.963	0.87,0.822,0.92,0.814,0.841	0.104
431	53092	ENSMUSG00000067367	Lyar	chr5	+	38223133	38223227	38220519	38220635	38224626	38224797	53092	13,4,7,15,15	22,25,24,23,33	4,7,3,3,7	32,21,28,28,38	219	125	0.000441481	0.0303408	0.252,0.084,0.143,0.271,0.206	0.067,0.16,0.058,0.058,0.095	0.104
497	60080	ENSMUSG00000047036	Zfp445	chr9	-	122857102	122857161	122854706	122854817	122857469	122857638	60080	14,13,19,9,18	0,0,0,0,2	8,22,21,23,12	0,0,2,2,6	184	125	0.0012878	0.0634281	1.0,1.0,1.0,1.0,0.859	1.0,1.0,0.877,0.887,0.576	0.104
13	1256	ENSMUSG00000024878	Cbwd1	chr19	-	24942682	24942729	24940748	24940835	24948068	24948106	1256	52,37,59,59,61	2,0,1,0,0	54,65,43,63,36	0,12,2,6,7	172	125	3.32e-08	2.63e-05	0.95,1.0,0.977,1.0,1.0	1.0,0.797,0.94,0.884,0.789	0.103
108	11712	ENSMUSG00000063889	Crem	chr18	-	3299161	3299308	3295321	3295416	3309645	3309900	11712	9,8,13,21,11	0,0,0,0,4	6,12,10,15,13	0,1,2,0,6	272	125	0.0019828	0.0842531	1.0,1.0,1.0,1.0,0.558	1.0,0.847,0.697,1.0,0.499	0.103
200	23316	ENSMUSG00000026490	Cdc42bpa	chr1	+	180024644	180024802	179960759	179961287	180031504	180031588	23316	50,82,59,77,46	1,0,1,0,0	45,94,73,60,63	8,0,4,4,2	283	125	2.16e-06	0.000643422	0.957,1.0,0.963,1.0,1.0	0.713,1.0,0.89,0.869,0.933	0.103
223	26089	ENSMUSG00000026489	Coq8a	chr1	-	180180898	180180997	180179499	180179592	180182061	180182247	26089	0,0,4,4,5	7,8,5,4,13	0,0,1,0,2	15,7,2,5,9	224	125	0.00031429	0.0242778	0.0,0.0,0.309,0.358,0.177	0.0,0.0,0.218,0.0,0.11	0.103
59	6162	ENSMUSG00000034022	Cpsf1	chr15	-	76597430	76597572	76597188	76597341	76597645	76597730	6162	266301333325318	41,23,37,25,42	262228225293290	54,42,52,58,41	267	125	1.4e-05	0.00252293	0.752,0.86,0.808,0.859,0.78	0.694,0.718,0.669,0.703,0.768	0.101
90	9911	ENSMUSG00000033981	Gria2	chr3	-	80691319	80691434	80690403	80690518	80692284	80692532	9911	351358357329378	126,75,99,105,80	382409409468344	131177175156199	240	125	0.000264109	0.0214869	0.592,0.713,0.653,0.62,0.711	0.603,0.546,0.549,0.61,0.474	0.101
198	22877	ENSMUSG00000034675	Dbn1	chr13	-	55476635	55476773	55476145	55476316	55477550	55477680	22877	247228177272327	187198224186244	171163135168202	234251220187240	263	125	3.14e-06	0.000844905	0.386,0.354,0.273,0.41,0.389	0.258,0.236,0.226,0.299,0.286	0.101
16	1522	ENSMUSG00000036452	Arhgap26	chr18	+	39357737	39357828	39357552	39357663	39363116	39363208	1522	4,7,5,9,4	24,37,46,34,25	5,13,13,22,8	22,30,22,48,20	216	125	0.000263249	0.0214869	0.088,0.099,0.059,0.133,0.085	0.116,0.2,0.255,0.21,0.188	-0.101
109	11717	ENSMUSG00000063889	Crem	chr18	-	3325360	3325478	3273421	3273578	3337379	3337574	11717	17,30,27,19,22	0,4,2,4,1	8,15,19,34,21	0,0,1,2,0	243	125	0.000491859	0.0328785	1.0,0.794,0.874,0.71,0.919	1.0,1.0,0.907,0.897,1.0	-0.101
157	16702	ENSMUSG00000029528	Pxn	chr5	+	115550582	115550897	115546812	115546948	115551487	115551589	16702	266348348304284	42,52,44,57,57	442458391357308	53,30,47,21,49	440	125	0.00152012	0.070871	0.643,0.655,0.692,0.602,0.586	0.703,0.813,0.703,0.828,0.641	-0.102
228	26958	ENSMUSG00000026159	Agfg1	chr1	+	82891459	82891507	82886374	82886467	82893423	82893582	26958	180204206156197	139113110152152	271259296254242	119129110134119	173	125	0.000248303	0.0207412	0.483,0.566,0.575,0.426,0.484	0.622,0.592,0.66,0.578,0.595	-0.103
318	37046	ENSMUSG00000026442	Nfasc	chr1	-	132588073	132588310	132576285	132576417	132593350	132593365	37046	478582538579559	62,86,90,48,91	520611541618529	49,45,28,39,53	362	125	1.4e-06	0.000467127	0.727,0.7,0.674,0.806,0.68	0.786,0.824,0.87,0.845,0.775	-0.103
378	45068	ENSMUSG00000039087	Rreb1	chr13	+	37941542	37941704	37929557	37932489	37946856	37947663	45068	110,97,92,104,104	90,72,100,94,78	136183102141180	75,94,72,75,86	287	125	4.17e-05	0.00574342	0.347,0.37,0.286,0.325,0.367	0.441,0.459,0.382,0.45,0.477	-0.103
35	3930	ENSMUSG00000068036	Afdn	chr17	+	13890962	13890998	13887981	13888977	13896087	13896222	3930	159239216178177	100133133101129	186213241220156	65,72,70,97,97	161	125	0.00032867	0.0249014	0.552,0.582,0.558,0.578,0.516	0.69,0.697,0.728,0.638,0.555	-0.104
60	6260	ENSMUSG00000055762	Eef1d	chr15	-	75902678	75903818	75901131	75901255	75909244	75909340	6260	1.46118e+19	140146158128156	1.88817e+19	128,79,67,116,117	1265	125	7.58e-05	0.00926259	0.508,0.546,0.531,0.571,0.513	0.593,0.686,0.721,0.605,0.584	-0.104
323	37301	ENSMUSG00000055717	Slain1	chr14	+	103684233	103684383	103656932	103657072	103685668	103685818	37301	272277332309290	141139148141178	308346414407344	149,64,119,153,136	275	125	0.00202036	0.0850988	0.467,0.475,0.505,0.499,0.425	0.484,0.711,0.613,0.547,0.535	-0.104
333	38462	ENSMUSG00000031169	Porcn	chrX	-	8201657	8201672	8201443	8201569	8203158	8203289	38462	75,55,64,61,59	12,16,16,18,17	71,75,46,75,60	11,3,5,19,4	140	125	0.00128849	0.0634281	0.848,0.754,0.781,0.752,0.756	0.852,0.957,0.891,0.779,0.931	-0.104
373	44277	ENSMUSG00000070814	Zswim9	chr7	-	13269533	13269647	13258966	13261640	13277145	13277428	44277	49,21,23,14,28	3,0,1,4,2	23,31,26,26,28	0,0,0,1,1	239	125	0.00118327	0.0599487	0.895,1.0,0.923,0.647,0.88	1.0,1.0,1.0,0.931,0.936	-0.104
191	21828	ENSMUSG00000031673	Cdh11	chr8	-	102720412	102720530	102679611	102680011	102784895	102785642	21828	50,40,39,22,49	2,0,0,4,6	22,33,29,26,38	0,0,0,0,0	243	125	0.000208069	0.0183915	0.928,1.0,1.0,0.739,0.808	1.0,1.0,1.0,1.0,1.0	-0.105
285	32283	ENSMUSG00000027940	Tpm3	chr3	+	90089047	90089123	90088400	90088476	90089796	90089859	32283	294315223300315	78,62,91,97,83	304287311381298	49,49,40,56,68	201	125	8.59e-06	0.00176339	0.701,0.76,0.604,0.658,0.702	0.794,0.785,0.829,0.809,0.732	-0.105
93	10402	ENSMUSG00000004631	Sgce	chr6	-	4677162	4677197	4674353	4674632	4678066	4678110	10402	152123147130186	188149172188185	157140138204175	131112123111157	160	125	6.17e-05	0.00784301	0.387,0.392,0.4,0.351,0.44	0.484,0.494,0.467,0.589,0.465	-0.106
271	30665	ENSMUSG00000021686	Ap3b1	chr13	+	94543983	94544022	94542778	94542876	94547754	94547893	30665	74,87,92,71,90	64,111,93,88,95	87,96,136,100,89	85,65,71,84,52	164	125	0.00121896	0.0610209	0.468,0.374,0.43,0.381,0.419	0.438,0.53,0.593,0.476,0.566	-0.106
279	31976	ENSMUSG00000038604	Ripor1	chr8	+	105614398	105614525	105605254	105605350	105614640	105614793	31976	79,87,60,64,65	9,6,5,2,10	59,80,66,88,51	0,0,2,1,4	252	125	2.65e-06	0.00074816	0.813,0.878,0.856,0.941,0.763	1.0,1.0,0.942,0.978,0.863	-0.106
377	44825	ENSMUSG00000008496	Pou2f2	chr7	-	25115470	25115749	25100137	25100243	25116037	25116220	44825	17,34,45,40,63	6,1,1,3,0	27,56,42,35,59	0,0,2,3,0	404	125	0.00227927	0.0924487	0.467,0.913,0.933,0.805,1.0	1.0,1.0,0.867,0.783,1.0	-0.106
387	47206	ENSMUSG00000025162	Csnk1d	chr11	-	120964947	120965010	120958989	120959295	120967994	120968134	47206	42,34,43,55,38	5,8,0,0,6	49,55,77,71,46	1,1,1,0,0	188	125	9.1e-07	0.000355055	0.848,0.739,1.0,1.0,0.808	0.97,0.973,0.981,1.0,1.0	-0.106
401	48892	ENSMUSG00000040139	9430038I01Rik	chr7	-	137376954	137377117	137376136	137376351	137387370	137387433	48892	0,0,2,2,3	3,10,7,16,2	5,1,4,3,12	4,5,6,5,18	288	125	0.00102983	0.0549276	0.0,0.0,0.11,0.051,0.394	0.352,0.08,0.224,0.207,0.224	-0.106
413	50296	ENSMUSG00000070047	Fat1	chr8	+	45012018	45012087	45010400	45010611	45012963	45013103	50296	87,110,91,70,80	25,17,26,19,20	99156158140125	18,23,20,9,19	194	125	0.000431323	0.0299354	0.692,0.807,0.693,0.704,0.72	0.78,0.814,0.836,0.909,0.809	-0.106
261	29397	ENSMUSG00000074579	Lekr1	chr3	+	65683891	65684106	65669089	65669178	65783821	65784025	29397	34,48,44,40,44	2,1,0,10,1	48,54,44,51,39	1,0,0,0,1	340	125	2.55e-05	0.00395083	0.862,0.946,1.0,0.595,0.942	0.946,1.0,1.0,1.0,0.935	-0.107
267	29790	ENSMUSG00000001173	Ocrl	chrX	+	47956209	47956233	47948124	47948360	47960452	47960569	29790	120109141125148	51,74,68,49,39	131137145166141	39,41,36,27,41	149	125	0.000564574	0.0359089	0.664,0.553,0.635,0.682,0.761	0.738,0.737,0.772,0.838,0.743	-0.107
434	53572	ENSMUSG00000063849	Ppcdc	chr9	-	57415085	57415472	57412667	57414726	57420162	57420291	53572	155,98,126,143,105	7,2,5,4,9	108,81,111,110,99	5,0,0,0,1	512	125	2.34e-05	0.00373069	0.844,0.923,0.86,0.897,0.74	0.841,1.0,1.0,1.0,0.96	-0.107
474	56827	ENSMUSG00000021958	Pinx1	chr14	+	63872301	63872394	63868518	63868597	63919096	63919855	56827	10,28,14,22,13	0,4,1,4,6	11,19,32,9,17	3,1,1,0,0	218	125	0.000976117	0.0528986	1.0,0.801,0.889,0.759,0.554	0.678,0.916,0.948,1.0,1.0	-0.108
485	58174	ENSMUSG00000048537	Phldb1	chr9	-	44708393	44708522	44707884	44708040	44710922	44710946	58174	68,85,75,105,87	134,118,88,98,118	90,96,87,106,126	95,63,75,73,100	254	125	8.3e-05	0.00971965	0.2,0.262,0.295,0.345,0.266	0.318,0.429,0.363,0.417,0.383	-0.108
415	50573	ENSMUSG00000020111	Micu1	chr10	+	59756705	59756717	59750503	59750547	59768137	59768252	50573	26,38,48,28,30	167167179118146	41,37,60,67,60	136,128,89,116,191	137	125	7.87e-05	0.009433	0.124,0.172,0.197,0.178,0.158	0.216,0.209,0.381,0.345,0.223	-0.109
47	4955	ENSMUSG00000013539	Tango2	chr16	-	18319743	18319787	18316645	18316734	18324356	18324450	4955	82,100,76,82,71	174208174187236	134107115125111	181142125210178	169	125	3.32e-07	0.000159363	0.258,0.262,0.244,0.245,0.182	0.354,0.358,0.405,0.306,0.316	-0.11
458	55943	ENSMUSG00000020439	Smtn	chr11	-	3520847	3520916	3517522	3517827	3521816	3521968	55943	18,23,13,12,19	1,0,1,3,5	17,10,12,3,6	0,0,0,0,1	194	125	0.000349036	0.0259891	0.921,1.0,0.893,0.72,0.71	1.0,1.0,1.0,1.0,0.794	-0.11
62	6340	ENSMUSG00000022607	Ptk2	chr15	-	73275620	73275641	73274486	73274584	73276856	73276913	6340	120,83,107,77,101	88,72,90,49,57	88110130142136	38,63,44,57,74	146	125	0.000315349	0.0242778	0.539,0.497,0.504,0.574,0.603	0.665,0.599,0.717,0.681,0.611	-0.111
177	20338	ENSMUSG00000053333	Dis3l2	chr1	+	86791415	86791457	86760287	86760389	86812511	86812589	20338	20,21,15,12,28	0,0,0,9,4	17,15,11,12,18	0,0,0,1,0	167	125	0.000313037	0.0242778	1.0,1.0,1.0,0.5,0.84	1.0,1.0,1.0,0.9,1.0	-0.112
184	21199	ENSMUSG00000033768	Nrxn2	chr19	+	6488783	6488810	6481671	6481875	6490066	6490186	21199	81,83,73,68,112	31,38,30,43,40	115,147,84,114,111	34,41,16,31,28	152	125	0.000544544	0.0351062	0.682,0.642,0.667,0.565,0.697	0.736,0.747,0.812,0.752,0.765	-0.112
203	23945	ENSMUSG00000028528	Dnajc6	chr4	+	101531997	101532062	101507975	101508182	101597800	101597951	23945	189189218225195	149199139125160	209302342254338	145139188114105	190	125	0.000698689	0.0415473	0.455,0.385,0.508,0.542,0.445	0.487,0.588,0.545,0.594,0.679	-0.112
456	55786	ENSMUSG00000058351	Smim4	chr14	-	31124521	31124609	31088658	31089026	31128632	31128913	55786	50,67,59,54,90	7,10,4,18,20	65,50,30,60,47	4,4,2,3,6	213	125	0.00103977	0.0553006	0.807,0.797,0.896,0.638,0.725	0.905,0.88,0.898,0.921,0.821	-0.112
141	15471	ENSMUSG00000028573	Fggy	chr4	+	95849581	95849676	95837584	95837659	95922924	95922986	15471	34,42,13,14,48	0,6,2,0,5	10,8,18,19,23	0,0,0,0,0	220	125	1.22e-05	0.0023127	1.0,0.799,0.787,1.0,0.845	1.0,1.0,1.0,1.0,1.0	-0.114
367	43950	ENSMUSG00000026504	Sdccag8	chr1	+	176826198	176826284	176824751	176824904	176828869	176828983	43950	38,22,37,33,33	4,3,2,2,7	40,28,32,48,13	0,1,0,5,0	211	125	0.000615949	0.0380933	0.849,0.813,0.916,0.907,0.736	1.0,0.943,1.0,0.85,1.0	-0.114
105	11641	ENSMUSG00000029267	Mtf2	chr5	+	108067459	108067572	108065756	108065965	108069161	108069585	11641	1,2,2,7,3	21,32,33,29,28	12,11,14,13,2	24,16,47,45,11	238	125	8.33e-06	0.00172117	0.024,0.032,0.031,0.113,0.053	0.208,0.265,0.135,0.132,0.087	-0.115
371	44138	ENSMUSG00000097601	Gm26660	chr14	-	25321566	25322128	25318689	25318742	25378458	25379609	44138	7,12,6,11,4	2,2,3,1,0	4,6,5,5,6	1,1,1,0,0	687	125	0.000325337	0.0248159	0.389,0.522,0.267,0.667,1.0	0.421,0.522,0.476,1.0,1.0	-0.115
484	58168	ENSMUSG00000048537	Phldb1	chr9	-	44698826	44698871	44697925	44698220	44699346	44699449	58168	65,76,93,112,79	155141180195200	78,89,112,102,121	147,78,118,145,133	170	125	5.84e-05	0.0075079	0.236,0.284,0.275,0.297,0.225	0.281,0.456,0.411,0.341,0.401	-0.115
95	10674	ENSMUSG00000053647	Gper1	chr5	+	139423665	139423872	139423279	139423354	139425679	139425889	10674	10,21,16,16,32	4,0,1,1,4	3,12,16,4,26	1,0,0,0,0	332	125	0.000135984	0.0135543	0.485,1.0,0.858,0.858,0.751	0.53,1.0,1.0,1.0,1.0	-0.116
100	11056	ENSMUSG00000052572	Dlg2	chr7	+	92418087	92418133	92417223	92417323	92427690	92427741	11056	66,90,68,40,71	8,17,8,15,10	97126111158112	13,11,7,4,3	171	125	3.68e-05	0.00527045	0.858,0.795,0.861,0.661,0.838	0.845,0.893,0.921,0.967,0.965	-0.116
238	27812	ENSMUSG00000072964	Bhlhb9	chrX	+	135848677	135848739	135845854	135845953	135885348	135886926	27812	65,56,58,42,50	16,12,2,13,11	46,51,71,68,27	2,5,6,5,3	187	125	0.000845772	0.047595	0.731,0.757,0.951,0.684,0.752	0.939,0.872,0.888,0.901,0.857	-0.116
389	47458	ENSMUSG00000030987	Stim1	chr7	+	102433196	102433233	102430884	102431275	102435383	102435900	47458	16,16,19,13,36	2,2,1,8,2	14,37,34,20,23	1,0,2,2,0	162	125	0.000239935	0.0202834	0.861,0.861,0.936,0.556,0.933	0.915,1.0,0.929,0.885,1.0	-0.116
396	48333	ENSMUSG00000090386	Mir99ahg	chr16	+	77679976	77680023	77596898	77596959	77691234	77691397	48333	14,18,22,22,9	5,1,4,10,1	27,13,25,8,25	1,0,2,3,1	172	125	0.00139577	0.0669122	0.67,0.929,0.8,0.615,0.867	0.952,1.0,0.901,0.66,0.948	-0.116
500	60663	ENSMUSG00000036644	Tbc1d9b	chr11	+	50164161	50164212	50163824	50163896	50168695	50168802	60663	81103125114104	17,31,22,24,18	120109107119129	9,11,6,16,12	176	125	3.29e-06	0.000851152	0.772,0.702,0.801,0.771,0.804	0.904,0.876,0.927,0.841,0.884	-0.116
94	10673	ENSMUSG00000053647	Gper1	chr5	+	139423660	139423872	139423150	139423354	139425679	139427800	10673	23,29,22,28,36	4,0,1,1,4	14,21,24,24,35	1,0,0,0,0	337	125	0.000234815	0.0199716	0.681,1.0,0.891,0.912,0.769	0.839,1.0,1.0,1.0,1.0	-0.117
168	18271	ENSMUSG00000000693	Loxl3	chr6	+	83035579	83035797	83034172	83034289	83037428	83037555	18271	28,22,33,26,20	2,2,0,0,5	24,23,16,31,26	2,0,0,0,0	343	125	0.0020619	0.0860533	0.836,0.8,1.0,1.0,0.593	0.814,1.0,1.0,1.0,1.0	-0.117
327	37704	ENSMUSG00000029211	Gabra4	chr5	-	71640827	71640910	71638131	71638275	71657170	71657289	37704	70,64,44,52,58	2,15,4,8,4	49,79,43,71,49	0,0,2,5,0	208	125	1.98e-06	0.000611083	0.955,0.719,0.869,0.796,0.897	1.0,1.0,0.928,0.895,1.0	-0.117
75	8167	ENSMUSG00000020598	Nrcam	chr12	+	44578144	44578180	44576603	44576780	44590107	44590239	8167	77,43,62,87,51	76,67,70,66,68	78,75,90,100,71	66,48,61,72,43	161	125	0.00151789	0.070871	0.44,0.333,0.407,0.506,0.368	0.479,0.548,0.534,0.519,0.562	-0.118
256	29118	ENSMUSG00000040537	Adam22	chr5	-	8090141	8090252	8087981	8088068	8092339	8092406	29118	21,32,31,16,14	93,63,56,53,58	37,27,65,41,17	32,64,46,63,55	236	125	0.00242895	0.0963643	0.107,0.212,0.227,0.138,0.113	0.38,0.183,0.428,0.256,0.141	-0.118
241	27948	ENSMUSG00000027297	Ltk	chr2	-	119753113	119753243	119752925	119753023	119753426	119753491	27948	53,84,61,75,80	11,5,2,3,6	77,75,72,69,73	0,0,0,1,2	255	125	1.35e-08	1.24e-05	0.703,0.892,0.937,0.925,0.867	1.0,1.0,1.0,0.971,0.947	-0.119
408	49925	ENSMUSG00000025026	Add3	chr19	+	53244309	53244405	53242503	53242627	53244997	53246940	49925	290287319244288	236273235231199	345363359354373	182167130207242	221	125	2.23e-06	0.000657311	0.41,0.373,0.434,0.374,0.45	0.517,0.551,0.61,0.492,0.466	-0.119
9	545	ENSMUSG00000024713	Pcsk5	chr19	-	17617650	17617754	17595660	17595778	17642492	17642593	545	4,17,10,8,17	2,7,0,1,3	9,16,6,6,3	0,2,0,0,2	229	125	0.00125964	0.0625558	0.522,0.57,1.0,0.814,0.756	1.0,0.814,1.0,1.0,0.45	-0.12
376	44824	ENSMUSG00000008496	Pou2f2	chr7	-	25093287	25093361	25092519	25093002	25093484	25093686	44824	16,21,13,14,44	2,2,4,2,2	8,15,22,21,14	0,2,0,0,1	199	125	0.000328428	0.0249014	0.834,0.868,0.671,0.815,0.933	1.0,0.825,1.0,1.0,0.898	-0.12
201	23340	ENSMUSG00000026490	Cdc42bpa	chr1	+	180118735	180118783	180117666	180117743	180134296	180134380	23340	51,63,45,29,51	207220189209207	77,105,107,95,98	191217212203153	173	125	2.33e-12	5.46e-09	0.151,0.171,0.147,0.091,0.151	0.226,0.259,0.267,0.253,0.316	-0.122
56	6046	ENSMUSG00000033029	1700088E04Rik	chr15	-	79139237	79139300	79135636	79135765	79141154	79141182	6046	11,9,7,11,8	0,0,0,10,4	4,2,3,5,7	0,0,0,0,3	188	125	0.000665552	0.0401539	1.0,1.0,1.0,0.422,0.571	1.0,1.0,1.0,1.0,0.608	-0.123
193	22050	ENSMUSG00000027642	Rpn2	chr2	+	157323222	157323270	157321742	157321872	157325710	157325735	22050	730762935871749	464433545478524	917933790949853	329268270338406	173	125	4.03e-11	6.29e-08	0.532,0.56,0.553,0.568,0.508	0.668,0.716,0.679,0.67,0.603	-0.123
392	47962	ENSMUSG00000038187	Btbd10	chr7	-	113351780	113351938	113335321	113335518	113368871	113368958	47962	142169106146179	35,57,27,29,45	231228267233267	25,41,38,24,49	283	125	2.82e-05	0.0042245	0.642,0.567,0.634,0.69,0.637	0.803,0.711,0.756,0.811,0.706	-0.123
106	11642	ENSMUSG00000029267	Mtf2	chr5	+	108067459	108067572	108065756	108065965	108073306	108073454	11642	1,1,1,4,0	17,19,5,11,15	2,4,11,6,1	15,17,8,7,20	238	125	0.000740692	0.0434197	0.03,0.027,0.095,0.16,0.0	0.065,0.11,0.419,0.31,0.026	-0.124
170	18522	ENSMUSG00000035401	Emsy	chr7	-	98639730	98639883	98637260	98637520	98647804	98647904	18522	17,15,11,19,19	0,3,1,0,10	21,36,42,29,16	2,0,0,0,2	278	125	0.000130963	0.0132178	1.0,0.692,0.832,1.0,0.461	0.825,1.0,1.0,1.0,0.782	-0.124
290	33098	ENSMUSG00000042359	Osbpl6	chr2	+	76569019	76569043	76568108	76568242	76577011	76577119	33098	52,77,57,47,64	28,50,39,57,49	83,99,93,107,62	46,40,33,35,38	149	125	0.00184182	0.0806489	0.609,0.564,0.551,0.409,0.523	0.602,0.675,0.703,0.719,0.578	-0.124
418	50907	ENSMUSG00000001665	Gstt3	chr10	-	75775489	75775497	75774919	75775010	75775870	75776047	50907	1,0,0,1,0	25,22,39,33,77	4,3,0,2,6	12,14,13,17,26	133	125	6.21e-07	0.000262504	0.036,0.0,0.0,0.028,0.0	0.239,0.168,0.0,0.1,0.178	-0.124
439	54236	ENSMUSG00000034656	Cacna1a	chr8	+	84614694	84614791	84612284	84612412	84615573	84615670	54236	418372436475420	120120127138146	601623587618632	106,104,103,103,95	222	125	1.84e-11	3.24e-08	0.662,0.636,0.659,0.66,0.618	0.761,0.771,0.762,0.772,0.789	-0.124
71	7275	ENSMUSG00000021182	Ccdc88c	chr12	-	100925211	100925650	100923179	100923368	100928826	100929065	7275	16,22,49,46,33	33,43,39,55,59	38,50,52,46,40	33,34,16,24,53	564	125	0.000482103	0.0323804	0.097,0.102,0.218,0.156,0.11	0.203,0.246,0.419,0.298,0.143	-0.125
490	59039	ENSMUSG00000097466	D430036J16Rik	chr9	+	81639160	81639183	81631929	81632279	81642546	81642702	59039	0,0,1,0,0	5,2,2,7,1	0,1,2,3,3	8,8,7,6,5	148	125	0.000944818	0.0518193	0.0,0.0,0.297,0.0,0.0	0.0,0.095,0.194,0.297,0.336	-0.125
139	15450	ENSMUSG00000028573	Fggy	chr4	+	95585231	95585447	95557506	95557591	95597622	95597734	15450	49,42,28,28,55	0,4,6,3,4	41,43,31,37,57	4,1,0,1,0	341	125	0.00108767	0.0563034	1.0,0.794,0.631,0.774,0.834	0.79,0.94,1.0,0.931,1.0	-0.126
363	43522	ENSMUSG00000052512	Nav2	chr7	+	49552839	49552905	49547838	49548541	49556909	49557070	43522	0,0,1,0,2	2,2,5,10,0	1,1,7,4,2	4,1,6,2,5	191	125	0.000521265	0.0341531	0.0,0.0,0.116,0.0,1.0	0.141,0.396,0.433,0.567,0.207	-0.126
432	53136	ENSMUSG00000015968	Cacna1d	chr14	-	30089295	30089379	30082951	30082996	30089821	30089905	53136	37,34,30,52,42	5,5,8,2,4	36,28,39,33,23	0,1,0,3,1	209	125	1.25e-05	0.00232857	0.816,0.803,0.692,0.94,0.863	1.0,0.944,1.0,0.868,0.932	-0.126
504	61500	ENSMUSG00000000631	Myo18a	chr11	+	77821529	77821550	77821041	77821186	77822662	77822674	61500	39,49,55,41,36	41,89,73,70,53	52,68,53,74,40	46,40,53,47,58	146	125	0.00248226	0.0973798	0.449,0.32,0.392,0.334,0.368	0.492,0.593,0.461,0.574,0.371	-0.126
249	28701	ENSMUSG00000026305	Lrrfip1	chr1	+	91110354	91110447	91107297	91107390	91112155	91112297	28701	83,93,118,86,111	9,28,24,18,34	145132148144133	18,11,12,18,12	218	125	2.62e-05	0.00399638	0.841,0.656,0.738,0.733,0.652	0.822,0.873,0.876,0.821,0.864	-0.127
320	37057	ENSMUSG00000026442	Nfasc	chr1	-	132607002	132607047	132605483	132605585	132608382	132608507	37057	110,130,87,111,134	104,130,101,79,104	144212160192140	90,94,96,94,81	170	125	4.39e-06	0.00103601	0.437,0.424,0.388,0.508,0.486	0.541,0.624,0.551,0.6,0.56	-0.127
175	20087	ENSMUSG00000029422	Rsrc2	chr5	-	123735821	123735896	123733555	123733630	123736558	123736681	20087	19,13,20,14,33	3,3,1,7,5	15,14,14,23,23	2,3,1,0,0	200	125	0.00155557	0.0720937	0.798,0.73,0.926,0.556,0.805	0.824,0.745,0.897,1.0,1.0	-0.13
161	17476	ENSMUSG00000039158	Akna	chr4	-	63371796	63371892	63370891	63371011	63373322	63373469	17476	33,25,36,49,43	9,2,5,6,3	47,22,32,41,43	3,2,0,0,1	221	125	1.68e-05	0.00295291	0.675,0.876,0.803,0.822,0.89	0.899,0.862,1.0,1.0,0.961	-0.131
319	37047	ENSMUSG00000026442	Nfasc	chr1	-	132588073	132588310	132576285	132576417	132595483	132595657	37047	246337315304337	97114103143132	312331323339283	85,72,55,78,68	362	125	1.89e-07	0.000105348	0.467,0.505,0.514,0.423,0.469	0.559,0.614,0.67,0.6,0.59	-0.131
356	42217	ENSMUSG00000054423	Cadps	chr14	-	12485640	12485658	12473408	12473515	12486524	12486593	42217	32,43,40,27,46	8,3,4,15,4	49,30,60,36,36	5,1,1,2,0	143	125	2.31e-05	0.003716	0.778,0.926,0.897,0.611,0.91	0.895,0.963,0.981,0.94,1.0	-0.131
30	3243	ENSMUSG00000057246	BC051142	chr17	+	34434526	34434547	34421957	34421987	34435782	34435803	3243	3,4,23,2,2	0,2,8,0,0	2,10,8,16,7	0,0,0,0,0	146	125	0.00109763	0.0566623	1.0,0.631,0.711,1.0,1.0	1.0,1.0,1.0,1.0,1.0	-0.132
322	37060	ENSMUSG00000026442	Nfasc	chr1	-	132637863	132637881	132636985	132637091	132642677	132642858	37060	105142130131123	123156101119124	132189184183137	65,86,90,125,113	143	125	1.33e-05	0.0024408	0.427,0.443,0.529,0.49,0.464	0.64,0.658,0.641,0.561,0.515	-0.132
111	11954	ENSMUSG00000049606	Zfp644	chr5	-	106679679	106679743	106666784	106666845	106696233	106696564	11954	0,0,3,0,3	13,14,5,5,12	3,5,2,3,6	6,9,12,12,8	189	125	0.000814195	0.0464867	0.0,0.0,0.284,0.0,0.142	0.249,0.269,0.099,0.142,0.332	-0.133
298	34255	ENSMUSG00000097767	Miat	chr5	-	112228054	112228178	112224207	112224356	112228300	112228356	34255	17,28,21,11,28	0,2,2,4,16	6,6,8,11,8	4,0,0,0,0	249	125	0.00118551	0.0599487	1.0,0.875,0.841,0.58,0.468	0.43,1.0,1.0,1.0,1.0	-0.133
248	28700	ENSMUSG00000026305	Lrrfip1	chr1	+	91108579	91108672	91107297	91107390	91112155	91112297	28700	141119114120105	9,28,24,18,34	189233157201219	18,11,12,18,12	218	125	2.8e-06	0.000780331	0.9,0.709,0.731,0.793,0.639	0.858,0.924,0.882,0.865,0.913	-0.134
314	36252	ENSMUSG00000056602	Fry	chr5	+	150196562	150196735	150118644	150118811	150310269	150310469	36252	44,36,27,21,33	0,4,2,5,4	37,47,29,37,36	0,3,2,0,0	298	125	0.000177268	0.0163951	1.0,0.791,0.85,0.638,0.776	1.0,0.868,0.859,1.0,1.0	-0.134
33	3412	ENSMUSG00000041119	Pde9a	chr17	+	31460178	31460249	31459900	31460005	31461570	31461727	3412	92,88,76,71,57	5,16,16,18,15	126159122120122	9,9,8,3,12	196	125	3.98e-06	0.000965487	0.921,0.778,0.752,0.716,0.708	0.899,0.918,0.907,0.962,0.866	-0.135
273	30978	ENSMUSG00000040990	Sh3kbp1	chrX	+	159817241	159817298	159816576	159816706	159828373	159828579	30978	6,5,5,0,0	32,38,22,18,22	7,3,8,3,8	25,17,10,16,15	182	125	0.00200587	0.0849125	0.114,0.083,0.135,0.0,0.0	0.161,0.108,0.355,0.114,0.268	-0.135
381	45711	ENSMUSG00000028018	Gstcd	chr3	-	133002507	133002632	132998830	132998958	133003663	133003792	45711	1,3,5,0,2	43,28,21,27,34	10,9,4,17,8	27,14,16,28,27	250	125	4.43e-09	4.45e-06	0.011,0.051,0.106,0.0,0.029	0.156,0.243,0.111,0.233,0.129	-0.135
446	54986	ENSMUSG00000110523	C230057M02Rik	chr8	-	122734087	122734273	122729770	122729894	122752113	122752325	54986	25,25,29,32,31	0,5,6,2,3	28,28,49,37,51	1,0,2,1,2	311	125	0.000944257	0.0518193	1.0,0.668,0.66,0.865,0.806	0.918,1.0,0.908,0.937,0.911	-0.135
348	41314	ENSMUSG00000040621	Gemin8	chrX	+	166178533	166178642	166176844	166177079	166178791	166178830	41314	4,5,5,2,4	26,24,15,11,21	5,10,11,10,7	14,22,16,13,10	234	125	0.000447502	0.0306422	0.076,0.1,0.151,0.089,0.092	0.16,0.195,0.269,0.291,0.272	-0.136
244	28285	ENSMUSG00000028399	Ptprd	chr4	-	76095519	76095546	76091421	76091539	76099411	76099605	28285	38,38,39,41,26	54,69,33,55,38	32,70,48,36,48	38,57,30,27,27	152	125	0.00186478	0.0810398	0.367,0.312,0.493,0.38,0.36	0.409,0.502,0.568,0.523,0.594	-0.137
471	56532	ENSMUSG00000020389	Cdkl3	chr11	+	52040560	52040620	52033513	52033611	52089588	52089778	56532	21,9,5,4,12	5,4,0,4,2	3,3,5,8,5	2,0,0,2,0	185	125	0.00149622	0.0701095	0.739,0.603,1.0,0.403,0.802	0.503,1.0,1.0,0.73,1.0	-0.137
174	19889	ENSMUSG00000031865	Dctn1	chr6	+	83183935	83183956	83183298	83183333	83189076	83189153	19889	82,124,99,98,104	51,59,46,54,70	114,152,119,126,93	50,37,40,29,22	146	125	5.85e-06	0.00130088	0.579,0.643,0.648,0.608,0.56	0.661,0.779,0.718,0.788,0.784	-0.138
294	33521	ENSMUSG00000026427	Eif2d	chr1	+	131164402	131164506	131163519	131163565	131165119	131165209	33521	65,74,83,73,83	20,23,15,26,5	106,137,111,119,97	14,11,16,15,3	229	125	0.00123767	0.0617925	0.64,0.637,0.751,0.605,0.901	0.805,0.872,0.791,0.812,0.946	-0.138
115	12187	ENSMUSG00000036435	Exoc1	chr5	+	76557818	76557863	76554099	76554205	76559003	76559167	12187	51,53,65,61,83	59,49,38,48,68	85,98,68,93,69	58,48,19,45,35	170	125	0.00130052	0.0638528	0.389,0.443,0.557,0.483,0.473	0.519,0.6,0.725,0.603,0.592	-0.139
280	31982	ENSMUSG00000027285	Haus2	chr2	+	120613050	120613120	120612337	120612430	120615854	120615987	31982	49,53,41,44,53	6,22,16,10,4	37,32,34,27,46	5,4,1,4,1	195	125	0.000916958	0.0507369	0.84,0.607,0.622,0.738,0.895	0.826,0.837,0.956,0.812,0.967	-0.139
445	54689	ENSMUSG00000031902	Nfatc3	chr8	+	106119321	106119425	106108124	106109129	106127917	106128443	54689	17,29,23,23,18	45,80,48,49,59	34,41,29,49,30	43,39,51,45,37	229	125	4.59e-06	0.00106336	0.171,0.165,0.207,0.204,0.143	0.301,0.365,0.237,0.373,0.307	-0.139
510	62530	ENSMUSG00000075437	Gm11681	chr11	-	112796439	112796543	112792730	112793267	112798779	112799008	62530	15,11,23,15,35	0,1,4,6,3	7,16,9,9,22	0,0,0,1,1	229	125	2.32e-06	0.000669316	1.0,0.857,0.758,0.577,0.864	1.0,1.0,1.0,0.831,0.923	-0.14
28	3148	ENSMUSG00000007035	Msh5	chr17	-	35032759	35032869	35032340	35032421	35033589	35033718	3148	13,7,6,11,16	2,0,1,10,0	11,7,12,11,9	1,0,2,0,0	235	125	0.00012377	0.0128139	0.776,1.0,0.761,0.369,1.0	0.854,1.0,0.761,1.0,1.0	-0.142
467	56340	ENSMUSG00000004562	Arhgef40	chr14	+	51985304	51985426	51984718	51984991	51987402	51987600	56340	0,0,0,1,2	1,8,9,4,13	0,7,2,4,4	6,8,8,6,7	247	125	4.91e-06	0.00111638	0.0,0.0,0.0,0.112,0.072	0.0,0.307,0.112,0.252,0.224	-0.142
400	48735	ENSMUSG00000014767	Tbp	chr17	+	15501311	15501357	15501153	15501202	15502964	15503128	48735	25,13,21,19,23	28,30,32,53,30	18,22,31,46,59	18,25,31,44,32	171	125	0.00152837	0.0710673	0.395,0.241,0.324,0.208,0.359	0.422,0.391,0.422,0.433,0.574	-0.143
444	54646	ENSMUSG00000050357	Carmil2	chr8	+	105697560	105697641	105697216	105697438	105698030	105698143	54646	39,53,58,83,70	13,21,20,21,24	74,65,66,67,89	8,12,13,18,7	206	125	0.000469766	0.0318179	0.645,0.605,0.638,0.706,0.639	0.849,0.767,0.755,0.693,0.885	-0.143
110	11946	ENSMUSG00000049606	Zfp644	chr5	-	106666784	106666845	106635609	106638635	106696233	106696564	11946	50,40,35,21,42	1,5,12,7,2	44,46,41,43,35	0,2,0,2,2	186	125	7.65e-06	0.00161276	0.971,0.843,0.662,0.668,0.934	1.0,0.939,1.0,0.935,0.922	-0.144
199	23009	ENSMUSG00000018417	Myo1b	chr1	-	51768649	51768736	51766821	51766908	51769003	51769090	23009	43,33,67,46,51	9,15,17,10,12	63,77,47,74,67	4,6,7,12,10	212	125	0.000771092	0.0445972	0.738,0.565,0.699,0.731,0.715	0.903,0.883,0.798,0.784,0.798	-0.144
219	25569	ENSMUSG00000097571	Jpx	chrX	+	103518310	103518357	103496437	103496530	103524866	103524996	25569	0,2,0,0,5	9,19,10,16,12	3,5,3,3,2	10,9,11,11,5	172	125	0.00218836	0.0894712	0.0,0.071,0.0,0.0,0.232	0.179,0.288,0.165,0.165,0.225	-0.144
224	26110	ENSMUSG00000027806	Tsc22d2	chr3	+	58428227	58428299	58414714	58417613	58437316	58437475	26110	15,29,20,33,22	4,0,6,3,6	13,16,22,22,44	2,0,0,2,0	197	125	8.73e-06	0.00177722	0.704,1.0,0.679,0.875,0.699	0.805,1.0,1.0,0.875,1.0	-0.145
436	53774	ENSMUSG00000002342	Tmem161a	chr8	+	70174302	70174406	70172404	70172440	70180538	70180599	53774	5,11,5,11,11	0,3,0,2,5	9,8,9,6,7	0,2,0,0,0	229	125	2.65e-05	0.00404385	1.0,0.667,1.0,0.75,0.546	1.0,0.686,1.0,1.0,1.0	-0.145
452	55613	ENSMUSG00000063142	Kcnma1	chr14	-	23306724	23306753	23299394	23300045	23309039	23309264	55613	64,33,39,44,65	51,59,60,60,59	70,102,82,94,109	60,63,63,72,48	154	125	0.000765753	0.0444617	0.505,0.312,0.345,0.373,0.472	0.486,0.568,0.514,0.514,0.648	-0.145
182	20928	ENSMUSG00000051331	Cacna1c	chr6	-	118630224	118630431	118627441	118627570	118637729	118637813	20928	9,24,16,18,20	0,8,3,2,0	21,13,17,11,22	0,0,0,1,1	332	125	1.46e-06	0.000477408	1.0,0.53,0.668,0.772,1.0	1.0,1.0,1.0,0.806,0.892	-0.146
226	26413	ENSMUSG00000041439	Mfsd6	chr1	-	52658698	52658723	52656526	52658545	52660806	52661087	26413	112,132,114,97,151	89,76,84,68,83	184123161118136	44,48,56,54,48	150	125	2.28e-07	0.000119859	0.512,0.591,0.531,0.543,0.603	0.777,0.681,0.706,0.646,0.702	-0.146
286	32364	ENSMUSG00000098912	1500004A13Rik	chr3	-	88810637	88811002	88805288	88808272	88832263	88832501	32364	45,23,36,39,31	37,13,30,26,32	42,32,40,42,42	18,15,12,15,17	490	125	0.000176666	0.0163951	0.237,0.311,0.234,0.277,0.198	0.373,0.352,0.46,0.417,0.387	-0.146
307	35054	ENSMUSG00000030116	Mfap5	chr6	+	122521892	122521928	122520895	122520928	122524486	122524510	35054	15,8,11,17,11	0,1,1,0,8	4,6,4,4,10	0,0,0,0,0	161	125	0.00160016	0.0737348	1.0,0.861,0.895,1.0,0.516	1.0,1.0,1.0,1.0,1.0	-0.146
26	2629	ENSMUSG00000033278	Ptprm	chr17	-	66912352	66912427	66890923	66891056	66919023	66919060	2629	108,90,100,115,115	63,82,99,50,94	203242232236170	82,56,97,108,84	200	125	0.000160935	0.0152568	0.517,0.407,0.387,0.59,0.433	0.607,0.73,0.599,0.577,0.558	-0.147
124	13108	ENSMUSG00000086587	Gm11837	chr4	+	14938483	14938557	14936440	14936539	14942199	14942275	13108	20,10,14,3,22	1,7,2,0,0	30,17,5,10,14	1,0,0,0,0	199	125	0.000729967	0.0429253	0.926,0.473,0.815,1.0,1.0	0.95,1.0,1.0,1.0,1.0	-0.147
221	25750	ENSMUSG00000000538	Tom1l2	chr11	-	60239009	60239072	60232897	60232957	60241817	60241893	25750	33,35,23,16,22	55,50,66,55,65	39,27,21,43,44	36,36,31,51,36	188	125	8.72e-05	0.0100893	0.285,0.318,0.188,0.162,0.184	0.419,0.333,0.311,0.359,0.448	-0.147
515	62860	ENSMUSG00000033740	St18	chr1	+	6752295	6752368	6487617	6487741	6752993	6753036	62860	20,26,10,10,17	0,6,3,5,4	19,26,28,11,45	3,0,0,4,0	198	125	0.00118795	0.0599487	1.0,0.732,0.678,0.558,0.728	0.8,1.0,1.0,0.635,1.0	-0.148
173	19696	ENSMUSG00000031683	Lsm6	chr8	-	78819986	78820085	78809946	78810060	78821047	78821140	19696	24,20,14,23,17	0,2,1,2,5	16,14,19,13,17	0,0,0,0,0	224	125	0.000236194	0.0200274	1.0,0.848,0.887,0.865,0.655	1.0,1.0,1.0,1.0,1.0	-0.149
102	11436	ENSMUSG00000029538	Srsf9	chr5	+	115328346	115328704	115327394	115327499	115330497	115330658	11436	334439366292358	70,134,111,90,97	474408418499369	54,58,65,62,83	483	125	2.2e-07	0.000117828	0.553,0.459,0.46,0.456,0.489	0.694,0.645,0.625,0.676,0.535	-0.152
27	2941	ENSMUSG00000023952	Gtpbp2	chr17	+	46163033	46163213	46161294	46161326	46163296	46163408	2941	15,9,7,29,20	1,1,8,0,4	8,19,11,14,17	2,0,0,1,1	305	125	0.000584234	0.0367972	0.86,0.787,0.264,1.0,0.672	0.621,1.0,1.0,0.852,0.874	-0.153
118	12260	ENSMUSG00000058589	Anks1b	chr10	+	90914695	90914767	90895098	90895206	90921295	90921424	12260	70,65,68,63,59	124147137156179	196240232187202	212240201228246	197	125	2.52e-14	7.08e-11	0.264,0.219,0.24,0.204,0.173	0.37,0.388,0.423,0.342,0.343	-0.153
187	21454	ENSMUSG00000056755	Grm7	chr6	+	111501509	111501601	111495652	111495899	111566017	111566067	21454	45,34,62,67,82	12,17,16,16,26	91,137,78,119,88	22,8,8,22,12	217	125	0.000376591	0.0274946	0.684,0.535,0.691,0.707,0.645	0.704,0.908,0.849,0.757,0.809	-0.153
190	21726	ENSMUSG00000028464	Tpm2	chr4	-	43518643	43518719	43518401	43518464	43519002	43519078	21726	61,66,77,72,85	18,22,16,32,27	117127127122113	21,13,13,19,18	201	125	3.73e-06	0.000919377	0.678,0.651,0.75,0.583,0.662	0.776,0.859,0.859,0.8,0.796	-0.153
213	24995	ENSMUSG00000102976	Zc3h11a	chr1	-	133655344	133655398	133653972	133654032	133661255	133661360	24995	3,6,10,17,6	0,6,8,1,0	12,2,7,1,9	2,0,0,0,2	179	125	0.00115858	0.0590545	1.0,0.411,0.466,0.922,1.0	0.807,1.0,1.0,1.0,0.759	-0.153
116	12258	ENSMUSG00000058589	Anks1b	chr10	+	90914692	90914767	90895098	90895206	90921295	90921424	12258	66,80,67,63,62	124147137156179	208253231187215	212240201228246	200	125	2.38e-14	7.03e-11	0.25,0.254,0.234,0.202,0.178	0.38,0.397,0.418,0.339,0.353	-0.154
140	15470	ENSMUSG00000028573	Fggy	chr4	+	95844072	95844193	95837584	95837659	95922924	95922986	15470	11,34,23,28,17	0,6,2,0,5	29,31,17,20,29	0,0,0,0,0	246	125	1.36e-06	0.000464414	1.0,0.742,0.854,1.0,0.633	1.0,1.0,1.0,1.0,1.0	-0.154
352	41940	ENSMUSG00000002908	Kcnn1	chr8	-	70846763	70846772	70846494	70846564	70848174	70848302	41940	12,28,15,15,22	1,6,7,4,2	10,16,13,9,16	0,0,2,0,0	134	125	3.07e-07	0.000151189	0.918,0.813,0.667,0.778,0.911	1.0,1.0,0.858,1.0,1.0	-0.154
131	14232	ENSMUSG00000028760	Eif4g3	chr4	+	138087532	138087565	138057948	138058077	138096751	138096931	14232	12,4,15,13,10	4,2,4,4,1	15,11,6,13,11	0,2,1,1,1	158	125	0.000664467	0.0401539	0.704,0.613,0.748,0.72,0.888	1.0,0.813,0.826,0.911,0.897	-0.155
158	16961	ENSMUSG00000026126	Ptpn18	chr1	+	34463106	34463364	34462701	34462810	34463465	34463504	16961	4,13,13,16,7	0,4,0,7,0	6,6,2,5,16	0,0,0,0,2	383	125	0.000125431	0.0129382	1.0,0.515,1.0,0.427,1.0	1.0,1.0,1.0,1.0,0.723	-0.156
397	48392	ENSMUSG00000046879	Irgm1	chr11	-	48868561	48868780	48865244	48867003	48871093	48871374	48392	20,8,30,14,26	40,55,34,65,63	20,30,31,22,34	34,18,29,19,29	344	125	1.39e-06	0.000464621	0.154,0.05,0.243,0.073,0.13	0.176,0.377,0.28,0.296,0.299	-0.156
89	9751	ENSMUSG00000028402	Mpdz	chr4	-	81332976	81333018	81329426	81329531	81335675	81335874	9751	28,19,23,27,26	45,54,51,27,39	37,49,47,27,31	38,31,38,35,21	167	125	0.000576811	0.0365164	0.318,0.208,0.252,0.428,0.333	0.422,0.542,0.481,0.366,0.525	-0.159
196	22437	ENSMUSG00000024302	Dtna	chr18	+	23497481	23497703	23475115	23475242	23569561	23569775	22437	30,20,12,14,19	0,6,0,0,12	20,33,38,28,27	0,0,2,0,2	347	125	0.000414124	0.0291739	1.0,0.546,1.0,1.0,0.363	1.0,1.0,0.873,1.0,0.829	-0.159
37	3987	ENSMUSG00000073468	Sft2d1	chr17	+	8318843	8318930	8311101	8311285	8320599	8320681	3987	33,13,33,33,26	0,6,7,3,3	19,14,21,22,20	0,2,0,0,0	212	125	8.12e-07	0.000325347	1.0,0.561,0.735,0.866,0.836	1.0,0.805,1.0,1.0,1.0	-0.161
204	23969	ENSMUSG00000029095	Ablim2	chr5	+	35839789	35839822	35836947	35837097	35841280	35841401	23969	132130126170162	191209156185193	206215207261203	165135124165150	158	125	3.4e-12	7.64e-09	0.353,0.33,0.39,0.421,0.399	0.497,0.558,0.569,0.556,0.517	-0.161
342	39607	ENSMUSG00000004347	Pde1c	chr6	-	56082128	56082188	56072310	56072375	56091362	56091431	39607	69,50,45,62,54	22,37,7,17,11	57,46,39,74,32	7,7,2,11,4	185	125	0.000450042	0.0307412	0.679,0.477,0.813,0.711,0.768	0.846,0.816,0.929,0.82,0.844	-0.161
427	52324	ENSMUSG00000035297	Cops4	chr5	+	100524010	100524077	100518736	100518935	100527973	100528053	52324	12,11,10,3,10	4,2,0,4,2	4,7,5,5,5	1,0,0,2,0	192	125	9.31e-05	0.0105331	0.661,0.782,1.0,0.328,0.765	0.723,1.0,1.0,0.619,1.0	-0.161
44	4482	ENSMUSG00000033149	Phldb2	chr16	-	45788988	45789117	45781301	45781457	45801491	45801571	4482	18,52,51,46,57	2,15,8,11,9	42,17,39,16,57	6,3,0,0,2	254	125	0.000330894	0.0250362	0.816,0.63,0.758,0.673,0.757	0.775,0.736,1.0,1.0,0.933	-0.162
80	9229	ENSMUSG00000048794	Cfap100	chr6	-	90415699	90415892	90413960	90414028	90417609	90417710	9229	18,32,28,42,35	6,8,4,5,0	23,33,10,18,32	0,1,1,1,2	318	125	0.000114165	0.0120413	0.541,0.611,0.733,0.768,1.0	1.0,0.928,0.797,0.876,0.863	-0.162
103	11524	ENSMUSG00000097113	Gm19705	chr1	+	136677122	136677266	136675138	136675283	136681468	136681562	11524	9,12,28,22,17	0,2,2,4,4	20,15,13,20,18	1,0,0,0,1	269	125	1.19e-06	0.000430173	1.0,0.736,0.867,0.719,0.664	0.903,1.0,1.0,1.0,0.893	-0.162
499	60649	ENSMUSG00000015214	Mtmr1	chrX	+	71379013	71379064	71376886	71376910	71383199	71383275	60649	26,32,46,24,32	6,8,3,3,21	50,45,45,61,47	8,0,4,4,1	176	125	0.000308123	0.0240914	0.755,0.74,0.916,0.85,0.52	0.816,1.0,0.889,0.915,0.971	-0.162
481	57760	ENSMUSG00000036411	9530077C05Rik	chr9	+	22430355	22430499	22424112	22424807	22435094	22435105	57760	38,26,37,17,39	0,6,5,7,6	33,38,42,38,28	4,4,0,0,1	269	125	0.00224877	0.0913432	1.0,0.668,0.775,0.53,0.751	0.793,0.815,1.0,1.0,0.929	-0.163
357	42237	ENSMUSG00000030102	Itpr1	chr6	+	108423332	108423365	108417888	108418000	108438299	108438432	42237	161,145,143,102,83	27,52,44,48,31	274296313380279	42,32,36,39,28	158	125	2.23e-11	3.8e-08	0.825,0.688,0.72,0.627,0.679	0.838,0.88,0.873,0.885,0.887	-0.165
511	62684	ENSMUSG00000020776	Fbf1	chr11	-	116165831	116165912	116163317	116163359	116167551	116167780	62684	12,20,19,9,25	0,0,6,4,1	12,26,16,11,5	0,0,0,0,0	206	125	8.91e-05	0.0102652	1.0,1.0,0.658,0.577,0.938	1.0,1.0,1.0,1.0,1.0	-0.165
417	50854	ENSMUSG00000111994	A330049N07Rik	chr10	-	73018551	73018767	72981991	72982107	73086677	73086699	50854	19,20,32,15,13	0,0,1,5,4	22,10,22,26,17	0,0,0,2,0	341	125	0.000262786	0.0214869	1.0,1.0,0.921,0.524,0.544	1.0,1.0,1.0,0.827,1.0	-0.168
310	35494	ENSMUSG00000087694	A530058N18Rik	chr2	+	114020181	114020208	114016991	114017033	114023228	114023277	35494	26,27,21,25,49	4,5,3,16,3	37,19,16,32,29	0,2,0,1,0	152	125	1.38e-08	1.24e-05	0.842,0.816,0.852,0.562,0.931	1.0,0.887,1.0,0.963,1.0	-0.169
469	56528	ENSMUSG00000020389	Cdkl3	chr11	+	52035946	52036020	52033513	52033611	52089588	52089776	56528	5,12,5,8,13	5,4,0,4,2	4,6,7,7,19	2,0,0,2,0	199	125	0.000244291	0.0205314	0.386,0.653,1.0,0.557,0.803	0.557,1.0,1.0,0.687,1.0	-0.169
181	20916	ENSMUSG00000073557	Ppp1r12b	chr1	-	134765896	134766077	134759066	134760495	134771997	134772048	20916	66,90,80,68,69	27,13,46,31,24	96114104109124	16,16,28,18,17	306	125	0.000928508	0.0511744	0.5,0.739,0.415,0.473,0.54	0.71,0.744,0.603,0.712,0.749	-0.17
205	24102	ENSMUSG00000011158	Brf1	chr12	-	112983026	112983058	112979684	112979757	112983732	112983849	24102	12,16,22,25,20	5,10,8,7,10	22,13,23,19,27	3,3,6,2,4	157	125	0.00250485	0.0979241	0.656,0.56,0.686,0.74,0.614	0.854,0.775,0.753,0.883,0.843	-0.17
349	41531	ENSMUSG00000069094	Pde7a	chr3	-	19241145	19241209	19236443	19236539	19256777	19256861	41531	11,20,31,14,18	5,4,1,4,0	14,38,28,32,22	0,0,3,0,0	189	125	4.23e-06	0.00101249	0.593,0.768,0.953,0.698,1.0	1.0,1.0,0.861,1.0,1.0	-0.17
123	12748	ENSMUSG00000063646	Jakmip1	chr5	+	37127376	37127478	37124876	37124975	37134236	37134305	12748	12,12,5,6,6	10,0,0,4,0	11,15,8,8,7	0,1,1,0,0	227	125	0.000305641	0.0239307	0.398,1.0,1.0,0.452,1.0	1.0,0.892,0.815,1.0,1.0	-0.171
230	27164	ENSMUSG00000039449	Prpf18	chr2	-	4648096	4648123	4645568	4645673	4648240	4648318	27164	55,68,77,63,58	44,35,39,44,22	78,91,138,99,60	20,26,16,24,24	152	125	4.31e-06	0.00102349	0.507,0.615,0.619,0.541,0.684	0.762,0.742,0.876,0.772,0.673	-0.172
147	16092	ENSMUSG00000061306	Slc38a10	chr11	-	120108466	120108490	120106433	120106610	120109431	120109536	16092	55,63,49,35,63	14,18,26,37,37	81,58,56,72,62	13,12,4,19,22	149	125	0.000756803	0.0440883	0.767,0.746,0.613,0.442,0.588	0.839,0.802,0.922,0.761,0.703	-0.174
403	49100	ENSMUSG00000024290	Rock1	chr18	-	10073656	10073700	10073114	10073185	10079114	10079274	49100	30,31,38,23,32	22,39,37,20,34	38,23,50,42,36	26,18,14,14,15	169	125	0.000665695	0.0401539	0.502,0.37,0.432,0.46,0.41	0.519,0.486,0.725,0.689,0.64	-0.177
101	11084	ENSMUSG00000061882	Ccdc62	chr5	+	123951751	123951867	123951198	123951287	123954056	123954779	11084	9,4,7,7,5	0,0,2,8,2	12,4,4,4,4	2,0,0,0,1	241	125	4.97e-05	0.00657107	1.0,1.0,0.645,0.312,0.565	0.757,1.0,1.0,1.0,0.675	-0.182
136	15240	ENSMUSG00000059669	Taf1b	chr12	+	24509083	24509181	24500435	24500534	24509453	24509549	15240	38,33,42,32,66	9,28,5,6,7	33,28,36,45,38	5,0,3,2,4	223	125	0.00106748	0.0558236	0.703,0.398,0.825,0.749,0.841	0.787,1.0,0.871,0.927,0.842	-0.182
69	6919	ENSMUSG00000042029	Ncapg2	chr12	+	116426575	116426755	116425778	116425904	116427655	116427808	6919	10,12,14,10,4	0,2,4,0,3	9,16,17,5,11	0,0,1,0,2	305	125	0.000755818	0.0440766	1.0,0.711,0.589,1.0,0.353	1.0,1.0,0.874,1.0,0.693	-0.183
78	8856	ENSMUSG00000034751	Mast4	chr13	-	102754055	102754256	102751380	102751610	102758501	102758737	8856	19,26,7,28,40	24,42,25,32,28	31,37,35,44,36	32,17,20,23,14	326	125	0.000333392	0.0251575	0.233,0.192,0.097,0.251,0.354	0.271,0.455,0.402,0.423,0.496	-0.184
156	16562	ENSMUSG00000040842	Szrd1	chr4	-	141120323	141120373	141118526	141118778	141139691	141139727	16562	29,28,32,25,30	14,28,14,19,10	37,33,37,39,42	8,16,7,8,8	175	125	0.00126268	0.0626513	0.597,0.417,0.62,0.484,0.682	0.768,0.596,0.791,0.777,0.789	-0.184
283	32130	ENSMUSG00000029141	Slc4a1ap	chr5	+	31546179	31546266	31540385	31540497	31548613	31548681	32130	16,23,16,13,10	5,1,2,4,4	12,12,12,14,13	0,2,0,2,0	212	125	5.83e-05	0.0075079	0.654,0.931,0.825,0.657,0.596	1.0,0.78,1.0,0.805,1.0	-0.184
393	47967	ENSMUSG00000053985	Zfp14	chr7	-	30045738	30045839	30044719	30044808	30050439	30050503	47967	16,28,10,10,9	6,0,6,0,0	25,25,18,5,20	0,0,0,0,0	226	125	3.72e-05	0.00528665	0.596,1.0,0.48,1.0,1.0	1.0,1.0,1.0,1.0,1.0	-0.185
153	16283	ENSMUSG00000035696	Rnf38	chr4	-	44158902	44159052	44152359	44152553	44167465	44167535	16283	46,27,53,31,39	2,6,0,10,2	47,30,37,41,21	0,0,0,0,0	275	125	9.52e-09	9.23e-06	0.913,0.672,1.0,0.585,0.899	1.0,1.0,1.0,1.0,1.0	-0.186
233	27254	ENSMUSG00000043635	Adamts3	chr5	-	89696002	89696086	89694749	89694830	89698203	89698327	27254	4,0,4,2,2	15,13,13,5,13	1,6,13,6,8	7,4,14,21,6	209	125	0.00204839	0.0856803	0.138,0.0,0.155,0.193,0.084	0.079,0.473,0.357,0.146,0.444	-0.186
450	55525	ENSMUSG00000097577	6230400D17Rik	chr14	-	20688764	20688839	20687235	20688613	20702911	20703012	55525	0,0,4,0,0	10,13,12,18,10	4,3,0,3,2	8,9,7,4,2	200	125	1.86e-05	0.00318792	0.0,0.0,0.172,0.0,0.0	0.238,0.172,0.0,0.319,0.385	-0.188
288	32889	ENSMUSG00000097881	Celrr	chr1	+	121099038	121099087	121087404	121087556	121137200	121137464	32889	9,5,8,9,7	5,5,0,2,2	5,8,4,5,9	0,0,0,2,2	174	125	0.000341681	0.0255769	0.564,0.418,1.0,0.764,0.715	1.0,1.0,1.0,0.642,0.764	-0.189
433	53452	ENSMUSG00000031561	Tenm3	chr8	-	48287132	48287153	48278957	48279190	48287790	48288040	53452	7,12,7,21,17	0,2,1,6,13	8,13,26,8,13	0,0,0,0,1	146	125	1.18e-08	1.11e-05	1.0,0.837,0.857,0.75,0.528	1.0,1.0,1.0,1.0,0.918	-0.189
17	1544	ENSMUSG00000097080	1700086O06Rik	chr18	-	38240838	38240953	38239057	38239189	38249713	38249938	1544	2,0,1,0,0	0,3,10,6,17	2,5,3,3,7	8,4,5,1,2	240	125	7.6e-05	0.00926638	1.0,0.0,0.05,0.0,0.0	0.115,0.394,0.238,0.61,0.646	-0.191
212	24811	ENSMUSG00000042453	Reln	chr5	-	21891561	21891697	21884894	21885569	21895988	21896068	24811	73,67,84,83,71	12,18,17,18,27	86,90,71,65,84	8,9,8,7,0	261	125	2.76e-06	0.000775235	0.744,0.641,0.703,0.688,0.557	0.837,0.827,0.81,0.816,1.0	-0.191
58	6101	ENSMUSG00000033565	Rbfox2	chr15	-	77091811	77091854	77089592	77089700	77094450	77094490	6101	0,0,2,0,1	9,1,3,8,11	5,1,2,3,1	4,2,4,7,7	168	125	4.79e-05	0.00641549	0.0,0.0,0.332,0.0,0.063	0.482,0.271,0.271,0.242,0.096	-0.193
65	6367	ENSMUSG00000022607	Ptk2	chr15	-	73391758	73391880	73343132	73343359	73392343	73392447	6367	14,16,12,13,17	2,4,8,2,6	8,15,19,33,16	2,1,3,0,1	247	125	0.000526292	0.034363	0.78,0.669,0.432,0.767,0.589	0.669,0.884,0.762,1.0,0.89	-0.194
77	8271	ENSMUSG00000097494	4933406C10Rik	chr12	-	32931957	32932024	32924956	32925535	32942282	32942398	8271	1,2,6,9,4	0,0,4,0,6	2,2,5,2,10	0,0,1,0,0	192	125	0.00073222	0.0430128	1.0,1.0,0.494,1.0,0.303	1.0,1.0,0.765,1.0,1.0	-0.194
144	15766	ENSMUSG00000030924	Rexo5	chr7	+	119844258	119844446	119843847	119844064	119848731	119848943	15766	10,13,17,9,15	4,6,4,2,2	5,12,3,7,7	0,0,2,0,2	313	125	0.000864097	0.0483353	0.5,0.464,0.629,0.642,0.75	1.0,1.0,0.375,1.0,0.583	-0.195
239	27848	ENSMUSG00000028613	Lrp8	chr4	+	107848280	107848403	107847440	107847566	107850103	107850142	27848	36,36,31,33,23	10,14,12,7,19	54,76,79,47,45	7,9,11,8,10	248	125	0.000376231	0.0274946	0.645,0.564,0.566,0.704,0.379	0.795,0.81,0.784,0.748,0.694	-0.195
274	31203	ENSMUSG00000061689	Dlgap4	chr2	+	156748022	156748102	156745834	156746196	156748331	156748420	31203	69,71,78,85,58	120151125114141	154182122186135	126103121109118	205	125	4.13e-12	8.59e-09	0.26,0.223,0.276,0.313,0.201	0.427,0.519,0.381,0.51,0.411	-0.195
404	49315	ENSMUSG00000037541	Shank2	chr7	+	144129063	144129234	144128338	144128405	144179754	144180073	49315	28,28,33,21,26	10,7,8,7,17	50,84,60,68,46	9,10,10,6,8	296	125	0.000476907	0.0321852	0.542,0.628,0.635,0.559,0.392	0.701,0.78,0.717,0.827,0.708	-0.195
299	34259	ENSMUSG00000097767	Miat	chr5	-	112228054	112228214	112224207	112224356	112228300	112228356	34259	16,15,17,10,22	0,2,2,4,16	7,6,6,7,8	4,0,0,0,0	285	125	0.000651922	0.0398284	1.0,0.767,0.788,0.523,0.376	0.434,1.0,1.0,1.0,1.0	-0.196
317	36841	ENSMUSG00000030768	Disp1	chr1	-	183173495	183173623	183135354	183135876	183202951	183203039	36841	4,20,6,10,21	4,0,4,1,0	9,9,14,4,13	0,1,0,0,2	253	125	0.00186825	0.0810398	0.331,1.0,0.426,0.832,1.0	1.0,0.816,1.0,1.0,0.763	-0.198
38	4307	ENSMUSG00000022747	St3gal6	chr16	-	58523501	58523672	58507447	58507614	58523926	58524134	4307	36,40,43,29,35	7,3,1,9,5	52,48,33,24,38	0,2,0,0,2	296	125	1.6e-07	9.86e-05	0.685,0.849,0.948,0.576,0.747	1.0,0.91,1.0,1.0,0.889	-0.199
74	7874	ENSMUSG00000021071	Trim9	chr12	-	70252019	70252043	70250956	70251260	70268061	70268200	7874	25,15,16,16,27	32,28,24,24,36	35,42,28,33,32	23,41,35,15,10	149	125	0.00159168	0.0734644	0.396,0.31,0.359,0.359,0.386	0.561,0.462,0.402,0.649,0.729	-0.199
72	7375	ENSMUSG00000021012	Zc3h14	chr12	+	98779107	98779267	98763822	98763978	98783581	98783702	7375	26,50,40,63,45	14,12,17,19,7	38,40,41,55,70	5,14,2,5,4	285	125	0.00172998	0.0778659	0.449,0.646,0.508,0.593,0.738	0.769,0.556,0.9,0.828,0.885	-0.201
70	7229	ENSMUSG00000041669	Prima1	chr12	-	103199743	103199914	103196907	103197351	103202648	103202778	7229	25,42,34,36,52	2,8,4,1,8	40,26,13,25,43	0,0,0,0,0	296	125	8.21e-11	1.18e-07	0.841,0.689,0.782,0.938,0.733	1.0,1.0,1.0,1.0,1.0	-0.203
25	2626	ENSMUSG00000033278	Ptprm	chr17	-	66814270	66814297	66809465	66809653	66814466	66814541	2626	30,22,25,23,14	54,62,67,36,56	48,49,45,46,53	49,48,36,56,42	152	125	1.15e-07	7.36e-05	0.314,0.226,0.235,0.344,0.171	0.446,0.456,0.507,0.403,0.509	-0.206
79	8857	ENSMUSG00000034751	Mast4	chr13	-	102806150	102806159	102804641	102804720	102810500	102810570	8857	3,2,0,4,0	7,16,12,19,17	5,6,8,10,5	13,10,21,9,20	134	125	0.000183974	0.0169271	0.286,0.104,0.0,0.164,0.0	0.264,0.359,0.262,0.509,0.189	-0.206
335	38628	ENSMUSG00000063887	Nlgn1	chr3	-	26184734	26184811	26131669	26134052	26331003	26331870	38628	12,9,5,11,17	4,1,2,5,0	9,12,6,8,11	0,0,0,2,0	202	125	5e-07	0.000221308	0.65,0.848,0.607,0.577,1.0	1.0,1.0,1.0,0.712,1.0	-0.206
425	51972	ENSMUSG00000036304	Zdhhc23	chr16	-	43973467	43974166	43971398	43971566	43978907	43979050	51972	42,19,31,52,37	0,4,4,0,0	39,45,24,27,69	0,0,0,0,0	824	125	0.00163576	0.0745848	1.0,0.419,0.54,1.0,1.0	1.0,1.0,1.0,1.0,1.0	-0.208
457	55885	ENSMUSG00000054051	Ercc6	chr14	+	32520947	32521059	32516946	32517378	32526148	32526878	55885	8,5,15,5,12	0,0,5,4,2	6,11,7,8,13	0,0,0,1,0	237	125	1.14e-05	0.00218943	1.0,1.0,0.613,0.397,0.76	1.0,1.0,1.0,0.808,1.0	-0.208
189	21676	ENSMUSG00000032750	Gab3	chrX	-	75025988	75026205	75005315	75005371	75084667	75084757	21676	8,5,13,4,13	1,0,0,6,4	7,16,7,17,23	1,0,0,0,2	342	125	8.02e-05	0.00955059	0.745,1.0,1.0,0.196,0.543	0.719,1.0,1.0,1.0,0.808	-0.209
496	59983	ENSMUSG00000022610	Mapk12	chr15	-	89135426	89135456	89135122	89135170	89137400	89137459	59983	26,11,27,23,24	25,20,26,31,20	22,15,27,30,26	9,19,13,8,9	155	125	0.00255012	0.0990784	0.456,0.307,0.456,0.374,0.492	0.663,0.389,0.626,0.752,0.7	-0.209
361	42753	ENSMUSG00000045962	Wnk1	chr6	-	119965664	119965922	119962396	119963632	119968475	119968663	42753	77,56,29,21,117	26,49,26,18,48	57,46,55,72,67	17,15,9,16,20	383	125	0.000197342	0.0177988	0.491,0.272,0.267,0.276,0.443	0.523,0.5,0.666,0.595,0.522	-0.211
64	6363	ENSMUSG00000022607	Ptk2	chr15	-	73365040	73365195	73343132	73343359	73392343	73392447	6363	8,14,18,26,21	2,4,8,2,6	16,13,22,19,17	2,1,3,0,1	280	125	0.00136173	0.0658569	0.641,0.61,0.501,0.853,0.61	0.781,0.853,0.766,1.0,0.884	-0.214
394	48071	ENSMUSG00000109284	B230311B06Rik	chr7	+	118594952	118595034	118592445	118592636	118596424	118596741	48071	31,27,32,58,60	26,16,7,15,14	34,47,26,31,42	3,3,9,4,2	207	125	0.000220408	0.0192458	0.419,0.505,0.734,0.7,0.721	0.873,0.904,0.636,0.824,0.927	-0.217
421	51298	ENSMUSG00000061371	Zfp873	chr10	+	82058682	82058743	82058369	82058496	82059516	82061581	51298	36,36,38,66,14	4,7,8,6,11	41,50,52,47,64	1,1,3,1,0	186	125	5.17e-09	5.1e-06	0.858,0.776,0.761,0.881,0.461	0.965,0.971,0.921,0.969,1.0	-0.218
516	63167	ENSMUSG00000041112	Elmo1	chr13	+	20285314	20285359	20282916	20282990	20286719	20286770	63167	46,77,56,33,77	16,43,37,35,33	190152226157123	37,28,41,38,28	170	125	5.19e-08	3.65e-05	0.679,0.568,0.527,0.409,0.632	0.791,0.8,0.802,0.752,0.764	-0.219
284	32247	ENSMUSG00000068115	Ninl	chr2	-	150969979	150970132	150966077	150966242	150971023	150971214	32247	26,19,17,16,15	4,3,3,4,3	20,26,66,38,47	5,0,0,0,0	278	125	2.23e-06	0.000657311	0.745,0.74,0.718,0.643,0.692	0.643,1.0,1.0,1.0,1.0	-0.221
304	34798	ENSMUSG00000027257	Pacsin3	chr2	+	91256301	91256408	91256143	91256190	91260170	91260261	34798	2,2,2,10,2	11,7,21,3,5	10,5,11,8,10	7,5,8,5,5	232	125	0.00168699	0.0765096	0.089,0.133,0.049,0.642,0.177	0.435,0.35,0.426,0.463,0.519	-0.221
406	49747	ENSMUSG00000008129	4930432K21Rik	chr8	+	84148837	84148885	84148158	84148398	84159444	84159607	49747	5,2,6,3,1	0,2,2,8,0	2,10,8,4,10	2,0,0,0,0	173	125	0.000145204	0.0140983	1.0,0.419,0.684,0.213,1.0	0.419,1.0,1.0,1.0,1.0	-0.221
20	1620	ENSMUSG00000060275	Nrg2	chr18	-	36032335	36032412	36024305	36024408	36038230	36038351	1620	19,19,24,17,16	4,2,4,16,11	24,16,17,15,19	2,1,2,3,0	202	125	0.00031041	0.0242366	0.746,0.855,0.788,0.397,0.474	0.881,0.908,0.84,0.756,1.0	-0.225
423	51654	ENSMUSG00000058897	Col25a1	chr3	+	130519776	130519803	130517683	130517737	130522432	130522477	51654	2,4,7,12,22	3,1,1,2,2	5,10,5,7,9	0,0,0,1,0	152	125	0.000832174	0.0472072	0.354,0.767,0.852,0.831,0.9	1.0,1.0,1.0,0.852,1.0	-0.23
88	9683	ENSMUSG00000079110	Capn3	chr2	+	120498967	120498985	120496977	120497014	120502102	120502180	9683	0,3,0,1,0	14,12,8,8,15	1,0,1,1,6	5,2,1,2,5	143	125	0.00192504	0.0826737	0.0,0.179,0.0,0.099,0.0	0.149,0.0,0.466,0.304,0.512	-0.231
169	18315	ENSMUSG00000028184	Adgrl2	chr3	-	148860426	148860438	148858732	148859533	148865599	148865709	18315	16,35,11,38,22	12,8,10,2,10	25,47,55,38,23	0,2,7,2,4	137	125	2.43e-05	0.00384157	0.549,0.8,0.501,0.945,0.667	1.0,0.955,0.878,0.945,0.84	-0.231
369	44013	ENSMUSG00000110105	Gm45844	chr7	-	7267218	7267305	7239979	7240207	7278096	7278210	44013	3,14,8,16,5	2,0,3,3,5	14,7,13,12,3	2,2,1,0,0	212	125	0.00177238	0.0792665	0.469,1.0,0.611,0.759,0.371	0.805,0.674,0.885,1.0,1.0	-0.231
264	29594	ENSMUSG00000038292	Ccdc155	chr7	-	45189636	45189693	45189340	45189400	45189949	45190027	29594	14,12,8,13,8	1,0,8,3,6	7,10,12,14,16	1,1,0,0,0	182	125	4.53e-07	0.000202288	0.906,1.0,0.407,0.749,0.478	0.828,0.873,1.0,1.0,1.0	-0.232
85	9655	ENSMUSG00000042213	Zfand4	chr6	+	116284739	116284815	116273572	116273872	116287981	116288159	9655	0,0,0,5,0	1,7,1,0,5	2,2,1,3,4	3,3,6,2,0	201	125	0.00211622	0.087476	0.0,0.0,0.0,1.0,0.0	0.293,0.293,0.094,0.483,1.0	-0.233
45	4511	ENSMUSG00000071550	Cfap44	chr16	+	44435438	44435569	44433643	44433806	44437126	44437323	4511	10,17,7,13,9	0,4,1,6,8	2,2,2,4,15	1,0,0,0,0	256	125	1.71e-07	0.000102318	1.0,0.675,0.774,0.514,0.355	0.494,1.0,1.0,1.0,1.0	-0.235
222	25859	ENSMUSG00000041674	BC006965	chr11	-	112669200	112669327	112663926	112664956	112672083	112672234	25859	9,0,2,6,16	0,2,0,6,2	3,2,7,13,5	1,0,0,0,1	252	125	0.00119026	0.0599576	1.0,0.0,1.0,0.332,0.799	0.598,1.0,1.0,1.0,0.713	-0.236
325	37588	ENSMUSG00000039671	Zmynd8	chr2	-	165852867	165852879	165851999	165852148	165858054	165858173	37588	8,17,18,14,31	16,16,14,12,15	19,21,20,34,15	2,9,10,4,9	137	125	0.00138017	0.0664291	0.313,0.492,0.54,0.516,0.653	0.897,0.68,0.646,0.886,0.603	-0.24
451	55612	ENSMUSG00000063142	Kcnma1	chr14	-	23306724	23306753	23298693	23300042	23309039	23309264	55612	36,33,41,27,39	41,37,49,42,41	76112101120128	27,69,64,65,27	154	125	9.31e-08	6.16e-05	0.416,0.42,0.404,0.343,0.436	0.696,0.569,0.562,0.6,0.794	-0.24
429	52667	ENSMUSG00000023235	Ccl25	chr8	+	4347713	4348340	4327756	4327893	4348502	4348788	52667	46,13,29,44,51	1,4,0,2,8	35,48,25,51,26	2,0,0,0,0	752	125	9.15e-07	0.000355055	0.884,0.351,1.0,0.785,0.514	0.744,1.0,1.0,1.0,1.0	-0.242
188	21460	ENSMUSG00000025372	Baiap2	chr11	+	120003037	120003085	120000551	120000586	120006358	120006782	21460	53,37,38,41,42	40,48,48,56,58	117,91,81,87,111	65,45,34,31,37	173	125	1.44e-10	1.97e-07	0.489,0.358,0.364,0.346,0.343	0.565,0.594,0.633,0.67,0.684	-0.249
269	30475	ENSMUSG00000087620	5330434G04Rik	chrX	-	105378015	105378120	105375661	105375837	105382752	105382949	30475	2,0,0,2,0	5,6,15,3,3	2,5,0,4,2	2,3,3,2,2	230	125	1.25e-05	0.00232857	0.179,0.0,0.0,0.266,0.0	0.352,0.475,0.0,0.521,0.352	-0.251
143	15763	ENSMUSG00000030924	Rexo5	chr7	+	119828091	119828206	119827302	119827376	119832670	119832775	15763	4,3,5,3,3	0,5,2,1,2	8,5,4,8,3	0,0,1,0,2	240	125	1.26e-05	0.00233264	1.0,0.238,0.566,0.61,0.439	1.0,1.0,0.676,1.0,0.439	-0.252
40	4352	ENSMUSG00000035258	Abi3bp	chr16	+	56613672	56613720	56606118	56606193	56614689	56614752	4352	14,6,5,2,9	5,4,2,1,0	7,14,14,10,9	0,4,0,0,0	173	125	4.07e-05	0.00567418	0.669,0.52,0.644,0.591,1.0	1.0,0.717,1.0,1.0,1.0	-0.259
114	12111	ENSMUSG00000012609	Ttll5	chr12	+	85849250	85849381	85831894	85832001	85863563	85863633	12111	5,4,13,6,5	0,4,0,0,4	14,12,22,11,10	0,0,0,0,0	256	125	0.00168154	0.076358	1.0,0.328,1.0,1.0,0.379	1.0,1.0,1.0,1.0,1.0	-0.259
2	95	ENSMUSG00000097636	Mirt1	chr19	-	53449274	53451192	53447155	53447313	53451412	53451503	95	186196207185224	8,10,10,7,6	173225152248166	2,0,0,2,7	2043	125	8.09e-05	0.00959643	0.587,0.545,0.559,0.618,0.696	0.841,1.0,1.0,0.884,0.592	-0.262
34	3791	ENSMUSG00000073437	D330041H03Rik	chr17	-	24413504	24413928	24410257	24410353	24414311	24414399	3791	6,19,5,6,5	3,0,5,0,0	4,16,10,19,9	0,0,0,1,0	549	125	0.00100831	0.0539851	0.313,1.0,0.185,1.0,1.0	1.0,1.0,1.0,0.812,1.0	-0.263
247	28658	ENSMUSG00000038244	Mical2	chr7	+	112336848	112336974	112333828	112333954	112346721	112346908	28658	22,18,3,18,20	4,0,4,4,1	23,11,23,8,27	0,0,0,0,1	251	125	9.44e-07	0.000363309	0.733,1.0,0.272,0.691,0.909	1.0,1.0,1.0,1.0,0.931	-0.265
351	41754	ENSMUSG00000050549	Fam241a	chr3	-	127887954	127887985	127869679	127871000	127896033	127896288	41754	0,0,0,0,0	2,5,4,6,3	8,0,4,0,0	5,3,1,4,3	156	125	0.00141515	0.0675833	0.0,0.0,0.0,0.0,0.0	0.562,0.0,0.762,0.0,0.0	-0.265
472	56683	ENSMUSG00000040123	Zmym5	chr14	-	56810739	56810859	56804414	56804863	56811333	56811464	56683	8,6,11,9,15	2,10,12,8,13	15,20,10,15,16	2,4,4,8,3	245	125	0.00191792	0.0824938	0.671,0.234,0.319,0.365,0.371	0.793,0.718,0.561,0.489,0.731	-0.266
289	32892	ENSMUSG00000097881	Celrr	chr1	+	121113757	121113861	121087470	121087556	121137200	121137464	32892	3,2,1,0,5	5,5,0,2,2	4,1,4,0,2	0,0,0,2,2	229	125	0.00204739	0.0856803	0.247,0.179,1.0,0.0,0.577	1.0,1.0,1.0,0.0,0.353	-0.27
36	3986	ENSMUSG00000073468	Sft2d1	chr17	+	8317849	8317871	8311138	8311285	8320599	8320681	3986	15,14,8,6,10	0,6,7,3,3	16,18,13,18,16	0,2,0,0,0	147	125	1.39e-08	1.24e-05	1.0,0.665,0.493,0.63,0.739	1.0,0.884,1.0,1.0,1.0	-0.271
202	23635	ENSMUSG00000098097	6530403H02Rik	chr3	-	120772681	120772787	120694808	120695265	120797591	120797669	23635	12,15,34,14,9	4,5,12,11,6	30,13,18,21,13	3,0,2,4,4	231	125	0.000599439	0.0374014	0.619,0.619,0.605,0.408,0.448	0.844,1.0,0.83,0.74,0.638	-0.271
374	44347	ENSMUSG00000022758	P2rx6	chr16	+	17568260	17568370	17568032	17568174	17570357	17570451	44347	1,5,11,9,16	5,4,3,1,6	3,5,2,1,8	0,1,0,2,0	235	125	8.34e-05	0.00972956	0.096,0.399,0.661,0.827,0.587	1.0,0.727,1.0,0.21,1.0	-0.273
270	30487	ENSMUSG00000037503	Fam168b	chr1	-	34824019	34824055	34819866	34819963	34828766	34828847	30487	5,7,10,14,14	7,10,9,5,7	8,19,19,21,11	3,6,5,2,2	161	125	0.000722689	0.0425864	0.357,0.352,0.463,0.685,0.608	0.674,0.711,0.747,0.891,0.81	-0.274
207	24109	ENSMUSG00000036918	Ttc7	chr17	+	87294008	87294066	87292810	87292979	87306928	87307059	24109	1,5,7,4,2	2,4,5,0,1	7,5,9,10,5	0,1,1,0,3	183	125	0.00103902	0.0553006	0.255,0.461,0.489,1.0,0.577	1.0,0.774,0.86,1.0,0.532	-0.277
41	4394	ENSMUSG00000035258	Abi3bp	chr16	+	56650710	56650770	56647024	56647099	56652136	56652217	4394	18,13,17,17,23	11,14,6,8,4	16,23,28,15,11	2,2,0,2,2	185	125	2.02e-06	0.000612613	0.525,0.386,0.657,0.589,0.795	0.844,0.886,1.0,0.835,0.788	-0.28
112	11965	ENSMUSG00000049606	Zfp644	chr5	-	106695136	106695699	106638426	106638635	106696233	106696546	11965	44,37,56,22,14	1,5,12,7,2	27,49,65,31,25	0,2,0,2,2	688	125	9.21e-05	0.0105027	0.889,0.573,0.459,0.363,0.56	1.0,0.817,1.0,0.738,0.694	-0.281
138	15416	ENSMUSG00000097927	Gm6999	chr14	+	79933160	79933247	79891070	79891136	79975371	79975466	15416	2,2,6,2,3	1,4,6,3,2	5,3,3,0,8	0,0,2,1,1	212	125	0.000321835	0.0246158	0.541,0.228,0.371,0.282,0.469	1.0,1.0,0.469,0.0,0.825	-0.281
326	37678	ENSMUSG00000028082	Sh3d19	chr3	+	86078944	86078984	86075147	86075188	86080394	86080437	37678	0,1,0,2,2	5,11,19,10,28	5,1,4,6,6	5,17,11,12,2	165	125	2.5e-06	0.000713123	0.0,0.064,0.0,0.132,0.051	0.431,0.043,0.216,0.275,0.694	-0.282
57	6097	ENSMUSG00000033565	Rbfox2	chr15	-	77089592	77089700	77086066	77086155	77091811	77091854	6097	0,2,0,0,0	2,1,5,3,6	10,1,4,2,3	6,3,2,1,4	233	125	3.57e-07	0.000167439	0.0,0.518,0.0,0.0,0.0	0.472,0.152,0.518,0.518,0.287	-0.286
42	4395	ENSMUSG00000035258	Abi3bp	chr16	+	56651306	56651354	56647024	56647099	56652136	56652217	4395	16,14,14,10,17	11,14,6,8,4	10,9,11,16,13	2,2,0,2,2	173	125	3.47e-05	0.00502757	0.512,0.419,0.628,0.475,0.754	0.783,0.765,1.0,0.853,0.824	-0.287
18	1615	ENSMUSG00000060275	Nrg2	chr18	-	36027392	36027416	36024359	36024408	36038230	36038351	1615	12,10,14,6,14	4,2,4,16,11	19,12,11,20,13	2,1,2,3,0	149	125	4.15e-05	0.00574342	0.716,0.807,0.746,0.239,0.516	0.889,0.91,0.822,0.848,1.0	-0.289
243	28058	ENSMUSG00000085614	1700123M08Rik	chr4	+	11980141	11980408	11966573	11966683	11993864	11993999	28058	14,6,8,11,8	4,6,3,0,0	10,17,13,10,14	0,0,2,0,0	392	125	1.27e-06	0.000446632	0.527,0.242,0.46,1.0,1.0	1.0,1.0,0.675,1.0,1.0	-0.289
398	48694	ENSMUSG00000030852	Tacc2	chr7	+	130663015	130663141	130645928	130646430	130674601	130674739	48694	13,10,12,18,31	14,5,8,4,8	22,23,15,10,11	4,4,0,1,2	251	125	0.000675552	0.0405455	0.316,0.499,0.428,0.691,0.659	0.733,0.741,1.0,0.833,0.733	-0.289
97	10922	ENSMUSG00000087380	2210408F21Rik	chr6	+	31328288	31328360	31277847	31277955	31335990	31336062	10922	14,5,6,2,11	6,6,2,2,7	15,5,10,18,12	2,4,1,1,1	197	125	0.00139616	0.0669122	0.597,0.346,0.656,0.388,0.499	0.826,0.442,0.864,0.919,0.884	-0.29
117	12259	ENSMUSG00000058589	Anks1b	chr10	+	90914692	90914767	90897246	90897426	90921295	90921424	12259	81,78,81,81,66	135189180153158	220266268207233	137149131122141	200	125	0	0	0.273,0.205,0.22,0.249,0.207	0.501,0.527,0.561,0.515,0.508	-0.292
311	35496	ENSMUSG00000087694	A530058N18Rik	chr2	+	114020185	114020208	114016991	114017033	114023228	114023277	35496	18,16,5,7,15	4,5,3,16,3	10,8,11,12,14	0,2,0,1,0	148	125	4.68e-08	3.46e-05	0.792,0.73,0.585,0.27,0.809	1.0,0.772,1.0,0.91,1.0	-0.299
3	138	ENSMUSG00000003559	As3mt	chr19	+	46709546	46709683	46707755	46707799	46715188	46715270	138	2,7,6,5,6	6,0,5,0,0	1,1,7,5,3	0,0,0,0,0	262	125	0.0002658	0.0215784	0.137,1.0,0.364,1.0,1.0	1.0,1.0,1.0,1.0,1.0	-0.3
494	59733	ENSMUSG00000057969	Sema3b	chr9	-	107606549	107606934	107605446	107605587	107607033	107607092	59733	20,39,3,48,18	0,1,3,1,5	8,5,2,6,27	0,0,0,0,0	510	125	5.93e-05	0.00760923	1.0,0.905,0.197,0.922,0.469	1.0,1.0,1.0,1.0,1.0	-0.301
119	12261	ENSMUSG00000058589	Anks1b	chr10	+	90914695	90914767	90897246	90897426	90921295	90921424	12261	127127112109129	135189180153158	334423362350337	137149131122141	197	125	0	0	0.374,0.299,0.283,0.311,0.341	0.607,0.643,0.637,0.645,0.603	-0.305
306	34900	ENSMUSG00000068735	Trp53i11	chr2	+	93189088	93189223	93187547	93187747	93197461	93197748	34900	6,0,3,17,6	1,4,5,0,0	11,8,4,4,8	0,0,0,2,0	260	125	0.000356716	0.026421	0.743,0.0,0.224,1.0,1.0	1.0,1.0,1.0,0.49,1.0	-0.305
19	1617	ENSMUSG00000060275	Nrg2	chr18	-	36031882	36031941	36024305	36024408	36038230	36038351	1617	9,15,18,22,6	4,2,4,16,11	22,22,20,18,11	2,1,2,3,0	184	125	2.24e-05	0.00363604	0.605,0.836,0.754,0.483,0.27	0.882,0.937,0.872,0.803,1.0	-0.309
441	54343	ENSMUSG00000086363	A330102I10Rik	chr13	+	29023630	29023723	29023175	29023212	29028421	29028729	54343	6,20,10,6,8	10,8,0,3,11	2,8,4,10,2	0,0,1,0,1	218	125	1.82e-07	0.000104044	0.256,0.589,1.0,0.534,0.294	1.0,1.0,0.696,1.0,0.534	-0.311
328	37925	ENSMUSG00000047361	Gm973	chr1	+	59551133	59551296	59549911	59550039	59556155	59556324	37925	13,12,9,3,8	8,1,1,8,3	6,4,2,6,7	0,0,0,1,2	288	125	1.16e-05	0.00222449	0.414,0.839,0.796,0.14,0.536	1.0,1.0,1.0,0.723,0.603	-0.32
340	39336	ENSMUSG00000031708	Tecr	chr8	-	83572840	83572946	83572397	83572455	83573219	83573252	39336	2,4,5,15,9	2,5,1,5,1	11,9,5,6,3	1,0,0,2,0	231	125	4.87e-06	0.00111329	0.351,0.302,0.73,0.619,0.83	0.856,1.0,1.0,0.619,1.0	-0.329
46	4593	ENSMUSG00000022838	Eaf2	chr16	-	36810471	36810608	36808014	36808160	36874627	36874811	4593	1,17,8,6,0	0,0,5,6,2	10,2,7,4,7	1,0,2,0,0	262	125	7.19e-05	0.00887885	1.0,1.0,0.433,0.323,0.0	0.827,1.0,0.625,1.0,1.0	-0.339
113	11969	ENSMUSG00000049606	Zfp644	chr5	-	106695642	106695699	106636806	106638635	106696233	106696544	11969	2,6,6,5,2	1,5,12,7,2	4,4,7,2,8	0,2,0,2,2	182	125	0.000374436	0.0274084	0.579,0.452,0.256,0.329,0.407	1.0,0.579,1.0,0.407,0.733	-0.339
324	37472	ENSMUSG00000035268	Pkig	chr2	+	163659149	163659235	163658414	163658492	163721127	163721198	37472	2,1,3,2,1	5,12,15,16,11	3,6,3,4,3	7,2,15,7,0	211	125	0.00254112	0.098861	0.192,0.047,0.106,0.069,0.051	0.202,0.64,0.106,0.253,1.0	-0.347
10	606	ENSMUSG00000034445	Cyb561a3	chr19	+	10578981	10579074	10577450	10577563	10580462	10580562	606	1,1,3,2,1	0,3,2,0,2	4,1,5,1,1	0,0,2,0,0	218	125	0.000305312	0.0239307	1.0,0.16,0.462,1.0,0.223	1.0,1.0,0.589,1.0,1.0	-0.349
84	9519	ENSMUSG00000071181	3830408C21Rik	chr13	+	107028804	107028982	107026398	107026455	107032775	107032949	9519	3,4,1,0,6	0,3,2,3,1	0,6,1,3,2	3,0,0,0,0	303	125	0.000135303	0.0135344	1.0,0.355,0.171,0.0,0.712	0.0,1.0,1.0,1.0,1.0	-0.352
358	42240	ENSMUSG00000030102	Itpr1	chr6	+	108431460	108431496	108417888	108418000	108438299	108438432	42240	53,47,38,22,55	27,52,44,48,31	180242183240167	42,32,36,39,28	161	125	2.38e-14	7.03e-11	0.604,0.412,0.401,0.262,0.579	0.769,0.854,0.798,0.827,0.822	-0.362
98	10925	ENSMUSG00000087380	2210408F21Rik	chr6	+	31328288	31328389	31277847	31277955	31335990	31336062	10925	2,5,3,3,6	6,6,2,2,7	11,8,8,8,3	2,4,1,1,1	226	125	0.000165771	0.0156361	0.156,0.315,0.453,0.453,0.322	0.753,0.525,0.816,0.816,0.624	-0.367
519	63487	ENSMUSG00000113585	Gm19605	chr12	-	110478359	110478623	110476813	110477001	110484035	110484207	63487	13,13,5,9,11	5,4,3,4,2	3,5,12,17,4	1,0,0,2,0	389	125	1.36e-06	0.000464414	0.455,0.511,0.349,0.42,0.639	0.491,1.0,1.0,0.732,1.0	-0.37
339	39272	ENSMUSG00000058806	Col13a1	chr10	-	61905253	61905280	61903089	61903140	61908681	61908717	39272	0,1,1,2,1	3,2,3,0,2	1,3,4,2,2	1,0,0,6,0	152	125	0.000155501	0.0148284	0.0,0.291,0.215,1.0,0.291	0.451,1.0,1.0,0.215,1.0	-0.374
63	6361	ENSMUSG00000022607	Ptk2	chr15	-	73365040	73365195	73330848	73331015	73394647	73394744	6361	3,2,0,10,2	8,2,5,7,0	5,4,10,7,8	0,0,6,7,0	280	125	0.00257948	0.0997323	0.143,0.309,0.0,0.389,1.0	1.0,1.0,0.427,0.309,1.0	-0.379
305	34810	ENSMUSG00000027257	Pacsin3	chr2	+	91259867	91259927	91256812	91256926	91260200	91260261	34810	6,1,10,3,1	2,4,0,4,1	2,2,6,5,7	0,0,1,0,2	185	125	6.14e-06	0.00134836	0.67,0.145,1.0,0.336,0.403	1.0,1.0,0.802,1.0,0.703	-0.39
300	34557	ENSMUSG00000022553	Maf1	chr15	+	76351995	76352041	76351293	76351659	76352423	76352447	34557	1,6,3,2,0	6,2,6,2,1	5,1,1,6,2	3,1,0,0,1	171	125	0.000662383	0.0401539	0.109,0.687,0.268,0.422,0.0	0.549,0.422,1.0,1.0,0.594	-0.416
430	52758	ENSMUSG00000037716	Ccdc33	chr9	-	58031160	58031262	58030333	58030420	58031614	58031763	52758	5,5,10,6,11	6,3,4,11,8	3,2,1,1,7	0,0,0,3,0	227	125	1.01e-05	0.00198206	0.315,0.479,0.579,0.231,0.431	1.0,1.0,1.0,0.155,1.0	-0.424
68	6709	ENSMUSG00000115157	Gm49397	chr15	-	37725083	37725161	37584455	37584505	37734280	37734335	6709	5,0,1,2,2	2,3,10,10,2	7,3,9,5,14	2,2,2,5,0	203	125	3.87e-05	0.00544984	0.606,0.0,0.058,0.11,0.381	0.683,0.48,0.735,0.381,1.0	-0.425
291	33247	ENSMUSG00000097585	E230029C05Rik	chr7	+	90040729	90040849	90037948	90038074	90048662	90049069	33247	5,2,0,6,9	0,0,2,6,4	2,2,5,8,4	0,0,0,0,0	245	125	6.69e-06	0.00144728	1.0,1.0,0.0,0.338,0.534	1.0,1.0,1.0,1.0,1.0	-0.426
416	50852	ENSMUSG00000111994	A330049N07Rik	chr10	-	72977639	72977875	72973302	72974695	72981991	72982107	50852	7,12,10,15,20	12,6,10,7,5	14,9,14,21,9	1,0,2,8,0	361	125	0.000284774	0.0227402	0.168,0.409,0.257,0.426,0.581	0.829,1.0,0.708,0.476,1.0	-0.434
86	9658	ENSMUSG00000042213	Zfand4	chr6	+	116287981	116288168	116273578	116273872	116305616	116305761	9658	5,12,10,2,13	4,3,7,2,8	13,12,13,21,8	0,6,2,0,0	312	125	0.000112096	0.01189	0.334,0.616,0.364,0.286,0.394	1.0,0.445,0.723,1.0,1.0	-0.435
365	43690	ENSMUSG00000053004	Hrh1	chr6	+	114408773	114408920	114403824	114403897	114479724	114483296	43690	6,7,8,4,2	6,15,5,2,0	4,3,4,2,4	0,1,0,0,0	272	125	2.6e-09	2.77e-06	0.315,0.177,0.424,0.479,1.0	1.0,0.58,1.0,1.0,1.0	-0.437
477	57318	ENSMUSG00000060594	Layn	chr9	-	51076321	51076345	51073847	51074145	51076885	51077047	57318	14,0,5,4,6	6,6,11,13,4	12,20,22,16,27	5,5,8,0,6	149	125	4.17e-05	0.00574342	0.662,0.0,0.276,0.205,0.557	0.668,0.77,0.698,1.0,0.791	-0.445
12	898	ENSMUSG00000056917	Sipa1	chr19	-	5662587	5662841	5661595	5661626	5663603	5663620	898	19,5,21,11,0	4,6,2,11,8	8,1,3,11,14	3,0,0,2,0	379	125	0.000300661	0.0237058	0.61,0.216,0.776,0.248,0.0	0.468,1.0,1.0,0.645,1.0	-0.453
491	59197	ENSMUSG00000054556	Gm4876	chr6	-	17145349	17145468	17097940	17098150	17171370	17171465	59197	0,0,1,0,2	10,2,0,8,4	0,1,1,2,4	2,0,0,0,2	244	125	0.000480833	0.0323337	0.0,0.0,1.0,0.0,0.204	0.0,1.0,1.0,1.0,0.506	-0.46
337	39259	ENSMUSG00000058806	Col13a1	chr10	-	61842603	61842681	61840077	61840116	61843567	61843654	39259	5,0,2,0,0	9,2,6,5,6	0,10,10,3,16	4,1,0,7,5	203	125	0.000185038	0.0169972	0.255,0.0,0.17,0.0,0.0	0.0,0.86,1.0,0.209,0.663	-0.461
145	15768	ENSMUSG00000030924	Rexo5	chr7	+	119845382	119845501	119843864	119844064	119848731	119848939	15768	2,2,3,8,5	4,6,4,2,2	4,10,6,9,11	0,0,2,0,2	244	125	2.41e-07	0.000125003	0.204,0.146,0.278,0.672,0.562	1.0,1.0,0.606,1.0,0.738	-0.496
513	62702	ENSMUSG00000018654	Ikzf1	chr11	+	11748310	11748571	11707784	11707904	11754006	11754174	62702	0,5,2,1,1	3,2,2,2,4	0,4,4,2,2	3,0,0,0,1	386	125	0.00142876	0.0680877	0.0,0.447,0.245,0.139,0.075	0.0,1.0,1.0,1.0,0.393	-0.497
482	57792	ENSMUSG00000039706	Ldb2	chr5	-	44476492	44476635	44472131	44473512	44479092	44479244	57792	0,0,5,4,2	1,2,3,4,4	2,5,4,0,4	0,0,2,2,0	268	125	0.000410721	0.0290801	0.0,0.0,0.437,0.318,0.189	1.0,1.0,0.483,0.0,1.0	-0.508
435	53752	ENSMUSG00000031860	Pbx4	chr8	+	69864311	69864550	69859079	69859153	69864823	69865014	53752	3,1,11,2,2	6,4,2,10,3	9,7,4,10,10	0,2,0,1,5	364	125	7.8e-05	0.00943288	0.147,0.079,0.654,0.064,0.186	1.0,0.546,1.0,0.774,0.407	-0.519
251	28895	ENSMUSG00000031483	Erlin2	chr8	+	27024833	27024927	27023436	27023626	27025056	27025178	28895	6,1,0,1,5	0,7,1,5,6	2,3,1,6,6	0,0,0,0,3	219	125	1.8e-07	0.000104044	1.0,0.075,0.0,0.102,0.322	1.0,1.0,1.0,1.0,0.533	-0.607
479	57563	ENSMUSG00000074500	Zfp558	chr9	-	18461339	18461403	18459656	18459752	18467919	18468046	57563	0,6,6,0,2	4,3,8,5,2	6,5,4,2,12	3,0,0,0,0	189	125	5.1e-10	6.52e-07	0.0,0.569,0.332,0.0,0.398	0.569,1.0,1.0,1.0,1.0	-0.654

## Sheet: 75778-82Q-5
	ID	GeneID	geneSymbol	chr	strand	exonStart_0base	exonEnd	upstreamES	upstreamEE	downstreamES	downstreamEE	ID.1	IJC_SAMPLE_1	SJC_SAMPLE_1	IJC_SAMPLE_2	SJC_SAMPLE_2	IncFormLen	SkipFormLen	PValue	FDR	82Q	WT	IncLevelDifference
188	53410	ENSMUSG00000074415	Mir100hg	chr9	+	41613282	41613481	41581266	41581402	41630658	41630945	53410	1,2,1	0,0,0	4,0,1	2,1,3	299	100	9.25e-10	9.45e-06	1.0,1.0,1.0	0.401,0.0,0.1	0.833
154	45717	ENSMUSG00000019865	Nmbr	chr10	+	14769957	14770041	14766676	14767025	14770154	14770583	45717	3,2,2	0,4,0	0,0,0	2,1,5	184	100	2.3e-06	0.00405494	1.0,0.214,1.0	0.0,0.0,0.0	0.738
11	3618	ENSMUSG00000094724	Rnaset2b	chr17	+	6985055	6985113	6984138	6984191	6988721	6988792	3618	4,5,2	1,0,1	0,0,1	5,5,7	158	100	4.1e-11	6.98e-07	0.717,1.0,0.559	0.0,0.0,0.083	0.731
163	47502	ENSMUSG00000097766	5730420D15Rik	chr10	+	95422854	95422995	95421563	95421675	95428137	95428640	47502	1,4,1	0,2,0	0,1,0	1,1,1	241	100	1.95e-05	0.0153377	1.0,0.454,1.0	0.0,0.293,0.0	0.72
194	54712	ENSMUSG00000060538	Tmem219	chr7	-	126898796	126898923	126891602	126891832	126922809	126922900	54712	1,2,3	0,0,0	3,0,2	1,1,2	227	100	0.000251118	0.0583074	1.0,1.0,1.0	0.569,0.0,0.306	0.708
162	47432	ENSMUSG00000020014	Cfap54	chr10	-	93031544	93031691	93029039	93029168	93032885	93032962	47432	1,3,2	0,0,0	2,1,3	2,7,1	247	100	1.9e-12	4.86e-08	1.0,1.0,1.0	0.288,0.055,0.548	0.703
22	10349	ENSMUSG00000017978	Cadps2	chr6	-	23344582	23344591	23344206	23344363	23355823	23355927	10349	1,1,2	0,1,0	0,2,0	8,3,2	109	100	3.57e-07	0.00107236	1.0,0.478,1.0	0.0,0.38,0.0	0.699
50	16346	ENSMUSG00000015452	Ager	chr17	+	34600350	34600377	34599995	34600137	34600494	34600621	16346	2,1,4	0,0,0	1,1,6	3,2,4	127	100	1.81e-09	1.54e-05	1.0,1.0,1.0	0.208,0.282,0.542	0.656
164	47531	ENSMUSG00000058897	Col25a1	chr3	+	130589410	130589497	130585682	130585736	130589959	130590037	47531	3,2,1	1,0,1	0,0,0	4,4,10	187	100	1.12e-06	0.00253281	0.616,1.0,0.348	0.0,0.0,0.0	0.655
59	18506	ENSMUSG00000039275	Foxk2	chr11	+	121296222	121296351	121290743	121290890	121296913	121297089	18506	7,10,5	0,1,0	0,2,6	3,1,3	229	100	3.93e-07	0.0011161	1.0,0.814,1.0	0.0,0.466,0.466	0.627
109	30982	ENSMUSG00000085620	G630018N14Rik	chr13	-	31407354	31407587	31406917	31406975	31408777	31408922	30982	2,4,4	1,0,0	0,0,4	1,3,1	333	100	1.22e-06	0.00253281	0.375,1.0,1.0	0.0,0.0,0.546	0.61
12	3924	ENSMUSG00000035258	Abi3bp	chr16	+	56595239	56595314	56594461	56594536	56596233	56596305	3924	2,6,4	0,0,0	8,0,7	4,3,2	175	100	2.99e-08	0.000152581	1.0,1.0,1.0	0.533,0.0,0.667	0.6
141	43133	ENSMUSG00000030498	Gas2	chr7	+	51863997	51864093	51862426	51862645	51864281	51864369	43133	2,1,4	1,0,5	0,0,0	2,1,2	196	100	0.000417528	0.0756317	0.505,1.0,0.29	0.0,0.0,0.0	0.598
80	22561	ENSMUSG00000090841	Myl6	chr10	-	128493333	128493353	128492938	128493045	128493538	128493566	22561	1,4,2	0,1,5	0,0,1	3,2,2	120	100	7.59e-05	0.0312665	1.0,0.769,0.25	0.0,0.0,0.294	0.575
95	26719	ENSMUSG00000031483	Erlin2	chr8	+	27024833	27024927	27023436	27023626	27025056	27025178	26719	9,5,6	0,1,0	1,6,1	1,3,3	194	100	2.06e-07	0.000700456	1.0,0.72,1.0	0.34,0.508,0.147	0.575
86	23892	ENSMUSG00000041674	BC006965	chr11	-	112691502	112691714	112691291	112691435	112774298	112774431	23892	3,8,5	0,0,1	2,10,2	2,3,3	312	100	5.02e-06	0.00596605	1.0,1.0,0.616	0.243,0.517,0.176	0.56
121	33391	ENSMUSG00000032443	Zcwpw2	chr9	-	117945598	117945666	117929083	117929181	117947845	117947904	33391	5,1,1	2,0,0	0,2,0	2,0,2	168	100	2.89e-05	0.0179138	0.598,1.0,1.0	0.0,1.0,0.0	0.533
134	40545	ENSMUSG00000110105	Gm45844	chr7	-	7241891	7244294	7239979	7240207	7278096	7278289	40545	20,22,14	0,0,0	15,14,13	2,0,2	2503	100	6.65e-05	0.0290751	1.0,1.0,1.0	0.231,1.0,0.206	0.521
178	50390	ENSMUSG00000031729	Ist1	chr8	-	109676757	109676850	109671324	109672641	109678854	109678965	50390	1,2,3	0,0,0	3,1,1	3,0,2	193	100	9.19e-05	0.0340005	1.0,1.0,1.0	0.341,1.0,0.206	0.484
207	57990	ENSMUSG00000016763	Scube1	chr15	-	83651654	83651744	83638703	83638820	83654168	83654285	57990	7,9,3	0,0,1	2,3,7	4,2,3	190	100	2.62e-06	0.00406033	1.0,1.0,0.612	0.208,0.441,0.551	0.471
16	5826	ENSMUSG00000022607	Ptk2	chr15	-	73391758	73391880	73360025	73360337	73394647	73394744	5826	8,9,6	0,0,0	6,3,7	2,2,2	222	100	9.3e-06	0.00923939	1.0,1.0,1.0	0.575,0.403,0.612	0.47
186	52730	ENSMUSG00000020451	Limk2	chr11	-	3361782	3361825	3361020	3361108	3370968	3371335	52730	3,3,7	1,0,1	1,2,1	2,1,2	143	100	0.000136259	0.0410507	0.677,1.0,0.83	0.259,0.583,0.259	0.469
116	32281	ENSMUSG00000027427	Polr3f	chr2	+	144534298	144534376	144532359	144532421	144535940	144536084	32281	2,2,2	1,0,0	1,8,0	1,1,3	178	100	0.000101532	0.0360142	0.529,1.0,1.0	0.36,0.818,0.0	0.45
143	43392	ENSMUSG00000022708	Zbtb20	chr16	+	43193464	43193538	43146896	43146943	43232758	43232820	43392	3,3,6	0,1,0	5,0,4	2,2,1	174	100	0.000170778	0.0459749	1.0,0.633,1.0	0.59,0.0,0.697	0.449
161	46740	ENSMUSG00000069601	Ank3	chr10	+	70014189	70014246	70013971	70014055	70015567	70015653	46740	1,3,2	2,1,1	0,0,1	4,4,4	157	100	0.000132562	0.040548	0.242,0.656,0.56	0.0,0.0,0.137	0.44
100	28951	ENSMUSG00000036503	Rnf13	chr3	+	57796197	57796295	57764256	57764382	57832963	57833232	28951	3,6,1	0,0,0	2,1,3	3,0,2	198	100	0.000152357	0.0427622	1.0,1.0,1.0	0.252,1.0,0.431	0.439
202	55877	ENSMUSG00000038777	Sema6c	chr3	+	95162614	95162663	95160493	95160702	95164338	95164427	55877	2,1,2	1,1,0	1,2,0	1,3,3	149	100	0.000219598	0.0537715	0.573,0.402,1.0	0.402,0.309,0.0	0.421
146	43755	ENSMUSG00000044433	Camsap3	chr8	+	3600357	3600405	3598892	3598988	3600675	3600814	43755	4,11,8	1,0,1	5,2,3	1,5,4	148	100	2.67e-05	0.0177278	0.73,1.0,0.844	0.772,0.213,0.336	0.418
110	31430	ENSMUSG00000098243	Gm4258	chr1	+	137930914	137931039	137898597	137898785	138000191	138000384	31430	1,3,3	0,0,0	1,3,2	0,1,4	225	100	0.000531116	0.0898359	1.0,1.0,1.0	1.0,0.571,0.182	0.416
144	43483	ENSMUSG00000114378	Gm49355	chr14	+	12307123	12307217	12301147	12301246	12322130	12324454	43483	0,5,2	1,0,0	1,0,3	1,1,2	194	100	0.000256016	0.0588944	0.0,1.0,1.0	0.34,0.0,0.436	0.408
9	3531	ENSMUSG00000036552	Ermard	chr17	+	15065825	15065945	15061068	15061182	15089738	15090044	3531	3,2,1	1,0,0	1,2,4	3,3,0	220	100	5.12e-05	0.0251523	0.577,1.0,1.0	0.132,0.233,1.0	0.404
140	42491	ENSMUSG00000094445	1700015G11Rik	chr7	-	52013481	52013586	52011682	52011838	52014855	52014900	42491	2,2,9	0,0,0	7,9,6	3,2,2	205	100	2.88e-06	0.00416438	1.0,1.0,1.0	0.532,0.687,0.594	0.396
23	10658	ENSMUSG00000004815	Dgkq	chr5	-	108656045	108656085	108655439	108655593	108656423	108656523	10658	6,6,14	0,1,0	2,4,7	3,2,2	140	100	2.5e-06	0.00406033	1.0,0.811,1.0	0.323,0.588,0.714	0.395
93	25465	ENSMUSG00000071342	Lsmem1	chr12	-	40185288	40185420	40175492	40177228	40199206	40199315	25465	26,39,18	1,2,1	29,20,21	5,13,13	232	100	2.93e-06	0.00416438	0.918,0.894,0.886	0.714,0.399,0.41	0.392
170	48416	ENSMUSG00000023235	Ccl25	chr8	+	4349771	4349894	4325232	4325288	4353882	4354000	48416	12,6,9	1,1,0	8,4,18	5,4,4	223	100	5.44e-05	0.0259295	0.843,0.729,1.0	0.418,0.31,0.669	0.392
180	50567	ENSMUSG00000014444	Piezo1	chr8	-	122489554	122489616	122489098	122489199	122490062	122490163	50567	1,8,3	0,1,0	2,2,2	1,1,1	162	100	0.000288777	0.0633104	1.0,0.832,1.0	0.552,0.552,0.552	0.392
37	13992	ENSMUSG00000085396	Firre	chrX	-	50603438	50603525	50600743	50600898	50615360	50615515	13992	2,1,1	1,0,0	1,1,0	1,0,3	187	100	2.21e-05	0.0159344	0.517,1.0,1.0	0.348,1.0,0.0	0.39
92	25464	ENSMUSG00000071342	Lsmem1	chr12	-	40180645	40180774	40176385	40177228	40199206	40199315	25464	12,18,23	1,2,1	11,24,25	5,13,13	229	100	5.24e-06	0.00608692	0.84,0.797,0.909	0.49,0.446,0.456	0.385
201	55821	ENSMUSG00000015214	Mtmr1	chrX	+	71377603	71377630	71376886	71376910	71383199	71383275	55821	6,0,2	4,14,1	0,0,0	4,5,10	127	100	0.00026583	0.0593725	0.542,0.0,0.612	0.0,0.0,0.0	0.385
131	38873	ENSMUSG00000073728	Tmem51os1	chr4	+	142085680	142085813	142084339	142084974	142086379	142086558	38873	2,4,1	0,1,0	2,2,3	1,1,1	233	100	0.000337195	0.0680814	1.0,0.632,1.0	0.462,0.462,0.563	0.382
49	16327	ENSMUSG00000032355	Mlip	chr9	-	77229484	77231029	77216976	77217048	77239391	77239784	16327	29,44,34	0,1,0	53,44,38	4,3,1	1645	100	1.86e-05	0.0148735	1.0,0.728,1.0	0.446,0.471,0.698	0.371
48	16324	ENSMUSG00000032355	Mlip	chr9	-	77229484	77230954	77216976	77217048	77239391	77239784	16324	31,52,36	0,1,0	54,45,38	4,3,1	1570	100	1.48e-05	0.0130547	1.0,0.768,1.0	0.462,0.489,0.708	0.37
132	40199	ENSMUSG00000032712	Resf1	chr6	+	149317634	149317708	149310321	149310359	149325404	149328977	40199	6,4,2	0,0,0	4,5,3	2,4,0	174	100	0.000123629	0.0388292	1.0,1.0,1.0	0.535,0.418,1.0	0.349
1	137	ENSMUSG00000025036	Sfxn2	chr19	+	46588223	46588309	46587934	46588010	46590140	46590201	137	7,6,8	0,0,2	6,11,4	3,7,1	186	100	0.000146876	0.0425624	1.0,1.0,0.683	0.518,0.458,0.683	0.341
27	11409	ENSMUSG00000000296	Tpd52l1	chr10	-	31338184	31338245	31332375	31332969	31341139	31341178	11409	4,2,4	0,0,0	10,3,12	3,1,4	161	100	7.31e-06	0.00777759	1.0,1.0,1.0	0.674,0.651,0.651	0.341
2	312	ENSMUSG00000041180	Hectd2	chr19	+	36601469	36601528	36599595	36599719	36604249	36604357	312	20,22,26	8,4,4	15,13,12	8,16,17	159	100	0.000251029	0.0583074	0.611,0.776,0.803	0.541,0.338,0.307	0.335
129	36899	ENSMUSG00000004383	Large1	chr8	-	73116402	73116485	73048293	73048465	73214124	73214312	36899	6,3,2	0,1,0	4,2,2	4,0,3	183	100	4.51e-05	0.0235287	1.0,0.621,1.0	0.353,1.0,0.267	0.334
203	56545	ENSMUSG00000035765	Dym	chr18	+	75055280	75055374	75043078	75043269	75063100	75063114	56545	0,2,2	1,0,0	1,0,0	0,2,1	194	100	9.45e-05	0.0344737	0.0,1.0,1.0	1.0,0.0,0.0	0.333
183	51425	ENSMUSG00000079469	Pigb	chr9	-	73023309	73023382	73022344	73022486	73029565	73029706	51425	2,6,5	0,1,0	3,9,4	2,3,1	173	100	0.000206262	0.0517957	1.0,0.776,1.0	0.464,0.634,0.698	0.327
165	47689	ENSMUSG00000020747	Tmem94	chr11	+	115776332	115776421	115776070	115776210	115777247	115777377	47689	2,6,7	1,0,1	4,4,2	5,1,2	189	100	0.000315964	0.065081	0.514,1.0,0.787	0.297,0.679,0.346	0.326
152	45372	ENSMUSG00000037519	Ppfia1	chr7	-	144488690	144488717	144485032	144485211	144491451	144491652	45372	1,4,4	1,0,1	2,4,2	2,5,2	127	100	0.000311444	0.0646974	0.441,1.0,0.759	0.441,0.386,0.441	0.311
74	20782	ENSMUSG00000058159	T2	chr17	+	8396760	8396874	8392210	8392311	8411817	8411901	20782	5,6,4	0,1,0	8,8,10	2,2,4	214	100	7.27e-05	0.0305102	1.0,0.737,1.0	0.651,0.651,0.539	0.299
53	17502	ENSMUSG00000072066	6720489N17Rik	chr13	-	62607125	62607186	62604254	62605380	62607372	62607499	17502	1,6,4	6,3,5	0,0,1	9,5,6	161	100	1.65e-05	0.0136749	0.094,0.554,0.332	0.0,0.0,0.094	0.295
15	5822	ENSMUSG00000022607	Ptk2	chr15	-	73365040	73365195	73360025	73360337	73394647	73394744	5822	12,11,19	0,0,0	7,14,23	2,2,2	255	100	0.000348533	0.0690069	1.0,1.0,1.0	0.579,0.733,0.819	0.29
153	45617	ENSMUSG00000019790	Stxbp5	chr10	-	9784187	9784235	9778020	9778071	9784340	9784400	45617	2,6,4	0,0,0	6,8,12	3,4,0	148	100	7.06e-05	0.0301102	1.0,1.0,1.0	0.575,0.575,1.0	0.283
169	48413	ENSMUSG00000023235	Ccl25	chr8	+	4327756	4327893	4325209	4325288	4353882	4354000	48413	24,30,24	1,1,0	22,28,14	5,4,4	237	100	7.54e-06	0.0078612	0.91,0.927,1.0	0.65,0.747,0.596	0.281
187	52985	ENSMUSG00000041488	Stx3	chr19	-	11781566	11781680	11777484	11779173	11783025	11783136	52985	9,4,6	1,0,0	4,5,8	0,1,10	214	100	0.000147479	0.0425624	0.808,1.0,1.0	1.0,0.7,0.272	0.279
200	55820	ENSMUSG00000015214	Mtmr1	chrX	+	71377603	71377630	71376886	71376910	71379013	71379064	55820	5,2,3	6,28,4	0,0,0	17,16,12	127	100	8.43e-06	0.00860762	0.396,0.053,0.371	0.0,0.0,0.0	0.273
7	2823	ENSMUSG00000038425	Poli	chr18	-	70524730	70525528	70523162	70523399	70526556	70526721	2823	45,47,51	0,0,0	32,41,49	0,2,5	898	100	2.41e-05	0.016627	1.0,1.0,1.0	1.0,0.695,0.522	0.261
18	6617	ENSMUSG00000041669	Prima1	chr12	-	103235585	103235721	103202648	103202778	103241339	103241462	6617	9,15,18	1,0,0	17,9,13	1,2,6	236	100	2.48e-05	0.0166685	0.792,1.0,1.0	0.878,0.656,0.479	0.26
21	10150	ENSMUSG00000061882	Ccdc62	chr5	+	123944133	123944305	123936388	123936555	123957393	123957502	10150	8,12,9	0,0,0	7,9,19	0,4,2	272	100	0.0004168	0.0756317	1.0,1.0,1.0	1.0,0.453,0.777	0.257
6	2444	ENSMUSG00000000127	Fer	chr17	+	63941582	63941757	63941290	63941480	63957124	63957317	2444	9,4,8	0,1,0	4,5,8	1,1,2	275	100	0.000311569	0.0646974	1.0,0.593,1.0	0.593,0.645,0.593	0.254
112	31562	ENSMUSG00000097767	Miat	chr5	-	112228054	112228214	112224207	112224356	112228300	112228356	31562	4,16,9	0,0,0	19,5,37	1,1,6	260	100	9.73e-06	0.00937404	1.0,1.0,1.0	0.88,0.658,0.703	0.253
57	18036	ENSMUSG00000100199	Gm20324	chr15	+	82901715	82901814	82899079	82899268	82905342	82905818	18036	1,8,7	1,0,0	4,4,3	1,1,4	199	100	0.000188645	0.0484239	0.334,1.0,1.0	0.668,0.668,0.274	0.241
90	25052	ENSMUSG00000040877	Wdr25	chr12	+	108980690	108980838	108897908	108898725	109024962	109025133	25052	6,20,25	0,0,0	19,17,32	1,5,2	248	100	1.6e-05	0.0136271	1.0,1.0,1.0	0.885,0.578,0.866	0.224
111	31558	ENSMUSG00000097767	Miat	chr5	-	112228054	112228178	112224207	112224356	112228300	112228356	31558	5,18,8	0,0,0	21,5,39	1,1,6	224	100	2.96e-05	0.0179138	1.0,1.0,1.0	0.904,0.691,0.744	0.22
137	42014	ENSMUSG00000074158	Zfp976	chr7	-	42616232	42616359	42615972	42616033	42642479	42642547	42014	21,25,14	0,0,0	16,9,25	6,1,0	227	100	0.00032525	0.0664578	1.0,1.0,1.0	0.54,0.799,1.0	0.22
34	12448	ENSMUSG00000027716	Trpc3	chr3	-	36634374	36634458	36624344	36624420	36638411	36638621	12448	313489396	216259200	337357340	477594461	184	100	0	0	0.441,0.506,0.518	0.277,0.246,0.286	0.219
55	17853	ENSMUSG00000012535	Tnpo3	chr6	-	29599539	29599698	29589028	29589229	29601957	29602023	17853	28,31,33	0,2,1	28,22,27	9,2,3	259	100	0.000259175	0.0588944	1.0,0.857,0.927	0.546,0.809,0.777	0.217
10	3548	ENSMUSG00000038347	Tcte2	chr17	-	13722419	13722679	13716435	13717633	13727921	13728022	3548	2,8,3	6,8,2	0,0,0	7,6,8	360	100	3.51e-06	0.0044858	0.085,0.217,0.294	0.0,0.0,0.0	0.199
31	11945	ENSMUSG00000034573	Ptpn13	chr5	+	103540971	103541386	103536713	103536876	103550224	103550314	11945	63,62,52	0,2,0	56,79,85	4,10,1	515	100	8.85e-05	0.0330118	1.0,0.858,1.0	0.731,0.605,0.943	0.193
30	11637	ENSMUSG00000031558	Slit2	chr5	+	48220966	48220990	48219916	48220080	48224652	48224803	11637	1,2,4	1,0,0	5,11,4	2,2,5	124	100	0.000378237	0.0717751	0.446,1.0,1.0	0.668,0.816,0.392	0.19
126	34481	ENSMUSG00000022883	Robo1	chr16	+	72993666	72993693	72989598	72989796	72995116	72995159	34481	8,29,16	0,1,0	20,18,15	2,2,7	127	100	2.78e-05	0.0179138	1.0,0.958,1.0	0.887,0.876,0.628	0.189
206	57488	ENSMUSG00000025786	Zdhhc3	chr9	-	123090976	123091132	123089032	123089156	123100258	123100592	57488	7,11,4	9,15,8	1,0,1	13,14,15	256	100	8.35e-08	0.000367125	0.233,0.223,0.163	0.029,0.0,0.025	0.188
190	54055	ENSMUSG00000041696	Rasl12	chr9	+	65399293	65399797	65398505	65398667	65400918	65400975	54055	2,4,6	2,3,3	0,0,1	6,2,6	604	100	2.83e-05	0.0179138	0.142,0.181,0.249	0.0,0.0,0.027	0.182
103	29633	ENSMUSG00000025597	Klhl4	chrX	+	114530022	114530154	114474603	114474845	114543001	114543170	29633	30,30,25	0,0,0	24,45,42	2,6,3	232	100	3.5e-06	0.0044858	1.0,1.0,1.0	0.838,0.764,0.858	0.18
124	33905	ENSMUSG00000043929	Klhl15	chrX	+	94238048	94238157	94235220	94235420	94241944	94241995	33905	2,6,0	3,7,3	0,0,0	9,6,6	209	100	0.000131628	0.040505	0.242,0.291,0.0	0.0,0.0,0.0	0.178
151	45353	ENSMUSG00000037541	Shank2	chr7	+	144129063	144129234	144128338	144128405	144179754	144180073	45353	57,76,41	1,2,1	83,77,43	13,7,4	271	100	4.41e-05	0.0235287	0.955,0.933,0.938	0.702,0.802,0.799	0.174
85	23743	ENSMUSG00000036817	Sun1	chr5	+	139230772	139230838	139226705	139226885	139233470	139233569	23743	65,98,103	17,27,24	53,70,77	33,31,40	166	100	0.000302064	0.0646974	0.697,0.686,0.721	0.492,0.576,0.537	0.166
76	21284	ENSMUSG00000020717	Pecam1	chr11	-	106671741	106671798	106661796	106662024	106679548	106679611	21284	30,26,28	0,1,2	32,30,34	5,9,3	157	100	0.000183485	0.047444	1.0,0.943,0.899	0.803,0.68,0.878	0.16
83	23055	ENSMUSG00000102976	Zc3h11a	chr1	-	133655344	133655398	133653972	133654032	133661255	133661360	23055	17,30,27	1,0,2	29,21,41	3,8,5	154	100	0.000495392	0.0849182	0.917,1.0,0.898	0.863,0.63,0.842	0.16
38	14050	ENSMUSG00000061887	Ssbp3	chr4	+	107027216	107027297	107009678	107009768	107030861	107030928	14050	20,24,19	0,0,1	21,17,20	1,1,7	181	100	0.000123375	0.0388292	1.0,1.0,0.913	0.921,0.904,0.612	0.159
159	46630	ENSMUSG00000020064	Herc4	chr10	+	63303844	63303868	63299119	63299239	63306347	63306446	46630	49,60,70	4,10,6	60,59,60	18,18,20	124	100	0.000123902	0.0388292	0.908,0.829,0.904	0.729,0.726,0.708	0.159
69	19688	ENSMUSG00000003072	Atp5d	chr10	+	80140478	80140546	80139704	80139925	80142040	80142400	19688	7,8,1	0,0,1	5,6,6	1,6,1	168	100	0.000304311	0.0646974	1.0,1.0,0.373	0.749,0.373,0.781	0.157
14	5249	ENSMUSG00000047394	Odf3b	chr15	-	89378645	89378849	89378334	89378439	89379069	89379211	5249	32,81,44	0,0,0	53,24,42	1,1,6	304	100	8.69e-05	0.0329411	1.0,1.0,1.0	0.946,0.888,0.697	0.156
101	29106	ENSMUSG00000028634	Hivep3	chr4	+	119814677	119814790	119762219	119762348	119872036	119872272	29106	48,52,28	2,0,0	27,36,32	3,7,1	213	100	7.96e-05	0.031852	0.918,1.0,1.0	0.809,0.707,0.938	0.155
182	51141	ENSMUSG00000063142	Kcnma1	chr14	-	23336039	23336120	23330839	23330970	23336944	23337058	51141	93,117,93	82,100,63	105,64,90	144156118	181	100	1.08e-05	0.00987226	0.385,0.393,0.449	0.287,0.185,0.296	0.153
33	12403	ENSMUSG00000039607	Rbms3	chr9	-	116678646	116678697	116636368	116636479	116681130	116681227	12403	1,8,2	7,11,13	1,0,0	13,4,12	151	100	7.07e-05	0.0301102	0.086,0.325,0.092	0.048,0.0,0.0	0.152
114	32001	ENSMUSG00000000340	Dbt	chr3	+	116523351	116523427	116513069	116513191	116533254	116533436	32001	24,32,23	0,1,0	45,23,35	6,3,3	176	100	3.28e-05	0.0190782	1.0,0.948,1.0	0.81,0.813,0.869	0.152
138	42206	ENSMUSG00000007837	Prrg2	chr7	-	45060204	45060386	45059971	45060011	45060740	45060892	42206	90,95,66	1,2,3	78,84,72	15,6,4	282	100	0.000255436	0.0588944	0.97,0.944,0.886	0.648,0.832,0.865	0.152
54	17586	ENSMUSG00000029088	Kcnip4	chr5	-	48509658	48509760	48482530	48482655	48889365	48889557	17586	196247235	117100107	178183164	138178154	202	100	2.04e-06	0.00401424	0.453,0.55,0.521	0.39,0.337,0.345	0.151
136	41317	ENSMUSG00000002602	Axl	chr7	-	25773342	25773493	25770632	25770765	25774514	25774725	41317	24,34,16	0,0,1	33,21,24	0,2,6	251	100	0.000174875	0.0465014	1.0,1.0,0.864	1.0,0.807,0.614	0.148
196	54928	ENSMUSG00000032578	Cish	chr9	+	107299923	107300144	107296025	107297034	107300367	107300458	54928	19,36,54	0,1,0	30,50,55	4,2,2	321	100	0.000462189	0.0805787	1.0,0.918,1.0	0.7,0.886,0.895	0.146
84	23123	ENSMUSG00000029687	Ezh2	chr6	-	47546748	47546830	47545675	47545916	47547344	47547436	23123	25,32,31	25,45,38	15,21,16	32,49,59	182	100	0.000502908	0.0859182	0.355,0.281,0.31	0.205,0.191,0.13	0.14
189	53784	ENSMUSG00000049556	Lingo1	chr9	-	56685119	56685281	56653681	56653832	56724300	56724345	53784	37,93,59	1,2,0	64,54,65	9,4,3	262	100	0.000105607	0.0366981	0.934,0.947,1.0	0.731,0.837,0.892	0.14
58	18385	ENSMUSG00000022020	Naa16	chr14	-	79359455	79359528	79356366	79356536	79369077	79369184	18385	53,67,68	1,1,2	57,64,52	9,6,6	173	100	2.26e-05	0.0159468	0.968,0.975,0.952	0.785,0.86,0.834	0.139
94	26221	ENSMUSG00000072946	Ptgr2	chr12	+	84310902	84310958	84308344	84308432	84313936	84314102	26221	50,46,36	0,1,0	25,36,32	4,3,3	156	100	5.68e-05	0.0266027	1.0,0.967,1.0	0.8,0.885,0.872	0.137
149	44986	ENSMUSG00000056856	Jakmip3	chr7	+	139022657	139022693	139020812	139020944	139023328	139023388	44986	73,74,47	5,3,2	47,51,91	12,11,9	136	100	0.000381198	0.0717751	0.915,0.948,0.945	0.742,0.773,0.881	0.137
60	18670	ENSMUSG00000115529	9630013A20Rik	chr14	-	84472212	84472242	84470667	84470731	84475888	84476039	18670	10,11,15	0,0,0	28,24,21	2,5,2	130	100	0.00011467	0.0375733	1.0,1.0,1.0	0.915,0.787,0.89	0.136
32	12166	ENSMUSG00000052949	Rnf157	chr11	-	116340337	116340378	116338338	116338830	116345906	116345955	12166	30,59,35	1,0,0	44,57,54	6,11,3	141	100	6.56e-07	0.00167524	0.955,1.0,1.0	0.839,0.786,0.927	0.134
24	11069	ENSMUSG00000029376	Mthfd2l	chr5	+	90932911	90932945	90931116	90931433	90946789	90946974	11069	6,23,10	0,0,1	21,16,14	6,1,2	134	100	0.000152335	0.0427622	1.0,1.0,0.882	0.723,0.923,0.839	0.132
64	18676	ENSMUSG00000115529	9630013A20Rik	chr14	-	84472212	84472704	84470667	84470731	84475888	84476039	18676	46,94,51	0,0,0	110108148	2,5,2	592	100	0.000116142	0.0377885	1.0,1.0,1.0	0.903,0.785,0.926	0.129
25	11073	ENSMUSG00000029376	Mthfd2l	chr5	+	91000493	91000619	90974322	90974415	91020151	91021368	11073	41,66,51	0,0,0	38,32,90	7,1,1	226	100	0.00020685	0.0517957	1.0,1.0,1.0	0.706,0.934,0.976	0.128
70	19802	ENSMUSG00000024743	Syt7	chr19	+	10422784	10423012	10421756	10421888	10435549	10435685	19802	117203131	47,63,38	149138107	81,83,58	328	100	0.000428138	0.0764691	0.431,0.496,0.512	0.359,0.336,0.36	0.128
195	54856	ENSMUSG00000023262	Acy1	chr9	-	106436888	106436953	106436125	106436220	106437628	106437733	54856	33,46,29	0,0,1	37,36,54	2,7,4	165	100	2.28e-05	0.0159468	1.0,1.0,0.946	0.918,0.757,0.891	0.127
205	57487	ENSMUSG00000025786	Zdhhc3	chr9	-	123090976	123091132	123089032	123089156	123098922	123098974	57487	9,11,3	19,17,15	1,0,2	23,25,24	256	100	2.83e-07	0.000902927	0.156,0.202,0.072	0.017,0.0,0.032	0.127
113	32000	ENSMUSG00000000340	Dbt	chr3	+	116520236	116520360	116513069	116513191	116533254	116533436	32000	24,65,54	0,1,0	61,53,57	6,3,3	224	100	4.85e-05	0.0250169	1.0,0.967,1.0	0.819,0.887,0.895	0.122
4	1020	ENSMUSG00000034006	Slc66a2	chr18	+	80272461	80272515	80263419	80263553	80283275	80283492	1020	109178125	73,86,71	133111128	113121109	154	100	0.000343995	0.0689097	0.492,0.573,0.533	0.433,0.373,0.433	0.12
181	50985	ENSMUSG00000039599	Fam149b	chr14	+	20356354	20356497	20352703	20352837	20367845	20368067	50985	47,67,84	1,0,0	48,62,54	2,3,6	243	100	2.89e-05	0.0179138	0.951,1.0,1.0	0.908,0.895,0.787	0.12
63	18674	ENSMUSG00000115529	9630013A20Rik	chr14	-	84472212	84472340	84470667	84470731	84475888	84476039	18674	17,37,19	0,0,0	47,47,59	2,5,2	228	100	0.000229734	0.0545511	1.0,1.0,1.0	0.912,0.805,0.928	0.118
73	20657	ENSMUSG00000032855	Pkd1	chr17	+	24587178	24587292	24586461	24586588	24587399	24587449	20657	207261224	87100110	185179172	111144117	214	100	0.000150171	0.0427622	0.526,0.549,0.488	0.438,0.367,0.407	0.117
122	33468	ENSMUSG00000024985	Tcf7l2	chr19	+	55924529	55924580	55923895	55923944	55931433	55933253	33468	1,6,4	0,0,1	10,5,19	5,0,3	151	100	0.000339013	0.068179	1.0,1.0,0.726	0.57,1.0,0.807	0.116
62	18672	ENSMUSG00000115529	9630013A20Rik	chr14	-	84472212	84472290	84470667	84470731	84475888	84476039	18672	18,28,17	0,0,0	39,37,51	2,5,2	178	100	0.000302533	0.0646974	1.0,1.0,1.0	0.916,0.806,0.935	0.114
160	46647	ENSMUSG00000037876	Jmjd1c	chr10	+	67216982	67217107	67215269	67215375	67218037	67218181	46647	149189137	3,4,6	154129167	19,14,9	225	100	4.03e-05	0.022595	0.957,0.955,0.91	0.783,0.804,0.892	0.114
71	19804	ENSMUSG00000024743	Syt7	chr19	+	10426298	10426667	10417962	10418042	10435549	10435685	19804	359489373	77139108	458399416	172167185	469	100	0.000138576	0.041319	0.499,0.429,0.424	0.362,0.337,0.324	0.11
145	43679	ENSMUSG00000031090	Nadsyn1	chr7	-	143803195	143803302	143799790	143799922	143804013	143804149	43679	29,57,49	0,1,0	79,88,58	4,8,3	207	100	2.98e-05	0.0179138	1.0,0.965,1.0	0.905,0.842,0.903	0.105
118	32952	ENSMUSG00000033705	Stard9	chr2	+	120713746	120713826	120713364	120713567	120714004	120714163	32952	44,55,48	0,0,0	53,47,61	2,6,2	180	100	0.000139127	0.041319	1.0,1.0,1.0	0.936,0.813,0.944	0.102
81	22644	ENSMUSG00000006281	Tep1	chr14	-	50832880	50833031	50831731	50831839	50833453	50833462	22644	0,0,1	10,18,12	6,4,0	7,17,8	251	100	0.000448061	0.0789237	0.0,0.0,0.032	0.255,0.086,0.0	-0.103
106	30256	ENSMUSG00000029802	Abcg2	chr6	+	58650460	58650543	58640581	58640627	58655637	58655856	30256	0,1,0	9,16,13	3,1,10	17,13,20	183	100	5.11e-05	0.0251523	0.0,0.033,0.0	0.088,0.04,0.215	-0.103
166	47825	ENSMUSG00000035681	Kcnc2	chr10	+	112456928	112457032	112456342	112456535	112458489	112458654	47825	0,0,0	2,23,10	19,0,10	32,17,49	204	100	2.83e-06	0.00416438	0.0,0.0,0.0	0.225,0.0,0.091	-0.105
173	49117	ENSMUSG00000097039	Pvt1	chr15	+	62149238	62149352	62107147	62107465	62175466	62175548	49117	1,4,0	15,16,31	8,17,5	25,24,30	214	100	0.000112984	0.0375733	0.03,0.105,0.0	0.13,0.249,0.072	-0.105
174	49270	ENSMUSG00000063849	Ppcdc	chr9	-	57415085	57415254	57412652	57414726	57420162	57420291	49270	114143122	7,11,6	146159125	0,2,4	269	100	5.22e-05	0.0253854	0.858,0.829,0.883	1.0,0.967,0.921	-0.106
26	11284	ENSMUSG00000058589	Anks1b	chr10	+	90914695	90914767	90895098	90895206	90921295	90921424	11284	85,95,92	112150139	166186180	142165173	172	100	0.000136616	0.0410507	0.306,0.269,0.278	0.405,0.396,0.377	-0.108
52	17243	ENSMUSG00000008435	Rdh13	chr7	-	4444977	4445122	4444202	4444321	4445413	4445626	17243	112115105	6,10,10	85138120	3,3,1	245	100	0.000170192	0.0459749	0.884,0.824,0.811	0.92,0.949,0.98	-0.11
167	47967	ENSMUSG00000020212	Mdm1	chr10	+	118142849	118142964	118141831	118141962	118146594	118146971	47967	41,31,47	4,4,2	54,49,44	0,0,2	215	100	0.000310415	0.0646974	0.827,0.783,0.916	1.0,1.0,0.911	-0.128
175	49273	ENSMUSG00000063849	Ppcdc	chr9	-	57415085	57415472	57412667	57414726	57420162	57420291	49273	149181175	7,11,6	200182153	0,2,4	487	100	0.000119939	0.0385834	0.814,0.772,0.857	1.0,0.949,0.887	-0.131
119	32961	ENSMUSG00000026975	Dph7	chr2	+	24963455	24963543	24962399	24962625	24965556	24965654	32961	55,66,69	5,5,10	69,67,69	1,0,2	188	100	3.69e-06	0.0045965	0.854,0.875,0.786	0.973,1.0,0.948	-0.135
5	1918	ENSMUSG00000024236	Svil	chr18	+	5060514	5060610	5059229	5059369	5062161	5062405	1918	0,1,0	9,13,8	3,9,1	11,14,6	196	100	2.06e-05	0.0154031	0.0,0.038,0.0	0.122,0.247,0.078	-0.136
8	3068	ENSMUSG00000041119	Pde9a	chr17	+	31460178	31460249	31459900	31460005	31461570	31461727	3068	93,92,109	19,14,15	166152126	12,6,5	171	100	1.07e-05	0.00987226	0.741,0.794,0.81	0.89,0.937,0.936	-0.139
91	25266	ENSMUSG00000043088	Il17re	chr6	+	113465714	113465890	113464760	113464827	113465979	113466027	25266	33,44,33	1,3,4	42,27,27	1,0,0	276	100	0.000336103	0.0680814	0.923,0.842,0.749	0.938,1.0,1.0	-0.141
56	18022	ENSMUSG00000045659	Plekha7	chr7	-	116156855	116156975	116154632	116154686	116157481	116157568	18022	1,0,0	16,16,19	7,4,7	19,12,14	220	100	5.08e-07	0.00136471	0.028,0.0,0.0	0.143,0.132,0.185	-0.144
176	49433	ENSMUSG00000079038	D130040H23Rik	chr8	+	69291629	69291882	69291261	69291322	69300252	69300379	49433	0,3,0	12,15,9	6,7,8	7,8,22	353	100	1.85e-05	0.0148735	0.0,0.054,0.0	0.195,0.199,0.093	-0.144
130	38647	ENSMUSG00000042790	Rnf214	chr9	-	45904769	45904919	45899745	45900256	45906737	45906861	38647	28,29,33	1,5,2	40,30,41	1,0,0	250	100	0.000177311	0.0465014	0.918,0.699,0.868	0.941,1.0,1.0	-0.152
150	45322	ENSMUSG00000028946	Hes3	chr4	-	152288000	152288131	152287784	152287880	152288317	152288605	45322	81126102	100,98,87	171182187	84,93,83	231	100	6.96e-06	0.0075652	0.26,0.358,0.337	0.468,0.459,0.494	-0.155
97	27936	ENSMUSG00000034755	Pcdh11x	chrX	+	120899554	120899700	120811139	120811163	120905697	120906342	27936	0,0,0	1,2,4	4,4,0	4,6,7	246	100	0.000421934	0.0761598	0.0,0.0,0.0	0.289,0.213,0.0	-0.167
99	28543	ENSMUSG00000086629	2810403D21Rik	chrX	+	108858267	108858372	108836265	108836355	108886344	108886896	28543	0,0,0	5,14,6	3,1,5	16,2,7	205	100	9.66e-05	0.0347676	0.0,0.0,0.0	0.084,0.196,0.258	-0.179
198	55669	ENSMUSG00000020282	Rhbdf1	chr11	-	32210707	32210758	32210398	32210551	32210826	32210902	55669	14,32,17	3,2,4	23,29,21	0,1,0	151	100	5.95e-05	0.0273804	0.756,0.914,0.738	1.0,0.951,1.0	-0.181
88	24767	ENSMUSG00000025558	Dock9	chr14	-	121591310	121591354	121586226	121586342	121594335	121594383	24767	11,13,16	1,5,3	17,19,20	0,1,1	144	100	0.000194889	0.0494784	0.884,0.644,0.787	1.0,0.93,0.933	-0.183
128	36422	ENSMUSG00000025138	Sirt7	chr11	-	120619148	120619290	120618419	120619049	120619682	120619767	36422	28,37,36	39,46,42	46,44,46	26,21,25	242	100	3.51e-05	0.0201436	0.229,0.249,0.262	0.422,0.464,0.432	-0.193
72	20416	ENSMUSG00000064289	Tank	chr2	+	61593996	61594201	61593096	61593208	61626902	61627014	20416	15,26,6	4,3,0	10,7,23	0,0,1	305	100	9.66e-05	0.0347676	0.551,0.74,1.0	1.0,1.0,0.883	-0.197
179	50455	ENSMUSG00000038352	Arl5c	chr11	-	97993424	97993508	97992281	97992433	97994337	97994485	50455	14,17,12	3,1,3	10,17,17	0,0,1	184	100	0.000354943	0.0697353	0.717,0.902,0.685	1.0,1.0,0.902	-0.199
19	7427	ENSMUSG00000020598	Nrcam	chr12	+	44578144	44578180	44576603	44576780	44584834	44584987	7427	26,26,14	5,7,4	38,26,43	2,1,1	136	100	4.48e-05	0.0235287	0.793,0.732,0.72	0.933,0.95,0.969	-0.202
197	55316	ENSMUSG00000049721	Gal3st1	chr11	+	3984940	3985158	3983712	3983840	3996908	3997051	55316	41,105,58	13,38,33	110119109	22,19,18	318	100	0.000143689	0.0421834	0.498,0.465,0.356	0.611,0.663,0.656	-0.204
28	11412	ENSMUSG00000000296	Tpd52l1	chr10	-	31341139	31341178	31332626	31332969	31346610	31346712	11412	0,0,1	7,9,16	2,3,9	5,11,15	139	100	2.45e-06	0.00406033	0.0,0.0,0.043	0.223,0.164,0.302	-0.215
104	29641	ENSMUSG00000059291	Rpl11	chr4	-	136028625	136028705	136028264	136028520	136051170	136051302	29641	1,1,1	2,4,0	4,1,0	0,0,1	180	100	8.09e-05	0.031852	0.217,0.122,1.0	1.0,1.0,0.0	-0.22
79	22119	ENSMUSG00000029095	Ablim2	chr5	+	35831685	35831742	35824024	35824112	35833052	35833130	22119	8,18,17	4,2,1	17,12,15	0,0,0	157	100	0.000221148	0.0537715	0.56,0.851,0.915	1.0,1.0,1.0	-0.225
82	22802	ENSMUSG00000009356	Lpo	chr11	-	87814896	87815221	87814246	87814407	87816411	87816618	22802	26,48,36	2,4,2	42,42,18	0,0,0	425	100	2.09e-05	0.0154031	0.754,0.738,0.809	1.0,1.0,1.0	-0.233
45	15458	ENSMUSG00000006315	Tmem147	chr7	-	30728656	30728716	30728204	30728289	30729343	30729426	15458	2,2,3	3,0,3	6,3,1	0,0,1	160	100	0.000413849	0.0755008	0.294,1.0,0.385	1.0,1.0,0.385	-0.235
177	49946	ENSMUSG00000036872	Abcc12	chr8	-	86553271	86553420	86550527	86550635	86557596	86557744	49946	9,11,18	3,2,1	26,17,4	2,0,0	249	100	0.000370842	0.0712157	0.546,0.688,0.878	0.839,1.0,1.0	-0.242
75	21247	ENSMUSG00000018417	Myo1b	chr1	-	51768649	51768736	51766821	51766908	51769003	51769090	21247	26,26,30	9,15,14	34,39,48	7,3,8	187	100	0.000552866	0.0925951	0.607,0.481,0.534	0.722,0.874,0.762	-0.245
147	44700	ENSMUSG00000020867	Spata20	chr11	-	94483085	94483160	94482778	94482988	94483380	94483485	44700	5,13,8	3,2,3	3,5,3	1,0,0	175	100	0.000218763	0.0537715	0.488,0.788,0.604	0.632,1.0,1.0	-0.251
17	5922	ENSMUSG00000050891	Tatdn1	chr15	-	58916151	58916192	58905740	58905811	58921139	58921182	5922	9,9,5	2,1,4	4,10,6	0,1,0	141	100	5.48e-05	0.0259295	0.761,0.865,0.47	1.0,0.876,1.0	-0.26
157	46346	ENSMUSG00000053714	4732471J01Rik	chr7	+	25383598	25383737	25376822	25376870	25384794	25384882	46346	9,12,6	2,4,0	8,12,3	0,0,0	239	100	0.000260564	0.0588944	0.653,0.557,1.0	1.0,1.0,1.0	-0.263
87	24425	ENSMUSG00000085772	D630024D03Rik	chr11	-	31823331	31823496	31802331	31802448	31824292	31824473	24425	0,0,1	2,2,5	2,3,5	2,8,2	265	100	0.000113649	0.0375733	0.0,0.0,0.07	0.274,0.124,0.485	-0.271
127	36168	ENSMUSG00000058806	Col13a1	chr10	-	61891207	61891264	61887248	61887356	61892955	61892982	36168	0,0,1	1,2,1	1,1,4	1,1,3	157	100	0.000242115	0.0569942	0.0,0.0,0.389	0.389,0.389,0.459	-0.283
65	18877	ENSMUSG00000049680	Urgcp	chr11	-	5723110	5723161	5713416	5718263	5761880	5762371	18877	4,0,1	1,5,1	1,3,0	0,0,1	151	100	0.000481574	0.0833891	0.726,0.0,0.398	1.0,1.0,0.0	-0.292
142	43387	ENSMUSG00000022708	Zbtb20	chr16	+	43146896	43146943	43024937	43024987	43232758	43232820	43387	0,0,1	1,3,0	5,6,5	1,4,2	147	100	0.000230669	0.0545511	0.0,0.0,1.0	0.773,0.505,0.63	-0.303
204	57425	ENSMUSG00000044787	Spata32	chr11	-	103210737	103210792	103209807	103209871	103218341	103218432	57425	4,6,2	4,1,1	3,2,3	1,0,0	155	100	0.000273181	0.0604097	0.392,0.795,0.563	0.659,1.0,1.0	-0.303
61	18671	ENSMUSG00000115529	9630013A20Rik	chr14	-	84472212	84472242	84470667	84470731	84476008	84476039	18671	3,7,7	1,2,3	14,19,20	0,0,0	130	100	8.71e-05	0.0329411	0.698,0.729,0.642	1.0,1.0,1.0	-0.31
191	54659	ENSMUSG00000040812	Agbl2	chr2	+	90783985	90784125	90783560	90783673	90791459	90791645	54659	4,6,10	2,0,11	6,5,15	0,1,0	240	100	4.51e-05	0.0235287	0.455,1.0,0.275	1.0,0.676,1.0	-0.315
193	54665	ENSMUSG00000040812	Agbl2	chr2	+	90788932	90789067	90783560	90783673	90791459	90791645	54665	7,9,2	2,0,11	7,4,8	0,1,0	235	100	9.44e-05	0.0344737	0.598,1.0,0.072	1.0,0.63,1.0	-0.32
20	8314	ENSMUSG00000003992	Ssbp2	chr13	+	91539334	91539396	91461049	91461248	91642301	91642391	8314	2,6,3	1,2,2	6,2,3	0,0,1	162	100	0.000597246	0.0974714	0.552,0.649,0.481	1.0,1.0,0.649	-0.322
102	29378	ENSMUSG00000027634	Ndrg3	chr2	-	156987675	156987798	156950033	156950139	156991998	156992056	29378	5,8,10	2,2,2	4,1,11	0,0,1	223	100	0.000221349	0.0537715	0.529,0.642,0.692	1.0,1.0,0.831	-0.323
35	12456	ENSMUSG00000030223	Ptpro	chr6	+	137420323	137420407	137418208	137418277	137426764	137426800	12456	3,0,1	14,9,7	14,6,13	12,11,6	184	100	5.96e-06	0.00676149	0.104,0.0,0.072	0.388,0.229,0.541	-0.327
89	24772	ENSMUSG00000025558	Dock9	chr14	-	121592393	121592427	121586226	121586342	121594335	121594383	24772	2,6,2	1,5,3	4,5,2	0,1,1	134	100	0.000346146	0.0689796	0.599,0.472,0.332	1.0,0.789,0.599	-0.328
192	54663	ENSMUSG00000040812	Agbl2	chr2	+	90784061	90784125	90783575	90783673	90791459	90791612	54663	3,10,7	2,0,11	6,5,8	0,1,0	164	100	7.29e-05	0.0305102	0.478,1.0,0.28	1.0,0.753,1.0	-0.332
29	11636	ENSMUSG00000031558	Slit2	chr5	+	48191002	48191014	48189428	48189592	48192192	48192331	11636	2,2,1	6,3,2	1,1,5	1,1,0	112	100	0.000244041	0.057184	0.229,0.373,0.309	0.472,0.472,1.0	-0.344
108	30846	ENSMUSG00000109394	A230057D06Rik	chr7	-	61736898	61736996	61710898	61710986	61911362	61911473	30846	1,5,2	5,1,1	4,3,6	0,1,1	198	100	0.000454689	0.0795426	0.092,0.716,0.503	1.0,0.602,0.752	-0.348
199	55692	ENSMUSG00000053519	Kcnip1	chr11	-	33651539	33651572	33645502	33645815	33992748	33993152	55692	1,0,0	4,5,1	4,2,1	3,2,2	133	100	6.83e-05	0.029569	0.158,0.0,0.0	0.501,0.429,0.273	-0.348
148	44839	ENSMUSG00000014767	Tbp	chr17	+	15501311	15501357	15501153	15501202	15502961	15503128	44839	4,3,7	4,3,1	6,4,14	1,0,1	146	100	0.000183899	0.047444	0.407,0.407,0.827	0.804,1.0,0.906	-0.356
155	46064	ENSMUSG00000004285	Atp6v1f	chr6	+	29468966	29469226	29468067	29468167	29470066	29470512	46064	8,8,5	1,0,5	6,8,10	0,0,0	360	100	0.000336514	0.0680814	0.69,1.0,0.217	1.0,1.0,1.0	-0.364
158	46425	ENSMUSG00000019856	Fam184a	chr10	-	53634301	53634395	53633365	53633715	53638176	53638281	46425	0,0,1	3,2,0	2,6,4	2,1,0	194	100	4.08e-05	0.0226397	0.0,0.0,1.0	0.34,0.756,1.0	-0.365
208	58572	ENSMUSG00000044092	C130050O18Rik	chr5	+	139410832	139412347	139406464	139406572	139414272	139415623	58572	7,4,2	3,0,1	3,8,4	0,1,0	1615	100	3.9e-05	0.0221073	0.126,1.0,0.11	1.0,0.331,1.0	-0.365
66	19131	ENSMUSG00000001418	Glmp	chr3	+	88325930	88326015	88325071	88325201	88326114	88326312	19131	1,0,1	1,2,0	3,6,4	0,1,1	185	100	0.000277271	0.0610497	0.351,0.0,1.0	1.0,0.764,0.684	-0.366
67	19589	ENSMUSG00000033768	Nrxn2	chr19	+	6450530	6450599	6448254	6448284	6472257	6472419	19589	4,5,2	2,3,1	5,5,6	0,1,0	169	100	2.92e-05	0.0179138	0.542,0.497,0.542	1.0,0.747,1.0	-0.389
36	12928	ENSMUSG00000075225	Ccdc162	chr10	-	41546882	41547003	41541773	41541901	41550721	41550931	12928	0,4,2	2,4,0	3,6,7	0,1,1	221	100	0.000179813	0.0468632	0.0,0.312,1.0	1.0,0.731,0.76	-0.393
120	33389	ENSMUSG00000032443	Zcwpw2	chr9	-	117929083	117929181	117911879	117912038	117964463	117964578	33389	3,9,2	2,3,1	3,6,3	0,1,0	198	100	8.34e-05	0.0322744	0.431,0.602,0.503	1.0,0.752,1.0	-0.405
156	46341	ENSMUSG00000053714	4732471J01Rik	chr7	+	25377982	25378105	25376822	25376870	25384794	25384882	46341	4,4,1	2,4,0	7,11,2	0,0,0	223	100	2.79e-05	0.0179138	0.473,0.31,1.0	1.0,1.0,1.0	-0.406
125	34170	ENSMUSG00000028859	Csf3r	chr4	+	126026080	126026179	126024549	126024795	126027316	126027400	34170	3,3,4	2,3,0	1,1,5	0,0,0	199	100	0.000521492	0.0887962	0.43,0.334,1.0	1.0,1.0,1.0	-0.412
105	29646	ENSMUSG00000030209	Grin2b	chr6	-	135740921	135741082	135738958	135739146	135772192	135772422	29646	2,9,4	4,5,1	8,4,2	0,0,1	261	100	1.66e-05	0.0136749	0.161,0.408,0.605	1.0,1.0,0.434	-0.42
168	48326	ENSMUSG00000045100	Slc25a26	chr6	+	94513804	94514041	94510751	94510861	94576333	94576378	48326	8,8,15	4,2,4	9,13,12	1,0,0	337	100	2.55e-06	0.00406033	0.372,0.543,0.527	0.728,1.0,1.0	-0.429
96	27291	ENSMUSG00000039137	Whrn	chr4	-	63429085	63429417	63418087	63418622	63431849	63432059	27291	14,9,6	1,2,2	17,9,12	0,0,0	432	100	0.000293847	0.0641465	0.764,0.51,0.41	1.0,1.0,1.0	-0.439
41	14970	ENSMUSG00000027684	Mecom	chr3	-	29972679	29972706	29966652	29966819	29977258	29977346	14970	0,0,1	2,3,6	7,1,1	2,2,1	127	100	6.3e-06	0.00699097	0.0,0.0,0.116	0.734,0.282,0.441	-0.447
47	16319	ENSMUSG00000032355	Mlip	chr9	-	77216976	77217048	77181351	77181396	77239391	77239784	16319	0,0,0	4,1,1	6,3,1	1,2,4	172	100	2.14e-06	0.00403248	0.0,0.0,0.0	0.777,0.466,0.127	-0.457
46	15921	ENSMUSG00000017664	Slc35c2	chr2	-	165281307	165281380	165278240	165278416	165282782	165282862	15921	3,4,3	2,1,2	2,4,2	0,0,0	173	100	0.000306116	0.0646974	0.464,0.698,0.464	1.0,1.0,1.0	-0.458
107	30841	ENSMUSG00000109394	A230057D06Rik	chr7	-	61735245	61735447	61704518	61706852	61736898	61736996	30841	0,1,3	2,0,3	1,5,3	0,1,0	302	100	1.21e-06	0.00253281	0.0,1.0,0.249	1.0,0.623,1.0	-0.458
133	40451	ENSMUSG00000021414	Fam217a	chr13	-	34915653	34915750	34914440	34914656	34916750	34916918	40451	3,2,6	1,3,1	2,6,5	0,0,0	197	100	0.000297139	0.0645892	0.604,0.253,0.753	1.0,1.0,1.0	-0.463
77	21879	ENSMUSG00000050545	Fam228b	chr12	-	4761858	4761987	4745609	4745756	4762326	4762407	21879	1,9,8	1,4,1	1,4,2	0,0,0	229	100	5.11e-05	0.0251523	0.304,0.496,0.777	1.0,1.0,1.0	-0.474
98	28280	ENSMUSG00000028553	Angptl3	chr4	+	99034444	99034558	99033202	99033367	99034828	99034924	28280	16,3,13	5,4,6	18,14,8	2,0,0	214	100	3.38e-06	0.0044858	0.599,0.26,0.503	0.808,1.0,1.0	-0.482
44	15205	ENSMUSG00000029660	Tex26	chr5	+	149447759	149447767	149445769	149445854	149453293	149453459	15205	0,1,0	1,1,1	3,1,0	0,0,2	108	100	0.000379287	0.0717751	0.0,0.481,0.0	1.0,1.0,0.0	-0.506
172	49078	ENSMUSG00000031639	Tlr3	chr8	-	45410119	45410299	45408665	45408735	45410452	45410558	49078	6,1,5	0,3,3	8,10,7	0,0,0	280	100	9.41e-06	0.00923939	1.0,0.106,0.373	1.0,1.0,1.0	-0.507
115	32217	ENSMUSG00000031355	Arhgap6	chrX	+	169298420	169298469	169281960	169282058	169300062	169300337	32217	0,0,0	3,2,2	2,2,6	1,2,3	149	100	1.91e-08	0.000126767	0.0,0.0,0.0	0.573,0.402,0.573	-0.516
139	42486	ENSMUSG00000059456	Ptk2b	chr14	-	66163024	66163150	66158530	66158677	66165263	66165329	42486	1,6,12	2,5,1	28,9,38	1,0,0	226	100	1.24e-06	0.00253281	0.181,0.347,0.842	0.925,1.0,1.0	-0.518
3	778	ENSMUSG00000056917	Sipa1	chr19	-	5662587	5662841	5660313	5661111	5663603	5663620	778	3,2,5	3,4,3	8,4,5	1,1,0	354	100	5.37e-05	0.0258708	0.22,0.124,0.32	0.693,0.531,1.0	-0.52
40	14946	ENSMUSG00000029053	Prkcz	chr4	-	155330232	155330396	155300929	155301015	155330589	155330665	14946	5,0,3	3,2,0	1,7,2	0,0,0	264	100	6.63e-05	0.0290751	0.387,0.0,1.0	1.0,1.0,1.0	-0.538
43	15104	ENSMUSG00000037536	Fbxo34	chr14	+	47504985	47505132	47500793	47500870	47529174	47529305	15104	3,2,1	6,5,9	4,6,4	1,0,3	247	100	0.000374011	0.0715551	0.168,0.139,0.043	0.618,1.0,0.351	-0.54
78	22092	ENSMUSG00000075302	Erich2	chr2	+	70523043	70523092	70522479	70522507	70523330	70523367	22092	1,5,5	5,3,6	3,8,16	0,1,3	149	100	0.000130152	0.0402933	0.118,0.528,0.359	1.0,0.843,0.782	-0.54
51	16964	ENSMUSG00000028107	Tars2	chr3	-	95748041	95748140	95746032	95746170	95750338	95750417	16964	3,4,3	2,2,2	6,3,5	0,0,0	199	100	1.22e-06	0.00253281	0.43,0.501,0.43	1.0,1.0,1.0	-0.546
68	19597	ENSMUSG00000033768	Nrxn2	chr19	+	6463823	6463868	6448254	6448284	6472257	6472419	19597	1,4,0	2,3,1	1,1,4	0,1,0	145	100	2.07e-05	0.0154031	0.256,0.479,0.0	1.0,0.408,1.0	-0.558
42	15014	ENSMUSG00000035696	Rnf38	chr4	-	44159004	44159054	44152359	44152553	44168242	44168252	15014	2,2,0	0,3,2	4,3,1	0,0,0	150	100	0.000109275	0.0369669	1.0,0.308,0.0	1.0,1.0,1.0	-0.564
123	33476	ENSMUSG00000024985	Tcf7l2	chr19	+	55927729	55927754	55925976	55926049	55931433	55933229	33476	0,0,0	2,3,1	35,0,26	2,2,6	125	100	8.62e-08	0.000367125	0.0,0.0,0.0	0.933,0.0,0.776	-0.57
184	51501	ENSMUSG00000039997	Ifi203	chr1	-	173933782	173933926	173926805	173927222	173935009	173935177	51501	2,0,0	6,3,2	2,3,3	1,0,2	244	100	0.000104472	0.0365524	0.12,0.0,0.0	0.45,1.0,0.381	-0.57
185	52390	ENSMUSG00000042350	Arel1	chr12	-	84952190	84952416	84951081	84951381	84965888	84966030	52390	0,4,3	3,2,2	5,6,5	0,2,0	326	100	6.34e-05	0.0286456	0.0,0.38,0.315	1.0,0.479,1.0	-0.595
117	32483	ENSMUSG00000045036	Tmem232	chr17	-	65430778	65431031	65402827	65403006	65436262	65436386	32483	2,4,0	3,0,1	8,15,9	0,0,0	353	100	0.000222109	0.0537715	0.159,1.0,0.0	1.0,1.0,1.0	-0.614
39	14935	ENSMUSG00000029053	Prkcz	chr4	-	155268183	155268263	155262701	155262817	155271198	155271286	14935	0,1,1	3,1,4	6,1,3	1,0,1	180	100	1.02e-07	0.00040267	0.0,0.357,0.122	0.769,1.0,0.625	-0.638
171	48749	ENSMUSG00000031554	Adam5	chr8	-	24744114	24744277	24742097	24742151	24746656	24746771	48749	0,0,5	1,2,0	4,2,2	0,0,0	263	100	0.000122186	0.0388292	0.0,0.0,1.0	1.0,1.0,1.0	-0.667
135	40657	ENSMUSG00000097601	Gm26660	chr14	-	25321566	25322128	25318689	25318742	25378458	25379609	40657	0,2,0	1,3,4	3,8,3	0,0,1	662	100	2.27e-08	0.000128902	0.0,0.091,0.0	1.0,1.0,0.312	-0.74
13	4159	ENSMUSG00000022906	Parp9	chr16	+	35945768	35945952	35943368	35943510	35947500	35947686	4159	0,0,0	3,2,3	2,1,2	0,1,0	284	100	2.21e-06	0.00403248	0.0,0.0,0.0	1.0,0.26,1.0	-0.753

## Sheet: 114815-82Q-9
	ID	GeneID	geneSymbol	chr	strand	exonStart_0base	exonEnd	upstreamES	upstreamEE	downstreamES	downstreamEE	ID.1	IJC_SAMPLE_1	SJC_SAMPLE_1	IJC_SAMPLE_2	SJC_SAMPLE_2	IncFormLen	SkipFormLen	PValue	FDR	82Q	WT	IncLevelDifference
104	36584	ENSMUSG00000028042	Zbtb7b	chr3	-	89385661	89385862	89380343	89381515	89387062	89387671	36584	3,2,2,2,4	0,0,0,0,1	0,2,4,0,2	2,1,1,1,1	326	125	5.34724e-06	0.00254692	1.0,1.0,1.0,1.0,0.605	0.0,0.434,0.605,0.0,0.434	0.626
106	37646	ENSMUSG00000026357	Rgs18	chr1	-	144773520	144773582	144755922	144756089	144774566	144774668	37646	1,5,5,1,6	0,0,3,0,0	4,2,1,0,0	1,1,2,1,2	187	125	2.76622e-06	0.00147771	1.0,1.0,0.527,1.0,1.0	0.728,0.572,0.251,0.0,0.0	0.595
114	43199	ENSMUSG00000058046	4933430I17Rik	chr4	+	62525781	62525878	62525368	62525396	62532251	62532404	43199	1,2,5,2,2	0,0,0,2,0	1,0,1,1,0	1,1,3,0,1	222	125	2.04397e-08	2.18693e-05	1.0,1.0,1.0,0.36,1.0	0.36,0.0,0.158,1.0,0.0	0.568
112	42313	ENSMUSG00000111883	Gm31182	chr10	+	114882460	114882778	114882087	114882260	114883799	114885131	42313	6,1,4,3,1	0,0,0,0,0	1,8,2,3,0	0,1,1,3,2	443	125	7.95713e-07	0.000518343	1.0,1.0,1.0,1.0,1.0	1.0,0.693,0.361,0.22,0.0	0.545
43	17586	ENSMUSG00000049606	Zfp644	chr5	-	106681903	106682013	106666784	106666845	106690670	106690877	17586	3,2,3,2,2	1,0,1,10,2	0,0,0,0,0	1,2,3,1,3	235	125	2.84094e-07	0.00021916	0.615,1.0,0.615,0.096,0.347	0.0,0.0,0.0,0.0,0.0	0.535
145	52236	ENSMUSG00000027427	Polr3f	chr2	+	144534298	144534376	144532359	144532421	144535940	144536084	52236	3,1,5,6,4	0,0,0,0,0	1,2,1,3,1	3,1,0,2,1	203	125	5.40535e-05	0.0151065	1.0,1.0,1.0,1.0,1.0	0.17,0.552,1.0,0.48,0.381	0.483
73	26160	ENSMUSG00000028013	Ppa2	chr3	+	133339262	133339349	133310109	133310281	133367822	133367929	26160	8,3,5,14,5	2,1,0,3,0	4,8,5,2,1	4,5,4,3,3	212	125	4.54312e-05	0.0134163	0.702,0.639,1.0,0.733,1.0	0.371,0.485,0.424,0.282,0.164	0.47
152	54814	ENSMUSG00000074736	Syndig1	chr2	+	149841002	149841061	149830900	149831077	149930904	149931042	54814	1,2,2,1,4	0,3,0,0,0	4,1,1,2,2	3,2,3,12,0	184	125	2.71477e-06	0.00147552	1.0,0.312,1.0,1.0,1.0	0.475,0.254,0.185,0.102,1.0	0.459
99	34446	ENSMUSG00000093979	Gm2237	chr14	-	19570320	19570455	19569425	19569588	19585057	19585135	34446	18,16,16,3,17	1,0,8,2,2	3,8,8,7,2	10,8,5,11,2	260	125	1.07601e-05	0.0044338	0.896,1.0,0.49,0.419,0.803	0.126,0.325,0.435,0.234,0.325	0.433
278	94114	ENSMUSG00000030166	Rad52	chr6	+	119914169	119914237	119911047	119911141	119915966	119916042	94114	1,2,5,1,0	1,1,0,1,3	0,0,2,0,0	3,3,5,1,3	193	125	0.000285799	0.0494527	0.393,0.564,1.0,0.393,0.0	0.0,0.0,0.206,0.0,0.0	0.429
178	67651	ENSMUSG00000057766	Ankrd29	chr18	-	12275709	12275804	12268449	12268548	12282302	12282345	67651	6,7,5,7,3	0,1,0,5,0	6,3,3,4,4	5,4,8,2,1	220	125	0.000169411	0.0340331	1.0,0.799,1.0,0.443,1.0	0.405,0.299,0.176,0.532,0.694	0.427
57	21291	ENSMUSG00000012126	Ubxn11	chr4	+	134112514	134112609	134109559	134109645	134116030	134116126	21291	1,7,0,6,6	0,1,1,0,0	5,3,1,1,1	3,1,3,7,1	220	125	1.1738e-07	0.000105041	1.0,0.799,0.0,1.0,1.0	0.486,0.63,0.159,0.075,0.362	0.417
264	88494	ENSMUSG00000032567	Aste1	chr9	+	105402717	105402776	105397813	105397858	105403395	105403591	88494	3,12,9,10,3	0,0,1,0,0	7,5,9,3,1	1,5,3,2,1	184	125	2.93994e-09	3.83027e-06	1.0,1.0,0.859,1.0,1.0	0.826,0.405,0.671,0.505,0.405	0.409
121	43773	ENSMUSG00000074579	Lekr1	chr3	+	65739681	65739867	65683891	65684106	65783821	65784025	43773	10,5,8,7,6	0,0,1,0,2	2,2,1,2,4	2,1,1,2,0	311	125	0.000447828	0.0687599	1.0,1.0,0.763,1.0,0.547	0.287,0.446,0.287,0.287,1.0	0.401
125	44499	ENSMUSG00000035104	Eva1a	chr6	+	82044314	82044508	82041687	82041901	82091793	82093099	44499	6,4,4,3,2	0,2,0,0,2	1,0,5,0,2	1,1,0,3,1	319	125	7.59352e-05	0.0192209	1.0,0.439,1.0,1.0,0.282	0.282,0.0,1.0,0.0,0.439	0.4
108	40922	ENSMUSG00000071342	Lsmem1	chr12	-	40180645	40180774	40176385	40177228	40199206	40199315	40922	19,18,27,20,26	7,4,5,0,3	27,15,25,11,10	19,12,13,27,8	254	125	1.64334e-06	0.000951558	0.572,0.689,0.727,1.0,0.81	0.412,0.381,0.486,0.167,0.381	0.394
34	14684	ENSMUSG00000006179	Prss16	chr13	-	22005090	22005232	22002925	22003071	22005981	22006272	14684	6,17,5,9,6	0,1,0,1,0	9,5,12,6,1	2,1,4,3,1	267	125	1.7319e-08	1.91793e-05	1.0,0.888,1.0,0.808,1.0	0.678,0.701,0.584,0.484,0.319	0.386
257	86063	ENSMUSG00000063652	Slc22a21	chr11	-	53969499	53969603	53960282	53960437	53979464	53979870	86063	9,11,13,8,7	0,1,0,0,1	5,5,2,7,2	6,0,3,2,1	229	125	3.46407e-08	3.40992e-05	1.0,0.857,1.0,1.0,0.793	0.313,1.0,0.267,0.656,0.522	0.378
37	15982	ENSMUSG00000107667	C530044C16Rik	chr6	+	50798766	50798988	50776323	50776403	50814143	50814894	15982	16,16,35,27,18	1,2,0,0,0	8,16,10,7,2	3,1,3,2,2	347	125	4.41278e-08	4.20367e-05	0.852,0.742,1.0,1.0,1.0	0.49,0.852,0.546,0.558,0.265	0.377
55	19962	ENSMUSG00000027716	Trpc3	chr3	-	36634374	36634458	36624344	36624420	36638411	36638621	19962	384514606489475	158200249154121	483378571397246	903581875721435	209	125	0	0	0.592,0.606,0.593,0.655,0.701	0.242,0.28,0.281,0.248,0.253	0.369
109	40923	ENSMUSG00000071342	Lsmem1	chr12	-	40185288	40185420	40175492	40177228	40199206	40199315	40923	28,41,52,45,38	7,4,5,0,3	29,17,29,35,25	19,12,13,27,8	257	125	1.69876e-09	2.31536e-06	0.661,0.833,0.835,1.0,0.86	0.426,0.408,0.52,0.387,0.603	0.369
168	63638	ENSMUSG00000051586	Mical3	chr6	-	121012466	121012574	121008994	121009181	121014827	121014884	63638	4,2,8,5,3	2,1,0,2,0	0,3,4,2,0	3,2,0,2,2	233	125	0.000775844	0.0995488	0.518,0.518,1.0,0.573,1.0	0.0,0.446,1.0,0.349,0.0	0.363
153	54895	ENSMUSG00000032966	Fkbp1a	chr2	+	151544012	151544140	151542817	151542865	151559457	151559616	54895	13,9,19,11,7	1,2,2,6,2	9,10,12,5,4	6,11,8,5,8	253	125	0.000143589	0.0299592	0.865,0.69,0.824,0.475,0.634	0.426,0.31,0.426,0.331,0.198	0.359
143	51238	ENSMUSG00000021959	Lats2	chr14	-	57722699	57722846	57722188	57722551	57733877	57734300	51238	10,4,7,6,5	0,1,0,1,0	5,2,3,1,1	1,0,1,2,3	272	125	4.43972e-05	0.0132569	1.0,0.648,1.0,0.734,1.0	0.697,1.0,0.58,0.187,0.133	0.357
16	6984	ENSMUSG00000097290	1300002E11Rik	chr16	+	21806970	21807119	21802954	21803097	21808677	21809040	6984	9,16,13,19,11	0,0,2,2,0	3,5,7,5,2	1,1,2,3,1	274	125	0.000165371	0.033373	1.0,1.0,0.748,0.813,1.0	0.578,0.695,0.615,0.432,0.477	0.353
36	14839	ENSMUSG00000052142	Rasal3	chr17	-	32402435	32402507	32399289	32399429	32403055	32403399	14839	5,1,9,2,4	2,1,2,5,7	1,2,0,0,0	2,5,3,1,4	197	125	1.06344e-06	0.000654256	0.613,0.388,0.741,0.202,0.266	0.241,0.202,0.0,0.0,0.0	0.353
235	81871	ENSMUSG00000001482	Def8	chr8	+	123446122	123446184	123443007	123443051	123447316	123447363	81871	2,5,2,1,2	1,3,0,1,0	2,1,0,1,0	2,0,4,1,1	187	125	1.70969e-05	0.00625895	0.572,0.527,1.0,0.401,1.0	0.401,1.0,0.0,0.401,0.0	0.34
29	14018	ENSMUSG00000071181	3830408C21Rik	chr13	+	107028804	107028982	107026398	107026455	107032775	107032949	14018	7,9,14,10,13	4,3,2,3,5	4,5,8,8,2	6,7,6,10,11	303	125	5.0933e-05	0.0144625	0.419,0.553,0.743,0.579,0.518	0.216,0.228,0.355,0.248,0.07	0.339
136	49265	ENSMUSG00000104301	Wdr49	chr3	-	75396867	75397101	75381914	75382079	75429288	75429437	49265	30,13,9,15,11	1,0,1,1,0	12,3,10,11,6	4,4,3,3,0	359	125	3.12965e-07	0.00023497	0.913,1.0,0.758,0.839,1.0	0.511,0.207,0.537,0.561,1.0	0.339
158	56079	ENSMUSG00000063600	Egfem1	chr3	+	29513887	29514010	29153496	29153601	29582906	29582912	56079	4,3,0,5,4	0,0,1,0,0	6,2,3,1,0	4,0,1,1,3	248	125	5.8826e-06	0.00275745	1.0,1.0,0.0,1.0,1.0	0.431,1.0,0.602,0.335,0.0	0.326
207	74292	ENSMUSG00000029847	Slc23a4	chr6	-	34977025	34977183	34959454	34959614	34978908	34979054	74292	4,1,9,2,5	3,0,0,1,0	12,0,3,0,3	1,2,2,4,0	283	125	0.000359032	0.0584701	0.371,1.0,1.0,0.469,1.0	0.841,0.0,0.399,0.0,1.0	0.32
182	69167	ENSMUSG00000108778	Gm20083	chr7	+	73187070	73187186	73185743	73185971	73188607	73189014	69167	15,21,22,14,13	1,2,0,0,3	11,13,14,18,19	12,5,6,2,6	241	125	8.19226e-06	0.00355773	0.886,0.845,1.0,1.0,0.692	0.322,0.574,0.548,0.824,0.622	0.307
60	22022	ENSMUSG00000032897	Nfyc	chr4	-	120781471	120781543	120773671	120773767	120825529	120825696	22022	8,7,8,12,6	0,0,0,0,0	9,7,6,6,3	2,2,2,1,1	197	125	0.000466959	0.0709464	1.0,1.0,1.0,1.0,1.0	0.741,0.69,0.656,0.792,0.656	0.293
59	21443	ENSMUSG00000032066	Bco2	chr9	-	50545346	50545462	50544456	50544559	50545864	50546076	21443	13,6,6,5,5	0,2,1,0,0	5,3,6,9,2	2,4,1,1,1	241	125	7.11608e-05	0.0182735	1.0,0.609,0.757,1.0,1.0	0.565,0.28,0.757,0.824,0.509	0.286
92	32528	ENSMUSG00000086804	Gm43154	chr6	+	31735745	31735810	31735348	31735646	31742952	31743094	32528	8,7,26,17,5	0,0,0,0,0	6,15,9,4,3	0,1,4,3,1	190	125	0.000143721	0.0299592	1.0,1.0,1.0,1.0,1.0	1.0,0.908,0.597,0.467,0.664	0.273
120	43769	ENSMUSG00000074579	Lekr1	chr3	+	65739681	65739867	65669089	65669178	65781370	65781448	43769	7,3,6,7,4	0,1,1,1,0	4,4,1,4,4	2,0,3,1,2	311	125	3.55835e-06	0.00184376	1.0,0.547,0.707,0.738,1.0	0.446,1.0,0.118,0.617,0.446	0.273
8	3441	ENSMUSG00000024150	Mcfd2	chr17	-	87264140	87264365	87257146	87257306	87265834	87265863	3441	42,67,62,43,41	1,0,1,0,0	49,52,58,51,9	1,11,4,5,6	350	125	1.79419e-09	2.37243e-06	0.938,1.0,0.957,1.0,1.0	0.946,0.628,0.838,0.785,0.349	0.27
100	34449	ENSMUSG00000093979	Gm2237	chr14	-	19580206	19580357	19569425	19569588	19585057	19585135	34449	26,28,41,45,20	1,0,8,2,2	22,31,25,16,15	10,8,5,11,2	276	125	0.000106975	0.0245524	0.922,1.0,0.699,0.911,0.819	0.499,0.637,0.694,0.397,0.773	0.27
94	32707	ENSMUSG00000026113	Inpp4a	chr1	+	37383338	37383371	37379921	37380060	37387697	37387870	32707	486532510605403	167198191178134	536461482562225	523486539508252	158	125	0	0	0.697,0.68,0.679,0.729,0.704	0.448,0.429,0.414,0.467,0.414	0.263
30	14019	ENSMUSG00000071181	3830408C21Rik	chr13	+	107031723	107031984	107026398	107026455	107032775	107032949	14019	27,20,61,39,39	4,3,2,3,5	41,18,35,22,13	6,7,6,10,11	386	125	0.000429309	0.0671419	0.686,0.683,0.908,0.808,0.716	0.689,0.454,0.654,0.416,0.277	0.262
186	70524	ENSMUSG00000021338	Carmil1	chr13	-	24020046	24020071	24013060	24013460	24024322	24024535	70524	8,6,13,3,5	0,2,1,0,0	11,6,11,1,7	1,2,4,4,1	150	125	2.00113e-05	0.00719408	1.0,0.714,0.915,1.0,1.0	0.902,0.714,0.696,0.172,0.854	0.258
103	35843	ENSMUSG00000026565	Pou2f1	chr1	-	165945901	165946002	165931661	165931727	165952780	165952856	35843	11,16,10,14,10	0,3,0,0,0	9,6,2,24,5	1,1,4,5,0	226	125	4.02058e-05	0.012411	1.0,0.747,1.0,1.0,1.0	0.833,0.768,0.217,0.726,1.0	0.241
49	18075	ENSMUSG00000058589	Anks1b	chr10	+	90941425	90941512	90923530	90923602	90966224	90966392	18075	5,2,5,2,2	2,7,5,4,3	2,1,2,1,0	9,8,6,7,3	212	125	0.000681764	0.0919323	0.596,0.144,0.371,0.228,0.282	0.116,0.069,0.164,0.078,0.0	0.239
213	75125	ENSMUSG00000036923	Stox1	chr10	-	62724262	62724432	62667820	62667973	62725767	62725801	75125	4,6,15,2,3	4,3,5,4,12	3,0,1,1,0	4,6,7,4,3	295	125	1.95822e-05	0.00711002	0.298,0.459,0.56,0.175,0.096	0.241,0.0,0.057,0.096,0.0	0.239
139	50346	ENSMUSG00000041670	Rims1	chr1	-	22412210	22412294	22404443	22404515	22427461	22427587	50346	8,10,7,6,6	0,2,1,0,1	5,7,7,8,1	0,3,3,3,1	209	125	5.47044e-05	0.0151926	1.0,0.749,0.807,1.0,0.782	1.0,0.583,0.583,0.615,0.374	0.237
191	71290	ENSMUSG00000068758	Il3ra	chr14	+	14347913	14348068	14346591	14347188	14348820	14348944	71290	18,17,17,7,8	1,0,3,0,0	2,6,9,10,7	0,3,4,2,1	280	125	1.26019e-05	0.0049841	0.889,1.0,0.717,1.0,1.0	1.0,0.472,0.501,0.691,0.758	0.237
138	49891	ENSMUSG00000109394	A230057D06Rik	chr7	-	61714645	61714744	61705847	61706852	61813261	61813371	49891	25,36,48,51,36	7,10,13,7,11	34,28,12,28,10	11,17,12,16,12	224	125	0.000488297	0.0728278	0.666,0.668,0.673,0.803,0.646	0.633,0.479,0.358,0.494,0.317	0.235
241	82681	ENSMUSG00000063142	Kcnma1	chr14	-	23336039	23336120	23330839	23330970	23336944	23337058	82681	273311337291238	159174228204138	246232268254145	471391477419233	206	125	0	0	0.51,0.52,0.473,0.464,0.511	0.241,0.265,0.254,0.269,0.274	0.235
259	87675	ENSMUSG00000033577	Myo6	chr9	+	80293944	80293974	80292356	80292517	80296642	80296681	87675	23,26,27,17,24	11,14,8,7,13	17,14,21,13,5	16,13,24,14,10	155	125	0.000337725	0.055677	0.628,0.6,0.731,0.662,0.598	0.461,0.465,0.414,0.428,0.287	0.233
173	65766	ENSMUSG00000032479	Map4	chr9	+	110027678	110027792	109999771	109999840	110063016	110063123	65766	9,2,2,1,1	0,1,0,0,2	5,1,2,3,2	1,1,0,3,5	239	125	0.000126981	0.0278455	1.0,0.511,1.0,1.0,0.207	0.723,0.343,1.0,0.343,0.173	0.227
184	69830	ENSMUSG00000048078	Tenm4	chr7	+	96702641	96702740	96694769	96695025	96703925	96704161	69830	11,20,17,15,20	11,23,17,11,19	4,7,3,4,6	19,18,21,24,9	224	125	5.29846e-07	0.000366513	0.358,0.327,0.358,0.432,0.37	0.105,0.178,0.074,0.085,0.271	0.226
256	86051	ENSMUSG00000038119	Cdon	chr9	+	35430737	35430860	35421553	35421602	35452044	35452177	86051	21,42,37,45,21	1,0,0,2,0	13,13,17,15,10	4,6,0,6,0	248	125	4.99622e-07	0.000354987	0.914,1.0,1.0,0.919,1.0	0.621,0.522,1.0,0.558,1.0	0.226
7	2942	ENSMUSG00000061802	Armc4	chr18	-	7265000	7265148	7223529	7223676	7273158	7273275	2942	4,7,4,3,3	0,1,0,1,0	5,4,4,4,3	0,3,4,0,1	273	125	0.000436457	0.0678368	1.0,0.762,1.0,0.579,1.0	1.0,0.379,0.314,1.0,0.579	0.214
208	74293	ENSMUSG00000087177	E130307A14Rik	chr10	-	39622902	39623091	39621411	39622727	39640275	39640511	74293	27,34,54,49,28	3,5,2,1,3	29,25,36,18,22	9,8,6,8,2	314	125	0.000426336	0.0668503	0.782,0.73,0.915,0.951,0.788	0.562,0.554,0.705,0.472,0.814	0.212
80	30045	ENSMUSG00000039103	Nexn	chr3	-	152249659	152249701	152248179	152248368	152252807	152252956	30045	29,34,36,23,11	38,34,50,43,39	11,19,14,17,3	90,70,98,68,49	167	125	1.179e-09	1.63204e-06	0.364,0.428,0.35,0.286,0.174	0.084,0.169,0.097,0.158,0.044	0.21
251	84258	ENSMUSG00000035506	Slc12a8	chr16	+	33590251	33590365	33550882	33551114	33606165	33606253	84258	3,16,3,14,4	0,1,0,0,1	9,4,5,5,3	4,2,3,0,0	239	125	7.89771e-05	0.019765	1.0,0.893,1.0,1.0,0.677	0.541,0.511,0.466,1.0,1.0	0.21
56	20799	ENSMUSG00000075225	Ccdc162	chr10	-	41627145	41627301	41624581	41624675	41629949	41630152	20799	14,18,4,6,16	0,0,1,1,0	8,9,4,8,3	1,4,2,0,1	281	125	0.000230837	0.0427817	1.0,1.0,0.64,0.727,1.0	0.781,0.5,0.471,1.0,0.572	0.209
175	66360	ENSMUSG00000097145	9230114K14Rik	chr5	+	52192917	52192978	52190671	52190937	52196892	52197023	66360	5,11,9,7,3	2,0,1,0,1	9,3,5,7,4	2,3,1,3,2	186	125	0.000335171	0.0553988	0.627,1.0,0.858,1.0,0.668	0.752,0.402,0.771,0.611,0.573	0.209
77	28256	ENSMUSG00000029088	Kcnip4	chr5	-	48509658	48509760	48482530	48482655	48889365	48889557	28256	285221368293250	171172207137117	168276157344131	375295395298142	227	125	7.37254e-10	1.10704e-06	0.479,0.414,0.495,0.541,0.541	0.198,0.34,0.18,0.389,0.337	0.205
225	79401	ENSMUSG00000031561	Tenm3	chr8	-	48313237	48313264	48310622	48310769	48335588	48335774	79401	20,12,30,8,26	3,2,0,0,2	17,10,11,12,4	3,6,9,5,0	152	125	6.37195e-05	0.0168511	0.846,0.831,1.0,1.0,0.914	0.823,0.578,0.501,0.664,1.0	0.205
118	43630	ENSMUSG00000027630	Tbl1xr1	chr3	+	22140434	22140538	22077283	22077427	22148941	22149008	43630	2,1,4,3,4	2,4,7,10,2	1,3,0,0,0	7,4,2,3,2	229	125	0.000250194	0.0446883	0.353,0.12,0.238,0.141,0.522	0.072,0.29,0.0,0.0,0.0	0.202
63	23805	ENSMUSG00000038729	Pakap	chr4	+	57886288	57886327	57883023	57883202	57892868	57896982	23805	78,80,98,92,65	60,80,108,94,59	56,54,96,55,48	182,163,147,167,88	164	125	8.69249e-12	1.67412e-08	0.498,0.433,0.409,0.427,0.456	0.19,0.202,0.332,0.201,0.294	0.201
141	50409	ENSMUSG00000026240	Cops7b	chr1	+	86587015	86587235	86582903	86583096	86592290	86592366	50409	16,13,12,10,17	1,0,0,1,2	16,19,12,14,9	5,2,4,4,0	345	125	6.96539e-05	0.0179385	0.853,1.0,1.0,0.784,0.755	0.537,0.775,0.521,0.559,1.0	0.2
181	68930	ENSMUSG00000085885	Gm11906	chr4	+	25251261	25251388	25031431	25031694	25267824	25267935	68930	5,5,17,10,5	0,0,0,0,0	30,14,12,15,16	1,1,4,1,3	252	125	5.75971e-05	0.0157	1.0,1.0,1.0,1.0,1.0	0.937,0.874,0.598,0.882,0.726	0.197
2	296	ENSMUSG00000025221	Kcnip2	chr19	-	45796278	45797186	45795579	45795704	45815730	45816022	296	20,32,34,30,36	2,0,1,0,0	25,18,34,23,16	3,1,1,0,3	1033	125	0.000360248	0.0585605	0.548,1.0,0.804,1.0,1.0	0.502,0.685,0.804,1.0,0.392	0.194
81	31615	ENSMUSG00000001864	Aif1l	chr2	+	31965070	31965112	31950462	31950590	31969629	31969746	31615	16,20,15,13,15	0,0,2,0,1	5,15,7,13,5	1,4,2,0,3	167	125	0.000188183	0.0362429	1.0,1.0,0.849,1.0,0.918	0.789,0.737,0.724,1.0,0.555	0.192
39	16122	ENSMUSG00000118257	9630014M24Rik	chr18	+	38628960	38629062	38627286	38627375	38676717	38676805	16122	2,5,1,2,1	4,7,2,3,1	0,1,1,1,0	4,3,7,3,2	227	125	0.000109094	0.0249741	0.216,0.282,0.216,0.269,0.355	0.0,0.155,0.073,0.155,0.0	0.191
76	28255	ENSMUSG00000029088	Kcnip4	chr5	-	48509658	48509760	48482530	48482655	48599422	48599682	28255	285222367294251	53,76,90,52,41	163273154344131	101,121,108,101,67	227	125	1.81116e-07	0.000152815	0.748,0.617,0.692,0.757,0.771	0.471,0.554,0.44,0.652,0.518	0.19
221	77964	ENSMUSG00000002578	Ikzf4	chr10	-	128643874	128643968	128643693	128643765	128645720	128645826	77964	9,14,16,23,10	1,1,0,1,0	19,17,21,15,4	1,5,5,3,1	219	125	2.05595e-06	0.00116758	0.837,0.889,1.0,0.929,1.0	0.916,0.66,0.706,0.741,0.695	0.187
277	94105	ENSMUSG00000030166	Rad52	chr6	+	119913001	119913103	119902697	119902835	119915233	119915335	94105	4,12,16,8,8	0,0,3,0,0	7,9,11,12,3	5,2,3,0,0	227	125	4.53358e-05	0.0134163	1.0,1.0,0.746,1.0,1.0	0.435,0.712,0.669,1.0,1.0	0.186
265	88900	ENSMUSG00000032489	Kif9	chr9	+	110477998	110478241	110476993	110477114	110483060	110483158	88900	8,14,21,10,20	0,2,0,0,0	7,38,20,18,5	0,1,2,7,1	368	125	1.22806e-05	0.00494534	1.0,0.704,1.0,1.0,1.0	1.0,0.928,0.773,0.466,0.629	0.182
32	14415	ENSMUSG00000034243	Golgb1	chr16	+	36885010	36885188	36875139	36875263	36886133	36886228	14415	68,56,83,71,63	11,6,14,14,9	39,46,61,37,21	12,16,17,20,6	303	125	0.000320814	0.0538113	0.718,0.794,0.71,0.677,0.743	0.573,0.543,0.597,0.433,0.591	0.181
113	42724	ENSMUSG00000036040	Adamtsl2	chr2	+	27093532	27093890	27089583	27089759	27095402	27095772	42724	24,40,23,25,17	0,1,0,1,0	46,30,44,32,9	3,1,0,4,2	483	125	0.000176675	0.0350159	1.0,0.912,1.0,0.866,1.0	0.799,0.886,1.0,0.674,0.538	0.176
165	62439	ENSMUSG00000030722	Nfatc2ip	chr7	-	126387611	126387756	126382853	126385139	126390385	126390572	62439	69,71,87,79,67	0,0,7,2,4	71,52,67,76,24	11,8,5,7,7	270	125	1.23402e-05	0.00494685	1.0,1.0,0.852,0.948,0.886	0.749,0.751,0.861,0.834,0.613	0.176
166	62768	ENSMUSG00000054423	Cadps	chr14	-	12486524	12486593	12473408	12473515	12488980	12489104	62768	45,54,68,48,51	32,20,45,28,24	30,32,42,31,13	39,44,31,25,23	194	125	0.00059655	0.0840813	0.475,0.635,0.493,0.525,0.578	0.331,0.319,0.466,0.444,0.267	0.176
149	53947	ENSMUSG00000032443	Zcwpw2	chr9	-	117945598	117945666	117911879	117912038	117959966	117960013	53947	0,1,3,3,2	2,1,3,4,5	1,0,0,0,1	8,2,10,9,1	193	125	0.000364759	0.0591851	0.0,0.393,0.393,0.327,0.206	0.075,0.0,0.0,0.0,0.393	0.17
11	4661	ENSMUSG00000057246	BC051142	chr17	+	34422079	34422100	34421957	34421987	34428094	34428145	4661	2,3,3,3,1	8,8,15,10,6	1,0,0,0,0	16,10,3,10,4	146	125	8.14039e-06	0.00355262	0.176,0.243,0.146,0.204,0.125	0.051,0.0,0.0,0.0,0.0	0.169
270	91288	ENSMUSG00000001323	Srr	chr11	-	74911268	74911395	74910200	74910320	74919436	74919662	91288	21,15,23,15,19	0,0,0,0,0	16,9,23,12,9	5,0,3,2,0	252	125	5.40357e-05	0.0151065	1.0,1.0,1.0,1.0,1.0	0.613,1.0,0.792,0.749,1.0	0.169
96	33047	ENSMUSG00000057897	Camk2b	chr11	-	5978398	5978512	5977811	5977940	5979672	5979721	33047	66,95,67,56,78	31,32,16,17,19	47,51,55,55,33	23,34,31,29,29	239	125	0.00032506	0.0543359	0.527,0.608,0.687,0.633,0.682	0.517,0.44,0.481,0.498,0.373	0.166
33	14683	ENSMUSG00000006179	Prss16	chr13	-	22003145	22003325	22002925	22003071	22005981	22006272	14683	37,32,40,26,33	0,1,0,1,0	26,18,21,34,10	2,1,4,3,1	305	125	1.45451e-05	0.00553044	1.0,0.929,1.0,0.914,1.0	0.842,0.881,0.683,0.823,0.804	0.162
218	77053	ENSMUSG00000001036	Epn2	chr11	-	61553509	61553579	61548007	61548042	61579566	61579658	77053	40,52,36,42,26	1,3,5,1,0	35,25,52,32,10	1,4,8,9,4	195	125	0.000617853	0.0855273	0.962,0.917,0.822,0.964,1.0	0.957,0.8,0.806,0.695,0.616	0.158
228	79688	ENSMUSG00000022763	Aifm3	chr16	+	17500288	17500398	17489662	17489891	17502712	17502784	79688	7,8,15,10,10	0,1,0,0,0	21,17,19,9,7	1,2,5,1,1	235	125	4.47709e-05	0.01331	1.0,0.81,1.0,1.0,1.0	0.918,0.819,0.669,0.827,0.788	0.158
185	70024	ENSMUSG00000115186	Gm49417	chr14	+	70208783	70208922	70207587	70208012	70216810	70217659	70024	3,4,5,1,0	0,1,0,0,1	7,4,5,2,2	1,4,2,3,0	264	125	3.537e-05	0.0112717	1.0,0.654,1.0,1.0,0.0	0.768,0.321,0.542,0.24,1.0	0.157
71	25437	ENSMUSG00000025437	Usp33	chr3	+	152384115	152384224	152380513	152380640	152391649	152391718	25437	22,16,10,16,13	1,0,1,0,0	23,11,21,10,13	0,0,5,5,2	234	125	5.27147e-06	0.00253813	0.922,1.0,0.842,1.0,1.0	1.0,1.0,0.692,0.517,0.776	0.156
79	29328	ENSMUSG00000025766	D3Ertd751e	chr3	+	41785500	41785528	41756048	41756129	41802554	41802611	29328	1,6,5,0,4	8,7,12,12,4	0,0,3,1,0	7,7,7,4,5	153	125	0.000263505	0.0463189	0.093,0.412,0.254,0.0,0.45	0.0,0.0,0.259,0.17,0.0	0.156
266	89665	ENSMUSG00000043587	Pxylp1	chr9	-	96859897	96859966	96856367	96856499	96860790	96861026	89665	3,0,2,4,4	2,6,9,7,4	1,1,0,2,0	6,2,5,7,1	194	125	0.000349887	0.057191	0.491,0.0,0.125,0.269,0.392	0.097,0.244,0.0,0.155,0.0	0.156
217	76973	ENSMUSG00000021916	Glt8d1	chr14	+	31004717	31004790	31001403	31001428	31006458	31006512	76973	85,75,141,88,77	18,23,31,18,32	81,60,72,62,29	44,34,40,24,16	198	125	6.14823e-05	0.0164559	0.749,0.673,0.742,0.755,0.603	0.538,0.527,0.532,0.62,0.534	0.154
70	25434	ENSMUSG00000025437	Usp33	chr3	+	152382910	152382992	152380513	152380640	152391649	152391718	25434	21,38,32,22,24	1,0,1,0,0	29,21,18,15,12	0,0,5,5,2	207	125	2.79637e-05	0.00910806	0.927,1.0,0.951,1.0,1.0	1.0,1.0,0.685,0.644,0.784	0.153
209	74295	ENSMUSG00000087177	E130307A14Rik	chr10	-	39632949	39633016	39622624	39622727	39640275	39640511	74295	35,54,46,46,25	3,5,2,1,3	31,33,33,30,17	9,8,6,8,2	192	125	9.135e-05	0.0218729	0.884,0.875,0.937,0.968,0.844	0.692,0.729,0.782,0.709,0.847	0.15
204	73475	ENSMUSG00000020694	Tlk2	chr11	+	105241568	105241661	105221185	105221353	105247458	105247595	73475	19,38,58,35,18	1,0,0,5,0	28,18,29,26,23	4,4,4,6,1	218	125	4.79894e-05	0.0140314	0.916,1.0,1.0,0.801,1.0	0.801,0.721,0.806,0.713,0.93	0.149
85	31843	ENSMUSG00000024743	Syt7	chr19	+	10430337	10430460	10417962	10418042	10435549	10435685	31843	503555588574419	272327346336225	540406545513292	592479574504285	248	125	7.77156e-16	2.9935e-12	0.482,0.461,0.461,0.463,0.484	0.315,0.299,0.324,0.339,0.341	0.147
237	82564	ENSMUSG00000097577	6230400D17Rik	chr14	-	20688764	20688839	20687235	20688613	20702911	20703012	82564	4,10,4,4,2	12,6,8,28,9	1,2,0,1,1	6,10,11,5,8	200	125	0.000221782	0.0414685	0.172,0.51,0.238,0.082,0.122	0.094,0.111,0.0,0.111,0.072	0.147
74	26768	ENSMUSG00000040896	Kcnd3	chr3	+	105666961	105667018	105665456	105665546	105668079	105668327	26768	234289284245186	113,109,127,123,92	203178231192126	188,171,198,163,71	182	125	2.07355e-08	2.18693e-05	0.587,0.646,0.606,0.578,0.581	0.426,0.417,0.445,0.447,0.549	0.143
82	31824	ENSMUSG00000024743	Syt7	chr19	+	10421756	10421888	10417962	10418042	10435549	10435685	31824	650728679689489	272327346336225	673592657647342	592479574504285	257	125	1.13243e-14	3.71575e-11	0.538,0.52,0.488,0.499,0.514	0.356,0.375,0.358,0.384,0.369	0.143
151	54812	ENSMUSG00000074736	Syndig1	chr2	+	149841002	149841061	149830868	149830925	150003176	150004392	54812	11,10,7,9,14	0,0,1,1,1	9,18,15,14,5	6,1,1,3,1	184	125	0.000138756	0.0293384	1.0,1.0,0.826,0.859,0.905	0.505,0.924,0.911,0.76,0.773	0.143
132	46471	ENSMUSG00000061689	Dlgap4	chr2	+	156748331	156748420	156748022	156748102	156748943	156749020	46471	285385364378275	155184189215129	364322363339191	319272331299207	214	125	1.41924e-11	2.67521e-08	0.518,0.55,0.529,0.507,0.555	0.4,0.409,0.39,0.398,0.35	0.142
216	76971	ENSMUSG00000021916	Glt8d1	chr14	+	31004694	31004790	31001403	31001428	31006458	31006512	76971	99,92,168,107,97	18,23,31,18,32	98,74,89,79,40	44,34,40,24,16	221	125	7.77434e-05	0.0195668	0.757,0.693,0.754,0.771,0.632	0.557,0.552,0.557,0.651,0.586	0.141
28	13770	ENSMUSG00000054226	Tprkb	chr6	+	85919916	85920024	85915797	85916107	85921422	85921511	13770	201208230216214	31,34,31,23,21	136,113,132,132,61	31,34,38,27,21	233	125	2.02579e-06	0.00115788	0.777,0.766,0.799,0.834,0.845	0.702,0.641,0.651,0.724,0.609	0.139
53	19407	ENSMUSG00000005893	Nr2c2	chr6	+	92105281	92105365	92092432	92092814	92139779	92139890	19407	13,17,14,21,17	0,1,1,2,1	18,17,20,10,12	7,1,4,2,1	209	125	0.000629136	0.0865208	1.0,0.91,0.893,0.863,0.91	0.606,0.91,0.749,0.749,0.878	0.137
193	71803	ENSMUSG00000022123	Scel	chr14	+	103564782	103564842	103543823	103543889	103570170	103570215	71803	0,4,9,1,0	1,7,10,3,1	0,1,2,0,0	9,13,11,3,5	185	125	8.83546e-06	0.00378145	0.0,0.279,0.378,0.184,0.0	0.0,0.049,0.109,0.0,0.0	0.137
44	17587	ENSMUSG00000049606	Zfp644	chr5	-	106681903	106682013	106666784	106666845	106695642	106695699	17587	3,2,3,2,2	4,10,10,5,10	0,1,0,0,0	4,4,9,7,2	235	125	6.01144e-05	0.0162556	0.285,0.096,0.138,0.175,0.096	0.0,0.117,0.0,0.0,0.0	0.135
211	74824	ENSMUSG00000084925	1810062O18Rik	chr14	+	20565010	20565047	20564780	20564839	20570341	20570543	74824	9,23,8,17,15	0,0,0,0,0	15,11,18,16,5	5,1,2,2,0	162	125	0.000201119	0.0382356	1.0,1.0,1.0,1.0,1.0	0.698,0.895,0.874,0.861,1.0	0.134
268	90133	ENSMUSG00000015214	Mtmr1	chrX	+	71379013	71379064	71376886	71376910	71383199	71383275	90133	91,84,88,94,50	8,12,21,11,6	59,55,71,70,52	28,12,26,20,10	176	125	0.000249329	0.0446883	0.89,0.833,0.749,0.859,0.855	0.599,0.765,0.66,0.713,0.787	0.132
75	27264	ENSMUSG00000010066	Cacna2d2	chr9	+	107519178	107519199	107518192	107518269	107522122	107522183	27264	149215238240158	273421393412314	190,164,189,160,63	651538690571299	146	125	5.55112e-16	2.23541e-12	0.318,0.304,0.341,0.333,0.301	0.2,0.207,0.19,0.193,0.153	0.131
249	84048	ENSMUSG00000020389	Cdkl3	chr11	+	52052417	52052618	52040560	52040620	52084370	52085109	84048	3,3,3,1,8	5,8,8,7,8	0,2,0,0,0	13,6,12,13,2	326	125	3.00502e-07	0.000227542	0.187,0.126,0.126,0.052,0.277	0.0,0.113,0.0,0.0,0.0	0.131
234	81602	ENSMUSG00000042675	Ypel3	chr7	+	126777505	126777617	126776977	126777103	126777869	126777953	81602	38,39,29,34,20	2,0,1,0,0	26,25,22,42,12	0,2,2,2,5	237	125	0.000444358	0.0685764	0.909,1.0,0.939,1.0,1.0	1.0,0.868,0.853,0.917,0.559	0.13
24	12068	ENSMUSG00000024617	Camk2a	chr18	+	60969010	60969043	60963553	60963963	60969993	60970042	12068	61,83,91,73,51	221269310245156	53,44,48,41,31	610491634502338	158	125	0	0	0.179,0.196,0.188,0.191,0.205	0.064,0.066,0.057,0.061,0.068	0.129
126	44565	ENSMUSG00000040998	Npnt	chr3	-	132931581	132931632	132917460	132917553	132948046	132948147	44565	13,5,4,3,5	20,20,13,18,12	1,0,3,1,2	16,19,19,17,8	176	125	2.88882e-05	0.0093405	0.316,0.151,0.179,0.106,0.228	0.043,0.0,0.101,0.04,0.151	0.129
271	92132	ENSMUSG00000020866	Cacna1g	chr11	-	94413089	94413224	94411438	94411616	94414930	94415074	92132	61,110,105,97,51	15,25,21,19,19	121,91,137,115,67	64,37,56,48,23	260	125	0.000211626	0.0399756	0.662,0.679,0.706,0.711,0.563	0.476,0.542,0.54,0.535,0.583	0.129
83	31831	ENSMUSG00000024743	Syt7	chr19	+	10422784	10423012	10417962	10418042	10435549	10435685	31831	365337393407304	272327346336225	366289332313148	592479574504285	353	125	0	0	0.322,0.267,0.287,0.3,0.324	0.18,0.176,0.17,0.18,0.155	0.128
174	65816	ENSMUSG00000024937	Ehbp1l1	chr19	-	5720184	5720407	5717038	5717196	5720808	5720877	65816	22,23,28,32,26	0,0,0,1,0	32,20,29,26,20	0,7,3,0,0	348	125	0.000772897	0.0993807	1.0,1.0,1.0,0.92,1.0	1.0,0.506,0.776,1.0,1.0	0.128
195	72171	ENSMUSG00000040268	Plekha1	chr7	+	130909587	130909658	130908335	130908425	130910831	130911163	72171	52,76,85,79,71	27,52,32,44,35	82,60,84,59,32	78,51,62,53,29	196	125	0.000520007	0.0761471	0.551,0.482,0.629,0.534,0.564	0.401,0.429,0.464,0.415,0.413	0.128
246	83640	ENSMUSG00000032570	Atp2c1	chr9	-	105494414	105494482	105470036	105470147	105521039	105521257	83640	216255246242200	106,119,145,113,72	190,173,214,178,88	169,134,159,129,71	193	125	6.74927e-07	0.000452983	0.569,0.581,0.524,0.581,0.643	0.421,0.455,0.466,0.472,0.445	0.128
15	5709	ENSMUSG00000023861	Mpc1	chr17	+	8288599	8288738	8284453	8284684	8293414	8293418	5709	6,6,8,11,11	2,0,0,0,2	12,13,11,13,6	0,3,5,2,1	264	125	0.000758957	0.0984659	0.587,1.0,1.0,1.0,0.723	1.0,0.672,0.51,0.755,0.74	0.127
206	74279	ENSMUSG00000051736	Fam229b	chr10	-	39120225	39120396	39118867	39119034	39132246	39132378	74279	29,27,40,18,20	0,2,0,2,1	23,19,28,31,12	2,6,2,3,1	296	125	0.000704831	0.0938994	1.0,0.851,1.0,0.792,0.894	0.829,0.572,0.855,0.814,0.835	0.126
233	81431	ENSMUSG00000031728	Zfp821	chr8	+	109708028	109708144	109706087	109706419	109709410	109709527	81431	226231325284169	72,90,97,80,70	188,157,228,195,96	125,114,78,117,51	241	125	0.000106851	0.0245524	0.619,0.571,0.635,0.648,0.556	0.438,0.417,0.603,0.464,0.494	0.123
6	2287	ENSMUSG00000036452	Arhgap26	chr18	+	39357552	39357828	39306701	39306852	39363116	39363208	2287	383470519485377	251237270273214	421350420428199	412383445472170	401	125	3.4861e-14	9.96271e-11	0.322,0.382,0.375,0.356,0.354	0.242,0.222,0.227,0.22,0.267	0.122
97	33936	ENSMUSG00000034675	Dbn1	chr13	-	55476635	55476773	55476145	55476316	55477550	55477680	33936	281359324350247	193264239263155	228217240178133	309236289226156	263	125	3.28683e-10	5.29436e-07	0.409,0.393,0.392,0.387,0.431	0.26,0.304,0.283,0.272,0.288	0.121
12	4834	ENSMUSG00000061613	U2af1	chr17	-	31652501	31652568	31648844	31648894	31658652	31658755	4834	156149179166137	46,61,85,73,33	174,134,143,104,61	89,86,106,67,30	192	125	0.000230716	0.0427817	0.688,0.614,0.578,0.597,0.73	0.56,0.504,0.468,0.503,0.57	0.12
18	7966	ENSMUSG00000023044	Csad	chr15	-	102202443	102202574	102188886	102188962	102204138	102204201	7966	133,165,176,134,99	12,32,12,25,8	189,126,159,139,75	44,31,40,34,12	256	125	0.000248355	0.0446883	0.844,0.716,0.877,0.724,0.858	0.677,0.665,0.66,0.666,0.753	0.12
159	56462	ENSMUSG00000032067	Pts	chr9	-	50526869	50527016	50524722	50524779	50528145	50528646	56462	16,24,28,24,13	2,0,0,2,0	22,12,20,16,8	3,7,2,0,0	272	125	0.000234013	0.0429233	0.786,1.0,1.0,0.847,1.0	0.771,0.441,0.821,1.0,1.0	0.12
5	2285	ENSMUSG00000036452	Arhgap26	chr18	+	39357552	39357663	39306701	39306852	39363116	39363208	2285	344435456428300	251237270273214	389322423416195	412383445472170	236	125	1.51675e-10	2.53535e-07	0.421,0.493,0.472,0.454,0.426	0.333,0.308,0.335,0.318,0.378	0.119
188	70723	ENSMUSG00000022623	Shank3	chr15	+	89556720	89556748	89538014	89538038	89557734	89560261	70723	9,8,13,19,28	0,2,0,2,0	28,12,20,14,9	0,6,6,1,2	153	125	0.000109805	0.0250721	1.0,0.766,1.0,0.886,1.0	1.0,0.62,0.731,0.92,0.786	0.119
4	2266	ENSMUSG00000036452	Arhgap26	chr18	+	39121773	39121903	39111789	39111900	39205283	39205320	2266	32,34,50,33,21	0,0,0,0,0	35,31,44,38,22	3,2,5,1,1	255	125	2.03436e-05	0.00726736	1.0,1.0,1.0,1.0,1.0	0.851,0.884,0.812,0.949,0.915	0.118
197	72222	ENSMUSG00000030852	Tacc2	chr7	+	130627397	130627499	130621720	130626841	130663015	130663141	72222	15,32,27,23,13	0,1,0,0,0	30,20,17,22,5	3,0,3,4,0	227	125	0.000262048	0.0462121	1.0,0.946,1.0,1.0,1.0	0.846,1.0,0.757,0.752,1.0	0.118
164	62438	ENSMUSG00000030722	Nfatc2ip	chr7	-	126387401	126387511	126382853	126385139	126390385	126390572	62438	70,95,100,92,77	0,0,7,2,4	93,62,88,79,50	11,8,5,7,7	235	125	1.6645e-05	0.00611879	1.0,1.0,0.884,0.961,0.911	0.818,0.805,0.903,0.857,0.792	0.116
196	72172	ENSMUSG00000040268	Plekha1	chr7	+	130909587	130909735	130908335	130908425	130910831	130913312	72172	125165177165133	27,52,32,44,35	189,133,164,143,67	78,51,62,53,29	273	125	0.000413737	0.0651051	0.679,0.592,0.717,0.632,0.635	0.526,0.544,0.548,0.553,0.514	0.114
119	43632	ENSMUSG00000027630	Tbl1xr1	chr3	+	22140434	22140538	22102866	22102947	22148941	22149008	43632	2,2,4,5,4	7,11,13,15,8	1,3,0,0,0	11,11,13,11,3	229	125	7.14568e-05	0.0182965	0.135,0.09,0.144,0.154,0.214	0.047,0.13,0.0,0.0,0.0	0.112
160	57108	ENSMUSG00000040797	Iqsec3	chr6	-	121378959	121379909	121372932	121376531	121379994	121380044	57108	1.23615e+19	129211163135123	9.79104e+16	177166181158121	1075	125	1.19864e-07	0.000106191	0.527,0.453,0.539,0.541,0.522	0.391,0.422,0.408,0.413,0.386	0.112
269	90805	ENSMUSG00000053930	Shisa6	chr11	-	66375158	66375254	66224935	66224992	66502651	66502812	90805	361450517418322	96,101,125,109,74	700579768614331	338218281230134	221	125	1.51539e-08	1.74355e-05	0.68,0.716,0.701,0.684,0.711	0.539,0.6,0.607,0.602,0.583	0.112
1	268	ENSMUSG00000025227	Mfsd13a	chr19	+	46371935	46372107	46369236	46369333	46372181	46372375	268	202229242245213	29,19,15,29,24	168204220211101	34,42,25,41,23	297	125	0.000195614	0.0374299	0.746,0.835,0.872,0.78,0.789	0.675,0.672,0.787,0.684,0.649	0.111
41	17253	ENSMUSG00000079362	Gm43302	chr5	-	105290836	105291026	105288926	105289054	105293625	105293695	17253	39,62,76,64,45	0,0,1,0,0	58,57,38,59,31	1,2,4,3,2	315	125	6.57131e-05	0.0172751	1.0,1.0,0.968,1.0,1.0	0.958,0.919,0.79,0.886,0.86	0.111
84	31838	ENSMUSG00000024743	Syt7	chr19	+	10426298	10426667	10417962	10418042	10435549	10435685	31838	9.44114e+17	272327346336225	1.21911e+18	592479574504285	494	125	8.10361e-10	1.15794e-06	0.468,0.468,0.425,0.465,0.489	0.343,0.369,0.356,0.374,0.318	0.111
247	83642	ENSMUSG00000032570	Atp2c1	chr9	-	105494414	105494597	105470036	105470147	105521039	105521257	83642	280306335306255	106,119,145,113,72	263233287248121	169,134,159,129,71	308	125	6.37658e-06	0.00294108	0.517,0.511,0.484,0.524,0.59	0.387,0.414,0.423,0.438,0.409	0.111
102	35517	ENSMUSG00000029095	Ablim2	chr5	+	35843167	35843266	35841280	35841401	35848803	35848905	35517	190283240247210	277370359337278	172,177,191,165,91	518455430418244	224	125	1.72085e-13	4.23486e-10	0.277,0.299,0.272,0.29,0.297	0.156,0.178,0.199,0.181,0.172	0.11
242	82916	ENSMUSG00000006526	Stimate	chr14	+	30862879	30862928	30825589	30825890	30872549	30872699	82916	53,58,64,53,52	3,4,4,4,2	59,54,47,61,22	12,17,10,3,2	174	125	0.000241174	0.0438053	0.927,0.912,0.92,0.905,0.949	0.779,0.695,0.772,0.936,0.888	0.109
154	54981	ENSMUSG00000028456	Unc13b	chr4	+	43166667	43166700	43165743	43165978	43180327	43180642	54981	6,1,8,2,1	21,16,11,15,8	2,0,3,0,0	15,10,14,10,5	158	125	0.0005837	0.0830044	0.184,0.047,0.365,0.095,0.09	0.095,0.0,0.145,0.0,0.0	0.108
255	85388	ENSMUSG00000040729	Cep126	chr9	-	8104652	8105788	8103317	8103516	8112079	8112191	85388	261293421309287	115129174109110	302258296325156	329276335279151	1261	125	0	0	0.184,0.184,0.193,0.219,0.205	0.083,0.085,0.081,0.104,0.093	0.108
272	92144	ENSMUSG00000020866	Cacna1g	chr11	-	94439708	94439777	94438104	94438189	94442729	94442885	92144	128144240205137	452507590456361	206,174,202,136,76	1.51411e+18	194	125	0	0	0.154,0.155,0.208,0.225,0.196	0.081,0.093,0.088,0.067,0.07	0.108
40	16217	ENSMUSG00000052572	Dlg2	chr7	+	91997165	91997321	91968117	91968256	92040797	92040866	16217	280354359335315	226271311263171	499398522426219	607488562509306	281	125	2.37395e-08	2.38995e-05	0.355,0.368,0.339,0.362,0.45	0.268,0.266,0.292,0.271,0.241	0.107
263	88493	ENSMUSG00000032567	Aste1	chr9	+	105401475	105401686	105396544	105397858	105403395	105403591	88493	75,63,77,75,56	0,0,1,0,0	60,52,66,45,28	1,5,3,2,1	336	125	5.02252e-05	0.0144006	1.0,1.0,0.966,1.0,1.0	0.957,0.795,0.891,0.893,0.912	0.104
64	23910	ENSMUSG00000018395	Kif3a	chr11	+	53590716	53590725	53586834	53586930	53593373	53593530	23910	92,105,149,112,97	177211246220173	109,64,92,70,42	278212265255139	134	125	6.48602e-07	0.000438638	0.327,0.317,0.361,0.322,0.343	0.268,0.22,0.245,0.204,0.22	0.103
14	5215	ENSMUSG00000025728	Pigq	chr17	-	25931673	25931827	25930957	25931038	25934757	25934878	5215	237238320254201	54,56,94,46,58	265211251179111	85,82,93,94,32	279	125	0.000599815	0.0840813	0.663,0.656,0.604,0.712,0.608	0.583,0.536,0.547,0.46,0.608	0.102
54	19694	ENSMUSG00000041264	Uspl1	chr5	+	149187707	149187876	149184559	149184806	149188344	149188473	19694	99,100,154,131,97	149155121134103	78,93,110,107,57	202159210205134	294	125	5.8724e-07	0.000400195	0.22,0.215,0.351,0.294,0.286	0.141,0.199,0.182,0.182,0.153	0.102
87	32304	ENSMUSG00000028464	Tpm2	chr4	-	43518643	43518719	43518401	43518464	43519002	43519078	32304	91,136,138,100,82	17,28,35,25,28	218190198207115	26,33,22,23,20	201	125	0.000122685	0.0272408	0.769,0.751,0.71,0.713,0.646	0.839,0.782,0.848,0.848,0.781	-0.102
62	23022	ENSMUSG00000000378	Ccm2	chr11	+	6584519	6584603	6546909	6547029	6589431	6589474	23022	13,31,46,24,18	2,4,4,3,0	36,38,44,36,19	2,0,0,0,1	209	125	5.57677e-05	0.0153436	0.795,0.823,0.873,0.827,1.0	0.915,1.0,1.0,1.0,0.919	-0.103
157	55227	ENSMUSG00000028859	Csf3r	chr4	+	126026080	126026179	126024549	126024795	126027316	126027400	55227	8,11,19,10,13	1,3,2,6,1	2,8,5,3,4	0,0,2,1,0	224	125	0.000179511	0.035341	0.817,0.672,0.841,0.482,0.879	1.0,1.0,0.582,0.626,1.0	-0.103
169	63784	ENSMUSG00000025085	Ablim1	chr19	-	57059084	57059204	57051129	57051234	57061252	57061382	63784	668846844893625	239288318325261	938847961977429	242,202,258,201,92	245	125	2.19542e-08	2.23562e-05	0.588,0.6,0.575,0.584,0.55	0.664,0.681,0.655,0.713,0.704	-0.104
230	80803	ENSMUSG00000070031	Sp140	chr1	+	85630459	85630564	85626099	85626165	85632477	85632620	80803	12,15,13,11,11	4,3,0,2,0	2,3,4,10,1	0,1,0,0,0	230	125	0.0006421	0.0875163	0.62,0.731,1.0,0.749,1.0	1.0,0.62,1.0,1.0,1.0	-0.104
146	52985	ENSMUSG00000090210	Itga10	chr3	+	96656695	96656772	96656440	96656533	96656933	96657023	52985	28,22,32,22,29	0,5,4,3,2	22,34,23,22,3	0,0,1,2,0	202	125	2.19592e-05	0.00765917	1.0,0.731,0.832,0.819,0.9	1.0,1.0,0.934,0.872,1.0	-0.105
219	77211	ENSMUSG00000036304	Zdhhc23	chr16	-	43973467	43974166	43971398	43971566	43978907	43979050	77211	75,85,109,83,75	2,2,6,1,1	128,88,107,97,58	0,1,0,0,1	824	125	2.54992e-05	0.00852472	0.85,0.866,0.734,0.926,0.919	1.0,0.93,1.0,1.0,0.898	-0.107
244	82995	ENSMUSG00000022353	Mtss1	chr15	-	58948322	58948442	58947325	58947520	58951469	58951680	82995	376517531473298	45,49,52,72,64	983849935805446	67,40,57,41,24	245	125	5.16225e-11	8.79498e-08	0.81,0.843,0.839,0.77,0.704	0.882,0.915,0.893,0.909,0.905	-0.108
10	3815	ENSMUSG00000033278	Ptprm	chr17	-	66912352	66912427	66890923	66891056	66919023	66919060	3815	117197180172154	105,96,118,92,111	359309377359151	144,128,165,122,73	200	125	8.37692e-05	0.0206149	0.411,0.562,0.488,0.539,0.464	0.609,0.601,0.588,0.648,0.564	-0.109
110	41437	ENSMUSG00000028613	Lrp8	chr4	+	107846238	107846619	107843215	107843344	107847443	107847566	41437	320468366488301	70,94,95,119,87	696675699610353	109,104,118,81,57	506	125	4.21567e-06	0.00211005	0.53,0.552,0.488,0.503,0.461	0.612,0.616,0.594,0.65,0.605	-0.109
31	14359	ENSMUSG00000028402	Mpdz	chr4	-	81332976	81333018	81329426	81329531	81335675	81335874	14359	67,65,93,91,65	145132146116111	90,79,94,114,40	102,77,102,110,44	167	125	3.31996e-05	0.0106567	0.257,0.269,0.323,0.37,0.305	0.398,0.434,0.408,0.437,0.405	-0.112
203	73039	ENSMUSG00000028946	Hes3	chr4	-	152288317	152288605	152287784	152287880	152291580	152291662	73039	645843807739560	42,45,48,61,45	1.21999e+17	34,18,23,35,11	413	125	1.11022e-16	4.68371e-13	0.823,0.85,0.836,0.786,0.79	0.916,0.943,0.94,0.906,0.94	-0.112
101	35514	ENSMUSG00000029095	Ablim2	chr5	+	35839789	35839822	35836947	35837097	35841280	35841401	35514	238338282320223	245346276307258	432333404371181	248227262230136	158	125	3.12042e-08	3.10615e-05	0.435,0.436,0.447,0.452,0.406	0.579,0.537,0.55,0.561,0.513	-0.113
13	4876	ENSMUSG00000041119	Pde9a	chr17	+	31460178	31460249	31459900	31460005	31461570	31461727	4876	139207170169137	38,20,20,35,60	328283341297193	34,31,45,29,9	196	125	0.000321314	0.0538113	0.7,0.868,0.844,0.755,0.593	0.86,0.853,0.829,0.867,0.932	-0.116
89	32486	ENSMUSG00000086804	Gm43154	chr6	+	31671682	31671792	31666177	31666489	31742952	31743051	32486	25,42,49,37,23	2,2,0,3,5	43,33,36,32,17	0,1,0,0,0	235	125	9.04944e-05	0.0217858	0.869,0.918,1.0,0.868,0.71	1.0,0.946,1.0,1.0,1.0	-0.116
105	36740	ENSMUSG00000042453	Reln	chr5	-	21891561	21891697	21884894	21885569	21895988	21896068	36740	69,101,122,80,82	12,7,22,11,5	74,77,82,70,44	3,6,4,2,1	261	125	0.000138146	0.0293371	0.734,0.874,0.726,0.777,0.887	0.922,0.86,0.908,0.944,0.955	-0.118
187	70647	ENSMUSG00000033287	Kctd17	chr15	+	78436900	78436994	78435584	78435710	78437157	78437579	70647	247295300255204	57,62,57,64,55	363353355350195	54,43,54,29,15	219	125	8.1022e-08	7.32447e-05	0.712,0.731,0.75,0.695,0.679	0.793,0.824,0.79,0.873,0.881	-0.119
140	50394	ENSMUSG00000028796	Phc2	chr4	+	128741915	128742084	128727970	128728121	128743353	128743471	50394	33,32,28,33,44	1,8,1,4,2	37,34,45,23,12	2,2,0,0,0	294	125	5.54499e-05	0.0153037	0.933,0.63,0.923,0.778,0.903	0.887,0.878,1.0,1.0,1.0	-0.12
274	93584	ENSMUSG00000033740	St18	chr1	+	6752295	6752368	6734869	6734972	6752993	6753036	93584	99,130,161,126,89	55,33,65,43,43	182,161,152,157,69	57,30,22,35,20	198	125	0.000575895	0.0820261	0.532,0.713,0.61,0.649,0.566	0.668,0.772,0.813,0.739,0.685	-0.121
148	53283	ENSMUSG00000026975	Dph7	chr2	+	24963455	24963543	24962399	24962625	24966501	24966674	53283	8,5,7,6,13	1,1,3,0,5	7,2,6,11,5	0,2,0,0,0	213	125	0.000184056	0.0358376	0.824,0.746,0.578,1.0,0.604	1.0,0.37,1.0,1.0,1.0	-0.124
176	66899	ENSMUSG00000039087	Rreb1	chr13	+	37941542	37941704	37929557	37932489	37946856	37947663	66899	146208206200178	226245252233186	360293335313162	223222254189116	287	125	5.0825e-11	8.79498e-08	0.22,0.27,0.263,0.272,0.294	0.413,0.365,0.365,0.419,0.378	-0.124
135	49111	ENSMUSG00000040183	Ankrd6	chr4	-	32874206	32874370	32860321	32860588	32950746	32950841	49111	1,1,1,2,2	13,16,13,9,4	11,7,2,4,4	19,11,13,11,3	289	125	0.000112132	0.0253422	0.032,0.026,0.032,0.088,0.178	0.2,0.216,0.062,0.136,0.366	-0.125
66	24854	ENSMUSG00000041135	Ripk2	chr4	-	16155034	16155190	16151916	16152074	16158276	16158430	24854	71,94,104,71,87	14,12,14,14,11	89,75,92,88,46	10,2,6,4,4	281	125	0.000338111	0.055677	0.693,0.777,0.768,0.693,0.779	0.798,0.943,0.872,0.907,0.836	-0.129
155	55167	ENSMUSG00000026442	Nfasc	chr1	-	132582994	132583147	132576285	132576417	132595483	132595657	55167	460542480523409	195205219252163	562499538609296	158,127,134,148,67	278	125	7.63731e-10	1.1092e-06	0.515,0.543,0.496,0.483,0.53	0.615,0.639,0.644,0.649,0.665	-0.129
183	69574	ENSMUSG00000030629	Zfand6	chr7	-	84652881	84653042	84642285	84642437	84679309	84679351	69574	25,28,30,17,16	5,2,1,1,1	14,16,12,15,9	0,1,0,0,0	286	125	0.000138418	0.0293371	0.686,0.86,0.929,0.881,0.875	1.0,0.875,1.0,1.0,1.0	-0.129
35	14727	ENSMUSG00000029916	Agk	chr6	+	40355013	40355093	40352352	40354807	40357044	40357535	14727	2,3,5,7,1	0,1,7,4,1	4,6,0,9,4	0,1,1,0,1	205	125	0.000129793	0.0282415	1.0,0.647,0.303,0.516,0.379	1.0,0.785,0.0,1.0,0.709	-0.13
72	25858	ENSMUSG00000028789	Azin2	chr4	-	128962083	128962201	128959783	128959957	128962300	128962428	25858	6,11,8,9,4	1,3,0,7,0	14,12,8,9,8	1,0,3,0,0	243	125	0.000731595	0.0969113	0.755,0.654,1.0,0.398,1.0	0.878,1.0,0.578,1.0,1.0	-0.13
199	72818	ENSMUSG00000054206	Gzmm	chr10	+	79692820	79692980	79689019	79689465	79694123	79694262	72818	29,47,57,54,41	4,6,2,5,8	27,33,36,50,18	1,0,3,0,1	285	125	2.00573e-05	0.00719408	0.761,0.775,0.926,0.826,0.692	0.922,1.0,0.84,1.0,0.888	-0.134
22	11620	ENSMUSG00000021071	Trim9	chr12	-	70255037	70255226	70250956	70251260	70268061	70268200	11620	392416472416343	74,63,50,77,52	793702814776389	52,49,61,47,26	314	125	6.51257e-13	1.50891e-09	0.678,0.724,0.79,0.683,0.724	0.859,0.851,0.842,0.868,0.856	-0.135
222	78310	ENSMUSG00000026479	Lamc2	chr1	-	153166118	153166307	153157308	153158987	153185908	153186047	78310	35,41,41,58,41	5,3,1,0,4	14,15,15,10,6	0,0,0,0,0	314	125	5.94116e-06	0.00277024	0.736,0.845,0.942,1.0,0.803	1.0,1.0,1.0,1.0,1.0	-0.135
172	65230	ENSMUSG00000021414	Fam217a	chr13	-	34915653	34915750	34914440	34914656	34916750	34916918	65230	2,7,6,9,3	3,2,2,2,0	6,11,1,5,4	0,1,1,1,0	222	125	0.000318999	0.0536264	0.273,0.663,0.628,0.717,1.0	1.0,0.861,0.36,0.738,1.0	-0.136
78	28522	ENSMUSG00000025019	Lcor	chr19	+	41555607	41555701	41483526	41483600	41581777	41586536	28522	3,4,5,7,3	3,2,2,1,0	2,2,4,5,3	0,1,1,1,0	219	125	0.000597499	0.0840813	0.363,0.533,0.588,0.8,1.0	1.0,0.533,0.695,0.741,1.0	-0.137
45	18057	ENSMUSG00000058589	Anks1b	chr10	+	90914692	90914767	90895098	90895206	90921295	90921424	18057	127172180157119	226317297329225	405336461354203	412362422353177	200	125	6.31717e-14	1.69593e-10	0.26,0.253,0.275,0.23,0.248	0.381,0.367,0.406,0.385,0.418	-0.138
95	32791	ENSMUSG00000057914	Cacnb2	chr2	+	14967941	14968075	14963905	14963982	14968217	14968237	32791	64,96,128,85,78	45,64,49,61,33	261,186,239,222,97	64,74,84,68,30	259	125	0.000155402	0.0317609	0.407,0.42,0.558,0.402,0.533	0.663,0.548,0.579,0.612,0.609	-0.138
38	16092	ENSMUSG00000029428	Stx2	chr5	-	128987717	128987842	128984556	128986430	128988801	128988912	16092	112134121119100	24,41,55,52,41	139,101,144,124,66	24,26,29,22,10	250	125	0.0001849	0.0358442	0.7,0.62,0.524,0.534,0.549	0.743,0.66,0.713,0.738,0.767	-0.139
224	79238	ENSMUSG00000042198	Chchd7	chr4	+	3947120	3947188	3943413	3943492	3949055	3949127	79238	11,12,23,30,16	2,2,1,4,8	13,9,10,11,6	3,0,1,0,0	193	125	0.000274354	0.0475653	0.781,0.795,0.937,0.829,0.564	0.737,1.0,0.866,1.0,1.0	-0.139
229	80571	ENSMUSG00000034656	Cacna1a	chr8	+	84614694	84614791	84612284	84612412	84615573	84615670	80571	542672796762582	217311342367293	903756884843385	201191228208105	222	125	2.90878e-14	8.58993e-11	0.584,0.549,0.567,0.539,0.528	0.717,0.69,0.686,0.695,0.674	-0.139
47	18059	ENSMUSG00000058589	Anks1b	chr10	+	90914695	90914767	90895098	90895206	90921295	90921424	18059	125176188157121	226317297329225	420339462363208	412362422353177	197	125	3.78586e-14	1.04813e-10	0.26,0.261,0.287,0.232,0.254	0.393,0.373,0.41,0.395,0.427	-0.141
156	55171	ENSMUSG00000026442	Nfasc	chr1	-	132588073	132588310	132576285	132576417	132595483	132595657	55171	559674586638494	195205219252163	779701772754321	158,127,134,148,67	362	125	1.06049e-12	2.34879e-09	0.497,0.532,0.48,0.466,0.511	0.63,0.656,0.665,0.638,0.623	-0.145
190	71066	ENSMUSG00000044948	Cfap43	chr19	-	47745443	47745603	47739669	47739834	47746628	47746741	71066	18,30,13,13,26	4,2,2,1,2	40,23,26,15,19	0,4,0,0,0	285	125	0.000686799	0.0924705	0.664,0.868,0.74,0.851,0.851	1.0,0.716,1.0,1.0,1.0	-0.148
17	7962	ENSMUSG00000023044	Csad	chr15	-	102202443	102202574	102188542	102188679	102203695	102203716	7962	21,26,23,18,11	1,3,1,2,3	23,23,31,24,4	1,0,0,1,0	256	125	0.000168243	0.0338754	0.911,0.809,0.918,0.815,0.642	0.918,1.0,1.0,0.921,1.0	-0.149
245	83068	ENSMUSG00000013701	Timm23	chr14	-	32193402	32193487	32189143	32189254	32198968	32199027	83068	11,16,29,18,11	0,3,8,2,3	12,22,14,10,9	0,2,0,1,0	210	125	6.56581e-06	0.00299837	1.0,0.76,0.683,0.843,0.686	1.0,0.868,1.0,0.856,1.0	-0.15
200	73009	ENSMUSG00000050944	Efcab5	chr11	-	77121095	77121385	77117789	77117959	77129852	77130009	73009	22,39,38,28,30	2,3,2,5,0	14,18,27,20,12	0,0,2,0,0	415	125	1.41295e-06	0.000832905	0.768,0.797,0.851,0.628,1.0	1.0,1.0,0.803,1.0,1.0	-0.152
275	93986	ENSMUSG00000059474	Mbtd1	chr11	+	93887021	93887073	93886207	93886416	93891338	93891388	93986	15,10,23,20,7	2,2,3,3,4	20,14,10,14,1	0,0,2,2,0	177	125	0.000131507	0.0282415	0.841,0.779,0.844,0.825,0.553	1.0,1.0,0.779,0.832,1.0	-0.154
68	25220	ENSMUSG00000026126	Ptpn18	chr1	+	34463268	34463364	34462701	34462810	34463465	34463504	25220	7,7,7,8,2	2,4,2,2,0	14,11,11,4,1	0,1,0,3,0	221	125	0.000305068	0.0519749	0.664,0.497,0.664,0.693,1.0	1.0,0.862,1.0,0.43,1.0	-0.155
124	44391	ENSMUSG00000039068	Zzz3	chr3	+	152437737	152437890	152427276	152428832	152446628	152446689	44391	1,0,0,3,1	15,10,23,10,17	6,2,3,1,7	15,9,4,21,4	278	125	2.25119e-05	0.00776031	0.029,0.0,0.0,0.119,0.026	0.152,0.091,0.252,0.021,0.44	-0.156
21	11614	ENSMUSG00000021071	Trim9	chr12	-	70252019	70252043	70250956	70251260	70268061	70268200	11614	52,64,58,65,34	74,63,50,77,52	86,87,90,87,37	52,49,61,47,26	149	125	7.21849e-06	0.00322984	0.371,0.46,0.493,0.415,0.354	0.581,0.598,0.553,0.608,0.544	-0.158
260	88234	ENSMUSG00000040812	Agbl2	chr2	+	90783985	90784125	90783560	90783673	90791459	90791645	88234	16,25,17,27,10	6,6,5,3,3	7,14,10,15,2	0,1,1,1,1	265	125	8.10384e-05	0.0201165	0.557,0.663,0.616,0.809,0.611	1.0,0.868,0.825,0.876,0.485	-0.16
253	84928	ENSMUSG00000022756	Slc7a4	chr16	-	17576080	17576203	17575688	17575968	17576431	17576631	84928	8,14,13,19,7	1,6,2,2,1	11,13,11,21,6	0,1,3,0,0	248	125	0.000485704	0.0726723	0.801,0.54,0.766,0.827,0.779	1.0,0.868,0.649,1.0,1.0	-0.161
111	41742	ENSMUSG00000037683	Armc3	chr2	+	19303795	19303958	19300471	19300669	19309916	19310241	41742	19,16,16,12,20	2,2,4,1,0	11,10,10,17,6	0,0,0,1,0	288	125	0.00046288	0.0704707	0.805,0.776,0.635,0.839,1.0	1.0,1.0,1.0,0.881,1.0	-0.165
240	82678	ENSMUSG00000063142	Kcnma1	chr14	-	23306724	23306753	23299394	23300045	23309039	23309264	82678	85,121,112,126,71	121121155125124	222185222190121	153,132,162,114,64	154	125	1.68249e-08	1.8868e-05	0.363,0.448,0.37,0.45,0.317	0.541,0.532,0.527,0.575,0.605	-0.166
231	80912	ENSMUSG00000039375	Wdr17	chr8	-	54685395	54685518	54681345	54681530	54690003	54690234	80912	14,16,22,21,21	4,2,8,2,3	17,24,20,21,18	1,1,0,2,2	248	125	0.000502711	0.0742278	0.638,0.801,0.581,0.841,0.779	0.895,0.924,1.0,0.841,0.819	-0.168
238	82659	ENSMUSG00000025290	Rps24	chr14	+	24494051	24494069	24493382	24493493	24495774	24495845	82659	95,77,101,85,80	114,124,115,102,95	110,93,86,97,47	60,68,64,53,28	143	125	6.14282e-09	7.55848e-06	0.421,0.352,0.434,0.421,0.424	0.616,0.545,0.54,0.615,0.595	-0.172
88	32329	ENSMUSG00000025911	Adhfe1	chr1	+	9551716	9551757	9549906	9549944	9553317	9553472	32329	13,15,8,16,11	0,2,5,0,3	12,12,17,9,7	0,0,0,0,0	166	125	0.000241294	0.0438053	1.0,0.85,0.546,1.0,0.734	1.0,1.0,1.0,1.0,1.0	-0.174
144	52208	ENSMUSG00000057378	Ryr3	chr2	-	112989819	112989840	112966289	112967227	112996579	112996687	52208	3,2,1,1,10	39,22,36,30,34	4,5,10,3,6	14,15,18,18,8	146	125	0.000262376	0.0462121	0.062,0.072,0.023,0.028,0.201	0.197,0.222,0.322,0.125,0.391	-0.174
215	76731	ENSMUSG00000046949	Nqo2	chr13	+	33966044	33966126	33965005	33965052	33968189	33968277	76731	16,19,7,18,13	2,3,6,3,0	27,30,22,16,8	0,0,2,0,1	207	125	4.28934e-06	0.00213364	0.829,0.793,0.413,0.784,1.0	1.0,1.0,0.869,1.0,0.829	-0.176
261	88238	ENSMUSG00000040812	Agbl2	chr2	+	90784061	90784125	90783575	90783673	90791459	90791612	88238	11,30,25,20,17	6,6,5,3,3	20,17,25,23,5	0,1,1,1,1	189	125	1.17416e-06	0.000717395	0.548,0.768,0.768,0.815,0.789	1.0,0.918,0.943,0.938,0.768	-0.176
130	45552	ENSMUSG00000030231	Plekha5	chr6	+	140556803	140556857	140552714	140552798	140568845	140568881	45552	9,7,19,11,10	1,2,3,3,2	3,5,13,4,9	0,1,0,0,0	179	125	9.07272e-06	0.00386433	0.863,0.71,0.816,0.719,0.777	1.0,0.777,1.0,1.0,1.0	-0.178
201	73013	ENSMUSG00000050944	Efcab5	chr11	-	77172304	77172461	77151817	77151973	77188715	77188968	73013	12,14,25,28,12	5,2,2,4,1	11,14,16,17,8	1,0,0,0,1	282	125	5.00868e-07	0.000354987	0.515,0.756,0.847,0.756,0.842	0.83,1.0,1.0,1.0,0.78	-0.179
123	44389	ENSMUSG00000039068	Zzz3	chr3	+	152437737	152437890	152422617	152422771	152446628	152446689	44389	1,0,0,3,0	6,4,11,6,2	5,0,1,1,6	3,6,2,6,3	278	125	0.00017565	0.034891	0.07,0.0,0.0,0.184,0.0	0.428,0.0,0.184,0.07,0.473	-0.18
232	81027	ENSMUSG00000033102	Cdc14b	chr13	-	64201331	64201448	64195336	64196675	64205497	64205583	81027	8,19,17,8,16	1,3,9,4,2	16,18,30,5,5	1,0,1,0,3	242	125	0.000397979	0.0631866	0.805,0.766,0.494,0.508,0.805	0.892,1.0,0.939,1.0,0.463	-0.183
129	45503	ENSMUSG00000027674	Pex5l	chr3	-	33080464	33080536	33007121	33007316	33142848	33143247	45503	13,6,13,12,8	1,2,4,2,4	8,11,20,9,6	0,0,0,1,2	197	125	2.24882e-05	0.00776031	0.892,0.656,0.673,0.792,0.559	1.0,1.0,1.0,0.851,0.656	-0.187
212	74904	ENSMUSG00000054901	Arhgef33	chr17	+	80386366	80386441	80381337	80381477	80388199	80388688	74904	86,85,127,84,59	22,34,63,32,37	313278278255177	70,46,34,47,27	200	125	1.49079e-08	1.73781e-05	0.71,0.61,0.558,0.621,0.499	0.736,0.791,0.836,0.772,0.804	-0.188
23	11626	ENSMUSG00000021071	Trim9	chr12	-	70267233	70267263	70252442	70252484	70268061	70268200	11626	35,57,37,49,32	25,26,28,41,27	71,88,62,64,38	42,10,22,31,6	155	125	0.000616741	0.085507	0.53,0.639,0.516,0.491,0.489	0.577,0.876,0.694,0.625,0.836	-0.189
58	21441	ENSMUSG00000032066	Bco2	chr9	-	50536230	50536368	50535477	50535660	50538845	50539013	21441	12,11,16,20,12	2,6,2,1,2	8,15,12,18,3	0,0,0,0,1	263	125	8.21514e-07	0.0005236	0.74,0.466,0.792,0.905,0.74	1.0,1.0,1.0,1.0,0.588	-0.189
189	70780	ENSMUSG00000030882	Dnhd1	chr7	+	105696397	105696563	105693320	105696198	105696722	105696915	70780	5,11,8,13,7	0,2,2,4,1	9,3,8,8,12	0,0,0,2,0	291	125	6.94947e-05	0.0179385	1.0,0.703,0.632,0.583,0.75	1.0,1.0,1.0,0.632,1.0	-0.193
163	61170	ENSMUSG00000029179	Zcchc4	chr5	+	52813824	52814091	52808259	52808360	52814228	52814313	61170	16,12,10,11,11	2,0,5,3,1	8,12,9,13,4	1,0,0,2,0	392	125	2.11354e-05	0.007401	0.718,1.0,0.389,0.539,0.778	0.718,1.0,1.0,0.675,1.0	-0.194
93	32669	ENSMUSG00000010721	Lmbr1	chr5	-	29323801	29323824	29292822	29292949	29346766	29346906	32669	23,21,33,24,14	6,9,8,18,7	27,20,20,27,19	5,5,4,1,0	148	125	0.000293488	0.0501949	0.764,0.663,0.777,0.53,0.628	0.82,0.772,0.809,0.958,1.0	-0.199
180	68851	ENSMUSG00000037627	Rgs22	chr15	-	36015613	36015769	36013077	36013173	36025807	36025987	68851	5,9,8,6,4	1,4,2,2,0	4,5,14,5,1	1,0,2,0,0	281	125	1.194e-05	0.00485177	0.69,0.5,0.64,0.572,1.0	0.64,1.0,0.757,1.0,1.0	-0.199
220	77652	ENSMUSG00000020102	Slc16a7	chr10	-	125341780	125341850	125301956	125302081	125389286	125389465	77652	8,7,6,5,6	1,1,6,2,0	16,6,10,7,3	1,0,2,0,0	195	125	2.34697e-05	0.00805912	0.837,0.818,0.391,0.616,1.0	0.911,1.0,0.762,1.0,1.0	-0.202
9	3812	ENSMUSG00000033278	Ptprm	chr17	-	66814270	66814297	66809465	66809653	66814466	66814541	3812	40,43,45,39,34	83,103,96,112,81	92,81,107,83,31	87,75,89,70,40	152	125	6.52589e-13	1.50891e-09	0.284,0.256,0.278,0.223,0.257	0.465,0.47,0.497,0.494,0.389	-0.203
91	32518	ENSMUSG00000086804	Gm43154	chr6	+	31734078	31734564	31666273	31666489	31742952	31743616	32518	24,33,44,17,33	2,2,0,3,5	27,8,24,24,13	0,1,0,0,0	611	125	8.09446e-08	7.32447e-05	0.711,0.771,1.0,0.537,0.575	1.0,0.621,1.0,1.0,1.0	-0.205
[truncated: 62 more rows]

## Sheet: 163885-154Q-6
	ID	GeneID	geneSymbol	chr	strand	exonStart_0base	exonEnd	upstreamES	upstreamEE	downstreamES	downstreamEE	ID.1	IJC_SAMPLE_1	SJC_SAMPLE_1	IJC_SAMPLE_2	SJC_SAMPLE_2	IncFormLen	SkipFormLen	PValue	FDR	154Q	WT	IncLevelDifference
[truncated: 298 more rows]

[truncated: 6 more sheets: 107958-MJD84.2-17.5mo, 145613-304Q-2mo, 145613-304Q-12mo, 138527-140Q-40, 75778-30Q-5, Overlap SE events]
