# Supplementary material for: Widespread alternative splicing dysregulation occurs presymptomatically in CAG expansion spinocerebellar ataxias
Source: Brain. 2023 Sep 30;147(2):486–504. doi: 10.1093/brain/awad329 (PMC10834251; doi:10.1093/brain/awad329)
Supplement: awad329_Supplementary_Data [file awad329_supplementary_data.zip › brain-2023-01025-File015.xlsx]

## Sheet: Supp Table 5
Supplementary Table 5
Data for skipped exons dysregulated at a threshold of FDR<0.1 and deltaPSI>0.1 per dataset for datasets from cortical and brainstem regions

## Sheet: 122099-82Q-IO-5
ID	GeneID	geneSymbol	chr	strand	exonStart_0base	exonEnd	upstreamES	upstreamEE	downstreamES	downstreamEE	ID	IJC_SAMPLE_1	SJC_SAMPLE_1	IJC_SAMPLE_2	SJC_SAMPLE_2	IncFormLen	SkipFormLen	PValue	FDR	82Q	WT	IncLevelDifference
290	ENSMUSG00000040451	Sgms1	chr19	-	32156569	32156647	32129540	32129694	32159523	32160223	290	1,3,1	0,0,0	3,0,0	2,2,2	153	75	1.74214e-10	6.83092e-06	1.0,1.0,1.0	0.424,0.0,0.0	0.859
31027	ENSMUSG00000025609	Mkln1	chr6	+	31451518	31451584	31398734	31398954	31468130	31470889	31027	4,2,1	0,0,0	1,2,0	1,1,2	141	75	2.32559e-05	0.0358963	1.0,1.0,1.0	0.347,0.515,0.0	0.713
31262	ENSMUSG00000097462	9530026P05Rik	chr6	+	93254713	93254897	93238169	93238344	93270952	93271143	31262	2,5,7	0,1,0	2,1,2	1,1,2	259	75	2.37873e-06	0.00666213	1.0,0.591,1.0	0.367,0.225,0.225	0.591
17635	ENSMUSG00000079363	Gbp4	chr5	-	105136809	105137045	105135066	105135190	105139479	105139586	17635	5,6,4	0,0,0	7,2,4	1,3,1	311	75	8.61328e-06	0.0187626	1.0,1.0,1.0	0.628,0.139,0.491	0.581
27177	ENSMUSG00000074652	Myh7b	chr2	+	155614467	155614495	155614038	155614195	155617523	155617547	27177	5,4,6	0,0,0	1,3,5	2,2,3	103	75	2.85443e-07	0.00223844	1.0,1.0,1.0	0.267,0.522,0.548	0.554
24742	ENSMUSG00000066392	Nrxn3	chr12	+	88850278	88850308	88794503	88795893	89187021	89187323	24742	1,3,4	0,0,1	3,2,0	2,1,3	105	75	1.18955e-06	0.00466421	1.0,1.0,0.741	0.517,0.588,0.0	0.545
17636	ENSMUSG00000079363	Gbp4	chr5	-	105136838	105137045	105135066	105135190	105139479	105139586	17636	9,5,5	0,0,0	6,3,6	1,3,1	282	75	3.6463e-05	0.0463037	1.0,1.0,1.0	0.615,0.21,0.615	0.52
8267	ENSMUSG00000052572	Dlg2	chr7	+	92418087	92418133	92417223	92417323	92420631	92420673	8267	5,4,2	1,2,3	0,0,1	2,4,2	121	75	5.35545e-06	0.0131242	0.756,0.554,0.292	0.0,0.0,0.237	0.455
34103	ENSMUSG00000007837	Prrg2	chr7	-	45060204	45060359	45059971	45060011	45060740	45060892	34103	41,19,32	1,0,2	14,21,31	12,5,8	230	75	2.67432e-07	0.00223844	0.93,1.0,0.839	0.276,0.578,0.558	0.452
12223	ENSMUSG00000074865	Zfp934	chr13	-	62520171	62520232	62516796	62518730	62520417	62520451	12223	3,3,5	3,3,1	0,0,1	5,4,4	136	75	2.74511e-06	0.00717572	0.355,0.355,0.734	0.0,0.0,0.121	0.441
34105	ENSMUSG00000007837	Prrg2	chr7	-	45060204	45060415	45059971	45060011	45060740	45060892	34105	56,30,45	1,0,2	16,32,46	12,5,8	286	75	3.92633e-07	0.00256586	0.936,1.0,0.855	0.259,0.627,0.601	0.435
37240	ENSMUSG00000087177	E130307A14Rik	chr10	-	39632949	39633016	39622624	39622727	39640379	39640511	37240	3,6,2	0,0,0	5,7,3	2,2,1	142	75	8.26102e-05	0.075329	1.0,1.0,1.0	0.569,0.649,0.613	0.39
44439	ENSMUSG00000097223	Gm2449	chr9	-	119893067	119893186	119888533	119888602	119893584	119893647	44439	8,7,2	0,0,0	4,11,9	1,5,1	194	75	1.6495e-06	0.00582667	1.0,1.0,1.0	0.607,0.46,0.777	0.385
20359	ENSMUSG00000026914	Psmd14	chr2	+	61722709	61722848	61711759	61711873	61760635	61760707	20359	2,8,2	2,2,2	0,0,0	1,1,2	214	75	8.91241e-07	0.00427359	0.26,0.584,0.26	0.0,0.0,0.0	0.368
34104	ENSMUSG00000007837	Prrg2	chr7	-	45060204	45060386	45059971	45060011	45060740	45060892	34104	65,32,43	1,0,2	26,37,55	12,5,8	257	75	6.23526e-07	0.00349263	0.95,1.0,0.863	0.387,0.683,0.667	0.359
28398	ENSMUSG00000038637	Lrrc56	chr7	+	141198273	141198361	141196933	141197169	141199778	141199835	28398	15,8,9	1,1,0	5,8,9	3,4,2	163	75	6.97123e-05	0.071932	0.873,0.786,1.0	0.434,0.479,0.674	0.357
20889	ENSMUSG00000072964	Bhlhb9	chrX	+	135848677	135848739	135845854	135845953	135885348	135886926	20889	5,3,1	0,0,0	11,5,3	4,1,1	137	75	5.66848e-05	0.0617392	1.0,1.0,1.0	0.601,0.732,0.622	0.348
34246	ENSMUSG00000044176	Spink10	chr18	+	62651747	62651779	62650849	62650923	62653416	62653475	34246	7,11,8	0,0,0	6,6,8	2,2,3	107	75	1.21246e-05	0.0241761	1.0,1.0,1.0	0.678,0.678,0.651	0.331
819	ENSMUSG00000023066	Rttn	chr18	+	89108048	89108154	89103843	89104061	89109250	89109348	819	14,8,16	0,1,0	12,3,4	3,1,1	181	75	9.89965e-05	0.0812761	1.0,0.768,1.0	0.624,0.554,0.624	0.322
12871	ENSMUSG00000028188	Spata1	chr3	-	146475255	146475381	146469624	146469803	146476193	146476302	12871	3,7,9	1,0,0	7,10,5	4,0,4	201	75	0.000146999	0.0976919	0.528,1.0,1.0	0.395,1.0,0.318	0.272
3101	ENSMUSG00000034377	Tulp4	chr17	+	6124170	6124248	6121827	6122344	6137210	6138792	3101	7,3,12	7,7,8	1,1,2	14,4,9	153	75	0.000103484	0.082808	0.329,0.174,0.424	0.034,0.109,0.098	0.229
39561	ENSMUSG00000028344	Invs	chr4	+	48385104	48385272	48382104	48382278	48389958	48390139	39561	21,19,23	1,0,0	14,23,24	1,2,5	243	75	2.17656e-05	0.0356267	0.866,1.0,1.0	0.812,0.78,0.597	0.226
21731	ENSMUSG00000026404	Ddx59	chr1	+	136434505	136434634	136433712	136433865	136439752	136440158	21731	46,36,46	0,0,0	41,34,37	1,6,2	204	75	1.23316e-05	0.0241761	1.0,1.0,1.0	0.938,0.676,0.872	0.171
19553	ENSMUSG00000027676	Ccdc39	chr3	-	33841068	33841188	33837993	33839224	33844104	33844301	19553	37,57,32	1,0,0	46,38,32	4,2,3	195	75	0.000120445	0.0889591	0.934,1.0,1.0	0.816,0.88,0.804	0.145
15490	ENSMUSG00000036053	Fmnl2	chr2	+	53054453	53054606	53051199	53051283	53068501	53068610	15490	59,57,67	68,49,80	0,77,0	75,53,57	228	75	9.80931e-07	0.00427359	0.222,0.277,0.216	0.0,0.323,0.0	0.131
8294	ENSMUSG00000039298	Cdk5rap2	chr4	-	70291831	70291927	70289844	70290029	70298819	70298948	8294	67,61,82	0,0,2	62,80,84	8,5,2	171	75	3.99075e-05	0.0474174	1.0,1.0,0.947	0.773,0.875,0.949	0.117
31719	ENSMUSG00000030138	Bms1	chr6	-	118417387	118417578	118413078	118413919	118418408	118418617	31719	86108108	6,1,8	121102108	0,0,3	266	75	0.00012359	0.0889591	0.802,0.968,0.792	1.0,1.0,0.91	-0.116
23202	ENSMUSG00000040990	Sh3kbp1	chrX	+	159824474	159824549	159817241	159817298	159828373	159828579	23202	32,30,28	2,2,5	34,21,26	1,0,0	150	75	0.000111845	0.0859894	0.889,0.882,0.737	0.944,1.0,1.0	-0.145
767	ENSMUSG00000036908	Unc93b1	chr19	+	3941519	3941681	3936268	3936422	3941884	3942017	767	73,56,81	8,3,7	48,43,79	1,1,1	237	75	0.000146552	0.0976919	0.743,0.855,0.785	0.938,0.932,0.962	-0.15
22010	ENSMUSG00000074579	Lekr1	chr3	+	65683891	65684106	65669089	65669178	65725310	65725430	22010	35,31,40	2,1,5	33,44,48	0,1,0	290	75	7.41977e-05	0.0730118	0.819,0.889,0.674	1.0,0.919,1.0	-0.179
26261	ENSMUSG00000005968	Tuft1	chr3	-	94639394	94639469	94638924	94639026	94658724	94658871	26261	0,0,0	5,3,5	6,0,3	5,8,6	150	75	7.62617e-05	0.0730118	0.0,0.0,0.0	0.375,0.0,0.2	-0.192
5418	ENSMUSG00000047415	Gpr68	chr12	-	100887983	100888072	100876684	100879412	100899242	100899498	5418	17,19,14	2,4,2	13,14,14	0,0,1	164	75	0.000124783	0.0889591	0.795,0.685,0.762	1.0,1.0,0.865	-0.208
46563	ENSMUSG00000033740	St18	chr1	+	6752295	6752368	6730069	6730240	6752993	6753036	46563	1,3,5	0,4,2	4,4,2	0,1,0	148	75	9.94963e-05	0.0812761	1.0,0.275,0.559	1.0,0.67,1.0	-0.279
44277	ENSMUSG00000057969	Sema3b	chr9	-	107606753	107606934	107605446	107605587	107607033	107607096	44277	22,25,42	5,6,2	11,6,18	0,0,1	256	75	3.67627e-05	0.0463037	0.563,0.55,0.86	1.0,1.0,0.841	-0.289
23053	ENSMUSG00000073771	Btbd19	chr4	-	117121413	117121482	117121197	117121329	117122218	117122278	23053	6,9,3	0,5,4	4,11,4	0,0,1	144	75	7.92832e-05	0.0740166	1.0,0.484,0.281	1.0,1.0,0.676	-0.304
43259	ENSMUSG00000047021	Cfap65	chr1	-	74931843	74932028	74929254	74929357	74933069	74933238	43259	9,7,14	1,1,6	10,3,17	1,0,0	260	75	1.69316e-05	0.0301767	0.722,0.669,0.402	0.743,1.0,1.0	-0.317
22021	ENSMUSG00000074579	Lekr1	chr3	+	65739681	65739867	65683891	65684106	65783821	65784025	22021	6,8,7	1,3,2	4,4,7	1,0,0	261	75	9.71227e-05	0.0812761	0.633,0.434,0.501	0.535,1.0,1.0	-0.322
42959	ENSMUSG00000032036	Kirrel3	chr9	+	34495018	34495155	34488703	34489158	34510025	34510616	42959	1,0,1	1,2,0	1,1,1	0,1,0	212	75	3.3478e-05	0.0463037	0.261,0.0,1.0	1.0,0.261,1.0	-0.333
44276	ENSMUSG00000057969	Sema3b	chr9	-	107606549	107606934	107605446	107605587	107607033	107607092	44276	29,34,56	5,6,2	14,14,32	0,0,1	460	75	1.32981e-05	0.0248294	0.486,0.48,0.82	1.0,1.0,0.839	-0.351
6118	ENSMUSG00000114082	Gm40383	chr12	-	33915672	33915764	33900357	33900662	33928243	33928456	6118	5,10,8	1,3,2	1,3,6	0,0,0	167	75	3.77893e-05	0.0463037	0.692,0.6,0.642	1.0,1.0,1.0	-0.355
7065	ENSMUSG00000037857	Nufip2	chr11	+	77688286	77688331	77687458	77687811	77691541	77691920	7065	0,2,0	1,0,3	1,2,4	1,0,1	120	75	5.31837e-05	0.059581	0.0,1.0,0.0	0.385,1.0,0.714	-0.366
38011	ENSMUSG00000048445	Ccdc57	chr11	-	120881814	120881915	120878877	120879048	120885232	120885385	38011	5,5,4	2,1,5	3,2,2	1,0,0	176	75	7.63449e-05	0.0730118	0.516,0.681,0.254	0.561,1.0,1.0	-0.37
8907	ENSMUSG00000049606	Zfp644	chr5	-	106690670	106690877	106638426	106638635	106696531	106696650	8907	7,13,15	4,6,13	27,20,12	3,2,2	282	75	8.54273e-05	0.0761274	0.318,0.366,0.235	0.705,0.727,0.615	-0.376
31734	ENSMUSG00000054708	Ankrd24	chr10	+	81628739	81628925	81628578	81628640	81629548	81629747	31734	1,0,2	2,1,0	2,4,1	1,0,0	261	75	0.000135793	0.0934113	0.126,0.0,1.0	0.365,1.0,1.0	-0.413
32214	ENSMUSG00000043243	Fam129c	chr8	+	71605606	71605718	71604927	71605035	71606660	71606744	32214	6,6,4	4,1,3	8,6,6	0,0,1	187	75	8.33408e-06	0.0187626	0.376,0.706,0.348	1.0,1.0,0.706	-0.425
22027	ENSMUSG00000074579	Lekr1	chr3	+	65781370	65781448	65683891	65684106	65783821	65784025	22027	4,2,3	1,3,2	4,1,4	1,0,0	153	75	1.78322e-06	0.00582667	0.662,0.246,0.424	0.662,1.0,1.0	-0.443
30571	ENSMUSG00000031298	Adgrg2	chrX	+	160456004	160456037	160438194	160438313	160461342	160461381	30571	2,1,1	4,4,1	4,1,5	1,1,0	108	75	2.38027e-05	0.0358963	0.258,0.148,0.41	0.735,0.41,1.0	-0.443
3151	ENSMUSG00000000159	Igsf5	chr16	+	96378084	96378384	96372829	96373147	96386485	96386626	3151	8,9,9	1,1,3	14,5,7	0,0,0	375	75	0.000106119	0.0832185	0.615,0.643,0.375	1.0,1.0,1.0	-0.456
22132	ENSMUSG00000041482	Piezo2	chr18	-	63045376	63045544	63042432	63042840	63050531	63050698	22132	5,2,8	3,5,1	4,1,1	1,0,0	243	75	0.000121749	0.0889591	0.34,0.11,0.712	0.552,1.0,1.0	-0.463
28906	ENSMUSG00000081769	Gm12216	chr11	-	53804981	53805108	53785488	53786349	53813575	53813616	28906	3,1,0	1,0,4	1,1,1	0,0,0	202	75	2.18067e-05	0.0356267	0.527,1.0,0.0	1.0,1.0,1.0	-0.491
29166	ENSMUSG00000058806	Col13a1	chr10	-	61891207	61891264	61887248	61887356	61892955	61892982	29166	2,4,3	2,2,2	4,4,8	0,0,0	132	75	2.05465e-06	0.00619715	0.362,0.532,0.46	1.0,1.0,1.0	-0.549
13938	ENSMUSG00000068015	Lrch1	chr14	-	74794910	74794991	74793126	74793184	74795296	74795369	13938	0,1,1	1,1,2	6,2,4	2,0,1	156	75	2.83113e-05	0.0411143	0.0,0.325,0.194	0.591,1.0,0.658	-0.577
37539	ENSMUSG00000054901	Arhgef33	chr17	+	80386366	80386441	80381337	80381477	80388199	80388688	37539	0,5,2	1,3,1	1,1,3	0,0,0	150	75	5.10989e-05	0.0589291	0.0,0.455,0.5	1.0,1.0,1.0	-0.682
43996	ENSMUSG00000040433	Zbtb38	chr9	-	96732247	96732313	96682769	96689029	96751301	96751383	43996	3,1,1	3,1,2	2,3,2	0,0,0	141	75	5.10185e-08	0.000666812	0.347,0.347,0.21	1.0,1.0,1.0	-0.699
18611	ENSMUSG00000010651	Acaa1b	chr9	-	119153669	119153712	119151815	119151914	119153925	119154005	18611	2,0,4	3,3,2	6,1,2	0,0,0	118	75	6.55628e-10	1.28536e-05	0.298,0.0,0.56	1.0,1.0,1.0	-0.714

## Sheet: 122099-82Q-IO-12
ID	GeneID	geneSymbol	chr	strand	exonStart_0base	exonEnd	upstreamES	upstreamEE	downstreamES	downstreamEE	ID	IJC_SAMPLE_1	SJC_SAMPLE_1	IJC_SAMPLE_2	SJC_SAMPLE_2	IncFormLen	SkipFormLen	PValue	FDR	82Q	WT	IncLevelDifference
6346	ENSMUSG00000025217	Btrc	chr19	+	45406544	45406586	45364086	45364274	45456532	45456610	6346	1,3,5	0,0,0	0,1,1	1,2,1	117	75	1.35271e-06	0.005795	1.0,1.0,1.0	0.0,0.243,0.391	0.789
11476	ENSMUSG00000066442	Mthfs	chr9	+	89212533	89213256	89211410	89211481	89214411	89214481	11476	9,2,9	0,0,0	4,4,6	1,1,1	798	75	5.82428e-05	0.0477789	1.0,1.0,1.0	0.273,0.273,0.361	0.698
11904	ENSMUSG00000035696	Rnf38	chr4	-	44159004	44159054	44152359	44152553	44168242	44168252	11904	0,3,3	2,0,0	0,0,0	1,2,1	125	75	1.93458e-05	0.0240611	0.0,1.0,1.0	0.0,0.0,0.0	0.667
39710	ENSMUSG00000031774	Fam192a	chr8	-	94591172	94591288	94589310	94589407	94597050	94597108	39710	2,3,5	2,0,1	0,0,0	2,1,2	191	75	4.06641e-07	0.00195981	0.282,1.0,0.663	0.0,0.0,0.0	0.648
21678	ENSMUSG00000074579	Lekr1	chr3	+	65772984	65773066	65683891	65684106	65781370	65781448	21678	1,3,2	0,0,0	1,1,0	2,0,1	157	75	0.000143001	0.0861491	1.0,1.0,1.0	0.193,1.0,0.0	0.602
43037	ENSMUSG00000097466	D430036J16Rik	chr9	+	81636834	81636937	81631929	81632279	81642546	81642702	43037	4,5,8	0,0,1	6,2,2	4,2,1	178	75	2.62582e-06	0.00843675	1.0,1.0,0.771	0.387,0.296,0.457	0.544
27528	ENSMUSG00000086822	5330413P13Rik	chr2	-	131845103	131845718	131836435	131836482	131847571	131847683	27528	9,4,6	1,0,0	3,8,4	2,1,1	690	75	4.29315e-05	0.0384946	0.495,1.0,1.0	0.14,0.465,0.303	0.529
26030	ENSMUSG00000034311	Kif4	chrX	+	100717936	100718035	100717330	100717408	100718493	100718670	26030	8,1,4	0,0,0	1,2,3	3,2,0	174	75	4.85394e-05	0.0415886	1.0,1.0,1.0	0.126,0.301,1.0	0.524
12063	ENSMUSG00000029660	Tex26	chr5	+	149445769	149445854	149439702	149439787	149453293	149453459	12063	0,1,5	1,0,0	0,0,2	1,1,1	160	75	0.000121247	0.0779132	0.0,1.0,1.0	0.0,0.0,0.484	0.505
39315	ENSMUSG00000007888	Crlf1	chr8	+	70503596	70503639	70503304	70503492	70503820	70504081	39315	3,2,5	0,0,0	3,2,3	2,1,2	118	75	1.6885e-05	0.0232506	1.0,1.0,1.0	0.488,0.56,0.488	0.488
33663	ENSMUSG00000100303	2600014E21Rik	chr2	+	75311016	75311142	75306930	75307034	75312590	75312851	33663	18,2,8	1,0,0	8,4,5	1,3,2	201	75	6.07578e-06	0.0146411	0.87,1.0,1.0	0.749,0.332,0.483	0.435
17294	ENSMUSG00000079363	Gbp4	chr5	-	105136809	105137045	105135066	105135190	105139479	105139586	17294	5,3,6	1,0,0	1,4,2	2,0,3	311	75	9.19591e-06	0.0177279	0.547,1.0,1.0	0.108,1.0,0.139	0.433
29924	ENSMUSG00000107318	Gm30003	chr5	+	134774493	134774940	134747041	134747308	134800445	134800596	29924	21,11,15	0,0,0	17,18,17	3,2,1	522	75	6.65622e-06	0.0150963	1.0,1.0,1.0	0.449,0.564,0.71	0.426
17877	ENSMUSG00000090841	Myl6	chr10	-	128493333	128493353	128492938	128493045	128493538	128493566	17877	0,2,2	1,0,0	0,1,1	2,1,2	95	75	1.17524e-05	0.019701	0.0,1.0,1.0	0.0,0.441,0.283	0.425
17295	ENSMUSG00000079363	Gbp4	chr5	-	105136838	105137045	105135066	105135190	105139479	105139586	17295	6,3,10	1,0,0	2,5,2	2,0,3	282	75	2.78963e-05	0.0268892	0.615,1.0,1.0	0.21,1.0,0.151	0.418
17684	ENSMUSG00000059326	Csf2ra	chr19	-	61227271	61227365	61227029	61227184	61228338	61228418	17684	14,7,10	0,0,1	14,5,3	4,2,1	169	75	2.00208e-05	0.0241209	1.0,1.0,0.816	0.608,0.526,0.571	0.37
23751	ENSMUSG00000068115	Ninl	chr2	-	150969979	150970132	150966077	150966242	150971023	150971214	23751	2,10,8	1,0,0	9,3,2	2,1,2	228	75	0.000152263	0.086333	0.397,1.0,1.0	0.597,0.497,0.248	0.352
45565	ENSMUSG00000108867	Gm44643	chr7	-	60939755	60939881	60922921	60923288	60961204	60961385	45565	4,5,5	0,0,0	12,7,5	2,0,4	201	75	0.000175514	0.0927005	1.0,1.0,1.0	0.691,1.0,0.318	0.33
29874	ENSMUSG00000032386	Trip4	chr9	-	65896696	65896930	65884927	65885247	65908438	65908794	29874	9,5,8	0,1,0	9,15,8	1,5,2	309	75	5.05807e-05	0.0423954	1.0,0.548,1.0	0.686,0.421,0.493	0.316
20722	ENSMUSG00000085614	1700123M08Rik	chr4	+	11980141	11980408	11976443	11976587	11993864	11993999	20722	22,13,15	1,0,1	16,15,7	2,1,3	342	75	0.000183213	0.092947	0.828,1.0,0.767	0.637,0.767,0.338	0.284
8708	ENSMUSG00000049606	Zfp644	chr5	-	106695642	106695699	106636806	106638635	106696531	106696826	8708	5,2,2	9,2,3	1,0,0	5,3,4	132	75	0.000115402	0.0754142	0.24,0.362,0.275	0.102,0.0,0.0	0.258
3524	ENSMUSG00000109783	Gm45338	chr16	+	23543622	23543871	23534579	23534799	23559771	23560080	3524	0,2,2	1,0,0	0,2,1	1,1,0	324	75	6.17741e-05	0.0496201	0.0,1.0,1.0	0.0,0.316,1.0	0.228
24724	ENSMUSG00000048874	Phf3	chr1	-	30837104	30837266	30824209	30824519	30873577	30873581	24724	79,48,70	2,1,3	45,50,67	8,7,7	237	75	0.000132532	0.0824176	0.926,0.938,0.881	0.64,0.693,0.752	0.22
25158	ENSMUSG00000097767	Miat	chr5	-	112228308	112228356	112228054	112228214	112228608	112228929	25158	13,11,14	0,0,0	13,6,14	3,0,5	123	75	1.15075e-05	0.019701	1.0,1.0,1.0	0.725,1.0,0.631	0.215
46554	ENSMUSG00000071281	Zfp65	chr13	-	67721446	67721545	67710880	67711007	67729060	67729173	46554	5,4,1	9,3,6	0,0,0	5,9,5	174	75	1.92555e-05	0.0240611	0.193,0.365,0.067	0.0,0.0,0.0	0.208
25154	ENSMUSG00000097767	Miat	chr5	-	112228300	112228356	112228054	112228214	112228608	112228644	25154	18,14,20	0,0,0	14,9,19	3,0,5	131	75	1.77519e-05	0.0236014	1.0,1.0,1.0	0.728,1.0,0.685	0.196
16871	ENSMUSG00000057182	Scn3a	chr2	-	65525694	65525786	65524603	65524876	65525876	65525968	16871	34,20,26	0,0,1	22,26,32	4,4,2	167	75	2.48025e-05	0.0258088	1.0,1.0,0.921	0.712,0.745,0.878	0.195
15169	ENSMUSG00000036053	Fmnl2	chr2	+	53054453	53054606	53051199	53051283	53068501	53068610	15169	54,50,62	48,42,49	0,46,0	51,41,57	228	75	3.87234e-09	3.73255e-05	0.27,0.281,0.294	0.0,0.27,0.0	0.192
2473	ENSMUSG00000058392	Rrp1b	chr17	+	32047673	32047731	32045928	32046229	32048552	32048638	2473	8,10,7	0,0,1	11,8,18	1,5,1	133	75	0.000171621	0.0922315	1.0,1.0,0.798	0.861,0.474,0.91	0.184
44707	ENSMUSG00000040620	Dhx33	chr11	-	70993609	70993698	70992107	70992311	70993856	70993980	44707	24,24,29	0,0,0	19,15,35	2,1,4	164	75	0.000172234	0.0922315	1.0,1.0,1.0	0.813,0.873,0.8	0.171
44265	ENSMUSG00000038777	Sema6c	chr3	+	95167412	95167476	95167005	95167120	95167623	95167680	44265	44,39,53	0,2,1	34,32,37	3,4,7	139	75	6.85579e-05	0.0528663	1.0,0.913,0.966	0.859,0.812,0.74	0.156
13837	ENSMUSG00000056383	AI987944	chr7	-	41388107	41388255	41376745	41376872	41393226	41393379	13837	61,47,67	0,0,2	49,41,47	5,1,4	223	75	0.000171257	0.0922315	1.0,1.0,0.918	0.767,0.932,0.798	0.14
33033	ENSMUSG00000030590	Fam98c	chr7	-	29154418	29154531	29153321	29153489	29154615	29154693	33033	127101116	2,2,1	128105133	10,8,6	188	75	7.21174e-05	0.0545208	0.962,0.953,0.979	0.836,0.84,0.898	0.107
40343	ENSMUSG00000033111	3830406C13Rik	chr14	+	12285387	12285468	12284221	12284257	12287269	12287393	40343	94,66,81	5,7,6	89,80,95	1,1,2	156	75	0.000147379	0.086333	0.9,0.819,0.866	0.977,0.975,0.958	-0.108
27166	ENSMUSG00000031209	Heph	chrX	+	96459574	96459769	96456372	96456615	96462890	96463091	27166	112,53,53	7,1,3	70,58,57	1,0,0	270	75	4.7204e-05	0.0413636	0.816,0.936,0.831	0.951,1.0,1.0	-0.123
23373	ENSMUSG00000039254	Pomt1	chr2	+	32247536	32247629	32246014	32246110	32248614	32248691	23373	44,29,42	3,2,3	54,42,55	0,0,0	168	75	0.000182019	0.092947	0.868,0.866,0.862	1.0,1.0,1.0	-0.135
28322	ENSMUSG00000034757	Tmub2	chr11	+	102285979	102286116	102284950	102285088	102287307	102287391	28322	4,3,5	25,23,24	9,11,12	13,13,23	212	75	0.000123647	0.078153	0.054,0.044,0.069	0.197,0.23,0.156	-0.139
25689	ENSMUSG00000057378	Ryr3	chr2	-	112717998	112718129	112712219	112712540	112728846	112728928	25689	42,35,32	1,1,8	50,24,54	0,1,0	206	75	0.000106709	0.073469	0.939,0.927,0.593	1.0,0.897,1.0	-0.146
7936	ENSMUSG00000087380	2210408F21Rik	chr6	+	31277847	31277955	31220350	31220519	31328288	31328360	7936	38,25,23	5,1,2	25,43,38	0,0,1	183	75	0.000185711	0.0929907	0.757,0.911,0.825	1.0,1.0,0.94	-0.149
15642	ENSMUSG00000025925	Terf1	chr1	+	15815885	15815972	15813040	15813162	15818933	15819083	15642	52,39,35	3,3,6	36,49,33	0,1,0	162	75	1.60987e-05	0.022989	0.889,0.858,0.73	1.0,0.958,1.0	-0.16
3752	ENSMUSG00000022779	Top3b	chr16	+	16875071	16875155	16870786	16871055	16877831	16878016	3752	2,1,2	7,11,20	9,7,5	6,9,11	159	75	0.000112889	0.075044	0.119,0.041,0.045	0.414,0.268,0.177	-0.218
35790	ENSMUSG00000041769	Ppp2r2d	chr7	+	138860836	138860909	138846619	138846704	138865020	138865117	35790	1,0,1	7,3,10	3,4,3	4,4,8	148	75	0.000201123	0.098158	0.068,0.0,0.048	0.275,0.336,0.16	-0.218
34706	ENSMUSG00000108866	Gm35082	chr7	+	100676117	100676310	100675087	100675163	100677311	100677380	34706	7,8,5	4,4,0	5,2,12	0,1,0	268	75	0.000190624	0.0942269	0.329,0.359,1.0	1.0,0.359,1.0	-0.224
41414	ENSMUSG00000035469	Rcbtb1	chr14	+	59205624	59205722	59201233	59201584	59209742	59209810	41414	17,14,9	0,5,3	11,16,13	0,0,0	173	75	9.05578e-06	0.0177279	1.0,0.548,0.565	1.0,1.0,1.0	-0.296
8270	ENSMUSG00000048997	Atxn7l2	chr3	-	108209588	108209717	108208975	108209095	108210344	108210468	8270	4,4,2	0,4,3	5,6,2	0,0,1	204	75	9.66837e-05	0.067777	1.0,0.269,0.197	1.0,1.0,0.424	-0.319
30723	ENSMUSG00000051435	Fhad1	chr4	-	141899184	141899250	141890437	141890961	141904960	141905181	30723	0,0,0	2,2,3	6,3,0	2,3,2	141	75	3.51775e-05	0.032293	0.0,0.0,0.0	0.615,0.347,0.0	-0.321
12150	ENSMUSG00000031727	Pmfbp1	chr8	+	109513743	109513965	109510532	109510781	109520175	109520346	12150	6,4,7	3,0,3	3,9,10	0,0,1	297	75	2.22899e-05	0.0252768	0.336,1.0,0.371	1.0,1.0,0.716	-0.336
37678	ENSMUSG00000010461	Eya4	chr10	-	23163393	23163486	23159087	23159154	23172998	23173123	37678	6,10,8	2,2,5	5,6,8	0,1,0	168	75	2.0645e-05	0.0241209	0.573,0.691,0.417	1.0,0.728,1.0	-0.349
40400	ENSMUSG00000021772	Nkiras1	chr14	+	18277446	18277565	18276825	18276968	18278303	18278404	40400	0,2,0	6,6,3	5,4,5	2,2,6	194	75	1.33336e-05	0.0204332	0.0,0.114,0.0	0.491,0.436,0.244	-0.352
9876	ENSMUSG00000024011	Pi16	chr17	+	29326847	29327633	29326273	29326362	29327837	29327970	9876	53,38,89	3,1,6	58,35,51	0,0,0	861	75	2.34877e-08	0.000150932	0.606,0.768,0.564	1.0,1.0,1.0	-0.354
41607	ENSMUSG00000042350	Arel1	chr12	-	84952190	84952416	84951081	84951381	84965888	84966030	41607	1,2,2	2,0,3	4,2,6	0,1,0	301	75	1.16898e-05	0.019701	0.111,1.0,0.142	1.0,0.333,1.0	-0.36
10110	ENSMUSG00000063626	Unc5d	chr8	-	28725147	28725162	28724220	28724406	28758957	28759122	10110	1,2,2	2,3,1	1,1,1	0,0,1	90	75	9.19639e-05	0.0656622	0.294,0.357,0.625	1.0,1.0,0.455	-0.393
25271	ENSMUSG00000036009	Mettl25	chr10	-	105836126	105836220	105826572	105826591	105841075	105841371	25271	5,3,4	4,1,1	7,4,9	1,0,0	169	75	2.5875e-05	0.0258088	0.357,0.571,0.64	0.756,1.0,1.0	-0.396
5289	ENSMUSG00000047415	Gpr68	chr12	-	100887680	100888072	100876681	100879412	100908098	100908198	5289	20,8,10	2,2,2	11,10,7	1,0,0	467	75	6.58275e-05	0.0517969	0.616,0.391,0.445	0.639,1.0,1.0	-0.396
41421	ENSMUSG00000035469	Rcbtb1	chr14	+	59206803	59206930	59201502	59201584	59209742	59209810	41421	13,6,7	0,5,3	7,7,7	0,0,0	202	75	4.20262e-06	0.0108356	1.0,0.308,0.464	1.0,1.0,1.0	-0.409
44387	ENSMUSG00000029647	Pan3	chr5	+	147503084	147503202	147455117	147455188	147521829	147521934	44387	8,4,3	5,2,2	4,7,8	0,1,1	193	75	8.18738e-05	0.0595609	0.383,0.437,0.368	1.0,0.731,0.757	-0.433
16053	ENSMUSG00000015980	Lrrc27	chr7	+	139214248	139214405	139213271	139213352	139214674	139214959	16053	4,3,7	4,0,3	10,3,6	0,0,0	232	75	1.80701e-06	0.00696711	0.244,1.0,0.43	1.0,1.0,1.0	-0.442
25976	ENSMUSG00000085316	D330050G23Rik	chr2	+	116900975	116901075	116900174	116900331	116910720	116910836	25976	0,0,1	1,1,1	3,3,2	4,1,0	175	75	0.00011168	0.075044	0.0,0.0,0.3	0.243,0.563,1.0	-0.502
5164	ENSMUSG00000097451	Rian	chr12	+	109630020	109630191	109627047	109627153	109634193	109634354	5164	5,4,4	4,5,2	6,9,4	0,0,2	246	75	0.000150154	0.086333	0.276,0.196,0.379	1.0,1.0,0.379	-0.509
15092	ENSMUSG00000041977	Arhgef11	chr3	+	87718228	87718258	87717420	87717520	87725478	87725658	15092	2,2,4	4,2,4	3,3,4	1,0,0	105	75	2.05341e-06	0.00719739	0.263,0.417,0.417	0.682,1.0,1.0	-0.528
43174	ENSMUSG00000036972	Zic4	chr9	+	91371815	91372049	91371349	91371533	91372607	91373923	43174	3,2,2	5,1,2	3,3,2	0,0,1	309	75	3.16714e-05	0.0297835	0.127,0.327,0.195	1.0,1.0,0.327	-0.559
40869	ENSMUSG00000039997	Ifi203	chr1	-	173933782	173933926	173926805	173927222	173935009	173935177	40869	0,1,0	2,1,1	0,9,2	1,0,0	219	75	4.12957e-06	0.0108356	0.0,0.255,0.0	0.0,1.0,1.0	-0.582
9875	ENSMUSG00000024011	Pi16	chr17	+	29326847	29326946	29326273	29326362	29327837	29327970	9875	8,1,8	3,1,6	4,5,3	0,0,0	174	75	3.73888e-10	4.82069e-06	0.535,0.301,0.365	1.0,1.0,1.0	-0.6
30110	ENSMUSG00000052407	Ccdc171	chr4	+	83620824	83620963	83604021	83604182	83635639	83635742	30110	1,2,8	2,1,2	8,5,9	0,0,0	214	75	2.6106e-05	0.0258088	0.149,0.412,0.584	1.0,1.0,1.0	-0.618
11196	ENSMUSG00000091568	Gm8206	chr14	-	6020476	6020659	6016758	6017902	6021332	6021464	11196	6,0,5	3,3,4	4,6,2	1,0,0	258	75	4.21551e-06	0.0108356	0.368,0.0,0.267	0.538,1.0,1.0	-0.634
4213	ENSMUSG00000087331	1810021B22Rik	chr15	-	89074072	89074198	89071570	89071718	89075098	89075149	4213	6,0,2	2,3,2	1,7,1	0,0,0	201	75	3.75092e-10	4.82069e-06	0.528,0.0,0.272	1.0,1.0,1.0	-0.733
12359	ENSMUSG00000085558	4930412C18Rik	chr4	+	9784904	9785161	9782625	9782739	9819923	9821951	12359	0,2,1	3,2,3	4,6,1	1,0,0	332	75	1.10771e-07	0.000610126	0.0,0.184,0.07	0.475,1.0,1.0	-0.74
23729	ENSMUSG00000028032	Papss1	chr3	+	131565947	131566060	131565591	131565643	131579310	131579425	23729	0,1,3	1,2,1	1,3,2	0,0,0	188	75	2.45721e-05	0.0258088	0.0,0.166,0.545	1.0,1.0,1.0	-0.763
2411	ENSMUSG00000057246	BC051142	chr17	+	34451630	34451654	34449808	34449829	34452499	34452514	2411	4,1,0	6,2,1	4,2,2	0,0,0	99	75	1.64238e-10	4.82069e-06	0.336,0.275,0.0	1.0,1.0,1.0	-0.796

## Sheet: 122099-154Q-IO-5
ID	GeneID	geneSymbol	chr	strand	exonStart_0base	exonEnd	upstreamES	upstreamEE	downstreamES	downstreamEE	ID	IJC_SAMPLE_1	SJC_SAMPLE_1	IJC_SAMPLE_2	SJC_SAMPLE_2	IncFormLen	SkipFormLen	PValue	FDR	154Q	WT	IncLevelDifference
21819	ENSMUSG00000040774	Cept1	chr3	-	106520008	106520093	106505720	106505852	106531136	106531278	21819	1,1,1	0,0,0	0,0,0	1,1,1	160	75	4.91718e-12	9.02547e-08	1.0,1.0,1.0	0.0,0.0,0.0	1
12403	ENSMUSG00000086288	Gm15265	chr3	-	95002138	95002264	94998799	94999000	95004222	95004446	12403	1,1,3	0,0,0	1,2,2	2,4,2	201	75	5.3052e-12	9.02547e-08	1.0,1.0,1.0	0.157,0.157,0.272	0.805
23679	ENSMUSG00000085316	D330050G23Rik	chr2	+	116900975	116901075	116900174	116900331	116910728	116910836	23679	5,2,4	0,1,0	1,0,0	1,1,1	175	75	1.51694e-09	1.29035e-05	1.0,0.462,1.0	0.3,0.0,0.0	0.721
11883	ENSMUSG00000032355	Mlip	chr9	-	77190323	77190383	77181351	77181396	77190671	77190737	11883	6,1,2	0,1,0	0,0,1	2,2,2	135	75	8.75882e-10	9.93396e-06	1.0,0.357,1.0	0.0,0.0,0.217	0.713
10439	ENSMUSG00000033788	Dysf	chr6	+	84064470	84064563	84063320	84063435	84064875	84065087	10439	5,5,1	2,0,0	3,0,3	4,6,6	168	75	8.77035e-06	0.0082892	0.527,1.0,1.0	0.251,0.0,0.182	0.698
460	ENSMUSG00000071646	Mta2	chr19	+	8942919	8943032	8942492	8942719	8943464	8943532	460	2,3,3	0,0,0	1,1,3	3,1,1	188	75	1.13345e-06	0.00226857	1.0,1.0,1.0	0.117,0.285,0.545	0.684
32896	ENSMUSG00000048677	Tpcn2	chr7	-	145260026	145260138	145258514	145258614	145260871	145261000	32896	1,0,3	0,1,0	0,0,0	1,4,1	187	75	0.000456219	0.0929512	1.0,0.0,1.0	0.0,0.0,0.0	0.667
22890	ENSMUSG00000020940	Efcab15	chr11	-	103200062	103200183	103199646	103199822	103200267	103200339	22890	4,1,1	0,0,0	2,0,1	0,3,4	196	75	1.54926e-08	8.78558e-05	1.0,1.0,1.0	1.0,0.0,0.087	0.638
38029	ENSMUSG00000070436	Serpinh1	chr7	-	99351823	99351867	99348802	99349464	99352886	99352965	38029	2,1,1	0,0,1	2,0,0	1,1,1	119	75	4.2365e-06	0.00576588	1.0,1.0,0.387	0.558,0.0,0.0	0.61
32364	ENSMUSG00000090272	Mndal	chr1	-	173865398	173865557	173862460	173862883	173871377	173871545	32364	8,6,3	0,0,0	5,0,4	1,2,1	234	75	0.000395365	0.0850873	1.0,1.0,1.0	0.616,0.0,0.562	0.607
15615	ENSMUSG00000026490	Cdc42bpa	chr1	+	180130795	180130900	180118735	180118783	180134296	180134380	15615	2,3,4	1,0,0	4,1,1	2,3,4	180	75	2.97134e-06	0.00439565	0.455,1.0,1.0	0.455,0.122,0.094	0.595
7676	ENSMUSG00000048997	Atxn7l2	chr3	-	108209588	108209717	108208975	108209095	108210344	108210468	7676	2,1,5	0,0,0	2,4,0	2,0,5	204	75	7.11813e-07	0.00186303	1.0,1.0,1.0	0.269,1.0,0.0	0.577
34518	ENSMUSG00000001036	Epn2	chr11	-	61555468	61555603	61553509	61553579	61565821	61565894	34518	5,3,2	0,0,0	4,10,7	2,4,4	210	75	1.03916e-08	7.07148e-05	1.0,1.0,1.0	0.417,0.472,0.385	0.575
23574	ENSMUSG00000021809	Nudt13	chr14	+	20297514	20297631	20295087	20295266	20300586	20300679	23574	7,5,1	1,0,0	5,6,6	3,5,5	192	75	2.71735e-06	0.00439565	0.732,1.0,1.0	0.394,0.319,0.319	0.567
12979	ENSMUSG00000063919	Srrm4	chr5	-	116454672	116454688	116453408	116453713	116467431	116467588	12979	2,4,3	4,0,2	1,0,1	12,5,7	91	75	7.17058e-06	0.00746684	0.292,1.0,0.553	0.064,0.0,0.105	0.559
6703	ENSMUSG00000000673	Haao	chr17	-	83834778	83834924	83832326	83832395	83835190	83835234	6703	1,2,6	0,0,1	0,2,0	1,0,2	221	75	9.52435e-06	0.00875854	1.0,1.0,0.671	0.0,1.0,0.0	0.557
27615	ENSMUSG00000026121	Sema4c	chr1	-	36556802	36557085	36555931	36556080	36557359	36557526	27615	3,5,3	0,0,0	11,2,9	1,2,2	358	75	4.41389e-05	0.0240785	1.0,1.0,1.0	0.697,0.173,0.485	0.548
12336	ENSMUSG00000086496	Gm14204	chr2	-	158604005	158604176	158598172	158603185	158610527	158610723	12336	5,2,9	1,0,1	5,0,5	2,5,4	246	75	4.67151e-05	0.0248356	0.604,1.0,0.733	0.433,0.0,0.276	0.543
94	ENSMUSG00000025036	Sfxn2	chr19	+	46588223	46588309	46587934	46588010	46590140	46590201	94	4,3,5	0,1,0	2,2,4	1,4,4	161	75	1.82842e-06	0.00345622	1.0,0.583,1.0	0.482,0.189,0.318	0.531
37084	ENSMUSG00000070371	Prss36	chr7	-	127934138	127934280	127933370	127933492	127934389	127934627	37084	5,4,4	0,1,0	8,2,5	3,2,5	217	75	7.00271e-06	0.00746684	1.0,0.58,1.0	0.48,0.257,0.257	0.529
4806	ENSMUSG00000097451	Rian	chr12	+	109630020	109630191	109627047	109627153	109634193	109634354	4806	8,2,4	0,0,0	6,3,4	5,3,0	246	75	8.49535e-07	0.00206467	1.0,1.0,1.0	0.268,0.234,1.0	0.499
23678	ENSMUSG00000085316	D330050G23Rik	chr2	+	116900975	116901075	116900174	116900331	116910720	116910836	23678	5,1,4	0,0,2	2,0,0	0,2,2	175	75	2.2562e-05	0.0163334	1.0,1.0,0.462	1.0,0.0,0.0	0.487
13992	ENSMUSG00000073557	Ppp1r12b	chr1	-	134870067	134870250	134865777	134865960	134872267	134872310	13992	3,2,5	1,0,0	4,4,5	1,3,3	258	75	4.32724e-05	0.0240785	0.466,1.0,1.0	0.538,0.279,0.326	0.441
2263	ENSMUSG00000024330	Col11a2	chr17	+	34047097	34047277	34046439	34046502	34049618	34049678	2263	9,1,13	0,0,1	2,6,12	2,1,2	255	75	0.000185481	0.0558496	1.0,1.0,0.793	0.227,0.638,0.638	0.43
19387	ENSMUSG00000028943	Espn	chr4	-	152131051	152131294	152130768	152130961	152134160	152134432	19387	2,3,2	1,0,0	0,2,1	1,0,2	318	75	4.90696e-05	0.0254164	0.321,1.0,1.0	0.0,1.0,0.105	0.405
36740	ENSMUSG00000090363	Gm3512	chr14	-	7169693	7169844	7159223	7159386	7174499	7174533	36740	9,4,6	0,0,1	6,6,12	3,3,2	226	75	2.40749e-05	0.016383	1.0,1.0,0.666	0.399,0.399,0.666	0.401
6542	ENSMUSG00000042213	Zfand4	chr6	+	116287981	116288168	116273578	116273872	116305616	116305761	6542	11,11,16	0,0,1	8,8,14	3,2,2	262	75	2.95972e-06	0.00439565	1.0,1.0,0.821	0.433,0.534,0.667	0.396
506	ENSMUSG00000024969	Mark2	chr19	-	7279110	7279278	7277279	7277450	7279985	7280012	506	19,10,23	3,2,3	11,9,21	12,10,10	243	75	0.000100816	0.0389801	0.662,0.607,0.703	0.221,0.217,0.393	0.38
2102	ENSMUSG00000023935	Spats1	chr17	-	45452677	45452740	45449434	45449550	45454090	45454211	2102	8,1,4	0,0,1	2,6,4	2,3,1	138	75	8.1664e-05	0.0334773	1.0,1.0,0.685	0.352,0.521,0.685	0.376
15607	ENSMUSG00000026490	Cdc42bpa	chr1	+	180118735	180118783	180117666	180117743	180136651	180136724	15607	6,6,9	0,0,0	6,9,7	2,1,6	123	75	4.49356e-07	0.00138994	1.0,1.0,1.0	0.647,0.846,0.416	0.364
14996	ENSMUSG00000070883	Ccdc173	chr2	-	69771931	69772124	69761721	69761886	69776129	69776269	14996	5,4,12	0,0,1	6,11,9	3,2,1	268	75	1.01948e-05	0.00912836	1.0,1.0,0.771	0.359,0.606,0.716	0.363
4325	ENSMUSG00000022607	Ptk2	chr15	-	73391758	73391880	73365040	73365195	73394647	73394744	4325	7,3,7	1,0,1	6,7,5	4,1,5	197	75	0.000397616	0.0850873	0.727,1.0,0.727	0.363,0.727,0.276	0.363
23250	ENSMUSG00000054715	Zscan22	chr7	+	12903600	12904085	12897840	12897877	12906233	12907537	23250	14,7,5	0,0,0	18,12,16	1,0,6	560	75	6.75039e-05	0.0309612	1.0,1.0,1.0	0.707,1.0,0.263	0.343
12335	ENSMUSG00000086496	Gm14204	chr2	-	158603688	158603850	158603048	158603185	158610527	158610606	12335	6,8,13	1,0,1	10,14,7	2,5,4	237	75	0.000198601	0.0572662	0.655,1.0,0.804	0.613,0.47,0.356	0.34
33590	ENSMUSG00000038215	Cep44	chr8	-	56550062	56550121	56547387	56547524	56550687	56550799	33590	2,2,0	0,0,1	5,0,0	0,2,2	134	75	0.000283594	0.0720096	1.0,1.0,0.0	1.0,0.0,0.0	0.333
2509	ENSMUSG00000024186	Rgs11	chr17	+	26207395	26207457	26205107	26205189	26207545	26207659	2509	15,7,12	0,0,0	13,4,10	2,3,1	137	75	0.000301753	0.0741952	1.0,1.0,1.0	0.781,0.422,0.846	0.317
40169	ENSMUSG00000049811	Fam161a	chr11	+	23021493	23021661	23019999	23021133	23023429	23023529	40169	23,11,23	0,0,0	10,16,30	4,2,1	243	75	2.09048e-05	0.0154627	1.0,1.0,1.0	0.436,0.712,0.903	0.316
8420	ENSMUSG00000029174	Tbc1d1	chr5	+	64283966	64284125	64281764	64282045	64285944	64286084	8420	34,25,40	2,0,2	32,30,40	6,8,9	234	75	3.69257e-05	0.022042	0.845,1.0,0.865	0.631,0.546,0.588	0.315
2295	ENSMUSG00000048440	Cyp4f16	chr17	+	32547465	32547517	32546629	32546759	32550252	32550386	2295	14,7,7	7,6,10	1,2,3	9,8,13	127	75	9.14804e-05	0.0361933	0.542,0.408,0.292	0.062,0.129,0.12	0.31
2305	ENSMUSG00000058392	Rrp1b	chr17	+	32047673	32047731	32045928	32046011	32048552	32048638	2305	6,2,9	0,0,0	13,14,15	5,1,5	133	75	4.00458e-07	0.00136256	1.0,1.0,1.0	0.595,0.888,0.628	0.296
26065	ENSMUSG00000038782	1700028J19Rik	chr7	-	44230842	44230915	44229932	44230641	44231325	44231472	26065	2,1,2	0,1,0	1,1,1	0,1,4	148	75	0.000126119	0.0451706	1.0,0.336,1.0	1.0,0.336,0.112	0.296
36950	ENSMUSG00000021733	Slc4a7	chr14	+	14742413	14742788	14739724	14739874	14745967	14746083	36950	8,8,17	0,1,0	14,16,17	1,4,2	450	75	7.76982e-05	0.032638	1.0,0.571,1.0	0.7,0.4,0.586	0.295
32036	ENSMUSG00000053985	Zfp14	chr7	-	30050439	30050503	30045738	30045839	30051344	30051373	32036	3,3,2	0,0,1	2,5,7	2,1,3	139	75	0.000268547	0.0690571	1.0,1.0,0.519	0.35,0.73,0.557	0.294
36948	ENSMUSG00000021733	Slc4a7	chr14	+	14742413	14742782	14739724	14739874	14745967	14746083	36948	9,9,20	0,1,0	15,16,18	1,4,2	444	75	6.91662e-05	0.0309612	1.0,0.603,1.0	0.717,0.403,0.603	0.293
42100	ENSMUSG00000038260	Trpm4	chr7	-	45327271	45327452	45326976	45327140	45333381	45333452	42100	13,5,11	1,0,0	16,5,18	3,1,2	256	75	0.000254913	0.0672358	0.792,1.0,1.0	0.61,0.594,0.725	0.288
16328	ENSMUSG00000090841	Myl6	chr10	-	128492938	128493045	128492601	128492745	128493333	128493353	16328	30,26,30	10,5,8	23,18,18	13,20,15	182	75	0.000518435	0.098546	0.553,0.682,0.607	0.422,0.271,0.331	0.273
9100	ENSMUSG00000087381	Gm16008	chr4	-	156030421	156030516	156028474	156028554	156031577	156031622	9100	9,12,13	0,0,1	11,12,16	3,3,2	170	75	6.31187e-05	0.0294194	1.0,1.0,0.852	0.618,0.638,0.779	0.272
19184	ENSMUSG00000021767	Kat6b	chr14	+	21624832	21625215	21619217	21619299	21626718	21626840	19184	28,24,45	0,0,2	22,29,42	2,1,6	458	75	0.000303105	0.0741952	1.0,1.0,0.787	0.643,0.826,0.534	0.261
24299	ENSMUSG00000027309	4930402H24Rik	chr2	-	130777475	130777657	130777256	130777281	130777859	130778333	24299	4,5,3	1,0,0	5,3,4	1,0,6	257	75	0.000442262	0.0917558	0.539,1.0,1.0	0.593,1.0,0.163	0.261
26063	ENSMUSG00000038782	1700028J19Rik	chr7	-	44230781	44230915	44229932	44230641	44231325	44231472	26063	2,1,1	0,1,0	1,2,1	0,1,4	209	75	0.000184906	0.0558496	1.0,0.264,1.0	1.0,0.418,0.082	0.255
5238	ENSMUSG00000044712	Slc38a6	chr12	+	73293698	73293799	73292159	73292233	73310144	73310197	5238	18,7,16	0,0,1	21,9,6	3,2,1	176	75	0.000390864	0.0850467	1.0,1.0,0.872	0.749,0.657,0.719	0.249
30637	ENSMUSG00000050565	Tor1aip2	chr1	+	156041074	156041134	156035771	156036091	156051293	156051623	30637	37,22,25	0,0,0	66,24,42	8,11,3	135	75	1.00261e-07	0.000487341	1.0,1.0,1.0	0.821,0.548,0.886	0.248
27358	ENSMUSG00000025261	Huwe1	chrX	+	151804445	151804540	151803657	151803802	151806271	151806407	27358	4,2,8	0,1,0	4,10,6	2,2,2	170	75	0.000324503	0.076799	1.0,0.469,1.0	0.469,0.688,0.57	0.247
3842	ENSMUSG00000097587	4930578M01Rik	chr15	+	98987756	98987830	98983626	98983864	98987976	98988145	3842	4,1,2	0,0,1	3,4,6	0,4,4	149	75	0.000175406	0.0542873	1.0,1.0,0.502	1.0,0.335,0.43	0.246
10380	ENSMUSG00000028573	Fggy	chr4	+	95844072	95844193	95837584	95837659	95849581	95849676	10380	57,27,40	3,0,1	34,44,47	8,4,9	196	75	9.38605e-05	0.0367081	0.879,1.0,0.939	0.619,0.808,0.666	0.242
33412	ENSMUSG00000087177	E130307A14Rik	chr10	-	39681472	39681549	39645555	39645808	39731737	39731814	33412	28,16,38	2,0,0	28,22,28	5,5,5	152	75	6.38681e-06	0.00746684	0.874,1.0,1.0	0.734,0.685,0.734	0.24
24817	ENSMUSG00000037108	Zcwpw1	chr5	+	137816892	137816976	137812001	137812100	137817457	137817524	24817	25,10,21	1,1,0	35,43,40	6,9,11	159	75	6.98897e-06	0.00746684	0.922,0.825,1.0	0.733,0.693,0.632	0.23
2781	ENSMUSG00000023861	Mpc1	chr17	+	8293414	8293495	8283851	8283961	8296534	8296631	2781	21,16,29	0,0,2	35,32,44	8,4,8	156	75	1.38694e-05	0.0117977	1.0,1.0,0.875	0.678,0.794,0.726	0.226
31219	ENSMUSG00000038930	Rccd1	chr7	-	80321276	80321343	80320091	80321181	80323749	80324125	31219	24,10,16	0,2,0	14,8,11	3,2,3	142	75	0.000363911	0.0829032	1.0,0.725,1.0	0.711,0.679,0.659	0.225
41283	ENSMUSG00000020882	Cacnb1	chr11	-	98010626	98010646	98010295	98010376	98011342	98011497	41283	4,7,11	0,0,1	13,13,9	3,5,2	95	75	4.93014e-05	0.0254164	1.0,1.0,0.897	0.774,0.672,0.78	0.224
17875	ENSMUSG00000022637	Cblb	chr16	+	52183211	52183358	52174353	52174448	52186134	52186232	17875	47,18,35	2,0,0	47,38,38	4,5,5	222	75	4.24979e-05	0.0240785	0.888,1.0,1.0	0.799,0.72,0.72	0.216
9174	ENSMUSG00000029027	Dffb	chr4	-	153972607	153972678	153971580	153971660	153972779	153972968	9174	2,1,7	0,1,0	4,6,6	5,0,4	146	75	0.000345991	0.0795428	1.0,0.339,1.0	0.291,1.0,0.435	0.204
20678	ENSMUSG00000097626	4921504A21Rik	chr5	-	19207084	19207172	19202367	19203925	19210227	19210322	20678	2,3,4	5,3,5	0,1,0	4,3,6	163	75	0.000146711	0.0509371	0.155,0.315,0.269	0.0,0.133,0.0	0.202
37082	ENSMUSG00000070371	Prss36	chr7	-	127933566	127933832	127933370	127933492	127934389	127934627	37082	33,25,33	0,1,0	54,31,53	3,2,5	341	75	5.5958e-05	0.0269547	1.0,0.846,1.0	0.798,0.773,0.7	0.192
41501	ENSMUSG00000069631	Strada	chr11	-	106180954	106180983	106173678	106173781	106184561	106184619	41501	21,16,38	1,0,2	23,36,24	4,8,5	104	75	0.000132995	0.0471371	0.938,1.0,0.932	0.806,0.764,0.776	0.175
22051	ENSMUSG00000067028	Cntnap5b	chr1	+	100164067	100164239	100160037	100160187	100213666	100213773	22051	34,25,24	0,0,0	33,39,50	4,2,1	247	75	0.000531129	0.0997797	1.0,1.0,1.0	0.715,0.856,0.938	0.164
23390	ENSMUSG00000031355	Arhgap6	chrX	+	169298420	169298469	169281960	169282058	169300062	169300337	23390	5,1,13	0,1,0	6,4,5	4,0,4	124	75	0.000290037	0.0726467	1.0,0.377,1.0	0.476,1.0,0.431	0.157
39074	ENSMUSG00000036466	Megf11	chr9	+	64686362	64686497	64685879	64686026	64691794	64691923	39074	24,22,22	0,0,1	29,30,40	2,2,5	210	75	0.000176916	0.0542873	1.0,1.0,0.887	0.838,0.843,0.741	0.155
29204	ENSMUSG00000074406	Zfp628	chr7	+	4917409	4917516	4915216	4915405	4918775	4922002	29204	25,12,21	0,0,1	28,31,26	3,0,6	182	75	0.000263462	0.0687391	1.0,1.0,0.896	0.794,1.0,0.641	0.154
31022	ENSMUSG00000032492	Pth1r	chr9	-	110741938	110742033	110731581	110731640	110742225	110742345	31022	5,2,2	10,4,4	1,1,1	13,13,26	170	75	0.00036548	0.0829032	0.181,0.181,0.181	0.033,0.033,0.017	0.153
38523	ENSMUSG00000022677	Fopnl	chr16	-	14311046	14311131	14304453	14304587	14317293	14317347	38523	45,26,46	41,19,49	39,42,37	71,66,93	160	75	0.000146237	0.0509371	0.34,0.391,0.306	0.205,0.23,0.157	0.148
6959	ENSMUSG00000063511	Snrnp70	chr7	-	45383124	45383184	45380716	45380818	45383803	45383885	6959	108,91,133	105,85,130	108,67,93	183155178	135	75	2.53647e-07	0.000958926	0.364,0.373,0.362	0.247,0.194,0.225	0.144
38498	ENSMUSG00000059142	Zfp945	chr17	-	22861505	22861561	22857249	22857376	22865246	22865336	38498	25,25,30	0,0,0	31,64,40	1,9,5	131	75	2.68605e-06	0.00439565	1.0,1.0,1.0	0.947,0.803,0.821	0.143
1332	ENSMUSG00000041225	Arhgap12	chr18	-	6057516	6057591	6052861	6052923	6061846	6061972	1332	28,22,53	38,26,58	31,36,37	75107104	150	75	1.88894e-05	0.0154627	0.269,0.297,0.314	0.171,0.144,0.151	0.138
12177	ENSMUSG00000027333	Smox	chr2	+	131520411	131520646	131520094	131520268	131522058	131522219	12177	312248337	16,14,21	353227408	46,29,35	310	75	0.000379631	0.0844244	0.825,0.811,0.795	0.65,0.654,0.738	0.13
11960	ENSMUSG00000078671	Chd2	chr7	-	73454690	73454803	73454328	73454451	73455490	73455641	11960	21,9,11	28,13,30	5,7,3	29,27,40	188	75	5.60937e-05	0.0269547	0.23,0.216,0.128	0.064,0.094,0.029	0.129
6958	ENSMUSG00000063511	Snrnp70	chr7	-	45381824	45383184	45380716	45380818	45383803	45383885	6958	189413031982	105,85,130	185912281837	183155178	1435	75	1.032e-06	0.00226857	0.485,0.445,0.443	0.347,0.293,0.35	0.128
4402	ENSMUSG00000050891	Tatdn1	chr15	-	58923828	58923968	58921273	58921417	58926435	58926485	4402	48,33,62	0,0,0	65,61,61	4,5,1	215	75	2.94622e-05	0.0189142	1.0,1.0,1.0	0.85,0.81,0.955	0.128
9202	ENSMUSG00000028957	Per3	chr4	-	151027211	151027404	151026112	151026218	151028748	151028905	9202	2,6,4	14,4,12	3,0,0	18,10,22	268	75	0.000516249	0.098546	0.038,0.296,0.085	0.045,0.0,0.0	0.125
1676	ENSMUSG00000034998	Foxn2	chr17	+	88484400	88484469	88479275	88479340	88486402	88487251	1676	31,33,58	1,1,1	63,71,48	6,9,5	144	75	0.000191094	0.0560516	0.942,0.945,0.968	0.845,0.804,0.833	0.124
19450	ENSMUSG00000016921	Srsf6	chr2	+	162932814	162932979	162931993	162932142	162933425	162933509	19450	95,47,91	56,42,46	98,47,102	96,86,108	240	75	0.000461688	0.0929522	0.346,0.259,0.382	0.242,0.146,0.228	0.124
4261	ENSMUSG00000055762	Eef1d	chr15	-	75902678	75903818	75901131	75901252	75909244	75909340	4261	778470721	3,2,4	10656021098	19,12,8	1215	75	0.000392427	0.0850467	0.941,0.936,0.918	0.776,0.756,0.894	0.123
37684	ENSMUSG00000036834	Plch1	chr3	-	63702563	63702623	63701783	63702138	63704133	63704213	37684	24,13,51	0,0,0	27,45,28	3,6,0	135	75	7.19261e-05	0.0309783	1.0,1.0,1.0	0.833,0.806,1.0	0.12
15610	ENSMUSG00000026490	Cdc42bpa	chr1	+	180123923	180123962	180117666	180117743	180136651	180136757	15610	32,18,28	0,0,0	33,25,33	2,1,6	114	75	0.000105241	0.0393497	1.0,1.0,1.0	0.916,0.943,0.783	0.119
4262	ENSMUSG00000055762	Eef1d	chr15	-	75902678	75903818	75901131	75901255	75909244	75909340	4262	813495749	79,37,57	11126571170	142,87,166	1215	75	0.000166786	0.0535366	0.388,0.452,0.448	0.326,0.318,0.303	0.114
25252	ENSMUSG00000005534	Insr	chr8	-	3181701	3181737	3174794	3174888	3184950	3185152	25252	5,2,4	17,14,18	0,1,1	36,21,30	111	75	7.49444e-05	0.0318748	0.166,0.088,0.131	0.0,0.031,0.022	0.111
2388	ENSMUSG00000024006	Stk38	chr17	-	28984076	28984200	28982031	28982186	28988177	28988261	2388	69,46,69	0,0,1	60,104,77	4,7,2	199	75	3.49814e-05	0.0213614	1.0,1.0,0.963	0.85,0.848,0.936	0.11
28908	ENSMUSG00000030541	Idh2	chr7	-	80097171	80097210	80096027	80096135	80097803	80097955	28908	7,9,8	27,27,50	4,0,3	43,33,47	114	75	0.000197449	0.0572662	0.146,0.18,0.095	0.058,0.0,0.04	0.108
25546	ENSMUSG00000055805	Fmnl1	chr11	+	103198134	103198233	103197657	103197778	103198482	103198895	25546	100,99,96	3,1,1	131,94,132	6,11,8	174	75	0.000164555	0.0533235	0.935,0.977,0.976	0.904,0.786,0.877	0.107
10934	ENSMUSG00000002781	Tmem143	chr7	+	45899631	45899736	45896940	45897101	45906917	45907112	10934	57,51,47	0,0,0	72,46,83	1,5,3	180	75	0.000447801	0.0921057	1.0,1.0,1.0	0.968,0.793,0.92	0.106
9334	ENSMUSG00000032366	Tpm1	chr9	-	67048123	67048249	67047785	67047911	67049018	67049201	9334	15,6,16	39,12,20	8,7,11	36,63,48	201	75	0.000468509	0.0932223	0.126,0.157,0.23	0.077,0.04,0.079	0.106
17180	ENSMUSG00000022099	Dmtn	chr14	-	70617954	70618029	70617284	70617440	70618238	70618408	17180	124,64,122	135,77,144	107,60,136	220131245	150	75	5.03552e-05	0.0255722	0.315,0.294,0.298	0.196,0.186,0.217	0.103
26287	ENSMUSG00000071753	Cdr1os	chrX	+	61183247	61186174	61134720	61134796	61203695	61203785	26287	348523433845	32,14,26	509853145812	20,15,22	3002	75	0.000124703	0.0451387	0.731,0.807,0.787	0.864,0.898,0.868	-0.102
3911	ENSMUSG00000022629	Kif21a	chr15	-	90952710	90952818	90951245	90951374	90956294	90956509	3911	188140214	15,18,14	221293257	12,8,4	183	75	8.02642e-05	0.0333047	0.837,0.761,0.862	0.883,0.938,0.963	-0.108
14969	ENSMUSG00000040481	Bptf	chr11	-	107062049	107062211	107061683	107061835	107062535	107062782	14969	24,14,32	52,31,55	47,36,62	39,39,62	237	75	0.000319559	0.076799	0.127,0.125,0.155	0.276,0.226,0.24	-0.112
6429	ENSMUSG00000050530	Fam171a1	chr2	+	3223469	3223584	3220252	3220369	3224817	3227250	6429	93,82,87	7,6,5	176,81,162	1,2,2	190	75	3.51576e-05	0.0213614	0.84,0.844,0.873	0.986,0.941,0.97	-0.113
40374	ENSMUSG00000048728	Zfp454	chr11	-	50886172	50886278	50883684	50883811	50886368	50886498	40374	0,0,0	6,8,12	2,4,4	11,8,15	181	75	0.000264653	0.0687391	0.0,0.0,0.0	0.07,0.172,0.1	-0.114
4503	ENSMUSG00000022307	Oxr1	chr15	+	41848669	41848750	41830957	41831129	41850458	41850584	4503	196138220	106,56,90	273318320	75,92,84	156	75	0.000202255	0.0576123	0.471,0.542,0.54	0.636,0.624,0.647	-0.118
1052	ENSMUSG00000052102	Gnpda1	chr18	-	38331967	38332152	38330485	38330660	38333153	38333336	1052	72,49,72	3,3,2	105,93,105	1,0,0	260	75	0.000423713	0.0889927	0.874,0.825,0.912	0.968,1.0,1.0	-0.119
11022	ENSMUSG00000037536	Fbxo34	chr14	+	47526204	47526314	47500793	47500870	47529174	47529270	11022	57,34,55	6,1,5	55,41,67	1,0,1	185	75	7.00665e-05	0.0309612	0.794,0.932,0.817	0.957,1.0,0.964	-0.126
27369	ENSMUSG00000025261	Huwe1	chrX	+	151859454	151859688	151857807	151857913	151860166	151860268	27369	223142268	28,22,53	352224333	28,20,27	309	75	0.0003722	0.0833164	0.659,0.61,0.551	0.753,0.731,0.75	-0.138
975	ENSMUSG00000052713	Zfp608	chr18	-	54946552	54946808	54900212	54900300	54987610	54988706	975	80,54,89	7,2,3	102,93,115	0,2,1	331	75	0.000252225	0.0670465	0.721,0.86,0.871	1.0,0.913,0.963	-0.141
1755	ENSMUSG00000024074	Crim1	chr17	+	78279972	78280215	78237741	78237915	78281245	78281366	1755	184117157	46,42,44	200135178	28,26,26	318	75	0.000516772	0.098546	0.485,0.397,0.457	0.628,0.55,0.618	-0.152
4964	ENSMUSG00000051166	Eml5	chr12	-	98819860	98819869	98817819	98817898	98821599	98821614	4964	16,13,22	2,4,3	20,20,26	0,0,1	84	75	0.000104594	0.0393497	0.877,0.744,0.868	1.0,1.0,0.959	-0.157
5496	ENSMUSG00000020598	Nrcam	chr12	+	44583666	44583792	44576603	44576789	44590107	44590239	5496	116,75,97	34,29,32	203174196	28,31,37	201	75	0.000163545	0.0533235	0.56,0.491,0.531	0.73,0.677,0.664	-0.163
28308	ENSMUSG00000117694	Snhg4	chr18	+	35557336	35557405	35556615	35556691	35571842	35571980	28308	24,13,31	0,4,4	49,37,41	2,0,0	144	75	0.000503273	0.0978506	1.0,0.629,0.801	0.927,1.0,1.0	-0.166
17492	ENSMUSG00000028896	Rcc1	chr4	-	132339202	132339241	132338050	132338238	132339924	132340006	17492	0,1,0	9,9,5	4,7,2	19,8,14	114	75	8.42135e-05	0.0341115	0.0,0.068,0.0	0.122,0.365,0.086	-0.168
25840	ENSMUSG00000036782	Klhl13	chrX	-	23294214	23294280	23261434	23261573	23315129	23315201	25840	66,38,66	31,17,24	90,73,76	20,10,15	141	75	0.000321959	0.076799	0.531,0.543,0.594	0.705,0.795,0.729	-0.187
21695	ENSMUSG00000032468	Armc8	chr9	-	99502511	99502598	99499292	99499385	99520486	99520582	21695	19,24,27	6,1,1	40,42,46	0,0,0	162	75	6.26253e-05	0.0294194	0.594,0.917,0.926	1.0,1.0,1.0	-0.188
35631	ENSMUSG00000038005	Hpf1	chr8	+	60896737	60896836	60890444	60890536	60903999	60904087	35631	59,26,48	12,6,6	76,81,90	4,3,6	174	75	0.000538609	0.0997797	0.679,0.651,0.775	0.891,0.921,0.866	-0.191
27687	ENSMUSG00000034032	Rpap1	chr2	-	119787186	119787297	119783733	119783970	119787434	119787504	27687	1,1,0	1,0,1	2,1,2	1,0,1	186	75	0.000107194	0.0396443	0.287,1.0,0.0	0.446,1.0,0.446	-0.202
12023	ENSMUSG00000035382	Pcsk7	chr9	+	45927036	45927118	45926733	45926828	45927574	45927668	12023	4,4,10	26,13,20	16,12,20	21,9,18	157	75	0.000337442	0.0781053	0.068,0.128,0.193	0.267,0.389,0.347	-0.205
41764	ENSMUSG00000017718	Afmid	chr11	+	117836407	117836512	117832527	117832576	117838492	117839908	41764	14,13,23	5,1,1	8,18,24	0,0,1	180	75	0.000298625	0.0741658	0.538,0.844,0.906	1.0,1.0,0.909	-0.207
14745	ENSMUSG00000038301	Snx10	chr6	+	51544540	51544649	51524284	51524429	51562017	51562064	14745	17,8,10	4,1,1	14,25,22	1,0,0	184	75	0.000327284	0.076799	0.634,0.765,0.803	0.851,1.0,1.0	-0.216
42444	ENSMUSG00000058331	Zfp85	chr13	-	67751609	67751705	67747799	67749722	67752387	67752514	42444	15,5,12	2,0,4	16,13,16	0,0,0	171	75	0.000489989	0.0969294	0.767,1.0,0.568	1.0,1.0,1.0	-0.222
35529	ENSMUSG00000097039	Pvt1	chr15	+	62149238	62149352	62107147	62107465	62242173	62242301	35529	0,0,1	1,1,4	5,3,2	3,4,4	189	75	0.000151057	0.0519163	0.0,0.0,0.09	0.398,0.229,0.166	-0.234
22590	ENSMUSG00000026017	Carf	chr1	+	60108082	60108200	60105343	60105427	60109326	60109449	22590	18,21,9	2,1,4	31,29,27	0,2,0	193	75	0.000336851	0.0781053	0.778,0.891,0.466	1.0,0.849,1.0	-0.238
22164	ENSMUSG00000059772	Slx1b	chr7	-	126692752	126692804	126691927	126692659	126695424	126695639	22164	5,2,3	16,8,19	11,12,14	18,7,16	127	75	0.000507493	0.0981105	0.156,0.129,0.085	0.265,0.503,0.341	-0.246
4439	ENSMUSG00000022425	Enpp2	chr15	-	54851347	54851422	54849990	54850127	54860042	54860094	4439	110110401775	59726614035	147216391462	707845564	150	75	2.05849e-05	0.0154627	0.48,0.163,0.18	0.51,0.492,0.564	-0.248
25349	ENSMUSG00000032067	Pts	chr9	-	50525152	50525284	50524722	50524779	50526869	50526949	25349	24,16,26	4,2,8	20,27,28	1,0,2	207	75	0.000224815	0.0623792	0.685,0.743,0.541	0.879,1.0,0.835	-0.248
35780	ENSMUSG00000054648	Zfp869	chr8	-	69713276	69713365	69710685	69710984	69714301	69714409	35780	1,0,2	5,6,7	9,7,6	7,8,5	164	75	3.49742e-05	0.0213614	0.084,0.0,0.116	0.37,0.286,0.354	-0.27
39028	ENSMUSG00000032246	Calml4	chr9	+	62858241	62858272	62858103	62858161	62871265	62871454	39028	9,19,28	3,6,10	1,9,5	0,1,0	106	75	1.99757e-05	0.0154627	0.68,0.691,0.665	1.0,0.864,1.0	-0.276
32892	ENSMUSG00000031075	Ano1	chr7	-	144615896	144615974	144614849	144614924	144618848	144618920	32892	0,0,1	3,9,3	3,3,4	7,7,1	153	75	0.0001117	0.0408665	0.0,0.0,0.14	0.174,0.174,0.662	-0.29
1173	ENSMUSG00000035984	Nme5	chr18	-	34571455	34571661	34567035	34567154	34578557	34578767	1173	25,30,34	28,21,26	52,46,52	11,10,14	281	75	2.29486e-07	0.000958926	0.192,0.276,0.259	0.558,0.551,0.498	-0.293
17367	ENSMUSG00000036655	Colec11	chr12	-	28603220	28603353	28599043	28599115	28612862	28612934	17367	0,1,1	4,0,1	2,1,3	0,2,0	208	75	0.000498218	0.0974244	0.0,1.0,0.265	1.0,0.153,1.0	-0.296
16844	ENSMUSG00000028524	Sgip1	chr4	+	102905564	102905576	102870548	102870724	102908807	102908832	16844	9,2,10	18,6,17	15,11,30	10,8,14	87	75	0.000385064	0.0845277	0.301,0.223,0.336	0.564,0.542,0.649	-0.298
12294	ENSMUSG00000028184	Adgrl2	chr3	-	148820416	148820468	148818647	148818686	148821279	148821408	12294	16,5,15	2,4,2	15,8,10	0,0,0	127	75	4.95416e-06	0.00648328	0.825,0.425,0.816	1.0,1.0,1.0	-0.311
23006	ENSMUSG00000091474	2610021A01Rik	chr7	+	41601747	41601815	41599284	41599400	41603435	41603465	23006	0,0,0	4,2,4	0,3,6	6,2,3	143	75	4.45833e-05	0.0240785	0.0,0.0,0.0	0.0,0.44,0.512	-0.317
39029	ENSMUSG00000032246	Calml4	chr9	+	62868676	62868817	62858133	62858161	62871265	62871454	39029	6,56,53	3,6,10	8,19,4	0,1,0	216	75	2.31881e-05	0.016383	0.41,0.764,0.648	1.0,0.868,1.0	-0.349
12623	ENSMUSG00000085058	8030453O22Rik	chr6	+	39529448	39529522	39527512	39527644	39529691	39529819	12623	4,3,8	1,2,3	4,4,6	0,0,1	149	75	0.000103476	0.0393497	0.668,0.43,0.573	1.0,1.0,0.751	-0.36
38827	ENSMUSG00000047021	Cfap65	chr1	-	74931843	74932028	74929254	74929357	74933069	74933238	38827	2,8,7	0,2,4	6,6,8	0,0,0	260	75	2.77436e-05	0.0181534	1.0,0.536,0.335	1.0,1.0,1.0	-0.376
21653	ENSMUSG00000068115	Ninl	chr2	-	150969979	150970132	150966077	150966242	150971023	150971214	21653	4,2,8	2,2,2	5,11,8	1,0,1	228	75	0.000368888	0.083122	0.397,0.248,0.568	0.622,1.0,0.725	-0.378
7365	ENSMUSG00000107667	C530044C16Rik	chr6	+	50798766	50798988	50776323	50776403	50814143	50814894	7365	1,0,3	5,1,0	4,1,13	0,1,0	297	75	7.2419e-06	0.00746684	0.048,0.0,1.0	1.0,0.202,1.0	-0.385
12299	ENSMUSG00000028184	Adgrl2	chr3	-	148820450	148820468	148818647	148818686	148821279	148821408	12299	9,2,8	2,4,2	8,2,5	0,0,0	93	75	2.05061e-06	0.00367221	0.784,0.287,0.763	1.0,1.0,1.0	-0.389
22599	ENSMUSG00000085218	BB218582	chr2	-	106646342	106646478	106643700	106643875	106647874	106648061	22599	2,1,0	2,0,1	6,3,3	0,0,1	211	75	0.000539457	0.0997797	0.262,1.0,0.0	1.0,1.0,0.516	-0.418
3021	ENSMUSG00000022747	St3gal6	chr16	-	58523926	58524032	58507447	58507614	58524123	58524169	3021	0,0,2	3,3,2	5,2,7	1,2,1	181	75	1.92812e-05	0.0154627	0.0,0.0,0.293	0.674,0.293,0.744	-0.473
13328	ENSMUSG00000034621	Gpatch8	chr11	-	102531312	102531330	102528093	102528166	102537111	102537146	13328	5,0,5	5,3,2	3,2,6	1,0,1	93	75	0.000177102	0.0542873	0.446,0.0,0.668	0.708,1.0,0.829	-0.474
23806	ENSMUSG00000022517	Mgrn1	chr16	+	4930086	4930303	4927677	4927901	4931112	4931155	23806	3,1,5	1,2,1	8,3,5	1,0,0	292	75	0.0002347	0.0633784	0.435,0.114,0.562	0.673,1.0,1.0	-0.521
36648	ENSMUSG00000001482	Def8	chr8	+	123446097	123446184	123442985	123443051	123447316	123447363	36648	0,2,0	1,1,2	3,2,3	1,1,0	162	75	6.68344e-06	0.00746684	0.0,0.481,0.0	0.581,0.481,1.0	-0.527
34919	ENSMUSG00000086742	Gm16201	chr7	+	139950737	139950884	139950395	139950477	139975304	139975410	34919	1,3,1	1,0,3	6,5,2	0,0,0	222	75	0.000449362	0.0921057	0.253,1.0,0.101	1.0,1.0,1.0	-0.549
34860	ENSMUSG00000040054	Baz2a	chr10	+	128092459	128092850	128091576	128091776	128096438	128096523	34860	21,6,6	4,4,3	12,14,26	0,0,3	466	75	0.000416412	0.0885527	0.458,0.194,0.244	1.0,1.0,0.582	-0.562
11015	ENSMUSG00000037536	Fbxo34	chr14	+	47504985	47505132	47500793	47500870	47529174	47529305	11015	2,0,1	6,1,5	2,2,6	1,0,1	222	75	4.10308e-06	0.00576588	0.101,0.0,0.063	0.403,1.0,0.67	-0.636
11886	ENSMUSG00000032355	Mlip	chr9	-	77216976	77217048	77190671	77190737	77229484	77230954	11886	1,0,0	1,3,3	1,2,1	0,0,1	147	75	7.46515e-06	0.00747064	0.338,0.0,0.0	1.0,1.0,0.338	-0.667
38542	ENSMUSG00000032036	Kirrel3	chr9	+	34495018	34495155	34488703	34489158	34510025	34510616	38542	1,0,1	2,1,1	1,2,1	0,1,0	212	75	4.31714e-05	0.0240785	0.15,0.0,0.261	1.0,0.414,1.0	-0.668
41141	ENSMUSG00000087574	C030037D09Rik	chr11	+	88724078	88724173	88722649	88722698	88727540	88727640	41141	0,1,0	2,2,1	2,2,1	0,0,1	170	75	5.5885e-07	0.00158457	0.0,0.181,0.0	1.0,1.0,0.306	-0.708
36249	ENSMUSG00000031785	Adgrg1	chr8	+	94997300	94997416	94994477	94994999	95002438	95002509	36249	1,0,1	4,2,3	1,4,4	0,3,0	191	75	2.02853e-05	0.0154627	0.089,0.0,0.116	1.0,0.344,1.0	-0.713
30659	ENSMUSG00000100303	2600014E21Rik	chr2	+	75285615	75285737	75275300	75275452	75301642	75301666	30659	0,3,0	1,1,1	2,6,2	0,0,0	197	75	0.00015898	0.0530323	0.0,0.533,0.0	1.0,1.0,1.0	-0.822

## Sheet: 122099-154Q-IO-12
ID	GeneID	geneSymbol	chr	strand	exonStart_0base	exonEnd	upstreamES	upstreamEE	downstreamES	downstreamEE	ID	IJC_SAMPLE_1	SJC_SAMPLE_1	IJC_SAMPLE_2	SJC_SAMPLE_2	IncFormLen	SkipFormLen	PValue	FDR	154Q	WT	IncLevelDifference
18125	ENSMUSG00000028042	Zbtb7b	chr3	-	89385661	89385862	89380343	89381515	89387062	89387671	18125	1,1,1	0,0,0	0,0,0	1,1,2	276	75	2.10854e-12	4.10785e-08	1.0,1.0,1.0	0.0,0.0,0.0	1
25108	ENSMUSG00000050471	Fam118b	chr9	-	35267036	35267111	35248668	35248730	35267722	35267777	25108	1,1,1	0,0,0	1,0,0	2,1,2	150	75	1.13699e-11	1.47672e-07	1.0,1.0,1.0	0.2,0.0,0.0	0.933
23264	ENSMUSG00000074627	Mroh8	chr2	-	157252963	157253068	157241713	157241849	157254929	157255025	23264	1,7,2	0,0,0	0,0,2	2,1,2	180	75	3.59352e-10	2.33363e-06	1.0,1.0,1.0	0.0,0.0,0.294	0.902
26476	ENSMUSG00000032443	Zcwpw2	chr9	-	117947845	117947904	117929083	117929181	117959966	117960013	26476	1,1,2	0,0,0	0,0,1	1,3,1	134	75	6.033e-11	5.87674e-07	1.0,1.0,1.0	0.0,0.0,0.359	0.88
45211	ENSMUSG00000117674	Gm31087	chr18	-	40245251	40245380	40242773	40242931	40258278	40258495	45211	3,4,3	0,0,0	0,3,0	2,1,1	204	75	5.50946e-07	0.00153336	1.0,1.0,1.0	0.0,0.524,0.0	0.825
23749	ENSMUSG00000025949	Pikfyve	chr1	+	65208483	65208570	65205588	65205678	65208782	65209399	23749	2,1,1	0,0,0	0,1,1	1,1,1	162	75	4.32754e-05	0.0322198	1.0,1.0,1.0	0.0,0.316,0.316	0.789
13024	ENSMUSG00000032355	Mlip	chr9	-	77190506	77190590	77190323	77190383	77190671	77190737	13024	1,4,2	0,0,1	0,0,1	1,3,3	159	75	1.14429e-09	6.36942e-06	1.0,1.0,0.485	0.0,0.0,0.136	0.783
41707	ENSMUSG00000042350	Arel1	chr12	-	84952190	84952416	84951081	84951381	84965888	84966030	41707	3,4,6	0,0,0	2,2,3	1,1,2	301	75	8.16988e-07	0.00198957	1.0,1.0,1.0	0.333,0.333,0.272	0.687
41811	ENSMUSG00000070436	Serpinh1	chr7	-	99351823	99351867	99348802	99349464	99352886	99352965	41811	1,1,3	1,0,0	1,0,0	1,3,1	119	75	1.46939e-07	0.000572533	0.387,1.0,1.0	0.387,0.0,0.0	0.667
33559	ENSMUSG00000110206	Flt3l	chr7	-	45131666	45131740	45131374	45131566	45132068	45132137	33559	4,2,2	0,0,0	0,0,1	1,1,0	149	75	0.000277099	0.0947095	1.0,1.0,1.0	0.0,0.0,1.0	0.667
7698	ENSMUSG00000107271	BC028471	chr5	+	149372519	149376068	149369173	149369278	149376668	149376791	7698	2,9,4	0,0,0	3,3,7	1,0,2	3624	75	1.12851e-06	0.00258654	1.0,1.0,1.0	0.058,1.0,0.068	0.625
6795	ENSMUSG00000048794	Cfap100	chr6	-	90421208	90421400	90419375	90419456	90427437	90427543	6795	7,9,1	0,1,0	6,6,4	4,3,3	267	75	2.11345e-06	0.00433412	1.0,0.717,1.0	0.296,0.36,0.272	0.596
23341	ENSMUSG00000026072	Il1r1	chr1	+	40276097	40276177	40266656	40266881	40282232	40282296	23341	6,2,1	0,1,1	0,0,3	1,1,4	155	75	4.48088e-05	0.032332	1.0,0.492,0.326	0.0,0.0,0.266	0.517
30381	ENSMUSG00000010608	Rbm25	chr12	+	83642401	83642519	83639127	83639191	83642628	83642698	30381	7,13,11	3,4,1	3,0,5	8,1,9	193	75	6.23055e-05	0.0386812	0.476,0.558,0.81	0.127,0.0,0.178	0.513
18780	ENSMUSG00000047495	Dlgap2	chr8	+	14179582	14179681	14095874	14096141	14257971	14258026	18780	3,6,6	0,0,0	2,0,1	1,3,0	174	75	7.20756e-05	0.0425508	1.0,1.0,1.0	0.463,0.0,1.0	0.512
38392	ENSMUSG00000002578	Ikzf4	chr10	-	128643693	128643765	128642628	128642733	128645720	128645844	38392	2,5,2	0,1,0	2,1,4	1,1,3	147	75	3.06375e-05	0.0284229	1.0,0.718,1.0	0.505,0.338,0.405	0.49
8790	ENSMUSG00000049606	Zfp644	chr5	-	106695642	106695699	106636806	106638635	106696233	106696544	8790	1,1,1	0,0,1	3,1,1	2,1,2	132	75	0.000169685	0.073773	1.0,1.0,0.362	0.46,0.362,0.221	0.44
16015	ENSMUSG00000026005	Rpe	chr1	+	66701616	66701636	66700906	66701017	66706445	66706525	16015	4,3,1	0,3,1	0,2,0	6,1,4	95	75	0.000234514	0.0860087	1.0,0.441,0.441	0.0,0.612,0.0	0.423
21601	ENSMUSG00000031392	Irak1	chrX	-	74022184	74022249	74020942	74021061	74022848	74022952	21601	4,1,4	0,0,1	3,3,5	2,1,4	140	75	3.49815e-05	0.0302893	1.0,1.0,0.682	0.446,0.616,0.401	0.406
4519	ENSMUSG00000042564	Fam227a	chr15	-	79634063	79634146	79630025	79630119	79636678	79636786	4519	5,9,3	0,1,0	6,1,14	1,1,5	158	75	1.60328e-05	0.0181312	1.0,0.81,1.0	0.74,0.322,0.571	0.392
26598	ENSMUSG00000074385	Gm10684	chr9	-	45125676	45125773	45110131	45110759	45134778	45134832	26598	15,25,6	0,2,0	10,17,31	9,2,10	172	75	1.11438e-05	0.0157783	1.0,0.845,1.0	0.326,0.788,0.575	0.385
10013	ENSMUSG00000058498	Rnf207	chr4	-	152316347	152316539	152315918	152316063	152317660	152317871	10013	1,11,2	0,1,0	2,2,4	5,0,1	267	75	0.000170403	0.073773	1.0,0.755,1.0	0.101,1.0,0.529	0.375
40976	ENSMUSG00000039997	Ifi203	chr1	-	173928274	173929516	173926805	173927222	173935009	173935177	40976	28,39,23	1,0,0	16,20,33	1,1,2	1317	75	6.36527e-05	0.0387526	0.615,1.0,1.0	0.477,0.532,0.484	0.374
42732	ENSMUSG00000097610	A930012L18Rik	chr18	+	44668794	44668890	44661664	44662282	44672222	44672363	42732	16,8,11	0,2,0	5,3,15	1,3,5	171	75	0.000159797	0.072996	1.0,0.637,1.0	0.687,0.305,0.568	0.359
45210	ENSMUSG00000117674	Gm31087	chr18	-	40245251	40245380	40242773	40242931	40257535	40257678	45210	3,3,3	1,0,1	0,3,0	2,0,2	204	75	0.000129409	0.0672308	0.524,1.0,0.524	0.0,1.0,0.0	0.349
12683	ENSMUSG00000037348	Paqr7	chr4	+	134500599	134500683	134496974	134497036	134506522	134506717	12683	11,18,20	0,0,0	6,9,19	2,2,4	159	75	1.80845e-06	0.00391469	1.0,1.0,1.0	0.586,0.68,0.691	0.348
20008	ENSMUSG00000047030	Spata2	chr2	-	167489168	167489368	167486431	167486492	167492758	167492845	20008	6,14,20	0,0,1	18,7,12	1,2,3	275	75	4.3594e-05	0.0322198	1.0,1.0,0.845	0.831,0.488,0.522	0.335
132	ENSMUSG00000025221	Kcnip2	chr19	-	45796278	45797186	45795579	45795704	45815730	45816022	132	16,18,17	0,1,0	21,21,29	2,2,1	983	75	0.000149714	0.0708291	1.0,0.579,1.0	0.445,0.445,0.689	0.333
24731	ENSMUSG00000085218	BB218582	chr2	-	106646342	106646478	106643700	106643875	106647874	106648061	24731	5,2,3	0,1,0	3,3,7	1,2,2	211	75	0.000166564	0.073773	1.0,0.416,1.0	0.516,0.348,0.554	0.333
21457	ENSMUSG00000075324	Fign	chr2	-	64096894	64097064	63971506	63980899	64097841	64098012	21457	26,27,12	1,0,1	20,9,16	1,4,6	245	75	5.19401e-05	0.0336542	0.888,1.0,0.786	0.86,0.408,0.449	0.319
17778	ENSMUSG00000097503	3110045C21Rik	chr1	+	169970449	169970802	169969408	169969575	169971781	169972396	17778	15,18,28	1,0,0	18,12,32	2,1,5	428	75	2.02655e-05	0.0211226	0.724,1.0,1.0	0.612,0.678,0.529	0.302
17779	ENSMUSG00000097503	3110045C21Rik	chr1	+	169970469	169970802	169969451	169969575	169971781	169972370	17779	14,20,25	1,0,0	17,12,30	2,1,5	408	75	2.06001e-05	0.0211226	0.72,1.0,1.0	0.61,0.688,0.524	0.299
44434	ENSMUSG00000038777	Sema6c	chr3	+	95163431	95163521	95160493	95160702	95164338	95164513	44434	12,20,21	0,0,1	15,11,14	2,5,2	165	75	1.10929e-05	0.0157783	1.0,1.0,0.905	0.773,0.5,0.761	0.29
2053	ENSMUSG00000038048	Cntnap5c	chr17	+	57891899	57892093	57876382	57876487	58013815	58013963	2053	27,21,20	0,0,0	13,19,25	2,2,2	269	75	0.000169226	0.073773	1.0,1.0,1.0	0.644,0.726,0.777	0.284
36679	ENSMUSG00000086509	Nkx2-2os	chr2	+	147287042	147287207	147286235	147286401	147303619	147303818	36679	2,0,4	0,1,0	1,0,1	1,1,0	240	75	1.28019e-05	0.0160907	1.0,0.0,1.0	0.238,0.0,1.0	0.254
39951	ENSMUSG00000033102	Cdc14b	chr13	-	64205270	64205417	64201331	64201448	64209106	64209182	39951	17,25,13	12,20,6	9,1,9	17,12,17	222	75	0.000198177	0.0779977	0.324,0.297,0.423	0.152,0.027,0.152	0.238
27589	ENSMUSG00000063600	Egfem1	chr3	+	29513887	29514010	29153496	29153601	29582906	29582912	27589	5,14,21	1,0,0	11,10,19	2,3,2	198	75	0.000184071	0.0757611	0.654,1.0,1.0	0.676,0.558,0.783	0.212
35678	ENSMUSG00000063179	Pstk	chr7	+	131373535	131373830	131371140	131371389	131374064	131374263	35678	236319245	14,11,8	207181320	29,23,35	370	75	4.17042e-07	0.00124997	0.774,0.855,0.861	0.591,0.615,0.65	0.211
9816	ENSMUSG00000033364	Usp37	chr1	-	74495936	74496092	74495717	74495853	74499955	74500100	9816	7,3,4	3,9,7	0,1,0	8,6,7	231	75	1.62866e-05	0.0181312	0.431,0.098,0.156	0.0,0.051,0.0	0.211
43876	ENSMUSG00000022610	Mapk12	chr15	-	89135122	89135170	89134611	89134726	89135426	89135456	43876	8,20,23	1,0,0	10,9,13	3,2,2	123	75	0.000152696	0.0708291	0.83,1.0,1.0	0.67,0.733,0.799	0.209
23741	ENSMUSG00000001998	Ap4e1	chr2	+	127050932	127051012	127049310	127049562	127052179	127052294	23741	9,1,5	6,16,13	0,1,0	10,10,19	155	75	1.62255e-05	0.0181312	0.421,0.029,0.157	0.0,0.046,0.0	0.187
39915	ENSMUSG00000086815	3110082J24Rik	chr5	-	30105062	30105414	30103583	30103918	30106006	30106086	39915	73101105	0,1,1	99,94,151	5,4,5	427	75	5.26873e-05	0.0336542	1.0,0.947,0.949	0.777,0.805,0.841	0.158
6754	ENSMUSG00000021592	Arsk	chr13	-	76093887	76094017	76091657	76091817	76098373	76098660	6754	53,63,49	1,1,0	30,45,65	6,3,1	205	75	0.000276929	0.0947095	0.951,0.958,1.0	0.647,0.846,0.96	0.152
42719	ENSMUSG00000032735	Ablim3	chr18	-	61816921	61816969	61814197	61814332	61818988	61819087	42719	28,38,33	0,1,1	13,22,27	1,5,3	123	75	0.000227565	0.0860087	1.0,0.959,0.953	0.888,0.728,0.846	0.15
40904	ENSMUSG00000079469	Pigb	chr9	-	73023228	73023280	73022274	73022486	73029565	73029706	40904	22,37,28	0,1,0	33,17,40	2,3,4	127	75	0.000236191	0.0860087	1.0,0.956,1.0	0.907,0.77,0.855	0.141
43489	ENSMUSG00000037784	Dzip1l	chr9	+	99632636	99632748	99629495	99629669	99637346	99637796	43489	22,19,21	0,1,0	23,16,32	2,0,6	187	75	0.000183975	0.0757611	1.0,0.884,1.0	0.822,1.0,0.681	0.127
28931	ENSMUSG00000004347	Pde1c	chr6	-	56345125	56345152	56181683	56181797	56369540	56369631	28931	4,8,15	0,1,0	6,14,11	0,5,2	102	75	0.000223278	0.0860087	1.0,0.855,1.0	1.0,0.673,0.802	0.127
28751	ENSMUSG00000059273	Zc3h4	chr7	+	16402454	16402516	16401206	16401306	16416772	16416992	28751	1,0,2	25,20,21	7,2,4	14,12,21	137	75	0.000196476	0.0779977	0.021,0.0,0.05	0.215,0.084,0.094	-0.107
12174	ENSMUSG00000052751	Repin1	chr6	+	48594861	48594976	48593899	48594052	48596292	48599081	12174	54,63,68	2,3,9	87,53,85	1,0,2	190	75	0.000161114	0.072996	0.914,0.892,0.749	0.972,1.0,0.944	-0.12
14029	ENSMUSG00000031948	Kars	chr8	-	112010221	112010280	112008481	112008539	112011209	112011275	14029	0,1,0	9,17,15	7,0,6	13,14,17	134	75	4.72987e-05	0.0329098	0.0,0.032,0.0	0.232,0.0,0.165	-0.122
41843	ENSMUSG00000041215	Yeats2	chr16	+	20207623	20207793	20206083	20206245	20208418	20208577	41843	47,73,43	2,4,2	61,37,61	0,0,0	245	75	0.00018127	0.0757611	0.878,0.848,0.868	1.0,1.0,1.0	-0.135
34605	ENSMUSG00000030747	Dgat2	chr7	-	99165081	99165189	99158832	99159037	99169697	99169826	34605	53,73,57	9,3,5	53,53,77	0,1,2	183	75	7.50033e-05	0.0429769	0.707,0.909,0.824	1.0,0.956,0.94	-0.152
18361	ENSMUSG00000050705	2310061I04Rik	chr17	-	35896259	35896445	35895919	35896072	35897044	35897103	18361	22,22,36	1,5,1	20,18,40	1,0,0	261	75	0.000114903	0.0621816	0.863,0.558,0.912	0.852,1.0,1.0	-0.173
3117	ENSMUSG00000040732	Erg	chr16	-	95369994	95370063	95369321	95369378	95377300	95377372	3117	19,17,23	4,3,4	11,8,31	0,1,1	144	75	0.000226961	0.0860087	0.712,0.747,0.75	1.0,0.806,0.942	-0.18
40203	ENSMUSG00000031835	Mbtps1	chr8	-	119549557	119549706	119547399	119547885	119558389	119558441	40203	3,2,2	10,8,13	17,5,7	14,5,7	224	75	0.0001385	0.0700847	0.091,0.077,0.049	0.289,0.251,0.251	-0.191
24299	ENSMUSG00000066392	Nrxn3	chr12	+	88850278	88850308	88794503	88795893	89187021	89187323	24299	4,3,3	3,4,0	1,3,7	1,0,0	105	75	0.000297084	0.0997896	0.488,0.349,1.0	0.417,1.0,1.0	-0.193
36011	ENSMUSG00000025498	Irf7	chr7	-	141264222	141264315	141263658	141264048	141264492	141264559	36011	28,48,44	5,6,2	20,7,25	0,0,0	168	75	3.21541e-06	0.00596597	0.714,0.781,0.908	1.0,1.0,1.0	-0.199
18406	ENSMUSG00000071537	Klrg2	chr6	-	38631687	38631857	38630280	38630382	38636375	38637233	18406	0,0,1	2,6,1	3,5,2	3,2,3	245	75	0.000127046	0.0668951	0.0,0.0,0.234	0.234,0.434,0.169	-0.201
3044	ENSMUSG00000034377	Tulp4	chr17	+	6124170	6124248	6121827	6122344	6124656	6124710	3044	7,11,12	0,3,4	12,19,17	1,0,0	153	75	5.09482e-05	0.0336542	1.0,0.643,0.595	0.855,1.0,1.0	-0.206
40656	ENSMUSG00000021733	Slc4a7	chr14	+	14742413	14742788	14739724	14739874	14745967	14746083	40656	24,19,25	0,4,2	23,13,25	0,0,1	450	75	0.000185971	0.0757611	1.0,0.442,0.676	1.0,1.0,0.806	-0.229
26968	ENSMUSG00000030768	Disp1	chr1	-	183173495	183173623	183135354	183135876	183202951	183203039	26968	14,15,26	1,3,3	10,11,29	0,0,0	203	75	4.38264e-05	0.0322198	0.838,0.649,0.762	1.0,1.0,1.0	-0.25
10946	ENSMUSG00000028282	Casp8ap2	chr4	+	32624083	32624166	32615450	32615492	32630177	32630246	10946	5,21,13	1,3,2	7,12,15	0,0,0	158	75	0.000178279	0.0757611	0.704,0.769,0.755	1.0,1.0,1.0	-0.257
4309	ENSMUSG00000062906	Hdac10	chr15	-	89127149	89127218	89126868	89126995	89127385	89127490	4309	7,19,17	2,3,3	17,20,29	0,0,1	144	75	3.57761e-05	0.0303039	0.646,0.767,0.747	1.0,1.0,0.938	-0.259
545	ENSMUSG00000024969	Mark2	chr19	-	7279985	7280012	7279110	7279278	7280997	7281255	545	6,8,12	1,4,4	10,6,21	0,0,2	102	75	0.00014781	0.0708291	0.815,0.595,0.688	1.0,1.0,0.885	-0.262
43875	ENSMUSG00000022610	Mapk12	chr15	-	89134611	89134726	89133078	89133150	89140127	89140257	43875	12,11,20	4,2,5	18,18,39	0,2,1	190	75	0.000150041	0.0708291	0.542,0.685,0.612	1.0,0.78,0.939	-0.293
30528	ENSMUSG00000075318	Scn2a	chr2	+	65682502	65682594	65681996	65682125	65683670	65683943	30528	4,3,4	2,1,3	6,1,2	0,1,0	167	75	0.000137499	0.0700847	0.473,0.574,0.375	1.0,0.31,1.0	-0.296
37458	ENSMUSG00000066406	Akap13	chr7	+	75679819	75679873	75677105	75677479	75685116	75685309	37458	1,0,0	3,5,1	3,0,5	2,1,2	129	75	8.98784e-05	0.0500289	0.162,0.0,0.0	0.466,0.0,0.592	-0.299
41925	ENSMUSG00000115149	9330188P03Rik	chr14	+	105592691	105593299	105589626	105589673	105593580	105593907	41925	33,56,34	4,5,2	18,16,28	0,1,0	683	75	2.79913e-05	0.0266013	0.475,0.552,0.651	1.0,0.637,1.0	-0.32
33571	ENSMUSG00000030792	Dkkl1	chr7	-	45211400	45211570	45210330	45210471	45211755	45212123	33571	7,8,7	3,2,1	13,9,8	0,0,1	245	75	4.59223e-05	0.032533	0.417,0.55,0.682	1.0,1.0,0.71	-0.354
41922	ENSMUSG00000115149	9330188P03Rik	chr14	+	105591147	105593299	105589548	105589673	105593580	105593775	41922	97158122	4,5,2	82,77,105	0,1,0	2227	75	7.26432e-06	0.0117936	0.45,0.516,0.673	1.0,0.722,1.0	-0.361
9811	ENSMUSG00000042476	Abcb4	chr5	+	8905974	8906032	8899567	8899718	8907207	8907399	9811	4,6,5	3,0,3	5,2,11	0,0,0	133	75	0.000111094	0.0609671	0.429,1.0,0.484	1.0,1.0,1.0	-0.362
5718	ENSMUSG00000044712	Slc38a6	chr12	+	73310989	73312524	73310144	73310197	73318976	73319016	5718	23,22,22	1,3,1	12,11,14	0,0,1	1610	75	0.000186661	0.0757611	0.517,0.255,0.506	1.0,1.0,0.395	-0.372
40626	ENSMUSG00000097577	6230400D17Rik	chr14	-	20688764	20688839	20687235	20688613	20702911	20703012	40626	0,0,1	3,5,3	2,1,3	1,1,2	150	75	0.000230784	0.0860087	0.0,0.0,0.143	0.5,0.333,0.429	-0.373
23674	ENSMUSG00000068115	Ninl	chr2	-	150969979	150970132	150966077	150966242	150971023	150971214	23674	9,8,5	0,4,2	2,8,9	0,0,0	228	75	7.43157e-05	0.0429769	1.0,0.397,0.451	1.0,1.0,1.0	-0.384
42367	ENSMUSG00000032294	Pkm	chr9	+	59663039	59663156	59657239	59657297	59665199	59665366	42367	5,6,9	1,4,1	5,2,6	0,0,0	192	75	2.60561e-05	0.0253812	0.661,0.369,0.779	1.0,1.0,1.0	-0.397
46260	ENSMUSG00000055313	Pgbd1	chr13	-	21428267	21428378	21421277	21423624	21433390	21433542	46260	6,3,6	3,3,2	6,7,8	1,0,1	186	75	0.000151043	0.0708291	0.446,0.287,0.547	0.708,1.0,0.763	-0.397
41924	ENSMUSG00000115149	9330188P03Rik	chr14	+	105592691	105593120	105589626	105589673	105593580	105593907	41924	19,31,12	4,5,2	9,9,11	0,1,0	504	75	2.48598e-05	0.0248369	0.414,0.48,0.472	1.0,0.573,1.0	-0.402
42252	ENSMUSG00000029127	Zbtb49	chr5	-	38210617	38210664	38205888	38205962	38213307	38214383	42252	8,16,3	3,2,4	15,5,19	0,0,0	122	75	3.85922e-07	0.00124997	0.621,0.831,0.316	1.0,1.0,1.0	-0.411
18317	ENSMUSG00000010651	Acaa1b	chr9	-	119155744	119155802	119153925	119154005	119156590	119156684	18317	3,1,2	3,0,2	1,3,8	0,0,0	133	75	0.000264223	0.0935927	0.361,1.0,0.361	1.0,1.0,1.0	-0.426
27814	ENSMUSG00000078867	Gm14418	chr2	-	177389821	177389858	177389426	177389553	177394696	177394751	27814	1,0,1	0,2,2	2,2,1	0,1,0	112	75	1.36873e-05	0.016666	1.0,0.0,0.251	1.0,0.573,1.0	-0.441
41659	ENSMUSG00000021090	Lrrc9	chr12	+	72512363	72512532	72510335	72510477	72514256	72514334	41659	7,3,2	3,2,1	4,3,3	0,1,0	244	75	4.30241e-05	0.0322198	0.418,0.316,0.381	1.0,0.48,1.0	-0.455
25105	ENSMUSG00000050471	Fam118b	chr9	-	35248668	35248730	35244613	35244706	35267036	35267111	25105	1,1,2	1,1,3	1,2,2	1,0,0	137	75	4.89825e-05	0.0334834	0.354,0.354,0.267	0.354,1.0,1.0	-0.46
15942	ENSMUSG00000032750	Gab3	chrX	-	75024777	75025256	75005315	75005371	75025988	75026205	15942	14,26,21	2,2,3	12,12,25	0,0,0	554	75	2.72074e-07	0.000963736	0.487,0.638,0.487	1.0,1.0,1.0	-0.463
20108	ENSMUSG00000043015	Nemp2	chr1	+	52643121	52643236	52642318	52642412	52645260	52645486	20108	4,5,9	2,5,3	5,2,6	0,0,1	190	75	1.02216e-05	0.0157783	0.441,0.283,0.542	1.0,1.0,0.703	-0.479
31056	ENSMUSG00000117694	Snhg4	chr18	+	35559342	35559508	35557336	35557369	35571842	35571950	31056	0,2,1	8,1,9	12,7,14	0,6,3	241	75	5.48655e-06	0.00971719	0.0,0.384,0.033	1.0,0.266,0.592	-0.48
16886	ENSMUSG00000028977	Casz1	chr4	+	148949470	148949770	148948792	148948934	148951444	148952571	16886	6,9,8	3,2,2	8,7,9	0,0,1	375	75	1.17194e-05	0.0157783	0.286,0.474,0.444	1.0,1.0,0.643	-0.48
41923	ENSMUSG00000115149	9330188P03Rik	chr14	+	105592691	105592972	105589626	105589673	105593580	105593907	41923	9,13,7	4,5,2	2,6,4	0,1,0	356	75	5.24157e-05	0.0336542	0.322,0.354,0.424	1.0,0.558,1.0	-0.486
46259	ENSMUSG00000055313	Pgbd1	chr13	-	21428267	21428362	21421851	21423624	21433390	21433542	46259	2,3,2	3,3,2	4,5,5	1,0,1	170	75	3.73612e-05	0.0303279	0.227,0.306,0.306	0.638,1.0,0.688	-0.496
41935	ENSMUSG00000021666	Gfm2	chr13	+	97151634	97151724	97150349	97150413	97155189	97155250	41935	7,3,2	2,1,2	2,2,3	0,0,0	165	75	0.000197005	0.0779977	0.614,0.577,0.313	1.0,1.0,1.0	-0.499
41304	ENSMUSG00000029797	Sspo	chr6	+	48500370	48500521	48498643	48498774	48501076	48501099	41304	4,3,2	0,3,2	2,2,6	0,0,0	226	75	6.58366e-05	0.0394655	1.0,0.249,0.249	1.0,1.0,1.0	-0.501
18502	ENSMUSG00000113860	Gm45949	chr13	+	46067472	46067705	46063462	46063660	46067867	46068765	18502	5,7,2	2,2,1	4,4,9	0,0,1	308	75	1.94581e-05	0.0210602	0.378,0.46,0.328	1.0,1.0,0.687	-0.507
7246	ENSMUSG00000078247	Airn	chr17	+	12779289	12779512	12741384	12741424	12814495	12814717	7246	1,1,6	1,2,2	4,6,3	0,0,1	298	75	1.21484e-05	0.0157783	0.201,0.112,0.43	1.0,1.0,0.43	-0.562
24128	ENSMUSG00000097881	Celrr	chr1	+	121113757	121113861	121099038	121099087	121119857	121120956	24128	1,4,4	3,8,3	6,8,6	1,2,0	179	75	6.25428e-05	0.0386812	0.123,0.173,0.358	0.715,0.626,1.0	-0.562
20109	ENSMUSG00000043015	Nemp2	chr1	+	52643167	52643236	52642318	52642412	52645260	52645486	20109	1,3,9	2,5,3	1,1,8	0,0,1	144	75	7.12473e-06	0.0117936	0.207,0.238,0.61	1.0,1.0,0.806	-0.584
7285	ENSMUSG00000000673	Haao	chr17	-	83835190	83835234	83832326	83832395	83835474	83835564	7285	1,1,0	1,2,1	2,1,1	0,0,1	119	75	2.70191e-06	0.00526386	0.387,0.24,0.0	1.0,1.0,0.387	-0.587
3302	ENSMUSG00000035258	Abi3bp	chr16	+	56634458	56634539	56633771	56633834	56636170	56636245	3302	1,0,1	0,1,2	1,4,3	0,0,0	156	75	0.00014761	0.0708291	1.0,0.0,0.194	1.0,1.0,1.0	-0.602
39874	ENSMUSG00000031785	Adgrg1	chr8	+	94997300	94997416	94994477	94994999	95002438	95002509	39874	4,2,3	2,1,5	3,4,1	0,0,0	191	75	1.56995e-10	1.22343e-06	0.44,0.44,0.191	1.0,1.0,1.0	-0.643
6540	ENSMUSG00000021636	Marveld2	chr13	-	100607776	100607812	100600888	100601037	100611432	100612584	6540	0,4,3	1,1,4	3,4,3	0,0,0	111	75	3.3436e-05	0.0296091	0.0,0.73,0.336	1.0,1.0,1.0	-0.645
17069	ENSMUSG00000093979	Gm2237	chr14	-	19570320	19570455	19569425	19569588	19585057	19585135	17069	0,1,1	2,4,1	2,2,3	0,0,1	210	75	6.52463e-08	0.00030723	0.0,0.082,0.263	1.0,1.0,0.517	-0.724
11532	ENSMUSG00000066442	Mthfs	chr9	+	89226170	89226387	89215208	89215470	89235671	89235744	11532	0,0,2	3,2,1	1,6,2	0,1,0	292	75	7.09648e-08	0.00030723	0.0,0.0,0.339	1.0,0.606,1.0	-0.756
32778	ENSMUSG00000074272	Ceacam1	chr7	-	25473797	25474052	25471375	25472073	25474519	25474804	32778	1,3,1	3,4,1	3,2,2	0,0,0	330	75	1.17684e-13	4.58543e-09	0.07,0.146,0.185	1.0,1.0,1.0	-0.866

## Sheet: 114674-Pons-18
ID	GeneID	geneSymbol	chr	strand	exonStart_0base	exonEnd	upstreamES	upstreamEE	downstreamES	downstreamEE	ID	IJC_SAMPLE_1	SJC_SAMPLE_1	IJC_SAMPLE_2	SJC_SAMPLE_2	IncFormLen	SkipFormLen	PValue	FDR	154Q	WT	IncLevelDifference
33551	ENSMUSG00000026121	Sema4c	chr1	-	36556802	36556929	36555931	36556077	36557359	36557534	33551	2,10,2	1,0,0	0,3,0	1,5,1	252	125	2.03454e-08	0.000113782	0.498,1.0,1.0	0.0,0.229,0.0	0.756
42542	ENSMUSG00000086742	Gm16201	chr7	+	139950737	139950884	139950395	139950477	139967758	139968197	42542	9,2,1	1,0,0	2,1,0	2,1,1	272	125	3.17816e-06	0.00294054	0.805,1.0,1.0	0.315,0.315,0.0	0.725
42035	ENSMUSG00000020747	Tmem94	chr11	+	115776070	115776210	115775755	115775889	115777247	115777377	42035	2,1,2	0,0,2	6,0,0	6,5,3	265	125	0.00132299	0.0979761	1.0,1.0,0.321	0.321,0.0,0.0	0.667
31646	ENSMUSG00000038782	1700028J19Rik	chr7	-	44230842	44230910	44229929	44230641	44231325	44231472	31646	3,1,4	1,0,2	0,1,0	2,2,2	193	125	9.37877e-07	0.00127452	0.66,1.0,0.564	0.0,0.245,0.0	0.66
40632	ENSMUSG00000086509	Nkx2-2os	chr2	+	147287042	147287207	147286235	147286401	147303619	147303818	40632	1,2,4	3,0,0	0,2,0	1,4,1	290	125	6.75939e-05	0.0188422	0.126,1.0,1.0	0.0,0.177,0.0	0.65
21837	ENSMUSG00000084828	Gm12367	chr4	+	35235665	35235900	35225914	35226186	35260372	35262222	21837	4,10,1	0,0,0	2,5,3	3,2,1	360	125	1.69995e-07	0.000462026	1.0,1.0,1.0	0.188,0.465,0.51	0.612
26206	ENSMUSG00000056055	Sag	chr1	+	87837309	87837333	87834549	87834627	87840791	87840847	26206	5,4,2	0,0,1	0,6,1	1,3,3	149	125	1.43013e-05	0.00691005	1.0,1.0,0.627	0.0,0.627,0.219	0.594
3243	ENSMUSG00000069743	Zfp820	chr17	-	21840604	21840714	21823843	21823891	21845643	21845772	3243	2,3,2	0,2,0	0,2,4	1,2,4	235	125	0.000651385	0.0663375	1.0,0.444,1.0	0.0,0.347,0.347	0.583
18608	ENSMUSG00000096929	A330023F24Rik	chr1	+	194982828	194982909	194976384	194976457	195018600	195018940	18608	3,1,2	2,0,0	3,0,2	2,2,3	206	125	0.000589993	0.0620477	0.476,1.0,1.0	0.476,0.0,0.288	0.571
42376	ENSMUSG00000074863	Platr25	chr13	-	62746601	62746831	62738891	62739098	62760581	62760709	42376	2,6,1	0,0,0	0,6,9	4,1,2	355	125	5.97077e-08	0.000259645	1.0,1.0,1.0	0.0,0.679,0.613	0.569
48832	ENSMUSG00000020437	Myo1g	chr11	-	6514751	6514922	6514466	6514537	6515093	6515208	48832	5,1,4	0,0,0	0,1,3	4,1,0	296	125	4.23269e-05	0.0144176	1.0,1.0,1.0	0.0,0.297,1.0	0.568
41841	ENSMUSG00000010461	Eya4	chr10	-	23163393	23163486	23159087	23159154	23172998	23173123	41841	1,2,1	0,0,0	1,5,8	5,1,4	218	125	2.09322e-08	0.000113782	1.0,1.0,1.0	0.103,0.741,0.534	0.541
39555	ENSMUSG00000014767	Tbp	chr17	+	15501311	15501357	15501153	15501202	15502961	15503128	39555	3,1,2	0,0,0	1,0,1	0,2,1	171	125	0.00118316	0.0928716	1.0,1.0,1.0	1.0,0.0,0.422	0.526
47330	ENSMUSG00000070336	Fbxo47	chr11	-	97877956	97878127	97872857	97872934	97879383	97879588	47330	8,2,6	0,0,0	7,1,10	3,3,1	296	125	5.76028e-07	0.000894612	1.0,1.0,1.0	0.496,0.123,0.809	0.524
3244	ENSMUSG00000069743	Zfp820	chr17	-	21840623	21840714	21823843	21823891	21845643	21845759	3244	4,1,3	0,2,0	1,0,3	1,2,4	216	125	0.000287001	0.0427127	1.0,0.224,1.0	0.367,0.0,0.303	0.518
11841	ENSMUSG00000041718	Alg13	chrX	+	144364935	144364975	144363864	144364107	144367898	144367939	11841	1,1,2	0,0,0	3,4,1	1,2,3	165	125	1.4587e-05	0.00697064	1.0,1.0,1.0	0.694,0.602,0.202	0.501
19690	ENSMUSG00000042708	Shcbp1l	chr1	+	153447723	153447974	153445797	153445951	153448900	153449023	19690	28,14,19	2,0,0	9,26,11	4,5,8	376	125	5.48797e-07	0.000894612	0.823,1.0,1.0	0.428,0.634,0.314	0.482
11510	ENSMUSG00000028919	Arhgef19	chr4	+	141245945	141246052	141245424	141245472	141246174	141246356	11510	11,2,4	0,0,0	3,3,6	4,4,0	232	125	2.69494e-06	0.00260427	1.0,1.0,1.0	0.288,0.288,1.0	0.475
12664	ENSMUSG00000087366	Junos	chr4	+	95101057	95101307	95053239	95053396	95147104	95147200	12664	4,2,8	2,0,0	0,6,3	2,2,1	375	125	0.00100393	0.0836338	0.4,1.0,1.0	0.0,0.5,0.5	0.467
23605	ENSMUSG00000062785	Kcnc3	chr7	+	44598805	44598933	44598383	44598575	44600673	44601080	23605	16,1,8	2,0,1	11,12,7	11,5,7	253	125	0.00015172	0.029454	0.798,1.0,0.798	0.331,0.542,0.331	0.464
11593	ENSMUSG00000032373	Car12	chr9	+	66762402	66762432	66753694	66753821	66763246	66763334	11593	176,0,2	2,1,0	0,2,0	2,1,1	155	125	8.46646e-06	0.00518553	0.986,0.0,1.0	0.0,0.617,0.0	0.456
17743	ENSMUSG00000032750	Gab3	chrX	-	75033170	75033474	75005315	75005371	75084667	75084757	17743	6,3,9	0,0,2	7,10,3	5,1,4	429	125	0.000598667	0.0627316	1.0,1.0,0.567	0.29,0.744,0.179	0.451
11403	ENSMUSG00000032384	Csnk1g1	chr9	+	65921003	65921068	65908973	65909168	65958328	65958666	11403	8,4,1	0,1,0	3,4,0	3,0,2	190	125	0.000751266	0.0715889	1.0,0.725,1.0	0.397,1.0,0.0	0.443
33235	ENSMUSG00000025261	Huwe1	chrX	+	151804445	151804540	151803657	151803802	151806271	151806407	33235	6,4,8	0,0,0	9,3,3	6,0,5	220	125	1.13589e-06	0.00149683	1.0,1.0,1.0	0.46,1.0,0.254	0.429
14725	ENSMUSG00000027900	Dram2	chr3	+	106550498	106550675	106547830	106547920	106555163	106555308	14725	7,4,4	0,0,2	1,7,8	1,4,4	302	125	0.000721739	0.0705519	1.0,1.0,0.453	0.293,0.42,0.453	0.429
4062	ENSMUSG00000035356	Nfkbiz	chr16	-	55821767	55822115	55819566	55819706	55836320	55836392	4062	5,3,8	0,0,1	4,9,4	2,1,2	473	125	7.34905e-05	0.0195813	1.0,1.0,0.679	0.346,0.704,0.346	0.428
11119	ENSMUSG00000058498	Rnf207	chr4	-	152316347	152316539	152315918	152316063	152317660	152317871	11119	2,5,2	2,0,0	5,1,1	1,1,7	317	125	0.00112707	0.0902613	0.283,1.0,1.0	0.663,0.283,0.053	0.428
4325	ENSMUSG00000038055	Dexi	chr16	-	10514884	10515036	10502530	10503914	10519076	10519167	4325	17,8,17	5,0,0	9,22,8	6,12,4	277	125	0.000726169	0.0707585	0.605,1.0,1.0	0.404,0.453,0.474	0.425
20619	ENSMUSG00000063681	Crb1	chr1	-	139314570	139314753	139247663	139249075	139323226	139323366	20619	2,2,4	0,0,1	4,4,3	1,3,2	308	125	5.00204e-05	0.0163548	1.0,1.0,0.619	0.619,0.351,0.378	0.424
49900	ENSMUSG00000037593	Rskr	chr11	+	78293875	78293964	78293528	78293618	78294061	78294172	49900	3,1,4	0,0,0	3,2,1	3,2,0	214	125	0.000307858	0.0444768	1.0,1.0,1.0	0.369,0.369,1.0	0.421
26990	ENSMUSG00000066392	Nrxn3	chr12	+	88954810	88954911	88953398	88953616	89187021	89187323	26990	14,1,17	0,0,1	18,2,12	18,1,2	226	125	5.74275e-07	0.000894612	1.0,1.0,0.904	0.356,0.525,0.768	0.418
38252	ENSMUSG00000022708	Zbtb20	chr16	+	43193464	43193538	43146896	43146943	43232758	43232820	38252	6,1,1	0,0,0	3,5,3	1,4,1	199	125	1.51585e-05	0.00716505	1.0,1.0,1.0	0.653,0.44,0.653	0.418
29609	ENSMUSG00000074652	Myh7b	chr2	+	155617861	155617925	155617647	155617740	155618733	155618832	29609	4,2,6	0,0,2	3,4,5	3,2,4	189	125	0.000330739	0.0459323	1.0,1.0,0.665	0.398,0.569,0.453	0.415
12636	ENSMUSG00000028573	Fggy	chr4	+	95812107	95812169	95769425	95769529	95837584	95837659	12636	8,2,5	3,2,4	1,0,3	6,8,11	187	125	2.96279e-05	0.0116072	0.641,0.401,0.455	0.1,0.0,0.154	0.414
30336	ENSMUSG00000027281	Slx4ip	chr2	+	136892283	136892361	136891607	136891661	136905542	136905600	30336	9,5,6	0,0,1	8,10,6	6,2,7	203	125	2.20145e-06	0.00227934	1.0,1.0,0.787	0.451,0.755,0.345	0.412
31470	ENSMUSG00000027881	Prpf38b	chr3	-	108906071	108906125	108905917	108905988	108907786	108907847	31470	2,4,4	1,6,2	2,2,0	22,6,5	179	125	0.000304005	0.044214	0.583,0.318,0.583	0.06,0.189,0.0	0.412
15617	ENSMUSG00000042632	Pla2g6	chr15	-	79303573	79303602	79302618	79302697	79304304	79304492	15617	12,7,18	3,0,1	18,4,7	5,9,6	154	125	0.000266991	0.0407382	0.765,1.0,0.936	0.745,0.265,0.486	0.402
49188	ENSMUSG00000038777	Sema6c	chr3	+	95163126	95163271	95162614	95162663	95163431	95163521	49188	17,8,30	4,0,6	16,11,15	20,7,8	270	125	0.000975115	0.0824978	0.663,1.0,0.698	0.27,0.421,0.465	0.402
13502	ENSMUSG00000029660	Tex26	chr5	+	149456817	149456962	149453293	149453459	149460820	149460997	13502	6,4,4	0,0,0	4,2,3	2,0,3	270	125	0.00035668	0.0472884	1.0,1.0,1.0	0.481,1.0,0.316	0.401
27246	ENSMUSG00000109394	A230057D06Rik	chr7	-	61736898	61736996	61704518	61706852	61813261	61813371	27246	6,6,4	1,0,0	4,2,1	3,0,3	223	125	5.10502e-05	0.0164381	0.771,1.0,1.0	0.428,1.0,0.157	0.395
15495	ENSMUSG00000031351	Zfp185	chrX	+	72997737	72997803	72997281	72997405	72998535	72998574	15495	64,4,2	2,0,0	11,2,4	0,3,3	191	125	0.000483319	0.0550088	0.954,1.0,1.0	1.0,0.304,0.466	0.395
39043	ENSMUSG00000067629	Syngap1	chr17	+	26970058	26970193	26967680	26967760	26970498	26970587	39043	5,4,5	0,0,2	5,5,12	4,7,2	260	125	0.000614285	0.0638556	1.0,1.0,0.546	0.375,0.256,0.743	0.391
17059	ENSMUSG00000087056	Gm14004	chr2	-	125131940	125132104	125129648	125129741	125134234	125134327	17059	25,7,20	5,2,1	13,12,17	11,10,14	289	125	0.000122127	0.0261616	0.684,0.602,0.896	0.338,0.342,0.344	0.386
40918	ENSMUSG00000038215	Cep44	chr8	-	56550062	56550121	56549224	56549384	56550544	56551047	40918	3,7,3	0,0,2	3,3,8	2,4,5	184	125	0.000364036	0.0480617	1.0,1.0,0.505	0.505,0.338,0.521	0.38
49190	ENSMUSG00000038777	Sema6c	chr3	+	95163431	95163521	95160493	95160698	95164338	95164513	49190	7,6,10	0,0,0	23,14,4	3,5,3	215	125	2.52723e-07	0.000578417	1.0,1.0,1.0	0.817,0.619,0.437	0.376
45204	ENSMUSG00000006527	Sfmbt1	chr14	+	30738538	30738630	30716490	30716588	30765962	30766101	45204	5,1,5	0,0,0	19,7,11	5,5,2	217	125	1.0053e-07	0.000364303	1.0,1.0,1.0	0.686,0.446,0.76	0.369
29664	ENSMUSG00000040594	Ranbp17	chr11	-	33404037	33404199	33337854	33337914	33441802	33441938	29664	15,6,8	0,0,2	7,3,2	7,0,3	287	125	0.000379875	0.0487097	1.0,1.0,0.635	0.303,1.0,0.225	0.369
31937	ENSMUSG00000019978	Epb41l2	chr10	+	25504136	25504259	25488950	25489093	25507776	25507857	31937	2,4,1	0,0,1	3,1,3	2,2,1	248	125	0.000105987	0.0240639	1.0,1.0,0.335	0.431,0.201,0.602	0.367
39256	ENSMUSG00000090386	Mir99ahg	chr16	+	77679976	77680023	77555921	77555967	77691234	77691397	39256	1,3,4	0,0,1	5,0,1	2,3,0	172	125	0.00127612	0.0957642	1.0,1.0,0.744	0.645,0.0,1.0	0.366
46636	ENSMUSG00000074500	Zfp558	chr9	-	18461339	18461403	18459656	18459752	18467919	18468046	46636	1,7,3	5,2,3	0,0,2	1,10,9	189	125	0.000103066	0.0237747	0.117,0.698,0.398	0.0,0.0,0.128	0.362
14686	ENSMUSG00000086968	4933431E20Rik	chr3	-	107894588	107894656	107894050	107894215	107895642	107895763	14686	22,25,13	9,7,1	18,18,12	16,24,13	193	125	0.000212111	0.0353079	0.613,0.698,0.894	0.422,0.327,0.374	0.361
9129	ENSMUSG00000061882	Ccdc62	chr5	+	123951800	123951867	123951198	123951287	123954283	123954524	9129	7,5,2	2,0,0	4,3,7	1,2,7	192	125	0.000318022	0.0454919	0.695,1.0,1.0	0.723,0.494,0.394	0.361
33232	ENSMUSG00000025261	Huwe1	chrX	+	151804445	151804540	151803260	151803569	151806271	151806407	33232	8,4,6	1,0,1	5,5,3	1,3,4	220	125	0.000251428	0.0393244	0.82,1.0,0.773	0.74,0.486,0.299	0.356
14079	ENSMUSG00000019888	Mgat4c	chr10	+	102091490	102091555	102011732	102011844	102273363	102273544	14079	3,0,4	2,4,2	0,0,0	2,6,1	190	125	0.000132549	0.0276056	0.497,0.0,0.568	0.0,0.0,0.0	0.355
47792	ENSMUSG00000033545	Znrf1	chr8	+	111606746	111606848	111541258	111541324	111609292	111609364	47792	10,13,10	1,0,0	5,2,4	0,3,2	227	125	0.00104318	0.0859162	0.846,1.0,1.0	1.0,0.269,0.524	0.351
9305	ENSMUSG00000032850	Rnft2	chr5	-	118243880	118243980	118242849	118242985	118244971	118244992	9305	4,2,9	0,0,1	19,10,5	4,4,3	225	125	3.99978e-05	0.0140539	1.0,1.0,0.833	0.725,0.581,0.481	0.349
29290	ENSMUSG00000034269	Setd5	chr6	+	113105664	113105761	113104934	113105121	113109423	113109616	29290	6,1,4	1,0,0	11,12,11	9,8,1	222	125	3.39996e-05	0.0127457	0.772,1.0,1.0	0.408,0.458,0.861	0.348
1072	ENSMUSG00000042439	Zfp532	chr18	+	65582726	65582809	65582238	65582362	65582896	65583006	1072	3,2,4	0,1,0	7,1,3	1,2,2	208	125	0.000716369	0.0703206	1.0,0.546,1.0	0.808,0.231,0.474	0.344
35819	ENSMUSG00000034071	Zfp551	chr7	-	12418542	12418666	12415152	12417218	12421807	12421846	35819	22,3,9	1,0,0	18,14,23	6,7,3	249	125	2.53959e-06	0.00250992	0.917,1.0,1.0	0.601,0.501,0.794	0.34
2388	ENSMUSG00000023927	Satb1	chr17	-	51742046	51742142	51739475	51740410	51742645	51742849	2388	9,2,5	0,1,1	6,1,6	2,2,5	221	125	0.000344188	0.0466545	1.0,0.531,0.739	0.629,0.22,0.404	0.339
22042	ENSMUSG00000035769	Xylb	chr9	+	119370278	119370378	119369619	119369685	119371915	119371988	22042	4,2,5	7,1,9	0,0,0	9,17,15	225	125	5.59902e-07	0.000894612	0.241,0.526,0.236	0.0,0.0,0.0	0.334
39371	ENSMUSG00000045251	Zfp688	chr7	-	127420009	127420105	127418966	127419641	127421808	127422034	39371	20,18,21	2,2,4	13,11,15	8,7,9	221	125	0.000170406	0.0312669	0.85,0.836,0.748	0.479,0.471,0.485	0.333
49135	ENSMUSG00000097248	Gm2694	chr8	+	87495709	87495861	87494856	87495157	87521735	87521813	49135	1,9,1	0,0,0	22,7,5	4,1,2	277	125	1.54875e-05	0.00724181	1.0,1.0,1.0	0.713,0.76,0.53	0.332
51104	ENSMUSG00000059474	Mbtd1	chr11	+	93891338	93891388	93886206	93886416	93905158	93905343	51104	1,2,2	1,0,0	3,1,2	1,1,3	175	125	0.000326357	0.0457805	0.417,1.0,1.0	0.682,0.417,0.323	0.332
33326	ENSMUSG00000052407	Ccdc171	chr4	+	83620824	83620963	83604021	83604182	83635639	83635742	33326	7,6,14	1,1,0	8,7,3	2,4,2	264	125	0.00017373	0.031743	0.768,0.74,1.0	0.654,0.453,0.415	0.329
36340	ENSMUSG00000045252	Zfp574	chr7	+	25076022	25076113	25072566	25072711	25076806	25077016	36340	3,2,2	0,0,1	8,3,5	1,3,5	216	125	0.000106247	0.0240639	1.0,1.0,0.536	0.822,0.367,0.367	0.327
6760	ENSMUSG00000097494	4933406C10Rik	chr12	-	32925631	32925755	32924956	32925535	32931957	32932024	6760	6,3,0	1,2,1	1,0,0	2,3,3	249	125	0.000179586	0.0320532	0.751,0.43,0.0	0.201,0.0,0.0	0.327
7777	ENSMUSG00000037857	Nufip2	chr11	+	77688286	77688331	77687458	77687811	77691541	77691920	7777	7,7,0	0,0,1	1,2,0	1,1,2	170	125	0.000422502	0.0512195	1.0,1.0,0.0	0.424,0.595,0.0	0.327
11148	ENSMUSG00000112466	Gm29674	chr10	-	107203036	107203111	107201870	107201958	107205259	107205727	11148	1,1,5	1,0,0	3,2,7	2,4,2	200	125	0.00011513	0.0251586	0.385,1.0,1.0	0.484,0.238,0.686	0.326
43880	ENSMUSG00000021596	Mctp1	chr13	+	76741293	76741353	76723686	76723779	76756985	76757156	43880	3,5,0	4,1,1	2,0,0	9,2,12	185	125	0.000875113	0.0773479	0.336,0.772,0.0	0.131,0.0,0.0	0.326
21288	ENSMUSG00000032311	Nrg4	chr9	-	55239431	55239494	55236439	55236519	55242060	55242207	21288	3,3,4	0,0,0	3,7,6	1,2,2	188	125	0.000365829	0.0480617	1.0,1.0,1.0	0.666,0.699,0.666	0.323
39253	ENSMUSG00000090386	Mir99ahg	chr16	+	77670352	77670560	77555921	77555967	77691234	77691403	39253	3,1,3	0,0,1	7,0,1	2,3,0	333	125	0.000113416	0.0249092	1.0,1.0,0.53	0.568,0.0,1.0	0.321
45726	ENSMUSG00000049295	Zfp219	chr14	-	52014947	52015052	52009969	52010058	52019494	52019688	45726	5,9,9	1,1,0	12,10,5	4,8,2	230	125	5.72271e-05	0.0171489	0.731,0.83,1.0	0.62,0.405,0.576	0.32
15313	ENSMUSG00000008435	Rdh13	chr7	-	4444977	4445122	4444202	4444321	4445446	4445642	15313	37,22,28	35,4,12	38,24,13	51,46,25	270	125	0.00100168	0.0836338	0.329,0.718,0.519	0.256,0.195,0.194	0.307
8790	ENSMUSG00000094152	Slc6a16	chr7	+	45272490	45272653	45268014	45268198	45272821	45273365	8790	16,7,18	0,0,2	20,15,14	6,3,4	288	125	5.98379e-05	0.0174638	1.0,1.0,0.796	0.591,0.685,0.603	0.306
47226	ENSMUSG00000109844	Gm31816	chr9	-	47360736	47360886	47297164	47297336	47368306	47368649	47226	2,3,2	1,0,0	2,2,1	1,0,5	275	125	0.000380842	0.0487097	0.476,1.0,1.0	0.476,1.0,0.083	0.306
30781	ENSMUSG00000043410	Hfm1	chr5	-	106881792	106881884	106880434	106880541	106886510	106886591	30781	2,2,1	0,1,1	0,2,0	4,0,1	217	125	0.000374883	0.0485183	1.0,0.535,0.365	0.0,1.0,0.0	0.3
32392	ENSMUSG00000086095	Gm15328	chr18	+	16818206	16818330	16815720	16817070	16819964	16820447	32392	1,3,4	1,0,0	2,2,3	5,0,4	249	125	9.64731e-05	0.0230507	0.334,1.0,1.0	0.167,1.0,0.274	0.298
4441	ENSMUSG00000005983	1700037C18Rik	chr16	-	3907998	3908137	3907012	3907194	3908604	3908623	4441	1,4,4	1,0,0	3,3,10	6,2,1	264	125	0.000150886	0.0294235	0.321,1.0,1.0	0.191,0.415,0.826	0.296
2632	ENSMUSG00000060550	H2-Q7	chr17	+	35442266	35442551	35439908	35440184	35442966	35442999	2632	8,1,4	2,6,3	0,0,0	6,1,2	410	125	1.17819e-05	0.00632528	0.549,0.048,0.289	0.0,0.0,0.0	0.295
14497	ENSMUSG00000032355	Mlip	chr9	-	77229484	77231029	77190671	77190737	77239391	77239784	14497	48,40,44	0,1,0	46,57,63	3,1,4	1670	125	2.4424e-05	0.00992619	1.0,0.75,1.0	0.534,0.81,0.541	0.288
48296	ENSMUSG00000032567	Aste1	chr9	+	105402717	105402776	105401474	105401686	105403395	105403591	48296	10,7,21	0,0,3	9,10,16	5,2,6	184	125	0.000517154	0.0568453	1.0,1.0,0.826	0.55,0.773,0.644	0.286
28672	ENSMUSG00000086370	Ftx	chrX	-	103591802	103591906	103572499	103572561	103595930	103596007	28672	18,10,10	2,0,1	16,9,25	7,5,4	229	125	0.000871679	0.0773479	0.831,1.0,0.845	0.555,0.496,0.773	0.284
2814	ENSMUSG00000058392	Rrp1b	chr17	+	32047673	32047731	32045928	32046229	32048552	32048638	2814	9,5,15	0,0,0	8,8,11	0,3,7	183	125	3.69834e-06	0.00328217	1.0,1.0,1.0	1.0,0.646,0.518	0.279
9217	ENSMUSG00000079177	Fam228a	chr12	-	4718576	4718718	4713669	4715707	4731139	4731305	9217	4,1,11	0,0,1	3,10,16	1,2,3	267	125	0.000516566	0.0568453	1.0,1.0,0.837	0.584,0.701,0.714	0.279
35486	ENSMUSG00000086155	9430041J12Rik	chr7	-	4101035	4101139	4076214	4076344	4101897	4102056	35486	11,4,13	0,0,0	5,12,17	2,2,2	229	125	0.000530241	0.0573583	1.0,1.0,1.0	0.577,0.766,0.823	0.278
11328	ENSMUSG00000063626	Unc5d	chr8	-	28760724	28760892	28758957	28759122	28761698	28761879	11328	27,8,19	0,2,1	65,28,17	19,6,9	293	125	0.000169433	0.0312203	1.0,0.631,0.89	0.593,0.666,0.446	0.272
41457	ENSMUSG00000020721	Helz	chr11	+	107627349	107627454	107626534	107626714	107632171	107632350	41457	22,14,5	0,0,0	18,9,12	6,2,1	230	125	1.40847e-06	0.00170136	1.0,1.0,1.0	0.62,0.71,0.867	0.268
14918	ENSMUSG00000027985	Lef1	chr3	+	131191022	131191106	131189334	131189425	131193128	131193251	14918	29,10,16	0,0,0	57,18,7	2,2,6	209	125	2.17309e-05	0.00925028	1.0,1.0,1.0	0.945,0.843,0.411	0.267
45362	ENSMUSG00000020439	Smtn	chr11	-	3520847	3520916	3517522	3517827	3521816	3521968	45362	21,7,18	1,0,0	7,8,20	2,5,1	194	125	4.24378e-05	0.0144176	0.931,1.0,1.0	0.693,0.508,0.928	0.267
13455	ENSMUSG00000036002	Fam214b	chr4	-	43039814	43039899	43037062	43037206	43040273	43040291	13455	5,14,4	0,0,2	5,10,10	3,6,2	210	125	0.000575858	0.0609362	1.0,1.0,0.543	0.498,0.498,0.749	0.266
12401	ENSMUSG00000046962	Zbtb21	chr16	-	97956757	97956900	97947434	97953093	97962512	97962622	12401	21,2,13	1,0,0	32,22,13	1,3,9	268	125	6.75342e-05	0.0188422	0.907,1.0,1.0	0.937,0.774,0.403	0.264
33325	ENSMUSG00000052407	Ccdc171	chr4	+	83557898	83558030	83554693	83554884	83580747	83580894	33325	13,4,4	0,0,0	8,15,23	2,3,2	257	125	7.4968e-05	0.0196389	1.0,1.0,1.0	0.661,0.709,0.848	0.261
31415	ENSMUSG00000028189	Ctbs	chr3	+	146454162	146454485	146450477	146450630	146454947	146455156	31415	47,49,34	0,1,0	28,31,64	7,2,4	448	125	2.17695e-06	0.00227934	1.0,0.932,1.0	0.527,0.812,0.817	0.259
45973	ENSMUSG00000027284	Cdan1	chr2	-	120730468	120730502	120729941	120730099	120730701	120731192	45973	6,3,7	0,0,0	10,12,8	1,2,6	159	125	8.07564e-06	0.00511678	1.0,1.0,1.0	0.887,0.825,0.512	0.259
39369	ENSMUSG00000045251	Zfp688	chr7	-	127420009	127420105	127418966	127419641	127421404	127421518	39369	41,25,31	16,7,14	25,23,29	26,30,26	221	125	8.10995e-05	0.020868	0.592,0.669,0.556	0.352,0.302,0.387	0.259
14494	ENSMUSG00000032355	Mlip	chr9	-	77229484	77230954	77190671	77190737	77239391	77239784	14494	48,38,45	0,1,0	52,68,66	3,1,4	1595	125	3.58126e-05	0.0133107	1.0,0.749,1.0	0.576,0.842,0.564	0.256
50980	ENSMUSG00000025175	Fn3k	chr11	+	121439285	121439377	121434912	121435129	121448881	121449004	50980	3,2,1	0,0,0	7,3,9	2,0,4	217	125	0.000303253	0.044214	1.0,1.0,1.0	0.668,1.0,0.564	0.256
32391	ENSMUSG00000086095	Gm15328	chr18	+	16818141	16818330	16816201	16817070	16819964	16820425	32391	8,7,22	1,0,0	7,5,18	5,0,4	314	125	5.66284e-05	0.0171489	0.761,1.0,1.0	0.358,1.0,0.642	0.254
35336	ENSMUSG00000027763	Mbnl1	chr3	+	60614682	60614736	60613262	60613520	60615724	60615773	35336	8,2,8	0,0,1	15,11,7	4,4,2	179	125	5.74779e-05	0.0171489	1.0,1.0,0.848	0.724,0.658,0.71	0.252
37647	ENSMUSG00000098708	Gm27252	chr7	+	63898432	63898605	63898073	63898164	63899300	63899529	37647	22,15,10	1,0,0	16,6,5	2,4,0	298	125	0.000736539	0.0707585	0.902,1.0,1.0	0.77,0.386,1.0	0.249
8785	ENSMUSG00000094152	Slc6a16	chr7	+	45268447	45268649	45268014	45268198	45272821	45273367	8785	31,10,36	0,0,2	34,24,24	6,3,4	327	125	3.3036e-05	0.0124922	1.0,1.0,0.873	0.684,0.754,0.696	0.246
44562	ENSMUSG00000031819	Emc8	chr8	-	120660493	120660670	120659958	120660187	120660783	120660860	44562	6,3,5	0,1,0	21,9,23	10,1,7	302	125	6.17081e-05	0.0178896	1.0,0.554,1.0	0.465,0.788,0.576	0.242
16900	ENSMUSG00000038685	Rtel1	chr2	+	181355008	181355125	181354352	181354442	181355327	181355552	16900	22,9,28	1,0,0	22,19,17	7,3,2	242	125	4.01364e-06	0.00342128	0.919,1.0,1.0	0.619,0.766,0.814	0.24
33490	ENSMUSG00000042726	Trafd1	chr5	-	121384744	121384845	121384039	121384104	121385524	121385577	33490	20,5,15	13,6,15	12,7,2	30,17,21	226	125	0.000189498	0.0328307	0.46,0.315,0.356	0.181,0.185,0.05	0.238
35484	ENSMUSG00000086155	9430041J12Rik	chr7	-	4095457	4095586	4076214	4076344	4101897	4102056	35484	8,6,11	0,0,0	21,13,9	2,2,2	254	125	0.000660961	0.0666881	1.0,1.0,1.0	0.838,0.762,0.689	0.237
40518	ENSMUSG00000054640	Slc8a1	chr17	-	81437744	81437813	81432643	81432774	81441651	81441666	40518	26,16,8	1,1,0	13,15,14	2,4,5	194	125	5.09026e-05	0.0164381	0.944,0.912,1.0	0.807,0.707,0.643	0.233
16046	ENSMUSG00000039382	Wdr45	chrX	+	7723314	7723357	7722361	7722378	7723564	7723753	16046	0,4,3	3,6,3	1,0,0	9,2,2	168	125	0.00042039	0.0512195	0.0,0.332,0.427	0.076,0.0,0.0	0.228
22201	ENSMUSG00000026109	Tmeff2	chr1	+	50925266	50925409	50914230	50914328	50925541	50925746	22201	20,26,20	0,0,0	6,33,36	2,2,3	268	125	0.000527809	0.0572913	1.0,1.0,1.0	0.583,0.885,0.848	0.228
36218	ENSMUSG00000035620	Ric8b	chr10	+	85009451	85009627	85008715	85008793	85015075	85018337	36218	18,18,17	0,0,0	20,16,17	4,2,1	301	125	6.53362e-05	0.01857	1.0,1.0,1.0	0.675,0.769,0.876	0.227
36897	ENSMUSG00000090129	Olfr287	chr15	-	98209442	98209620	98207876	98208377	98210003	98210123	36897	27,12,32	8,4,10	23,30,26	17,23,23	303	125	0.00126663	0.0956262	0.582,0.553,0.569	0.358,0.35,0.318	0.226
2859	ENSMUSG00000041119	Pde9a	chr17	+	31460178	31460249	31459900	31460005	31461570	31461727	2859	39,20,28	0,0,0	26,14,31	2,5,5	196	125	6.64867e-07	0.00099698	1.0,1.0,1.0	0.892,0.641,0.798	0.223
37161	ENSMUSG00000007837	Prrg2	chr7	-	45061587	45061651	45060740	45060892	45062377	45062403	37161	26,11,12	0,0,1	16,18,17	6,3,3	189	125	6.81514e-06	0.00478005	1.0,1.0,0.888	0.638,0.799,0.789	0.221
8787	ENSMUSG00000094152	Slc6a16	chr7	+	45268447	45268932	45268149	45268198	45272821	45273365	8787	59,15,64	0,0,2	66,42,70	6,3,4	610	125	8.64343e-05	0.0218209	1.0,1.0,0.868	0.693,0.742,0.782	0.217
31167	ENSMUSG00000031169	Porcn	chrX	-	8203158	8203289	8201657	8201672	8203791	8203835	31167	11,2,9	1,0,0	15,12,12	3,2,2	256	125	0.00032046	0.0455418	0.843,1.0,1.0	0.709,0.746,0.746	0.214
2219	ENSMUSG00000041565	L3mbtl4	chr17	+	68459759	68459851	68457197	68457333	68461450	68461605	2219	1,8,1	0,0,1	2,4,4	5,0,2	217	125	0.000672809	0.0673691	1.0,1.0,0.365	0.187,1.0,0.535	0.214
16939	ENSMUSG00000023764	Sfi1	chr11	-	3165253	3165321	3164556	3164713	3165575	3165678	16939	4,1,9	22,4,7	0,2,1	21,27,29	193	125	2.23224e-05	0.00933376	0.105,0.139,0.454	0.0,0.046,0.022	0.21
30734	ENSMUSG00000032067	Pts	chr9	-	50525152	50525284	50524722	50524779	50528556	50528640	30734	4,8,3	9,9,3	0,2,3	12,8,17	257	125	0.000788448	0.073576	0.178,0.302,0.327	0.0,0.108,0.079	0.207
15483	ENSMUSG00000042138	Msantd2	chr9	+	37513613	37513703	37489818	37489833	37517216	37517472	15483	7,2,8	0,0,1	19,17,16	2,4,5	215	125	0.000139005	0.0283029	1.0,1.0,0.823	0.847,0.712,0.65	0.205
13456	ENSMUSG00000036002	Fam214b	chr4	-	43039814	43039918	43037062	43037206	43040273	43040295	13456	6,14,5	0,0,2	8,13,18	3,6,2	229	125	0.00133142	0.0982987	1.0,1.0,0.577	0.593,0.542,0.831	0.204
8536	ENSMUSG00000085271	E130006D01Rik	chr5	-	111739126	111739213	111734302	111734629	111739835	111739909	8536	11,12,7	0,0,1	8,13,7	1,0,7	212	125	0.00128139	0.0957642	1.0,1.0,0.805	0.825,1.0,0.371	0.203
23967	ENSMUSG00000033396	Spg11	chr2	-	122086862	122086969	122083399	122083561	122088132	122088336	23967	37,22,21	2,0,1	24,33,47	12,5,2	232	125	0.000603951	0.0629818	0.909,1.0,0.919	0.519,0.781,0.927	0.2
11982	ENSMUSG00000070737	Tmem35b	chr4	+	127127818	127127999	127123690	127124480	127128853	127129644	11982	17,8,16	0,0,0	21,14,10	2,4,0	306	125	0.000983308	0.0827082	1.0,1.0,1.0	0.811,0.588,1.0	0.2
36245	ENSMUSG00000087479	Gm16835	chr14	+	119101031	119101164	119100287	119100514	119106145	119106314	36245	22,13,20	0,1,0	20,20,17	2,4,3	258	125	5.70258e-05	0.0171489	1.0,0.863,1.0	0.829,0.708,0.733	0.198
50348	ENSMUSG00000037935	Smarce1	chr11	-	99224720	99225142	99220654	99220735	99228496	99228548	50348	21,22,17	13,9,10	11,19,9	22,29,21	547	125	3.66774e-05	0.013403	0.27,0.358,0.28	0.103,0.13,0.089	0.195
39713	ENSMUSG00000020532	Acaca	chr11	+	84193078	84193125	84129671	84130130	84195437	84195687	39713	37,16,18	2,2,3	40,37,22	13,16,7	172	125	0.000320466	0.0455418	0.931,0.853,0.813	0.691,0.627,0.695	0.195
3930	ENSMUSG00000022537	Tmem44	chr16	-	30548117	30548328	30547342	30547469	30550362	30550528	3930	6,3,5	13,2,9	1,1,1	20,9,9	336	125	8.98205e-05	0.0218209	0.147,0.358,0.171	0.018,0.04,0.04	0.193
33009	ENSMUSG00000087368	BC065397	chrX	+	136756493	136756620	136747322	136747448	136758100	136758181	33009	24,6,22	1,0,0	22,13,21	3,5,0	252	125	0.000189436	0.0328307	0.923,1.0,1.0	0.784,0.563,1.0	0.192
51307	ENSMUSG00000020652	Cenpo	chr12	-	4231515	4231682	4217207	4217322	4233530	4233657	51307	54,41,43	1,0,0	24,33,25	4,3,2	292	125	2.32852e-05	0.00964362	0.959,1.0,1.0	0.72,0.825,0.843	0.19
10898	ENSMUSG00000033364	Usp37	chr1	-	74495936	74496092	74495717	74495853	74499955	74500100	10898	3,5,0	8,3,3	0,0,0	10,5,5	281	125	0.000335456	0.04631	0.143,0.426,0.0	0.0,0.0,0.0	0.19
7266	ENSMUSG00000034751	Mast4	chr13	-	102953125	102953206	102853830	102853919	102958037	102958467	7266	19,11,5	1,0,1	29,22,14	3,8,5	206	125	0.000197691	0.0334505	0.92,1.0,0.752	0.854,0.625,0.629	0.188
16050	ENSMUSG00000039382	Wdr45	chrX	+	7723564	7723753	7721972	7722230	7723848	7723920	16050	38,7,55	1,0,1	30,21,29	3,3,3	314	125	0.000296421	0.0437108	0.938,1.0,0.956	0.799,0.736,0.794	0.188
6183	ENSMUSG00000021224	Numb	chr12	-	83825258	83825291	83811285	83811360	83831921	83831996	6183	11,26,13	64,29,41	10,3,5	88,71,60	158	125	1.62677e-05	0.00752572	0.12,0.415,0.201	0.082,0.032,0.062	0.187
37217	ENSMUSG00000050565	Tor1aip2	chr1	+	156041074	156041134	156035771	156036091	156051293	156051623	37217	53,9,41	0,0,0	30,41,28	8,2,5	185	125	3.10836e-07	0.0006623	1.0,1.0,1.0	0.717,0.933,0.791	0.186
15387	ENSMUSG00000041481	Serpina3g	chr12	+	104237795	104238344	104236251	104236318	104239034	104239308	15387	33,23,49	0,0,0	77,29,61	6,0,4	674	125	4.09112e-06	0.00342128	1.0,1.0,1.0	0.704,1.0,0.739	0.186
37370	ENSMUSG00000006958	Chrd	chr16	+	20738903	20738997	20738552	20738816	20739110	20739164	37370	34,18,21	3,0,1	36,35,25	11,5,4	219	125	0.00106884	0.0872036	0.866,1.0,0.923	0.651,0.8,0.781	0.186
41458	ENSMUSG00000020721	Helz	chr11	+	107627352	107627454	107626534	107626714	107632171	107632350	41458	26,19,9	0,0,0	33,15,15	6,2,1	227	125	8.11889e-06	0.00511678	1.0,1.0,1.0	0.752,0.805,0.892	0.184
32525	ENSMUSG00000042581	Thsd7b	chr1	+	129595369	129596180	129430796	129430969	129613109	129613358	32525	48,13,58	0,0,1	100,48,52	0,5,2	936	125	0.000682071	0.0678731	1.0,1.0,0.886	1.0,0.562,0.776	0.183
28062	ENSMUSG00000027487	Cdk5rap1	chr2	-	154360556	154360767	154354089	154354210	154365961	154366062	28062	38,12,30	0,0,2	31,54,24	4,3,4	336	125	0.000420624	0.0512195	1.0,1.0,0.848	0.742,0.87,0.691	0.182
47741	ENSMUSG00000089865	Gm44503	chr9	+	72961914	72962140	72961257	72961391	72964090	72964236	47741	27,23,14	0,0,1	19,15,17	3,1,2	351	125	0.000712685	0.0701172	1.0,1.0,0.833	0.693,0.842,0.752	0.182
43420	ENSMUSG00000041476	Smpx	chrX	+	157751594	157751629	157720930	157721079	157752171	157752214	43420	21,15,5	0,1,1	6,12,11	3,2,3	160	125	0.000617695	0.0638556	1.0,0.921,0.796	0.61,0.824,0.741	0.181
3077	ENSMUSG00000025728	Pigq	chr17	-	25931673	25931827	25930957	25931038	25934757	25934878	3077	105,80,121	35,14,39	91,93,84	43,61,47	279	125	0.000706087	0.0696256	0.573,0.719,0.582	0.487,0.406,0.445	0.179
9391	ENSMUSG00000016510	Mtif3	chr5	-	146963220	146963380	146958824	146959276	146963722	146963787	9391	9,5,6	20,7,14	3,0,0	33,15,19	285	125	3.52714e-07	0.000697187	0.165,0.239,0.158	0.038,0.0,0.0	0.175
6104	ENSMUSG00000034111	Tmed8	chr12	-	87176633	87176763	87174540	87174667	87181388	87181470	6104	54,12,40	1,0,2	108,56,45	4,10,10	255	125	0.000244605	0.038778	0.964,1.0,0.907	0.93,0.733,0.688	0.173
23179	ENSMUSG00000026767	Mindy3	chr2	-	12403997	12404166	12386608	12386679	12405859	12405920	23179	22,19,30	1,2,0	22,28,27	2,6,5	294	125	0.00104892	0.0862255	0.903,0.802,1.0	0.824,0.665,0.697	0.173
7016	ENSMUSG00000052812	Atad2b	chr12	+	5000639	5000693	4990871	4991058	5006605	5006791	7016	11,2,9	28,11,16	0,0,5	26,27,33	179	125	1.03453e-05	0.00584253	0.215,0.113,0.282	0.0,0.0,0.096	0.171
14670	ENSMUSG00000068762	Gstm6	chr3	-	107942332	107942414	107941188	107941284	107942701	107942766	14670	31,4,28	0,0,0	37,28,41	2,8,3	207	125	5.83781e-06	0.00423105	1.0,1.0,1.0	0.918,0.679,0.892	0.17
31257	ENSMUSG00000037818	Abhd18	chr3	+	40906166	40906218	40905871	40905956	40910502	40910603	31257	16,8,2	26,20,28	0,0,3	37,39,31	177	125	1.22558e-07	0.000400259	0.303,0.22,0.048	0.0,0.0,0.064	0.169
8987	ENSMUSG00000087380	2210408F21Rik	chr6	+	31277847	31277955	31220350	31220519	31328288	31328360	8987	23,8,16	2,0,0	23,26,20	9,1,2	233	125	0.000807619	0.0743689	0.861,1.0,1.0	0.578,0.933,0.843	0.169
16600	ENSMUSG00000039103	Nexn	chr3	-	152253611	152253803	152253050	152253129	152255284	152255311	16600	61,86,45	0,0,0	61,61,32	2,1,8	317	125	1.33917e-05	0.00677151	1.0,1.0,1.0	0.923,0.96,0.612	0.168
33725	ENSMUSG00000063952	Brpf3	chr17	+	28823972	28824066	28821085	28821592	28835761	28835916	33725	24,11,21	0,0,2	21,28,33	5,2,6	219	125	0.000245643	0.038778	1.0,1.0,0.857	0.706,0.889,0.758	0.168
31090	ENSMUSG00000040797	Iqsec3	chr6	-	121378959	121379909	121372932	121376531	121379994	121380044	31090	922501767	26,3,22	10641571936	77,63,47	1075	125	5.93508e-05	0.0174387	0.805,0.951,0.802	0.616,0.744,0.698	0.167
23494	ENSMUSG00000055320	Tead1	chr7	+	112856052	112856064	112842039	112842102	112856797	112856932	23494	12,4,2	0,2,0	9,7,9	9,1,2	137	125	0.00128608	0.0957642	1.0,0.646,1.0	0.477,0.865,0.804	0.167
32074	ENSMUSG00000028759	Hp1bp3	chr4	+	138221525	138221718	138217267	138217294	138222088	138222188	32074	158,92,111	16,13,9	132110117	26,27,33	318	125	0.000165795	0.0309432	0.795,0.736,0.829	0.666,0.616,0.582	0.165
43840	ENSMUSG00000002771	Grin2d	chr7	-	45866111	45866593	45861943	45862563	45869710	45870429	43840	53,8,37	0,0,2	88,44,62	5,3,4	607	125	0.000857496	0.0767265	1.0,1.0,0.792	0.784,0.751,0.761	0.165
34035	ENSMUSG00000002908	Kcnn1	chr8	-	70846763	70846772	70846494	70846564	70848199	70848302	34035	7,8,16	0,0,1	15,11,14	0,6,3	134	125	0.000213936	0.0353079	1.0,1.0,0.937	1.0,0.631,0.813	0.164
37024	ENSMUSG00000028018	Gstcd	chr3	-	133002507	133002632	132998830	132998958	133003663	133003792	37024	10,6,7	31,10,27	0,0,0	19,18,16	250	125	5.54569e-08	0.000259645	0.139,0.231,0.115	0.0,0.0,0.0	0.162
12873	ENSMUSG00000030226	Lmo3	chr6	-	138422440	138422506	138416414	138416628	138488908	138488990	12873	19,12,31	0,0,1	57,16,32	5,3,5	191	125	4.00745e-05	0.0140539	1.0,1.0,0.953	0.882,0.777,0.807	0.162
29793	ENSMUSG00000031229	Atrx	chrX	-	105899880	105899993	105890916	105890972	105928958	105929397	29793	54,33,23	3,0,1	73,31,46	8,5,8	238	125	0.000542013	0.0581974	0.904,1.0,0.924	0.827,0.765,0.751	0.162
23517	ENSMUSG00000055214	Pld5	chr1	-	176074438	176074525	176042303	176044962	176139954	176140098	23517	1,7,3	0,0,1	7,4,5	6,0,1	212	125	0.00118106	0.0928716	1.0,1.0,0.639	0.408,1.0,0.747	0.161
27248	ENSMUSG00000109394	A230057D06Rik	chr7	-	61736898	61736996	61714645	61714744	61813261	61813371	27248	7,4,6	14,8,8	0,2,1	13,4,15	223	125	0.000103732	0.0237747	0.219,0.219,0.296	0.0,0.219,0.036	0.16
44085	ENSMUSG00000086363	A330102I10Rik	chr13	+	29023175	29023212	29016707	29016879	29028421	29028471	44085	9,6,10	0,2,0	13,16,20	5,6,2	162	125	0.000911906	0.0792675	1.0,0.698,1.0	0.667,0.673,0.885	0.158
21855	ENSMUSG00000047996	Prrg1	chrX	-	78482425	78482461	78449612	78453172	78483750	78483911	21855	19,11,12	30,28,46	4,5,4	30,34,45	161	125	0.000192143	0.0329368	0.33,0.234,0.168	0.094,0.102,0.065	0.157
11567	ENSMUSG00000037126	Psd	chr19	-	46326897	46327007	46326166	46326222	46327083	46327121	11567	10,7,10	0,0,0	22,22,18	0,5,2	235	125	0.000579211	0.0611349	1.0,1.0,1.0	1.0,0.701,0.827	0.157
1671	ENSMUSG00000060450	Rnf14	chr18	+	38297252	38297431	38296693	38296798	38298308	38298395	1671	36,43,40	2,0,1	45,49,43	4,3,9	304	125	0.000286277	0.0427127	0.881,1.0,0.943	0.822,0.87,0.663	0.156
50004	ENSMUSG00000020527	Myo19	chr11	+	84885670	84885819	84885201	84885340	84888053	84888167	50004	42,31,32	0,0,0	44,50,46	7,1,4	274	125	6.94139e-06	0.00479132	1.0,1.0,1.0	0.741,0.958,0.84	0.154
7683	ENSMUSG00000026153	Fam135a	chr1	-	24030741	24030896	24028199	24030528	24032662	24032736	7683	74,126,58	1,2,1	93,55,74	8,7,7	280	125	5.64243e-06	0.00419748	0.971,0.966,0.963	0.838,0.778,0.825	0.153
47148	ENSMUSG00000063382	Bcl9l	chr9	+	44499447	44499549	44489654	44489711	44500744	44500800	47148	44,13,22	0,0,0	42,35,26	7,2,2	227	125	8.73664e-06	0.0052044	1.0,1.0,1.0	0.768,0.906,0.877	0.15
51262	ENSMUSG00000021451	Sema4d	chr13	-	51734506	51734570	51725223	51725542	51748680	51748815	51262	21,3,17	1,0,0	22,18,17	6,2,1	189	125	0.000135112	0.0278459	0.933,1.0,1.0	0.708,0.856,0.918	0.15
14928	ENSMUSG00000037148	Arhgap10	chr8	-	77365085	77365160	77358546	77358634	77382724	77382790	14928	33,20,3	0,0,0	27,27,18	4,2,2	200	125	0.000214731	0.0353079	1.0,1.0,1.0	0.808,0.894,0.849	0.15
31416	ENSMUSG00000028189	Ctbs	chr3	+	146454346	146454485	146450469	146450630	146454947	146455156	31416	67,63,42	0,1,0	35,42,83	7,2,4	264	125	1.09088e-05	0.00606605	1.0,0.968,1.0	0.703,0.909,0.908	0.149
13148	ENSMUSG00000028545	Bend5	chr4	+	111448505	111448654	111433086	111433553	111459749	111459920	13148	21,12,48	0,0,0	40,31,47	3,5,1	274	125	4.55673e-05	0.0153608	1.0,1.0,1.0	0.859,0.739,0.955	0.149
11975	ENSMUSG00000028799	Zfp362	chr4	-	128794850	128794976	128790249	128790313	128806011	128806045	11975	46,16,24	1,0,1	61,21,45	2,5,5	251	125	0.000428477	0.0514716	0.958,1.0,0.923	0.938,0.677,0.818	0.149
12425	ENSMUSG00000085396	Firre	chrX	-	50577870	50578024	50563124	50564967	50581402	50581556	12425	38,14,34	0,0,0	43,30,35	4,5,0	279	125	3.64489e-05	0.013403	1.0,1.0,1.0	0.828,0.729,1.0	0.148
27239	ENSMUSG00000109394	A230057D06Rik	chr7	-	61714645	61714744	61705847	61706852	61813261	61813371	27239	12,8,6	1,0,0	12,2,15	3,0,3	224	125	0.00118648	0.0929645	0.87,1.0,1.0	0.691,1.0,0.736	0.148
3309	ENSMUSG00000006818	Sod2	chr17	+	13035072	13035338	13034879	13034991	13036957	13040063	3309	59,23,45	1,0,0	54,46,64	3,5,2	391	125	8.7004e-05	0.0218209	0.95,1.0,1.0	0.852,0.746,0.911	0.147
12369	ENSMUSG00000032806	Slc10a3	chrX	-	74372613	74372682	74369216	74371011	74373190	74373349	12369	32,15,28	2,0,0	25,24,36	3,3,6	194	125	0.000183112	0.032238	0.912,1.0,1.0	0.843,0.838,0.794	0.146
45579	ENSMUSG00000034462	Pkd2	chr5	+	104490643	104490764	104489232	104489414	104494892	104494991	45579	148,103,85	11,6,10	102,81,94	15,22,19	246	125	0.000342099	0.0466545	0.872,0.897,0.812	0.776,0.652,0.715	0.146
43910	ENSMUSG00000031712	Il15	chr8	-	82337565	82337610	82334468	82334606	82343238	82343323	43910	29,23,30	0,0,1	19,12,33	0,6,2	170	125	0.00106493	0.0870477	1.0,1.0,0.957	1.0,0.595,0.924	0.146
8992	ENSMUSG00000087380	2210408F21Rik	chr6	+	31285002	31285120	31220404	31220519	31328288	31328300	8992	38,32,35	2,0,0	32,52,24	9,1,2	243	125	0.00027036	0.0409647	0.907,1.0,1.0	0.647,0.964,0.861	0.145
42532	ENSMUSG00000025353	Ormdl2	chr10	-	128820260	128820560	128819953	128820105	128821541	128821606	42532	218,45,118	0,0,0	102132127	8,5,4	425	125	1.28861e-07	0.000400259	1.0,1.0,1.0	0.789,0.886,0.903	0.141
40785	ENSMUSG00000062866	Phactr2	chr10	-	13261765	13261924	13253341	13253879	13291794	13291962	40785	49,8,20	1,1,0	29,22,24	6,1,4	284	125	0.000215164	0.0353079	0.956,0.779,1.0	0.68,0.906,0.725	0.141
23743	ENSMUSG00000040537	Adam22	chr5	-	8091364	8091422	8090141	8090252	8092339	8092406	23743	1,8,3	20,10,22	0,1,1	42,30,21	183	125	7.4942e-05	0.0196389	0.033,0.353,0.085	0.0,0.022,0.032	0.139
15901	ENSMUSG00000030486	Zfp108	chr7	+	24258452	24258579	24255832	24255890	24260127	24261914	15901	23,26,24	0,0,0	47,35,32	3,2,4	252	125	0.000126091	0.0267473	1.0,1.0,1.0	0.886,0.897,0.799	0.139
3100	ENSMUSG00000025735	Rhbdl1	chr17	-	25836398	25836572	25835968	25836193	25836987	25837082	3100	151,46,175	13,3,12	263148168	38,25,33	299	125	0.00028195	0.0422789	0.829,0.865,0.859	0.743,0.712,0.68	0.139
20905	ENSMUSG00000097571	Jpx	chrX	+	103496437	103496530	103493557	103493700	103524866	103524996	20905	22,29,15	2,0,0	41,24,29	5,4,3	218	125	0.000398703	0.0498975	0.863,1.0,1.0	0.825,0.775,0.847	0.139
23348	ENSMUSG00000047992	Dipk1c	chr18	+	84736811	84736976	84730029	84730689	84739368	84739408	23348	44,24,32	1,0,0	48,36,36	5,1,4	290	125	7.92719e-05	0.0205191	0.95,1.0,1.0	0.805,0.939,0.795	0.137
35170	ENSMUSG00000015766	Eps8	chr6	-	137539321	137539396	137537617	137537694	137591417	137591492	35170	38,21,24	1,2,1	61,39,38	10,7,6	200	125	0.00116695	0.0922658	0.96,0.868,0.938	0.792,0.777,0.798	0.133
45971	ENSMUSG00000027284	Cdan1	chr2	-	120730298	120730502	120729929	120730099	120730701	120731187	45971	27,10,40	0,0,0	50,44,50	1,2,6	329	125	5.73828e-05	0.0171489	1.0,1.0,1.0	0.95,0.893,0.76	0.132
49442	ENSMUSG00000001039	B9d1	chr11	+	61509071	61509168	61506343	61506412	61509469	61509532	49442	43,18,48	1,0,0	42,21,41	5,2,3	222	125	0.00010064	0.0237445	0.96,1.0,1.0	0.825,0.855,0.885	0.132
38140	ENSMUSG00000030616	Sytl2	chr7	+	90393522	90393615	90392358	90392453	90396473	90396643	38140	11,9,10	15,43,33	3,3,5	57,27,40	218	125	0.000255593	0.0393244	0.296,0.107,0.148	0.029,0.06,0.067	0.132
2477	ENSMUSG00000012296	Tjap1	chr17	-	46280415	46280544	46264882	46264978	46282345	46282439	2477	11,4,6	15,17,33	2,3,1	29,40,50	254	125	1.86106e-05	0.00843022	0.265,0.104,0.082	0.033,0.036,0.01	0.124
39536	ENSMUSG00000063179	Pstk	chr7	+	131373535	131373830	131371140	131371389	131374064	131374263	39536	345268392	21,10,25	334260324	35,32,36	420	125	0.000127187	0.0268488	0.83,0.889,0.824	0.74,0.707,0.728	0.123
39588	ENSMUSG00000021481	Zfp346	chr13	+	55115482	55115624	55113677	55113770	55122329	55122515	39588	41,22,36	0,0,0	60,36,51	1,4,4	267	125	0.000192152	0.0329368	1.0,1.0,1.0	0.966,0.808,0.857	0.123
34034	ENSMUSG00000002908	Kcnn1	chr8	-	70846763	70846772	70846494	70846564	70848174	70848302	34034	43,13,28	2,1,0	27,30,23	4,1,10	134	125	0.000456872	0.0535514	0.953,0.924,1.0	0.863,0.965,0.682	0.122
45498	ENSMUSG00000049092	Gpr137c	chr14	+	45244154	45244198	45219992	45220418	45277384	45277534	45498	6,4,17	0,0,1	18,13,22	7,1,0	169	125	0.00120444	0.0932697	1.0,1.0,0.926	0.655,0.906,1.0	0.122
42895	ENSMUSG00000035601	Trmt10b	chr4	+	45299746	45299897	45297154	45297195	45300416	45300627	42895	2,5,11	15,10,23	2,0,1	22,18,25	276	125	1.00211e-05	0.00573393	0.057,0.185,0.178	0.04,0.0,0.018	0.121
43907	ENSMUSG00000037940	Inpp4b	chr8	+	81844455	81844506	81770732	81770924	81856691	81856771	43907	21,20,33	0,0,1	63,35,25	2,4,5	176	125	0.000265733	0.040689	1.0,1.0,0.959	0.957,0.861,0.78	0.12
7815	ENSMUSG00000052337	Immt	chr6	+	71852765	71852867	71851771	71851880	71856911	71856955	7815	125,57,100	72,42,87	65,70,71	74,97,78	227	125	0.00124911	0.094963	0.489,0.428,0.388	0.326,0.284,0.334	0.12
24242	ENSMUSG00000015243	Abca1	chr4	-	53050934	53051009	53050288	53050458	53059256	53059362	24242	70,20,41	0,0,1	58,38,57	3,3,9	200	125	8.31063e-06	0.0051628	1.0,1.0,0.962	0.924,0.888,0.798	0.117
42531	ENSMUSG00000025353	Ormdl2	chr10	-	128820260	128820514	128819953	128820105	128821541	128821594	42531	236,47,135	0,0,0	115149136	8,5,4	379	125	3.19834e-07	0.0006623	1.0,1.0,1.0	0.826,0.908,0.918	0.116
42530	ENSMUSG00000025353	Ormdl2	chr10	-	128820260	128820435	128819953	128820105	128821541	128821645	42530	188,36,103	0,0,0	89123109	8,5,4	300	125	4.07814e-07	0.000771051	1.0,1.0,1.0	0.823,0.911,0.919	0.116
28865	ENSMUSG00000033931	Rbm34	chr8	-	126959541	126959585	126953365	126953449	126965381	126965622	28865	31,73,41	1,2,0	46,41,49	9,5,3	169	125	3.99603e-05	0.0140539	0.958,0.964,1.0	0.791,0.858,0.924	0.116
10852	ENSMUSG00000013973	Dedd	chr1	+	171331252	171331285	171330354	171330607	171338251	171338339	10852	32,12,14	0,0,1	21,23,17	0,6,3	158	125	0.000255449	0.0393244	1.0,1.0,0.917	1.0,0.752,0.818	0.116
33730	ENSMUSG00000063952	Brpf3	chr17	+	28831313	28831411	28821085	28821592	28835761	28835916	33730	31,6,17	0,0,2	63,26,28	5,2,6	223	125	0.00109869	0.0886264	1.0,1.0,0.827	0.876,0.879,0.723	0.116
14058	ENSMUSG00000029994	Anxa4	chr6	-	86774948	86775014	86765761	86765807	86793508	86793564	14058	7,1,3	22,12,10	0,1,3	23,57,51	191	125	0.000160512	0.0306141	0.172,0.052,0.164	0.0,0.011,0.037	0.113
5898	ENSMUSG00000021111	Papola	chr12	+	105833099	105833162	105829056	105829277	105834709	105834757	5898	199136193	79,46,67	140167148	100,83,80	188	125	0.00133446	0.0983563	0.626,0.663,0.657	0.482,0.572,0.552	0.113
33129	ENSMUSG00000025656	Arhgef9	chrX	-	95054228	95054290	95051523	95052154	95054942	95055011	33129	186189233	271178344	175130137	424269283	187	125	3.75285e-05	0.0135997	0.314,0.415,0.312	0.216,0.244,0.244	0.112
20807	ENSMUSG00000026131	Dst	chr1	+	34303420	34303531	34302829	34303032	34306527	34306651	20807	249134221	369108335	172237272	410563517	236	125	0.000158283	0.030322	0.263,0.397,0.259	0.182,0.182,0.218	0.112
16683	ENSMUSG00000053333	Dis3l2	chr1	+	86812511	86812589	86791415	86791457	86821221	86821450	16683	13,9,15	53,33,34	3,4,5	48,52,39	203	125	7.36367e-05	0.0195813	0.131,0.144,0.214	0.037,0.045,0.073	0.111
45972	ENSMUSG00000027284	Cdan1	chr2	-	120730298	120730505	120729688	120730099	120730701	120731192	45972	46,7,52	0,0,0	55,55,66	1,2,6	332	125	0.000175666	0.0318293	1.0,1.0,1.0	0.954,0.912,0.806	0.109
13149	ENSMUSG00000028545	Bend5	chr4	+	111454084	111454298	111433318	111433553	111459749	111459920	13149	57,81,85	0,0,0	77,53,105	3,5,1	339	125	0.00046603	0.0538983	1.0,1.0,1.0	0.904,0.796,0.975	0.108
39426	ENSMUSG00000043964	Orai3	chr7	+	127770733	127770878	127769814	127770216	127773556	127775150	39426	2,4,6	46,7,18	0,4,0	54,47,45	270	125	0.000665303	0.0669707	0.02,0.209,0.134	0.0,0.038,0.0	0.108
1251	ENSMUSG00000024502	Jakmip2	chr18	-	43562530	43562593	43559093	43559192	43563268	43563352	1251	159138114	15,10,12	144,87,159	30,17,28	188	125	0.000475394	0.0546905	0.876,0.902,0.863	0.761,0.773,0.791	0.105
45361	ENSMUSG00000020439	Smtn	chr11	-	3520751	3520916	3517522	3517827	3521816	3521968	45361	54,12,41	1,0,0	29,57,45	2,5,1	290	125	0.001229	0.0940922	0.959,1.0,1.0	0.862,0.831,0.951	0.105
31314	ENSMUSG00000034757	Tmub2	chr11	+	102285979	102286116	102284950	102285088	102287307	102287391	31314	8,15,4	31,20,26	0,3,7	34,27,39	262	125	0.00107678	0.0875235	0.11,0.264,0.068	0.0,0.05,0.079	0.104
17439	ENSMUSG00000089989	Gm45713	chr7	-	45135663	45135777	45135121	45135175	45136017	45136231	17439	32,9,20	0,1,1	31,33,19	5,2,3	239	125	0.00109843	0.0886264	1.0,0.825,0.913	0.764,0.896,0.768	0.103
3076	ENSMUSG00000025728	Pigq	chr17	-	25931461	25931673	25930957	25931038	25934757	25934801	3076	362209404	35,14,39	333334318	43,61,47	337	125	0.000833959	0.0756297	0.793,0.847,0.793	0.742,0.67,0.715	0.102
39939	ENSMUSG00000053046	Brsk2	chr7	+	141990347	141990413	141988285	141988436	141992239	141992300	39939	283140257	65,25,61	350305222	137,86,85	191	125	0.00081124	0.0743689	0.74,0.786,0.734	0.626,0.699,0.631	0.101
12729	ENSMUSG00000020923	Ubtf	chr11	-	102310925	102311036	102310442	102310576	102311379	102311500	12729	138,68,134	188112155	212197126	174151130	236	125	0.000306676	0.0444538	0.28,0.243,0.314	0.392,0.409,0.339	-0.101
22683	ENSMUSG00000061911	Myt1l	chr12	+	29784250	29784313	29783854	29783888	29811372	29811734	22683	87,49,76	7,10,6	207,134,99	8,3,4	188	125	0.00108715	0.0882011	0.892,0.765,0.894	0.945,0.967,0.943	-0.101
24473	ENSMUSG00000039852	Rere	chr4	+	150439342	150439468	150431522	150431593	150468694	150468800	24473	89,43,51	7,7,0	141101101	4,0,1	251	125	0.000737115	0.0707585	0.864,0.754,1.0	0.946,1.0,0.981	-0.103
51406	ENSMUSG00000038042	Ptpdc1	chr13	-	48597757	48597940	48592485	48592657	48606272	48606360	51406	5,2,8	49,30,41	17,13,22	41,43,36	308	125	2.191e-05	0.00925028	0.04,0.026,0.073	0.144,0.109,0.199	-0.104
25569	ENSMUSG00000037994	Slc9b2	chr3	+	135315880	135315950	135307730	135307781	135317053	135317193	25569	0,1,0	12,5,9	3,3,4	12,9,20	195	125	0.000463194	0.0537132	0.0,0.114,0.0	0.138,0.176,0.114	-0.105
2659	ENSMUSG00000024392	Bag6	chr17	+	35146756	35146903	35146245	35146353	35147140	35147305	2659	669308748	88,64,101	722893875	68,57,72	272	125	2.90628e-06	0.00274744	0.777,0.689,0.773	0.83,0.878,0.848	-0.106
22972	ENSMUSG00000027132	Katnbl1	chr2	+	112407585	112407704	112406073	112406353	112408382	112408433	22972	63,52,47	4,3,4	74,38,60	0,0,1	244	125	8.8417e-05	0.0218209	0.89,0.899,0.858	1.0,1.0,0.968	-0.107
5319	ENSMUSG00000022359	Wdyhv1	chr15	+	58152596	58152745	58148333	58148433	58157901	58158654	5319	23,13,27	2,0,6	17,23,11	0,0,1	274	125	0.00012466	0.0265734	0.84,1.0,0.672	1.0,1.0,0.834	-0.107
50805	ENSMUSG00000004110	Cacna1e	chr1	-	154473856	154473913	154472059	154472713	154477765	154477863	50805	2,0,0	5,5,5	14,2,6	29,12,18	182	125	0.00079597	0.0738169	0.216,0.0,0.0	0.249,0.103,0.186	-0.107
49530	ENSMUSG00000020891	Alox8	chr11	-	69186748	69186835	69186462	69186632	69187662	69187866	49530	46,38,65	1,9,0	95,54,67	0,0,0	212	125	0.000229817	0.03729	0.964,0.713,1.0	1.0,1.0,1.0	-0.108
47866	ENSMUSG00000068874	Selenbp1	chr3	+	94942463	94942542	94940047	94940226	94943838	94943931	47866	31,11,31	2,0,6	44,32,31	0,0,0	204	125	0.000231846	0.03729	0.905,1.0,0.76	1.0,1.0,1.0	-0.112
32918	ENSMUSG00000033460	Armcx1	chrX	+	134718655	134718818	134718369	134718461	134718919	134719028	32918	236116217	26,19,20	268247228	14,13,11	288	125	0.00028779	0.0427127	0.798,0.726,0.825	0.893,0.892,0.9	-0.112
48918	ENSMUSG00000020319	Wdpcp	chr11	+	21663996	21664067	21660888	21660939	21664325	21664385	48918	59,35,28	5,4,4	24,33,30	2,0,0	196	125	0.000324903	0.0457805	0.883,0.848,0.817	0.884,1.0,1.0	-0.112
24853	ENSMUSG00000087620	5330434G04Rik	chrX	-	105382752	105382949	105348281	105351199	105387881	105387914	24853	92,41,69	7,2,2	118,79,95	0,0,0	322	125	1.28353e-05	0.00672476	0.836,0.888,0.931	1.0,1.0,1.0	-0.115
18885	ENSMUSG00000034088	Hdlbp	chr1	-	93461343	93461599	93442185	93442250	93478206	93478377	18885	4,0,0	17,10,10	10,14,5	23,18,16	381	125	0.000103877	0.0237747	0.072,0.0,0.0	0.125,0.203,0.093	-0.116
44761	ENSMUSG00000038866	Zcchc2	chr1	+	106027387	106027531	106023663	106023758	106029751	106032448	44761	48,22,24	5,0,3	48,31,41	1,0,0	269	125	0.000391155	0.0493036	0.817,1.0,0.788	0.957,1.0,1.0	-0.117
21154	ENSMUSG00000031935	Med17	chr9	-	15267413	15267551	15265351	15265469	15270342	15270527	21154	145103131	26,16,17	170172155	16,11,8	263	125	0.00056626	0.0602063	0.726,0.754,0.786	0.835,0.881,0.902	-0.117
25575	ENSMUSG00000029416	Slc15a4	chr5	-	127604537	127604706	127604110	127604188	127608771	127609061	25575	146,63,133	11,8,16	113139149	7,3,5	294	125	0.000772882	0.0729058	0.849,0.77,0.779	0.873,0.952,0.927	-0.118
18290	ENSMUSG00000040481	Bptf	chr11	-	107095001	107095190	107082512	107082700	107095715	107095925	18290	91,41,41	13,3,2	155,109,80	1,2,4	314	125	0.000184138	0.032288	0.736,0.845,0.891	0.984,0.956,0.888	-0.119
352	ENSMUSG00000016495	Plgrkt	chr19	-	29350359	29350469	29348598	29349005	29358316	29358403	352	125,79,143	6,18,7	90,79,132	1,3,1	235	125	2.11548e-05	0.0091083	0.917,0.7,0.916	0.98,0.933,0.986	-0.122
10822	ENSMUSG00000039934	Gsap	chr5	+	21222389	21222439	21221225	21221295	21226243	21226348	10822	18,28,25	2,6,0	43,10,22	0,0,0	175	125	0.000385781	0.0489161	0.865,0.769,1.0	1.0,1.0,1.0	-0.122
42437	ENSMUSG00000025404	R3hdm2	chr10	+	127481692	127481794	127476519	127476698	127483975	127484218	42437	136,76,98	119,85,115	215163130	106,111,96	227	125	0.00045422	0.0533844	0.386,0.33,0.319	0.528,0.447,0.427	-0.122
25156	ENSMUSG00000026976	Pax8	chr2	-	24435762	24435969	24429526	24429628	24436447	24436568	25156	0,0,2	7,3,2	2,10,2	3,12,3	332	125	0.000488553	0.0553261	0.0,0.0,0.274	0.201,0.239,0.201	-0.122
1505	ENSMUSG00000033632	AW554918	chr18	+	25182054	25182149	25175342	25175485	25203860	25203976	1505	47,33,37	5,5,0	48,32,50	0,0,0	220	125	3.09418e-05	0.0119074	0.842,0.789,1.0	1.0,1.0,1.0	-0.123
36769	ENSMUSG00000021969	Zdhhc20	chr14	-	57837590	57837667	57832702	57836646	57839089	57839205	36769	157214163	111146110	190165211	65,76,97	202	125	0.000177821	0.0320532	0.467,0.476,0.478	0.644,0.573,0.574	-0.123
24756	ENSMUSG00000053580	Tanc2	chr11	+	105919950	105920051	105916913	105917060	105921747	105924115	24756	74,31,35	3,2,7	76,77,32	1,2,0	226	125	0.000414065	0.0511065	0.932,0.896,0.734	0.977,0.955,1.0	-0.123
5115	ENSMUSG00000055762	Eef1d	chr15	-	75902678	75903818	75901131	75901252	75909244	75909340	5115	716254666	11,11,16	10381063826	6,12,10	1265	125	0.00117028	0.0923605	0.865,0.695,0.804	0.945,0.897,0.891	-0.123
45348	ENSMUSG00000058690	Ccser2	chr14	-	36890341	36890426	36874935	36879762	36896254	36896344	45348	116,55,64	13,7,15	154,103,90	8,4,6	210	125	0.000498347	0.0558534	0.842,0.824,0.717	0.92,0.939,0.899	-0.125
23110	ENSMUSG00000028399	Ptprd	chr4	-	76054588	76054600	76050326	76050439	76059668	76059829	23110	47,30,37	163125145	77,63,62	111173122	137	125	0.000244534	0.038778	0.208,0.18,0.189	0.388,0.249,0.317	-0.126
29206	ENSMUSG00000040669	Phc1	chr6	-	122332521	122332677	122325457	122325950	122333290	122333440	29206	98,45,61	15,3,7	147146146	5,3,7	281	125	0.00026921	0.0409332	0.744,0.87,0.795	0.929,0.956,0.903	-0.126
42270	ENSMUSG00000039662	Icmt	chr4	+	152299136	152299245	152298684	152298773	152299670	152299840	42270	45,31,31	147,66,74	95,66,57	107,72,87	234	125	2.50048e-06	0.00250992	0.141,0.201,0.183	0.322,0.329,0.259	-0.128
22863	ENSMUSG00000016918	Sulf1	chr1	+	12728593	12728688	12692276	12692684	12786078	12786151	22863	109,7,20	20,0,4	31,24,26	1,0,1	220	125	3.02601e-05	0.011749	0.756,1.0,0.74	0.946,1.0,0.937	-0.129
18961	ENSMUSG00000054770	Kctd18	chr1	-	57965350	57965540	57963067	57963261	57967496	57967723	18961	49,33,51	1,7,0	55,43,66	0,0,0	315	125	0.000702072	0.0693871	0.951,0.652,1.0	1.0,1.0,1.0	-0.132
49321	ENSMUSG00000029647	Pan3	chr5	+	147526924	147527041	147526518	147526680	147527128	147527230	49321	98,41,76	4,14,0	100,60,88	0,1,2	242	125	0.000232388	0.03729	0.927,0.602,1.0	1.0,0.969,0.958	-0.133
18934	ENSMUSG00000118623	AL935121.1	chr2	+	120495401	120495754	120495235	120495247	120495864	120496073	18934	1,0,0	3,11,7	3,0,7	4,11,4	478	125	0.000865719	0.0772628	0.08,0.0,0.0	0.164,0.0,0.314	-0.133
48312	ENSMUSG00000023262	Acy1	chr9	-	106436888	106436953	106436125	106436220	106437628	106437733	48312	28,7,29	4,0,7	33,21,29	1,0,0	190	125	1.90882e-05	0.0085574	0.822,1.0,0.732	0.956,1.0,1.0	-0.134
43610	ENSMUSG00000054648	Zfp869	chr8	-	69713276	69713365	69710685	69710984	69716767	69716859	43610	1,0,0	13,5,13	1,4,3	16,7,9	214	125	0.00128587	0.0957642	0.043,0.0,0.0	0.035,0.25,0.163	-0.135
14377	ENSMUSG00000053819	Camk2d	chr3	+	126805856	126805916	126801716	126801761	126810638	126810687	14377	154129155	49,47,40	259133171	24,28,25	185	125	1.41551e-05	0.00691005	0.68,0.65,0.724	0.879,0.762,0.822	-0.136
22906	ENSMUSG00000013846	St3gal1	chr15	-	67162986	67163051	67153042	67153170	67176631	67176712	22906	0,0,1	26,15,30	9,9,3	20,33,33	190	125	7.81191e-07	0.00113236	0.0,0.0,0.021	0.228,0.152,0.056	-0.138
25420	ENSMUSG00000020061	Mybpc1	chr10	-	88582006	88582048	88573415	88573529	88585659	88585695	25420	0,0,0	1,5,3	7,0,1	12,1,6	167	125	0.000102361	0.0237747	0.0,0.0,0.0	0.304,0.0,0.111	-0.138
27050	ENSMUSG00000033434	Gtpbp6	chr5	-	110106869	110106940	110106652	110106783	110107059	110107197	27050	69,18,57	0,4,8	68,57,78	0,0,1	196	125	3.16725e-05	0.0120817	1.0,0.742,0.82	1.0,1.0,0.98	-0.139
48929	ENSMUSG00000042302	Ehbp1	chr11	-	22151787	22151892	22151066	22151189	22169034	22169174	48929	111,91,86	19,21,11	126,97,103	5,9,6	230	125	8.96076e-05	0.0218209	0.76,0.702,0.809	0.932,0.854,0.903	-0.139
16349	ENSMUSG00000022020	Naa16	chr14	-	79359455	79359528	79356366	79356536	79369077	79369184	16349	17,18,23	0,5,4	17,16,21	0,1,0	198	125	0.000163294	0.0307402	1.0,0.694,0.784	1.0,0.91,1.0	-0.144
6967	ENSMUSG00000066643	Wdr35	chr12	+	8995639	8995672	8989904	8990090	8996068	8996129	6967	90,81,68	44,22,15	114,78,95	10,17,9	158	125	0.000271694	0.0410239	0.618,0.744,0.782	0.9,0.784,0.893	-0.144
34477	ENSMUSG00000045319	Proser2	chr2	-	6129627	6129829	6113892	6114113	6130041	6130139	34477	1,0,1	5,1,1	10,4,1	6,4,3	327	125	0.000603196	0.0629818	0.071,0.0,0.277	0.389,0.277,0.113	-0.144
15367	ENSMUSG00000032062	2310030G06Rik	chr9	-	50742260	50742298	50741295	50741360	50746441	50746521	15367	23,14,9	5,0,2	11,13,22	0,0,0	163	125	0.000839858	0.0757719	0.779,1.0,0.775	1.0,1.0,1.0	-0.149
2233	ENSMUSG00000033278	Ptprm	chr17	-	66912352	66912427	66890923	66891056	66919023	66919060	2233	51,34,48	68,44,66	86,58,57	49,49,41	200	125	0.000325548	0.0457805	0.319,0.326,0.312	0.523,0.425,0.465	-0.152
51428	ENSMUSG00000037989	Wnk2	chr13	-	49072501	49072795	49071990	49072040	49076136	49076664	51428	202,58,159	17,9,8	363275251	4,19,2	419	125	0.000812335	0.0743689	0.78,0.658,0.856	0.964,0.812,0.974	-0.152
47473	ENSMUSG00000097121	D130020L05Rik	chr12	+	101084283	101084499	101083677	101084025	101088041	101088183	47473	61,31,59	5,2,8	47,48,69	0,2,1	341	125	9.88509e-05	0.0234898	0.817,0.85,0.73	1.0,0.898,0.962	-0.154
30619	ENSMUSG00000029469	Ift81	chr5	-	122610077	122610181	122609172	122609353	122610942	122611107	30619	136,56,111	21,20,18	143106114	13,4,13	229	125	0.00114733	0.0912121	0.779,0.604,0.771	0.857,0.935,0.827	-0.155
11267	ENSMUSG00000048148	Nwd1	chr8	+	72662146	72662444	72657060	72657177	72666609	72667879	11267	159,27,77	15,3,7	198246115	5,10,3	423	125	0.000914538	0.0792675	0.758,0.727,0.765	0.921,0.879,0.919	-0.156
30360	ENSMUSG00000053141	Ptprt	chr2	-	161718354	161718411	161697973	161698109	161732878	161732915	30360	4,1,2	19,3,27	22,17,9	40,27,18	182	125	0.000132677	0.0276056	0.126,0.186,0.048	0.274,0.302,0.256	-0.157
47023	ENSMUSG00000025602	Zfp202	chr9	+	40210440	40210560	40209766	40209896	40210895	40213189	47023	37,15,23	4,0,5	38,21,37	0,0,0	245	125	1.32214e-05	0.00677151	0.825,1.0,0.701	1.0,1.0,1.0	-0.158
30950	ENSMUSG00000038637	Lrrc56	chr7	+	141207486	141207623	141207185	141207250	141207830	141207970	30950	29,8,26	2,1,5	25,25,22	2,0,0	262	125	0.0011745	0.0925261	0.874,0.792,0.713	0.856,1.0,1.0	-0.159
6781	ENSMUSG00000020648	Dus4l	chr12	-	31646620	31646738	31642763	31642886	31648765	31648887	6781	18,7,29	5,1,2	15,23,27	2,0,0	243	125	0.00123678	0.0945211	0.649,0.783,0.882	0.794,1.0,1.0	-0.16
30875	ENSMUSG00000039069	Mtg2	chr2	+	180078003	180078142	180071793	180071886	180078618	180078823	30875	17,6,7	40,20,40	20,26,26	24,41,24	264	125	0.000163156	0.0307402	0.168,0.124,0.077	0.283,0.231,0.339	-0.161
33663	ENSMUSG00000054099	Slc25a40	chr5	+	8424796	8424887	8422872	8423039	8427195	8427267	33663	0,0,0	23,7,2	5,3,7	24,14,11	216	125	4.20316e-06	0.00344866	0.0,0.0,0.0	0.108,0.11,0.269	-0.162
14380	ENSMUSG00000053819	Camk2d	chr3	+	126808207	126808249	126801723	126801761	126810638	126810687	14380	91,57,83	49,47,40	116,79,77	24,28,25	167	125	0.00049771	0.0558534	0.582,0.476,0.608	0.783,0.679,0.697	-0.164
22403	ENSMUSG00000046337	Fam178b	chr1	-	36564329	36564482	36562691	36563020	36564830	36564908	22403	12,6,11	3,0,3	7,8,14	1,0,0	278	125	0.0008236	0.075084	0.643,1.0,0.622	0.759,1.0,1.0	-0.165
5116	ENSMUSG00000055762	Eef1d	chr15	-	75902678	75903818	75901131	75901255	75909244	75909340	5116	821303795	133115130	11441210958	89116147	1265	125	0.000753339	0.0715889	0.379,0.207,0.377	0.56,0.508,0.392	-0.166
45904	ENSMUSG00000036834	Plch1	chr3	-	63699779	63699807	63696236	63699480	63701783	63702138	45904	22,15,34	14,0,4	39,19,31	0,1,0	153	125	8.59269e-06	0.00518975	0.562,1.0,0.874	1.0,0.939,1.0	-0.168
45347	ENSMUSG00000058690	Ccser2	chr14	-	36890293	36890426	36879142	36879762	36896254	36896344	45347	70,47,45	13,7,15	105,68,66	8,4,6	258	125	0.000993076	0.0832079	0.723,0.765,0.592	0.864,0.892,0.842	-0.173
25611	ENSMUSG00000013523	Bcas1	chr2	-	170366363	170366528	170356247	170356313	170370449	170370491	25611	260132327	64,67,59	284228352	48,20,43	290	125	0.000989632	0.0830794	0.637,0.459,0.705	0.718,0.831,0.779	-0.176
2480	ENSMUSG00000012296	Tjap1	chr17	-	46282345	46282439	46271799	46271929	46282959	46282997	2480	17,14,30	5,2,1	32,29,31	0,1,0	219	125	0.000143058	0.0285367	0.66,0.8,0.945	1.0,0.943,1.0	-0.179
23902	ENSMUSG00000027630	Tbl1xr1	chr3	+	22089412	22089522	22076651	22076954	22148941	22149008	23902	0,1,1	12,8,3	8,4,5	7,18,7	235	125	6.44166e-05	0.0184291	0.0,0.062,0.151	0.378,0.106,0.275	-0.182
5622	ENSMUSG00000072663	Spef2	chr15	-	9652924	9653073	9647422	9647550	9663073	9663226	5622	17,1,7	6,0,2	4,4,6	0,0,1	274	125	8.93362e-05	0.0218209	0.564,1.0,0.615	1.0,1.0,0.732	-0.184
9555	ENSMUSG00000011831	Evi5	chr5	-	107872600	107872655	107842070	107842300	107874988	107875044	9555	0,1,0	3,2,3	7,7,2	10,8,12	180	125	0.000108597	0.0241303	0.0,0.258,0.0	0.327,0.378,0.104	-0.184
25609	ENSMUSG00000013523	Bcas1	chr2	-	170366363	170366528	170349181	170349463	170370449	170370491	25609	139,59,182	30,30,30	147137184	19,15,15	290	125	0.00128501	0.0957642	0.666,0.459,0.723	0.769,0.797,0.841	-0.186
2785	ENSMUSG00000003929	Zfp81	chr17	-	33336721	33336848	33336454	33336509	33358733	33358878	2785	28,28,23	4,6,3	46,38,29	3,1,0	252	125	0.000845661	0.0759802	0.776,0.698,0.792	0.884,0.95,1.0	-0.189
6142	ENSMUSG00000071234	Syndig1l	chr12	-	84683215	84683320	84680667	84680852	84698525	84698614	6142	4,0,5	20,8,19	27,10,9	42,25,9	230	125	0.00130246	0.096653	0.098,0.0,0.125	0.259,0.179,0.352	-0.189
24320	ENSMUSG00000003762	Coq8b	chr7	+	27250286	27250428	27243302	27243396	27250535	27250643	24320	125,29,85	19,10,18	98,102,78	8,9,4	267	125	0.000656049	0.0666565	0.755,0.576,0.689	0.852,0.841,0.901	-0.191
49814	ENSMUSG00000020847	Rph3al	chr11	-	75878948	75879035	75854303	75854478	75906517	75906647	49814	15,5,10	2,0,7	15,9,10	0,0,1	212	125	0.000164889	0.0309067	0.816,1.0,0.457	1.0,1.0,0.855	-0.194
6654	ENSMUSG00000035293	G2e3	chr12	+	51365254	51365559	51363416	51363546	51367774	51367956	6654	20,56,28	3,3,3	53,31,47	0,2,0	430	125	0.000352102	0.0470056	0.66,0.844,0.731	1.0,0.818,1.0	-0.194
48211	ENSMUSG00000037286	Stag1	chr9	+	100757689	100757786	100737977	100738142	100776755	100776795	48211	62,28,66	11,13,2	86,52,64	3,2,1	222	125	0.000192734	0.0329368	0.76,0.548,0.949	0.942,0.936,0.973	-0.198
14375	ENSMUSG00000053819	Camk2d	chr3	+	126802936	126802969	126801716	126801761	126810638	126810687	14375	40,45,45	49,47,40	39,106,43	24,28,25	158	125	0.000368447	0.0482599	0.392,0.431,0.471	0.562,0.75,0.576	-0.198
18042	ENSMUSG00000038323	1700066M21Rik	chr1	+	57379706	57379812	57377632	57377946	57380041	57380162	18042	0,0,2	4,2,5	2,6,4	8,5,6	231	125	0.00078523	0.0734935	0.0,0.0,0.178	0.119,0.394,0.265	-0.2
44947	ENSMUSG00000039599	Fam149b	chr14	+	20356354	20356497	20352703	20352837	20374329	20374454	44947	30,12,23	0,3,6	21,28,37	1,0,0	268	125	7.36619e-05	0.0195813	1.0,0.651,0.641	0.907,1.0,1.0	-0.205
15712	ENSMUSG00000030199	Etv6	chr6	+	134066306	134066465	134035699	134036138	134137287	134137417	15712	12,7,19	4,0,2	20,23,23	0,0,0	284	125	0.000803593	0.0741933	0.569,1.0,0.807	1.0,1.0,1.0	-0.208
3167	ENSMUSG00000019320	Noxo1	chr17	+	24698944	24699122	24698517	24698598	24699268	24699404	3167	14,15,18	2,4,0	17,22,18	0,0,0	303	125	0.000974727	0.0824978	0.743,0.607,1.0	1.0,1.0,1.0	-0.217
12505	ENSMUSG00000111375	Btbd8	chr5	+	107461437	107461555	107451988	107452185	107470707	107470797	12505	20,21,19	7,2,5	40,28,27	1,2,1	243	125	0.00045332	0.0533844	0.595,0.844,0.662	0.954,0.878,0.933	-0.221
4280	ENSMUSG00000022672	Prkdc	chr16	+	15791872	15791981	15790449	15790674	15799866	15800053	4280	14,9,14	0,3,3	8,14,15	0,0,0	234	125	0.00104006	0.0858221	1.0,0.616,0.714	1.0,1.0,1.0	-0.223
6857	ENSMUSG00000020646	Mboat2	chr12	+	24882716	24882794	24831608	24831774	24934566	24934622	6857	11,8,11	0,4,2	12,10,10	0,0,0	203	125	0.00109576	0.0886264	1.0,0.552,0.772	1.0,1.0,1.0	-0.225
46689	ENSMUSG00000066892	Fbxl12	chr9	-	20644194	20644298	20641562	20642096	20644572	20644742	46689	9,10,16	2,2,2	31,28,20	0,1,0	229	125	0.000449076	0.0532113	0.711,0.732,0.814	1.0,0.939,1.0	-0.227
9801	ENSMUSG00000049606	Zfp644	chr5	-	106695136	106695699	106690590	106690877	106696233	106696546	9801	40,21,28	3,4,0	43,49,34	1,0,0	688	125	0.000141863	0.0285367	0.708,0.488,1.0	0.887,1.0,1.0	-0.23
37788	ENSMUSG00000100005	B130024G19Rik	chr7	+	70402422	70402549	70402095	70402191	70404247	70404384	37788	8,4,2	4,0,6	7,5,1	0,0,1	252	125	0.000242478	0.0387661	0.498,1.0,0.142	1.0,1.0,0.332	-0.231
40816	ENSMUSG00000070047	Fat1	chr8	+	45012018	45012087	45010400	45010611	45012963	45013103	40816	11,0,5	36,9,22	35,12,16	30,27,20	194	125	0.000423977	0.0512195	0.164,0.0,0.128	0.429,0.223,0.34	-0.233
29779	ENSMUSG00000033313	Fbxl8	chr8	+	105267664	105267866	105266694	105267165	105268009	105269170	29779	0,0,0	5,2,4	2,3,4	2,6,4	327	125	2.66077e-05	0.0107135	0.0,0.0,0.0	0.277,0.16,0.277	-0.238
9280	ENSMUSG00000001166	Oas1c	chr5	-	120807959	120808248	120805403	120805600	120812433	120812514	9280	34,16,21	2,1,4	13,37,35	0,0,0	414	125	5.14091e-05	0.0164381	0.837,0.829,0.613	1.0,1.0,1.0	-0.24
35371	ENSMUSG00000032712	Resf1	chr6	+	149324731	149324800	149310321	149310377	149325404	149325489	35371	0,0,0	5,6,3	2,3,1	3,4,6	194	125	0.00133799	0.0984499	0.0,0.0,0.0	0.3,0.326,0.097	-0.241
20473	ENSMUSG00000045968	Teddm2	chr1	-	153870246	153870376	153849541	153851046	153899992	153900208	20473	1,1,2	4,0,1	1,1,4	1,0,0	255	125	0.000755672	0.0715929	0.109,1.0,0.495	0.329,1.0,1.0	-0.242
30341	ENSMUSG00000027281	Slx4ip	chr2	+	137046716	137046805	137043999	137044077	137066129	137066230	30341	22,10,27	1,4,8	36,44,17	1,1,0	214	125	9.90008e-06	0.00573393	0.928,0.594,0.663	0.955,0.963,1.0	-0.244
38827	ENSMUSG00000036528	Ppfibp2	chr7	+	107728715	107728748	107727643	107727785	107729138	107729265	38827	44,11,37	40,11,12	30,60,52	10,11,8	158	125	0.000867044	0.0772628	0.465,0.442,0.709	0.704,0.812,0.837	-0.246
13112	ENSMUSG00000038816	Ctnnal1	chr4	-	56838004	56838047	56837731	56837902	56838965	56839055	13112	15,6,15	85,16,29	23,21,29	18,23,24	168	125	2.09271e-06	0.00227934	0.116,0.218,0.278	0.487,0.405,0.473	-0.251
10320	ENSMUSG00000031558	Slit2	chr5	+	48191002	48191014	48189428	48189592	48192192	48192331	10320	23,5,15	22,2,7	24,40,27	0,14,3	137	125	0.000908778	0.0792675	0.488,0.695,0.662	1.0,0.723,0.891	-0.256
23075	ENSMUSG00000041144	Dnah7b	chr1	+	46224608	46224777	46223071	46223227	46225765	46225892	23075	38,31,34	6,8,2	23,31,32	0,0,0	294	125	7.01911e-08	0.000277485	0.729,0.622,0.878	1.0,1.0,1.0	-0.257
49316	ENSMUSG00000029647	Pan3	chr5	+	147503084	147503202	147488110	147488258	147519504	147519752	49316	22,13,12	22,26,24	35,27,34	19,9,21	243	125	0.000142252	0.0285367	0.34,0.205,0.205	0.487,0.607,0.454	-0.266
6985	ENSMUSG00000022311	Csmd3	chr15	-	47755385	47755481	47753714	47753918	47755967	47756081	6985	28,4,17	4,4,0	39,19,12	1,0,0	221	125	0.000340455	0.0466545	0.798,0.361,1.0	0.957,1.0,1.0	-0.266
14143	ENSMUSG00000028268	Gbp3	chr3	+	142560720	142560858	142560144	142560283	142561739	142561935	14143	0,0,1	3,4,8	4,5,1	5,2,10	263	125	0.000118795	0.0255738	0.0,0.0,0.056	0.275,0.543,0.045	-0.269
14491	ENSMUSG00000032355	Mlip	chr9	-	77216976	77217048	77190671	77190737	77229484	77230954	14491	0,0,2	2,1,7	2,4,3	3,4,5	197	125	0.00090059	0.0792675	0.0,0.0,0.153	0.297,0.388,0.276	-0.269
2458	ENSMUSG00000064043	Trerf1	chr17	+	47319351	47319678	47317767	47317921	47323277	47323662	2458	15,1,17	13,10,8	51,28,47	13,11,12	452	125	0.000820863	0.0749917	0.242,0.027,0.37	0.52,0.413,0.52	-0.271
22349	ENSMUSG00000026082	Rev1	chr1	-	38081158	38081358	38079289	38079395	38083703	38083820	22349	27,11,28	5,3,4	53,28,38	3,0,1	325	125	0.000426285	0.0513502	0.675,0.585,0.729	0.872,1.0,0.936	-0.273
27270	ENSMUSG00000037110	Ralgapa2	chr2	-	146418361	146418502	146412733	146412868	146421592	146421757	27270	31,16,19	9,6,1	63,42,23	3,0,0	266	125	7.45575e-06	0.00498801	0.618,0.556,0.899	0.908,1.0,1.0	-0.278
14144	ENSMUSG00000028268	Gbp3	chr3	+	142560720	142560932	142560142	142560283	142561739	142561935	14144	0,0,1	3,4,8	4,7,3	5,2,10	337	125	2.39363e-05	0.00981975	0.0,0.0,0.044	0.229,0.565,0.1	-0.283
2457	ENSMUSG00000064043	Trerf1	chr17	+	47319351	47319618	47317770	47317921	47323277	47323662	2457	16,2,17	13,10,8	51,33,46	13,11,12	392	125	0.0010251	0.0849092	0.282,0.06,0.404	0.556,0.489,0.55	-0.283
43045	ENSMUSG00000067367	Lyar	chr5	+	38222930	38223054	38220549	38220635	38223133	38223227	43045	0,2,0	3,12,5	6,1,4	6,4,2	249	125	8.79796e-05	0.0218209	0.0,0.077,0.0	0.334,0.112,0.501	-0.29
35372	ENSMUSG00000032712	Resf1	chr6	+	149324731	149324800	149317634	149317708	149325404	149325489	35372	0,1,1	6,6,3	3,3,1	2,2,3	194	125	0.000659058	0.0666881	0.0,0.097,0.177	0.491,0.491,0.177	-0.295
45903	ENSMUSG00000036834	Plch1	chr3	-	63699779	63699802	63696236	63699480	63701783	63702138	45903	9,2,8	14,0,4	23,9,9	0,1,0	148	125	4.49097e-06	0.00355081	0.352,1.0,0.628	1.0,0.884,1.0	-0.301
49845	ENSMUSG00000000631	Myo18a	chr11	+	77812008	77812719	77809805	77809858	77815855	77815891	49845	6,4,9	2,0,4	16,23,12	1,1,0	836	125	0.000513449	0.0568138	0.31,1.0,0.252	0.705,0.775,1.0	-0.306
40678	ENSMUSG00000087177	E130307A14Rik	chr10	-	39654521	39654688	39640379	39640511	39681472	39681549	40678	24,13,14	8,6,20	31,39,29	4,6,5	292	125	0.000520171	0.0569778	0.562,0.481,0.231	0.768,0.736,0.713	-0.314
22620	ENSMUSG00000097899	Gm16894	chr1	-	40084966	40085014	40076227	40076638	40085612	40085851	22620	0,0,1	6,6,3	2,4,2	9,1,4	173	125	0.000103469	0.0237747	0.0,0.0,0.194	0.138,0.743,0.265	-0.317
42282	ENSMUSG00000093594	Gm20707	chr4	-	147795657	147795727	147782318	147784497	147807089	147807183	42282	5,2,5	0,4,2	8,4,14	0,0,2	195	125	0.00124017	0.0946137	1.0,0.243,0.616	1.0,1.0,0.818	-0.32
33670	ENSMUSG00000010608	Rbm25	chr12	+	83639127	83639191	83632256	83632417	83642401	83642519	33670	0,3,1	3,0,2	2,7,3	1,0,1	189	125	0.000675457	0.0673691	0.0,1.0,0.249	0.569,1.0,0.665	-0.328
14067	ENSMUSG00000028188	Spata1	chr3	-	146487199	146487419	146481766	146481860	146487511	146487565	14067	9,8,7	1,3,5	13,4,13	0,1,0	345	125	1.33358e-05	0.00677151	0.765,0.491,0.337	1.0,0.592,1.0	-0.333
46585	ENSMUSG00000036246	Gmip	chr8	+	69817232	69817429	69817002	69817140	69817722	69818110	46585	34,9,21	9,4,14	27,30,51	3,2,5	322	125	0.000117924	0.0255127	0.595,0.466,0.368	0.777,0.853,0.798	-0.333
49898	ENSMUSG00000037593	Rskr	chr11	+	78291961	78292030	78291754	78291838	78292404	78292474	49898	1,4,5	1,0,7	4,4,4	0,0,1	194	125	0.000742411	0.0709549	0.392,1.0,0.315	1.0,1.0,0.72	-0.338
29469	ENSMUSG00000024985	Tcf7l2	chr19	+	55926683	55926756	55925976	55926049	55931433	55932209	29469	0,2,0	4,3,1	8,4,3	13,1,4	198	125	0.000634317	0.0652963	0.0,0.296,0.0	0.28,0.716,0.321	-0.34
22499	ENSMUSG00000038116	Phf20	chr2	+	156264280	156264360	156251775	156251947	156272541	156272624	22499	0,0,1	3,4,8	4,0,3	3,7,1	205	125	0.000974725	0.0824978	0.0,0.0,0.071	0.448,0.0,0.647	-0.341
43379	ENSMUSG00000052446	Zfp961	chr8	+	71965793	71965920	71951066	71951160	71966099	71966160	43379	25,4,21	4,5,2	38,23,24	0,0,1	252	125	3.24893e-06	0.00294339	0.756,0.284,0.839	1.0,1.0,0.923	-0.348
2935	ENSMUSG00000036196	Slc26a8	chr17	-	28663563	28663728	28661864	28662014	28669902	28670084	2935	11,4,5	3,2,4	7,4,6	1,0,1	290	125	0.00048323	0.0550088	0.612,0.463,0.35	0.751,1.0,0.721	-0.349
4518	ENSMUSG00000023044	Csad	chr15	-	102202443	102202574	102188542	102188679	102204138	102204201	4518	4,3,5	3,0,2	2,2,12	0,0,0	256	125	0.000877431	0.0773955	0.394,1.0,0.55	1.0,1.0,1.0	-0.352
12898	ENSMUSG00000030924	Rexo5	chr7	+	119845382	119845501	119834263	119834401	119848731	119848939	12898	4,6,3	2,3,2	2,2,10	1,0,0	244	125	2.93827e-05	0.0116072	0.506,0.506,0.435	0.506,1.0,1.0	-0.353
27102	ENSMUSG00000022948	Setd4	chr16	-	93590255	93590286	93589910	93590085	93590873	93591089	27102	1,0,2	8,4,7	6,1,3	6,1,3	156	125	0.000418358	0.0512195	0.091,0.0,0.186	0.445,0.445,0.445	-0.353
12891	ENSMUSG00000030924	Rexo5	chr7	+	119799564	119799677	119794005	119794502	119805142	119805286	12891	5,3,2	0,2,4	4,2,5	0,0,1	238	125	0.000115954	0.0252119	1.0,0.441,0.208	1.0,1.0,0.724	-0.358
42037	ENSMUSG00000020747	Tmem94	chr11	+	115776332	115776421	115776070	115776210	115777247	115777377	42037	1,1,0	2,0,1	3,1,3	4,0,0	214	125	0.00120539	0.0932697	0.226,1.0,0.0	0.305,1.0,1.0	-0.36
2523	ENSMUSG00000023935	Spats1	chr17	-	45464426	45464580	45461161	45461310	45474798	45474826	2523	16,4,12	5,4,0	16,16,11	0,0,0	279	125	5.69497e-06	0.00419748	0.589,0.309,1.0	1.0,1.0,1.0	-0.367
41001	ENSMUSG00000054901	Arhgef33	chr17	+	80386366	80386441	80381337	80381477	80388206	80388688	41001	4,8,4	20,10,7	27,7,4	12,4,1	200	125	0.000246119	0.038778	0.111,0.333,0.263	0.584,0.522,0.714	-0.371
20293	ENSMUSG00000032534	Cep63	chr9	-	102621272	102621294	102619691	102619760	102623555	102623593	20293	1,1,0	3,0,2	6,1,3	0,0,5	147	125	0.000910104	0.0792675	0.221,1.0,0.0	1.0,1.0,0.338	-0.372
45859	ENSMUSG00000020389	Cdkl3	chr11	+	52040560	52040620	52033513	52033611	52089588	52089778	45859	5,2,3	8,2,7	13,3,8	2,2,2	185	125	0.000642745	0.0658877	0.297,0.403,0.225	0.815,0.503,0.73	-0.374
4705	ENSMUSG00000052560	Cpne8	chr15	-	90584877	90584941	90571944	90572048	90615110	90615150	4705	8,2,5	0,4,2	9,7,7	0,0,0	189	125	0.000325902	0.0457805	1.0,0.249,0.623	1.0,1.0,1.0	-0.376
33489	ENSMUSG00000003119	Cdk12	chr11	+	98249709	98250100	98245216	98245669	98263469	98263570	33489	77,23,50	15,11,17	156,97,122	16,3,5	516	125	2.17996e-06	0.00227934	0.554,0.336,0.416	0.703,0.887,0.855	-0.38
10193	ENSMUSG00000037795	N4bp2	chr5	+	65786105	65786361	65775584	65775663	65790017	65791170	10193	1,0,0	3,5,1	4,6,4	5,1,2	381	125	7.59071e-06	0.00500136	0.099,0.0,0.0	0.208,0.663,0.396	-0.389
9430	ENSMUSG00000097113	Gm19705	chr1	+	136681468	136681562	136675138	136675283	136688743	136688753	9430	5,1,8	0,4,2	4,7,5	0,0,0	219	125	0.000337637	0.0464636	1.0,0.125,0.695	1.0,1.0,1.0	-0.393
6179	ENSMUSG00000007411	Mark3	chr12	+	111651957	111651984	111647470	111647728	111655269	111656160	6179	9,11,13	10,4,5	6,16,8	0,0,0	152	125	4.54882e-09	4.94525e-05	0.425,0.693,0.681	1.0,1.0,1.0	-0.4
51626	ENSMUSG00000033114	Slc35d2	chr13	-	64118415	64118483	64112929	64113001	64120594	64120681	51626	12,4,1	8,1,2	4,6,6	0,2,0	193	125	0.000370512	0.0483802	0.493,0.722,0.245	1.0,0.66,1.0	-0.4
10435	ENSMUSG00000029122	Evc	chr5	-	37314761	37314827	37314564	37314571	37316324	37316423	10435	7,2,10	21,4,10	17,19,23	6,7,5	191	125	9.28798e-06	0.00545807	0.179,0.247,0.396	0.65,0.64,0.751	-0.406
27928	ENSMUSG00000026589	Sec16b	chr1	+	157554746	157554852	157552932	157553044	157556764	157556905	27928	3,5,7	4,0,4	6,5,5	0,0,0	231	125	4.36487e-06	0.00351501	0.289,1.0,0.486	1.0,1.0,1.0	-0.408
2693	ENSMUSG00000033327	Tnxb	chr17	+	34681953	34682322	34678855	34679119	34683283	34683577	2693	4,0,2	0,4,2	7,3,7	0,1,0	494	125	7.73336e-06	0.0050193	1.0,0.0,0.202	1.0,0.432,1.0	-0.41
13351	ENSMUSG00000028457	Atp8b5	chr4	+	43305730	43305829	43291656	43291731	43308487	43308549	13351	0,0,2	5,1,3	5,1,4	4,4,0	224	125	0.000790777	0.0736354	0.0,0.0,0.271	0.411,0.122,1.0	-0.421
4482	ENSMUSG00000023047	Amhr2	chr15	+	102452744	102452892	102452386	102452559	102454212	102454633	4482	6,5,10	5,8,3	14,23,17	3,3,0	273	125	0.000472159	0.0544624	0.355,0.222,0.604	0.681,0.778,1.0	-0.426
10572	ENSMUSG00000034573	Ptpn13	chr5	+	103501366	103501912	103492222	103492310	103516327	103516423	10572	70,28,36	17,6,4	69,71,72	1,0,1	671	125	4.52127e-11	9.8306e-07	0.434,0.465,0.626	0.928,1.0,0.931	-0.445
27466	ENSMUSG00000085218	BB218582	chr2	-	106647352	106647462	106643700	106643875	106647874	106648061	27466	2,0,0	2,3,2	8,0,7	0,2,1	235	125	0.000214487	0.0353079	0.347,0.0,0.0	1.0,0.0,0.788	-0.48
47064	ENSMUSG00000074415	Mir100hg	chr9	+	41612559	41612671	41581338	41581402	41613282	41613877	47064	3,0,12	3,2,2	5,4,7	2,0,0	237	125	0.000484486	0.0550088	0.345,0.0,0.76	0.569,1.0,1.0	-0.488
43381	ENSMUSG00000052446	Zfp961	chr8	+	71965793	71965990	71951069	71951160	71966099	71966160	43381	16,0,12	4,5,2	22,13,18	0,0,1	322	125	4.29831e-07	0.000778817	0.608,0.0,0.7	1.0,1.0,0.875	-0.522
40895	ENSMUSG00000053714	4732471J01Rik	chr7	+	25383598	25383737	25376822	25376870	25384794	25384882	40895	0,3,3	3,2,9	7,5,1	0,0,3	264	125	0.000915484	0.0792675	0.0,0.415,0.136	1.0,1.0,0.136	-0.528
47690	ENSMUSG00000052374	Actn2	chr13	-	12296474	12296560	12294309	12294402	12300934	12301016	47690	4,1,9	3,2,2	6,2,2	0,0,0	211	125	8.11938e-07	0.00113897	0.441,0.229,0.727	1.0,1.0,1.0	-0.534
50583	ENSMUSG00000041241	Mul1	chr4	+	138438241	138438408	138434722	138434879	138438950	138439011	50583	2,2,2	1,1,1	1,3,1	0,0,0	292	125	0.00119622	0.0930045	0.461,0.461,0.461	1.0,1.0,1.0	-0.539
43377	ENSMUSG00000052446	Zfp961	chr8	+	71965793	71965916	71951065	71951160	71966099	71966160	43377	11,0,8	4,5,2	19,13,14	0,0,1	248	125	2.26676e-07	0.000547625	0.581,0.0,0.668	1.0,1.0,0.876	-0.542
2692	ENSMUSG00000033327	Tnxb	chr17	+	34679860	34680586	34678855	34679119	34683283	34683577	2692	2,0,0	0,4,2	14,17,8	0,1,0	851	125	8.98775e-09	6.51402e-05	1.0,0.0,0.0	1.0,0.714,1.0	-0.571
8341	ENSMUSG00000040987	Mill2	chr7	+	18847239	18847437	18841469	18841514	18855939	18856203	8341	8,0,3	4,4,2	1,3,6	0,0,2	323	125	0.000491858	0.0555396	0.436,0.0,0.367	1.0,1.0,0.537	-0.578
14488	ENSMUSG00000032355	Mlip	chr9	-	77190671	77190737	77181351	77181396	77239391	77239784	14488	0,1,2	6,2,6	4,1,6	2,0,2	191	125	5.75757e-05	0.0171489	0.0,0.247,0.179	0.567,1.0,0.663	-0.601
27245	ENSMUSG00000109394	A230057D06Rik	chr7	-	61735245	61735447	61714645	61714744	61736898	61736996	27245	0,0,1	2,1,2	3,0,4	0,1,0	327	125	3.85393e-06	0.00335184	0.0,0.0,0.16	1.0,0.0,1.0	-0.613
51248	ENSMUSG00000021363	Mak	chr13	-	41030016	41030139	41025119	41026562	41034753	41034885	51248	10,0,3	2,1,2	3,1,6	0,0,0	248	125	0.000441778	0.0527642	0.716,0.0,0.431	1.0,1.0,1.0	-0.618
47670	ENSMUSG00000032212	Sltm	chr9	+	70559036	70559101	70542858	70543081	70572148	70572176	47670	1,4,0	4,0,1	2,2,1	0,0,0	190	125	0.0010212	0.0847482	0.141,1.0,0.0	1.0,1.0,1.0	-0.62
41952	ENSMUSG00000112805	Gm34574	chr10	-	99226314	99226438	99222284	99222436	99226704	99226792	41952	6,0,0	1,3,1	2,4,5	0,0,1	249	125	1.55122e-06	0.00182314	0.751,0.0,0.0	1.0,1.0,0.715	-0.655
51048	ENSMUSG00000105218	Gm38413	chr5	-	99752730	99752823	99751255	99751383	99753414	99753973	51048	0,2,0	2,4,1	4,5,1	0,0,1	218	125	7.48238e-09	6.50757e-05	0.0,0.223,0.0	1.0,1.0,0.364	-0.714
1558	ENSMUSG00000024331	Dsc2	chr18	-	20032489	20032535	20030632	20032403	20033061	20033322	1558	0,0,1	1,1,1	4,3,1	2,0,0	171	125	5.00283e-06	0.00388488	0.0,0.0,0.422	0.594,1.0,1.0	-0.724
26614	ENSMUSG00000038766	Gabpb2	chr3	-	95216213	95216268	95206462	95206602	95217588	95217694	26614	7,0,0	1,2,1	11,2,6	0,0,0	180	125	0.000255213	0.0393244	0.829,0.0,0.0	1.0,1.0,1.0	-0.724

## Sheet: 114674-Med-18
ID	GeneID	geneSymbol	chr	strand	exonStart_0base	exonEnd	upstreamES	upstreamEE	downstreamES	downstreamEE	ID	IJC_SAMPLE_1	SJC_SAMPLE_1	IJC_SAMPLE_2	SJC_SAMPLE_2	IncFormLen	SkipFormLen	PValue	FDR	154Q	WT	IncLevelDifference
28475	ENSMUSG00000014503	Pkd2l2	chr18	+	34433288	34433353	34430682	34430784	34435315	34435367	28475	1,2,2	0,0,1	1,1,1	4,5,4	190	125	1.09036e-06	0.00152885	1.0,1.0,0.568	0.141,0.116,0.141	0.723
40455	ENSMUSG00000024381	Bin1	chr18	+	32430749	32430857	32426223	32426352	32431982	32432093	40455	9,3,3	1,0,1	3,0,3	4,4,9	233	125	2.10888e-07	0.000654762	0.828,1.0,0.617	0.287,0.0,0.152	0.669
32584	ENSMUSG00000029452	Tmem116	chr5	+	121485247	121485302	121467853	121467985	121487749	121487799	32584	1,0,2	0,1,0	0,0,0	1,2,1	180	125	0.00025085	0.0439665	1.0,0.0,1.0	0.0,0.0,0.0	0.667
3265	ENSMUSG00000036552	Ermard	chr17	+	15065825	15065945	15061068	15061182	15089738	15090044	3265	2,2,5	0,1,0	1,0,1	1,1,2	245	125	3.11251e-08	0.000220358	1.0,0.505,1.0	0.338,0.0,0.203	0.655
36627	ENSMUSG00000005553	Atp4a	chr7	+	30718978	30719154	30717690	30717883	30719992	30720129	36627	3,7,2	0,0,1	0,0,5	1,4,2	301	125	5.18693e-07	0.00103964	1.0,1.0,0.454	0.0,0.0,0.509	0.648
2302	ENSMUSG00000024227	Pdzph1	chr17	-	58922568	58922747	58888007	58888165	58932417	58932528	2302	9,4,8	1,0,0	0,2,9	3,2,2	304	125	9.94131e-07	0.00149006	0.787,1.0,1.0	0.0,0.291,0.649	0.616
14849	ENSMUSG00000086745	Tspan2os	chr3	-	102726998	102727097	102726327	102726411	102735227	102735417	14849	6,3,4	0,0,0	4,2,2	2,2,3	224	125	1.87355e-08	0.000203594	1.0,1.0,1.0	0.527,0.358,0.271	0.615
51047	ENSMUSG00000059474	Mbtd1	chr11	+	93887021	93887073	93886105	93886121	93905158	93905358	51047	3,6,1	0,2,0	0,9,1	1,2,4	177	125	0.000276668	0.0469763	1.0,0.679,1.0	0.0,0.761,0.15	0.589
19970	ENSMUSG00000053332	Gas5	chr1	+	161036819	161036852	161036207	161036244	161037504	161037547	19970	3,1,2	0,0,0	6,0,1	0,4,2	158	125	5.84879e-05	0.0174656	1.0,1.0,1.0	1.0,0.0,0.283	0.572
9860	ENSMUSG00000049606	Zfp644	chr5	-	106695642	106695699	106666784	106666845	106696233	106696544	9860	4,5,3	0,1,11	0,2,1	5,6,15	182	125	6.81937e-05	0.0188801	1.0,0.774,0.158	0.0,0.186,0.044	0.567
8132	ENSMUSG00000078247	Airn	chr17	+	12779289	12779512	12741384	12741424	12814495	12814717	8132	2,5,4	2,0,0	4,0,1	2,5,2	348	125	0.000130059	0.0289102	0.264,1.0,1.0	0.418,0.0,0.152	0.565
47224	ENSMUSG00000100301	6030407O03Rik	chr1	-	73862658	73863116	73860968	73861052	73864374	73864466	47224	16,15,19	0,0,0	10,1,6	1,2,1	583	125	0.00107814	0.0993726	1.0,1.0,1.0	0.682,0.097,0.563	0.553
26498	ENSMUSG00000049728	Zfp668	chr7	-	127874676	127874758	127867755	127868424	127875410	127875657	26498	2,5,5	1,1,0	0,0,3	2,2,1	207	125	4.34192e-06	0.00370059	0.547,0.751,1.0	0.0,0.0,0.644	0.551
46557	ENSMUSG00000074500	Zfp558	chr9	-	18469278	18469548	18468613	18468702	18472885	18474509	46557	8,7,6	0,0,0	0,1,6	1,0,3	395	125	0.00104559	0.0985069	1.0,1.0,1.0	0.0,1.0,0.388	0.537
9181	ENSMUSG00000061882	Ccdc62	chr5	+	123951751	123951867	123951198	123951287	123954056	123954779	9181	6,4,2	0,0,2	2,8,2	4,8,4	241	125	0.000163864	0.0339175	1.0,1.0,0.342	0.206,0.342,0.206	0.529
9677	ENSMUSG00000072774	Zfp951	chr5	-	104817307	104817352	104816996	104817123	104859666	104860070	9677	5,0,2	0,2,1	0,0,1	2,4,7	170	125	0.000323126	0.0510738	1.0,0.0,0.595	0.0,0.0,0.095	0.5
7222	ENSMUSG00000073436	Eme2	chr17	-	24893304	24893398	24888485	24892944	24894130	24894185	7222	4,4,7	0,1,1	10,6,1	4,7,5	219	125	3.602e-05	0.0134101	1.0,0.695,0.8	0.588,0.329,0.102	0.492
16501	ENSMUSG00000074874	Ctla2b	chr13	-	60896627	60896745	60896237	60896360	60897334	60897405	16501	6,20,10	0,0,0	6,10,7	6,2,4	243	125	8.55527e-10	1.85936e-05	1.0,1.0,1.0	0.34,0.72,0.474	0.489
15485	ENSMUSG00000042138	Msantd2	chr9	+	37513613	37513703	37489818	37489833	37517216	37517472	15485	9,7,8	1,0,0	8,1,9	1,4,7	215	125	3.44379e-06	0.00325274	0.84,1.0,1.0	0.823,0.127,0.428	0.487
43094	ENSMUSG00000028344	Invs	chr4	+	48391304	48391414	48389958	48390139	48392583	48392693	43094	5,10,5	3,1,1	4,4,3	12,6,8	235	125	9.10646e-05	0.0225862	0.47,0.842,0.727	0.151,0.262,0.166	0.487
13038	ENSMUSG00000042097	Zfp239	chr6	+	117867135	117867324	117866820	117867039	117869217	117869273	13038	7,5,5	2,0,0	2,1,4	1,4,1	314	125	0.000146949	0.0317782	0.582,1.0,1.0	0.443,0.091,0.614	0.478
51098	ENSMUSG00000055313	Pgbd1	chr13	-	21428267	21428362	21421851	21423624	21433390	21433542	51098	4,2,4	2,0,1	2,0,2	1,10,2	220	125	0.000913292	0.0908685	0.532,1.0,0.694	0.532,0.0,0.362	0.444
8828	ENSMUSG00000018566	Slc2a4	chr11	-	69946068	69946193	69945837	69945953	69946567	69946684	8828	7,7,1	0,0,0	4,0,9	0,4,2	250	125	0.000195496	0.0383395	1.0,1.0,1.0	1.0,0.0,0.692	0.436
7608	ENSMUSG00000113204	Gm46430	chr13	-	74611263	74611321	74610199	74610326	74612723	74612948	7608	6,9,6	4,0,0	6,4,7	3,10,7	183	125	0.000975191	0.0945086	0.506,1.0,1.0	0.577,0.215,0.406	0.436
43532	ENSMUSG00000031860	Pbx4	chr8	+	69864311	69864550	69859079	69859153	69864823	69865014	43532	3,3,5	0,1,0	5,5,4	9,2,1	364	125	1.49231e-05	0.00853506	1.0,0.507,1.0	0.16,0.462,0.579	0.435
46330	ENSMUSG00000074899	Sptbn5	chr2	-	120045183	120045285	120044996	120045079	120045601	120045667	46330	2,3,2	2,1,1	1,0,0	2,4,1	227	125	5.2922e-05	0.0164311	0.355,0.623,0.524	0.216,0.0,0.0	0.429
36700	ENSMUSG00000048108	Tmem72	chr6	-	116701841	116701866	116698320	116698392	116701976	116702043	36700	3,6,1	0,1,7	1,2,1	46,1,53	150	125	0.00026495	0.0457007	1.0,0.833,0.106	0.018,0.625,0.015	0.427
28470	ENSMUSG00000014503	Pkd2l2	chr18	+	34409809	34409911	34408488	34408667	34412680	34412814	28470	2,2,3	0,0,1	3,2,0	0,2,2	227	125	0.000874972	0.0899112	1.0,1.0,0.623	1.0,0.355,0.0	0.423
22257	ENSMUSG00000046337	Fam178b	chr1	-	36564329	36564482	36562691	36563020	36564830	36564908	22257	6,6,5	1,0,0	4,2,15	1,2,5	278	125	1.96529e-05	0.00981901	0.73,1.0,1.0	0.643,0.31,0.574	0.401
11625	ENSMUSG00000045349	Sh2d5	chr4	+	138253611	138253689	138250422	138250508	138254272	138254353	11625	17,17,14	7,4,8	13,4,0	8,14,9	203	125	0.000727685	0.080364	0.599,0.724,0.519	0.5,0.15,0.0	0.397
12621	ENSMUSG00000048747	E130114P18Rik	chr4	-	97574818	97574921	97569181	97569278	97690622	97690736	12621	10,5,2	0,0,0	2,8,6	1,4,1	228	125	4.14113e-05	0.0142859	1.0,1.0,1.0	0.523,0.523,0.767	0.396
34016	ENSMUSG00000097462	9530026P05Rik	chr6	+	93254713	93254897	93238169	93238344	93270952	93271143	34016	6,4,2	1,0,1	4,0,4	1,2,3	309	125	0.000623056	0.0746071	0.708,1.0,0.447	0.618,0.0,0.35	0.396
36010	ENSMUSG00000058571	Gpc6	chr14	+	117892341	117892371	117888521	117888665	117951137	117951274	36010	6,8,8	6,5,5	1,0,2	7,10,4	155	125	7.05333e-06	0.00518562	0.446,0.563,0.563	0.103,0.0,0.287	0.394
30060	ENSMUSG00000038180	Spag4	chr2	+	156066566	156066633	156066133	156066238	156066804	156066866	30060	24,13,13	3,3,2	7,8,11	8,7,10	192	125	1.58706e-05	0.00873223	0.839,0.738,0.809	0.363,0.427,0.417	0.393
24026	ENSMUSG00000038292	Ccdc155	chr7	-	45185277	45185329	45184188	45184253	45188141	45188297	24026	9,4,3	0,1,1	8,0,2	1,3,2	177	125	0.000542947	0.0698233	1.0,0.739,0.679	0.85,0.0,0.414	0.385
30321	ENSMUSG00000044367	Slc16a13	chr11	-	70220194	70220338	70218737	70218767	70220478	70220994	30321	14,8,11	1,0,0	6,3,5	0,6,2	269	125	7.01114e-05	0.0191669	0.867,1.0,1.0	1.0,0.189,0.537	0.38
31692	ENSMUSG00000085998	AW822252	chrX	-	53715881	53715990	53715266	53715403	53716220	53716578	31692	3,1,2	0,0,2	0,1,2	3,2,0	234	125	0.00048656	0.0654777	1.0,1.0,0.348	0.0,0.211,1.0	0.379
36464	ENSMUSG00000015149	Sirt2	chr7	+	28767631	28767678	28766766	28766867	28778921	28778990	36464	17,16,14	0,0,0	7,4,12	2,4,3	172	125	2.82558e-07	0.000792512	1.0,1.0,1.0	0.718,0.421,0.744	0.372
24030	ENSMUSG00000038292	Ccdc155	chr7	-	45188852	45188917	45188141	45188297	45189340	45189400	24030	1,2,3	3,1,1	0,1,1	3,2,11	190	125	0.000998653	0.0954032	0.18,0.568,0.664	0.0,0.248,0.056	0.369
43815	ENSMUSG00000031712	Il15	chr8	-	82402289	82402404	82379488	82379615	82402738	82402873	43815	5,6,2	2,4,2	0,0,2	5,1,3	240	125	7.24868e-05	0.0195728	0.566,0.439,0.342	0.0,0.0,0.258	0.363
29873	ENSMUSG00000074673	Ttll9	chr2	+	152984080	152984321	152983054	152983166	152989593	152989662	29873	20,11,17	2,0,0	14,8,13	0,10,5	366	125	0.000280413	0.0470606	0.774,1.0,1.0	1.0,0.215,0.47	0.363
41655	ENSMUSG00000038060	Dlec1	chr9	+	119126153	119126346	119124755	119124918	119126987	119127046	41655	9,12,10	0,1,0	6,3,14	0,4,5	318	125	4.98835e-05	0.016024	1.0,0.825,1.0	1.0,0.228,0.524	0.358
43512	ENSMUSG00000036330	Slc18a1	chr8	-	69040581	69040701	69040240	69040374	69040977	69041041	43512	9,8,3	0,1,1	4,2,2	2,2,1	245	125	0.000563713	0.0718308	1.0,0.803,0.605	0.505,0.338,0.505	0.353
31658	ENSMUSG00000025934	Gsta3	chr1	+	21254683	21254823	21249750	21249858	21257330	21257382	31658	8,11,15	9,6,2	2,4,3	13,4,13	265	125	0.000606426	0.0734249	0.295,0.464,0.78	0.068,0.321,0.098	0.351
28780	ENSMUSG00000102644	Thap6	chr5	+	91963234	91963522	91962388	91962978	91963682	91963785	28780	15,14,21	0,0,0	23,10,12	1,4,2	413	125	6.89007e-06	0.00516364	1.0,1.0,1.0	0.874,0.431,0.645	0.35
25792	ENSMUSG00000030834	Abcc6	chr7	-	45989537	45989745	45986330	45986641	45990287	45990414	25792	3,3,10	1,0,0	1,6,11	2,2,1	333	125	0.000446636	0.0622241	0.53,1.0,1.0	0.158,0.53,0.805	0.346
7980	ENSMUSG00000042213	Zfand4	chr6	+	116285853	116285921	116273572	116273872	116287981	116288159	7980	20,16,25	3,0,0	18,9,9	4,6,5	193	125	1.23217e-05	0.00754347	0.812,1.0,1.0	0.745,0.493,0.538	0.345
29874	ENSMUSG00000074673	Ttll9	chr2	+	152984135	152984321	152983054	152983166	152989593	152989662	29874	40,13,21	2,0,0	22,13,14	0,10,5	311	125	8.49484e-05	0.0218002	0.889,1.0,1.0	1.0,0.343,0.53	0.339
26454	ENSMUSG00000038766	Gabpb2	chr3	-	95216213	95216268	95208839	95208936	95217588	95217694	26454	6,12,9	0,1,0	3,5,6	1,2,3	180	125	8.52609e-05	0.0218002	1.0,0.893,1.0	0.676,0.635,0.581	0.334
6777	ENSMUSG00000004698	Hdac9	chr12	-	34861344	34861436	34827636	34827753	34906611	34906979	6777	13,7,11	0,1,0	2,15,12	1,5,4	217	125	7.5479e-06	0.00520769	1.0,0.801,1.0	0.535,0.633,0.633	0.333
30250	ENSMUSG00000046856	Gpr1	chr1	-	63211583	63211714	63209753	63209899	63214163	63214223	30250	0,6,3	2,0,0	0,0,1	2,5,0	256	125	0.000212646	0.0397456	0.0,1.0,1.0	0.0,0.0,1.0	0.333
39167	ENSMUSG00000090386	Mir99ahg	chr16	+	77670352	77670560	77555921	77555967	77679976	77680187	39167	4,3,4	2,0,0	2,0,1	1,3,0	333	125	0.000212761	0.0397456	0.429,1.0,1.0	0.429,0.0,1.0	0.333
35073	ENSMUSG00000029003	Mad2l2	chr4	+	148139842	148140020	148130914	148130966	148140784	148140834	35073	9,6,10	0,0,0	16,9,6	3,1,2	303	125	0.000122043	0.0278315	1.0,1.0,1.0	0.688,0.788,0.553	0.324
326	ENSMUSG00000040451	Sgms1	chr19	-	32156569	32156647	32129540	32129694	32159523	32160223	326	3,3,0	2,2,3	0,0,0	1,2,3	203	125	0.000882869	0.0901799	0.48,0.48,0.0	0.0,0.0,0.0	0.32
42016	ENSMUSG00000035864	Syt1	chr10	-	108993837	108993917	108831105	108831171	109010575	109010975	42016	13,8,9	1,0,0	6,7,20	3,3,3	205	125	2.88826e-05	0.0120716	0.888,1.0,1.0	0.549,0.587,0.803	0.316
29888	ENSMUSG00000045813	Gm9801	chr7	-	62192631	62192700	62190716	62191201	62193483	62193593	29888	8,7,8	0,0,0	4,12,3	0,2,5	194	125	0.000243972	0.0431376	1.0,1.0,1.0	1.0,0.794,0.279	0.309
41721	ENSMUSG00000112117	Rmst	chr10	-	92133752	92133851	92133222	92133348	92134241	92134316	41721	3,3,13	19,2,5	2,1,0	7,8,6	224	125	0.000707995	0.0799335	0.081,0.456,0.592	0.138,0.065,0.0	0.309
2702	ENSMUSG00000033327	Tnxb	chr17	+	34681953	34682322	34678855	34679119	34683283	34683577	2702	7,1,2	0,0,1	6,0,8	2,3,0	494	125	0.000218343	0.0399024	1.0,1.0,0.336	0.432,0.0,1.0	0.301
20377	ENSMUSG00000028073	Pear1	chr3	-	87757143	87757264	87756848	87756985	87757926	87758060	20377	7,12,10	0,1,0	13,4,7	1,4,1	246	125	0.000473988	0.0643839	1.0,0.859,1.0	0.869,0.337,0.781	0.291
23602	ENSMUSG00000016239	Lonrf3	chrX	+	36339519	36339675	36335211	36335334	36341622	36341754	23602	10,7,5	12,4,5	2,0,3	18,15,12	281	125	1.9597e-06	0.00214424	0.27,0.438,0.308	0.047,0.0,0.1	0.29
26453	ENSMUSG00000038766	Gabpb2	chr3	-	95216213	95216268	95206462	95206602	95217588	95217694	26453	4,5,2	1,0,0	4,7,3	3,2,1	180	125	0.000279772	0.0470606	0.735,1.0,1.0	0.481,0.709,0.676	0.29
13778	ENSMUSG00000028211	Trp53inp1	chr4	+	11167896	11167934	11165089	11165447	11169709	11174379	13778	16,6,8	14,4,9	7,2,6	15,16,20	163	125	0.000748782	0.0815722	0.467,0.535,0.405	0.264,0.087,0.187	0.29
14321	ENSMUSG00000051278	Zgrf1	chr3	+	127584655	127584794	127583583	127584170	127586018	127586203	14321	13,11,14	0,0,1	2,10,5	0,3,3	264	125	0.00024013	0.0429537	1.0,1.0,0.869	1.0,0.612,0.441	0.272
17966	ENSMUSG00000024485	Slc4a9	chr18	+	36531677	36531811	36530713	36531526	36531969	36532232	17966	22,10,23	0,2,0	9,14,12	5,5,1	259	125	6.2854e-05	0.0179755	1.0,0.707,1.0	0.465,0.575,0.853	0.271
33408	ENSMUSG00000003282	Plag1	chr4	-	3905446	3905805	3900995	3904947	3908905	3909002	33408	15,19,17	1,0,0	14,18,15	5,0,3	484	125	6.26834e-05	0.0179755	0.795,1.0,1.0	0.42,1.0,0.564	0.27
20463	ENSMUSG00000052748	Swt1	chr1	-	151412790	151412846	151407575	151407635	151420099	151420183	20463	13,7,10	0,0,0	8,13,6	0,4,4	181	125	1.66362e-05	0.00892554	1.0,1.0,1.0	1.0,0.692,0.509	0.266
37163	ENSMUSG00000050565	Tor1aip2	chr1	+	156041074	156041134	156040916	156041002	156059410	156059587	37163	38,26,32	10,7,8	21,17,18	10,27,13	185	125	0.000847316	0.088322	0.72,0.715,0.73	0.587,0.298,0.483	0.266
37438	ENSMUSG00000040452	Cdh12	chr15	+	20638685	20638784	20449264	20449366	20833296	20833392	37438	2,4,3	13,4,3	0,0,0	3,1,9	224	125	2.14087e-05	0.0102261	0.079,0.358,0.358	0.0,0.0,0.0	0.265
374	ENSMUSG00000064202	4430402I18Rik	chr19	-	28954089	28954131	28948618	28948743	28959679	28959728	374	23,11,27	3,3,0	14,11,9	14,4,3	167	125	0.000454419	0.0629052	0.852,0.733,1.0	0.428,0.673,0.692	0.264
39520	ENSMUSG00000109598	Gm36356	chr7	+	135488328	135488446	135486711	135487042	135489622	135491315	39520	5,10,13	0,0,2	10,6,7	1,3,2	243	125	0.00019934	0.0383395	1.0,1.0,0.77	0.837,0.507,0.643	0.261
10393	ENSMUSG00000030322	Mbd4	chr6	-	115845542	115845617	115845313	115845448	115848905	115849732	10393	22,14,10	0,0,1	5,15,13	2,3,3	200	125	5.03365e-05	0.016024	1.0,1.0,0.862	0.61,0.758,0.73	0.255
22474	ENSMUSG00000097899	Gm16894	chr1	-	40084966	40085014	40076227	40076638	40085612	40085851	22474	2,4,3	5,5,8	0,0,1	7,1,13	173	125	2.66478e-05	0.0117	0.224,0.366,0.213	0.0,0.0,0.053	0.25
37818	ENSMUSG00000040146	Rgl3	chr9	-	21974387	21974540	21974021	21974136	21975607	21975707	37818	37,43,40	2,2,2	29,9,30	5,3,7	278	125	0.000927519	0.0913543	0.893,0.906,0.9	0.723,0.574,0.658	0.248
2351	ENSMUSG00000024206	Rfx2	chr17	-	56799249	56799324	56787578	56787760	56803477	56803739	2351	3,1,3	4,5,2	0,0,1	4,4,3	200	125	0.000493115	0.0659514	0.319,0.111,0.484	0.0,0.0,0.172	0.247
8467	ENSMUSG00000064036	Mro	chr18	+	73871917	73872064	73869953	73870047	73873223	73873406	8467	93,66,61	17,10,6	46,63,56	22,30,18	272	125	3.10351e-05	0.0127264	0.715,0.752,0.824	0.49,0.491,0.588	0.241
6064	ENSMUSG00000051166	Eml5	chr12	-	98821599	98821614	98817819	98817898	98824633	98824760	6064	22,10,11	1,0,0	5,14,14	1,8,3	140	125	2.64289e-06	0.0026716	0.952,1.0,1.0	0.817,0.61,0.806	0.24
1302	ENSMUSG00000118193	Arhgap26	chr18	+	38933792	38933964	38676717	38676805	39097629	39097725	1302	35,23,13	1,0,1	14,10,13	5,2,1	297	125	0.000107034	0.0254233	0.936,1.0,0.845	0.541,0.678,0.845	0.239
9709	ENSMUSG00000035266	Helq	chr5	-	100792663	100792842	100791776	100791977	100796353	100797062	9709	18,39,25	0,0,0	18,32,21	0,7,5	304	125	7.56952e-07	0.00126548	1.0,1.0,1.0	1.0,0.653,0.633	0.238
47681	ENSMUSG00000089865	Gm44503	chr9	+	72961257	72961391	72960581	72960729	72964090	72964236	47681	16,17,16	1,0,0	14,12,5	4,0,2	259	125	0.00105007	0.0985823	0.885,1.0,1.0	0.628,1.0,0.547	0.237
33045	ENSMUSG00000107318	Gm30003	chr5	+	134774493	134774940	134747041	134747308	134800445	134800596	33045	20,39,35	1,0,0	19,20,28	4,0,4	572	125	3.79265e-05	0.0136244	0.814,1.0,1.0	0.509,1.0,0.605	0.233
34914	ENSMUSG00000037997	Parp11	chr6	+	127470701	127470830	127453647	127453822	127474235	127474311	34914	6,13,11	1,1,0	13,6,18	3,2,5	254	125	0.000350323	0.0534298	0.747,0.865,1.0	0.681,0.596,0.639	0.232
25395	ENSMUSG00000097040	2610316D01Rik	chr3	-	45366304	45366348	45363699	45363787	45378141	45378260	25395	2,8,5	0,2,0	3,3,7	3,0,3	169	125	0.000951089	0.0926928	1.0,0.747,1.0	0.425,1.0,0.633	0.23
27744	ENSMUSG00000050471	Fam118b	chr9	-	35267036	35267111	35244613	35244706	35267722	35267777	27744	5,10,3	9,13,7	0,2,0	6,10,4	200	125	2.74288e-05	0.0117493	0.258,0.325,0.211	0.0,0.111,0.0	0.228
3635	ENSMUSG00000022747	St3gal6	chr16	-	58523501	58523672	58507447	58507614	58524123	58524169	3635	23,29,31	0,1,1	21,22,36	4,9,0	296	125	0.000170021	0.0346002	1.0,0.925,0.929	0.689,0.508,1.0	0.219
26039	ENSMUSG00000029141	Slc4a1ap	chr5	+	31546179	31546266	31543669	31543913	31548613	31548681	26039	49,49,41	4,2,4	25,41,27	12,7,7	212	125	0.000413636	0.0591804	0.878,0.935,0.858	0.551,0.775,0.695	0.217
13690	ENSMUSG00000028601	Echdc2	chr4	+	108169714	108169782	108165436	108165661	108169860	108169948	13690	37,21,27	1,0,0	18,29,23	3,1,11	193	125	3.51713e-06	0.00325274	0.96,1.0,1.0	0.795,0.949,0.575	0.214
25812	ENSMUSG00000044134	Pheta1	chr5	+	121850469	121850546	121848994	121849124	121851167	121851279	25812	35,37,37	4,1,1	28,28,20	4,5,11	202	125	0.000605333	0.0734249	0.844,0.958,0.958	0.812,0.776,0.529	0.214
47524	ENSMUSG00000117819	Gm50253	chr17	+	27028832	27029946	27025336	27025459	27030675	27030800	47524	157102110	1,0,1	90,93,120	1,6,5	1239	125	2.78413e-05	0.0117493	0.941,1.0,0.917	0.901,0.61,0.708	0.213
47092	ENSMUSG00000032089	Il10ra	chr9	-	45264324	45264478	45260352	45260471	45265488	45265655	47092	43,23,35	1,0,0	22,22,47	2,10,0	279	125	7.54089e-05	0.020134	0.951,1.0,1.0	0.831,0.496,1.0	0.208
19066	ENSMUSG00000091476	Catspere2	chr1	+	178111147	178111602	178103623	178104101	178113113	178113172	19066	24,12,29	1,0,0	24,15,27	2,1,2	580	125	0.000756606	0.0820135	0.838,1.0,1.0	0.721,0.764,0.744	0.203
50974	ENSMUSG00000031328	Flna	chrX	-	74232966	74232990	74230505	74230753	74233148	74233338	50974	96,77,96	15,10,8	47,38,69	24,15,22	149	125	2.02255e-06	0.00214424	0.843,0.866,0.91	0.622,0.68,0.725	0.197
28847	ENSMUSG00000068580	Zfyve19	chr2	+	119210129	119210232	119208616	119208978	119210481	119210540	28847	13,9,13	1,1,0	15,18,19	5,1,7	228	125	0.000309321	0.0496134	0.877,0.831,1.0	0.622,0.908,0.598	0.193
33894	ENSMUSG00000041193	Pla2g5	chr4	-	138804506	138804651	138801351	138801458	138806184	138806234	33894	26,18,11	0,0,0	19,7,24	5,0,3	270	125	1.56384e-05	0.00871481	1.0,1.0,1.0	0.638,1.0,0.787	0.192
45241	ENSMUSG00000041471	Shld2	chr14	-	34259624	34259732	34249176	34249371	34309039	34309094	45241	25,16,10	1,0,0	15,12,19	0,6,2	233	125	0.000242718	0.0431376	0.931,1.0,1.0	1.0,0.518,0.836	0.192
33385	ENSMUSG00000028906	Epb41	chr4	-	131937014	131937464	131935738	131935867	131957642	131957819	33385	182200202	9,13,14	91111122	20,11,19	575	125	0.000645447	0.075826	0.815,0.77,0.758	0.497,0.687,0.583	0.192
34482	ENSMUSG00000048497	Mmgt2	chr11	+	62660163	62660369	62648816	62648856	62664669	62664789	34482	14,9,7	19,9,6	2,2,5	9,23,13	331	125	0.000150731	0.0322751	0.218,0.274,0.306	0.077,0.032,0.127	0.187
50116	ENSMUSG00000020866	Cacna1g	chr11	-	94414930	94415074	94413089	94413224	94415742	94416099	50116	113,94,90	7,0,1	37,35,73	9,6,3	269	125	0.000382634	0.0566885	0.882,1.0,0.977	0.656,0.731,0.919	0.184
43477	ENSMUSG00000027291	Vps39	chr2	-	120346856	120346889	120346327	120346392	120349085	120349155	43477	4,7,4	0,0,1	3,7,6	0,2,5	158	125	0.000153356	0.0326444	1.0,1.0,0.76	1.0,0.735,0.487	0.179
45779	ENSMUSG00000032035	Ets1	chr9	+	32738098	32738359	32733939	32734188	32752798	32752917	45779	57,26,51	0,0,0	47,33,48	3,6,0	386	125	2.1737e-05	0.01027	1.0,1.0,1.0	0.835,0.64,1.0	0.175
436	ENSMUSG00000094732	1500015L24Rik	chr19	+	20422629	20422721	20422258	20422506	20436069	20436143	436	11,12,21	0,1,0	13,11,16	4,0,4	217	125	9.19721e-05	0.0225862	1.0,0.874,1.0	0.652,1.0,0.697	0.175
40481	ENSMUSG00000022543	4930451G09Rik	chr16	+	4971851	4971969	4968712	4969185	4974037	4974179	40481	18,19,28	0,0,0	9,22,15	1,6,0	243	125	0.000317122	0.0503078	1.0,1.0,1.0	0.822,0.654,1.0	0.175
6173	ENSMUSG00000071234	Syndig1l	chr12	-	84683215	84683320	84680667	84680852	84698525	84698614	6173	23,17,9	22,20,25	3,4,3	17,11,20	230	125	0.000617369	0.0743356	0.362,0.316,0.164	0.088,0.165,0.075	0.171
10201	ENSMUSG00000000296	Tpd52l1	chr10	-	31343011	31343026	31332626	31332969	31346610	31346712	10201	30,36,18	37,44,33	19,14,25	75,37,74	140	125	0.000170346	0.0346002	0.42,0.422,0.328	0.184,0.253,0.232	0.167
13072	ENSMUSG00000028383	Hsdl2	chr4	+	59586319	59586417	59581644	59581775	59596862	59596966	13072	10,9,12	0,1,0	17,10,21	0,6,2	223	125	0.000408617	0.0591804	1.0,0.835,1.0	1.0,0.483,0.855	0.166
49038	ENSMUSG00000099481	Xndc1	chr7	+	102066459	102066629	102065521	102065804	102069896	102070003	49038	11,6,8	11,13,25	3,0,0	13,27,12	295	125	1.26073e-06	0.00166061	0.298,0.164,0.119	0.089,0.0,0.0	0.164
39325	ENSMUSG00000021514	Zfp369	chr13	+	65284920	65285016	65280261	65280388	65291822	65292305	39325	46,39,43	4,1,0	26,57,35	4,13,4	221	125	0.000215265	0.0399024	0.867,0.957,1.0	0.786,0.713,0.832	0.164
43270	ENSMUSG00000031561	Tenm3	chr8	-	48335588	48335774	48313237	48313264	48367310	48367433	43270	39,37,23	1,0,0	30,17,35	3,0,7	311	125	3.69161e-05	0.013438	0.94,1.0,1.0	0.801,1.0,0.668	0.157
47400	ENSMUSG00000097121	D130020L05Rik	chr12	+	101084283	101084499	101083677	101084025	101086187	101086352	47400	31,23,34	1,0,0	18,35,30	2,6,0	341	125	0.000205882	0.0394233	0.919,1.0,1.0	0.767,0.681,1.0	0.157
17992	ENSMUSG00000041966	Dcaf17	chr2	+	71063358	71063495	71060352	71060443	71073120	71073199	17992	48,40,37	0,0,0	47,27,42	4,6,0	262	125	2.20864e-05	0.0103229	1.0,1.0,1.0	0.849,0.682,1.0	0.156
41977	ENSMUSG00000001036	Epn2	chr11	-	61544157	61544328	61523028	61523193	61546149	61546373	41977	61,43,33	1,0,0	62,23,47	1,3,6	296	125	6.80127e-05	0.0188801	0.963,1.0,1.0	0.963,0.764,0.768	0.156
39515	ENSMUSG00000020521	Rnft1	chr11	+	86484950	86485217	86484729	86484799	86486060	86486105	39515	15,16,19	26,12,13	12,16,11	40,37,34	392	125	0.000642349	0.075826	0.155,0.298,0.318	0.087,0.121,0.094	0.156
23566	ENSMUSG00000034055	Phka1	chrX	-	102532076	102532115	102520753	102520924	102532402	102532518	23566	29,17,19	0,0,0	15,30,22	4,4,1	164	125	4.24724e-05	0.0145366	1.0,1.0,1.0	0.741,0.851,0.944	0.155
23563	ENSMUSG00000034055	Phka1	chrX	-	102528066	102528117	102520753	102520924	102532402	102532518	23563	41,37,30	0,0,0	17,30,25	4,4,1	176	125	3.68115e-05	0.013438	1.0,1.0,1.0	0.751,0.842,0.947	0.153
47428	ENSMUSG00000051705	Senp8	chr9	-	59750261	59750371	59734258	59737868	59750577	59750627	47428	1,1,6	7,12,6	0,0,0	7,8,9	235	125	0.000639088	0.0757315	0.071,0.042,0.347	0.0,0.0,0.0	0.153
43446	ENSMUSG00000022763	Aifm3	chr16	+	17506898	17506919	17506229	17506334	17507126	17507481	43446	219164164	37,30,39	107138111	63,35,57	146	125	0.000123315	0.0278315	0.835,0.824,0.783	0.593,0.771,0.625	0.151
44846	ENSMUSG00000039599	Fam149b	chr14	+	20356354	20356497	20352703	20352837	20374329	20374454	44846	42,27,34	0,0,1	38,21,17	1,5,1	268	125	0.00101661	0.0966057	1.0,1.0,0.941	0.947,0.662,0.888	0.148
10196	ENSMUSG00000000296	Tpd52l1	chr10	-	31338184	31338245	31332375	31332969	31346610	31346712	10196	30,35,36	37,44,33	25,24,27	75,37,74	186	125	0.000660243	0.0765245	0.353,0.348,0.423	0.183,0.304,0.197	0.147
29783	ENSMUSG00000030768	Disp1	chr1	-	183173495	183173623	183135354	183135876	183202951	183203039	29783	10,16,19	1,0,1	20,10,21	5,0,6	253	125	0.000542134	0.0698233	0.832,1.0,0.904	0.664,1.0,0.634	0.146
49806	ENSMUSG00000044122	Proca1	chr11	+	78204593	78204750	78204064	78204197	78204839	78205504	49806	6,2,2	7,9,6	0,0,1	10,4,7	282	125	0.000122195	0.0278315	0.275,0.09,0.129	0.0,0.0,0.06	0.145
26356	ENSMUSG00000026527	Rgs7	chr1	-	175076016	175076097	175059087	175059794	175076823	175076877	26356	40,36,26	2,0,0	35,22,33	2,8,1	206	125	0.000335964	0.0519692	0.924,1.0,1.0	0.914,0.625,0.952	0.144
40694	ENSMUSG00000018372	Cep95	chr11	+	106804992	106805121	106801462	106801578	106806235	106806429	40694	48,37,52	1,1,1	36,37,31	2,6,4	254	125	0.000415258	0.0591804	0.959,0.948,0.962	0.899,0.752,0.792	0.142
6172	ENSMUSG00000071234	Syndig1l	chr12	-	84683215	84683317	84680374	84680852	84698525	84698754	6172	17,8,6	22,20,25	2,2,1	17,11,20	227	125	0.0002194	0.0399024	0.298,0.181,0.117	0.061,0.091,0.027	0.139
50195	ENSMUSG00000020876	Snx11	chr11	-	96775373	96775433	96774440	96774495	96776967	96777061	50195	66,45,44	69,50,51	23,36,29	59,61,63	185	125	0.0005419	0.0698233	0.393,0.378,0.368	0.208,0.285,0.237	0.136
26354	ENSMUSG00000026527	Rgs7	chr1	-	175066616	175066694	175059086	175059794	175076823	175076877	26354	31,36,17	2,0,0	21,27,38	2,8,1	203	125	0.000419751	0.059431	0.905,1.0,1.0	0.866,0.675,0.959	0.135
4297	ENSMUSG00000022672	Prkdc	chr16	+	15795027	15795139	15791872	15791981	15799866	15800053	4297	51,54,68	1,0,0	38,58,20	4,0,4	237	125	0.000878611	0.0900721	0.964,1.0,1.0	0.834,1.0,0.725	0.135
1678	ENSMUSG00000041225	Arhgap12	chr18	-	6057516	6057591	6056978	6056993	6061846	6061972	1678	32,27,31	0,0,0	23,26,31	6,0,2	200	125	0.000398603	0.058337	1.0,1.0,1.0	0.706,1.0,0.906	0.129
1110	ENSMUSG00000032688	Malt1	chr18	+	65472999	65473157	65470357	65470538	65475132	65475252	1110	45,45,65	0,0,2	34,32,37	3,3,2	283	125	0.000862788	0.0891378	1.0,1.0,0.935	0.833,0.825,0.891	0.129
4818	ENSMUSG00000035944	Ttc38	chr15	+	85832975	85833068	85832343	85832419	85833146	85833224	4818	2,4,6	30,10,18	0,0,0	19,22,28	218	125	1.81024e-05	0.00929639	0.037,0.187,0.16	0.0,0.0,0.0	0.128
17750	ENSMUSG00000026005	Rpe	chr1	+	66701616	66701648	66700830	66701028	66706445	66706525	17750	9,8,10	38,34,30	1,2,5	28,31,44	157	125	0.000605636	0.0734249	0.159,0.158,0.21	0.028,0.049,0.083	0.122
7744	ENSMUSG00000026153	Fam135a	chr1	-	24098630	24098719	24086519	24086611	24100060	24100182	7744	6,2,3	12,9,4	0,0,2	7,12,3	214	125	0.000928948	0.0913543	0.226,0.115,0.305	0.0,0.0,0.28	0.122
50701	ENSMUSG00000020758	Itgb4	chr11	+	116005896	116006055	116005530	116005767	116006460	116006610	50701	97,74,61	99,96,81	42,33,55	90,89,150	284	125	1.92741e-06	0.00214424	0.301,0.253,0.249	0.17,0.14,0.139	0.118
6555	ENSMUSG00000055884	Fancm	chr12	+	65116332	65116464	65113955	65114018	65118283	65118440	6555	49,66,61	1,0,2	51,49,45	0,10,4	257	125	0.00040535	0.0589277	0.96,1.0,0.937	1.0,0.704,0.845	0.116
18393	ENSMUSG00000056342	Usp34	chr11	+	23474265	23474389	23473169	23473294	23484101	23484181	18393	153113128	5,0,0	69101129	7,8,7	249	125	8.35988e-06	0.0056778	0.939,1.0,1.0	0.832,0.864,0.902	0.114
5431	ENSMUSG00000060530	A930017M01Rik	chr15	+	44788484	44788623	44787768	44787890	44845512	44845645	5431	67,59,51	0,0,0	52,62,59	6,5,0	264	125	2.57518e-05	0.0115397	1.0,1.0,1.0	0.804,0.854,1.0	0.114
39941	ENSMUSG00000031075	Ano1	chr7	-	144615896	144615974	144614849	144614924	144618848	144618920	39941	2,4,2	11,7,7	0,0,1	7,12,3	203	125	0.00082698	0.0870371	0.101,0.26,0.15	0.0,0.0,0.17	0.114
11899	ENSMUSG00000021820	Camk2g	chr14	-	20745791	20745860	20744603	20744648	20755658	20755702	11899	267283237	47,34,33	173249246	41,77,66	194	125	2.53277e-05	0.0115397	0.785,0.843,0.822	0.731,0.676,0.706	0.112
36717	ENSMUSG00000021969	Zdhhc20	chr14	-	57878432	57878459	57863574	57865641	57890062	57890220	36717	46,22,32	0,0,0	20,27,33	3,0,6	152	125	0.000169873	0.0346002	1.0,1.0,1.0	0.846,1.0,0.819	0.112
19677	ENSMUSG00000026571	Dcaf6	chr1	-	165374061	165374235	165367445	165367505	165388657	165388746	19677	4,1,5	11,10,8	0,0,1	19,14,8	299	125	0.00019816	0.0383395	0.132,0.04,0.207	0.0,0.0,0.05	0.11
14434	ENSMUSG00000024831	Ighmbp2	chr19	-	3267241	3267336	3266335	3266459	3268297	3268416	14434	58,34,38	2,0,0	26,34,40	0,6,4	220	125	0.000328336	0.0516561	0.943,1.0,1.0	1.0,0.763,0.85	0.11
6365	ENSMUSG00000063450	Syne2	chr12	+	76100027	76100096	76099229	76099512	76100991	76101131	6365	51,54,66	0,2,0	41,62,68	8,2,5	194	125	3.94163e-05	0.013895	1.0,0.946,1.0	0.768,0.952,0.898	0.109
20090	ENSMUSG00000037138	Aff3	chr1	-	38538926	38539001	38536825	38536946	38627088	38627201	20090	55,36,54	2,0,0	44,87,62	7,5,4	200	125	6.75834e-05	0.0188801	0.945,1.0,1.0	0.797,0.916,0.906	0.109
50938	ENSMUSG00000031822	Gse1	chr8	+	120553583	120553802	120488446	120489151	120562625	120562825	50938	50,35,29	0,2,0	37,32,46	5,0,4	344	125	0.000884414	0.0901799	1.0,0.864,1.0	0.729,1.0,0.807	0.109
13935	ENSMUSG00000047583	Tyw3	chr3	-	154587476	154587610	154576430	154580291	154591083	154591155	13935	82,75,65	0,0,0	55,47,82	7,0,5	259	125	1.08814e-05	0.00694638	1.0,1.0,1.0	0.791,1.0,0.888	0.107
18383	ENSMUSG00000056342	Usp34	chr11	+	23333438	23333859	23320660	23320748	23343319	23343370	18383	310251193	9,3,4	185255304	9,18,13	546	125	0.000889372	0.0903232	0.887,0.95,0.917	0.825,0.764,0.843	0.107
20367	ENSMUSG00000042772	Smg7	chr1	-	152843229	152843379	152841512	152841593	152844035	152844407	20367	268262297	7,14,20	205239261	12,35,39	275	125	0.00010971	0.0259173	0.946,0.895,0.871	0.886,0.756,0.753	0.106
34166	ENSMUSG00000030423	Pop4	chr7	-	38268470	38268659	38267368	38267595	38268901	38268954	34166	49,50,57	108,62,67	29,27,27	82,73,117	314	125	3.13791e-05	0.0127473	0.153,0.243,0.253	0.123,0.128,0.084	0.105
33649	ENSMUSG00000069094	Pde7a	chr3	-	19230255	19230352	19229687	19229768	19230956	19231101	33649	73,91,89	0,1,0	66,75,57	1,10,4	222	125	3.45239e-06	0.00325274	1.0,0.981,1.0	0.974,0.809,0.889	0.103
10352	ENSMUSG00000031078	Cttn	chr7	-	144450977	144451088	144449559	144449615	144452026	144452137	10352	369308335	57,48,78	203256269	70,63,79	236	125	0.00070564	0.0798751	0.774,0.773,0.695	0.606,0.683,0.643	0.103
46066	ENSMUSG00000028886	Eya3	chr4	+	132699029	132699113	132694746	132694883	132701020	132701110	46066	101114132	2,1,4	100105136	8,18,5	209	125	3.30322e-05	0.0129352	0.968,0.986,0.952	0.882,0.777,0.942	0.102
7223	ENSMUSG00000073436	Eme2	chr17	-	24893550	24893642	24888485	24892944	24894130	24894185	7223	81,76,71	0,1,1	76,60,82	4,7,5	217	125	1.47007e-05	0.00851993	1.0,0.978,0.976	0.916,0.832,0.904	0.101
7502	ENSMUSG00000021708	Rasgrf2	chr13	-	91972180	91972285	91919827	91919931	91982593	91982856	7502	72,59,70	1,0,0	55,42,77	0,10,1	230	125	0.00034389	0.0530065	0.975,1.0,1.0	1.0,0.695,0.977	0.101
40208	ENSMUSG00000039242	B3galnt2	chr13	+	13970766	13970867	13966309	13966457	13980600	13980696	40208	21,34,35	1,0,0	21,42,29	2,5,1	226	125	0.000766025	0.0828279	0.921,1.0,1.0	0.853,0.823,0.941	0.101
15002	ENSMUSG00000028184	Adgrl2	chr3	-	148821279	148821408	148820972	148821025	148822954	148823051	15002	96,74,96	6,3,9	52,72,84	0,0,2	254	125	1.68379e-05	0.00892554	0.887,0.924,0.84	1.0,1.0,0.954	-0.101
30567	ENSMUSG00000003549	Ercc1	chr7	+	19355100	19355179	19354325	19354425	19355292	19355361	30567	77,49,72	4,6,5	38,37,51	0,1,0	204	125	3.6096e-05	0.0134101	0.922,0.833,0.898	1.0,0.958,1.0	-0.102
46199	ENSMUSG00000070436	Serpinh1	chr7	-	99351823	99351867	99348802	99349464	99353052	99353114	46199	0,0,0	45,28,23	6,2,5	30,11,56	169	125	3.01894e-05	0.0124976	0.0,0.0,0.0	0.129,0.119,0.062	-0.103
10412	ENSMUSG00000030283	St8sia1	chr6	-	142876647	142876757	142867853	142867946	142914023	142914168	10412	193138111	18,18,11	128166155	7,5,4	235	125	6.88838e-05	0.0189505	0.851,0.803,0.843	0.907,0.946,0.954	-0.103
40259	ENSMUSG00000020620	Abca8b	chr11	-	109955034	109955201	109953497	109953631	109957062	109957258	40259	96,97,83	5,5,5	55,95,83	0,0,1	292	125	1.46515e-05	0.00851993	0.892,0.893,0.877	1.0,1.0,0.973	-0.104
4640	ENSMUSG00000023007	Prpf40b	chr15	+	99303282	99303363	99295240	99295428	99304040	99304184	4640	62,41,44	6,2,3	17,20,52	0,0,0	206	125	0.000104725	0.0250115	0.862,0.926,0.899	1.0,1.0,1.0	-0.104
20942	ENSMUSG00000018347	Zkscan6	chr11	+	65807964	65808064	65807243	65807261	65814364	65814851	20942	0,1,0	22,11,18	4,4,4	18,13,18	225	125	6.2643e-05	0.0179755	0.0,0.048,0.0	0.11,0.146,0.11	-0.106
51637	ENSMUSG00000069206	Zfp874a	chr13	-	67443220	67443334	67442254	67442937	67448820	67448916	51637	69,55,47	1,4,5	68,94,48	0,0,0	239	125	0.000111197	0.0261266	0.973,0.878,0.831	1.0,1.0,1.0	-0.106
24691	ENSMUSG00000005102	Eif2ak4	chr2	+	118408351	118408504	118400534	118400647	118410882	118410963	24691	54,38,30	5,4,0	40,42,51	0,0,1	278	125	0.000185883	0.0367263	0.829,0.81,1.0	1.0,1.0,0.958	-0.106
34535	ENSMUSG00000054708	Ankrd24	chr10	+	81635069	81635158	81633698	81633755	81635687	81635752	34535	74,54,54	10,5,5	26,63,62	2,1,0	214	125	3.29947e-05	0.0129352	0.812,0.863,0.863	0.884,0.974,1.0	-0.107
24459	ENSMUSG00000000560	Gabra2	chr5	-	71012700	71012783	71007922	71008066	71034729	71034797	24459	37,34,37	2,2,6	26,70,27	1,0,0	208	125	0.000114189	0.0266852	0.917,0.911,0.788	0.94,1.0,1.0	-0.108
2051	ENSMUSG00000071037	Camkmt	chr17	+	85431470	85431545	85402425	85402492	85439526	85439590	2051	75,82,67	7,10,12	83,105,51	1,1,6	200	125	0.000212139	0.0397456	0.87,0.837,0.777	0.981,0.985,0.842	-0.108
17732	ENSMUSG00000025911	Adhfe1	chr1	+	9552922	9552976	9549906	9549944	9553317	9553472	17732	45,37,42	0,9,4	54,47,53	1,0,1	179	125	8.32921e-05	0.0215862	1.0,0.742,0.88	0.974,1.0,0.974	-0.109
14142	ENSMUSG00000052430	Bmpr1b	chr3	-	141906313	141906453	141880356	141880516	141931398	141931508	14142	1,0,0	8,8,3	2,2,5	10,8,10	265	125	0.000954796	0.0928459	0.056,0.0,0.0	0.086,0.105,0.191	-0.109
34613	ENSMUSG00000058979	Hdhd5	chr6	-	120523405	120523609	120519960	120521306	120531166	120531319	34613	159127160	6,13,5	110,93,125	1,0,1	329	125	1.6435e-06	0.0019818	0.91,0.788,0.924	0.977,1.0,0.979	-0.111
17610	ENSMUSG00000026927	Entr1	chr2	-	26388491	26388560	26386654	26387671	26388915	26389065	17610	48,39,39	10,3,4	34,36,71	2,1,1	194	125	0.00033445	0.0519692	0.756,0.893,0.863	0.916,0.959,0.979	-0.114
22139	ENSMUSG00000031109	Enox2	chrX	-	49168640	49168784	49080616	49080751	49286844	49286904	22139	27,23,15	4,4,0	31,21,14	0,2,0	269	125	0.00102784	0.0971601	0.758,0.728,1.0	1.0,0.83,1.0	-0.115
47138	ENSMUSG00000034135	Sik3	chr9	+	46204205	46204349	46201999	46202070	46207921	46208072	47138	193168160	32,40,16	165176233	14,12,19	269	125	0.000976244	0.0945086	0.737,0.661,0.823	0.846,0.872,0.851	-0.116
27218	ENSMUSG00000045466	Zfp956	chr6	+	47957475	47957724	47955816	47956170	47962524	47962632	27218	57,60,48	5,7,0	34,45,51	0,1,1	374	125	0.000356134	0.0537502	0.792,0.741,1.0	1.0,0.938,0.945	-0.117
37158	ENSMUSG00000050565	Tor1aip2	chr1	+	156041074	156041134	156035725	156035920	156051293	156051623	37158	34,34,22	2,4,3	39,20,31	0,0,1	185	125	0.000373792	0.0558337	0.92,0.852,0.832	1.0,1.0,0.954	-0.117
7155	ENSMUSG00000116207	Nnt	chr13	-	119374628	119374774	119372395	119372591	119381675	119381863	7155	67,54,55	6,4,10	67,71,63	2,2,2	271	125	0.000863872	0.0891378	0.837,0.862,0.717	0.939,0.942,0.936	-0.134
11169	ENSMUSG00000039768	Dnajc11	chr4	+	151968498	151970930	151957102	151957204	151973479	151973669	11169	353322339	3,4,1	278313308	0,0,0	2557	125	0.000211891	0.0397456	0.852,0.797,0.943	1.0,1.0,1.0	-0.136
45870	ENSMUSG00000027284	Cdan1	chr2	-	120730298	120730502	120729929	120730099	120730701	120731187	45870	39,35,32	6,2,1	44,35,60	0,0,2	329	125	0.000389731	0.0574251	0.712,0.869,0.924	1.0,1.0,0.919	-0.138
38913	ENSMUSG00000030660	Pik3c2a	chr7	-	116405859	116405963	116394200	116394358	116417452	116418581	38913	68,77,50	5,10,8	78,121,70	5,1,0	229	125	2.0897e-05	0.0100926	0.881,0.808,0.773	0.895,0.985,1.0	-0.139
15525	ENSMUSG00000045917	Tmem268	chr4	+	63577800	63577911	63565656	63565766	63579932	63580013	15525	64,45,31	5,6,4	51,37,46	0,0,3	236	125	0.000195816	0.0383395	0.871,0.799,0.804	1.0,1.0,0.89	-0.139
22829	ENSMUSG00000031570	Plpp5	chr8	+	25723030	25723113	25721980	25722600	25724079	25724226	22829	11,2,7	50,30,41	21,14,10	28,31,36	208	125	0.000667062	0.0769103	0.117,0.039,0.093	0.311,0.213,0.143	-0.139
24294	ENSMUSG00000047221	Fam185a	chr5	+	21447315	21447357	21433690	21433783	21455781	21455877	24294	19,22,12	2,4,1	11,13,10	0,0,0	167	125	0.000754285	0.0819663	0.877,0.805,0.9	1.0,1.0,1.0	-0.139
41170	ENSMUSG00000111994	A330049N07Rik	chr10	-	72981991	72982107	72973302	72974695	73018551	73018767	41170	37,55,34	6,5,2	41,44,29	0,0,1	241	125	1.05869e-05	0.00686839	0.762,0.851,0.898	1.0,1.0,0.938	-0.142
43723	ENSMUSG00000019726	Lyst	chr13	+	13686832	13686988	13684090	13684101	13687618	13687629	43723	0,2,3	34,25,29	5,8,11	14,26,14	281	125	1.48077e-06	0.00183898	0.0,0.034,0.044	0.137,0.12,0.259	-0.146
34160	ENSMUSG00000064293	Cntn4	chr6	+	106675734	106675969	106672786	106672936	106678340	106678453	34160	86,83,53	9,2,6	78,89,79	2,0,1	360	125	3.70984e-05	0.013438	0.768,0.935,0.754	0.931,1.0,0.965	-0.146
21181	ENSMUSG00000028896	Rcc1	chr4	-	132337730	132337910	132335716	132335813	132339924	132340006	21181	39,29,50	1,5,5	50,29,35	1,0,1	305	125	0.000218174	0.0399024	0.941,0.704,0.804	0.953,1.0,0.935	-0.146
43315	ENSMUSG00000026765	Lypd6b	chr2	+	49863810	49863906	49840089	49840143	49930924	49930984	43315	40,40,19	2,0,6	31,32,31	0,0,0	221	125	0.000614527	0.074199	0.919,1.0,0.642	1.0,1.0,1.0	-0.146
22724	ENSMUSG00000016918	Sulf1	chr1	+	12728593	12728688	12718458	12718783	12786078	12786151	22724	23,28,41	3,2,4	36,25,61	0,0,0	220	125	4.13416e-05	0.0142859	0.813,0.888,0.853	1.0,1.0,1.0	-0.149
44978	ENSMUSG00000063142	Kcnma1	chr14	-	23336039	23336120	23330839	23330970	23336944	23337058	44978	134,100,56	12,17,11	98,110,87	2,1,5	206	125	8.73588e-07	0.00135615	0.871,0.781,0.755	0.967,0.985,0.913	-0.153
42799	ENSMUSG00000028804	Csmd2	chr4	+	128412694	128412851	128400300	128400470	128414198	128414390	42799	35,33,24	3,4,1	23,14,38	0,0,0	282	125	0.000123576	0.0278315	0.838,0.785,0.914	1.0,1.0,1.0	-0.154
14623	ENSMUSG00000040412	5330417C22Rik	chr3	-	108488829	108489022	108482330	108482478	108536295	108536517	14623	31,36,18	2,7,0	28,18,31	0,0,0	318	125	1.90376e-05	0.0096222	0.859,0.669,1.0	1.0,1.0,1.0	-0.157
36760	ENSMUSG00000059475	Zfp426	chr9	-	20486329	20486437	20478132	20478254	20492385	20492451	36760	94,76,67	15,21,18	66,111,98	9,6,8	233	125	0.000245128	0.0431376	0.771,0.66,0.666	0.797,0.908,0.868	-0.159
44555	ENSMUSG00000035236	Scai	chr2	-	39082709	39082852	39080373	39080547	39083537	39083610	44555	10,9,5	43,23,18	20,16,13	19,20,19	268	125	0.000292981	0.0480566	0.098,0.154,0.115	0.329,0.272,0.242	-0.159
7661	ENSMUSG00000002871	Tpra1	chr6	+	88907575	88907826	88906537	88906712	88907940	88908072	7661	11,17,20	1,2,4	16,13,5	0,0,1	376	125	0.000311431	0.0497682	0.785,0.739,0.624	1.0,1.0,0.624	-0.159
30748	ENSMUSG00000029629	Phf14	chr6	+	11933252	11934019	11926726	11926837	11941429	11941574	30748	328295277	36,34,34	284379324	19,15,23	892	125	0.000492114	0.0659514	0.561,0.549,0.533	0.677,0.78,0.664	-0.159
41818	ENSMUSG00000058897	Col25a1	chr3	+	130575374	130575410	130570308	130570335	130577301	130577355	41818	55,22,22	4,7,3	32,9,32	1,0,0	161	125	1.81792e-05	0.00929639	0.914,0.709,0.851	0.961,1.0,1.0	-0.162
15631	ENSMUSG00000028020	Glrb	chr3	-	80879625	80879728	80861891	80862121	80911967	80912118	15631	22,12,16	0,2,5	18,26,15	0,0,1	228	125	0.000794591	0.0850702	1.0,0.767,0.637	1.0,1.0,0.892	-0.163
23176	ENSMUSG00000015790	Surf1	chr2	-	26915954	26916006	26915431	26915514	26916256	26916300	23176	25,27,27	4,4,6	29,16,24	0,0,2	177	125	5.05046e-05	0.016024	0.815,0.827,0.761	1.0,1.0,0.894	-0.164
39473	ENSMUSG00000039990	Edrf1	chr7	+	133646989	133647091	133643992	133644149	133647344	133647466	39473	6,3,7	27,24,17	11,19,12	14,30,16	227	125	0.000821018	0.0866194	0.109,0.064,0.185	0.302,0.259,0.292	-0.165
24688	ENSMUSG00000005102	Eif2ak4	chr2	+	118405046	118405149	118400534	118400647	118410882	118410963	24688	16,28,24	5,4,0	14,16,25	0,0,1	228	125	0.000154709	0.0326444	0.637,0.793,1.0	1.0,1.0,0.932	-0.167
23722	ENSMUSG00000042515	Pwwp3b	chrX	+	139218147	139218308	139217165	139217214	139231285	139231414	23722	23,14,10	3,1,3	12,14,6	0,0,1	286	125	0.000533653	0.0696983	0.77,0.86,0.593	1.0,1.0,0.724	-0.167
34718	ENSMUSG00000040613	Apobec1	chr6	-	122588144	122588172	122581352	122581750	122591086	122591204	34718	13,14,11	2,1,4	9,10,26	0,0,1	153	125	0.000726739	0.080364	0.842,0.92,0.692	1.0,1.0,0.955	-0.167
29306	ENSMUSG00000056602	Fry	chr5	+	150196562	150196735	150118644	150118811	150310269	150310469	29306	33,25,23	2,1,4	15,18,33	0,0,0	298	125	0.000404078	0.0589277	0.874,0.913,0.707	1.0,1.0,1.0	-0.169
21517	ENSMUSG00000024505	Dtwd2	chr18	-	49733070	49733161	49728368	49728459	49755320	49755601	21517	1,0,0	4,1,3	0,6,2	8,6,3	216	125	0.000507931	0.0677247	0.126,0.0,0.0	0.0,0.367,0.278	-0.173
43317	ENSMUSG00000026765	Lypd6b	chr2	+	49903375	49903452	49840089	49840143	49930924	49930984	43317	16,21,17	2,0,6	13,21,13	0,0,0	202	125	9.19119e-05	0.0225862	0.832,1.0,0.637	1.0,1.0,1.0	-0.177
9891	ENSMUSG00000040828	Catsperd	chr17	+	56650742	56650893	56647727	56647811	56651794	56651890	9891	17,16,18	5,3,0	12,15,10	1,0,0	276	125	0.000130361	0.0289102	0.606,0.707,1.0	0.845,1.0,1.0	-0.177
24085	ENSMUSG00000079330	Lemd1	chr1	+	132255420	132255494	132228913	132229036	132256696	132257009	24085	0,0,1	4,1,8	1,5,1	5,5,5	199	125	0.000911908	0.0908685	0.0,0.0,0.073	0.112,0.386,0.112	-0.179
47676	ENSMUSG00000090626	Tex9	chr9	-	72482446	72482529	72479923	72480775	72484068	72484114	47676	50,38,40	19,11,5	28,58,44	2,1,7	208	125	0.00106674	0.099077	0.613,0.675,0.828	0.894,0.972,0.791	-0.18
15217	ENSMUSG00000038593	Tctn1	chr5	-	122257469	122257621	122254483	122254583	122258834	122258965	15217	84,65,59	1,12,8	53,52,89	0,0,0	277	125	4.23655e-08	0.000230188	0.974,0.71,0.769	1.0,1.0,1.0	-0.182
22810	ENSMUSG00000014668	Chfr	chr5	+	110140116	110140189	110136050	110136194	110140375	110140453	22810	0,0,1	10,10,13	3,8,0	9,7,4	198	125	3.96387e-05	0.013895	0.0,0.0,0.046	0.174,0.419,0.0	-0.182
24329	ENSMUSG00000028329	Xpa	chr4	-	46180206	46180398	46175221	46175415	46183117	46183235	24329	53,30,51	38,63,69	44,64,62	29,34,26	317	125	0.000266858	0.0458478	0.355,0.158,0.226	0.374,0.426,0.485	-0.182
38928	ENSMUSG00000030659	Nucb2	chr7	+	116506017	116506098	116504383	116504484	116509454	116509601	38928	4,3,0	27,12,21	5,7,7	9,10,16	206	125	0.000433916	0.061039	0.082,0.132,0.0	0.252,0.298,0.21	-0.182
14907	ENSMUSG00000034949	Zfr2	chr10	+	81233614	81233761	81233175	81233242	81237356	81237577	14907	16,8,2	33,24,41	13,10,16	14,13,15	272	125	0.00014606	0.0317782	0.182,0.133,0.022	0.299,0.261,0.329	-0.184
16834	ENSMUSG00000038685	Rtel1	chr2	+	181355008	181355125	181354352	181354442	181355327	181355552	16834	15,18,22	4,4,1	19,19,20	0,2,0	242	125	0.000423829	0.0598136	0.66,0.699,0.919	1.0,0.831,1.0	-0.184
2300	ENSMUSG00000048915	Efna5	chr17	-	62613315	62613396	62604183	62607463	62613836	62613902	2300	45,26,40	9,10,7	28,39,52	1,4,3	206	125	0.00089424	0.0906059	0.752,0.612,0.776	0.944,0.855,0.913	-0.191
13331	ENSMUSG00000035696	Rnf38	chr4	-	44158902	44159052	44152359	44152553	44167626	44167951	13331	29,29,28	4,9,2	17,23,38	0,1,2	275	125	0.000661955	0.0765245	0.767,0.594,0.864	1.0,0.913,0.896	-0.195
49234	ENSMUSG00000029647	Pan3	chr5	+	147488110	147488258	147455117	147455188	147519504	147519752	49234	46,33,39	7,4,4	43,38,43	0,0,1	273	125	5.26192e-07	0.00103964	0.751,0.791,0.817	1.0,1.0,0.952	-0.198
16645	ENSMUSG00000073643	Wdfy1	chr1	-	79722213	79722268	79718973	79719274	79724644	79724757	16645	9,9,9	5,2,1	3,5,15	0,1,0	180	125	4.36193e-05	0.0148125	0.556,0.758,0.862	1.0,0.776,1.0	-0.2
21182	ENSMUSG00000028896	Rcc1	chr4	-	132338050	132338238	132335716	132335813	132339924	132339932	21182	31,33,18	1,5,5	33,15,30	1,0,1	313	125	0.000183218	0.0364184	0.925,0.725,0.59	0.929,1.0,0.923	-0.204
25469	ENSMUSG00000013523	Bcas1	chr2	-	170366363	170366528	170349181	170349463	170370449	170370491	25469	183130123	63,34,45	140109163	36,4,19	290	125	0.00065901	0.0765245	0.556,0.622,0.541	0.626,0.922,0.787	-0.205
43296	ENSMUSG00000052446	Zfp961	chr8	+	71966099	71966160	71951076	71951160	71967898	71968053	43296	10,13,14	4,1,4	6,16,7	0,2,0	186	125	0.000832122	0.0871563	0.627,0.897,0.702	1.0,0.843,1.0	-0.206
27527	ENSMUSG00000034903	Cobll1	chr2	-	65132495	65132534	65126207	65126305	65133578	65133807	27527	7,6,3	28,31,33	10,22,19	34,22,26	164	125	0.000275105	0.0468941	0.16,0.129,0.065	0.183,0.433,0.358	-0.207
43965	ENSMUSG00000086363	A330102I10Rik	chr13	+	29023175	29023212	29016707	29016879	29028421	29028471	43965	13,13,17	2,3,10	15,12,21	0,1,2	162	125	0.000314666	0.0501011	0.834,0.77,0.567	1.0,0.903,0.89	-0.207
18715	ENSMUSG00000057182	Scn3a	chr2	-	65525694	65525786	65524603	65524876	65525876	65525968	18715	17,14,11	4,1,5	7,13,8	0,2,0	217	125	0.000900723	0.0907835	0.71,0.89,0.559	1.0,0.789,1.0	-0.21
22909	ENSMUSG00000040612	Ildr2	chr1	+	166294590	166294737	166270498	166270618	166307719	166307933	22909	14,10,13	5,1,1	9,3,15	0,0,1	272	125	5.6711e-05	0.0171818	0.563,0.821,0.857	1.0,1.0,0.873	-0.211
30732	ENSMUSG00000078867	Gm14418	chr2	-	177389821	177389858	177389426	177389553	177394696	177394751	30732	3,2,3	3,0,4	3,5,1	0,0,1	162	125	0.000219316	0.0399024	0.436,1.0,0.367	1.0,1.0,0.436	-0.211
50128	ENSMUSG00000010080	Epn3	chr11	-	94494092	94494173	94493772	94493904	94494933	94495052	50128	0,2,5	22,30,27	20,4,37	25,18,45	206	125	3.09953e-07	0.000792512	0.0,0.039,0.101	0.327,0.119,0.333	-0.213
49135	ENSMUSG00000020385	Clk4	chr11	+	51270536	51270595	51268164	51268231	51271799	51272019	49135	37,39,41	33,38,32	41,37,31	16,10,14	184	125	0.000295752	0.0481478	0.432,0.411,0.465	0.635,0.715,0.601	-0.214
20364	ENSMUSG00000071537	Klrg2	chr6	-	38631687	38631857	38630280	38630382	38636375	38637233	20364	0,1,0	4,4,1	3,2,2	3,3,3	295	125	0.000585356	0.0728091	0.0,0.096,0.0	0.298,0.22,0.22	-0.214
37838	ENSMUSG00000038930	Rccd1	chr7	-	80321276	80321343	80320091	80321181	80323749	80324125	37838	35,27,51	10,12,4	46,54,54	3,2,1	192	125	3.17984e-05	0.012798	0.695,0.594,0.892	0.909,0.946,0.972	-0.215
23794	ENSMUSG00000027630	Tbl1xr1	chr3	+	22140434	22140538	22102866	22102947	22148941	22149008	23794	1,1,0	1,0,2	4,3,0	0,0,1	229	125	0.000335546	0.0519692	0.353,1.0,0.0	1.0,1.0,0.0	-0.216
35320	ENSMUSG00000035158	Mitf	chr6	+	97941052	97941302	97807051	97807287	97993126	97993354	35320	32,29,31	5,6,2	33,22,68	0,1,2	375	125	0.000147778	0.0317993	0.681,0.617,0.838	1.0,0.88,0.919	-0.221
30889	ENSMUSG00000027580	Helz2	chr2	-	181230066	181230262	181229555	181229909	181230333	181230450	30889	23,25,20	2,4,4	4,15,18	0,1,0	321	125	6.36783e-05	0.0180909	0.817,0.709,0.661	1.0,0.854,1.0	-0.222
24665	ENSMUSG00000112959	Gm32834	chr13	-	51381971	51382149	51378135	51378268	51418342	51418686	24665	20,7,11	3,0,3	11,9,14	0,0,0	303	125	0.000565167	0.0718308	0.733,1.0,0.602	1.0,1.0,1.0	-0.222
40573	ENSMUSG00000087177	E130307A14Rik	chr10	-	39681472	39681549	39645555	39645808	39731737	39731814	40573	36,31,24	11,2,6	29,34,28	0,1,0	202	125	1.97923e-07	0.000654762	0.669,0.906,0.712	1.0,0.955,1.0	-0.223
23365	ENSMUSG00000050211	Pla2g4e	chr2	-	120207129	120207235	120200212	120200285	120209812	120209923	23365	6,9,14	0,6,1	8,3,2	0,0,0	231	125	0.000532702	0.0696983	1.0,0.448,0.883	1.0,1.0,1.0	-0.223
28747	ENSMUSG00000043456	Zfp536	chr7	-	37733981	37734116	37716572	37716642	37769595	37769624	28747	0,2,0	10,11,4	0,9,4	4,3,10	260	125	0.000530058	0.0696983	0.0,0.08,0.0	0.0,0.591,0.161	-0.224
3388	ENSMUSG00000015659	Serac1	chr17	-	6070752	6070889	6067528	6067660	6071833	6071870	3388	28,24,12	2,1,5	10,34,32	0,0,0	262	125	3.37032e-05	0.0129644	0.87,0.92,0.534	1.0,1.0,1.0	-0.225
3264	ENSMUSG00000036552	Ermard	chr17	+	15065825	15065945	15061068	15061182	15074416	15074993	3264	5,9,6	0,4,3	5,10,6	1,0,0	245	125	4.66616e-05	0.0156018	1.0,0.534,0.505	0.718,1.0,1.0	-0.226
46417	ENSMUSG00000073424	Cyp4f15	chr17	+	32692415	32692469	32690643	32690788	32692557	32692685	46417	15,24,11	7,2,3	7,13,12	0,0,1	179	125	3.21295e-05	0.0128126	0.599,0.893,0.719	1.0,1.0,0.893	-0.227
1532	ENSMUSG00000033632	AW554918	chr18	+	25344863	25344962	25289938	25290066	25399925	25400107	1532	8,10,13	3,3,0	24,12,13	1,0,0	224	125	0.000998073	0.0954032	0.598,0.65,1.0	0.931,1.0,1.0	-0.228
39930	ENSMUSG00000037519	Ppfia1	chr7	-	144514871	144514946	144514440	144514524	144515985	144516120	39930	50,36,51	45,30,37	45,54,51	19,9,21	200	125	0.000381493	0.0566885	0.41,0.429,0.463	0.597,0.789,0.603	-0.229
48980	ENSMUSG00000049336	Tenm2	chr11	-	36385118	36385328	36300195	36300430	36864667	36864943	48980	43,24,31	5,4,2	33,38,44	0,0,0	335	125	6.07926e-07	0.0011489	0.762,0.691,0.853	1.0,1.0,1.0	-0.231
31809	ENSMUSG00000029165	Agbl5	chr5	+	30905017	30905155	30904702	30904815	30905630	30905761	31809	15,11,12	1,7,0	11,6,17	0,0,0	263	125	0.000233398	0.0420958	0.877,0.428,1.0	1.0,1.0,1.0	-0.232
27130	ENSMUSG00000032456	Nmnat3	chr9	+	98399455	98399639	98354018	98354164	98403533	98403613	27130	19,12,20	1,3,2	24,5,24	0,0,0	309	125	0.000723147	0.080364	0.885,0.618,0.802	1.0,1.0,1.0	-0.232
43811	ENSMUSG00000031712	Il15	chr8	-	82337565	82337610	82334468	82334606	82343238	82343323	43811	8,18,14	4,1,3	21,22,21	0,0,0	170	125	2.36352e-05	0.0109293	0.595,0.93,0.774	1.0,1.0,1.0	-0.234
12573	ENSMUSG00000073791	Efcab7	chr4	+	99900536	99900694	99888859	99889001	99901643	99901777	12573	17,16,15	4,1,2	7,21,18	0,0,0	283	125	5.69209e-05	0.0171818	0.652,0.876,0.768	1.0,1.0,1.0	-0.235
47856	ENSMUSG00000002109	Ddb2	chr2	-	91216665	91216808	91212449	91212614	91217052	91217230	47856	76,50,38	17,13,22	38,68,52	4,2,9	268	125	0.000639416	0.0757315	0.676,0.642,0.446	0.816,0.941,0.729	-0.241
48320	ENSMUSG00000010064	Slc38a3	chr9	-	107665169	107665477	107659367	107659464	107667303	107667426	48320	13,19,20	1,6,0	9,27,22	0,0,0	433	125	0.000154014	0.0326444	0.79,0.478,1.0	1.0,1.0,1.0	-0.244
46622	ENSMUSG00000041488	Stx3	chr19	-	11781566	11781680	11777484	11779173	11783025	11783136	46622	5,5,5	10,14,16	21,12,19	12,13,13	239	125	0.00026005	0.0450342	0.207,0.157,0.14	0.478,0.326,0.433	-0.244
34534	ENSMUSG00000054708	Ankrd24	chr10	+	81634864	81634995	81633702	81633755	81635687	81635752	34534	23,26,21	10,5,5	24,8,13	2,1,0	256	125	0.000412545	0.0591804	0.529,0.717,0.672	0.854,0.796,1.0	-0.244
31367	ENSMUSG00000027881	Prpf38b	chr3	-	108905917	108905988	108905110	108905334	108906071	108906125	31367	12,13,13	6,2,1	7,5,12	0,0,0	196	125	5.37662e-06	0.00424919	0.561,0.806,0.892	1.0,1.0,1.0	-0.247
19155	ENSMUSG00000002032	Tmem25	chr9	-	44795995	44796127	44795409	44795510	44798120	44798432	19155	14,13,10	4,0,3	7,14,17	0,0,0	257	125	6.28586e-05	0.0179755	0.63,1.0,0.619	1.0,1.0,1.0	-0.25
42473	ENSMUSG00000029049	Morn1	chr4	+	155093061	155093149	155092268	155092359	155101265	155101362	42473	8,10,11	1,3,2	24,19,20	0,0,0	213	125	0.000291406	0.0480346	0.824,0.662,0.763	1.0,1.0,1.0	-0.25
33907	ENSMUSG00000063364	3300002I08Rik	chr2	-	150344308	150344369	150310934	150311218	150344579	150344706	33907	14,14,8	11,3,2	6,15,7	0,0,2	186	125	0.000122575	0.0278315	0.461,0.758,0.729	1.0,1.0,0.702	-0.251
23378	ENSMUSG00000055214	Pld5	chr1	-	176074438	176074525	176042303	176044962	176139954	176140098	23378	4,3,7	2,2,3	9,2,7	0,1,1	212	125	0.000733484	0.0806658	0.541,0.469,0.579	1.0,0.541,0.805	-0.252
9350	ENSMUSG00000029600	Rita1	chr5	-	120604209	120604247	120602103	120602517	120611377	120611637	9350	13,9,9	2,2,4	7,10,11	0,0,0	163	125	9.17543e-06	0.00608722	0.833,0.775,0.633	1.0,1.0,1.0	-0.253
21855	ENSMUSG00000033486	Catsper2	chr2	-	121410137	121410206	121406328	121406453	121410376	121410550	21855	5,8,3	2,0,5	6,5,3	0,0,1	194	125	0.000305114	0.04912	0.617,1.0,0.279	1.0,1.0,0.659	-0.254
13462	ENSMUSG00000036002	Fam214b	chr4	-	43039814	43039918	43037062	43037206	43040273	43040295	13462	18,20,7	2,1,4	11,14,30	0,0,0	229	125	0.000141143	0.0311424	0.831,0.916,0.489	1.0,1.0,1.0	-0.255
13461	ENSMUSG00000036002	Fam214b	chr4	-	43039814	43039899	43037062	43037206	43040273	43040291	13461	16,14,7	2,1,4	8,9,26	0,0,0	210	125	9.44881e-05	0.0228173	0.826,0.893,0.51	1.0,1.0,1.0	-0.257
27408	ENSMUSG00000062991	Nrg1	chr8	-	31949916	31949967	31845099	31849439	31958511	31958633	27408	0,1,2	10,9,2	2,5,4	4,5,2	176	125	0.0010732	0.0992525	0.0,0.073,0.415	0.262,0.415,0.587	-0.259
32255	ENSMUSG00000066043	Phactr4	chr4	-	132383281	132383362	132378404	132378563	132386891	132387065	32255	14,7,23	38,28,25	22,14,22	13,15,9	206	125	0.000949834	0.0926928	0.183,0.132,0.358	0.507,0.362,0.597	-0.264
14906	ENSMUSG00000034949	Zfr2	chr10	+	81233610	81233761	81233154	81233242	81237356	81237553	14906	25,11,4	33,24,41	21,18,32	14,13,15	276	125	3.34543e-06	0.00325274	0.255,0.172,0.042	0.405,0.385,0.491	-0.271
17667	ENSMUSG00000007833	Aldh16a1	chr7	-	45149300	45149766	45148613	45148740	45154391	45154526	17667	34,8,18	6,2,1	18,22,27	1,0,1	591	125	0.000274691	0.0468941	0.545,0.458,0.792	0.792,1.0,0.851	-0.283
9880	ENSMUSG00000115756	Gm49519	chr14	+	48527450	48527783	48521913	48524803	48534140	48534223	9880	18,28,13	5,2,3	17,13,15	2,0,0	458	125	0.000522168	0.06941	0.496,0.793,0.542	0.699,1.0,1.0	-0.289
38185	ENSMUSG00000022708	Zbtb20	chr16	+	43577029	43577193	43571733	43571791	43577560	43577748	38185	15,4,6	4,2,1	15,10,10	1,0,1	289	125	0.000582777	0.0728091	0.619,0.464,0.722	0.866,1.0,0.812	-0.291
50235	ENSMUSG00000038453	Srcin1	chr11	-	97566710	97566773	97551872	97551978	97574916	97575226	50235	0,2,0	1,1,6	5,7,3	1,7,5	188	125	0.000990265	0.0954032	0.0,0.571,0.0	0.769,0.399,0.285	-0.294
8886	ENSMUSG00000025006	Sorbs1	chr19	-	40300242	40300302	40299462	40299521	40309580	40310333	8886	3,11,8	1,3,2	14,5,9	0,0,0	185	125	9.38967e-05	0.0228012	0.67,0.712,0.73	1.0,1.0,1.0	-0.296
40539	ENSMUSG00000087177	E130307A14Rik	chr10	-	39632949	39633016	39622624	39622727	39640379	39640511	40539	12,8,13	3,4,2	10,14,11	0,0,0	192	125	1.13891e-06	0.00154703	0.723,0.566,0.809	1.0,1.0,1.0	-0.301
14058	ENSMUSG00000028188	Spata1	chr3	-	146487199	146487419	146481766	146481860	146487511	146487565	14058	15,9,8	2,3,1	9,27,9	0,1,0	345	125	0.000180919	0.0362396	0.731,0.521,0.743	1.0,0.907,1.0	-0.304
15370	ENSMUSG00000085058	8030453O22Rik	chr6	+	39529691	39529819	39529448	39529522	39543103	39544486	15370	12,9,4	1,2,4	8,9,14	1,0,0	253	125	1.51496e-05	0.00855207	0.856,0.69,0.331	0.798,1.0,1.0	-0.307
44274	ENSMUSG00000031488	Rab11fip1	chr8	-	27151596	27153159	27150694	27150803	27154145	27154935	44274	10,7,22	9,5,7	51,30,45	4,2,8	1688	125	8.94294e-05	0.0224695	0.076,0.094,0.189	0.486,0.526,0.294	-0.316
41817	ENSMUSG00000058897	Col25a1	chr3	+	130572956	130573037	130570308	130570335	130577301	130577355	41817	12,7,10	4,7,3	4,17,14	1,0,0	206	125	1.03483e-06	0.00149936	0.645,0.378,0.669	0.708,1.0,1.0	-0.339
1557	ENSMUSG00000086287	Gm15972	chr18	-	23751579	23751823	23750446	23750559	23752244	23752305	1557	19,10,16	3,5,2	30,15,30	2,0,0	369	125	2.73443e-05	0.0117493	0.682,0.404,0.73	0.836,1.0,1.0	-0.34
45872	ENSMUSG00000027284	Cdan1	chr2	-	120730468	120730502	120729941	120730099	120730701	120731192	45872	4,9,3	6,2,1	4,10,14	0,0,2	159	125	0.000158491	0.0331207	0.344,0.78,0.702	1.0,1.0,0.846	-0.34
2922	ENSMUSG00000036196	Slc26a8	chr17	-	28661864	28662014	28659592	28659675	28669902	28670084	2922	8,9,10	4,1,2	8,14,12	0,0,0	275	125	5.15586e-06	0.00424919	0.476,0.804,0.694	1.0,1.0,1.0	-0.342
33267	ENSMUSG00000052407	Ccdc171	chr4	+	83620824	83620963	83604021	83604182	83635639	83635742	33267	5,6,14	2,2,6	7,24,3	1,1,0	264	125	3.86013e-05	0.0137531	0.542,0.587,0.525	0.768,0.919,1.0	-0.344
51228	ENSMUSG00000038260	Trpm4	chr7	-	45327720	45327895	45326976	45327140	45333381	45333452	51228	7,3,6	1,3,1	9,6,12	1,0,0	300	125	0.000534835	0.0696983	0.745,0.294,0.714	0.789,1.0,1.0	-0.345
51042	ENSMUSG00000113701	B230303A05Rik	chr13	-	15915696	15915767	15813547	15815988	16023264	16023360	51042	1,0,0	4,1,2	4,0,5	2,3,2	196	125	0.000165826	0.0341609	0.138,0.0,0.0	0.561,0.0,0.615	-0.346
10298	ENSMUSG00000039480	Nt5dc1	chr10	-	34398113	34398195	34324287	34324462	34399737	34399817	10298	0,7,7	4,4,1	9,2,11	0,2,0	207	125	0.000831298	0.0871563	0.0,0.514,0.809	1.0,0.377,1.0	-0.351
10299	ENSMUSG00000039480	Nt5dc1	chr10	-	34398113	34398198	34324287	34324462	34399737	34399817	10299	2,9,11	4,4,1	14,9,16	0,2,0	210	125	0.000161524	0.0335932	0.229,0.573,0.868	1.0,0.728,1.0	-0.353
25047	ENSMUSG00000086629	2810403D21Rik	chrX	+	108858267	108858372	108836265	108836355	108886344	108886896	25047	0,0,0	8,4,7	2,3,2	3,4,1	230	125	4.73167e-05	0.0156226	0.0,0.0,0.0	0.266,0.29,0.521	-0.359
48311	ENSMUSG00000057969	Sema3b	chr9	-	107605446	107605587	107604968	107605155	107606753	107606934	48311	4,6,9	1,2,2	23,3,34	0,0,0	266	125	0.000591006	0.0728091	0.653,0.585,0.679	1.0,1.0,1.0	-0.361
15650	ENSMUSG00000061175	Fnip2	chr3	-	79507838	79507928	79506206	79506278	79508086	79508187	15650	7,10,6	9,6,7	11,12,15	3,1,4	215	125	0.00104701	0.0985069	0.311,0.492,0.333	0.681,0.875,0.686	-0.369
29678	ENSMUSG00000031229	Atrx	chrX	-	105911469	105911654	105890916	105890972	105928487	105928577	29678	9,5,6	0,4,2	10,8,7	0,0,0	310	125	0.000104483	0.0250115	1.0,0.335,0.547	1.0,1.0,1.0	-0.373
3976	ENSMUSG00000097184	4632428C04Rik	chr16	+	30016556	30016643	30008666	30008730	30019153	30021430	3976	7,5,0	10,14,6	10,11,10	5,8,4	212	125	0.000649297	0.0760728	0.292,0.174,0.0	0.541,0.448,0.596	-0.373
19882	ENSMUSG00000038831	Ralgps1	chr2	-	33336512	33336620	33284824	33284908	33371269	33371429	19882	4,3,5	3,2,0	3,1,2	0,0,0	233	125	0.00101791	0.0966057	0.417,0.446,1.0	1.0,1.0,1.0	-0.379
12923	ENSMUSG00000034252	Senp6	chr9	+	80089848	80089906	80066902	80067572	80093536	80093641	12923	4,0,2	2,4,1	2,1,4	1,0,1	183	125	0.000723334	0.080364	0.577,0.0,0.577	0.577,1.0,0.732	-0.385
18632	ENSMUSG00000074758	Gm5535	chr2	-	144205195	144205233	144204879	144204883	144207868	144207872	18632	9,8,14	4,4,7	3,3,6	0,0,0	163	125	1.61141e-07	0.000583692	0.633,0.605,0.605	1.0,1.0,1.0	-0.386
47146	ENSMUSG00000109844	Gm31816	chr9	-	47360736	47360886	47297164	47297336	47368306	47368649	47146	4,2,0	4,0,2	4,5,2	2,0,0	275	125	0.000913555	0.0908685	0.312,1.0,0.0	0.476,1.0,1.0	-0.388
2029	ENSMUSG00000024150	Mcfd2	chr17	-	87258749	87258881	87257927	87258089	87265791	87265880	2029	4,8,7	8,6,7	6,9,19	3,2,1	257	125	0.00106543	0.099077	0.196,0.393,0.327	0.493,0.686,0.902	-0.388
47139	ENSMUSG00000109844	Gm31816	chr9	-	47260729	47260816	47259978	47260090	47270643	47270743	47139	2,2,6	5,0,2	3,2,3	0,0,0	212	125	4.89444e-05	0.0158766	0.191,1.0,0.639	1.0,1.0,1.0	-0.39
18894	ENSMUSG00000093979	Gm2237	chr14	-	19583564	19583678	19580206	19580357	19585057	19585135	18894	4,4,5	3,0,4	1,13,3	0,0,0	239	125	7.31747e-06	0.00518562	0.411,1.0,0.395	1.0,1.0,1.0	-0.398
13410	ENSMUSG00000037536	Fbxo34	chr14	+	47507264	47507446	47504985	47505132	47529174	47531900	13410	1,3,5	0,3,2	5,12,1	0,0,0	307	125	0.000213052	0.0397456	1.0,0.289,0.504	1.0,1.0,1.0	-0.402
49236	ENSMUSG00000029647	Pan3	chr5	+	147503084	147503202	147455117	147455188	147519504	147519752	49236	6,11,15	7,4,4	9,19,7	0,0,1	243	125	4.56484e-07	0.000992099	0.306,0.586,0.659	1.0,1.0,0.783	-0.411
5260	ENSMUSG00000022607	Ptk2	chr15	-	73391758	73391880	73365040	73365195	73394647	73394744	5260	3,0,0	11,3,6	9,5,1	2,3,2	247	125	3.55546e-05	0.0134101	0.121,0.0,0.0	0.695,0.458,0.202	-0.411
39619	ENSMUSG00000049571	Cfap46	chr7	-	139666958	139667057	139666189	139666380	139679324	139679419	39619	5,2,6	3,3,0	6,5,3	0,0,0	224	125	8.25852e-05	0.0215862	0.482,0.271,1.0	1.0,1.0,1.0	-0.416
51198	ENSMUSG00000021363	Mak	chr13	-	41030016	41030136	41025007	41026562	41034753	41034885	51198	1,1,1	3,0,1	11,2,9	2,0,0	245	125	0.000591614	0.0728091	0.145,1.0,0.338	0.737,1.0,1.0	-0.418
38985	ENSMUSG00000073856	Iqck	chr7	+	118872820	118872894	118855774	118855961	118876241	118876371	38985	11,9,6	3,7,9	11,11,16	1,0,2	199	125	1.63757e-05	0.00889751	0.697,0.447,0.295	0.874,1.0,0.834	-0.423
48505	ENSMUSG00000097223	Gm2449	chr9	-	119893067	119893186	119888533	119888602	119893584	119893647	48505	7,2,8	10,2,2	5,6,9	2,0,0	244	125	9.07218e-05	0.0225862	0.264,0.339,0.672	0.562,1.0,1.0	-0.429
49559	ENSMUSG00000057054	Inca1	chr11	-	70690182	70690222	70688984	70689144	70690438	70690552	49559	1,2,4	3,2,5	2,6,6	1,0,2	165	125	0.000702767	0.0797576	0.202,0.431,0.377	0.602,1.0,0.694	-0.429
44023	ENSMUSG00000031774	Fam192a	chr8	-	94591172	94591288	94589310	94589407	94601543	94601644	44023	1,2,0	2,0,2	1,1,2	0,0,1	241	125	5.47316e-05	0.0168327	0.206,1.0,0.0	1.0,1.0,0.509	-0.434
35206	ENSMUSG00000043541	Casc1	chr6	-	145183219	145183380	145178959	145179174	145185810	145185892	35206	5,4,8	2,1,3	3,6,6	0,0,0	286	125	9.24279e-06	0.00608722	0.522,0.636,0.538	1.0,1.0,1.0	-0.435
22841	ENSMUSG00000030960	Eef1akmt2	chr7	-	132837099	132837207	132827780	132827882	132851425	132851491	22841	9,5,5	2,2,4	12,14,11	0,0,0	233	125	5.70549e-08	0.000275556	0.707,0.573,0.401	1.0,1.0,1.0	-0.44
11142	ENSMUSG00000058498	Rnf207	chr4	-	152313878	152313915	152313363	152313432	152314035	152314108	11142	1,2,1	3,2,0	4,2,1	0,0,0	162	125	0.000329186	0.0516561	0.205,0.436,1.0	1.0,1.0,1.0	-0.453
19548	ENSMUSG00000021009	Ptpn21	chr12	-	98692871	98692956	98688189	98689628	98693556	98693617	19548	14,9,9	7,4,5	10,8,11	0,0,0	210	125	2.68561e-09	3.89119e-05	0.543,0.573,0.517	1.0,1.0,1.0	-0.456
35350	ENSMUSG00000053004	Hrh1	chr6	+	114408773	114408920	114397935	114397998	114479724	114483296	35350	7,2,8	1,1,6	1,4,3	0,0,0	272	125	1.25927e-07	0.000547365	0.763,0.479,0.38	1.0,1.0,1.0	-0.459
16066	ENSMUSG00000023015	Racgap1	chr15	-	99643392	99643523	99642882	99642967	99651506	99651612	16066	2,5,2	3,3,2	3,1,7	2,0,0	256	125	0.000672613	0.0770611	0.246,0.449,0.328	0.423,1.0,1.0	-0.467
42040	ENSMUSG00000051427	Ccdc157	chr11	-	4158159	4158289	4149930	4150102	4160158	4160218	42040	1,2,0	6,3,9	2,5,5	1,0,8	255	125	0.000348113	0.0534298	0.076,0.246,0.0	0.495,1.0,0.235	-0.469
41987	ENSMUSG00000001036	Epn2	chr11	-	61553509	61553579	61548007	61548042	61565821	61565894	41987	3,2,4	2,2,3	1,10,5	0,0,1	195	125	5.31893e-06	0.00424919	0.49,0.391,0.461	1.0,1.0,0.762	-0.473
39130	ENSMUSG00000032743	D430042O09Rik	chr7	+	125728308	125728364	125707914	125707948	125752972	125753049	39130	8,4,4	10,6,4	2,15,9	0,1,4	181	125	0.00044411	0.0622241	0.356,0.315,0.408	1.0,0.912,0.608	-0.48
16279	ENSMUSG00000034621	Gpatch8	chr11	-	102531312	102531330	102528093	102528166	102537111	102537146	16279	4,3,1	11,2,7	10,5,10	0,3,2	143	125	8.34307e-05	0.0215862	0.241,0.567,0.111	1.0,0.593,0.814	-0.496
28545	ENSMUSG00000045036	Tmem232	chr17	-	65500077	65500212	65486471	65486583	65517130	65517237	28545	0,4,0	2,1,1	1,2,2	2,0,0	260	125	0.00105256	0.0986028	0.0,0.658,0.0	0.194,1.0,1.0	-0.512
45645	ENSMUSG00000029797	Sspo	chr6	+	48494071	48494188	48493744	48493903	48494823	48494962	45645	1,0,4	3,3,0	3,1,9	0,0,2	242	125	0.000212862	0.0397456	0.147,0.0,1.0	1.0,1.0,0.699	-0.517
3820	ENSMUSG00000022838	Eaf2	chr16	-	36824657	36824752	36808014	36808160	36828050	36828227	3820	3,0,1	4,7,5	5,4,4	1,1,2	220	125	3.4911e-05	0.0133112	0.299,0.0,0.102	0.74,0.694,0.532	-0.522
12616	ENSMUSG00000097927	Gm6999	chr14	+	79975965	79976153	79975371	79975466	79977662	79978098	12616	0,2,0	1,2,4	2,8,2	1,0,1	313	125	6.64919e-07	0.00115608	0.0,0.285,0.0	0.444,1.0,0.444	-0.534
12608	ENSMUSG00000037325	Bbs7	chr3	-	36599338	36599423	36594367	36594560	36604405	36604522	12608	1,0,1	1,2,0	4,3,2	0,0,0	210	125	0.000412015	0.0591804	0.373,0.0,1.0	1.0,1.0,1.0	-0.542
7549	ENSMUSG00000067942	Zfp160	chr17	+	21018828	21018889	21011675	21011777	21020071	21020198	7549	1,1,2	8,8,3	3,4,5	0,1,6	186	125	0.000452189	0.0627965	0.077,0.077,0.309	1.0,0.729,0.359	-0.542
27880	ENSMUSG00000028273	Pdlim5	chr3	-	142282968	142283112	142277816	142277998	142303942	142303979	27880	3,0,2	1,1,2	5,3,1	2,0,0	269	125	0.000724451	0.080364	0.582,0.0,0.317	0.537,1.0,1.0	-0.546
29801	ENSMUSG00000045662	Henmt1	chr3	+	108942726	108942855	108941268	108941416	108952810	108952923	29801	0,4,2	3,2,2	5,1,9	1,0,1	254	125	2.57135e-05	0.0115397	0.0,0.496,0.33	0.711,1.0,0.816	-0.567
25660	ENSMUSG00000074627	Mroh8	chr2	-	157221143	157221308	157220059	157220215	157222763	157222904	25660	2,5,0	1,3,2	1,4,2	0,1,0	290	125	1.75709e-05	0.00920187	0.463,0.418,0.0	1.0,0.633,1.0	-0.584
42481	ENSMUSG00000060002	Chpt1	chr10	-	88471387	88471460	88452744	88453097	88475332	88475536	42481	1,0,1	0,1,2	1,6,1	0,0,0	198	125	0.00057603	0.0723651	1.0,0.0,0.24	1.0,1.0,1.0	-0.587
38687	ENSMUSG00000037032	Apbb1	chr7	-	105568792	105568876	105568618	105568658	105569239	105569265	38687	2,0,0	4,1,1	0,3,4	1,0,0	209	125	1.99055e-06	0.00214424	0.23,0.0,0.0	0.0,1.0,1.0	-0.59
43033	ENSMUSG00000022440	C1qtnf6	chr15	-	78525353	78525398	78523347	78525187	78527227	78527468	43033	1,1,2	2,4,1	6,3,2	1,0,0	170	125	6.42188e-07	0.00115608	0.269,0.155,0.595	0.815,1.0,1.0	-0.599
45129	ENSMUSG00000029456	Acad10	chr5	-	121651955	121652104	121649353	121649548	121656013	121656213	45129	5,12,0	2,8,4	5,18,15	0,1,1	274	125	3.89009e-07	0.000939391	0.533,0.406,0.0	1.0,0.891,0.872	-0.608
13246	ENSMUSG00000010067	Rassf1	chr9	+	107554125	107554244	107551566	107551846	107557452	107557557	13246	1,0,2	9,1,2	1,1,4	1,0,0	244	125	1.39667e-06	0.00178556	0.054,0.0,0.339	0.339,1.0,1.0	-0.649
31429	ENSMUSG00000081769	Gm12216	chr11	-	53804981	53805108	53785488	53786349	53813575	53813616	31429	0,0,0	6,1,5	1,4,1	1,1,0	252	125	7.39661e-06	0.00518562	0.0,0.0,0.0	0.332,0.665,1.0	-0.666
44143	ENSMUSG00000052616	Terb1	chr8	-	104482172	104482327	104472685	104473038	104484276	104484402	44143	0,2,0	1,0,2	1,1,2	0,0,0	280	125	3.3557e-05	0.0129644	0.0,1.0,0.0	1.0,1.0,1.0	-0.667
5163	ENSMUSG00000055762	Eef1d	chr15	-	75905885	75905900	75901131	75901255	75909459	75909547	5163	7,2,0	4,3,2	4,2,2	0,0,0	140	125	3.20003e-08	0.000220358	0.61,0.373,0.0	1.0,1.0,1.0	-0.672
13247	ENSMUSG00000010067	Rassf1	chr9	+	107554137	107554244	107551554	107551846	107557452	107557557	13247	4,0,4	9,1,2	5,6,4	1,0,0	232	125	3.07735e-07	0.000792512	0.193,0.0,0.519	0.729,1.0,1.0	-0.672
5247	ENSMUSG00000022607	Ptk2	chr15	-	73365040	73365195	73330848	73331015	73391758	73391880	5247	1,1,1	1,2,2	6,7,3	1,0,0	280	125	3.54868e-08	0.000220358	0.309,0.182,0.182	0.728,1.0,1.0	-0.685
9886	ENSMUSG00000040828	Catsperd	chr17	+	56632289	56632366	56631535	56631590	56636270	56636335	9886	0,0,1	2,1,2	4,2,1	5,0,0	202	125	5.26105e-05	0.0164311	0.0,0.0,0.236	0.331,1.0,1.0	-0.698
50236	ENSMUSG00000038453	Srcin1	chr11	-	97566710	97566773	97551872	97551978	97574967	97575226	50236	0,0,0	3,3,3	2,5,5	1,0,2	188	125	2.36666e-11	1.02872e-06	0.0,0.0,0.0	0.571,1.0,0.624	-0.732

## Sheet: 114674-Pons-28
ID	GeneID	geneSymbol	chr	strand	exonStart_0base	exonEnd	upstreamES	upstreamEE	downstreamES	downstreamEE	ID	IJC_SAMPLE_1	SJC_SAMPLE_1	IJC_SAMPLE_2	SJC_SAMPLE_2	IncFormLen	SkipFormLen	PValue	FDR	154Q	WT	IncLevelDifference
28686	ENSMUSG00000097040	2610316D01Rik	chr3	-	45366304	45366348	45363699	45363787	45378141	45378260	28686	2,4,1,4	0,0,0,0	2,3,4,3	6,5,4,2	169	125	1.38778e-14	1.76699e-10	1.0,1.0,1.0,1.0	0.198,0.307,0.425,0.526	0.636
34895	ENSMUSG00000051984	Sec31b	chr19	-	44526215	44526315	44525475	44525654	44526604	44526703	34895	6,2,2,4	0,0,0,0	2,3,3,0	1,1,3,6	225	125	4.0008e-12	1.85237e-08	1.0,1.0,1.0,1.0	0.526,0.625,0.357,0.0	0.623
29475	ENSMUSG00000024055	Cyp4f13	chr17	-	32938071	32938207	32930603	32930662	32946804	32947003	29475	5,2,1,2	0,0,0,0	0,1,0,3	1,0,2,1	261	125	5.81848e-05	0.0118062	1.0,1.0,1.0,1.0	0.0,1.0,0.0,0.59	0.603
41481	ENSMUSG00000060962	Dmkn	chr7	+	30766472	30766517	30765266	30765473	30767159	30767222	41481	2,2,2,2	2,0,3,0	1,1,0,0	4,3,1,7	170	125	3.21971e-06	0.00145115	0.424,1.0,0.329,1.0	0.155,0.197,0.0,0.0	0.6
7593	ENSMUSG00000020673	Tpo	chr12	-	30084607	30084778	30074093	30074217	30092544	30092753	7593	3,9,14,9	0,0,0,0	8,1,0,13	2,4,2,0	296	125	5.532e-07	0.000441851	1.0,1.0,1.0,1.0	0.628,0.095,0.0,1.0	0.569
20262	ENSMUSG00000038323	1700066M21Rik	chr1	+	57379706	57379812	57377632	57377946	57380041	57380162	20262	1,2,3,2	0,0,0,4	0,2,4,0	4,2,1,5	231	125	0.000210264	0.0272487	1.0,1.0,1.0,0.213	0.0,0.351,0.684,0.0	0.544
1722	ENSMUSG00000043168	4930426D05Rik	chr18	+	21653460	21653513	21652706	21652862	21653808	21654013	1722	2,3,7,1	0,0,0,0	4,2,4,0	0,2,2,3	178	125	1.61411e-05	0.00492254	1.0,1.0,1.0,1.0	1.0,0.413,0.584,0.0	0.501
36932	ENSMUSG00000059482	2610301B20Rik	chr4	+	10879522	10879610	10874564	10874693	10893262	10893358	36932	4,2,1,1	0,0,1,0	1,2,0,0	0,2,2,2	213	125	1.74882e-08	3.04002e-05	1.0,1.0,0.37,1.0	1.0,0.37,0.0,0.0	0.5
8701	ENSMUSG00000052631	Sh2d6	chr6	-	72516388	72516413	72515920	72515979	72516541	72516572	8701	1,3,1,2	3,0,0,0	9,0,0,1	2,2,1,1	150	125	0.0010137	0.0701464	0.217,1.0,1.0,1.0	0.789,0.0,0.0,0.455	0.493
43849	ENSMUSG00000008575	Nfib	chr4	-	82320473	82320556	82310302	82310391	82327728	82327913	43849	2,4,3,4	1,1,0,0	0,2,0,1	1,2,3,0	208	125	1.4485e-07	0.000153692	0.546,0.706,1.0,1.0	0.0,0.375,0.0,1.0	0.469
47919	ENSMUSG00000074863	Platr25	chr13	-	62724097	62724217	62706129	62706256	62738891	62739098	47919	4,1,3,1	1,0,0,0	0,3,15,4	2,2,3,1	245	125	2.57771e-06	0.00123852	0.671,1.0,1.0,1.0	0.0,0.434,0.718,0.671	0.462
17663	ENSMUSG00000038963	Slco4a1	chr2	+	180466204	180466307	180465596	180465687	180467057	180467179	17663	14,5,3,4	6,5,0,3	0,0,4,1	3,6,3,4	228	125	0.000388253	0.0390015	0.561,0.354,1.0,0.422	0.0,0.0,0.422,0.121	0.449
43635	ENSMUSG00000044433	Camsap3	chr8	+	3600357	3600405	3598892	3598988	3600675	3600814	43635	7,7,5,3	0,1,0,0	5,0,5,2	0,2,2,2	173	125	0.000629042	0.0516132	1.0,0.835,1.0,1.0	1.0,0.0,0.644,0.419	0.443
7591	ENSMUSG00000020673	Tpo	chr12	-	30075776	30075876	30074093	30074217	30092544	30092753	7591	3,8,10,8	0,0,0,0	5,3,2,4	2,4,2,0	225	125	1.89289e-06	0.000993865	1.0,1.0,1.0,1.0	0.581,0.294,0.357,1.0	0.442
52418	ENSMUSG00000033060	Lmo7	chr14	+	101886936	101887891	101884161	101884414	101888676	101888706	52418	46,46,57,19	3,0,3,4	19,17,15,36	11,6,6,10	1080	125	0.000121325	0.0190125	0.64,1.0,0.687,0.355	0.167,0.247,0.224,0.294	0.438
50068	ENSMUSG00000052616	Terb1	chr8	-	104482172	104482327	104472685	104473038	104484276	104484402	50068	3,3,3,2	0,0,1,1	4,5,2,0	2,2,2,2	280	125	2.02625e-05	0.0057652	1.0,1.0,0.573,0.472	0.472,0.527,0.309,0.0	0.434
13748	ENSMUSG00000039543	Cfap70	chr14	-	20404587	20404656	20404097	20404256	20408468	20408681	13748	4,4,2,5	0,0,0,0	2,10,1,7	1,1,3,2	194	125	0.000119901	0.0189336	1.0,1.0,1.0,1.0	0.563,0.866,0.177,0.693	0.425
38853	ENSMUSG00000097439	Gm16754	chr9	+	21231173	21231329	21230741	21230807	21232907	21233046	38853	2,3,3,2	2,0,0,0	2,0,1,1	0,2,1,1	281	125	0.000342128	0.0359269	0.308,1.0,1.0,1.0	1.0,0.0,0.308,0.308	0.423
48793	ENSMUSG00000022440	C1qtnf6	chr15	-	78525353	78525398	78523347	78525187	78527227	78527468	48793	0,1,1,1	2,0,0,0	3,1,0,3	2,2,1,2	170	125	0.000453012	0.0435319	0.0,1.0,1.0,1.0	0.524,0.269,0.0,0.524	0.421
52417	ENSMUSG00000033060	Lmo7	chr14	+	101886936	101887656	101884161	101884414	101888676	101888706	52417	50,48,59,19	3,0,3,4	22,20,19,32	11,6,6,10	845	125	6.42177e-05	0.0124472	0.711,1.0,0.744,0.413	0.228,0.33,0.319,0.321	0.417
4850	ENSMUSG00000018830	Myh11	chr16	-	14248579	14248600	14246726	14246819	14250521	14250624	4850	5,2,7,9	0,0,3,1	5,2,5,5	9,6,2,2	146	125	0.00012039	0.0189336	1.0,1.0,0.666,0.885	0.322,0.222,0.682,0.682	0.411
53879	ENSMUSG00000052374	Actn2	chr13	-	12296474	12296560	12294309	12294402	12300934	12301016	53879	9,5,1,1	0,0,0,0	12,3,4,2	4,3,0,2	211	125	1.27639e-06	0.000783209	1.0,1.0,1.0,1.0	0.64,0.372,1.0,0.372	0.404
41285	ENSMUSG00000054083	Capn12	chr7	+	28890155	28890226	28889780	28889838	28890323	28890386	41285	2,3,4,3	0,0,0,1	3,1,0,4	1,1,4,0	196	125	0.000805256	0.0602583	1.0,1.0,1.0,0.657	0.657,0.389,0.0,1.0	0.403
35165	ENSMUSG00000020072	Pbld2	chr10	+	63053863	63053952	63052428	63052458	63054326	63054505	35165	4,1,1,6	0,0,0,0	10,7,4,0	1,0,2,4	214	125	0.000259268	0.030924	1.0,1.0,1.0,1.0	0.854,1.0,0.539,0.0	0.402
32071	ENSMUSG00000027168	Pax6	chr2	+	105675743	105675972	105668934	105669049	105679809	105679889	32071	10,7,12,11	1,1,0,2	10,9,5,7	8,5,10,1	354	125	5.81095e-05	0.0118062	0.779,0.712,1.0,0.66	0.306,0.389,0.15,0.712	0.399
52457	ENSMUSG00000021666	Gfm2	chr13	+	97151634	97151724	97150349	97150413	97155189	97155250	52457	3,12,8,3	1,2,2,2	1,2,0,2	6,1,3,2	215	125	8.73205e-05	0.0156043	0.636,0.777,0.699,0.466	0.088,0.538,0.0,0.368	0.396
48365	ENSMUSG00000037716	Ccdc33	chr9	-	58031055	58031262	58030333	58030420	58031614	58031763	48365	3,4,1,1	1,0,0,0	3,4,2,2	2,8,0,1	332	125	2.15822e-07	0.000215526	0.53,1.0,1.0,1.0	0.361,0.158,1.0,0.43	0.395
55503	ENSMUSG00000015214	Mtmr1	chrX	+	71376886	71376910	71369798	71369904	71383199	71383275	55503	3,9,7,7	0,3,6,3	2,0,0,1	4,3,2,0	149	125	0.0001493	0.0219132	1.0,0.716,0.495,0.662	0.296,0.0,0.0,1.0	0.394
1226	ENSMUSG00000032688	Malt1	chr18	+	65456756	65456835	65453674	65453704	65458168	65458372	1226	5,3,11,3	3,0,0,0	4,2,3,3	4,5,0,3	204	125	0.000103074	0.0173075	0.505,1.0,1.0,1.0	0.38,0.197,1.0,0.38	0.387
17490	ENSMUSG00000051000	Fam160a1	chr3	-	85741150	85741374	85730258	85730885	85785217	85785324	17490	4,3,5,7	0,0,0,0	2,14,1,5	2,2,0,2	349	125	0.000503418	0.0454594	1.0,1.0,1.0,1.0	0.264,0.715,1.0,0.472	0.387
43817	ENSMUSG00000030882	Dnhd1	chr7	+	105696397	105696563	105693320	105696198	105696722	105696915	43817	2,2,2,5	0,0,0,0	2,5,2,6	3,2,0,1	291	125	0.000394633	0.0394091	1.0,1.0,1.0,1.0	0.223,0.518,1.0,0.72	0.385
27670	ENSMUSG00000032415	Ube2cbp	chr9	-	86451813	86452010	86440585	86440754	86464740	86464950	27670	16,13,19,15	0,0,0,0	20,6,11,6	3,4,2,1	322	125	1.40443e-08	2.55455e-05	1.0,1.0,1.0,1.0	0.721,0.368,0.681,0.7	0.383
52450	ENSMUSG00000074899	Sptbn5	chr2	-	120044996	120045079	120041492	120042284	120045601	120045667	52450	8,7,6,3	0,1,0,0	1,5,5,3	1,2,0,4	208	125	0.000135502	0.020478	1.0,0.808,1.0,1.0	0.375,0.6,1.0,0.311	0.38
26031	ENSMUSG00000026767	Mindy3	chr2	-	12396178	12396258	12382102	12382183	12419158	12419288	26031	3,4,1,1	0,0,2,1	0,3,1,0	2,0,4,2	205	125	8.94916e-05	0.015744	1.0,1.0,0.234,0.379	0.0,1.0,0.132,0.0	0.37
38323	ENSMUSG00000063364	3300002I08Rik	chr2	-	150344308	150344369	150310934	150311218	150344579	150344706	38323	8,8,12,12	0,0,5,0	5,15,3,3	3,3,1,10	186	125	0.000608239	0.0505345	1.0,1.0,0.617,1.0	0.528,0.771,0.668,0.168	0.37
53989	ENSMUSG00000033545	Znrf1	chr8	+	111606746	111606848	111538342	111538466	111609292	111609364	53989	10,21,9,6	0,2,0,1	11,14,9,11	5,4,7,5	227	125	6.77612e-07	0.000507512	1.0,0.853,1.0,0.768	0.548,0.658,0.415,0.548	0.363
54360	ENSMUSG00000040812	Agbl2	chr2	+	90811256	90811364	90810640	90810763	90813274	90813352	54360	5,6,2,0	0,0,0,2	1,6,4,3	2,7,1,3	233	125	0.000267084	0.0311986	1.0,1.0,1.0,0.0	0.212,0.315,0.682,0.349	0.36
49691	ENSMUSG00000009734	Pou6f2	chr13	-	18172412	18172553	18151915	18152122	18239468	18239866	49691	4,4,5,1	1,1,0,0	3,4,1,2	2,1,1,1	266	125	0.001039	0.07122	0.653,0.653,1.0,1.0	0.413,0.653,0.32,0.484	0.359
6482	ENSMUSG00000097381	A230087F16Rik	chr12	+	111292113	111292204	111284783	111285304	111292502	111293988	6482	13,10,16,18	0,0,0,0	11,2,15,14	2,2,4,2	216	125	4.33023e-07	0.000361539	1.0,1.0,1.0,1.0	0.761,0.367,0.685,0.802	0.346
16008	ENSMUSG00000028789	Azin2	chr4	-	128962083	128962201	128959783	128959957	128962300	128962428	16008	2,2,4,2	1,0,2,2	3,0,0,0	0,10,2,3	243	125	0.00108211	0.0729961	0.507,1.0,0.507,0.34	1.0,0.0,0.0,0.0	0.339
21705	ENSMUSG00000050545	Fam228b	chr12	-	4748263	4748351	4739891	4740043	4768389	4768521	21705	3,3,0,3	2,0,2,2	2,0,0,1	2,7,8,2	213	125	0.000924207	0.0660167	0.468,1.0,0.0,0.468	0.37,0.0,0.0,0.227	0.335
3261	ENSMUSG00000036196	Slc26a8	chr17	-	28661864	28662014	28659592	28659675	28669902	28670084	3261	10,20,16,10	1,0,0,0	7,10,6,2	0,3,2,2	275	125	0.000124707	0.0193638	0.82,1.0,1.0,1.0	1.0,0.602,0.577,0.312	0.332
57190	ENSMUSG00000108867	Gm44643	chr7	-	60939755	60939881	60922921	60923288	60961204	60961385	57190	9,4,20,10	1,0,2,1	5,11,11,5	4,3,4,2	251	125	0.000320196	0.0341878	0.818,1.0,0.833,0.833	0.384,0.646,0.578,0.555	0.33
15624	ENSMUSG00000085084	4930570G19Rik	chr3	-	156551854	156551943	156548414	156551237	156561475	156561675	15624	10,5,3,4	2,5,0,5	1,0,1,0	0,2,4,5	214	125	3.40395e-05	0.00798908	0.745,0.369,1.0,0.318	1.0,0.0,0.127,0.0	0.326
3544	ENSMUSG00000045744	Bricd5	chr17	+	24474118	24474238	24473900	24473987	24474404	24474560	3544	3,5,7,15	0,0,0,0	9,5,3,13	1,6,1,0	245	125	0.000256419	0.0308096	1.0,1.0,1.0,1.0	0.821,0.298,0.605,1.0	0.319
10451	ENSMUSG00000049411	Tmem241	chr18	-	12105853	12106003	12104098	12104180	12118403	12118450	10451	8,7,13,4	2,0,1,0	12,14,3,13	3,3,3,4	275	125	0.000208951	0.0271476	0.645,1.0,0.855,1.0	0.645,0.68,0.312,0.596	0.317
43828	ENSMUSG00000030882	Dnhd1	chr7	+	105708867	105709050	105705523	105705626	105709160	105709592	43828	7,3,6,3	0,0,0,3	4,1,3,2	2,0,3,2	308	125	0.000477398	0.0446167	1.0,1.0,1.0,0.289	0.448,1.0,0.289,0.289	0.316
13193	ENSMUSG00000071691	Gm960	chr19	-	4663531	4663615	4649672	4649819	4672057	4672167	13193	8,3,2,4	2,0,0,1	2,1,1,3	3,2,0,1	209	125	0.000231077	0.0288449	0.705,1.0,1.0,0.705	0.285,0.23,1.0,0.642	0.313
57994	ENSMUSG00000021451	Sema4d	chr13	-	51734506	51734570	51725223	51725542	51748680	51748815	57994	20,15,15,17	0,0,0,0	13,19,14,21	4,6,2,9	189	125	5.52142e-11	2.34338e-07	1.0,1.0,1.0,1.0	0.682,0.677,0.822,0.607	0.303
37682	ENSMUSG00000037509	Arhgef4	chr1	+	34745317	34745444	34721703	34725159	34804913	34805093	37682	8,3,1,16	0,0,0,0	3,4,4,7	3,0,0,4	252	125	0.000525101	0.0467288	1.0,1.0,1.0,1.0	0.332,1.0,1.0,0.465	0.301
34447	ENSMUSG00000039958	Etfbkmt	chr6	+	149142605	149142715	149141515	149141704	149147157	149147288	34447	7,3,5,5	0,0,0,0	11,7,6,16	0,3,4,2	235	125	4.96407e-06	0.00202256	1.0,1.0,1.0,1.0	1.0,0.554,0.444,0.81	0.298
26476	ENSMUSG00000026596	Abl2	chr1	+	156620838	156620901	156558986	156559205	156622484	156622655	26476	18,29,23,18	6,5,12,5	10,13,9,8	15,15,7,8	188	125	9.62348e-05	0.0164644	0.666,0.794,0.56,0.705	0.307,0.366,0.461,0.399	0.298
3262	ENSMUSG00000036196	Slc26a8	chr17	-	28663563	28663728	28659592	28659675	28669902	28670084	3262	5,7,7,5	1,0,0,0	4,7,7,3	0,3,2,2	290	125	6.11552e-05	0.0120256	0.683,1.0,1.0,1.0	1.0,0.501,0.601,0.393	0.297
17888	ENSMUSG00000036381	P2ry14	chr3	-	59116187	59116291	59114624	59116061	59130493	59130624	17888	10,4,7,7	9,2,10,3	7,3,0,4	12,11,13,8	229	125	0.00165668	0.0976558	0.378,0.522,0.276,0.56	0.242,0.13,0.0,0.214	0.288
33466	ENSMUSG00000056476	Med12l	chr3	+	59294225	59294315	59275795	59276034	59301279	59301375	33466	11,7,20,10	0,2,1,1	17,8,12,3	7,2,2,5	215	125	0.000290486	0.0323023	1.0,0.67,0.921,0.853	0.585,0.699,0.777,0.259	0.281
1149	ENSMUSG00000025885	Myo5b	chr18	+	74728870	74728948	74723756	74723857	74731644	74731843	1149	23,19,20,30	4,1,6,7	25,17,17,33	10,18,19,11	203	125	0.000985573	0.0689974	0.78,0.921,0.672,0.725	0.606,0.368,0.355,0.649	0.28
40911	ENSMUSG00000097993	Ptprv	chr1	-	135109562	135109679	135108918	135109054	135109808	135109937	40911	5,2,4,3	0,0,0,0	2,7,4,1	0,3,4,0	242	125	0.000359694	0.0370835	1.0,1.0,1.0,1.0	1.0,0.547,0.341,1.0	0.278
36303	ENSMUSG00000054169	Ceacam10	chr7	+	24778125	24778485	24777205	24777339	24780869	24781229	36303	5,3,6,7	0,0,0,2	11,14,11,25	2,3,3,2	485	125	0.000238438	0.0294748	1.0,1.0,1.0,0.474	0.586,0.546,0.486,0.763	0.273
35482	ENSMUSG00000027881	Prpf38b	chr3	-	108905917	108905988	108905110	108905334	108906071	108906125	35482	9,6,7,5	0,0,0,1	5,9,11,5	3,0,2,5	196	125	2.22274e-06	0.00114348	1.0,1.0,1.0,0.761	0.515,1.0,0.778,0.389	0.27
42783	ENSMUSG00000048612	Myof	chr19	-	37969906	37969945	37968327	37968452	37972174	37972257	42783	4,2,8,4	0,0,0,1	6,10,3,1	0,5,0,10	164	125	0.000144142	0.0215284	1.0,1.0,1.0,0.753	1.0,0.604,1.0,0.071	0.269
10063	ENSMUSG00000072591	Fzd10os	chr5	-	128594207	128595764	128585271	128585406	128600536	128600687	10063	151123142181	3,4,4,9	150173145148	10,21,15,15	1682	125	6.97236e-05	0.0131034	0.789,0.696,0.725,0.599	0.527,0.38,0.418,0.423	0.265
40463	ENSMUSG00000033004	Mycbp2	chr14	-	103269357	103269465	103264282	103264398	103275788	103275890	40463	7,15,15,12	0,0,1,1	20,11,9,6	3,4,2,2	233	125	1.18064e-05	0.00387936	1.0,1.0,0.889,0.866	0.781,0.596,0.707,0.617	0.264
8825	ENSMUSG00000049690	Nckap5	chr1	-	125940162	125940237	125914959	125915021	125976925	125977062	8825	1,4,2,2	12,5,2,1	0,0,0,2	3,9,7,3	200	125	0.000560284	0.0485294	0.05,0.333,0.385,0.556	0.0,0.0,0.0,0.294	0.258
48640	ENSMUSG00000021280	Exoc3l4	chr12	+	111418759	111418864	111417016	111417754	111421427	111421583	48640	3,5,7,5	0,0,0,0	5,12,10,5	2,2,3,0	230	125	0.000497852	0.0454314	1.0,1.0,1.0,1.0	0.576,0.765,0.644,1.0	0.254
14935	ENSMUSG00000035696	Rnf38	chr4	-	44158902	44159052	44152359	44152553	44187448	44187519	14935	49,51,58,60	25,16,27,11	29,20,35,22	28,25,31,20	275	125	2.36824e-05	0.00644998	0.471,0.592,0.494,0.713	0.32,0.267,0.339,0.333	0.253
1689	ENSMUSG00000033632	AW554918	chr18	+	25344863	25344962	25289938	25290066	25399925	25400107	1689	10,8,7,6	0,0,0,0	14,10,7,11	1,3,1,3	224	125	5.20666e-05	0.0109577	1.0,1.0,1.0,1.0	0.887,0.65,0.796,0.672	0.249
46878	ENSMUSG00000066406	Akap13	chr7	+	75679819	75679873	75677105	75677479	75685116	75685309	46878	2,4,4,1	4,1,2,1	1,0,0,2	1,2,2,1	179	125	0.00130224	0.0836357	0.259,0.736,0.583,0.411	0.411,0.0,0.0,0.583	0.249
10062	ENSMUSG00000072591	Fzd10os	chr5	-	128594207	128594910	128585271	128585406	128600536	128600693	10062	77,63,63,76	3,4,4,9	71,92,75,81	10,21,15,15	828	125	0.000512116	0.0460026	0.795,0.704,0.704,0.56	0.517,0.398,0.43,0.449	0.242
5587	ENSMUSG00000042564	Fam227a	chr15	-	79628756	79628830	79626236	79626331	79630025	79630119	5587	4,5,11,5	5,6,7,6	0,4,1,5	13,7,15,9	199	125	0.000489596	0.0450911	0.334,0.344,0.497,0.344	0.0,0.264,0.04,0.259	0.239
26482	ENSMUSG00000031483	Erlin2	chr8	+	27024833	27024927	27023436	27023626	27025056	27025178	26482	1,1,4,3	0,0,1,1	4,5,4,4	0,4,2,3	219	125	5.91621e-05	0.0118089	1.0,1.0,0.695,0.631	1.0,0.416,0.533,0.432	0.236
35541	ENSMUSG00000026103	Gls	chr1	-	52200617	52200651	52199854	52199887	52204345	52204516	35541	6,3,8,2	6,9,6,8	1,4,2,4	12,20,15,30	159	125	0.00136892	0.0867155	0.44,0.208,0.512,0.164	0.061,0.136,0.095,0.095	0.234
44977	ENSMUSG00000060579	Fhit	chr14	-	10729724	10729795	10421494	10421613	11125546	11125595	44977	32,32,34,31	4,3,0,0	26,28,28,18	5,13,8,4	196	125	4.41351e-06	0.00185768	0.836,0.872,1.0,1.0	0.768,0.579,0.691,0.742	0.232
40736	ENSMUSG00000032502	Stac	chr9	-	111634805	111635085	111606820	111606921	111689997	111690348	40736	8,14,26,27	0,0,2,0	20,26,26,10	1,2,1,6	405	125	4.15226e-05	0.00919456	1.0,1.0,0.8,1.0	0.861,0.8,0.889,0.34	0.228
24240	ENSMUSG00000026312	Cdh7	chr1	+	109983244	109983331	109983005	109983051	109983642	109983891	24240	4,5,5,5	5,6,9,6	2,4,2,0	14,17,9,4	212	125	0.000982059	0.068893	0.321,0.329,0.247,0.329	0.078,0.122,0.116,0.0	0.227
49065	ENSMUSG00000052446	Zfp961	chr8	+	71965793	71965990	71951069	71951160	71966099	71966160	49065	14,12,18,15	0,2,1,0	26,24,15,18	4,3,4,4	322	125	0.000118706	0.0188928	1.0,0.7,0.875,1.0	0.716,0.756,0.593,0.636	0.219
33940	ENSMUSG00000096974	Gm26881	chr4	+	43052944	43053051	43046041	43046243	43053153	43053254	33940	9,13,10,20	0,0,0,0	12,21,13,10	4,0,2,2	232	125	0.000202183	0.0265408	1.0,1.0,1.0,1.0	0.618,1.0,0.778,0.729	0.219
32229	ENSMUSG00000086370	Ftx	chrX	-	103613043	103613195	103609303	103609416	103615064	103615192	32229	20,38,67,24	1,2,0,0	30,24,13,7	4,0,5,2	277	125	4.23977e-05	0.00934768	0.9,0.896,1.0,1.0	0.772,1.0,0.54,0.612	0.218
51976	ENSMUSG00000035469	Rcbtb1	chr14	+	59205624	59205722	59201208	59201304	59209924	59209971	51976	5,0,1,2	0,2,0,0	3,6,2,1	2,4,4,0	223	125	0.000877854	0.0643296	1.0,0.0,1.0,1.0	0.457,0.457,0.219,1.0	0.217
38406	ENSMUSG00000002908	Kcnn1	chr8	-	70846763	70846772	70846494	70846564	70848199	70848302	38406	6,9,10,18	0,0,0,0	22,17,14,19	2,3,5,9	134	125	1.97891e-08	3.14955e-05	1.0,1.0,1.0,1.0	0.911,0.841,0.723,0.663	0.216
39920	ENSMUSG00000032712	Resf1	chr6	+	149324731	149324800	149317634	149317708	149325404	149325489	39920	4,3,4,2	6,5,2,5	0,2,1,0	2,4,2,3	194	125	0.000479221	0.0446167	0.3,0.279,0.563,0.205	0.0,0.244,0.244,0.0	0.215
54536	ENSMUSG00000032567	Aste1	chr9	+	105402717	105402776	105401474	105401686	105403395	105403591	54536	10,24,17,13	1,0,3,0	15,15,16,4	2,3,2,5	184	125	0.000888343	0.0644491	0.872,1.0,0.794,1.0	0.836,0.773,0.845,0.352	0.215
34453	ENSMUSG00000029211	Gabra4	chr5	-	71633545	71633698	71569748	71572223	71657170	71657289	34453	10,10,13,11	0,0,0,1	11,17,12,8	1,3,3,1	278	125	5.39273e-05	0.0111647	1.0,1.0,1.0,0.832	0.832,0.718,0.643,0.782	0.214
8698	ENSMUSG00000052631	Sh2d6	chr6	-	72515541	72515625	72515225	72515384	72515920	72515949	8698	6,6,7,5	0,2,1,0	10,7,3,14	6,3,0,8	209	125	0.000265357	0.0311846	1.0,0.642,0.807,1.0	0.499,0.583,1.0,0.511	0.214
30996	ENSMUSG00000039678	Tbc1d13	chr2	+	30135408	30135552	30134796	30134870	30137120	30137182	30996	43,51,48,33	2,2,9,3	24,21,28,26	9,5,5,8	269	125	0.00158697	0.0953734	0.909,0.922,0.713,0.836	0.553,0.661,0.722,0.602	0.211
19985	ENSMUSG00000025911	Adhfe1	chr1	+	9551716	9551757	9549906	9549944	9553317	9553472	19985	34,17,27,27	3,0,0,2	17,24,29,12	12,6,3,2	166	125	2.77351e-05	0.00714264	0.895,1.0,1.0,0.91	0.516,0.751,0.879,0.819	0.21
47166	ENSMUSG00000038060	Dlec1	chr9	+	119120802	119120976	119119647	119119735	119123144	119123237	47166	13,4,11,4	0,0,0,0	15,10,14,21	2,6,0,0	299	125	0.000764174	0.0581037	1.0,1.0,1.0,1.0	0.758,0.411,1.0,1.0	0.208
32173	ENSMUSG00000021809	Nudt13	chr14	+	20295087	20295209	20294722	20294792	20300586	20300679	32173	18,17,9,22	15,12,17,18	11,8,5,7	48,24,17,14	247	125	1.56641e-05	0.00482285	0.378,0.418,0.211,0.382	0.104,0.144,0.13,0.202	0.202
25486	ENSMUSG00000042496	Prdm10	chr9	+	31346792	31347140	31341241	31341484	31349111	31349267	25486	36,32,54,27	2,0,1,0	35,40,39,31	3,5,6,1	473	125	1.57195e-05	0.00482285	0.826,1.0,0.935,1.0	0.755,0.679,0.632,0.891	0.201
38594	ENSMUSG00000064293	Cntn4	chr6	+	106124251	106124309	105924768	105924824	106181682	106181830	38594	25,27,25,19	18,21,31,17	10,19,9,12	25,31,25,27	183	125	0.000202196	0.0265408	0.487,0.468,0.355,0.433	0.215,0.295,0.197,0.233	0.201
20827	ENSMUSG00000028556	Dock7	chr4	-	98993646	98993736	98992368	98992458	99001032	99001202	20827	45,34,65,55	6,11,2,7	44,35,47,23	15,9,17,14	215	125	0.000932767	0.0664516	0.813,0.642,0.95,0.82	0.63,0.693,0.616,0.489	0.199
22258	ENSMUSG00000016262	Sertad4	chr1	-	192854638	192854786	192850951	192851143	192855442	192855486	22258	4,5,1,0	5,9,1,4	0,0,0,0	3,9,12,9	273	125	4.98389e-05	0.0107101	0.268,0.203,0.314,0.0	0.0,0.0,0.0,0.0	0.196
53177	ENSMUSG00000110937	Gm47629	chr9	+	42387206	42388313	42385861	42386055	42390829	42390886	53177	7,17,9,12	0,1,0,0	35,19,32,23	3,0,2,1	1232	125	0.00150327	0.092248	1.0,0.633,1.0,1.0	0.542,1.0,0.619,0.7	0.193
49333	ENSMUSG00000054648	Zfp869	chr8	-	69714301	69714409	69710685	69710984	69716767	69716859	49333	30,23,34,28	20,12,20,21	11,18,18,11	25,17,25,17	233	125	0.00062933	0.0516132	0.446,0.507,0.477,0.417	0.191,0.362,0.279,0.258	0.189
8105	ENSMUSG00000032621	Srek1	chr13	-	103764295	103764419	103763881	103764006	103769316	103769348	8105	50,50,47,40	38,28,68,33	25,23,38,21	60,59,60,41	249	125	1.80691e-05	0.00535035	0.398,0.473,0.258,0.378	0.173,0.164,0.241,0.205	0.181
26843	ENSMUSG00000063052	Lrrc40	chr3	+	158041585	158041659	158036661	158036876	158043560	158043690	26843	26,10,19,21	0,0,0,0	21,10,14,18	1,1,3,4	199	125	5.05464e-05	0.0108165	1.0,1.0,1.0,1.0	0.93,0.863,0.746,0.739	0.18
49061	ENSMUSG00000052446	Zfp961	chr8	+	71965793	71965916	71951065	71951160	71966099	71966160	49061	10,10,16,16	0,2,1,0	27,18,18,16	4,3,4,4	248	125	0.000176599	0.0243407	1.0,0.716,0.89,1.0	0.773,0.752,0.694,0.668	0.18
35239	ENSMUSG00000044550	Tceal3	chrX	+	136639726	136639846	136594201	136594250	136667123	136667190	35239	3,2,7,6	6,9,6,4	1,2,0,1	2,7,8,8	245	125	0.000181182	0.0247388	0.203,0.102,0.373,0.434	0.203,0.127,0.0,0.06	0.18
57217	ENSMUSG00000018363	Smurf2	chr11	-	106868996	106869108	106868534	106868668	106871501	106871610	57217	23,31,28,32	21,22,16,20	25,23,21,12	29,39,29,28	237	125	0.000300812	0.0327968	0.366,0.426,0.48,0.458	0.313,0.237,0.276,0.184	0.18
58358	ENSMUSG00000021458	Aopep	chr13	+	63170940	63171047	63068114	63068285	63190478	63190551	58358	10,15,27,11	1,2,1,0	14,16,10,7	2,11,1,1	232	125	0.000552141	0.0484003	0.843,0.802,0.936,1.0	0.79,0.439,0.843,0.79	0.18
23357	ENSMUSG00000102548	Gm16701	chr1	-	166982409	166982456	166974022	166974733	166999552	166999728	23357	2,1,3,2	0,1,0,0	2,8,4,4	0,2,5,2	172	125	6.43056e-05	0.0124472	1.0,0.421,1.0,1.0	1.0,0.744,0.368,0.592	0.179
12187	ENSMUSG00000041264	Uspl1	chr5	+	149187707	149187876	149184559	149184806	149188344	149188473	12187	63,57,70,73	24,33,49,44	42,50,37,48	75,72,41,40	294	125	1.47852e-05	0.00464821	0.527,0.423,0.378,0.414	0.192,0.228,0.277,0.338	0.177
16764	ENSMUSG00000037148	Arhgap10	chr8	-	77365085	77365160	77358546	77358634	77382724	77382790	16764	17,14,24,10	0,0,0,1	20,20,22,19	2,6,2,4	200	125	8.85693e-07	0.000609572	1.0,1.0,1.0,0.862	0.862,0.676,0.873,0.748	0.176
22194	ENSMUSG00000034973	Dop1a	chr9	+	86506870	86506900	86506383	86506519	86507503	86507737	22194	48,32,77,32	10,3,6,4	51,56,34,36	20,16,12,15	155	125	2.44683e-05	0.00659348	0.795,0.896,0.912,0.866	0.673,0.738,0.696,0.659	0.176
17179	ENSMUSG00000052105	Mtcl1	chr17	-	66371322	66371445	66368229	66368460	66377852	66378011	17179	26,39,35,22	21,36,29,24	15,29,20,12	56,56,29,35	248	125	6.81776e-06	0.00263162	0.384,0.353,0.378,0.316	0.119,0.207,0.258,0.147	0.175
33876	ENSMUSG00000026442	Nfasc	chr1	-	132588073	132588310	132576285	132576417	132595483	132595657	33876	203164208181	36,33,43,42	169180146145	71,64,56,74	362	125	1.0886e-07	0.000130413	0.661,0.632,0.626,0.598	0.451,0.493,0.474,0.404	0.174
16398	ENSMUSG00000041945	Mfsd9	chr1	-	40790270	40790400	40787529	40787617	40790484	40790687	16398	7,0,4,4	11,10,11,4	1,0,0,0	21,11,1,7	255	125	2.76364e-06	0.00129131	0.238,0.0,0.151,0.329	0.023,0.0,0.0,0.0	0.174
8356	ENSMUSG00000067942	Zfp160	chr17	+	21018828	21018889	21011675	21011772	21020071	21020198	8356	1,9,7,18	25,18,26,17	3,4,0,0	30,27,21,30	186	125	1.03346e-05	0.00351123	0.026,0.252,0.153,0.416	0.063,0.091,0.0,0.0	0.173
10802	ENSMUSG00000035266	Helq	chr5	-	100770397	100770496	100766687	100766801	100771733	100771891	10802	20,25,26,17	0,1,2,1	22,27,21,20	4,3,4,5	224	125	0.000226034	0.0284802	1.0,0.933,0.879,0.905	0.754,0.834,0.746,0.691	0.173
18077	ENSMUSG00000083844	Ube2d-ps	chr11	+	5782184	5782357	5780205	5780635	5783891	5784710	18077	53,48,65,97	5,9,0,2	49,71,58,43	12,15,18,2	298	125	0.00129478	0.0834725	0.816,0.691,1.0,0.953	0.631,0.665,0.575,0.9	0.172
35398	ENSMUSG00000053158	Fes	chr7	-	80381600	80381810	80381164	80381287	80382312	80382390	35398	27,29,52,50	0,0,0,3	28,59,37,28	5,4,3,2	335	125	3.18928e-05	0.00775249	1.0,1.0,1.0,0.861	0.676,0.846,0.821,0.839	0.17
8109	ENSMUSG00000034751	Mast4	chr13	-	102806150	102806159	102804641	102804720	102810500	102810570	8109	19,15,22,18	30,33,24,30	10,8,11,6	38,32,26,34	134	125	0.000792094	0.0595884	0.371,0.298,0.461,0.359	0.197,0.189,0.283,0.141	0.17
11765	ENSMUSG00000046138	9930021J03Rik	chr19	-	29729831	29729959	29723389	29723505	29743532	29743612	11765	1,4,2,5	2,9,4,8	0,0,3,0	10,11,9,12	253	125	5.38103e-05	0.0111647	0.198,0.18,0.198,0.236	0.0,0.0,0.141,0.0	0.168
38664	ENSMUSG00000030102	Itpr1	chr6	+	108365298	108365343	108363609	108363705	108369010	108369165	38664	58,59,59,25	77,39,56,28	29,27,28,34	75,70,56,50	170	125	6.57518e-05	0.0125246	0.356,0.527,0.437,0.396	0.221,0.221,0.269,0.333	0.168
49336	ENSMUSG00000092260	Zfp963	chr8	-	69744191	69744252	69741638	69743610	69744460	69744587	49336	21,32,32,28	4,0,0,0	17,22,26,16	4,4,2,5	186	125	7.51597e-05	0.0139196	0.779,1.0,1.0,1.0	0.741,0.787,0.897,0.683	0.168
8554	ENSMUSG00000054226	Tprkb	chr6	+	85914471	85914528	85911906	85911980	85921422	85921511	8554	11,5,15,11	1,2,0,1	31,16,18,24	4,8,12,4	182	125	0.000709734	0.0554398	0.883,0.632,1.0,0.883	0.842,0.579,0.507,0.805	0.166
12186	ENSMUSG00000041264	Uspl1	chr5	+	149187707	149187834	149184666	149184806	149188344	149188473	12186	34,27,39,36	24,33,49,44	15,18,18,25	75,72,41,40	252	125	3.18559e-06	0.00144859	0.413,0.289,0.283,0.289	0.09,0.11,0.179,0.237	0.164
49492	ENSMUSG00000074247	Dda1	chr8	+	71469542	71469692	71469198	71469325	71472040	71472375	49492	5,1,6,7	5,11,11,7	2,0,1,1	7,11,8,10	275	125	6.57372e-05	0.0125246	0.312,0.04,0.199,0.312	0.115,0.0,0.054,0.043	0.163
9855	ENSMUSG00000025006	Sorbs1	chr19	-	40340044	40340146	40336985	40337035	40344355	40344439	9855	52,49,76,56	8,11,12,8	71,76,57,43	26,26,27,12	227	125	0.000293417	0.0325571	0.782,0.71,0.777,0.794	0.601,0.617,0.538,0.664	0.161
30637	ENSMUSG00000109394	A230057D06Rik	chr7	-	61714645	61714744	61710898	61710986	61736898	61736996	30637	8,6,6,5	0,2,0,1	14,7,14,9	3,5,3,1	224	125	0.00114309	0.0759803	1.0,0.626,1.0,0.736	0.723,0.439,0.723,0.834	0.161
10073	ENSMUSG00000066613	Zfp932	chr5	+	110003352	110003452	109996531	109996633	110006943	110007070	10073	70,92,106,92	39,29,39,41	82,73,86,58	42,74,71,53	225	125	0.000298493	0.0327968	0.499,0.638,0.602,0.555	0.52,0.354,0.402,0.378	0.16
57611	ENSMUSG00000020734	Grin2c	chr11	-	115266419	115266591	115260733	115261147	115266989	115267243	57611	47,21,22,30	0,0,0,0	40,36,31,40	1,6,3,2	297	125	1.45354e-06	0.000866232	1.0,1.0,1.0,1.0	0.944,0.716,0.813,0.894	0.158
56576	ENSMUSG00000020516	Rps6kb1	chr11	-	86543930	86544045	86535410	86535460	86544565	86544765	56576	51,52,60,49	56,49,75,38	25,19,19,30	69,74,44,39	240	125	6.93746e-06	0.00265658	0.322,0.356,0.294,0.402	0.159,0.118,0.184,0.286	0.157
3364	ENSMUSG00000024188	Luc7l	chr17	+	26253973	26254044	26252998	26253091	26255030	26255125	3364	80,64,83,88	60,62,69,58	53,44,48,30	75,74,53,70	196	125	2.99334e-05	0.00747309	0.46,0.397,0.434,0.492	0.311,0.275,0.366,0.215	0.154
39579	ENSMUSG00000035179	Ppp1r32	chr19	-	10481702	10481820	10481283	10481437	10482232	10482368	39579	20,11,31,11	0,0,0,0	15,28,16,18	2,4,0,2	243	125	0.000549303	0.0482345	1.0,1.0,1.0,1.0	0.794,0.783,1.0,0.822	0.15
53227	ENSMUSG00000015120	Ube2i	chr17	-	25272537	25272765	25269402	25269479	25273481	25273600	53227	47,44,75,77	4,1,0,3	77,77,44,39	4,5,9,6	353	125	0.0016236	0.0964842	0.806,0.94,1.0,0.901	0.872,0.845,0.634,0.697	0.15
32177	ENSMUSG00000021809	Nudt13	chr14	+	20297514	20297631	20294747	20294792	20300586	20300679	32177	15,10,22,17	15,12,17,18	14,9,10,9	48,24,17,14	242	125	0.000616499	0.0508887	0.341,0.301,0.401,0.328	0.131,0.162,0.233,0.249	0.149
44140	ENSMUSG00000067629	Syngap1	chr17	+	26961068	26961110	26960342	26960521	26961435	26962498	44140	96,80,55,80	40,40,34,29	61,49,50,59	50,43,51,42	167	125	0.000245395	0.0299487	0.642,0.6,0.548,0.674	0.477,0.46,0.423,0.513	0.148
46401	ENSMUSG00000020608	Smc6	chr12	+	11276259	11276365	11271728	11271871	11279604	11279727	46401	43,46,64,50	2,2,3,1	44,60,30,35	8,5,5,6	231	125	0.000262213	0.0309852	0.921,0.926,0.92,0.964	0.749,0.867,0.765,0.759	0.148
40615	ENSMUSG00000022758	P2rx6	chr16	+	17567872	17567953	17567705	17567799	17568032	17568174	40615	26,18,24,34	3,0,0,2	24,41,41,36	9,3,6,4	206	125	0.000877197	0.0643296	0.84,1.0,1.0,0.912	0.618,0.892,0.806,0.845	0.148
7883	ENSMUSG00000071454	Dtnb	chr12	+	3774569	3774610	3772586	3772746	3779618	3779654	7883	58,63,63,92	48,60,57,43	71,42,72,61	95,80,75,90	166	125	0.000873776	0.0643084	0.476,0.442,0.454,0.617	0.36,0.283,0.42,0.338	0.147
7976	ENSMUSG00000114470	Gm49395	chr13	-	115088704	115088961	115049282	115049403	115101470	115101624	7976	98118112139	1,2,5,8	104,96,98,108	18,9,8,7	382	125	0.000166397	0.0235569	0.97,0.951,0.88,0.85	0.654,0.777,0.8,0.835	0.146
42306	ENSMUSG00000059456	Ptk2b	chr14	-	66163024	66163150	66158530	66158677	66165263	66165329	42306	66,67,56,42	2,0,6,2	47,58,54,81	7,13,9,5	251	125	0.000283217	0.0320249	0.943,1.0,0.823,0.913	0.77,0.69,0.749,0.89	0.145
17893	ENSMUSG00000063810	Alms1	chr6	+	85651262	85651418	85643157	85643283	85656394	85656529	17893	43,34,37,34	0,0,2,0	29,30,31,36	3,1,4,4	281	125	2.21532e-05	0.00618222	1.0,1.0,0.892,1.0	0.811,0.93,0.775,0.8	0.144
18740	ENSMUSG00000053333	Dis3l2	chr1	+	86791415	86791457	86760287	86760389	86812511	86812589	18740	23,24,16,19	0,0,1,0	21,17,15,14	5,4,1,1	167	125	1.04792e-05	0.00351123	1.0,1.0,0.923,1.0	0.759,0.761,0.918,0.913	0.143
1799	ENSMUSG00000042942	Greb1l	chr18	+	10495096	10495225	10476785	10476788	10498950	10498953	1799	2,3,2,3	14,3,6,7	0,0,1,0	14,9,3,5	254	125	0.000233105	0.0289513	0.066,0.33,0.141,0.174	0.0,0.0,0.141,0.0	0.143
56692	ENSMUSG00000020866	Cacna1g	chr11	-	94439708	94439777	94438104	94438189	94442729	94442885	56692	116,90,123,67	25,17,26,13	76,76,91,89	35,46,34,20	194	125	0.00114426	0.0759803	0.749,0.773,0.753,0.769	0.583,0.516,0.633,0.741	0.143
9802	ENSMUSG00000015942	Gtf2ird2	chr5	+	134206770	134206827	134203270	134203348	134208879	134208942	9802	77,81,75,60	3,5,3,7	50,57,52,52	12,11,14,6	182	125	2.54562e-05	0.00671754	0.946,0.918,0.945,0.855	0.741,0.781,0.718,0.856	0.142
41970	ENSMUSG00000042396	Rbm7	chr9	-	48494282	48494387	48494018	48494181	48495154	48495294	41970	111,75,76,94	60,64,70,66	50,95,44,50	85,104,74,60	230	125	5.92575e-05	0.0118089	0.501,0.389,0.371,0.436	0.242,0.332,0.244,0.312	0.142
14624	ENSMUSG00000045071	E130308A19Rik	chr4	+	59737561	59737734	59690143	59691338	59752232	59753039	14624	46,38,30,38	2,0,0,0	34,31,32,22	2,2,4,2	298	125	0.000111193	0.0180928	0.906,1.0,1.0,1.0	0.877,0.867,0.77,0.822	0.142
28786	ENSMUSG00000013523	Bcas1	chr2	-	170370449	170370491	170356247	170356313	170378722	170378929	28786	156153164236	291290321484	123,89,94,102	508439472497	167	125	0	0	0.286,0.283,0.277,0.267	0.153,0.132,0.13,0.133	0.141
53950	ENSMUSG00000031626	Sorbs2	chr8	+	45645760	45645852	45627738	45628272	45658802	45658941	53950	4,5,5,2	6,12,19,8	0,1,3,1	18,15,22,9	217	125	0.000358519	0.0370576	0.277,0.194,0.132,0.126	0.0,0.037,0.073,0.06	0.14
39089	ENSMUSG00000045962	Wnk1	chr6	-	119952684	119952969	119951897	119951995	119956070	119956196	39089	466438533472	106,72,104,93	452489424386	153172135137	410	125	5.08721e-08	7.00248e-05	0.573,0.65,0.61,0.607	0.474,0.464,0.489,0.462	0.138
6877	ENSMUSG00000004789	Dlst	chr12	+	85111497	85111531	85110832	85110959	85118358	85118414	6877	6,9,14,13	0,0,0,0	13,15,15,6	0,5,4,0	159	125	0.000168333	0.0237485	1.0,1.0,1.0,1.0	1.0,0.702,0.747,1.0	0.138
27642	ENSMUSG00000020863	Luc7l3	chr11	-	94292406	94292472	94291060	94291578	94292926	94293032	27642	24,17,19,17	28,23,34,34	10,9,8,19	48,24,33,50	191	125	0.00072102	0.0561492	0.359,0.326,0.268,0.247	0.12,0.197,0.137,0.199	0.137
38767	ENSMUSG00000019961	Tmpo	chr10	-	91153084	91153180	91152627	91152738	91158747	91158845	38767	115,82,102,118	10,2,12,5	98,88,80,66	21,26,8,9	221	125	0.000128025	0.0196988	0.867,0.959,0.828,0.93	0.725,0.657,0.85,0.806	0.136
3388	ENSMUSG00000024186	Rgs11	chr17	+	26208163	26208302	26207758	26207874	26210456	26210539	3388	116,76,131,77	9,7,5,7	103103106108	26,18,11,20	264	125	8.79934e-05	0.0156696	0.859,0.837,0.925,0.839	0.652,0.73,0.82,0.719	0.135
12274	ENSMUSG00000036617	Etl4	chr2	+	20805774	20807373	20805584	20805662	20807901	20808024	12274	150100185175	0,0,0,0	177188214197	2,4,2,1	1724	125	0.000183559	0.0249298	1.0,1.0,1.0,1.0	0.865,0.773,0.886,0.935	0.135
45262	ENSMUSG00000037519	Ppfia1	chr7	-	144502866	144502896	144500251	144500403	144504902	144505134	45262	46,72,69,73	22,19,31,31	65,55,48,43	39,43,32,33	155	125	0.00171347	0.0998481	0.628,0.753,0.642,0.655	0.573,0.508,0.547,0.512	0.134
47160	ENSMUSG00000024293	Esco1	chr18	-	10595675	10595875	10588438	10588550	10596338	10596441	47160	40,41,35,40	0,1,0,0	32,50,37,35	7,0,0,4	325	125	5.27862e-05	0.0110634	1.0,0.94,1.0,1.0	0.637,1.0,1.0,0.771	0.133
49063	ENSMUSG00000052446	Zfp961	chr8	+	71965793	71965920	71951066	71951160	71966099	71966160	49063	23,16,23,28	0,2,1,0	30,38,27,26	4,3,4,4	252	125	0.000124688	0.0193638	1.0,0.799,0.919,1.0	0.788,0.863,0.77,0.763	0.133
37125	ENSMUSG00000033460	Armcx1	chrX	+	134718369	134718461	134717987	134718050	134718919	134718992	37125	110104110111	37,29,44,43	94,82,77,89	41,56,46,63	217	125	0.000586576	0.0494608	0.631,0.674,0.59,0.598	0.569,0.458,0.491,0.449	0.132
20261	ENSMUSG00000033075	Senp1	chr15	-	98076911	98077042	98076549	98076709	98082242	98082327	20261	9,10,8,15	30,21,22,14	9,3,1,2	30,26,23,11	256	125	0.000701635	0.0550652	0.128,0.189,0.151,0.343	0.128,0.053,0.021,0.082	0.132
20071	ENSMUSG00000015980	Lrrc27	chr7	+	139236869	139236988	139230202	139230296	139238575	139238699	20071	26,32,18,38	0,2,0,0	20,23,22,18	4,4,0,1	244	125	0.000361531	0.037148	1.0,0.891,1.0,1.0	0.719,0.747,1.0,0.902	0.131
25386	ENSMUSG00000035504	Reep6	chr10	+	80334712	80334793	80333965	80334134	80335109	80336440	25386	33,33,25,17	1,0,0,0	32,32,30,37	5,3,4,1	206	125	7.85349e-06	0.00291098	0.952,1.0,1.0,1.0	0.795,0.866,0.82,0.957	0.129
27265	ENSMUSG00000015243	Abca1	chr4	-	53050934	53051009	53050288	53050458	53059256	53059362	27265	50,56,63,36	2,2,1,0	25,40,48,38	7,5,0,5	200	125	0.000196872	0.0260433	0.94,0.946,0.975,1.0	0.691,0.833,1.0,0.826	0.128
46328	ENSMUSG00000019916	P4ha1	chr10	+	59354339	59354410	59352082	59352259	59355349	59355420	46328	41,38,53,33	57,34,42,34	41,34,35,33	69,56,79,55	196	125	0.000904588	0.0652152	0.314,0.416,0.446,0.382	0.275,0.279,0.22,0.277	0.127
11324	ENSMUSG00000029636	Wasf3	chr5	+	146460964	146461140	146455543	146455661	146465849	146466019	11324	173222214192	77,66,73,50	230220170155	140,114,74,103	301	125	0.000153035	0.0221422	0.483,0.583,0.549,0.615	0.406,0.445,0.488,0.385	0.126
51407	ENSMUSG00000049092	Gpr137c	chr14	+	45244154	45244198	45219992	45220418	45277384	45277534	51407	20,19,17,10	0,0,0,3	12,10,15,12	0,4,1,5	169	125	0.00043858	0.0424655	1.0,1.0,1.0,0.711	1.0,0.649,0.917,0.64	0.126
27404	ENSMUSG00000037455	Slc18b1	chr10	+	23805037	23805145	23804187	23804261	23805892	23805959	27404	15,1,24,10	41,39,28,22	5,4,0,4	31,37,40,35	233	125	2.92545e-05	0.00733956	0.164,0.014,0.315,0.196	0.08,0.055,0.0,0.058	0.124
33888	ENSMUSG00000026442	Nfasc	chr1	-	132637863	132637881	132636985	132637091	132642677	132642858	33888	100129143148	148,92,148,123	127,129,86,77	202182127167	143	125	0.000681266	0.0539609	0.371,0.551,0.458,0.513	0.355,0.383,0.372,0.287	0.124
13250	ENSMUSG00000041936	Agrn	chr4	-	156167776	156167809	156167281	156167506	156168732	156168820	13250	42,50,49,30	86,56,65,69	28,30,30,22	77,87,73,98	158	125	0.000610903	0.0505707	0.279,0.414,0.374,0.256	0.223,0.214,0.245,0.151	0.123
28990	ENSMUSG00000026384	Ptpn4	chr1	-	119765877	119765922	119765428	119765481	119773048	119773127	28990	32,30,49,37	3,0,3,1	42,50,26,22	10,5,1,7	170	125	0.000909511	0.0652152	0.887,1.0,0.923,0.965	0.755,0.88,0.95,0.698	0.123
39092	ENSMUSG00000045962	Wnk1	chr6	-	119953770	119954232	119951897	119951995	119956070	119956196	39092	269278287246	106,72,104,93	265265248210	153172135137	587	125	7.63495e-07	0.000555497	0.351,0.451,0.37,0.36	0.269,0.247,0.281,0.246	0.122
48789	ENSMUSG00000046152	Fut10	chr8	+	31188301	31188406	31187346	31187462	31194953	31195289	48789	16,10,6,6	29,21,21,20	4,2,1,3	18,42,32,21	230	125	2.51423e-06	0.00121952	0.231,0.206,0.134,0.14	0.108,0.025,0.017,0.072	0.122
8551	ENSMUSG00000054226	Tprkb	chr6	+	85913395	85913480	85911864	85911980	85921422	85921511	8551	24,34,26,18	1,2,0,1	60,48,47,55	4,8,12,4	210	125	0.000148534	0.0218637	0.935,0.91,1.0,0.915	0.899,0.781,0.7,0.891	0.122
15250	ENSMUSG00000031727	Pmfbp1	chr8	+	109513743	109513965	109510532	109510781	109520175	109520346	15250	8,5,6,1	1,0,0,1	2,14,3,14	2,3,0,3	347	125	0.00065409	0.0529025	0.742,1.0,1.0,0.265	0.265,0.627,1.0,0.627	0.122
9208	ENSMUSG00000038538	Ubn2	chr6	+	38489253	38489304	38487107	38487150	38490383	38491931	9208	6,8,8,5	26,25,16,15	3,2,4,2	25,18,27,31	176	125	0.00131121	0.084106	0.141,0.185,0.262,0.191	0.079,0.073,0.095,0.044	0.122
29815	ENSMUSG00000026527	Rgs7	chr1	-	175066616	175066694	175059086	175059794	175078188	175078278	29815	56,80,60,72	85,79,90,93	61,53,52,46	149166102115	203	125	2.30429e-06	0.00116196	0.289,0.384,0.291,0.323	0.201,0.164,0.239,0.198	0.121
5688	ENSMUSG00000022546	Gpt	chr15	+	76698995	76699151	76698714	76698889	76699235	76699348	5688	119,112,97,144	0,0,0,3	147160145171	23,11,1,10	281	125	9.46219e-10	2.1905e-06	1.0,1.0,1.0,0.955	0.74,0.866,0.985,0.884	0.12
57708	ENSMUSG00000031328	Flna	chrX	-	74232966	74232990	74230505	74230753	74233148	74233338	57708	138,95,126,102	14,9,11,17	101,92,94,76	20,17,36,23	149	125	2.33863e-05	0.00643414	0.892,0.899,0.906,0.834	0.809,0.819,0.687,0.735	0.12
37126	ENSMUSG00000033460	Armcx1	chrX	+	134718369	134718818	134717987	134718050	134718919	134719313	37126	391447509432	37,29,44,43	362368347322	41,56,46,63	574	125	0.000195597	0.0260433	0.697,0.77,0.716,0.686	0.658,0.589,0.622,0.527	0.118
2284	ENSMUSG00000024097	Srsf7	chr17	-	80204621	80205081	80204312	80204387	80205261	80205438	2284	578595688569	162136190160	448460540477	231242202174	585	125	3.39583e-07	0.000288249	0.433,0.483,0.436,0.432	0.293,0.289,0.364,0.369	0.117
30995	ENSMUSG00000039678	Tbc1d13	chr2	+	30135408	30135552	30134796	30134870	30136672	30136713	30995	58,70,72,54	74,57,60,62	32,34,38,41	79,67,53,70	269	125	8.37473e-05	0.0153426	0.267,0.363,0.358,0.288	0.158,0.191,0.25,0.214	0.116
35240	ENSMUSG00000044550	Tceal3	chrX	+	136645745	136645867	136594201	136594250	136667123	136667190	35240	2,2,2,3	6,9,6,4	1,0,0,0	2,7,8,8	247	125	0.000501747	0.0454594	0.144,0.101,0.144,0.275	0.202,0.0,0.0,0.0	0.116
39075	ENSMUSG00000045962	Wnk1	chr6	-	119929825	119929867	119927124	119927234	119934255	119934450	39075	108,79,94,79	191148167212	63,68,90,74	285265346273	167	125	3.23813e-09	6.343e-06	0.297,0.285,0.296,0.218	0.142,0.161,0.163,0.169	0.115
52369	ENSMUSG00000033166	Dis3	chr14	-	99085873	99085958	99084026	99084154	99086046	99086111	52369	87,67,76,86	8,2,3,1	79,89,58,76	8,9,16,6	210	125	0.000409372	0.0404841	0.866,0.952,0.938,0.981	0.855,0.855,0.683,0.883	0.115
3380	ENSMUSG00000024186	Rgs11	chr17	+	26205706	26205775	26205107	26205189	26207292	26207322	3380	89,71,101,68	2,5,7,4	85,60,58,74	4,16,11,11	194	125	0.000525733	0.0467288	0.966,0.901,0.903,0.916	0.932,0.707,0.773,0.813	0.115
15001	ENSMUSG00000098129	Gm27040	chr7	-	123979453	123979521	123978761	123978873	123983324	123983454	15001	6,2,6,7	0,1,0,1	16,8,5,6	5,3,2,0	193	125	9.62185e-05	0.0164644	1.0,0.564,1.0,0.819	0.675,0.633,0.618,1.0	0.114
34089	ENSMUSG00000055717	Slain1	chr14	+	103684233	103684383	103656932	103657072	103685668	103685818	34089	131,91,113,96	165184162234	80,75,82,50	329284287295	275	125	4.87055e-13	3.10071e-09	0.265,0.184,0.241,0.157	0.1,0.107,0.115,0.072	0.113
8802	ENSMUSG00000016493	Cd46	chr1	-	195076530	195076603	195075509	195075557	195077653	195077836	8802	6,2,3,4	10,9,11,5	0,0,1,1	7,15,14,1	198	125	1.84821e-05	0.00537881	0.275,0.123,0.147,0.336	0.0,0.0,0.043,0.387	0.113
22684	ENSMUSG00000037138	Aff3	chr1	-	38538926	38539001	38536825	38536946	38627088	38627201	22684	61,65,74,36	1,0,3,2	52,71,42,41	4,7,2,11	200	125	4.93262e-05	0.0106448	0.974,1.0,0.939,0.918	0.89,0.864,0.929,0.7	0.112
2558	ENSMUSG00000019487	Trip10	chr17	+	57250954	57251011	57250703	57250857	57253261	57253402	2558	45,48,40,35	1,0,1,2	30,41,34,48	0,6,5,10	182	125	9.04003e-06	0.00319758	0.969,1.0,0.965,0.923	1.0,0.824,0.824,0.767	0.111
53949	ENSMUSG00000031626	Sorbs2	chr8	+	45645760	45645852	45507807	45507957	45658802	45658941	53949	5,3,4,0	13,11,10,8	0,0,1,0	9,11,9,4	217	125	3.1066e-05	0.00764344	0.181,0.136,0.187,0.0	0.0,0.0,0.06,0.0	0.111
43569	ENSMUSG00000054162	Spock3	chr8	+	63113433	63113442	62951799	62951988	63113542	63113588	43569	321328377350	50,42,57,74	467428359308	132,148,123,99	134	125	5.81233e-10	1.55801e-06	0.857,0.879,0.861,0.815	0.767,0.73,0.731,0.744	0.11
43614	ENSMUSG00000033419	Snap91	chr9	-	86793356	86793464	86792466	86792736	86798537	86798699	43614	702605805640	124154153162	670511559625	204270185180	233	125	5.87345e-05	0.0118089	0.752,0.678,0.738,0.679	0.638,0.504,0.618,0.651	0.109
8538	ENSMUSG00000071337	Tia1	chr6	+	86419100	86419133	86418877	86418932	86420323	86420411	8538	59,46,70,56	5,4,5,4	53,51,50,47	12,7,16,6	158	125	0.000909803	0.0652152	0.903,0.901,0.917,0.917	0.777,0.852,0.712,0.861	0.109
34448	ENSMUSG00000039958	Etfbkmt	chr6	+	149144014	149144442	149141512	149141704	149147157	149147288	34448	82104129139	0,0,0,0	71,74,75,89	0,3,4,2	553	125	0.000625632	0.0514757	1.0,1.0,1.0,1.0	1.0,0.848,0.809,0.91	0.108
52573	ENSMUSG00000045095	Magi1	chr6	-	93704276	93704360	93701289	93701381	93708003	93708217	52573	239201220160	22,10,13,18	189211149166	33,25,27,35	209	125	6.30774e-06	0.00248112	0.867,0.923,0.91,0.842	0.774,0.835,0.767,0.739	0.107
14682	ENSMUSG00000038729	Pakap	chr4	+	57886288	57886327	57883023	57883202	57892868	57896982	14682	138179171137	15,30,31,33	144164112150	53,47,33,45	164	125	0.000150548	0.0220018	0.875,0.82,0.808,0.76	0.674,0.727,0.721,0.718	0.106
40135	ENSMUSG00000032503	Arpp21	chr9	-	112155417	112155516	112149334	112149372	112157689	112157798	40135	41,14,36,27	46,39,48,49	28,21,15,20	75,48,64,81	224	125	0.000543664	0.0479875	0.332,0.167,0.295,0.235	0.172,0.196,0.116,0.121	0.106
57376	ENSMUSG00000020758	Itgb4	chr11	+	116005896	116006055	116005530	116005767	116006460	116006610	57376	88,57,85,66	93,77,115,145	59,39,68,69	137176183180	284	125	5.26432e-07	0.000432439	0.294,0.246,0.245,0.167	0.159,0.089,0.141,0.144	0.105
56173	ENSMUSG00000026918	Brd3	chr2	-	27453399	27453450	27452832	27453074	27454312	27454504	56173	6,11,4,10	44,46,40,24	0,0,1,4	32,30,47,28	176	125	1.36633e-06	0.000828421	0.088,0.145,0.066,0.228	0.0,0.0,0.015,0.092	0.105
23744	ENSMUSG00000027799	Nbea	chr3	-	55994047	55994056	55992333	55992514	56000486	56000640	23744	24,36,42,13	76,84,128,59	12,17,13,11	109,97,95,58	134	125	2.90823e-05	0.00733956	0.228,0.286,0.234,0.17	0.093,0.141,0.113,0.15	0.105
1172	ENSMUSG00000024533	Spire1	chr18	-	67512840	67512879	67506553	67506726	67519290	67519420	1172	29,22,35,24	56,43,74,74	22,26,18,23	112,99,74,95	164	125	0.000324318	0.0344611	0.283,0.281,0.265,0.198	0.13,0.167,0.156,0.156	0.105
6249	ENSMUSG00000022231	Sema5a	chr15	+	32460218	32460318	32417311	32417509	32474377	32474423	6249	32,41,48,29	0,1,0,2	34,53,56,32	3,2,4,6	225	125	0.000105733	0.0175406	1.0,0.958,1.0,0.89	0.863,0.936,0.886,0.748	0.104
13326	ENSMUSG00000021820	Camk2g	chr14	-	20747818	20747851	20745791	20745860	20755658	20755702	13326	258233257240	93,107,97,109	283296202219	164155178134	158	125	0.000276971	0.0317706	0.687,0.633,0.677,0.635	0.577,0.602,0.473,0.564	0.104
51476	ENSMUSG00000021843	Ktn1	chr14	+	47725928	47726000	47724877	47724970	47726225	47726309	51476	393386365429	42,52,64,54	372347331323	99,71,81,87	197	125	2.78107e-07	0.000252928	0.856,0.825,0.783,0.834	0.705,0.756,0.722,0.702	0.103
44711	ENSMUSG00000063179	Pstk	chr7	+	131373535	131373830	131371140	131371389	131374064	131374263	44711	313320378380	31,31,39,27	292343295358	50,54,44,49	420	125	0.00019948	0.02632	0.75,0.754,0.743,0.807	0.635,0.654,0.666,0.685	0.103
38075	ENSMUSG00000063952	Brpf3	chr17	+	28831313	28831411	28824025	28824066	28835761	28835916	38075	56,48,51,33	1,0,0,2	31,31,24,27	1,4,3,2	223	125	0.000502636	0.0454594	0.969,1.0,1.0,0.902	0.946,0.813,0.818,0.883	0.103
3373	ENSMUSG00000024186	Rgs11	chr17	+	26204850	26204927	26204486	26204545	26205107	26205189	3373	155160179128	10,7,4,2	159111132117	14,27,10,9	202	125	1.255e-05	0.00407117	0.906,0.934,0.965,0.975	0.875,0.718,0.891,0.889	0.102
1623	ENSMUSG00000024376	Epb41l4a	chr18	-	33921829	33921934	33891424	33891476	34005984	34006422	1623	47,53,43,32	2,3,0,0	42,48,38,29	4,6,3,2	230	125	0.00149095	0.0920413	0.927,0.906,1.0,1.0	0.851,0.813,0.873,0.887	0.102
13013	ENSMUSG00000028760	Eif4g3	chr4	+	138084256	138084370	138082892	138082988	138087532	138087565	13013	58,65,81,66	65,65,87,69	60,49,37,39	65,105,92,72	239	125	0.000995178	0.0693357	0.318,0.343,0.327,0.333	0.326,0.196,0.174,0.221	0.101
43083	ENSMUSG00000032268	Tmprss5	chr9	+	49106500	49106599	49106070	49106216	49107076	49107199	43083	46,28,41,77	6,0,3,6	77,47,67,73	0,0,0,1	224	125	1.26788e-06	0.000783209	0.811,1.0,0.884,0.877	1.0,1.0,1.0,0.976	-0.101
37443	ENSMUSG00000098789	Jmjd7	chr2	+	120030815	120030918	120030288	120030542	120031306	120031385	37443	11,12,16,24	2,0,5,2	13,12,19,13	1,0,0,2	228	125	0.000378574	0.0383315	0.751,1.0,0.637,0.868	0.877,1.0,1.0,0.781	-0.101
37922	ENSMUSG00000040374	Pex2	chr3	-	5562668	5562732	5560187	5561764	5563164	5563272	37922	50,47,68,65	134134149150	79,101,78,81	140120122111	189	125	2.50382e-05	0.00667641	0.198,0.188,0.232,0.223	0.272,0.358,0.297,0.326	-0.103
7793	ENSMUSG00000020605	Hs1bp3	chr12	+	8321518	8321726	8317784	8317950	8323869	8324033	7793	93,77,66,72	1,6,3,11	87,90,97,80	4,0,3,0	333	125	0.00106005	0.0719843	0.972,0.828,0.892,0.711	0.891,1.0,0.924,1.0	-0.103
25477	ENSMUSG00000034312	Iqsec1	chr6	-	90787117	90787162	90694558	90694850	90873439	90873469	25477	32,30,51,42	2,8,2,9	63,58,56,48	1,2,4,2	170	125	0.00155629	0.0944716	0.922,0.734,0.949,0.774	0.979,0.955,0.911,0.946	-0.103
43783	ENSMUSG00000022623	Shank3	chr15	+	89556720	89556748	89547625	89549882	89557734	89560261	43783	1,6,1,4	48,55,48,31	11,12,9,7	46,37,45,44	153	125	3.7247e-05	0.00850668	0.017,0.082,0.017,0.095	0.163,0.209,0.14,0.115	-0.104
49683	ENSMUSG00000047747	Rnf150	chr8	+	83036024	83036121	83006329	83006412	83042571	83042782	49683	52,51,68,39	2,3,1,8	56,62,66,48	1,0,0,0	222	125	1.04064e-05	0.00351123	0.936,0.905,0.975,0.733	0.969,1.0,1.0,1.0	-0.105
23673	ENSMUSG00000070871	Ccnyl1	chr1	+	64708377	64708478	64702345	64702380	64711417	64711453	23673	41,40,36,59	5,0,5,7	65,73,39,45	2,0,2,0	226	125	3.09467e-05	0.00764344	0.819,1.0,0.799,0.823	0.947,1.0,0.915,1.0	-0.105
23532	ENSMUSG00000026959	Grin1	chr2	-	25311342	25311405	25310374	25310475	25313427	25313604	23532	311327322312	296320348238	315385324364	250188230186	188	125	0.000150768	0.0220018	0.411,0.405,0.381,0.466	0.456,0.577,0.484,0.565	-0.105
55687	ENSMUSG00000020524	Gria1	chr11	+	57310607	57310722	57309768	57309883	57317665	57317800	55687	144,124,110,82	107132136108	146135136119	88,99,83,93	240	125	0.000741904	0.0573004	0.412,0.329,0.296,0.283	0.464,0.415,0.46,0.4	-0.105
53381	ENSMUSG00000039542	Ncam1	chr9	-	49531973	49531976	49523521	49523646	49541887	49541902	53381	185166217159	34,36,51,45	266222280255	28,17,20,27	128	125	8.16884e-10	1.98114e-06	0.842,0.818,0.806,0.775	0.903,0.927,0.932,0.902	-0.106
34060	ENSMUSG00000027624	Epb41l1	chr2	+	156521237	156523160	156514027	156514210	156524880	156525288	34060	4651476053665670	378333395260	7110796463276320	327284329256	2048	125	8.70771e-05	0.0156043	0.429,0.466,0.453,0.571	0.57,0.631,0.54,0.601	-0.106
7469	ENSMUSG00000020598	Nrcam	chr12	+	44584834	44584987	44578144	44578180	44590107	44590239	7469	142127165156	70101105106	225189191171	108,84,74,63	278	125	0.000611654	0.0505707	0.477,0.361,0.414,0.398	0.484,0.503,0.537,0.55	-0.106
57540	ENSMUSG00000025905	Oprk1	chr1	+	5589034	5589305	5588492	5588663	5598589	5598942	57540	34,34,66,21	5,1,2,0	89,45,46,32	0,1,0,0	396	125	0.0015627	0.0946355	0.682,0.915,0.912,1.0	1.0,0.934,1.0,1.0	-0.106
34061	ENSMUSG00000027624	Epb41l1	chr2	+	156523660	156523771	156514027	156514210	156524880	156525288	34061	234268312338	378333395260	445493336364	327284329256	236	125	0.000243321	0.0299487	0.247,0.299,0.295,0.408	0.419,0.479,0.351,0.43	-0.107
4213	ENSMUSG00000022668	Gtpbp8	chr16	-	44745282	44745493	44743807	44743868	44745998	44746309	4213	60,63,64,64	2,7,5,4	67,69,73,89	0,2,3,1	336	125	0.000764726	0.0581037	0.918,0.77,0.826,0.856	1.0,0.928,0.901,0.971	-0.107
28597	ENSMUSG00000061689	Dlgap4	chr2	+	156748331	156748420	156748022	156748102	156748943	156749020	28597	159174204174	31,43,34,14	228193184193	13,11,20,16	214	125	3.24399e-05	0.00775665	0.75,0.703,0.778,0.879	0.911,0.911,0.843,0.876	-0.108
42069	ENSMUSG00000050565	Tor1aip2	chr1	+	156041074	156041134	156035771	156036091	156059410	156059587	42069	6,14,9,12	1,2,3,2	6,6,3,4	0,1,0,1	185	125	0.00120351	0.0793975	0.802,0.825,0.67,0.802	1.0,0.802,1.0,0.73	-0.108
45626	ENSMUSG00000071369	Map3k5	chr10	+	20019557	20019581	20000565	20000705	20023607	20023699	45626	17,40,38,15	4,2,3,1	35,20,19,21	0,0,0,0	149	125	0.000477146	0.0446167	0.781,0.944,0.914,0.926	1.0,1.0,1.0,1.0	-0.109
12302	ENSMUSG00000039607	Rbms3	chr9	-	116582737	116582865	116572745	116578702	116586017	116586095	12302	93,68,82,86	10,9,14,6	125,111,82,102	6,5,4,4	253	125	0.000559807	0.0485294	0.821,0.789,0.743,0.876	0.911,0.916,0.91,0.926	-0.109
57539	ENSMUSG00000025905	Oprk1	chr1	+	5589004	5589305	5588556	5588663	5598589	5598942	57539	33,34,63,22	5,1,2,0	80,33,43,24	0,1,0,0	426	125	0.00127274	0.0824688	0.659,0.909,0.902,1.0	1.0,0.906,1.0,1.0	-0.109
47746	ENSMUSG00000020166	Cnot2	chr10	-	116537220	116537448	116527826	116527949	116549032	116549105	47746	79,70,94,65	53,38,74,42	102,105,91,96	44,45,43,33	353	125	0.00133474	0.0850792	0.345,0.395,0.31,0.354	0.451,0.452,0.428,0.507	-0.109
54909	ENSMUSG00000079235	Ccdc13	chr9	-	121800502	121800651	121798580	121799140	121808151	121808274	54909	57,60,69,104	2,10,0,9	85,95,71,97	0,0,2,0	274	125	2.52016e-07	0.000242173	0.929,0.732,1.0,0.841	1.0,1.0,0.942,1.0	-0.11
37667	ENSMUSG00000046873	Mbtps2	chrX	-	157593724	157593873	157591056	157591555	157598495	157598643	37667	86,62,122,87	8,9,3,3	84,108,77,82	0,2,1,1	274	125	3.63122e-06	0.00158067	0.831,0.759,0.949,0.93	1.0,0.961,0.972,0.974	-0.11
40904	ENSMUSG00000031156	Slc35a2	chrX	+	7892729	7892867	7889611	7889763	7894190	7894460	40904	49,67,77,99	4,9,14,6	121,92,84,93	2,1,11,2	263	125	0.00150698	0.092248	0.853,0.78,0.723,0.887	0.966,0.978,0.784,0.957	-0.11
13024	ENSMUSG00000028760	Eif4g3	chr4	+	138095908	138095929	138057948	138058077	138096751	138096931	13024	20,21,26,30	2,6,3,0	28,34,37,32	0,0,1,0	146	125	9.17336e-05	0.0159323	0.895,0.75,0.881,1.0	1.0,1.0,0.969,1.0	-0.111
33753	ENSMUSG00000032680	6820408C15Rik	chr2	+	152434035	152434148	152428924	152429024	152437484	152437643	33753	14,14,18,16	7,1,1,0	16,20,11,17	0,2,0,1	238	125	0.000980308	0.068893	0.512,0.88,0.904,1.0	1.0,0.84,1.0,0.899	-0.111
30615	ENSMUSG00000064302	Clasp1	chr1	+	118531977	118532085	118525296	118525455	118536134	118536197	30615	66,82,73,104	14,15,10,10	99,91,72,71	5,6,5,6	233	125	0.00133125	0.0849633	0.717,0.746,0.797,0.848	0.914,0.891,0.885,0.864	-0.112
3747	ENSMUSG00000023868	Pde10a	chr17	+	8942871	8943027	8930509	8930559	8944369	8944396	3747	38,43,57,52	0,4,4,4	51,35,65,34	0,0,0,0	281	125	9.04087e-06	0.00319758	1.0,0.827,0.864,0.853	1.0,1.0,1.0,1.0	-0.114
46741	ENSMUSG00000097156	Gm3764	chr3	+	88222969	88223054	88221102	88221284	88224267	88224435	46741	32,34,40,36	5,0,6,3	59,50,42,73	0,0,2,0	210	125	3.73997e-06	0.00161421	0.792,1.0,0.799,0.877	1.0,1.0,0.926,1.0	-0.115
15514	ENSMUSG00000028207	Asph	chr4	-	9607796	9607871	9604515	9604629	9635900	9635969	15514	48,53,57,58	7,11,2,5	79,91,48,78	1,0,3,2	200	125	3.31367e-06	0.00146752	0.811,0.751,0.947,0.879	0.98,1.0,0.909,0.961	-0.116
32481	ENSMUSG00000090210	Itga10	chr3	+	96657426	96657511	96656933	96657023	96657653	96657767	32481	10,10,16,14	1,2,3,2	2,13,14,5	0,1,0,1	210	125	0.000986258	0.0689974	0.856,0.749,0.76,0.806	1.0,0.886,1.0,0.749	-0.116
28456	ENSMUSG00000022092	Ppp3cc	chr14	-	70225927	70225954	70224966	70225048	70235139	70235208	28456	7,4,2,11	68,53,72,89	16,17,14,21	82,63,55,59	152	125	1.82719e-06	0.000979567	0.078,0.058,0.022,0.092	0.138,0.182,0.173,0.226	-0.117
28782	ENSMUSG00000013523	Bcas1	chr2	-	170366363	170366528	170356247	170356313	170370449	170370491	28782	339304372375	67,72,66,94	227189203215	34,19,26,21	290	125	1.78291e-05	0.00532181	0.686,0.645,0.708,0.632	0.742,0.811,0.771,0.815	-0.117
22526	ENSMUSG00000075415	Fnbp1	chr2	-	31052984	31053167	31044881	31044896	31054023	31054218	22526	348374407387	122111140178	554564497531	145,151,91,96	308	125	2.78937e-05	0.00714264	0.537,0.578,0.541,0.469	0.608,0.603,0.689,0.692	-0.117
42520	ENSMUSG00000002458	Rgs19	chr2	-	181691489	181691595	181691232	181691354	181693362	181693810	42520	36,46,47,34	2,13,3,2	35,36,42,50	3,0,0,1	231	125	4.76721e-05	0.0103317	0.907,0.657,0.894,0.902	0.863,1.0,1.0,0.964	-0.117
22201	ENSMUSG00000031010	Usp9x	chrX	+	13072214	13072325	13071497	13071733	13093923	13094177	22201	62,37,63,39	8,5,10,4	74,56,55,32	2,4,0,3	236	125	0.000489671	0.0450911	0.804,0.797,0.769,0.838	0.951,0.881,1.0,0.85	-0.118
16569	ENSMUSG00000074340	Ovgp1	chr3	+	105977663	105977829	105975970	105976027	105978273	105978398	16569	77,65,67,47	3,1,7,5	51,55,69,54	0,0,1,0	291	125	1.78621e-06	0.000967782	0.917,0.965,0.804,0.802	1.0,1.0,0.967,1.0	-0.12
10541	ENSMUSG00000032525	Nktr	chr9	+	121728577	121728685	121727315	121727390	121729635	121729680	10541	96,114,116,88	13,13,9,5	113,82,106,80	1,4,1,0	233	125	2.94145e-08	4.28023e-05	0.798,0.825,0.874,0.904	0.984,0.917,0.983,1.0	-0.121
36960	ENSMUSG00000046034	Otulin	chr15	-	27623281	27623358	27619528	27619623	27630457	27630693	36960	33,29,40,47	2,6,13,5	35,28,48,57	3,3,0,3	202	125	0.00156904	0.0949063	0.911,0.749,0.656,0.853	0.878,0.852,1.0,0.922	-0.121
27070	ENSMUSG00000006418	Rnf114	chr2	+	167507046	167507197	167503088	167503601	167510875	167510982	27070	152118121170	109,91,142,123	158163159171	92,73,71,90	276	125	6.11398e-05	0.0120256	0.387,0.37,0.278,0.385	0.438,0.503,0.504,0.463	-0.122
22522	ENSMUSG00000075415	Fnbp1	chr2	-	31052984	31053080	31044881	31044896	31054023	31054218	22522	122149171137	122111140178	211200211208	145,151,91,96	221	125	0.000648342	0.052841	0.361,0.432,0.409,0.303	0.451,0.428,0.567,0.551	-0.123
44503	ENSMUSG00000020063	Sirt1	chr10	-	63336979	63337096	63335635	63335877	63338564	63339032	44503	39,33,50,39	4,11,3,2	30,47,17,16	2,1,1,0	242	125	0.000421811	0.0411548	0.834,0.608,0.896,0.91	0.886,0.96,0.898,1.0	-0.124
57727	ENSMUSG00000105218	Gm38413	chr5	-	99750341	99750552	99742322	99742543	99751255	99751383	57727	3,4,2,5	0,3,2,1	6,1,5,1	0,0,2,1	336	125	0.00140319	0.0885558	1.0,0.332,0.271,0.65	1.0,1.0,0.482,0.271	-0.125
3675	ENSMUSG00000036552	Ermard	chr17	+	15059765	15059984	15059343	15059469	15061068	15061182	3675	157141184127	17,24,17,29	189194142172	13,19,12,5	344	125	0.00141487	0.0887431	0.77,0.681,0.797,0.614	0.841,0.788,0.811,0.926	-0.126
28842	ENSMUSG00000049493	Pls1	chr9	-	95795761	95795866	95786932	95787096	95845170	95845286	28842	46,31,38,53	4,5,4,5	68,71,69,63	3,4,0,0	230	125	0.000265614	0.0311846	0.862,0.771,0.838,0.852	0.925,0.906,1.0,1.0	-0.127
51470	ENSMUSG00000021843	Ktn1	chr14	+	47704419	47704488	47704186	47704277	47705762	47705800	51470	118126165200	124110108101	226183163222	95,66,85,105	194	125	0.000567636	0.0489995	0.38,0.425,0.496,0.561	0.605,0.641,0.553,0.577	-0.128
31856	ENSMUSG00000005069	Pex5	chr6	-	124404132	124404243	124403811	124403907	124404629	124404720	31856	54,54,76,51	53,73,88,86	58,85,95,65	59,47,56,53	236	125	0.000606235	0.0505328	0.351,0.282,0.314,0.239	0.342,0.489,0.473,0.394	-0.128
21417	ENSMUSG00000026490	Cdc42bpa	chr1	+	180155794	180155980	180151159	180151277	180159605	180159723	21417	86,59,70,97	261261292250	213161212167	269239235239	311	125	0	0	0.117,0.083,0.088,0.135	0.241,0.213,0.266,0.219	-0.129
11626	ENSMUSG00000031012	Cask	chrX	-	13552372	13552441	13549164	13549361	13554877	13554946	11626	14,13,18,14	2,3,1,3	6,16,9,13	0,0,2,0	194	125	0.000657516	0.0529025	0.819,0.736,0.921,0.75	1.0,1.0,0.744,1.0	-0.129
19002	ENSMUSG00000023764	Sfi1	chr11	-	3188877	3189056	3187239	3187410	3193359	3193424	19002	29,44,31,21	2,1,3,2	17,26,39,31	0,0,1,0	304	125	0.00107469	0.0725913	0.856,0.948,0.809,0.812	1.0,1.0,0.941,1.0	-0.129
16649	ENSMUSG00000028176	Lrrc7	chr3	-	158170555	158170756	158164274	158164386	158175102	158175351	16649	27,47,50,31	5,2,2,0	23,36,22,22	0,0,0,0	326	125	0.000500257	0.0454355	0.674,0.9,0.906,1.0	1.0,1.0,1.0,1.0	-0.13
15213	ENSMUSG00000024983	Vti1a	chr19	+	55391783	55391868	55380941	55381019	55446177	55446979	15213	29,32,25,15	0,1,2,6	23,44,33,33	0,0,1,0	210	125	0.000850755	0.0629781	1.0,0.95,0.882,0.598	1.0,1.0,0.952,1.0	-0.131
3258	ENSMUSG00000036196	Slc26a8	chr17	-	28653831	28653945	28652447	28652525	28659592	28659675	3258	4,7,4,8	2,4,1,0	4,2,7,2	1,1,0,0	239	125	0.00106194	0.0720167	0.511,0.478,0.677,1.0	0.677,0.511,1.0,1.0	-0.131
504	ENSMUSG00000039126	Prune2	chr19	+	17211677	17211713	17208230	17208329	17212291	17212330	504	39,43,45,72	162160171127	93,59,61,44	130,96,82,84	161	125	4.66705e-06	0.00191688	0.157,0.173,0.17,0.306	0.357,0.323,0.366,0.289	-0.132
2206	ENSMUSG00000024150	Mcfd2	chr17	-	87264140	87264365	87258782	87258881	87265791	87265880	2206	20,20,15,19	2,2,0,4	31,16,20,18	2,0,1,0	350	125	0.000287305	0.0321368	0.781,0.781,1.0,0.629	0.847,1.0,0.877,1.0	-0.133
31980	ENSMUSG00000038957	Edc3	chr9	+	57715947	57716267	57713380	57713561	57727185	57727521	31980	196229243171	23,35,26,30	234183225185	14,12,18,11	445	125	8.64001e-05	0.0156043	0.705,0.648,0.724,0.616	0.824,0.811,0.778,0.825	-0.136
40039	ENSMUSG00000055541	Lair1	chr7	-	4028706	4029036	4010729	4010846	4055917	4055953	40039	66,39,60,61	8,2,4,3	70,61,56,75	0,2,2,1	455	125	0.000352543	0.0367931	0.694,0.843,0.805,0.848	1.0,0.893,0.885,0.954	-0.136
25947	ENSMUSG00000028399	Ptprd	chr4	-	76039879	76039921	76039280	76039378	76050326	76050439	25947	57,50,63,73	173170243204	124152114126	232224183170	167	125	2.06744e-10	6.58091e-07	0.198,0.18,0.163,0.211	0.286,0.337,0.318,0.357	-0.137
30378	ENSMUSG00000026110	Mgat4a	chr1	-	37464420	37464534	37462891	37462967	37490259	37490393	30378	24,26,28,31	6,6,1,1	25,37,33,19	0,2,2,0	239	125	0.000757913	0.0580459	0.677,0.694,0.936,0.942	1.0,0.906,0.896,1.0	-0.138
55586	ENSMUSG00000020385	Clk4	chr11	+	51273077	51273168	51271799	51272022	51273559	51273626	55586	129169140147	69,64,63,44	173161154175	36,37,36,36	216	125	3.21476e-05	0.00775665	0.52,0.604,0.563,0.659	0.736,0.716,0.712,0.738	-0.139
45784	ENSMUSG00000054640	Slc8a1	chr17	-	81442202	81442223	81441772	81441790	81445486	81445593	45784	4,16,6,11	50,64,60,35	23,23,18,12	36,57,41,40	146	125	0.000233634	0.0289513	0.064,0.176,0.079,0.212	0.354,0.257,0.273,0.204	-0.139
26685	ENSMUSG00000029068	Ccnl2	chr4	+	155818538	155818664	155817922	155817987	155820328	155820428	26685	89,76,90,68	55,48,47,58	88,88,93,69	37,34,31,23	251	125	0.000442993	0.0428114	0.446,0.441,0.488,0.369	0.542,0.563,0.599,0.599	-0.14
7706	ENSMUSG00000057469	E2f6	chr12	+	16813846	16813912	16811098	16811315	16816399	16816454	7706	51,37,45,59	57,77,63,81	60,77,70,87	59,75,54,47	191	125	0.000595247	0.0497798	0.369,0.239,0.319,0.323	0.4,0.402,0.459,0.548	-0.14
18204	ENSMUSG00000025766	D3Ertd751e	chr3	+	41753723	41753923	41748582	41748733	41756048	41756129	18204	113,82,161,118	22,6,14,12	102,140,97,118	2,2,5,6	325	125	1.00667e-05	0.00348774	0.664,0.84,0.816,0.791	0.951,0.964,0.882,0.883	-0.142
51798	ENSMUSG00000020389	Cdkl3	chr11	+	52035946	52036020	52033513	52033611	52037430	52038165	51798	6,6,9,6	0,2,3,3	4,8,9,4	1,0,0,1	199	125	0.000367352	0.0376444	1.0,0.653,0.653,0.557	0.715,1.0,1.0,0.715	-0.142
16836	ENSMUSG00000028184	Adgrl2	chr3	-	148820416	148820468	148817763	148817928	148821279	148821408	16836	13,15,31,5	50,64,52,20	34,22,19,24	47,28,31,37	177	125	0.00106808	0.072337	0.155,0.142,0.296,0.15	0.338,0.357,0.302,0.314	-0.142
22520	ENSMUSG00000075415	Fnbp1	chr2	-	31048204	31048288	31044881	31044896	31054023	31054218	22520	36,47,44,46	122111140178	97,92,86,70	145,151,91,96	209	125	4.78201e-10	1.38037e-06	0.15,0.202,0.158,0.134	0.286,0.267,0.361,0.304	-0.143
49125	ENSMUSG00000038005	Hpf1	chr8	+	60900083	60900234	60890444	60890536	60905547	60905720	49125	55,62,76,63	8,10,12,19	73,81,86,78	8,8,4,5	276	125	0.000932905	0.0664516	0.757,0.737,0.741,0.6	0.805,0.821,0.907,0.876	-0.143
54290	ENSMUSG00000040433	Zbtb38	chr9	-	96718209	96718309	96682769	96689029	96731291	96731675	54290	36,40,39,39	5,7,8,5	38,44,30,18	3,3,0,1	225	125	0.00105702	0.0719843	0.8,0.76,0.73,0.812	0.876,0.891,1.0,0.909	-0.143
8653	ENSMUSG00000025616	Usp16	chr16	+	87461964	87462140	87458640	87458742	87464734	87464838	8653	123,96,96,116	43,20,38,29	134136151150	26,26,13,24	301	125	0.00107192	0.0725007	0.543,0.666,0.512,0.624	0.682,0.685,0.828,0.722	-0.143
28512	ENSMUSG00000051359	Ncald	chr15	-	37661031	37661086	37397056	37397453	37792133	37792239	28512	15,15,8,27	2,1,2,4	11,11,11,9	0,0,1,0	180	125	0.000223108	0.0282126	0.839,0.912,0.735,0.824	1.0,1.0,0.884,1.0	-0.144
12883	ENSMUSG00000028919	Arhgef19	chr4	+	141244817	141244966	141240631	141240744	141246174	141246412	12883	43,40,48,49	3,6,4,8	46,60,48,68	0,1,1,5	274	125	0.000350647	0.0367324	0.867,0.753,0.846,0.736	1.0,0.965,0.956,0.861	-0.145
56450	ENSMUSG00000035208	Slfn8	chr11	-	83019912	83020028	83016652	83017722	83020576	83020810	56450	2,4,2,2	2,3,0,2	1,2,4,0	0,0,1,1	241	125	0.000476783	0.0446167	0.342,0.409,1.0,0.342	1.0,1.0,0.675,0.0	-0.145
12805	ENSMUSG00000026743	Mllt10	chr2	+	18126133	18126229	18123708	18123812	18146776	18146872	12805	40,28,43,18	7,4,2,6	40,39,28,19	1,1,0,3	221	125	0.000491335	0.0450911	0.764,0.798,0.924,0.629	0.958,0.957,1.0,0.782	-0.145
18389	ENSMUSG00000017412	Cacnb4	chr2	-	52556201	52556361	52477691	52477811	52558268	52558567	18389	77,90,96,90	50,55,54,43	124,113,88,95	34,41,35,24	285	125	0.000196005	0.0260433	0.403,0.418,0.438,0.479	0.615,0.547,0.524,0.635	-0.146
25889	ENSMUSG00000041144	Dnah7b	chr1	+	46085554	46085702	46083704	46083813	46097997	46098085	25889	8,14,16,11	0,2,6,3	21,19,7,3	1,0,2,0	273	125	0.000535656	0.0473675	1.0,0.762,0.55,0.627	0.906,1.0,0.616,1.0	-0.146
15827	ENSMUSG00000036377	C530008M17Rik	chr5	+	76840787	76840923	76822465	76822637	76848816	76848981	15827	62,67,85,58	29,34,39,40	88,77,80,85	30,26,23,17	261	125	0.00116271	0.0769048	0.506,0.486,0.511,0.41	0.584,0.586,0.625,0.705	-0.147
32905	ENSMUSG00000031808	Slc27a1	chr8	+	71569341	71569432	71568905	71569023	71570720	71570826	32905	54,46,60,45	12,18,15,16	76,70,64,97	11,9,8,15	216	125	0.0011199	0.0749494	0.723,0.597,0.698,0.619	0.8,0.818,0.822,0.789	-0.148
13548	ENSMUSG00000028649	Macf1	chr4	-	123386548	123386557	123385454	123385686	123387227	123387431	13548	62,74,61,54	176173227140	102,99,87,115	158144161112	134	125	8.35693e-07	0.000583039	0.247,0.285,0.2,0.265	0.376,0.391,0.335,0.489	-0.149
21874	ENSMUSG00000000085	Scmh1	chr4	+	120456284	120456509	120453751	120453775	120463074	120463084	21874	80,88,101,81	11,6,10,15	71,92,77,78	5,4,4,0	350	125	0.000376009	0.0382238	0.722,0.84,0.783,0.659	0.835,0.891,0.873,1.0	-0.149
30635	ENSMUSG00000109394	A230057D06Rik	chr7	-	61710898	61710986	61705847	61706852	61813261	61813371	30635	11,8,7,10	1,6,2,2	2,18,6,12	1,0,0,2	213	125	0.000647476	0.052841	0.866,0.439,0.673,0.746	0.54,1.0,1.0,0.779	-0.149
54683	ENSMUSG00000006673	Qrich1	chr9	+	108518702	108518826	108517113	108517240	108528588	108528899	54683	26,25,16,31	47,42,41,48	35,33,39,35	40,36,36,19	249	125	0.00087227	0.0642905	0.217,0.23,0.164,0.245	0.305,0.315,0.352,0.48	-0.149
1570	ENSMUSG00000038773	Kdm3b	chr18	+	34803449	34804049	34799284	34799359	34808240	34809489	1570	209190238200	19,9,19,20	257238256212	9,8,9,6	725	125	0.000133997	0.0203109	0.655,0.784,0.684,0.633	0.831,0.837,0.831,0.859	-0.15
25541	ENSMUSG00000025932	Eya1	chr1	-	14302769	14302897	14283120	14283198	14304424	14304474	25541	15,12,17,15	0,2,3,3	16,24,37,30	2,0,0,0	253	125	0.00046448	0.0443827	1.0,0.748,0.737,0.712	0.798,1.0,1.0,1.0	-0.15
8099	ENSMUSG00000021709	Erbin	chr13	-	103830187	103830331	103823313	103823406	103833497	103835028	8099	145140137178	38,45,52,41	237276238236	27,39,41,36	269	125	2.43247e-06	0.00120132	0.639,0.591,0.55,0.669	0.803,0.767,0.73,0.753	-0.151
25709	ENSMUSG00000026566	Mpzl1	chr1	-	165601749	165601864	165593653	165593677	165604609	165604742	25709	25,17,42,46	74,64,72,65	31,50,65,54	50,50,54,41	240	125	7.42289e-05	0.0138373	0.15,0.122,0.233,0.269	0.244,0.342,0.385,0.407	-0.151
18665	ENSMUSG00000054474	Thnsl2	chr6	-	71141219	71141454	71139748	71139943	71144290	71144439	18665	53,51,85,102	9,12,2,4	55,72,48,40	1,0,2,2	360	125	0.000189326	0.0255765	0.672,0.596,0.937,0.899	0.95,1.0,0.893,0.874	-0.153
8643	ENSMUSG00000000627	Sema4f	chr6	-	82935586	82935685	82919562	82919682	82935894	82935954	8643	66,71,74,45	14,15,10,16	52,97,57,70	8,3,6,4	224	125	0.000215865	0.0278245	0.725,0.725,0.805,0.611	0.784,0.947,0.841,0.907	-0.153
44521	ENSMUSG00000045251	Zfp688	chr7	-	127421404	127421518	127418966	127419641	127421622	127422039	44521	27,23,27,12	0,2,2,5	35,36,28,20	0,2,0,0	239	125	0.000518705	0.0463145	1.0,0.857,0.876,0.557	1.0,0.904,1.0,1.0	-0.153
25792	ENSMUSG00000030960	Eef1akmt2	chr7	-	132837099	132837207	132827780	132827882	132851425	132851491	25792	13,6,4,12	4,1,0,2	9,14,18,13	0,0,1,1	233	125	0.00102639	0.0708323	0.636,0.763,1.0,0.763	1.0,1.0,0.906,0.875	-0.155
7943	ENSMUSG00000025217	Btrc	chr19	+	45406544	45406586	45363751	45363886	45471014	45471104	7943	16,12,9,18	0,3,7,0	25,11,15,15	3,0,0,0	167	125	0.00132609	0.0847792	1.0,0.75,0.49,1.0	0.862,1.0,1.0,1.0	-0.155
12657	ENSMUSG00000030708	Dnajb13	chr7	-	100507375	100507533	100506081	100506195	100510694	100510856	12657	4,4,12,8	0,1,5,1	13,10,4,7	2,1,0,0	283	125	0.000577839	0.0490489	1.0,0.639,0.515,0.779	0.742,0.815,1.0,1.0	-0.156
45459	ENSMUSG00000101621	Gm28905	chr10	+	10140462	10140628	9976689	9976747	10151373	10151500	45459	11,11,10,3	0,4,5,0	9,4,6,15	0,1,0,0	291	125	0.000127985	0.0196988	1.0,0.542,0.462,1.0	1.0,0.632,1.0,1.0	-0.157
30883	ENSMUSG00000046169	Adamts6	chr13	+	104445615	104445704	104444814	104444953	104462227	104462357	30883	23,7,8,17	9,0,0,3	7,16,16,3	0,0,0,0	214	125	2.66673e-06	0.00125756	0.599,1.0,1.0,0.768	1.0,1.0,1.0,1.0	-0.158
53170	ENSMUSG00000074415	Mir100hg	chr9	+	41586885	41586995	41581338	41581402	41590219	41592829	53170	0,0,1,0	5,7,14,8	1,7,3,2	15,8,7,7	235	125	1.07439e-05	0.00355315	0.0,0.0,0.037,0.0	0.034,0.318,0.186,0.132	-0.158
14003	ENSMUSG00000047502	Mroh7	chr4	-	106699721	106699912	106694990	106695128	106700126	106700265	14003	46,50,29,20	8,4,9,0	22,41,23,22	1,0,2,0	316	125	2.9125e-05	0.00733956	0.695,0.832,0.56,1.0	0.897,1.0,0.82,1.0	-0.158
30531	ENSMUSG00000058318	Phf21a	chr2	+	92187043	92187408	92186464	92186609	92214048	92214089	30531	18,12,31,26	0,3,4,1	21,20,36,24	0,0,0,3	490	125	0.000321503	0.0342555	1.0,0.505,0.664,0.869	1.0,1.0,1.0,0.671	-0.158
55507	ENSMUSG00000015214	Mtmr1	chrX	+	71379013	71379064	71376886	71376910	71383199	71383275	55507	25,31,29,28	2,7,4,4	40,31,22,22	1,0,0,0	176	125	1.33903e-07	0.000148254	0.899,0.759,0.837,0.833	0.966,1.0,1.0,1.0	-0.159
1080	ENSMUSG00000041607	Mbp	chr18	+	82575171	82575207	82554319	82554750	82584111	82584156	1080	5,5,5,2	2,0,4,1	1,6,3,1	0,2,1,0	161	125	0.000765259	0.0581037	0.66,1.0,0.493,0.608	1.0,0.7,0.7,1.0	-0.16
1987	ENSMUSG00000117655	6720468P15Rik	chr19	+	57511287	57511491	57510098	57510399	57511855	57512784	1987	2,0,0,2	1,7,5,10	3,6,2,3	3,12,1,3	329	125	0.00143038	0.0895333	0.432,0.0,0.0,0.071	0.275,0.16,0.432,0.275	-0.16
52941	ENSMUSG00000059974	Ntm	chr9	-	29006253	29006289	29000704	29000737	29009225	29009377	52941	61,82,54,65	59,40,54,54	125111120123	50,59,43,44	161	125	0.000184118	0.0249391	0.445,0.614,0.437,0.483	0.66,0.594,0.684,0.685	-0.161
41030	ENSMUSG00000008496	Pou2f2	chr7	-	25115470	25115749	25100137	25100243	25116037	25116220	41030	16,17,27,17	0,5,1,2	27,31,24,20	0,0,2,0	404	125	0.000169337	0.0238241	1.0,0.513,0.893,0.725	1.0,1.0,0.788,1.0	-0.164
55495	ENSMUSG00000097248	Gm2694	chr8	+	87513808	87513896	87473115	87473230	87521735	87521813	55495	1,3,3,2	8,15,15,20	14,13,15,4	19,22,21,14	213	125	4.58542e-05	0.00998015	0.068,0.105,0.105,0.055	0.302,0.257,0.295,0.144	-0.166
21876	ENSMUSG00000000085	Scmh1	chr4	+	120462012	120462155	120453751	120453775	120463074	120463084	21876	64,73,67,55	11,6,10,15	89,47,77,57	5,4,4,0	268	125	9.08896e-05	0.0158856	0.731,0.85,0.758,0.631	0.892,0.846,0.9,1.0	-0.167
25707	ENSMUSG00000026566	Mpzl1	chr1	-	165601749	165601855	165592239	165593677	165604609	165604742	25707	51,42,76,78	74,64,72,65	80,79,100,88	50,50,54,41	231	125	1.33511e-05	0.00430363	0.272,0.262,0.364,0.394	0.464,0.461,0.501,0.537	-0.168
30529	ENSMUSG00000058318	Phf21a	chr2	+	92187032	92187408	92186550	92186609	92214048	92214089	30529	17,12,26,23	0,3,4,1	19,17,32,22	0,0,0,3	501	125	0.000421695	0.0411548	1.0,0.5,0.619,0.852	1.0,1.0,1.0,0.647	-0.169
13021	ENSMUSG00000028760	Eif4g3	chr4	+	138087532	138087565	138084256	138084370	138095908	138095929	13021	17,16,24,19	36,31,43,21	25,31,32,21	22,19,27,21	158	125	0.00110606	0.074218	0.272,0.29,0.306,0.417	0.473,0.563,0.484,0.442	-0.169
52531	ENSMUSG00000028391	Wdr31	chr4	-	62455810	62455973	62452631	62453937	62457439	62457581	52531	44,54,56,51	10,5,5,4	56,59,41,49	1,2,1,0	288	125	1.76472e-06	0.000966422	0.656,0.824,0.829,0.847	0.96,0.928,0.947,1.0	-0.17
30251	ENSMUSG00000031644	Nek1	chr8	+	61071750	61071834	61054519	61054622	61072275	61072359	30251	50,66,75,44	38,30,37,36	80,105,79,68	24,35,21,21	209	125	0.000253626	0.0306094	0.44,0.568,0.548,0.422	0.666,0.642,0.692,0.659	-0.17
36748	ENSMUSG00000075020	Mir670hg	chr2	-	94166843	94166990	94160635	94161208	94178602	94178915	36748	15,10,14,14	1,0,0,8	25,30,20,23	0,0,0,0	272	125	0.000991994	0.0692086	0.873,1.0,1.0,0.446	1.0,1.0,1.0,1.0	-0.17
13706	ENSMUSG00000029505	Ep400	chr5	-	110740181	110740289	110737671	110739681	110741969	110742060	13706	67,57,69,59	13,4,16,9	81,80,76,58	3,2,1,3	233	125	1.65023e-07	0.000168092	0.734,0.884,0.698,0.779	0.935,0.955,0.976,0.912	-0.171
31759	ENSMUSG00000024013	Fgd2	chr17	+	29363710	29363942	29360913	29361157	29364910	29364991	31759	24,16,33,32	6,1,3,0	22,31,38,38	0,0,1,0	357	125	1.65358e-05	0.00501289	0.583,0.849,0.794,1.0	1.0,1.0,0.93,1.0	-0.176
23573	ENSMUSG00000036817	Sun1	chr5	+	139230772	139230838	139229752	139229944	139233470	139233569	23573	12,19,30,8	1,0,4,5	11,19,22,22	0,0,0,1	191	125	8.96003e-05	0.015744	0.887,1.0,0.831,0.512	1.0,1.0,1.0,0.935	-0.176
47234	ENSMUSG00000112117	Rmst	chr10	-	92134241	92134316	92133278	92133348	92134963	92135079	47234	25,19,20,13	0,6,4,7	23,37,29,13	1,0,0,3	200	125	0.00010673	0.0175914	1.0,0.664,0.758,0.537	0.935,1.0,1.0,0.73	-0.176
53072	ENSMUSG00000001943	Vsig2	chr9	+	37541326	37541485	37540293	37540501	37542354	37542474	53072	15,19,28,9	6,6,2,0	16,19,14,15	0,0,3,0	284	125	0.000287736	0.0321368	0.524,0.582,0.86,1.0	1.0,1.0,0.673,1.0	-0.177
29105	ENSMUSG00000034848	Ttc21b	chr2	-	66186153	66186221	66184326	66184843	66188259	66188380	29105	44,48,63,62	19,13,15,10	90,98,59,88	11,6,4,7	193	125	1.05892e-05	0.00352488	0.6,0.705,0.731,0.801	0.841,0.914,0.905,0.891	-0.178
58308	ENSMUSG00000014164	Klhl3	chr13	-	58016445	58016547	58013829	58013958	58018796	58018994	58308	10,26,23,15	3,8,4,3	7,23,15,6	0,1,2,1	227	125	0.000705418	0.0552722	0.647,0.642,0.76,0.734	1.0,0.927,0.805,0.768	-0.179
8564	ENSMUSG00000054226	Tprkb	chr6	+	85919916	85920024	85915737	85915790	85921422	85921511	8564	22,9,23,34	93,76,95,114	59,76,55,52	99,85,71,70	233	125	5.19584e-14	5.29249e-10	0.113,0.06,0.115,0.138	0.242,0.324,0.294,0.285	-0.18
22170	ENSMUSG00000028108	Ecm1	chr3	-	95738011	95738113	95737807	95737942	95738238	95738301	22170	3,2,10,7	4,0,3,1	3,4,2,4	2,0,0,0	227	125	0.000203742	0.026675	0.292,1.0,0.647,0.794	0.452,1.0,1.0,1.0	-0.18
46058	ENSMUSG00000062866	Phactr2	chr10	-	13266972	13267053	13253341	13253879	13291794	13291962	46058	27,29,26,38	7,5,9,6	33,34,19,23	0,4,3,0	206	125	0.000463518	0.044374	0.701,0.779,0.637,0.794	1.0,0.838,0.794,1.0	-0.18
342	ENSMUSG00000024766	Lipo3	chr19	-	33579361	33579498	33559511	33559655	33580464	33580574	342	27,26,24,21	3,5,1,4	40,33,24,25	0,2,0,0	262	125	3.29897e-06	0.00146752	0.811,0.713,0.92,0.715	1.0,0.887,1.0,1.0	-0.182
19532	ENSMUSG00000037369	Kdm6a	chrX	+	18246974	18247109	18246196	18246416	18248269	18248359	19532	17,13,28,22	1,4,7,4	32,35,10,11	2,2,0,1	260	125	0.00167313	0.0981709	0.891,0.61,0.658,0.726	0.885,0.894,1.0,0.841	-0.184
57429	ENSMUSG00000004110	Cacna1e	chr1	-	154404884	154405013	154403677	154403858	154407711	154407823	57429	100,72,95,46	18,21,22,7	106,76,91,67	5,5,6,5	254	125	5.55242e-07	0.000441851	0.732,0.628,0.68,0.764	0.913,0.882,0.882,0.868	-0.185
55005	ENSMUSG00000034579	Pla2g3	chr11	+	3490142	3490277	3488989	3489894	3490806	3491090	55005	32,8,24,27	1,2,2,3	31,30,28,40	0,0,0,0	260	125	0.000907416	0.0652152	0.939,0.658,0.852,0.812	1.0,1.0,1.0,1.0	-0.185
7533	ENSMUSG00000004698	Hdac9	chr12	-	34861344	34861436	34827636	34827753	34906611	34906979	7533	6,15,13,9	1,2,6,4	14,8,5,4	1,1,1,0	217	125	0.000245507	0.0299487	0.776,0.812,0.555,0.564	0.89,0.822,0.742,1.0	-0.187
58051	ENSMUSG00000020652	Cenpo	chr12	-	4231515	4231682	4217207	4217322	4233530	4233657	58051	28,35,35,45	9,2,5,0	28,43,49,16	0,0,1,0	292	125	9.38003e-07	0.000625044	0.571,0.882,0.75,1.0	1.0,1.0,0.954,1.0	-0.188
41111	ENSMUSG00000032409	Atr	chr9	+	95905737	95905858	95903662	95903778	95907295	95907433	41111	8,15,21,18	4,3,2,0	28,16,19,24	0,0,2,0	246	125	3.97029e-05	0.00891951	0.504,0.718,0.842,1.0	1.0,1.0,0.828,1.0	-0.191
8642	ENSMUSG00000000627	Sema4f	chr6	-	82930897	82930991	82919562	82919682	82935894	82935954	8642	48,58,60,40	14,15,10,16	71,56,61,53	8,3,6,4	219	125	3.04144e-05	0.00755611	0.662,0.688,0.774,0.588	0.835,0.914,0.853,0.883	-0.193
24917	ENSMUSG00000073176	Zfp449	chrX	+	56348282	56348728	56346399	56346439	56353462	56353667	24917	61,18,79,50	2,6,3,0	64,65,56,40	0,0,0,1	571	125	2.09787e-05	0.005903	0.87,0.396,0.852,1.0	1.0,1.0,1.0,0.898	-0.195
10982	ENSMUSG00000049606	Zfp644	chr5	-	106695642	106695699	106666784	106666845	106696531	106696826	10982	0,1,2,1	3,6,16,6	5,0,5,2	5,3,5,4	182	125	0.000884003	0.0644491	0.0,0.103,0.079,0.103	0.407,0.0,0.407,0.256	-0.196
35144	ENSMUSG00000052675	Zfp112	chr7	+	24118334	24118383	24112323	24112436	24122233	24122360	35144	11,4,6,4	3,3,4,0	10,2,4,2	2,0,1,0	174	125	0.000960518	0.0679433	0.725,0.489,0.519,1.0	0.782,1.0,0.742,1.0	-0.198
49696	ENSMUSG00000002190	Clgn	chr8	+	83408153	83408235	83399948	83400090	83409485	83409678	49696	44,35,44,68	16,12,15,16	83,75,97,58	9,11,18,0	207	125	0.000166512	0.0235569	0.624,0.638,0.639,0.72	0.848,0.805,0.765,1.0	-0.199
3876	ENSMUSG00000040732	Erg	chr16	-	95369994	95370063	95369321	95369378	95379111	95379192	3876	13,8,9,10	0,2,3,3	24,10,5,12	0,1,0,0	194	125	0.000145495	0.0216437	1.0,0.72,0.659,0.682	1.0,0.866,1.0,1.0	-0.201
20296	ENSMUSG00000057914	Cacnb2	chr2	+	14968217	14968237	14967941	14968075	14971561	14971642	20296	3,9,10,4	28,31,22,15	16,8,15,7	13,18,17,12	145	125	0.0016098	0.0962794	0.085,0.2,0.282,0.187	0.515,0.277,0.432,0.335	-0.201
13995	ENSMUSG00000061887	Ssbp3	chr4	+	107027216	107027297	106915644	106915729	107028192	107028252	13995	4,9,7,7	2,1,0,6	6,13,8,6	0,0,1,1	206	125	0.000278583	0.0318517	0.548,0.845,1.0,0.414	1.0,1.0,0.829,0.785	-0.202
2604	ENSMUSG00000054723	Vmac	chr17	-	56716633	56716800	56715701	56715817	56717597	56717685	2604	18,13,14,8	20,16,19,25	29,25,16,15	12,18,10,9	292	125	0.000374666	0.0381635	0.278,0.258,0.24,0.12	0.508,0.373,0.407,0.416	-0.202
2262	ENSMUSG00000032624	Eml4	chr17	+	83425257	83425431	83421605	83421735	83427222	83427351	2262	6,17,13,12	9,20,23,25	23,14,14,11	10,9,12,6	299	125	0.000671048	0.0535681	0.218,0.262,0.191,0.167	0.49,0.394,0.328,0.434	-0.202
5893	ENSMUSG00000022607	Ptk2	chr15	-	73391758	73391880	73343132	73343359	73392343	73392447	5893	16,18,17,12	6,7,2,1	15,12,36,19	3,0,2,0	247	125	0.00113896	0.0758265	0.574,0.565,0.811,0.859	0.717,1.0,0.901,1.0	-0.202
37779	ENSMUSG00000003282	Plag1	chr4	-	3905446	3905805	3900995	3904947	3908905	3909002	37779	17,16,19,18	0,0,5,2	30,19,28,11	0,0,0,0	484	125	0.00125319	0.0815133	1.0,1.0,0.495,0.699	1.0,1.0,1.0,1.0	-0.202
39095	ENSMUSG00000045962	Wnk1	chr6	-	119965664	119965922	119962396	119963632	119968475	119968663	39095	44,30,41,43	31,30,35,25	75,91,101,98	36,23,29,29	383	125	7.63986e-06	0.00288221	0.317,0.246,0.277,0.36	0.405,0.564,0.532,0.524	-0.206
44908	ENSMUSG00000049571	Cfap46	chr7	-	139678489	139678600	139666189	139666380	139679324	139679419	44908	6,14,27,9	5,2,2,0	12,13,8,14	0,0,0,1	236	125	0.00012045	0.0189336	0.389,0.788,0.877,1.0	1.0,1.0,1.0,0.881	-0.207
54860	ENSMUSG00000097223	Gm2449	chr9	-	119893067	119893186	119888533	119888602	119893584	119893647	54860	10,8,11,15	0,4,2,3	8,11,15,7	0,0,2,0	244	125	1.40422e-05	0.00446981	1.0,0.506,0.738,0.719	1.0,1.0,0.793,1.0	-0.208
36495	ENSMUSG00000087268	Gm14486	chr2	-	30659799	30659885	30658612	30658989	30669832	30669907	36495	0,1,1,0	2,1,1,1	5,3,1,1	1,2,4,2	211	125	0.000314677	0.0338111	0.0,0.372,0.372,0.0	0.748,0.471,0.129,0.229	-0.208
23150	ENSMUSG00000027605	Acss2	chr2	+	155573162	155573245	155561745	155561820	155574599	155574689	23150	34,18,22,14	4,4,8,5	33,30,31,25	5,2,1,0	208	125	0.000924084	0.0660167	0.836,0.73,0.623,0.627	0.799,0.9,0.949,1.0	-0.208
3878	ENSMUSG00000040732	Erg	chr16	-	95377300	95377372	95369321	95369378	95379111	95379192	3878	9,15,9,6	0,2,3,3	13,12,6,7	0,1,0,0	197	125	0.00017731	0.0243407	1.0,0.826,0.656,0.559	1.0,0.884,1.0,1.0	-0.211
44119	ENSMUSG00000068758	Il3ra	chr14	+	14348820	14348944	14346439	14346512	14349242	14349372	44119	15,9,19,8	4,0,0,4	8,14,9,18	0,0,0,0	249	125	0.000324786	0.0344611	0.653,1.0,1.0,0.501	1.0,1.0,1.0,1.0	-0.212
52060	ENSMUSG00000014547	Wdfy2	chr14	+	62900254	62900328	62885809	62885877	62925129	62925184	52060	33,32,32,42	8,31,11,15	37,61,33,50	4,2,10,9	199	125	0.000741868	0.0573004	0.722,0.393,0.646,0.638	0.853,0.95,0.675,0.777	-0.214
12796	ENSMUSG00000026743	Mllt10	chr2	+	18082510	18082725	18071124	18071204	18109781	18109891	12796	8,22,10,5	1,3,1,2	11,21,14,9	0,0,1,1	340	125	0.000558084	0.0485294	0.746,0.729,0.786,0.479	1.0,1.0,0.837,0.768	-0.216
51614	ENSMUSG00000004561	Mettl17	chr14	+	51889146	51889397	51888741	51888836	51889527	51889635	51614	77,87,84,61	20,36,25,17	86,85,93,115	21,12,4,10	376	125	0.000226477	0.0284802	0.561,0.445,0.528,0.544	0.577,0.702,0.885,0.793	-0.22
23147	ENSMUSG00000027605	Acss2	chr2	+	155573155	155573245	155561745	155561820	155574599	155574689	23147	36,13,29,12	4,4,8,5	34,31,31,27	5,2,1,0	215	125	0.000842022	0.0626046	0.84,0.654,0.678,0.583	0.798,0.9,0.947,1.0	-0.223
44143	ENSMUSG00000067629	Syngap1	chr17	+	26967680	26967760	26966869	26966973	26970498	26970562	44143	8,13,15,6	30,15,24,19	9,15,28,20	15,7,16,14	205	125	0.00153481	0.0934578	0.14,0.346,0.276,0.161	0.268,0.566,0.516,0.466	-0.223
37301	ENSMUSG00000037533	Rapgef6	chr11	+	54561324	54561394	54552789	54552873	54568352	54568496	37301	15,12,17,7	0,3,4,5	7,16,4,17	1,0,0,0	195	125	2.45312e-06	0.00120132	1.0,0.719,0.731,0.473	0.818,1.0,1.0,1.0	-0.224
12903	ENSMUSG00000029823	Luc7l2	chr6	+	38559203	38559304	38554979	38555063	38565654	38565722	12903	32,30,29,25	9,5,5,8	28,50,38,43	2,1,3,0	226	125	9.66096e-07	0.000626416	0.663,0.768,0.762,0.633	0.886,0.965,0.875,1.0	-0.225
57641	ENSMUSG00000038094	Atp13a4	chr16	-	29415782	29415879	29409700	29409872	29417764	29417874	57641	30,33,26,24	15,7,5,13	49,44,46,49	10,3,1,6	222	125	0.000479346	0.0446167	0.53,0.726,0.745,0.51	0.734,0.892,0.963,0.821	-0.225
16754	ENSMUSG00000027985	Lef1	chr3	+	131204932	131204973	131204255	131204304	131223075	131224356	16754	32,29,22,16	10,5,21,0	19,18,14,30	0,2,0,0	166	125	2.63575e-07	0.000248591	0.707,0.814,0.441,1.0	1.0,0.871,1.0,1.0	-0.227
14277	ENSMUSG00000000378	Ccm2	chr11	+	6584519	6584603	6546909	6547029	6589431	6589474	14277	18,13,10,11	3,2,2,2	19,15,11,10	0,0,0,0	209	125	7.94475e-06	0.00291098	0.782,0.795,0.749,0.767	1.0,1.0,1.0,1.0	-0.227
2144	ENSMUSG00000086600	C030005K06Rik	chr18	-	50052677	50052797	50051676	50052501	50053517	50053844	2144	3,5,7,2	3,5,5,0	8,1,8,1	2,1,0,0	245	125	0.000625556	0.0514757	0.338,0.338,0.417,1.0	0.671,0.338,1.0,1.0	-0.229
22171	ENSMUSG00000028108	Ecm1	chr3	-	95738011	95738116	95737807	95737942	95738238	95738301	22171	6,14,4,15	4,0,3,1	8,16,16,13	2,0,0,0	230	125	0.00017636	0.0243407	0.449,1.0,0.42,0.891	0.685,1.0,1.0,1.0	-0.231
37771	ENSMUSG00000028906	Epb41	chr4	-	131964130	131964187	131962923	131962986	131967787	131967975	37771	12,12,15,7	8,2,7,2	14,17,9,10	3,0,0,2	182	125	0.000764261	0.0581037	0.507,0.805,0.595,0.706	0.762,1.0,1.0,0.774	-0.231
37923	ENSMUSG00000040374	Pex2	chr3	-	5562668	5562732	5560499	5561760	5563164	5563272	37923	15,17,14,23	30,41,44,27	21,39,37,28	23,23,16,26	189	125	5.57306e-05	0.011445	0.249,0.215,0.174,0.36	0.377,0.529,0.605,0.416	-0.232
23963	ENSMUSG00000026834	Acvr1c	chr2	-	58295925	58296165	58287680	58287911	58315792	58316023	23963	4,3,7,10	3,0,1,2	8,15,15,14	2,0,0,0	365	125	0.00171163	0.0998481	0.313,1.0,0.706,0.631	0.578,1.0,1.0,1.0	-0.232
51613	ENSMUSG00000004561	Mettl17	chr14	+	51889146	51889217	51888741	51888836	51889527	51889635	51613	51,41,42,48	20,36,25,17	86,61,39,60	21,12,4,10	196	125	3.19659e-05	0.00775249	0.619,0.421,0.517,0.643	0.723,0.764,0.861,0.793	-0.235
57640	ENSMUSG00000038094	Atp13a4	chr16	-	29413728	29413801	29409700	29409872	29417764	29417874	57640	21,18,18,24	15,7,5,13	35,34,28,31	10,3,1,6	198	125	0.000701694	0.0550652	0.469,0.619,0.694,0.538	0.688,0.877,0.946,0.765	-0.239
38383	ENSMUSG00000042790	Rnf214	chr9	-	45904769	45904919	45899745	45900256	45906737	45906861	38383	19,15,28,24	1,10,1,4	11,22,26,25	0,0,1,0	275	125	9.44991e-07	0.000625044	0.896,0.405,0.927,0.732	1.0,1.0,0.922,1.0	-0.241
54958	ENSMUSG00000097572	Gm26797	chr9	-	122307403	122307444	122304827	122304893	122307956	122307999	54958	1,1,0,0	1,4,3,5	4,2,1,2	3,1,5,3	166	125	0.000159944	0.0228818	0.43,0.158,0.0,0.0	0.501,0.601,0.131,0.334	-0.245
2468	ENSMUSG00000041565	L3mbtl4	chr17	+	68459759	68459851	68457197	68457333	68461450	68461605	2468	3,2,2,1	5,1,0,2	2,4,7,3	2,0,0,1	217	125	0.000951876	0.0674256	0.257,0.535,1.0,0.224	0.365,1.0,1.0,0.633	-0.246
34354	ENSMUSG00000039671	Zmynd8	chr2	-	165852867	165852879	165851999	165852148	165858054	165858173	34354	8,10,8,12	5,0,5,6	12,10,4,11	0,2,0,0	137	125	3.60693e-06	0.00158067	0.593,1.0,0.593,0.646	1.0,0.82,1.0,1.0	-0.247
23832	ENSMUSG00000097616	1110019D14Rik	chr6	+	13881272	13881381	13871525	13871627	13895091	13896422	23832	13,13,16,26	2,2,4,4	17,14,14,9	0,0,0,0	234	125	1.39319e-07	0.000150969	0.776,0.776,0.681,0.776	1.0,1.0,1.0,1.0	-0.248
57643	ENSMUSG00000038094	Atp13a4	chr16	-	29415810	29415879	29409700	29409872	29417764	29417874	57643	19,25,19,20	15,7,5,13	37,35,36,37	10,3,1,6	194	125	0.000512143	0.0460026	0.449,0.697,0.71,0.498	0.704,0.883,0.959,0.799	-0.248
18982	ENSMUSG00000023764	Sfi1	chr11	-	3155398	3155496	3153431	3153498	3164556	3164597	18982	20,24,32,29	11,13,13,12	32,39,18,25	3,6,7,1	223	125	0.000650526	0.052841	0.505,0.509,0.58,0.575	0.857,0.785,0.59,0.933	-0.249
36550	ENSMUSG00000086095	Gm15328	chr18	+	16819169	16819232	16816880	16817070	16819964	16820447	36550	1,1,0,0	5,6,11,5	2,0,2,4	1,2,2,8	188	125	0.000744034	0.0573004	0.117,0.1,0.0,0.0	0.571,0.0,0.399,0.25	-0.251
36704	ENSMUSG00000021902	Phf7	chr14	-	31240273	31240433	31239630	31239737	31241725	31241827	36704	22,17,14,23	14,8,12,6	35,24,24,24	6,3,4,6	285	125	0.00140995	0.0886003	0.408,0.482,0.338,0.627	0.719,0.778,0.725,0.637	-0.251
8843	ENSMUSG00000029913	Prdm5	chr6	+	65862914	65862994	65831248	65831371	65869180	65869265	8843	2,3,2,1	14,3,5,12	10,9,6,8	9,6,6,6	205	125	0.000123173	0.019243	0.08,0.379,0.196,0.048	0.404,0.478,0.379,0.448	-0.252
10967	ENSMUSG00000049606	Zfp644	chr5	-	106690670	106690877	106638426	106638635	106695642	106695699	10967	14,8,11,8	4,1,2,0	11,8,6,11	0,0,0,0	332	125	0.000327491	0.0346759	0.569,0.751,0.674,1.0	1.0,1.0,1.0,1.0	-0.252
11985	ENSMUSG00000029712	Actl6b	chr5	+	137554063	137554140	137553554	137553783	137563106	137563204	11985	0,0,1,2	3,7,7,1	2,6,3,3	6,3,1,4	202	125	0.00019663	0.0260433	0.0,0.0,0.081,0.553	0.171,0.553,0.65,0.317	-0.264
14840	ENSMUSG00000039693	Msantd3	chr4	+	48549921	48549997	48540545	48540568	48552379	48552553	14840	0,1,0,1	6,7,3,5	4,2,6,3	2,6,5,17	201	125	1.92326e-05	0.0055029	0.0,0.082,0.0,0.111	0.554,0.172,0.427,0.099	-0.265
23389	ENSMUSG00000004127	Trmt10a	chr3	+	138146286	138146393	138143860	138143995	138147374	138147570	23389	17,13,18,8	2,6,10,3	18,27,23,16	0,3,2,2	232	125	0.000493162	0.045174	0.821,0.539,0.492,0.59	1.0,0.829,0.861,0.812	-0.265
12459	ENSMUSG00000058498	Rnf207	chr4	-	152313878	152313915	152313363	152313432	152314035	152314108	12459	3,4,3,7	1,2,4,0	3,7,4,1	0,2,0,0	162	125	0.00105939	0.0719843	0.698,0.607,0.367,1.0	1.0,0.73,1.0,1.0	-0.265
45092	ENSMUSG00000063704	Mapk15	chr15	+	75995071	75995101	75994844	75994943	75995233	75995324	45092	17,12,14,3	8,4,11,1	15,10,12,10	3,0,2,0	155	125	7.72254e-05	0.0142503	0.632,0.708,0.507,0.708	0.801,1.0,0.829,1.0	-0.269
28170	ENSMUSG00000026701	Prdx6	chr1	-	161249358	161249469	161247256	161247413	161250756	161251166	28170	15,14,11,15	14,6,2,16	23,27,17,15	2,5,4,2	236	125	0.00104802	0.0716453	0.362,0.553,0.744,0.332	0.859,0.741,0.692,0.799	-0.275
832	ENSMUSG00000056917	Sipa1	chr19	-	5661595	5661623	5661020	5661111	5663603	5663627	832	0,1,2,1	8,1,6,1	4,1,0,5	1,1,2,0	153	125	0.00123095	0.0805302	0.0,0.45,0.214,0.45	0.766,0.45,0.0,1.0	-0.276
44900	ENSMUSG00000049571	Cfap46	chr7	-	139655805	139655930	139654562	139654696	139656541	139656672	44900	22,10,20,5	4,1,3,7	11,27,10,7	0,1,0,1	250	125	4.37305e-06	0.00185599	0.733,0.833,0.769,0.263	1.0,0.931,1.0,0.778	-0.278
12348	ENSMUSG00000074733	Zfp950	chr19	-	61120318	61120452	61118226	61118350	61127006	61127067	12348	8,4,17,12	11,5,16,14	23,19,11,13	7,4,6,6	259	125	0.000465772	0.0444228	0.26,0.279,0.339,0.293	0.613,0.696,0.469,0.511	-0.28
15846	ENSMUSG00000037348	Paqr7	chr4	+	134500599	134500683	134496974	134497036	134506522	134506717	15846	2,7,3,4	3,5,0,1	5,4,3,6	2,0,0,0	209	125	3.32515e-05	0.00787675	0.285,0.456,1.0,0.705	0.599,1.0,1.0,1.0	-0.288
46053	ENSMUSG00000062866	Phactr2	chr10	-	13261765	13261924	13253341	13253879	13291794	13291962	46053	23,22,14,23	7,5,9,6	16,27,16,25	0,4,3,0	284	125	0.000690825	0.0545783	0.591,0.659,0.406,0.628	1.0,0.748,0.701,1.0	-0.291
7977	ENSMUSG00000114470	Gm49395	chr13	-	115092620	115092802	115088847	115088961	115101470	115101709	7977	3,2,0,0	1,0,2,1	2,3,3,1	0,1,0,2	307	125	0.0010999	0.0739997	0.55,1.0,0.0,0.0	1.0,0.55,1.0,0.169	-0.292
55554	ENSMUSG00000038777	Sema6c	chr3	+	95163126	95163271	95160500	95160712	95163431	95163521	55554	6,5,14,14	4,3,4,3	5,13,17,7	1,1,0,1	270	125	2.51785e-05	0.00667885	0.41,0.436,0.618,0.684	0.698,0.858,1.0,0.764	-0.293
21832	ENSMUSG00000068284	Usf3	chr16	+	44198903	44199167	44173396	44173510	44200613	44200678	21832	7,6,15,9	1,2,3,1	7,8,9,6	0,1,0,0	389	125	5.30722e-05	0.0110777	0.692,0.491,0.616,0.743	1.0,0.72,1.0,1.0	-0.294
36089	ENSMUSG00000029772	Ahcyl2	chr6	+	29854015	29854139	29820328	29820634	29863142	29863251	36089	7,1,16,15	1,3,3,5	9,3,6,5	0,2,0,0	249	125	0.000103286	0.0173075	0.778,0.143,0.728,0.601	1.0,0.43,1.0,1.0	-0.295
4597	ENSMUSG00000035356	Nfkbiz	chr16	-	55821767	55822115	55819566	55819706	55836320	55836392	4597	4,9,7,3	0,0,7,3	7,12,3,18	0,2,0,0	473	125	0.000391108	0.0392109	1.0,1.0,0.209,0.209	1.0,0.613,1.0,1.0	-0.299
52151	ENSMUSG00000021090	Lrrc9	chr12	+	72508970	72509042	72506285	72506426	72510335	72510565	52151	10,6,15,8	10,3,8,2	15,25,7,14	2,5,0,2	197	125	0.00129349	0.0834725	0.388,0.559,0.543,0.717	0.826,0.76,1.0,0.816	-0.299
57777	ENSMUSG00000021302	Ggps1	chr13	-	14059318	14059450	14055149	14055220	14063205	14063413	57777	19,25,16,15	10,12,9,9	30,28,9,28	0,1,8,3	257	125	0.00118826	0.078493	0.48,0.503,0.464,0.448	1.0,0.932,0.354,0.819	-0.302
20378	ENSMUSG00000023206	Il15ra	chr2	+	11720012	11720105	11718263	11718458	11724095	11724128	20378	10,7,13,17	15,1,10,6	22,17,13,21	0,1,7,1	218	125	0.00104267	0.0713752	0.277,0.801,0.427,0.619	1.0,0.907,0.516,0.923	-0.305
3447	ENSMUSG00000073434	Wdr90	chr17	-	25855300	25855431	25854529	25855234	25855507	25855669	3447	19,9,9,13	5,8,4,0	12,14,15,13	0,1,1,0	256	125	2.36382e-06	0.00118029	0.65,0.355,0.523,1.0	1.0,0.872,0.88,1.0	-0.306
30381	ENSMUSG00000026110	Mgat4a	chr1	-	37466536	37466583	37462891	37462967	37490259	37490393	30381	2,12,15,4	6,6,1,1	8,14,14,8	0,2,2,0	172	125	0.000796486	0.0598304	0.195,0.592,0.916,0.744	1.0,0.836,0.836,1.0	-0.306
23782	ENSMUSG00000027845	Dclre1b	chr3	-	103808071	103808098	103807393	103807576	103808899	103809192	23782	6,1,3,16	2,2,3,1	7,12,5,3	0,1,0,1	152	125	0.000273455	0.0315807	0.712,0.291,0.451,0.929	1.0,0.908,1.0,0.712	-0.309
46321	ENSMUSG00000038010	Ccdc138	chr10	+	58509504	58509632	58507520	58507641	58513078	58513257	46321	11,6,9,7	5,8,9,1	23,9,7,3	1,1,0,2	253	125	0.000247751	0.0301007	0.521,0.27,0.331,0.776	0.919,0.816,1.0,0.426	-0.316
52536	ENSMUSG00000073424	Cyp4f15	chr17	+	32692415	32692469	32690643	32690788	32692557	32692685	52536	10,9,6,7	7,1,2,4	12,9,9,12	0,1,0,0	179	125	6.18757e-08	8.08034e-05	0.499,0.863,0.677,0.55	1.0,0.863,1.0,1.0	-0.318
2668	ENSMUSG00000023927	Satb1	chr17	-	51742046	51742142	51739475	51740410	51742645	51742849	2668	5,1,4,10	2,4,1,1	12,6,4,7	1,0,0,2	221	125	0.000245742	0.0299487	0.586,0.124,0.693,0.85	0.872,1.0,1.0,0.664	-0.321
25773	ENSMUSG00000085614	1700123M08Rik	chr4	+	11980141	11980408	11976443	11976587	11993864	11993999	25773	21,26,23,23	5,4,5,6	28,18,23,13	1,0,2,0	392	125	1.60118e-06	0.000896131	0.573,0.675,0.595,0.55	0.899,1.0,0.786,1.0	-0.323
39030	ENSMUSG00000054708	Ankrd24	chr10	+	81634864	81634995	81629548	81629748	81636368	81636421	39030	5,7,9,2	5,1,4,8	6,4,3,8	0,1,1,1	256	125	7.1828e-05	0.0134493	0.328,0.774,0.523,0.109	1.0,0.661,0.594,0.796	-0.329
2869	ENSMUSG00000024459	H2-M5	chr17	-	36988504	36988780	36987654	36987930	36988934	36989188	2869	3,2,5,1	0,2,2,2	5,5,8,1	0,0,0,2	401	125	0.000217257	0.0278713	1.0,0.238,0.438,0.135	1.0,1.0,1.0,0.135	-0.331
6376	ENSMUSG00000042029	Ncapg2	chr12	+	116426575	116426755	116425778	116425904	116427655	116427808	6376	15,12,13,6	3,3,5,3	21,16,17,23	0,2,0,2	305	125	3.23556e-05	0.00775665	0.672,0.621,0.516,0.45	1.0,0.766,1.0,0.825	-0.333
37268	ENSMUSG00000032386	Trip4	chr9	-	65896696	65896930	65884927	65885247	65908438	65908794	37268	11,10,18,7	3,1,5,2	10,9,8,13	1,0,0,0	359	125	1.10107e-07	0.000130413	0.561,0.777,0.556,0.549	0.777,1.0,1.0,1.0	-0.334
36964	ENSMUSG00000042298	Ttc19	chr11	+	62315876	62315968	62313015	62313178	62327897	62328451	36964	2,1,8,5	4,4,0,2	3,2,3,5	0,3,0,0	217	125	0.00141086	0.0886003	0.224,0.126,1.0,0.59	1.0,0.277,1.0,1.0	-0.334
13271	ENSMUSG00000041718	Alg13	chrX	+	144364935	144364975	144363864	144364107	144367898	144367939	13271	12,5,4,5	2,1,4,4	9,3,5,9	0,0,0,1	165	125	6.23951e-07	0.000481482	0.82,0.791,0.431,0.486	1.0,1.0,1.0,0.872	-0.336
476	ENSMUSG00000094732	1500015L24Rik	chr19	+	20436291	20436437	20422629	20422721	20440538	20440716	476	3,0,9,4	3,1,1,1	3,1,1,3	1,0,0,1	271	125	0.000674229	0.0537379	0.316,0.0,0.806,0.649	0.58,1.0,1.0,0.58	-0.347
54198	ENSMUSG00000109896	Gm31409	chr9	-	91931930	91932121	91922663	91922945	91932770	91932898	54198	0,2,1,8	1,2,0,4	4,1,2,5	0,3,0,0	316	125	0.000843577	0.0626289	0.0,0.283,1.0,0.442	1.0,0.116,1.0,1.0	-0.348
15034	ENSMUSG00000037536	Fbxo34	chr14	+	47500793	47500870	47473116	47473264	47526204	47526314	15034	2,6,9,7	3,4,2,7	7,12,5,3	2,0,2,0	202	125	0.000753118	0.0578526	0.292,0.481,0.736,0.382	0.684,1.0,0.607,1.0	-0.35
53470	ENSMUSG00000070336	Fbxo47	chr11	-	97877956	97878127	97872857	97872934	97879383	97879588	53470	0,12,3,6	4,1,2,0	7,4,3,4	0,1,0,0	296	125	8.96476e-05	0.015744	0.0,0.835,0.388,1.0	1.0,0.628,1.0,1.0	-0.351
5101	ENSMUSG00000023044	Csad	chr15	-	102202443	102202574	102188542	102188679	102204138	102204201	5101	9,2,6,2	0,3,1,2	1,9,6,5	0,0,1,0	256	125	0.000743418	0.0573004	1.0,0.246,0.746,0.328	1.0,1.0,0.746,1.0	-0.357
46048	ENSMUSG00000062866	Phactr2	chr10	-	13257576	13257816	13253341	13253879	13291794	13291962	46048	15,13,17,23	7,5,9,6	22,19,18,25	0,4,3,0	365	125	0.000258459	0.0308998	0.423,0.471,0.393,0.568	1.0,0.619,0.673,1.0	-0.359
50910	ENSMUSG00000021733	Slc4a7	chr14	+	14742413	14742782	14739724	14739874	14745967	14746083	50910	16,18,39,25	3,9,5,7	36,37,38,20	3,3,0,0	494	125	0.000111147	0.0180928	0.574,0.336,0.664,0.475	0.752,0.757,1.0,1.0	-0.365
43738	ENSMUSG00000075316	Scn9a	chr2	-	66563539	66563631	66563335	66563427	66565102	66565231	43738	2,3,10,8	4,2,0,5	16,7,6,1	0,0,2,0	217	125	1.55536e-05	0.00482285	0.224,0.464,1.0,0.48	1.0,1.0,0.633,1.0	-0.366
26869	ENSMUSG00000031736	Crnde	chr8	-	92346969	92347104	92326032	92326462	92350690	92350754	26869	7,3,4,5	1,3,3,4	15,5,12,7	2,2,0,0	260	125	0.000396786	0.0394809	0.771,0.325,0.391,0.375	0.783,0.546,1.0,1.0	-0.367
32778	ENSMUSG00000029032	Arhgef16	chr4	-	154292831	154292942	154290935	154291553	154299824	154299892	32778	4,1,0,2	4,2,1,0	1,4,8,1	0,0,2,1	236	125	0.000299786	0.0327968	0.346,0.209,0.0,1.0	1.0,1.0,0.679,0.346	-0.368
44905	ENSMUSG00000049571	Cfap46	chr7	-	139675966	139676066	139666189	139666380	139679324	139679419	44905	4,1,2,5	5,2,2,0	1,3,2,1	0,0,0,1	225	125	2.25075e-06	0.00114631	0.308,0.217,0.357,1.0	1.0,1.0,1.0,0.357	-0.369
9246	ENSMUSG00000066537	Vmn2r57	chr7	-	41410854	41410978	41395944	41400663	41424977	41425101	9246	0,0,0,0	3,1,4,9	3,0,3,3	4,7,1,1	249	125	6.03597e-05	0.0119616	0.0,0.0,0.0,0.0	0.274,0.0,0.601,0.601	-0.369
39034	ENSMUSG00000054708	Ankrd24	chr10	+	81635069	81635158	81629548	81629748	81636368	81636421	39034	1,2,1,1	5,1,4,8	1,4,3,0	0,1,1,1	214	125	0.000865187	0.0638608	0.105,0.539,0.127,0.068	1.0,0.7,0.637,0.0	-0.374
836	ENSMUSG00000056917	Sipa1	chr19	-	5661595	5661658	5660878	5661111	5663603	5663695	836	0,4,4,1	8,1,6,1	5,5,2,3	1,1,2,0	188	125	0.000828099	0.0616595	0.0,0.727,0.307,0.399	0.769,0.769,0.399,1.0	-0.376
16926	ENSMUSG00000028107	Tars2	chr3	-	95748041	95748140	95746534	95746697	95750338	95750417	16926	5,15,4,3	2,3,1,2	4,4,1,6	0,0,0,0	224	125	6.28108e-06	0.00248112	0.582,0.736,0.691,0.456	1.0,1.0,1.0,1.0	-0.384
12975	ENSMUSG00000032373	Car12	chr9	+	66762402	66762432	66753694	66753821	66763246	66763334	12975	0,0,0,0	2,5,7,7	2,28,1,0	2,3,3,1	155	125	6.67089e-07	0.000507087	0.0,0.0,0.0,0.0	0.446,0.883,0.212,0.0	-0.385
53961	ENSMUSG00000031626	Sorbs2	chr8	+	45783542	45783626	45782801	45782960	45785268	45785325	53961	2,6,0,2	10,9,12,8	11,11,5,5	4,5,3,5	209	125	4.62909e-06	0.00191688	0.107,0.285,0.0,0.13	0.622,0.568,0.499,0.374	-0.385
6847	ENSMUSG00000034145	Tmem63c	chr12	+	87038441	87038590	87026615	87026670	87052825	87052888	6847	6,5,13,2	5,3,3,0	1,8,4,4	0,0,0,0	274	125	1.7907e-08	3.04002e-05	0.354,0.432,0.664,1.0	1.0,1.0,1.0,1.0	-0.387
49288	ENSMUSG00000027291	Vps39	chr2	-	120346856	120346889	120346327	120346392	120349085	120349155	49288	3,2,1,4	2,2,2,2	7,6,5,2	0,0,0,2	158	125	2.92355e-05	0.00733956	0.543,0.442,0.283,0.613	1.0,1.0,1.0,0.442	-0.39
50912	ENSMUSG00000021733	Slc4a7	chr14	+	14742413	14742788	14739724	14739874	14745967	14746083	50912	14,14,38,22	3,9,5,7	33,34,38,18	3,3,0,0	500	125	0.000103883	0.0173468	0.538,0.28,0.655,0.44	0.733,0.739,1.0,1.0	-0.39
34308	ENSMUSG00000107476	Zfp862-ps	chr6	+	48514151	48514326	48511814	48512512	48525023	48525122	34308	7,9,7,5	6,2,8,2	7,1,12,13	2,0,0,2	300	125	0.000394382	0.0394091	0.327,0.652,0.267,0.51	0.593,1.0,1.0,0.73	-0.392
49913	ENSMUSG00000031766	Slc12a3	chr8	+	94345774	94345886	94344793	94344893	94346281	94346422	49913	1,4,0,1	0,3,4,0	3,2,4,5	0,0,0,0	237	125	6.34957e-05	0.0123902	1.0,0.413,0.0,1.0	1.0,1.0,1.0,1.0	-0.397
21459	ENSMUSG00000034771	Tle2	chr10	+	81577688	81577691	81576597	81576642	81580256	81580331	21459	0,0,1,1	7,5,2,1	4,4,1,5	5,7,0,3	128	125	1.23411e-05	0.00402905	0.0,0.0,0.328,0.494	0.439,0.358,1.0,0.619	-0.398
57779	ENSMUSG00000021302	Ggps1	chr13	-	14059318	14059453	14055149	14055220	14063205	14063373	57779	12,11,14,7	10,12,9,9	22,22,11,12	0,1,8,3	260	125	0.000253601	0.0306094	0.366,0.306,0.428,0.272	1.0,0.914,0.398,0.658	-0.4
14973	ENSMUSG00000028457	Atp8b5	chr4	+	43334144	43334341	43324839	43324928	43342436	43342645	14973	8,3,10,4	2,3,1,5	7,4,8,4	0,0,2,0	322	125	1.03744e-05	0.00351123	0.608,0.28,0.795,0.237	1.0,1.0,0.608,1.0	-0.422
25076	ENSMUSG00000026082	Rev1	chr1	-	38121132	38121209	38108403	38108467	38128251	38128301	25076	2,0,0,3	1,1,5,2	2,3,2,2	1,1,0,1	202	125	5.93574e-05	0.0118089	0.553,0.0,0.0,0.481	0.553,0.65,1.0,0.553	-0.431
51904	ENSMUSG00000034908	Sidt2	chr9	-	45946505	45946568	45945665	45945784	45946983	45947055	51904	4,1,2,3	2,1,3,0	4,2,4,2	0,0,0,0	188	125	0.000805731	0.0602583	0.571,0.399,0.307,1.0	1.0,1.0,1.0,1.0	-0.431
43258	ENSMUSG00000022708	Zbtb20	chr16	+	43577029	43577193	43571733	43571791	43577560	43577748	43258	6,0,13,5	1,4,3,2	11,6,6,9	1,0,0,1	289	125	2.64909e-06	0.00125756	0.722,0.0,0.652,0.52	0.826,1.0,1.0,0.796	-0.432
49928	ENSMUSG00000031774	Fam192a	chr8	-	94597050	94597108	94589310	94589407	94601634	94601713	49928	1,2,1,1	3,4,0,2	4,1,2,2	2,0,0,0	183	125	1.46271e-06	0.000866232	0.185,0.255,1.0,0.255	0.577,1.0,1.0,1.0	-0.471
15044	ENSMUSG00000037536	Fbxo34	chr14	+	47507264	47507446	47504985	47505132	47529174	47531900	15044	2,7,1,1	1,0,1,3	6,6,7,5	0,0,1,0	307	125	0.00123339	0.0805302	0.449,1.0,0.289,0.12	1.0,1.0,0.74,1.0	-0.471
28508	ENSMUSG00000051359	Ncald	chr15	-	37584455	37584505	37397056	37397453	37792133	37792433	28508	1,2,1,0	2,1,2,4	3,4,0,1	0,0,1,0	175	125	1.55025e-07	0.000161131	0.263,0.588,0.263,0.0	1.0,1.0,0.0,1.0	-0.472
35703	ENSMUSG00000038782	1700028J19Rik	chr7	-	44230842	44230910	44229929	44230641	44231325	44231472	35703	1,1,0,2	5,2,2,3	6,2,2,7	0,7,2,0	193	125	0.000161811	0.0230841	0.115,0.245,0.0,0.302	1.0,0.156,0.393,1.0	-0.472
39460	ENSMUSG00000097166	9330179D12Rik	chr6	+	127185368	127185574	127149625	127149818	127211499	127212119	39460	19,6,10,2	6,5,2,3	9,9,2,18	2,0,0,0	331	125	5.77136e-07	0.000452208	0.545,0.312,0.654,0.201	0.63,1.0,1.0,1.0	-0.479
53342	ENSMUSG00000109844	Gm31816	chr9	-	47360736	47360886	47297164	47297336	47368306	47368649	53342	5,0,1,2	0,2,1,2	1,3,2,8	0,0,0,3	275	125	0.000482213	0.0447343	1.0,0.0,0.312,0.312	1.0,1.0,1.0,0.548	-0.481
9283	ENSMUSG00000059022	Kcp	chr6	-	29484810	29484922	29484614	29484716	29485002	29485175	9283	7,0,0,1	1,3,2,2	1,3,2,3	0,0,2,1	237	125	0.000256495	0.0308096	0.787,0.0,0.0,0.209	1.0,1.0,0.345,0.613	-0.49
38682	ENSMUSG00000087341	0610040F04Rik	chr6	-	108613131	108613214	108612307	108612432	108613948	108613993	38682	0,0,0,1	1,2,1,0	7,6,6,3	1,1,0,3	208	125	3.27516e-07	0.000287593	0.0,0.0,0.0,1.0	0.808,0.783,1.0,0.375	-0.492
51564	ENSMUSG00000013878	Rnf170	chr8	+	26138868	26138979	26129046	26129155	26140810	26141078	51564	0,4,2,1	3,0,1,4	1,3,6,4	0,1,0,0	236	125	7.16804e-07	0.000529085	0.0,1.0,0.514,0.117	1.0,0.614,1.0,1.0	-0.496
50973	ENSMUSG00000063142	Kcnma1	chr14	-	23432232	23432241	23425566	23425740	23435949	23436026	50973	1,0,0,0	0,6,1,2	2,1,3,0	0,0,0,2	134	125	3.03631e-07	0.000271297	1.0,0.0,0.0,0.0	1.0,1.0,1.0,0.0	-0.5
11013	ENSMUSG00000040828	Catsperd	chr17	+	56633509	56633582	56632289	56632366	56636270	56636335	11013	11,0,7,2	0,2,3,2	4,7,3,11	0,0,0,0	198	125	8.66504e-05	0.0156043	1.0,0.0,0.596,0.387	1.0,1.0,1.0,1.0	-0.504
15136	ENSMUSG00000029177	Cenpa	chr5	+	30669691	30669828	30666896	30667113	30672463	30672570	15136	1,1,3,3	6,2,1,3	7,5,2,2	0,0,2,0	262	125	9.30154e-07	0.000625044	0.074,0.193,0.589,0.323	1.0,1.0,0.323,1.0	-0.536
20886	ENSMUSG00000096929	A330023F24Rik	chr1	+	194982828	194982909	194976384	194976457	195018600	195018940	20886	0,0,4,0	1,1,5,3	2,2,3,4	0,3,2,1	206	125	0.000519254	0.0463145	0.0,0.0,0.327,0.0	1.0,0.288,0.476,0.708	-0.536
9040	ENSMUSG00000092210	A930009A15Rik	chr10	+	115579800	115579929	115569985	115570281	115581989	115582448	9040	6,0,8,0	0,2,4,4	1,3,4,1	0,0,1,0	254	125	8.82687e-08	0.000109647	1.0,0.0,0.496,0.0	1.0,1.0,0.663,1.0	-0.542
20617	ENSMUSG00000024302	Dtna	chr18	+	23545685	23545766	23475115	23475242	23583083	23583169	20617	1,3,0,2	3,1,2,0	9,1,4,4	0,0,0,0	206	125	3.60019e-05	0.00829673	0.168,0.645,0.0,1.0	1.0,1.0,1.0,1.0	-0.547
48505	ENSMUSG00000036768	Kif15	chr9	+	123013539	123013681	123011527	123011637	123013939	123014012	48505	3,0,3,2	1,1,0,4	3,3,2,1	0,0,0,0	267	125	0.000470751	0.0446167	0.584,0.0,1.0,0.19	1.0,1.0,1.0,1.0	-0.556
43246	ENSMUSG00000022708	Zbtb20	chr16	+	43232758	43232820	43193464	43193538	43302568	43302615	43246	3,2,1,1	2,2,2,5	5,3,1,1	0,2,0,0	187	125	1.54981e-06	0.000887599	0.501,0.401,0.251,0.118	1.0,0.501,1.0,1.0	-0.557
43175	ENSMUSG00000040147	Maob	chrX	-	16807534	16807716	16770924	16771019	16815250	16815446	43175	0,0,3,0	2,6,3,6	2,2,4,1	0,1,0,3	307	125	3.31168e-05	0.00787675	0.0,0.0,0.289,0.0	1.0,0.449,1.0,0.12	-0.57
3775	ENSMUSG00000034377	Tulp4	chr17	+	6118295	6118366	6106554	6106582	6137210	6138792	3775	2,2,1,1	2,2,2,2	2,4,1,2	1,0,0,0	196	125	5.7239e-08	7.67153e-05	0.389,0.389,0.242,0.242	0.561,1.0,1.0,1.0	-0.575
43891	ENSMUSG00000027824	Vmn2r1	chr3	+	64101302	64101533	64089452	64090325	64102974	64103098	43891	1,5,3,2	1,2,1,1	3,3,4,1	0,0,0,0	356	125	0.000910426	0.0652152	0.26,0.467,0.513,0.413	1.0,1.0,1.0,1.0	-0.587
39700	ENSMUSG00000053192	Mllt11	chr3	-	95229985	95230147	95229045	95229205	95230370	95230398	39700	0,0,1,3	3,2,0,1	4,2,2,4	0,0,0,0	287	125	1.96987e-08	3.14955e-05	0.0,0.0,1.0,0.566	1.0,1.0,1.0,1.0	-0.609
22643	ENSMUSG00000047369	Dnah14	chr1	+	181808930	181809094	181805961	181806089	181814041	181814191	22643	4,3,0,0	5,2,3,4	4,11,2,10	0,1,2,0	289	125	3.36766e-07	0.000288249	0.257,0.393,0.0,0.0	1.0,0.826,0.302,1.0	-0.62
20790	ENSMUSG00000047767	Atg16l2	chr7	-	101271679	101271807	101263033	101263197	101290169	101290271	20790	0,0,2,1	2,3,3,2	1,0,2,2	0,1,0,0	253	125	7.82155e-07	0.000561058	0.0,0.0,0.248,0.198	1.0,0.0,1.0,1.0	-0.638
32474	ENSMUSG00000030866	Ern2	chr7	-	122177765	122177844	122177528	122177676	122179768	122180033	32474	9,4,4,0	4,2,6,3	2,1,2,6	0,0,0,0	204	125	1.67477e-12	8.52961e-09	0.58,0.551,0.29,0.0	1.0,1.0,1.0,1.0	-0.645
38681	ENSMUSG00000087341	0610040F04Rik	chr6	-	108613131	108613214	108582541	108582754	108613948	108613993	38681	0,0,0,1	2,1,2,0	6,4,5,3	0,0,0,1	208	125	4.8786e-10	1.38037e-06	0.0,0.0,0.0,1.0	1.0,1.0,1.0,0.643	-0.661

## Sheet: 114674-Med-28
ID	GeneID	geneSymbol	chr	strand	exonStart_0base	exonEnd	upstreamES	upstreamEE	downstreamES	downstreamEE	ID	IJC_SAMPLE_1	SJC_SAMPLE_1	IJC_SAMPLE_2	SJC_SAMPLE_2	IncFormLen	SkipFormLen	PValue	FDR	154Q	WT	IncLevelDifference
60536	ENSMUSG00000014767	Tbp	chr17	+	15501311	15501357	15501153	15501202	15502961	15503128	60536	5,5,2,7,3,3,1,1	0,1,0,0,0,1,0,0	0,4,2,2,0,4,6,2	4,0,2,1,2,2,2,2	171	125	1.95761e-10	3.87211e-07	1.0,0.785,1.0,1.0,1.0,0.687,1.0,1.0	0.0,1.0,0.422,0.594,0.0,0.594,0.687,0.422	0.469
73395	ENSMUSG00000054594	Oscar	chr7	-	3611583	3611713	3611170	3611350	3615483	3615516	73395	6,5,5,1,5,7,3,6	3,2,2,0,0,1,5,1	5,1,0,0,4,0,3,5	1,8,1,1,5,3,3,4	255	125	0.000297211	0.0270514	0.495,0.551,0.551,1.0,1.0,0.774,0.227,0.746	0.71,0.058,0.0,0.0,0.282,0.0,0.329,0.38	0.448
54983	ENSMUSG00000041596	Nlrp5-ps	chr7	-	14603139	14603190	14598274	14598451	14607239	14607320	54983	8,9,5,1,5,11,5,7	0,0,0,0,1,0,2,2	5,2,5,0,3,3,5,1	2,4,1,2,2,2,0,2	176	125	1.32403e-09	1.73913e-06	1.0,1.0,1.0,1.0,0.78,1.0,0.64,0.713	0.64,0.262,0.78,0.0,0.516,0.516,1.0,0.262	0.395
70232	ENSMUSG00000034908	Sidt2	chr9	-	45946505	45946568	45945740	45945766	45946744	45946816	70232	12,5,2,3,2,3,1,4	0,0,0,2,0,4,0,5	1,3,2,4,2,1,0,7	3,1,4,1,0,2,5,10	188	125	0.000256841	0.0242651	1.0,1.0,1.0,0.499,1.0,0.333,1.0,0.347	0.181,0.666,0.25,0.727,1.0,0.25,0.0,0.318	0.348
40181	ENSMUSG00000028032	Papss1	chr3	+	131565947	131566060	131565591	131565643	131579310	131579425	40181	4,1,1,3,4,2,3,1	1,3,1,0,0,0,1,2	1,3,1,0,0,1,2,0	2,3,1,5,4,0,2,1	238	125	5.05577e-06	0.00121844	0.678,0.149,0.344,1.0,1.0,1.0,0.612,0.208	0.208,0.344,0.344,0.0,0.0,1.0,0.344,0.0	0.344
21700	ENSMUSG00000002227	Mov10	chr3	-	104806961	104807102	104805428	104805684	104817935	104818301	21700	2,2,4,1,2,1,2,1	2,0,0,0,0,0,3,1	2,2,2,2,1,4,0,8	3,1,0,8,2,2,4,1	266	125	1.681e-05	0.0031267	0.32,1.0,1.0,1.0,1.0,1.0,0.239,0.32	0.239,0.484,1.0,0.105,0.19,0.484,0.0,0.79	0.323
78729	ENSMUSG00000027318	Adam33	chr2	-	131053222	131053318	131053041	131053150	131053389	131053588	78729	6,8,5,1,11,10,4,7	0,2,0,0,0,1,0,0	9,4,2,4,8,11,2,2	0,0,4,1,4,2,3,1	221	125	1.39013e-07	7.87823e-05	1.0,0.693,1.0,1.0,1.0,0.85,1.0,1.0	1.0,1.0,0.22,0.693,0.531,0.757,0.274,0.531	0.317
39957	ENSMUSG00000026842	Abl1	chr2	+	31690554	31690759	31689610	31689942	31706615	31707082	39957	6,9,1,1,3,1,6,2	0,0,0,1,0,1,0,0	4,8,1,2,0,4,12,2	1,0,2,2,4,1,0,1	330	125	2.45797e-06	0.000718966	1.0,1.0,1.0,0.275,1.0,0.275,1.0,1.0	0.602,1.0,0.159,0.275,0.0,0.602,1.0,0.431	0.31
1148	ENSMUSG00000056917	Sipa1	chr19	-	5662587	5662841	5660313	5661111	5663603	5663620	1148	13,4,13,10,8,10,4,12	0,3,0,2,0,0,0,4	12,6,17,8,8,8,16,11	4,4,5,5,4,2,0,7	379	125	0.00020746	0.0203645	1.0,0.305,1.0,0.623,1.0,1.0,1.0,0.497	0.497,0.331,0.529,0.345,0.397,0.569,1.0,0.341	0.302
1142	ENSMUSG00000056917	Sipa1	chr19	-	5661595	5661623	5661020	5661111	5663603	5663627	1142	2,3,3,2,2,3,3,0	0,3,0,2,0,0,0,4	4,8,2,1,4,3,4,1	4,4,5,5,4,2,0,7	153	125	0.000316217	0.0283544	1.0,0.45,1.0,0.45,1.0,1.0,1.0,0.0	0.45,0.62,0.246,0.14,0.45,0.551,1.0,0.105	0.292
78728	ENSMUSG00000027318	Adam33	chr2	-	131053222	131053300	131053041	131053150	131053389	131053588	78728	9,10,7,2,11,8,4,7	0,2,0,0,0,1,0,0	7,10,3,4,7,12,3,3	0,0,4,1,4,2,3,1	203	125	2.97519e-07	0.000142929	1.0,0.755,1.0,1.0,1.0,0.831,1.0,1.0	1.0,1.0,0.316,0.711,0.519,0.787,0.381,0.649	0.278
40222	ENSMUSG00000045010	Gm4779	chrX	-	101790834	101790898	101790606	101790648	101791238	101791284	40222	7,8,5,1,1,5,6,4	1,0,1,0,1,2,1,0	3,1,1,4,2,5,3,1	1,0,2,1,4,4,2,1	189	125	1.89123e-06	0.000588806	0.822,1.0,0.768,1.0,0.398,0.623,0.799,1.0	0.665,1.0,0.249,0.726,0.249,0.453,0.498,0.398	0.272
20912	ENSMUSG00000006315	Tmem147	chr7	-	30728656	30728716	30728204	30728289	30729343	30729426	20912	5,4,11,5,9,17,8,12	0,0,0,2,0,0,1,0	2,4,4,5,9,12,4,1	2,1,0,0,3,2,2,4	185	125	2.15054e-06	0.000650009	1.0,1.0,1.0,0.628,1.0,1.0,0.844,1.0	0.403,0.73,1.0,1.0,0.67,0.802,0.575,0.145	0.268
69347	ENSMUSG00000079469	Pigb	chr9	-	73023309	73023382	73022344	73022486	73029565	73029706	69347	6,6,5,2,3,3,4,7	0,0,0,1,3,2,0,0	2,5,3,3,5,1,1,0	2,4,2,2,3,0,0,4	198	125	1.09068e-06	0.000385946	1.0,1.0,1.0,0.558,0.387,0.486,1.0,1.0	0.387,0.441,0.486,0.486,0.513,1.0,1.0,0.0	0.265
70414	ENSMUSG00000097589	Dleu2	chr14	-	61625219	61625362	61603033	61603806	61632436	61632483	70414	14,24,13,17,8,22,8,9	7,9,5,2,8,8,5,5	6,7,6,4,6,12,0,3	8,11,2,4,9,12,12,13	268	125	2.4404e-05	0.00413619	0.483,0.554,0.548,0.799,0.318,0.562,0.427,0.456	0.259,0.229,0.583,0.318,0.237,0.318,0.0,0.097	0.263
31968	ENSMUSG00000025950	Idh1	chr1	-	65181627	65181698	65179762	65179815	65186304	65186479	31968	8,5,14,6,12,8,5,16	0,0,0,0,0,0,0,2	3,6,12,2,1,8,7,12	1,3,3,0,1,2,1,1	196	125	0.000465614	0.0376965	1.0,1.0,1.0,1.0,1.0,1.0,1.0,0.836	0.657,0.561,0.718,1.0,0.389,0.718,0.817,0.884	0.261
76213	ENSMUSG00000044122	Proca1	chr11	+	78204064	78204750	78194745	78194954	78204839	78205408	76213	22,25,26,27,11,8,19,24	3,0,0,0,0,0,0,3	16,12,27,30,18,23,23,27	2,0,2,6,2,3,3,2	811	125	1.04933e-06	0.000373134	0.531,1.0,1.0,1.0,1.0,1.0,1.0,0.552	0.552,1.0,0.675,0.435,0.581,0.542,0.542,0.675	0.26
43984	ENSMUSG00000049957	Ccdc137	chr11	+	120459709	120459855	120458611	120458745	120460046	120460111	43984	7,2,7,1,2,0,2,1	0,0,0,0,0,4,0,2	2,1,3,0,2,2,1,0	0,1,0,3,2,1,0,2	271	125	0.000373134	0.0322251	1.0,1.0,1.0,1.0,1.0,0.0,1.0,0.187	1.0,0.316,1.0,0.0,0.316,0.48,1.0,0.0	0.259
28602	ENSMUSG00000028977	Casz1	chr4	+	148949470	148949770	148948792	148948934	148951444	148952571	28602	10,8,6,8,10,4,7,3	0,1,1,2,0,0,0,0	3,6,4,1,8,11,3,2	0,4,1,1,2,0,0,2	425	125	0.00108486	0.0716732	1.0,0.702,0.638,0.541,1.0,1.0,1.0,1.0	1.0,0.306,0.541,0.227,0.541,1.0,1.0,0.227	0.255
21821	ENSMUSG00000051278	Zgrf1	chr3	+	127608484	127608868	127606368	127606446	127611783	127611911	21821	20,30,18,24,19,23,23,28	1,0,1,0,0,0,0,0	25,12,11,12,12,13,9,12	0,2,1,0,0,3,5,3	509	125	3.32477e-07	0.000155602	0.831,1.0,0.816,1.0,1.0,1.0,1.0,1.0	1.0,0.596,0.73,1.0,1.0,0.516,0.307,0.496	0.25
31725	ENSMUSG00000051727	Kctd14	chr7	+	97454856	97454977	97453203	97453462	97457593	97459553	31725	9,14,17,3,11,17,7,11	2,30,12,13,8,3,5,8	7,5,3,2,0,8,6,0	11,8,10,2,14,16,8,3	246	125	0.000833991	0.0592179	0.696,0.192,0.419,0.105,0.411,0.742,0.416,0.411	0.244,0.241,0.132,0.337,0.0,0.203,0.276,0.0	0.245
76210	ENSMUSG00000044122	Proca1	chr11	+	78204064	78204197	78194733	78194954	78204839	78205504	76210	13,4,11,14,12,12,21,23	3,0,0,0,0,0,0,3	5,8,15,6,9,12,25,10	2,0,2,6,2,3,3,2	258	125	1.32757e-07	7.64311e-05	0.677,1.0,1.0,1.0,1.0,1.0,1.0,0.788	0.548,1.0,0.784,0.326,0.686,0.66,0.801,0.708	0.244
6271	ENSMUSG00000022759	Lrrc74b	chr16	-	17548690	17548786	17544464	17545642	17549777	17549856	6271	4,10,11,2,2,4,5,8	0,1,0,0,0,0,0,0	5,7,7,7,3,9,10,16	2,2,0,0,1,2,6,2	221	125	3.04248e-07	0.0001452	1.0,0.85,1.0,1.0,1.0,1.0,1.0,1.0	0.586,0.664,1.0,1.0,0.629,0.718,0.485,0.819	0.244
37355	ENSMUSG00000040998	Npnt	chr3	-	132931581	132931632	132917460	132917553	132948046	132948147	37355	2,11,2,2,6,4,8,3	8,6,8,6,4,9,0,17	0,5,1,1,3,1,0,0	7,9,7,1,9,11,12,34	176	125	1.52387e-05	0.00288624	0.151,0.566,0.151,0.191,0.516,0.24,1.0,0.111	0.0,0.283,0.092,0.415,0.191,0.061,0.0,0.0	0.236
29455	ENSMUSG00000050545	Fam228b	chr12	-	4761858	4761987	4739891	4740043	4762326	4762407	29455	15,10,5,12,14,6,15,7	1,2,1,1,0,0,3,0	4,12,8,9,8,8,7,9	4,3,2,0,2,2,5,3	254	125	2.38044e-05	0.00405352	0.881,0.711,0.711,0.855,1.0,1.0,0.711,1.0	0.33,0.663,0.663,1.0,0.663,0.663,0.408,0.596	0.235
39204	ENSMUSG00000013523	Bcas1	chr2	-	170370449	170370491	170349181	170349463	170387162	170387207	39204	27,28,22,30,47,30,36,24	2,1,3,2,1,2,3,2	6,8,8,1,10,10,9,11	1,7,3,1,5,2,0,4	167	125	7.99517e-05	0.00978409	0.91,0.954,0.846,0.918,0.972,0.918,0.9,0.9	0.818,0.461,0.666,0.428,0.6,0.789,1.0,0.673	0.235
234	ENSMUSG00000025221	Kcnip2	chr19	-	45797090	45797186	45795579	45795704	45815730	45816022	234	6,5,11,6,8,7,5,6	0,0,0,0,4,0,1,1	9,10,6,14,9,13,7,7	0,2,2,5,7,2,4,4	221	125	6.45051e-07	0.000251573	1.0,1.0,1.0,1.0,0.531,1.0,0.739,0.772	1.0,0.739,0.629,0.613,0.421,0.786,0.497,0.497	0.233
39205	ENSMUSG00000013523	Bcas1	chr2	-	170370449	170370491	170349181	170349463	170406273	170406848	39205	27,28,21,30,47,30,36,25	10,10,7,9,17,6,19,19	5,8,8,1,10,10,10,11	7,9,5,3,6,10,6,12	167	125	0.00104202	0.0697316	0.669,0.677,0.692,0.714,0.674,0.789,0.586,0.496	0.348,0.4,0.545,0.2,0.555,0.428,0.555,0.407	0.232
1144	ENSMUSG00000056917	Sipa1	chr19	-	5661595	5661626	5660313	5661111	5663603	5663680	1144	10,11,5,6,9,7,3,0	0,3,0,2,0,0,0,4	7,14,1,5,7,5,8,7	4,4,5,5,4,2,0,7	156	125	9.77375e-05	0.0115673	1.0,0.746,1.0,0.706,1.0,1.0,1.0,0.0	0.584,0.737,0.138,0.445,0.584,0.667,1.0,0.445	0.231
75198	ENSMUSG00000020385	Clk4	chr11	+	51268768	51268846	51267170	51267331	51270536	51270595	75198	7,17,19,9,18,14,20,11	12,6,19,10,14,18,10,4	5,7,8,4,6,8,7,13	18,19,5,28,15,18,19,25	203	125	2.34367e-05	0.00400972	0.264,0.636,0.381,0.357,0.442,0.324,0.552,0.629	0.146,0.185,0.496,0.081,0.198,0.215,0.185,0.243	0.229
65947	ENSMUSG00000015968	Cacna1d	chr14	-	30089295	30089379	30082410	30082539	30089821	30089905	65947	5,4,5,1,5,5,4,5	3,0,3,0,0,1,0,1	2,4,6,3,5,3,2,2	0,0,4,2,2,2,2,3	209	125	0.00110497	0.0727366	0.499,1.0,0.499,1.0,1.0,0.749,1.0,0.749	1.0,1.0,0.473,0.473,0.599,0.473,0.374,0.285	0.227
233	ENSMUSG00000025221	Kcnip2	chr19	-	45796278	45797186	45795579	45795704	45815730	45816022	233	14,28,28,26,29,30,23,17	0,0,0,0,4,0,1,1	33,50,23,45,47,70,27,34	0,2,2,5,7,2,4,4	1033	125	2.59731e-06	0.00074471	1.0,1.0,1.0,1.0,0.467,1.0,0.736,0.673	1.0,0.752,0.582,0.521,0.448,0.809,0.45,0.507	0.226
70014	ENSMUSG00000051113	Fam71e1	chr7	+	44497502	44497751	44496671	44496730	44500149	44501133	70014	17,20,15,16,23,13,26,8	0,1,0,1,0,0,0,0	12,5,13,11,14,9,8,7	0,1,2,0,10,1,2,0	374	125	4.29402e-06	0.00107783	1.0,0.87,1.0,0.842,1.0,1.0,1.0,1.0	1.0,0.626,0.685,1.0,0.319,0.751,0.572,1.0	0.22
1147	ENSMUSG00000056917	Sipa1	chr19	-	5661595	5661658	5660878	5661111	5663603	5663695	1147	9,7,11,0,5,6,6,2	0,3,0,2,0,0,0,4	10,8,3,3,7,3,6,5	4,4,5,5,4,2,0,7	188	125	0.000132581	0.0148718	1.0,0.608,1.0,0.0,1.0,1.0,1.0,0.25	0.624,0.571,0.285,0.285,0.538,0.499,1.0,0.322	0.217
4351	ENSMUSG00000007570	Fance	chr17	+	28323570	28323665	28322645	28322771	28326093	28326571	4351	3,8,4,5,4,6,12,4	5,10,4,2,2,7,11,8	0,4,0,4,3,5,6,7	12,10,7,8,10,7,14,15	220	125	0.00143068	0.086486	0.254,0.312,0.362,0.587,0.532,0.328,0.383,0.221	0.0,0.185,0.0,0.221,0.146,0.289,0.196,0.21	0.217
34767	ENSMUSG00000028613	Lrp8	chr4	+	107850103	107850142	107847443	107847566	107851307	107851427	34767	27,41,32,22,9,9,18,18	12,11,30,20,9,13,6,26	15,14,22,18,6,9,6,6	17,22,21,25,14,20,20,26	164	125	0.000357058	0.0311315	0.632,0.74,0.448,0.456,0.433,0.345,0.696,0.345	0.402,0.327,0.444,0.354,0.246,0.255,0.186,0.15	0.216
63748	ENSMUSG00000018412	Kansl1	chr11	-	104426423	104426468	104424936	104425293	104441724	104442291	63748	6,6,7,6,6,5,4,9	5,6,18,9,6,15,14,11	3,1,9,9,2,0,0,3	28,23,16,17,10,7,15,17	170	125	0.000135643	0.0150454	0.469,0.424,0.222,0.329,0.424,0.197,0.174,0.376	0.073,0.031,0.293,0.28,0.128,0.0,0.0,0.115	0.212
45334	ENSMUSG00000115138	Gm36899	chr15	-	27460789	27460845	27459834	27460190	27461262	27461333	45334	8,5,4,0,0,3,2,6	2,5,4,6,1,4,3,7	0,2,0,0,3,0,1,0	3,3,3,3,4,7,2,2	181	125	7.31963e-07	0.000277997	0.734,0.408,0.408,0.0,0.0,0.341,0.315,0.372	0.0,0.315,0.0,0.0,0.341,0.0,0.257,0.0	0.208
6250	ENSMUSG00000041617	Ccdc74a	chr16	+	17650148	17650205	17648066	17648329	17650366	17650409	6250	6,35,10,16,9,8,9,9	0,5,2,1,0,0,1,0	16,7,15,15,7,15,9,6	1,3,0,2,7,5,2,4	182	125	7.36897e-05	0.00929656	1.0,0.828,0.774,0.917,1.0,1.0,0.861,1.0	0.917,0.616,1.0,0.837,0.407,0.673,0.756,0.507	0.208
74240	ENSMUSG00000022610	Mapk12	chr15	-	89135122	89135170	89134611	89134726	89137400	89137444	74240	20,13,13,24,12,17,17,15	7,3,5,2,1,4,2,3	8,13,8,24,27,15,11,20	15,8,5,5,6,6,12,7	173	125	0.00125289	0.0787349	0.674,0.758,0.653,0.897,0.897,0.754,0.86,0.783	0.278,0.54,0.536,0.776,0.765,0.644,0.398,0.674	0.208
44750	ENSMUSG00000031808	Slc27a1	chr8	+	71570195	71570312	71569341	71569448	71570720	71570826	44750	15,34,25,20,19,15,22,22	5,6,14,8,11,3,11,9	16,13,20,27,14,23,23,13	16,14,15,14,12,18,27,12	242	125	0.000216727	0.0210182	0.608,0.745,0.48,0.564,0.472,0.721,0.508,0.558	0.341,0.324,0.408,0.499,0.376,0.398,0.306,0.359	0.206
53321	ENSMUSG00000020788	Atp2a3	chr11	+	72989474	72989547	72988969	72989087	72991688	72993043	53321	34,47,31,20,39,22,23,27	13,74,2,4,0,6,2,1	13,21,17,18,27,33,10,26	10,3,8,12,11,34,4,14	198	125	0.00128525	0.0802354	0.623,0.286,0.907,0.759,1.0,0.698,0.879,0.945	0.451,0.815,0.573,0.486,0.608,0.38,0.612,0.54	0.204
16407	ENSMUSG00000041264	Uspl1	chr5	+	149187707	149187876	149184559	149184806	149188344	149188473	16407	48,76,89,70,67,66,98,77	45,43,64,48,21,20,33,18	44,61,43,33,44,42,40,46	64,65,50,48,53,52,32,33	294	125	4.55221e-07	0.000193112	0.312,0.429,0.372,0.383,0.576,0.584,0.558,0.645	0.226,0.285,0.268,0.226,0.261,0.256,0.347,0.372	0.202
6201	ENSMUSG00000012114	Med15	chr16	-	17663376	17663496	17655677	17655805	17673068	17673398	6201	61,71,55,52,47,67,59,56	12,10,12,6,7,21,11,8	33,39,43,19,40,24,22,56	5,28,7,16,18,17,11,22	245	125	0.000139812	0.015332	0.722,0.784,0.7,0.816,0.774,0.619,0.732,0.781	0.771,0.415,0.758,0.377,0.531,0.419,0.505,0.565	0.198
7441	ENSMUSG00000042564	Fam227a	chr15	-	79637013	79637137	79635304	79636766	79640003	79640108	7441	4,6,7,4,2,7,6,4	5,4,8,2,5,6,6,3	3,0,2,1,4,3,2,3	4,2,9,6,6,9,5,6	249	125	0.00104747	0.0700273	0.287,0.43,0.305,0.501,0.167,0.369,0.334,0.401	0.274,0.0,0.1,0.077,0.251,0.143,0.167,0.201	0.198
50942	ENSMUSG00000025261	Huwe1	chrX	+	151804445	151804540	151803657	151803802	151806275	151806407	50942	11,12,5,6,4,9,7,7	0,1,1,2,1,2,0,0	5,6,4,4,6,0,2,7	2,4,0,2,0,2,0,4	220	125	0.00099335	0.0672816	1.0,0.872,0.74,0.63,0.694,0.719,1.0,1.0	0.587,0.46,1.0,0.532,1.0,0.0,1.0,0.499	0.197
637	ENSMUSG00000053279	Aldh1a1	chr19	+	20565220	20565418	20559763	20559864	20565674	20566853	637	4,9,9,2,6,3,5,10	0,0,1,0,0,0,2,0	8,8,14,3,12,9,16,11	2,2,1,2,0,0,4,2	323	125	1.76438e-05	0.00324848	1.0,1.0,0.777,1.0,1.0,1.0,0.492,1.0	0.608,0.608,0.844,0.367,1.0,1.0,0.608,0.68	0.194
59952	ENSMUSG00000052707	Tnrc6a	chr7	+	123152163	123152185	123124667	123124715	123162493	123162663	59952	17,8,18,13,13,11,18,19	9,0,4,3,0,0,3,0	11,16,8,13,15,6,7,19	9,11,1,7,6,2,3,2	147	125	0.00103586	0.0695119	0.616,1.0,0.793,0.787,1.0,1.0,0.836,1.0	0.51,0.553,0.872,0.612,0.68,0.718,0.665,0.89	0.192
13230	ENSMUSG00000094152	Slc6a16	chr7	+	45268772	45268932	45268447	45268649	45272490	45272653	13230	19,21,5,20,34,36,27,23	0,0,0,0,2,1,2,0	16,13,9,18,10,25,19,12	3,1,4,3,2,1,2,0	285	125	7.88438e-08	4.9734e-05	1.0,1.0,1.0,1.0,0.882,0.94,0.856,1.0	0.701,0.851,0.497,0.725,0.687,0.916,0.806,1.0	0.187
1400	ENSMUSG00000023066	Rttn	chr18	+	89021663	89021763	89020096	89020268	89026958	89027047	1400	11,17,12,17,10,22,5,21	1,0,1,4,1,0,2,1	3,10,20,4,8,14,9,8	4,2,0,2,3,5,0,4	225	125	0.000990142	0.067127	0.859,1.0,0.87,0.702,0.847,1.0,0.581,0.921	0.294,0.735,1.0,0.526,0.597,0.609,1.0,0.526	0.187
66267	ENSMUSG00000031636	Pdlim3	chr8	+	45913696	45913960	45908468	45908656	45915128	45915259	66267	0,0,1,4,4,3,5,9	7,6,2,3,1,3,2,5	0,3,4,0,1,0,0,2	1,6,4,5,7,5,11,4	389	125	0.000152902	0.0163996	0.0,0.0,0.138,0.3,0.562,0.243,0.445,0.366	0.0,0.138,0.243,0.0,0.044,0.0,0.0,0.138	0.186
74245	ENSMUSG00000022610	Mapk12	chr15	-	89135576	89135688	89134611	89134726	89137400	89137459	74245	19,37,31,12,19,19,10,19	7,3,5,2,1,4,2,3	19,13,13,19,29,27,26,17	15,8,5,5,6,6,12,7	237	125	0.000840418	0.0595941	0.589,0.867,0.766,0.76,0.909,0.715,0.725,0.77	0.401,0.462,0.578,0.667,0.718,0.704,0.533,0.562	0.184
35839	ENSMUSG00000103174	Gm37168	chr1	+	191282226	191282299	191267177	191267227	191284905	191285142	35839	3,3,8,0,0,3,0,0	6,2,6,12,8,3,8,6	1,0,0,0,2,0,0,0	12,10,4,8,18,7,22,7	198	125	5.41394e-05	0.00741004	0.24,0.486,0.457,0.0,0.0,0.387,0.0,0.0	0.05,0.0,0.0,0.0,0.066,0.0,0.0,0.0	0.182
7830	ENSMUSG00000022607	Ptk2	chr15	-	73360025	73360337	73330848	73331015	73394647	73394744	7830	48,34,37,53,40,52,56,69	1,4,9,9,0,3,2,2	36,30,34,25,35,33,18,32	6,2,4,6,7,16,2,6	437	125	0.00139226	0.0846206	0.932,0.709,0.54,0.627,1.0,0.832,0.889,0.908	0.632,0.811,0.709,0.544,0.589,0.371,0.72,0.604	0.182
47151	ENSMUSG00000078867	Gm14418	chr2	-	177389821	177389858	177389426	177389553	177394696	177394751	47151	2,2,3,2,5,6,9,4	1,3,2,0,0,0,0,2	5,5,4,1,4,4,8,2	3,2,1,6,2,2,0,3	162	125	0.00147401	0.088223	0.607,0.34,0.536,1.0,1.0,1.0,1.0,0.607	0.563,0.659,0.755,0.114,0.607,0.607,1.0,0.34	0.181
54750	ENSMUSG00000056260	Lrif1	chr3	+	106733336	106733606	106731662	106733142	106734357	106734382	54750	25,20,23,29,44,17,34,52	22,24,21,19,14,13,19,15	10,8,10,4,16,15,9,5	16,21,10,8,21,16,16,22	395	125	1.46161e-06	0.000479757	0.264,0.209,0.257,0.326,0.499,0.293,0.362,0.523	0.165,0.108,0.24,0.137,0.194,0.229,0.151,0.067	0.18
23408	ENSMUSG00000085058	8030453O22Rik	chr6	+	39529448	39529522	39527512	39527644	39529691	39529819	23408	6,16,8,6,6,14,11,9	1,1,0,0,0,1,0,1	6,9,7,8,6,7,11,10	3,1,1,5,3,0,1,1	199	125	2.26365e-06	0.000677738	0.79,0.91,1.0,1.0,1.0,0.898,1.0,0.85	0.557,0.85,0.815,0.501,0.557,1.0,0.874,0.863	0.179
16406	ENSMUSG00000041264	Uspl1	chr5	+	149187707	149187834	149184666	149184806	149188344	149188473	16406	22,41,50,30,34,43,52,41	45,43,64,48,21,20,33,18	20,40,18,20,13,24,21,31	64,65,50,48,53,52,32,33	252	125	5.66366e-06	0.00133566	0.195,0.321,0.279,0.237,0.445,0.516,0.439,0.53	0.134,0.234,0.152,0.171,0.108,0.186,0.246,0.318	0.177
59124	ENSMUSG00000021338	Carmil1	chr13	-	24102071	24102083	24099581	24099663	24106308	24106378	59124	16,11,30,27,27,28,37,31	15,16,26,15,26,23,33,29	4,11,12,18,22,18,7,25	10,13,27,27,35,33,29,40	137	125	5.22842e-05	0.00721055	0.493,0.385,0.513,0.622,0.487,0.526,0.506,0.494	0.267,0.436,0.289,0.378,0.364,0.332,0.18,0.363	0.177
71753	ENSMUSG00000038119	Cdon	chr9	+	35430737	35430860	35421557	35421815	35452044	35452177	71753	2,5,0,4,3,1,3,7	4,2,9,1,3,4,3,1	0,0,0,2,1,3,0,2	5,7,3,5,7,3,2,0	248	125	0.000154712	0.0165279	0.201,0.558,0.0,0.668,0.335,0.112,0.335,0.779	0.0,0.0,0.0,0.168,0.067,0.335,0.0,1.0	0.177
71997	ENSMUSG00000037266	Rsrp1	chr4	+	134925776	134925821	134925292	134925432	134926025	134926818	71997	38,41,38,85,86,99,75,67	41,60,63,46,53,64,79,54	19,27,19,29,27,23,26,25	51,38,31,49,52,71,42,64	170	125	2.50716e-07	0.000124452	0.405,0.334,0.307,0.576,0.544,0.532,0.411,0.477	0.215,0.343,0.311,0.303,0.276,0.192,0.313,0.223	0.176
24442	ENSMUSG00000039382	Wdr45	chrX	+	7723314	7723357	7722361	7722378	7723564	7723753	24442	2,0,0,2,1,2,5,2	4,6,9,2,4,4,2,8	1,0,0,1,0,0,0,2	6,2,7,4,1,4,4,4	168	125	0.000159543	0.0168709	0.271,0.0,0.0,0.427,0.157,0.271,0.65,0.157	0.11,0.0,0.0,0.157,0.0,0.0,0.0,0.271	0.174
27965	ENSMUSG00000024302	Dtna	chr18	+	23545685	23545766	23475115	23475242	23583083	23583169	27965	5,5,4,3,5,3,6,3	1,4,0,0,1,0,1,0	5,5,1,4,1,1,2,6	1,3,0,0,0,2,3,3	206	125	0.000339737	0.0298364	0.752,0.431,1.0,1.0,0.752,1.0,0.785,1.0	0.752,0.503,1.0,1.0,1.0,0.233,0.288,0.548	0.174
29451	ENSMUSG00000050545	Fam228b	chr12	-	4748263	4748351	4739891	4740043	4762326	4762407	29451	6,11,10,12,15,14,12,16	1,2,1,1,0,0,3,0	9,12,8,14,13,8,8,9	4,3,2,0,2,2,5,3	213	125	1.95608e-05	0.00351228	0.779,0.763,0.854,0.876,1.0,1.0,0.701,1.0	0.569,0.701,0.701,1.0,0.792,0.701,0.484,0.638	0.173
72908	ENSMUSG00000020807	4933427D14Rik	chr11	-	72191277	72191344	72189547	72189758	72191418	72191634	72908	27,16,34,49,33,21,22,35	22,24,15,17,19,14,14,28	12,15,13,22,23,29,18,19	20,23,20,33,23,23,27,34	192	125	0.000167975	0.0174821	0.444,0.303,0.596,0.652,0.531,0.494,0.506,0.449	0.281,0.298,0.297,0.303,0.394,0.451,0.303,0.267	0.173
65944	ENSMUSG00000015968	Cacna1d	chr14	-	30082951	30082996	30082410	30082539	30089821	30089905	65944	6,4,10,2,8,4,6,5	3,0,3,0,0,1,0,1	7,2,4,4,6,8,3,4	0,0,4,2,2,2,2,3	170	125	0.000279947	0.0259173	0.595,1.0,0.71,1.0,1.0,0.746,1.0,0.786	1.0,1.0,0.424,0.595,0.688,0.746,0.524,0.495	0.171
35471	ENSMUSG00000023034	Nr4a1	chr15	+	101268927	101269103	101266845	101266971	101270082	101270124	35471	11,9,0,5,3,0,7,8	10,10,16,10,10,4,15,1	2,2,1,3,6,0,0,0	9,16,13,12,10,8,3,12	301	125	0.000609007	0.0467987	0.314,0.272,0.0,0.172,0.111,0.0,0.162,0.769	0.084,0.049,0.031,0.094,0.199,0.0,0.0,0.0	0.168
75196	ENSMUSG00000020385	Clk4	chr11	+	51268164	51268231	51267170	51267331	51270536	51270595	75196	73,76,85,101,94,90,113,100	12,6,19,10,14,18,10,4	63,51,41,53,72,53,48,61	18,19,5,28,15,18,19,25	192	125	2.28644e-07	0.000115986	0.798,0.892,0.744,0.868,0.814,0.765,0.88,0.942	0.695,0.636,0.842,0.552,0.758,0.657,0.622,0.614	0.166
49295	ENSMUSG00000054169	Ceacam10	chr7	+	24778125	24778261	24777280	24777339	24780869	24781229	49295	0,12,5,9,5,7,3,3	2,0,1,2,0,0,1,0	3,6,3,6,8,4,4,9	2,2,0,3,4,1,2,4	261	125	2.87858e-05	0.00468196	0.0,1.0,0.705,0.683,1.0,1.0,0.59,1.0	0.418,0.59,1.0,0.489,0.489,0.657,0.489,0.519	0.166
21040	ENSMUSG00000085558	4930412C18Rik	chr4	+	9776036	9776197	9770678	9771102	9819923	9823411	21040	9,9,9,7,10,13,9,7	0,1,2,2,0,0,0,0	5,7,5,4,10,9,9,5	2,0,1,0,4,4,0,2	286	125	6.82351e-05	0.00868053	1.0,0.797,0.663,0.605,1.0,1.0,1.0,1.0	0.522,1.0,0.686,1.0,0.522,0.496,1.0,0.522	0.165
71393	ENSMUSG00000041488	Stx3	chr19	-	11783025	11783136	11782799	11782910	11785389	11785524	71393	23,39,24,19,23,19,29,25	21,34,26,26,54,29,37,29	11,14,11,10,13,15,8,8	37,33,40,31,36,49,35,37	236	125	2.72641e-09	3.18994e-06	0.367,0.378,0.328,0.279,0.184,0.258,0.293,0.313	0.136,0.183,0.127,0.146,0.161,0.14,0.108,0.103	0.162
21045	ENSMUSG00000085558	4930412C18Rik	chr4	+	9782625	9782739	9770678	9771102	9819923	9820286	21045	6,16,15,10,10,15,7,14	0,1,2,2,0,0,0,0	6,13,12,8,11,9,12,4	2,0,1,0,4,4,0,2	239	125	0.000266774	0.0248741	1.0,0.893,0.797,0.723,1.0,1.0,1.0,1.0	0.611,1.0,0.863,1.0,0.59,0.541,1.0,0.511	0.162
44749	ENSMUSG00000031808	Slc27a1	chr8	+	71570195	71570312	71569341	71569432	71570720	71570826	44749	22,38,27,27,26,28,42,29	8,21,29,23,17,15,18,11	24,19,22,37,23,40,26,23	26,27,34,24,20,40,34,36	242	125	0.00032303	0.0287749	0.587,0.483,0.325,0.377,0.441,0.491,0.547,0.577	0.323,0.267,0.251,0.443,0.373,0.341,0.283,0.248	0.162
39206	ENSMUSG00000013523	Bcas1	chr2	-	170370449	170370491	170356247	170356313	170378722	170378929	39206	2.623e+23	5.23714e+23	106,111,98,119,113,168,180,150	5.53542e+23	167	125	0	0	0.273,0.24,0.247,0.261,0.317,0.282,0.304,0.285	0.125,0.133,0.092,0.131,0.087,0.121,0.12,0.127	0.159
28843	ENSMUSG00000009995	Taz	chrX	+	74288928	74289019	74288450	74288513	74289104	74289182	28843	31,28,31,22,52,32,22,18	45,50,50,18,21,23,26,40	8,12,17,19,21,33,13,16	33,31,38,37,46,63,44,42	216	125	6.74253e-05	0.00861109	0.285,0.245,0.264,0.414,0.589,0.446,0.329,0.207	0.123,0.183,0.206,0.229,0.209,0.233,0.146,0.181	0.159
63247	ENSMUSG00000097156	Gm3764	chr3	+	88221102	88221284	88220955	88221050	88222969	88223054	63247	84,74,61,53,60,58,48,71	9,19,4,4,4,8,4,12	57,57,65,78,48,50,34,42	16,18,9,18,21,16,3,12	307	125	0.00047573	0.0383444	0.792,0.613,0.861,0.844,0.859,0.747,0.83,0.707	0.592,0.563,0.746,0.638,0.482,0.56,0.822,0.588	0.158
17471	ENSMUSG00000029823	Luc7l2	chr6	+	38565654	38565722	38554979	38555063	38568846	38568917	17471	50,33,39,48,41,25,45,39	13,11,15,6,16,11,9,9	27,18,28,40,37,36,18,31	11,17,13,13,18,14,16,29	193	125	0.000968687	0.0662295	0.714,0.66,0.627,0.838,0.624,0.595,0.764,0.737	0.614,0.407,0.582,0.666,0.571,0.625,0.422,0.409	0.158
23827	ENSMUSG00000028020	Glrb	chr3	-	80879625	80879728	80861891	80862121	80911967	80912118	23827	19,18,31,31,40,26,28,19	1,0,0,1,1,0,0,0	23,24,17,17,21,17,15,22	0,1,3,2,5,1,4,3	228	125	3.51939e-08	2.57878e-05	0.912,1.0,1.0,0.944,0.956,1.0,1.0,1.0	1.0,0.929,0.756,0.823,0.697,0.903,0.673,0.801	0.154
14829	ENSMUSG00000040828	Catsperd	chr17	+	56654434	56654548	56653579	56653756	56655096	56655186	14829	3,3,5,0,4,2,1,2	4,2,2,6,5,4,5,3	0,0,0,1,1,0,0,7	5,1,2,9,7,4,4,1	239	125	0.000122252	0.0138918	0.282,0.44,0.567,0.0,0.295,0.207,0.095,0.259	0.0,0.0,0.0,0.055,0.07,0.0,0.0,0.785	0.154
59354	ENSMUSG00000030882	Dnhd1	chr7	+	105708867	105709050	105705523	105705626	105709160	105709592	59354	4,9,3,2,2,4,7,2	0,2,1,0,0,1,0,1	1,5,2,1,13,2,2,2	2,1,0,0,6,2,1,0	308	125	0.00108032	0.0714382	1.0,0.646,0.549,1.0,1.0,0.619,1.0,0.448	0.169,0.67,1.0,1.0,0.468,0.289,0.448,1.0	0.152
33894	ENSMUSG00000022771	Ppil2	chr16	-	17105992	17106055	17100255	17100307	17111142	17111213	33894	3,0,5,1,1,1,4,5	4,8,7,3,0,6,2,5	0,3,0,0,1,0,1,1	6,2,4,8,5,4,0,6	188	125	0.000374947	0.0323413	0.333,0.0,0.322,0.181,1.0,0.1,0.571,0.399	0.0,0.499,0.0,0.0,0.117,0.0,1.0,0.1	0.149
14522	ENSMUSG00000072774	Zfp951	chr5	-	104817307	104817352	104816996	104817123	104859666	104860070	14522	6,3,5,0,8,0,6,0	4,1,10,5,7,5,2,3	1,0,0,4,0,0,1,2	10,5,2,1,2,2,3,2	170	125	0.000974215	0.0664197	0.524,0.688,0.269,0.0,0.457,0.0,0.688,0.0	0.068,0.0,0.0,0.746,0.0,0.0,0.197,0.424	0.149
62498	ENSMUSG00000053714	4732471J01Rik	chr7	+	25385051	25385300	25384794	25384882	25385462	25385573	62498	41,63,40,23,26,30,21,34	0,0,2,1,0,2,2,3	23,9,41,21,28,22,31,34	6,4,1,4,0,2,2,3	374	125	0.000292627	0.0268362	1.0,1.0,0.87,0.885,1.0,0.834,0.778,0.791	0.562,0.429,0.932,0.637,1.0,0.786,0.838,0.791	0.148
59951	ENSMUSG00000052707	Tnrc6a	chr7	+	123143749	123143837	123124667	123124715	123162493	123162877	59951	22,10,42,24,28,29,45,53	9,0,4,3,0,0,3,0	28,21,26,26,28,10,20,35	9,11,1,7,6,2,3,2	213	125	0.000696398	0.0519726	0.589,1.0,0.86,0.824,1.0,1.0,0.898,1.0	0.646,0.528,0.938,0.686,0.733,0.746,0.796,0.911	0.148
22870	ENSMUSG00000028184	Adgrl2	chr3	-	148827211	148827238	148826364	148826533	148827540	148827585	22870	13,12,22,15,25,15,18,9	14,15,22,14,15,15,12,16	13,11,6,9,9,10,8,7	13,25,17,16,20,27,12,11	152	125	0.00118646	0.076098	0.433,0.397,0.451,0.468,0.578,0.451,0.552,0.316	0.451,0.266,0.225,0.316,0.27,0.233,0.354,0.344	0.148
75197	ENSMUSG00000020385	Clk4	chr11	+	51268164	51268231	51267170	51267331	51271799	51272022	75197	90,89,101,114,130,113,164,131	94,79,87,98,165,114,111,93	85,60,48,64,87,70,65,69	125,118,105,86,146,143,102,124	192	125	4.41436e-12	1.60111e-08	0.384,0.423,0.43,0.431,0.339,0.392,0.49,0.478	0.307,0.249,0.229,0.326,0.28,0.242,0.293,0.266	0.147
10166	ENSMUSG00000004698	Hdac9	chr12	-	34861344	34861436	34827636	34827753	34906611	34906979	10166	7,12,14,20,4,11,10,3	1,0,0,1,2,0,0,1	7,6,8,7,3,9,9,6	0,4,3,0,2,4,1,1	217	125	5.00097e-07	0.000206083	0.801,1.0,1.0,0.92,0.535,1.0,1.0,0.633	1.0,0.464,0.606,1.0,0.464,0.564,0.838,0.776	0.147
29456	ENSMUSG00000050545	Fam228b	chr12	-	4761858	4761987	4741061	4741207	4762326	4762407	29456	15,10,5,12,14,7,14,6	0,0,0,0,0,1,0,4	4,15,8,9,8,8,7,9	4,0,0,0,2,3,1,2	254	125	0.00154938	0.0907698	1.0,1.0,1.0,1.0,1.0,0.775,1.0,0.425	0.33,1.0,1.0,1.0,0.663,0.568,0.775,0.689	0.147
4450	ENSMUSG00000024188	Luc7l	chr17	+	26253973	26254044	26252998	26253091	26255030	26255125	4450	90,78,103,105,95,114,106,120	91,48,48,66,59,76,57,68	62,60,48,55,72,95,70,67	68,79,88,71,50,86,77,85	196	125	6.6477e-07	0.000257335	0.387,0.509,0.578,0.504,0.507,0.489,0.543,0.53	0.368,0.326,0.258,0.331,0.479,0.413,0.367,0.335	0.146
25272	ENSMUSG00000039103	Nexn	chr3	-	152249659	152249701	152248179	152248368	152252807	152252956	25272	41,25,25,30,50,33,48,39	17,8,8,7,16,15,17,13	26,32,19,27,29,36,36,24	15,9,21,14,23,24,24,18	167	125	0.000775984	0.0560664	0.644,0.701,0.701,0.762,0.701,0.622,0.679,0.692	0.565,0.727,0.404,0.591,0.486,0.529,0.529,0.5	0.146
40220	ENSMUSG00000027160	Ccdc34	chr2	+	110038079	110038276	110032331	110032439	110040573	110040732	40220	16,11,17,11,4,16,13,7	7,10,6,11,7,16,7,4	2,3,5,9,10,14,5,10	12,13,5,3,20,10,19,28	322	125	0.0014416	0.0867843	0.47,0.299,0.524,0.28,0.182,0.28,0.419,0.405	0.061,0.082,0.28,0.538,0.163,0.352,0.093,0.122	0.146
12740	ENSMUSG00000029632	Ndufa4	chr6	-	11906019	11906077	11900371	11900591	11907323	11907393	12740	9,22,9,9,10,13,14,12	1,2,0,0,0,0,1,2	14,11,18,5,14,19,28,12	3,2,5,1,2,4,3,2	183	125	1.92955e-06	0.000598168	0.86,0.883,1.0,1.0,1.0,1.0,0.905,0.804	0.761,0.79,0.711,0.774,0.827,0.764,0.864,0.804	0.145
73465	ENSMUSG00000032411	Tfdp2	chr9	+	96290579	96290627	96273838	96273942	96294964	96295127	73465	17,21,25,24,27,19,22,27	0,0,0,3,3,0,0,2	15,10,18,19,14,16,19,10	2,6,1,1,2,4,1,3	173	125	2.75894e-06	0.000775721	1.0,1.0,1.0,0.853,0.867,1.0,1.0,0.907	0.844,0.546,0.929,0.932,0.835,0.743,0.932,0.707	0.145
40347	ENSMUSG00000039452	Snx22	chr9	-	66067779	66067812	66067512	66067580	66068126	66068221	40347	29,43,43,42,72,36,62,35	6,11,15,3,17,18,10,13	31,33,34,29,24,44,30,35	17,17,15,12,16,23,16,14	158	125	0.000294029	0.0268889	0.793,0.756,0.694,0.917,0.77,0.613,0.831,0.681	0.591,0.606,0.642,0.657,0.543,0.602,0.597,0.664	0.144
56983	ENSMUSG00000050565	Tor1aip2	chr1	+	156041074	156041134	156035771	156036091	156059410	156059587	56983	12,5,9,12,13,16,22,22	4,0,0,0,2,1,0,0	8,4,7,9,12,14,5,18	3,0,1,2,2,4,3,0	185	125	0.000433805	0.0359231	0.67,1.0,1.0,1.0,0.815,0.915,1.0,1.0	0.643,1.0,0.825,0.753,0.802,0.703,0.53,1.0	0.143
20955	ENSMUSG00000073792	Alg6	chr4	+	99738123	99738213	99726862	99726947	99744489	99744625	20955	13,13,13,11,5,7,3,5	7,25,19,19,24,20,26,20	8,5,4,4,10,2,1,3	38,33,41,23,32,19,31,29	215	125	3.76084e-05	0.00559047	0.519,0.232,0.285,0.252,0.108,0.169,0.063,0.127	0.109,0.081,0.054,0.092,0.154,0.058,0.018,0.057	0.142
21465	ENSMUSG00000018920	Cxcl16	chr11	-	70458075	70458145	70455654	70456062	70458744	70459167	21465	9,11,8,12,8,11,2,7	9,39,40,18,9,30,8,29	2,3,1,8,2,3,1,2	11,10,17,25,30,20,38,33	195	125	2.33119e-06	0.000693062	0.391,0.153,0.114,0.299,0.363,0.19,0.138,0.134	0.104,0.161,0.036,0.17,0.041,0.088,0.017,0.037	0.141
60774	ENSMUSG00000031399	Fam3a	chrX	-	74387627	74387806	74387437	74387496	74390473	74390497	60774	72,109,96,101,64,71,56,87	5,6,6,3,8,6,2,1	47,47,62,46,76,63,52,67	11,8,5,7,7,13,14,3	304	125	3.39843e-05	0.00517911	0.856,0.882,0.868,0.933,0.767,0.83,0.92,0.973	0.637,0.707,0.836,0.73,0.817,0.666,0.604,0.902	0.141
25066	ENSMUSG00000029422	Rsrc2	chr5	-	123735821	123735896	123733555	123733630	123736558	123736681	25066	2,12,5,6,8,7,9,10	0,0,1,0,4,0,1,2	6,1,3,3,6,5,8,3	4,0,2,0,0,4,0,3	200	125	0.00136438	0.0835222	1.0,1.0,0.758,1.0,0.556,1.0,0.849,0.758	0.484,1.0,0.484,1.0,1.0,0.439,1.0,0.385	0.141
40736	ENSMUSG00000038766	Gabpb2	chr3	-	95216213	95216268	95208839	95208936	95217588	95217694	40736	11,12,6,10,8,7,15,6	0,1,2,0,0,2,0,0	10,8,11,8,4,10,4,5	3,4,1,0,0,4,1,2	180	125	2.05537e-05	0.00364544	1.0,0.893,0.676,1.0,1.0,0.709,1.0,1.0	0.698,0.581,0.884,1.0,1.0,0.635,0.735,0.635	0.139
57789	ENSMUSG00000024050	Wiz	chr17	-	32360037	32360427	32358942	32359494	32361460	32361964	57789	1.56116e+23	32,32,52,24,15,39,30,35	83,95,123,85,104,81,97,111	38,28,32,37,27,59,39,32	515	125	0.000403483	0.034313	0.542,0.468,0.437,0.601,0.732,0.467,0.543,0.526	0.346,0.452,0.483,0.358,0.483,0.25,0.376,0.457	0.139
31909	ENSMUSG00000025144	Cenpx	chr11	-	120712439	120712712	120711702	120711756	120713692	120713732	31909	82,117,94,77,80,85,87,86	15,9,16,13,4,4,4,4	50,80,71,53,124,85,84,76	11,11,16,11,20,12,17,11	398	125	0.00149314	0.0889201	0.632,0.803,0.649,0.65,0.863,0.87,0.872,0.871	0.588,0.696,0.582,0.602,0.661,0.69,0.608,0.685	0.137
23411	ENSMUSG00000085058	8030453O22Rik	chr6	+	39529691	39529819	39529448	39529522	39543103	39544486	23411	7,19,7,8,13,7,10,8	0,5,0,0,1,0,2,0	5,7,21,9,9,13,13,18	1,3,0,3,1,4,1,0	253	125	0.000192129	0.0193842	1.0,0.652,1.0,1.0,0.865,1.0,0.712,1.0	0.712,0.535,1.0,0.597,0.816,0.616,0.865,1.0	0.136
10976	ENSMUSG00000032621	Srek1	chr13	-	103764295	103764419	103763881	103764006	103769316	103769348	10976	48,27,48,51,41,30,54,54	38,34,38,36,44,56,51,44	15,32,31,35,35,39,23,31	44,63,79,52,58,54,51,54	249	125	9.65823e-07	0.000352069	0.388,0.285,0.388,0.416,0.319,0.212,0.347,0.381	0.146,0.203,0.165,0.253,0.233,0.266,0.185,0.224	0.133
58876	ENSMUSG00000030649	Anapc15	chr7	+	101897188	101897360	101896862	101896943	101897732	101897817	58876	23,24,27,15,27,15,29,29	0,0,1,0,2,0,0,0	21,20,16,22,29,21,15,17	0,3,2,5,0,2,1,1	297	125	0.000117571	0.0134523	1.0,1.0,0.919,1.0,0.85,1.0,1.0,1.0	1.0,0.737,0.771,0.649,1.0,0.815,0.863,0.877	0.132
69829	ENSMUSG00000032872	Cyb5r4	chr9	+	87047473	87047506	87042779	87042873	87055764	87055905	69829	37,43,41,47,39,43,45,30	5,9,4,4,17,7,7,8	29,31,42,25,30,44,45,30	11,9,10,16,15,16,8,15	158	125	0.00121907	0.0775047	0.854,0.791,0.89,0.903,0.645,0.829,0.836,0.748	0.676,0.732,0.769,0.553,0.613,0.685,0.817,0.613	0.13
78523	ENSMUSG00000113186	A330076C08Rik	chr13	-	44216127	44216159	44193588	44195307	44216370	44216487	78523	2,2,1,0,1,2,0,1	0,0,0,1,0,0,2,1	8,4,10,0,7,13,4,10	14,0,4,4,3,5,4,4	157	125	7.37117e-06	0.00161544	1.0,1.0,1.0,0.0,1.0,1.0,0.0,0.443	0.313,1.0,0.666,0.0,0.65,0.674,0.443,0.666	0.129
65166	ENSMUSG00000069727	Zfp975	chr7	-	42665017	42665144	42664757	42664818	42692650	42692718	65166	19,15,24,22,13,16,25,24	0,0,1,0,2,0,2,0	16,19,18,3,9,10,16,26	0,2,4,0,2,11,0,0	252	125	4.73444e-05	0.00665387	1.0,1.0,0.923,1.0,0.763,1.0,0.861,1.0	1.0,0.825,0.691,1.0,0.691,0.311,1.0,1.0	0.129
10689	ENSMUSG00000071454	Dtnb	chr12	+	3774569	3774610	3772586	3772746	3779618	3779654	10689	83,93,77,80,81,74,110,83	74,67,72,72,66,45,59,60	68,57,101,81,83,69,80,74	97,87,78,58,142,129,126,91	166	125	3.29514e-05	0.0050858	0.458,0.511,0.446,0.456,0.48,0.553,0.584,0.51	0.346,0.33,0.494,0.513,0.306,0.287,0.323,0.38	0.127
25778	ENSMUSG00000023764	Sfi1	chr11	-	3143694	3143790	3143259	3143336	3144216	3144292	25778	18,26,21,12,19,15,7,20	29,23,37,19,11,22,15,27	16,6,13,13,16,9,13,6	26,25,35,30,36,36,31,18	221	125	0.000515093	0.0408168	0.26,0.39,0.243,0.263,0.494,0.278,0.209,0.295	0.258,0.12,0.174,0.197,0.201,0.124,0.192,0.159	0.126
53957	ENSMUSG00000030279	C2cd5	chr6	-	143066185	143066218	143061752	143061861	143067055	143067085	53957	36,44,64,42,49,59,66,65	17,16,19,15,18,21,17,23	45,49,54,46,44,45,28,43	17,29,28,22,27,38,17,41	158	125	0.000139584	0.015332	0.626,0.685,0.727,0.689,0.683,0.69,0.754,0.691	0.677,0.572,0.604,0.623,0.563,0.484,0.566,0.453	0.125
25541	ENSMUSG00000049680	Urgcp	chr11	-	5726830	5726857	5713416	5718263	5761880	5762371	25541	19,25,32,30,35,16,35,26	0,3,1,0,7,2,0,1	27,19,26,17,14,16,23,26	2,7,7,9,0,5,2,3	152	125	6.03813e-05	0.0080814	1.0,0.873,0.963,1.0,0.804,0.868,1.0,0.955	0.917,0.691,0.753,0.608,1.0,0.725,0.904,0.877	0.124
26925	ENSMUSG00000026927	Entr1	chr2	-	26388915	26389065	26388491	26388560	26389148	26389291	26925	33,41,38,43,16,35,29,39	22,38,23,24,24,28,19,28	33,26,18,28,47,24,37,35	49,31,38,46,47,36,42,38	275	125	0.000188694	0.0191442	0.405,0.329,0.429,0.449,0.233,0.362,0.41,0.388	0.234,0.276,0.177,0.217,0.312,0.233,0.286,0.295	0.122
25764	ENSMUSG00000023764	Sfi1	chr11	-	3134625	3134730	3133071	3133207	3135282	3135542	25764	41,65,48,34,30,43,32,24	0,0,2,0,0,0,0,0	23,35,21,34,33,46,46,49	2,1,4,7,1,0,1,7	230	125	2.08313e-09	2.56123e-06	1.0,1.0,0.929,1.0,1.0,1.0,1.0,1.0	0.862,0.95,0.74,0.725,0.947,1.0,0.962,0.792	0.119
55964	ENSMUSG00000030584	Dpf1	chr7	+	29311606	29311696	29311264	29311392	29312847	29312912	55964	92,94,82,118,99,101,137,88	11,12,5,10,12,14,10,9	60,91,95,61,128,119,87,90	13,21,26,21,19,22,19,12	215	125	3.31557e-06	0.000884246	0.829,0.82,0.905,0.873,0.827,0.807,0.888,0.85	0.729,0.716,0.68,0.628,0.797,0.759,0.727,0.813	0.119
89	ENSMUSG00000025083	Afap1l2	chr19	-	57002249	57002303	56950137	56950266	57008150	57008210	89	1,2,4,2,1,2,2,2	7,4,5,5,11,10,8,8	1,0,0,4,0,1,0,2	16,8,12,9,6,15,16,9	179	125	0.00128856	0.0803729	0.091,0.259,0.358,0.218,0.06,0.123,0.149,0.149	0.042,0.0,0.0,0.237,0.0,0.044,0.0,0.134	0.119
69164	ENSMUSG00000070371	Prss36	chr7	-	127933566	127933832	127933370	127933492	127934389	127934627	69164	75,130,105,80,83,106,104,88	17,10,3,5,6,9,1,7	84,90,59,78,95,108,111,87	11,18,10,6,14,22,15,7	391	125	0.00138636	0.0844803	0.585,0.806,0.918,0.836,0.816,0.79,0.971,0.801	0.709,0.615,0.654,0.806,0.684,0.611,0.703,0.799	0.118
78898	ENSMUSG00000021458	Aopep	chr13	+	63300604	63300793	63298711	63298856	63301121	63301232	78898	7,13,4,9,8,5,11,10	0,2,0,1,2,2,0,0	5,4,11,7,6,12,5,9	3,0,2,0,3,5,1,0	314	125	3.43501e-05	0.00522388	1.0,0.721,1.0,0.782,0.614,0.499,1.0,1.0	0.399,1.0,0.686,1.0,0.443,0.489,0.666,1.0	0.117
1939	ENSMUSG00000036452	Arhgap26	chr18	+	39357552	39357663	39306701	39306852	39357737	39357828	1939	37,16,18,34,17,29,42,35	1,0,2,4,2,2,2,0	21,21,11,20,25,22,17,34	2,7,2,3,2,3,2,4	236	125	0.00177052	0.0997776	0.951,1.0,0.827,0.818,0.818,0.885,0.918,1.0	0.848,0.614,0.744,0.779,0.869,0.795,0.818,0.818	0.117
78641	ENSMUSG00000027575	Arfgap1	chr2	+	180967533	180967814	180967244	180967329	180971050	180971114	78641	2.84328e+23	31,35,49,38,26,33,27,33	2.89247e+23	48,47,47,51,32,59,53,48	406	125	4.59143e-07	0.000193644	0.738,0.743,0.686,0.728,0.78,0.743,0.799,0.714	0.65,0.618,0.628,0.574,0.734,0.573,0.578,0.646	0.116
11575	ENSMUSG00000054226	Tprkb	chr6	+	85914471	85914528	85911906	85911980	85921422	85921511	11575	18,26,20,8,9,7,20,15	3,5,0,0,0,1,0,3	29,20,28,14,18,26,16,23	10,5,4,4,3,2,3,3	182	125	0.0015205	0.089893	0.805,0.781,1.0,1.0,1.0,0.828,1.0,0.774	0.666,0.733,0.828,0.706,0.805,0.899,0.786,0.84	0.116
63157	ENSMUSG00000001665	Gstt3	chr10	-	75775489	75775497	75774919	75775010	75775870	75776047	63157	6,20,9,18,12,5,10,15	50,92,34,32,52,51,48,52	6,6,0,1,8,11,5,8	67,60,57,49,69,74,73,97	133	125	2.39195e-07	0.000120496	0.101,0.17,0.199,0.346,0.178,0.084,0.164,0.213	0.078,0.086,0.0,0.019,0.098,0.123,0.06,0.072	0.115
35284	ENSMUSG00000028399	Ptprd	chr4	-	76099411	76099605	76085460	76085561	76102954	76103099	35284	66,29,58,52,57,60,63,61	26,20,52,42,54,48,44,49	44,36,49,56,37,30,37,47	51,69,43,68,45,36,55,71	319	125	1.58011e-05	0.00297486	0.499,0.362,0.304,0.327,0.293,0.329,0.359,0.328	0.253,0.17,0.309,0.244,0.244,0.246,0.209,0.206	0.115
4542	ENSMUSG00000025728	Pigq	chr17	-	25931673	25931827	25930957	25931038	25934757	25934878	4542	1.08141e+23	60,42,63,70,39,75,67,65	102,85,103,108,115,130,118,134	69,82,95,99,90,87,66,60	279	125	8.49416e-05	0.0103385	0.446,0.601,0.523,0.456,0.556,0.427,0.528,0.459	0.398,0.317,0.327,0.328,0.364,0.401,0.445,0.5	0.115
4474	ENSMUSG00000024186	Rgs11	chr17	+	26204850	26204927	26204486	26204545	26205107	26205189	4474	1.50206e+23	25,14,25,36,22,33,26,22	1.16123e+23	39,30,43,34,46,45,44,28	202	125	2.15896e-07	0.000111073	0.788,0.901,0.748,0.772,0.832,0.731,0.821,0.794	0.648,0.717,0.635,0.718,0.653,0.682,0.663,0.756	0.114
3025	ENSMUSG00000112121	C230072F16Rik	chr17	+	80931958	80932331	80896792	80896957	80932941	80933045	3025	27,118,42,29,15,9,20,28	2,2,0,1,0,0,0,0	33,19,36,19,22,41,44,23	5,0,2,0,1,1,4,2	498	125	3.3897e-05	0.00517668	0.772,0.937,1.0,0.879,1.0,1.0,1.0,1.0	0.624,1.0,0.819,1.0,0.847,0.911,0.734,0.743	0.114
35720	ENSMUSG00000038244	Mical2	chr7	+	112336848	112336974	112333828	112333954	112345245	112345353	35720	38,90,62,41,51,43,44,53	14,22,24,19,27,19,16,28	36,41,33,44,58,55,32,39	20,23,20,20,51,35,24,32	251	125	0.00106277	0.0707289	0.575,0.671,0.563,0.518,0.485,0.53,0.578,0.485	0.473,0.47,0.451,0.523,0.362,0.439,0.399,0.378	0.114
21521	ENSMUSG00000028268	Gbp3	chr3	+	142560720	142560858	142560144	142560283	142561739	142561935	21521	8,3,2,5,6,3,1,1	8,8,8,6,9,4,5,13	0,1,0,0,1,4,0,2	5,3,5,3,6,5,3,9	263	125	2.55335e-05	0.00426781	0.322,0.151,0.106,0.284,0.241,0.263,0.087,0.035	0.0,0.137,0.0,0.0,0.073,0.275,0.0,0.096	0.113
3638	ENSMUSG00000012296	Tjap1	chr17	-	46271799	46271929	46264882	46264978	46282345	46282439	3638	82,92,54,69,71,58,71,78	36,62,51,33,55,43,33,52	48,43,53,60,51,73,36,45	55,38,43,51,52,55,55,66	255	125	0.000310957	0.0279865	0.528,0.421,0.342,0.506,0.388,0.398,0.513,0.424	0.3,0.357,0.377,0.366,0.325,0.394,0.243,0.251	0.113
4492	ENSMUSG00000024186	Rgs11	chr17	+	26205706	26205775	26205107	26205189	26207292	26207322	4492	80,118,57,110,86,74,94,67	3,9,9,4,3,5,5,5	73,59,62,74,97,101,87,65	11,14,10,6,15,15,20,10	194	125	2.58088e-07	0.0001265	0.945,0.894,0.803,0.947,0.949,0.905,0.924,0.896	0.81,0.731,0.8,0.888,0.806,0.813,0.737,0.807	0.109
75137	ENSMUSG00000044807	Zfp354c	chr11	-	50817288	50817359	50817192	50817211	50817808	50817935	75137	19,12,20,27,38,13,13,27	30,20,52,32,43,38,52,36	6,10,6,14,6,12,6,11	33,49,34,20,37,29,22,37	196	125	0.000176505	0.0181358	0.288,0.277,0.197,0.35,0.36,0.179,0.138,0.324	0.104,0.115,0.101,0.309,0.094,0.209,0.148,0.159	0.109
13304	ENSMUSG00000025006	Sorbs1	chr19	-	40309580	40310333	40300242	40300302	40311668	40311863	13304	86,40,61,54,60,60,55,60	14,23,18,22,21,19,21,17	60,44,56,64,53,53,24,50	38,23,31,20,34,28,39,29	878	125	0.000164056	0.0171976	0.467,0.198,0.325,0.259,0.289,0.31,0.272,0.334	0.184,0.214,0.205,0.313,0.182,0.212,0.081,0.197	0.108
60513	ENSMUSG00000063179	Pstk	chr7	+	131373535	131373830	131371140	131371389	131374064	131374263	60513	4.05455e+23	38,69,37,34,43,56,29,39	4.1438e+23	52,51,62,58,75,64,73,75	420	125	1.12421e-07	6.64392e-05	0.76,0.662,0.777,0.77,0.797,0.753,0.855,0.78	0.703,0.689,0.634,0.659,0.657,0.687,0.686,0.581	0.107
78643	ENSMUSG00000027575	Arfgap1	chr2	+	180967601	180967814	180967233	180967329	180971050	180971114	78643	3.17354e+23	31,35,49,38,26,33,27,33	3.1327e+23	48,47,47,51,32,59,53,48	338	125	1.3631e-07	7.7859e-05	0.791,0.789,0.752,0.776,0.823,0.779,0.834,0.764	0.707,0.68,0.683,0.638,0.781,0.636,0.624,0.703	0.107
76531	ENSMUSG00000020516	Rps6kb1	chr11	-	86543930	86544045	86535410	86535460	86544565	86544765	76531	39,32,60,74,76,58,65,58	70,81,56,66,88,61,83,59	25,41,23,37,49,19,24,29	85,76,57,69,43,71,74,83	240	125	2.72959e-05	0.00451042	0.225,0.171,0.358,0.369,0.31,0.331,0.29,0.339	0.133,0.219,0.174,0.218,0.372,0.122,0.145,0.154	0.107
68854	ENSMUSG00000039599	Fam149b	chr14	+	20377774	20377999	20375509	20375613	20378399	20378523	68854	1.08203e+23	18,32,20,30,15,17,24,23	1.341e+23	16,28,30,30,42,34,31,21	350	125	0.000254665	0.0241171	0.682,0.694,0.77,0.659,0.791,0.736,0.749,0.739	0.749,0.561,0.546,0.638,0.561,0.6,0.64,0.669	0.107
36462	ENSMUSG00000027200	Sema6d	chr2	+	124660704	124660761	124660243	124660344	124662203	124662359	36462	74,60,124,93,137,136,111,167	34,34,47,13,56,42,31,39	71,97,98,98,95,91,123,119	38,53,67,58,47,52,58,42	182	125	0.000680375	0.0509341	0.599,0.548,0.644,0.831,0.627,0.69,0.711,0.746	0.562,0.557,0.501,0.537,0.581,0.546,0.593,0.661	0.107
21819	ENSMUSG00000051278	Zgrf1	chr3	+	127608484	127608632	127606368	127606446	127611783	127611911	21819	35,43,29,31,31,38,43,46	1,0,1,0,0,0,0,0	42,18,22,20,26,28,27,23	0,2,1,0,0,3,5,3	273	125	0.000899128	0.0628708	0.941,1.0,0.93,1.0,1.0,1.0,1.0,1.0	1.0,0.805,0.91,1.0,1.0,0.81,0.712,0.778	0.107
44446	ENSMUSG00000026975	Dph7	chr2	+	24963455	24963543	24962422	24962810	24965556	24965654	44446	20,36,30,36,28,20,30,29	2,2,5,2,4,2,0,1	16,12,17,35,38,17,18,30	2,0,5,8,4,2,5,10	213	125	0.00166121	0.0955217	0.854,0.914,0.779,0.914,0.804,0.854,1.0,0.945	0.824,1.0,0.666,0.72,0.848,0.833,0.679,0.638	0.107
7439	ENSMUSG00000042564	Fam227a	chr15	-	79628756	79628830	79626236	79626331	79630025	79630119	7439	0,10,8,8,6,2,2,2	5,15,9,8,8,8,7,9	1,0,2,2,0,7,1,2	6,5,13,6,16,8,7,9	199	125	0.00175841	0.0994206	0.0,0.295,0.358,0.386,0.32,0.136,0.152,0.122	0.095,0.0,0.088,0.173,0.0,0.355,0.082,0.122	0.107
39209	ENSMUSG00000013523	Bcas1	chr2	-	170370449	170370491	170366363	170366528	170378722	170378929	39209	2.79307e+23	10,7,13,10,10,12,20,15	1.58126e+23	13,15,21,30,23,21,32,22	167	125	0	0	0.954,0.97,0.951,0.954,0.972,0.966,0.94,0.951	0.901,0.863,0.826,0.78,0.856,0.884,0.844,0.867	0.105
49296	ENSMUSG00000054169	Ceacam10	chr7	+	24778125	24778485	24777205	24777339	24780869	24781229	49296	6,30,37,18,11,25,14,6	2,0,1,2,0,0,1,0	22,19,10,20,30,24,28,23	2,2,0,3,4,1,2,4	485	125	3.10122e-05	0.00492598	0.436,1.0,0.905,0.699,1.0,1.0,0.783,1.0	0.739,0.71,1.0,0.632,0.659,0.861,0.783,0.597	0.105
47461	ENSMUSG00000027584	Oprl1	chr2	+	181717954	181718093	181716501	181716535	181718376	181718732	47461	53,56,56,71,75,62,98,79	39,32,58,51,31,42,56,37	43,35,33,51,43,49,49,85	50,46,37,44,44,52,44,51	264	125	0.00149424	0.0889201	0.392,0.453,0.314,0.397,0.534,0.411,0.453,0.503	0.289,0.265,0.297,0.354,0.316,0.309,0.345,0.441	0.105
51294	ENSMUSG00000028906	Epb41	chr4	-	131955542	131955578	131937014	131937464	131957642	131957819	51294	9,9,15,7,12,10,15,11	0,2,0,1,0,1,0,0	13,13,19,12,6,10,11,11	1,4,7,0,0,0,3,5	161	125	1.1036e-08	1.09666e-05	1.0,0.777,1.0,0.845,1.0,0.886,1.0,1.0	0.91,0.716,0.678,1.0,1.0,1.0,0.74,0.631	0.104
69346	ENSMUSG00000079469	Pigb	chr9	-	73023228	73023280	73022274	73022486	73029565	73029706	69346	23,22,19,23,31,19,24,33	0,0,0,1,3,2,0,0	16,9,21,24,23,15,13,20	2,4,2,2,3,0,0,4	177	125	5.9401e-05	0.00796489	1.0,1.0,1.0,0.942,0.879,0.87,1.0,1.0	0.85,0.614,0.881,0.894,0.844,1.0,1.0,0.779	0.104
56188	ENSMUSG00000036634	Mag	chr7	-	30900351	30900396	30899175	30899698	30900637	30900737	56188	2.99846e+31	2.4239e+23	3.08928e+31	5.05508e+25	170	125	0	0	0.901,0.896,0.906,0.919,0.903,0.906,0.893,0.91	0.818,0.805,0.803,0.797,0.798,0.798,0.812,0.785	0.102
41158	ENSMUSG00000029735	Tpk1	chr6	-	43611313	43611385	43559942	43560012	43665759	43665817	41158	17,12,23,19,12,12,13,10	0,0,1,0,1,1,1,2	18,18,12,12,22,18,20,9	0,7,2,2,1,2,3,2	197	125	1.96172e-05	0.00351371	1.0,1.0,0.936,1.0,0.884,0.884,0.892,0.76	1.0,0.62,0.792,0.792,0.933,0.851,0.809,0.741	0.102
17797	ENSMUSG00000012126	Ubxn11	chr4	+	134116030	134116157	134102569	134102648	134123391	134123603	17797	38,63,35,30,27,28,29,18	2,2,0,0,0,0,0,0	29,31,30,23,46,50,21,35	0,3,5,2,1,1,4,1	252	125	4.33053e-05	0.00620832	0.904,0.94,1.0,1.0,1.0,1.0,1.0,1.0	1.0,0.837,0.749,0.851,0.958,0.961,0.723,0.946	0.102
61951	ENSMUSG00000054640	Slc8a1	chr17	-	81437744	81437813	81432643	81432774	81441651	81441666	61951	9,14,16,24,26,45,20,31	0,0,0,0,3,1,2,1	13,17,16,17,14,11,24,20	0,0,1,4,5,1,1,5	194	125	5.67106e-06	0.00133566	1.0,1.0,1.0,1.0,0.848,0.967,0.866,0.952	1.0,1.0,0.912,0.733,0.643,0.876,0.939,0.72	0.101
50434	ENSMUSG00000033460	Armcx1	chrX	+	134718369	134718818	134717987	134718050	134718919	134719313	50434	5.0146e+23	27,59,64,42,58,48,49,41	3.75466e+23	53,63,62,42,32,47,53,82	574	125	6.23879e-05	0.00822851	0.802,0.629,0.662,0.747,0.671,0.712,0.743,0.745	0.606,0.617,0.528,0.622,0.733,0.646,0.601,0.549	0.101
77729	ENSMUSG00000025571	Tnrc6c	chr11	+	117741668	117741818	117739866	117740009	117742926	117743064	77729	87,71,114,84,91,83,95,103	2,12,7,8,9,8,4,6	74,107,74,67,76,97,89,123	0,3,0,0,4,3,2,5	275	125	5.42983e-07	0.000220047	0.952,0.729,0.881,0.827,0.821,0.825,0.915,0.886	1.0,0.942,1.0,1.0,0.896,0.936,0.953,0.918	-0.101
38454	ENSMUSG00000033904	Ccp110	chr7	+	118732886	118732972	118732393	118732453	118735267	118737021	38454	1.76185e+23	84,86,89,92,123,113,124,117	2.17229e+23	73,80,67,62,105,82,100,128	211	125	6.66918e-07	0.000257335	0.554,0.56,0.585,0.524,0.589,0.597,0.577,0.564	0.638,0.629,0.678,0.727,0.65,0.753,0.675,0.611	-0.101
12510	ENSMUSG00000052142	Rasal3	chr17	-	32402435	32402507	32399289	32399429	32403055	32403399	12510	2,0,0,0,0,0,2,4	6,7,6,4,5,7,7,9	0,0,2,2,2,4,3,3	1,1,11,6,13,2,7,7	197	125	6.4724e-05	0.00841599	0.175,0.0,0.0,0.0,0.0,0.0,0.153,0.22	0.0,0.0,0.103,0.175,0.089,0.559,0.214,0.214	-0.101
45215	ENSMUSG00000030849	Fgfr2	chr7	-	130241199	130241277	130200982	130201173	130261748	130261857	45215	14,29,12,16,13,6,15,17	1,2,0,4,1,3,3,0	10,14,12,3,12,13,8,15	0,0,0,0,2,0,1,1	203	125	0.000406193	0.0344628	0.896,0.899,1.0,0.711,0.889,0.552,0.755,1.0	1.0,1.0,1.0,1.0,0.787,1.0,0.831,0.902	-0.102
53719	ENSMUSG00000026659	Dusp12	chr1	-	170880572	170880691	170880129	170880226	170885066	170885199	53719	45,82,55,32,78,55,52,47	12,4,3,6,4,6,7,11	62,44,52,62,55,61,70,67	2,5,0,5,4,5,0,5	244	125	0.00121512	0.0774569	0.658,0.913,0.904,0.732,0.909,0.824,0.792,0.686	0.941,0.818,1.0,0.864,0.876,0.862,1.0,0.873	-0.102
42091	ENSMUSG00000034911	Ushbp1	chr8	-	71386186	71386272	71385915	71386038	71387349	71387577	42091	24,33,25,33,24,15,22,27	6,4,0,2,2,0,2,4	23,21,21,35,34,26,23,17	0,0,1,0,0,2,0,0	211	125	2.8041e-08	2.16396e-05	0.703,0.83,1.0,0.907,0.877,1.0,0.867,0.8	1.0,1.0,0.926,1.0,1.0,0.885,1.0,1.0	-0.103
55556	ENSMUSG00000027201	Myef2	chr2	-	125110479	125110671	125108955	125109019	125113848	125113942	55556	1.16113e+23	11,1,19,19,12,13,19,12	95,124,107,83,78,91,71,103	6,3,5,7,3,5,3,3	317	125	1.97964e-05	0.00353707	0.806,0.978,0.733,0.731,0.815,0.787,0.679,0.796	0.862,0.942,0.894,0.824,0.911,0.878,0.903,0.931	-0.103
54774	ENSMUSG00000008305	Tle1	chr4	-	72158212	72158417	72145309	72145420	72197772	72197817	54774	50,83,45,35,30,50,56,40	5,4,0,3,1,9,5,5	48,75,59,68,62,84,90,41	0,2,4,1,1,3,1,2	330	125	6.10643e-05	0.00814276	0.791,0.887,1.0,0.815,0.919,0.678,0.809,0.752	1.0,0.934,0.848,0.963,0.959,0.914,0.972,0.886	-0.103
27548	ENSMUSG00000064289	Tank	chr2	+	61593996	61594201	61593096	61593208	61626902	61627014	27548	16,12,13,18,10,28,9,9	0,3,0,0,1,3,2,5	21,2,14,15,17,13,9,8	1,0,0,0,4,0,1,1	330	125	6.32962e-05	0.00830302	1.0,0.602,1.0,1.0,0.791,0.78,0.63,0.405	0.888,1.0,1.0,1.0,0.617,1.0,0.773,0.752	-0.103
30694	ENSMUSG00000027646	Src	chr2	+	157431609	157431715	157424827	157424935	157439200	157439277	30694	3,2,5,0,0,3,1,2	20,17,13,8,14,10,22,19	7,7,5,0,7,3,0,3	13,19,9,6,9,3,8,19	231	125	0.00078967	0.0566602	0.075,0.06,0.172,0.0,0.0,0.14,0.024,0.054	0.226,0.166,0.231,0.0,0.296,0.351,0.0,0.079	-0.103
32264	ENSMUSG00000033499	Larp4b	chr13	+	9158550	9158802	9158122	9158229	9164674	9164720	32264	2.68215e+23	16,26,22,30,47,18,35,39	3.00319e+23	14,14,12,6,15,9,12,12	377	125	2.17238e-10	4.04069e-07	0.847,0.733,0.847,0.788,0.722,0.859,0.798,0.775	0.877,0.883,0.902,0.943,0.879,0.924,0.879,0.915	-0.104
63783	ENSMUSG00000024293	Esco1	chr18	-	10577637	10577759	10577000	10577090	10582054	10582186	63783	25,15,17,16,18,30,9,20	52,52,63,32,71,70,47,55	22,23,22,20,25,24,49,32	17,32,58,41,50,57,53,39	247	125	8.5136e-05	0.0103448	0.196,0.127,0.12,0.202,0.114,0.178,0.088,0.155	0.396,0.267,0.161,0.198,0.202,0.176,0.319,0.293	-0.104
32319	ENSMUSG00000073427	Gm4924	chr10	+	82368570	82368697	82354254	82354381	82383762	82383844	32319	26,15,17,22,22,35,21,20	2,6,0,0,0,2,2,2	34,13,18,20,22,27,17,10	0,0,0,0,0,3,0,0	252	125	0.000780973	0.056203	0.866,0.554,1.0,1.0,1.0,0.897,0.839,0.832	1.0,1.0,1.0,1.0,1.0,0.817,1.0,1.0	-0.104
8093	ENSMUSG00000022425	Enpp2	chr15	-	54851347	54851422	54849990	54850127	54860042	54860094	8093	8.74306e+29	4.38734e+32	1.36112e+31	9.49779e+29	200	125	0.00088501	0.0620285	0.111,0.053,0.145,0.101,0.298,0.19,0.29,0.288	0.473,0.484,0.142,0.236,0.224,0.127,0.431,0.189	-0.104
35832	ENSMUSG00000018999	Slc35b4	chr6	-	34172627	34172755	34170460	34170574	34176777	34177082	35832	18,12,32,25,15,24,17,26	44,40,61,67,35,45,44,45	24,28,26,24,9,19,25,27	29,43,31,36,20,29,35,13	253	125	0.0011514	0.0745745	0.168,0.129,0.206,0.156,0.175,0.209,0.16,0.222	0.29,0.243,0.293,0.248,0.182,0.245,0.261,0.506	-0.105
55981	ENSMUSG00000030922	Lyrm1	chr7	+	119900110	119900308	119896291	119896572	119909803	119909962	55981	26,30,42,19,42,26,42,32	4,1,0,7,6,1,3,2	47,30,51,39,45,42,48,32	1,2,0,2,0,3,1,2	323	125	0.0004229	0.0353428	0.716,0.921,1.0,0.512,0.73,0.91,0.844,0.861	0.948,0.853,1.0,0.883,1.0,0.844,0.949,0.861	-0.106
30740	ENSMUSG00000047369	Dnah14	chr1	+	181814041	181814191	181804957	181805070	181814509	181814719	30740	11,27,21,17,19,15,30,16	3,2,1,0,3,2,4,3	2,15,6,5,2,4,21,10	0,0,4,0,0,0,2,0	275	125	0.000435201	0.0359976	0.625,0.86,0.905,1.0,0.742,0.773,0.773,0.708	1.0,1.0,0.405,1.0,1.0,1.0,0.827,1.0	-0.106
19952	ENSMUSG00000037621	Atoh8	chr6	-	72227106	72227258	72223741	72223933	72234393	72234537	19952	2,1,0,0,0,0,0,0	11,24,12,2,11,6,8,1	0,4,0,0,5,2,4,1	12,7,3,3,6,4,8,4	277	125	0.000117427	0.0134523	0.076,0.018,0.0,0.0,0.0,0.0,0.0,0.0	0.0,0.205,0.0,0.0,0.273,0.184,0.184,0.101	-0.107
59208	ENSMUSG00000066258	Trim12a	chr7	-	104305998	104306094	104303590	104304386	104306911	104307387	59208	40,51,35,23,41,31,22,46	5,4,2,6,5,3,6,2	20,13,27,15,35,31,26,38	4,0,0,0,2,2,2,0	221	125	0.000119934	0.0136795	0.819,0.878,0.908,0.684,0.823,0.854,0.675,0.929	0.739,1.0,1.0,1.0,0.908,0.898,0.88,1.0	-0.107
17915	ENSMUSG00000028832	Stmn1	chr4	+	134470020	134470175	134468405	134468429	134472803	134472925	17915	11,14,21,9,19,16,8,23	2,1,0,1,2,1,3,4	8,11,9,8,24,11,13,7	1,0,1,0,1,1,1,0	280	125	0.000161614	0.0170402	0.711,0.862,1.0,0.801,0.809,0.877,0.543,0.72	0.781,1.0,0.801,1.0,0.915,0.831,0.853,1.0	-0.107
72337	ENSMUSG00000079109	Pms2	chr5	+	143911925	143912060	143909963	143910079	143913401	143913488	72337	31,30,53,40,53,40,64,46	3,5,5,9,5,6,9,8	33,54,30,39,43,32,43,33	3,2,3,3,2,2,1,3	260	125	0.000416419	0.0350842	0.832,0.743,0.836,0.681,0.836,0.762,0.774,0.734	0.841,0.928,0.828,0.862,0.912,0.885,0.954,0.841	-0.107
54034	ENSMUSG00000030287	Itpr2	chr6	-	146418417	146418516	146417931	146418015	146422705	146422864	54034	25,7,13,13,12,14,12,25	1,2,3,4,2,0,0,2	14,13,18,6,8,10,15,16	0,0,0,0,0,2,1,2	224	125	0.000472009	0.0381292	0.933,0.661,0.707,0.645,0.77,1.0,1.0,0.875	1.0,1.0,1.0,1.0,1.0,0.736,0.893,0.817	-0.107
37371	ENSMUSG00000028329	Xpa	chr4	-	46180206	46180398	46175221	46175415	46183117	46183235	37371	64,87,75,70,82,99,83,69	50,143,64,65,102,93,103,82	78,38,70,75,67,108,117,98	48,41,47,38,62,65,57,52	317	125	6.54538e-06	0.00148378	0.335,0.193,0.316,0.298,0.241,0.296,0.241,0.249	0.391,0.268,0.37,0.438,0.299,0.396,0.447,0.426	-0.108
14526	ENSMUSG00000025893	Kbtbd3	chr9	+	4313701	4313806	4309834	4309934	4316826	4317071	14526	14,57,33,36,17,37,26,29	81,83,84,63,82,96,84,108	60,34,42,19,44,55,72,22	49,48,67,64,63,60,70,66	230	125	2.99551e-05	0.00480747	0.086,0.272,0.176,0.237,0.101,0.173,0.144,0.127	0.4,0.278,0.254,0.139,0.275,0.333,0.359,0.153	-0.109
45226	ENSMUSG00000032135	Mcam	chr9	+	44141274	44141392	44140844	44140992	44141783	44142727	45226	1.65237e+23	71,86,64,113,62,63,70,40	2.62222e+23	47,66,72,49,38,47,85,46	243	125	0.000380985	0.0327841	0.545,0.586,0.616,0.448,0.613,0.661,0.618,0.773	0.741,0.634,0.63,0.717,0.826,0.787,0.666,0.737	-0.11
35406	ENSMUSG00000026767	Mindy3	chr2	-	12403997	12404168	12397492	12397566	12405859	12405920	35406	94,122,101,103,95,109,97,92	37,29,44,27,39,38,32,38	114,128,117,109,85,106,94,107	20,15,17,23,19,29,36,32	296	125	0.00162323	0.0936762	0.518,0.64,0.492,0.617,0.507,0.548,0.561,0.506	0.706,0.783,0.744,0.667,0.654,0.607,0.524,0.585	-0.11
71649	ENSMUSG00000059974	Ntm	chr9	-	29006253	29006289	29000704	29000737	29009225	29009377	71649	78,101,99,101,120,123,115,88	48,86,71,65,62,80,73,78	1.06122e+23	41,58,55,46,63,62,55,71	161	125	1.56717e-06	0.000507518	0.558,0.477,0.52,0.547,0.6,0.544,0.55,0.467	0.667,0.62,0.64,0.635,0.659,0.633,0.69,0.61	-0.111
40375	ENSMUSG00000098912	1500004A13Rik	chr3	-	88825131	88825414	88807018	88808272	88832263	88832377	40375	2.49251e+23	27,43,54,53,63,63,80,69	2.71253e+23	38,36,23,30,43,49,34,38	408	125	0.000172108	0.0177848	0.739,0.641,0.679,0.603,0.555,0.583,0.477,0.511	0.686,0.683,0.8,0.755,0.668,0.636,0.725,0.723	-0.111
67461	ENSMUSG00000027886	1700013F07Rik	chr3	+	108542487	108542601	108537540	108537699	108543438	108543554	67461	7,57,15,18,7,12,9,10	2,5,0,8,0,2,1,0	18,8,19,17,13,15,18,22	0,0,1,2,0,2,0,0	239	125	6.84534e-07	0.000262734	0.647,0.856,1.0,0.541,1.0,0.758,0.825,1.0	1.0,1.0,0.909,0.816,1.0,0.797,1.0,1.0	-0.112
60550	ENSMUSG00000039990	Edrf1	chr7	+	133646989	133647091	133643992	133644149	133647344	133647466	60550	8,17,13,0,8,6,1,6	22,13,35,27,7,22,37,23	9,26,14,16,11,8,18,13	23,24,34,14,10,17,24,16	227	125	0.00091907	0.0637993	0.167,0.419,0.17,0.0,0.386,0.131,0.015,0.126	0.177,0.374,0.185,0.386,0.377,0.206,0.292,0.309	-0.112
24165	ENSMUSG00000012535	Tnpo3	chr6	-	29599539	29599698	29589028	29589229	29601957	29602023	24165	13,9,11,17,12,12,14,15	1,1,2,3,2,2,0,1	17,7,16,20,6,16,12,9	0,0,0,2,3,0,0,0	284	125	0.00169323	0.0967916	0.851,0.798,0.708,0.714,0.725,0.725,1.0,0.868	1.0,1.0,1.0,0.815,0.468,1.0,1.0,1.0	-0.112
11706	ENSMUSG00000000627	Sema4f	chr6	-	82935586	82935685	82919562	82919682	82935894	82935954	11706	87,58,64,99,94,90,88,102	21,13,7,6,16,9,19,21	88,88,100,94,97,110,127,89	9,8,7,3,16,1,3,8	224	125	7.28524e-06	0.00161122	0.698,0.713,0.836,0.902,0.766,0.848,0.721,0.73	0.845,0.86,0.889,0.946,0.772,0.984,0.959,0.861	-0.113
72907	ENSMUSG00000052374	Actn2	chr13	-	12304313	12304392	12300934	12301016	12306273	12306361	72907	6,13,7,6,17,13,13,4	2,1,1,6,4,0,0,4	3,14,3,7,20,11,5,4	1,0,0,0,0,1,3,1	204	125	2.18748e-05	0.0038329	0.648,0.888,0.811,0.38,0.723,1.0,1.0,0.38	0.648,1.0,1.0,1.0,1.0,0.871,0.505,0.71	-0.113
37649	ENSMUSG00000034755	Pcdh11x	chrX	+	120811139	120811163	120726500	120726699	120905697	120906344	37649	18,19,29,40,26,23,38,52	9,3,4,8,9,2,2,7	27,24,12,15,17,16,21,32	5,2,2,0,0,1,0,1	149	125	2.5454e-05	0.00426781	0.627,0.842,0.859,0.807,0.708,0.906,0.941,0.862	0.819,0.91,0.834,1.0,1.0,0.931,1.0,0.964	-0.113
39983	ENSMUSG00000026730	Pter	chr2	+	12974368	12974453	12924040	12924198	12980292	12980558	39983	7,17,11,12,10,18,12,7	0,6,4,3,0,0,4,3	7,8,14,5,12,13,8,16	0,0,0,2,0,4,1,0	210	125	4.67473e-05	0.00658465	1.0,0.628,0.621,0.704,1.0,1.0,0.641,0.581	1.0,1.0,1.0,0.598,1.0,0.659,0.826,1.0	-0.113
14231	ENSMUSG00000097113	Gm19705	chr1	+	136677122	136677266	136675138	136675283	136688743	136688810	14231	3,10,3,7,9,5,11,3	0,1,2,0,1,8,0,3	2,9,7,6,2,5,7,6	0,1,0,0,1,0,2,2	269	125	0.000290919	0.0267472	1.0,0.823,0.411,1.0,0.807,0.225,1.0,0.317	1.0,0.807,1.0,1.0,0.482,1.0,0.619,0.582	-0.113
35783	ENSMUSG00000039219	Arid4b	chr13	+	14169918	14170179	14164766	14164942	14181219	14181304	35783	1.33107e+23	26,27,25,45,49,44,30,48	105,139,103,105,126,120,95,138	21,14,17,13,19,21,23,28	386	125	0.000465574	0.0376965	0.624,0.562,0.59,0.435,0.522,0.504,0.6,0.544	0.618,0.763,0.662,0.723,0.682,0.649,0.572,0.615	-0.113
26158	ENSMUSG00000026987	Baz2b	chr2	-	59983781	59983970	59978674	59978707	60001505	60001556	26158	58,30,96,67,47,58,49,80	12,3,12,8,6,4,6,13	68,77,68,73,59,48,33,69	2,12,3,5,5,1,2,2	314	125	0.000893019	0.0625295	0.658,0.799,0.761,0.769,0.757,0.852,0.765,0.71	0.931,0.719,0.9,0.853,0.824,0.95,0.868,0.932	-0.113
62126	ENSMUSG00000051736	Fam229b	chr10	-	39120225	39120396	39118867	39119034	39122176	39122335	62126	69,127,116,95,123,136,126,84	33,36,29,41,37,50,22,47	112,85,96,117,131,132,165,98	18,19,27,32,28,33,19,19	296	125	0.00164092	0.0944716	0.469,0.598,0.628,0.495,0.584,0.535,0.707,0.43	0.724,0.654,0.6,0.607,0.664,0.628,0.786,0.685	-0.113
15610	ENSMUSG00000032878	Ccdc85a	chr11	-	28399375	28399510	28387151	28388948	28434080	28434157	15610	27,18,28,17,37,36,31,34	55,44,53,47,50,52,66,63	39,34,26,29,45,45,35,43	46,52,32,33,43,29,33,46	260	125	1.40619e-05	0.00271293	0.191,0.164,0.203,0.148,0.262,0.25,0.184,0.206	0.29,0.239,0.281,0.297,0.335,0.427,0.338,0.31	-0.114
37601	ENSMUSG00000032415	Ube2cbp	chr9	-	86451813	86452010	86440585	86440754	86464740	86464950	37601	18,18,12,6,15,12,14,5	0,7,0,2,1,1,1,2	12,15,20,8,12,17,5,10	1,1,0,1,0,1,1,0	322	125	0.000160454	0.0169425	1.0,0.5,1.0,0.538,0.853,0.823,0.845,0.493	0.823,0.853,1.0,0.756,1.0,0.868,0.66,1.0	-0.114
33249	ENSMUSG00000084828	Gm12367	chr4	+	35235665	35235900	35225914	35226186	35260372	35262222	33249	6,10,2,8,8,12,8,3	1,1,2,2,3,3,0,0	10,11,6,4,8,4,8,11	0,1,1,0,3,3,0,0	360	125	0.000858919	0.0607174	0.676,0.776,0.258,0.581,0.481,0.581,1.0,1.0	1.0,0.793,0.676,1.0,0.481,0.316,1.0,1.0	-0.114
20427	ENSMUSG00000037536	Fbxo34	chr14	+	47526204	47526314	47500793	47500870	47529174	47529270	20427	70,62,89,66,76,65,97,82	9,8,19,15,15,6,10,15	78,72,56,80,58,71,45,76	5,12,2,2,4,2,4,6	235	125	1.58296e-05	0.00297486	0.805,0.805,0.714,0.701,0.729,0.852,0.838,0.744	0.892,0.761,0.937,0.955,0.885,0.95,0.857,0.871	-0.115
13711	ENSMUSG00000061882	Ccdc62	chr5	+	123938149	123938251	123936388	123936555	123944133	123944305	13711	7,4,7,11,9,13,3,6	1,8,3,3,1,1,0,2	7,5,7,5,7,8,2,2	2,2,0,1,0,0,1,0	227	125	2.00174e-05	0.00355903	0.794,0.216,0.562,0.669,0.832,0.877,1.0,0.623	0.658,0.579,1.0,0.734,1.0,1.0,0.524,1.0	-0.115
72741	ENSMUSG00000032401	Lctl	chr9	+	64117614	64117848	64117146	64117300	64118779	64118943	72741	6,5,8,2,8,12,11,4	2,0,1,1,0,4,1,6	2,6,2,3,2,1,3,2	1,0,0,0,1,1,0,0	359	125	2.02282e-06	0.000619146	0.511,1.0,0.736,0.411,1.0,0.511,0.793,0.188	0.411,1.0,1.0,1.0,0.411,0.258,1.0,1.0	-0.116
10441	ENSMUSG00000057469	E2f6	chr12	+	16813846	16813912	16811098	16811315	16816399	16816454	10441	72,123,104,89,77,66,73,80	71,86,106,81,99,90,84,106	84,84,115,109,88,118,104,99	60,60,73,89,64,65,60,60	191	125	3.03086e-06	0.000820379	0.399,0.483,0.391,0.418,0.337,0.324,0.363,0.331	0.478,0.478,0.508,0.445,0.474,0.543,0.531,0.519	-0.116
27851	ENSMUSG00000090707	Gm8237	chr14	-	5874340	5874491	5863535	5863698	5880237	5880382	27851	11,10,16,12,7,15,10,10	0,0,5,0,4,2,2,4	7,8,3,10,10,4,16,15	0,0,2,0,0,0,2,2	276	125	2.21862e-05	0.00384107	1.0,1.0,0.592,1.0,0.442,0.773,0.694,0.531	1.0,1.0,0.405,1.0,1.0,1.0,0.784,0.773	-0.116
44893	ENSMUSG00000037514	Pank2	chr2	+	131280156	131280410	131273910	131274263	131287473	131287597	44893	1.43234e+23	14,16,19,20,31,27,45,52	1.70169e+23	4,16,10,13,29,17,15,10	379	125	0.000515408	0.0408168	0.771,0.828,0.753,0.687,0.702,0.657,0.581,0.529	0.933,0.777,0.851,0.803,0.641,0.8,0.775,0.852	-0.116
34929	ENSMUSG00000026566	Mpzl1	chr1	-	165601749	165601855	165592239	165593677	165604609	165604742	34929	86,111,107,68,72,73,74,73	75,111,106,60,97,108,92,106	106,82,93,93,95,118,105,93	64,68,65,57,66,79,79,59	231	125	2.19567e-07	0.000112167	0.383,0.351,0.353,0.38,0.287,0.268,0.303,0.271	0.473,0.395,0.436,0.469,0.438,0.447,0.418,0.46	-0.118
6641	ENSMUSG00000039738	Slx4	chr16	-	3995693	3995877	3994707	3994920	3999117	3999345	6641	66,49,70,56,35,59,52,55	8,2,3,7,12,3,2,3	48,44,47,43,44,66,52,68	1,3,1,0,1,2,3,0	309	125	3.99806e-06	0.00101763	0.769,0.908,0.904,0.764,0.541,0.888,0.913,0.881	0.951,0.856,0.95,1.0,0.947,0.93,0.875,1.0	-0.118
75238	ENSMUSG00000031562	Dctd	chr8	+	48138781	48138878	48137257	48137374	48140342	48140609	75238	19,28,23,36,16,48,24,17	0,2,1,2,4,3,4,1	17,50,28,41,35,45,54,48	0,0,1,0,0,0,0,0	222	125	4.63442e-06	0.00115528	1.0,0.887,0.928,0.91,0.693,0.9,0.772,0.905	1.0,1.0,0.94,1.0,1.0,1.0,1.0,1.0	-0.118
34267	ENSMUSG00000038116	Phf20	chr2	+	156254225	156254310	156251775	156251947	156272541	156272655	34267	91,53,83,77,116,77,99,128	7,8,9,12,14,11,22,19	69,71,60,53,78,78,82,83	2,3,3,4,3,3,3,4	210	125	2.35112e-09	2.84254e-06	0.886,0.798,0.846,0.793,0.831,0.806,0.728,0.8	0.954,0.934,0.923,0.887,0.939,0.939,0.942,0.925	-0.119
76360	ENSMUSG00000020696	Rffl	chr11	-	82845751	82845895	82818415	82818603	82870654	82870744	76360	28,22,44,20,22,38,46,38	0,1,3,3,2,5,3,7	42,27,33,29,21,18,25,47	1,0,0,0,2,0,0,2	269	125	1.09173e-08	1.09666e-05	1.0,0.911,0.872,0.756,0.836,0.779,0.877,0.716	0.951,1.0,1.0,1.0,0.83,1.0,1.0,0.916	-0.119
35292	ENSMUSG00000028399	Ptprd	chr4	-	76139293	76139302	76136810	76136921	76140513	76140702	35292	68,44,101,80,103,116,83,75	36,17,58,41,41,35,37,51	144,115,102,105,95,85,117,113	29,55,27,18,25,33,22,19	134	125	7.07005e-06	0.00157322	0.638,0.707,0.619,0.645,0.701,0.756,0.677,0.578	0.822,0.661,0.779,0.845,0.78,0.706,0.832,0.847	-0.119
7226	ENSMUSG00000046613	Vwa5b2	chr16	+	20590469	20590531	20590145	20590281	20590652	20590898	7226	36,18,26,34,24,47,23,23	1,4,8,6,4,0,4,5	17,24,14,34,28,19,24,21	5,0,0,2,1,1,0,0	187	125	1.20991e-05	0.00242454	0.96,0.751,0.685,0.791,0.8,1.0,0.794,0.755	0.694,1.0,1.0,0.919,0.949,0.927,1.0,1.0	-0.119
50	ENSMUSG00000041362	Shtn1	chr19	-	58995017	58995138	58990188	58990381	58999892	58999946	50	51,117,69,41,54,61,25,56	12,0,4,3,7,6,7,10	53,84,92,81,85,112,135,81	3,3,2,2,5,3,7,3	246	125	7.97147e-05	0.00978409	0.683,1.0,0.898,0.874,0.797,0.838,0.645,0.74	0.9,0.934,0.959,0.954,0.896,0.95,0.907,0.932	-0.12
69869	ENSMUSG00000004561	Mettl17	chr14	+	51889146	51889217	51888741	51888836	51889527	51889635	69869	68,88,66,47,61,59,43,46	20,21,27,23,22,24,18,21	85,74,68,54,72,103,108,77	29,15,6,19,15,19,22,15	196	125	0.000616879	0.0473034	0.684,0.728,0.609,0.566,0.639,0.611,0.604,0.583	0.651,0.759,0.878,0.644,0.754,0.776,0.758,0.766	-0.12
23333	ENSMUSG00000027598	Itch	chr2	+	155157773	155157975	155138195	155138272	155163392	155163483	23333	42,43,40,38,54,43,53,50	97,84,89,119,103,76,97,85	67,86,70,41,70,53,58,55	71,75,83,75,53,42,36,81	327	125	5.3825e-09	5.74194e-06	0.142,0.164,0.147,0.109,0.167,0.178,0.173,0.184	0.265,0.305,0.244,0.173,0.335,0.325,0.381,0.206	-0.121
10960	ENSMUSG00000021709	Erbin	chr13	-	103830187	103830331	103823313	103823406	103833497	103835028	10960	1.74138e+23	48,48,57,55,93,60,74,87	2.07264e+23	38,29,42,50,66,63,53,49	269	125	4.62253e-07	0.000193828	0.627,0.572,0.63,0.588,0.514,0.634,0.589,0.529	0.717,0.809,0.731,0.674,0.616,0.667,0.724,0.71	-0.121
42093	ENSMUSG00000026240	Cops7b	chr1	+	86587015	86587235	86582903	86583096	86589163	86589341	42093	54,83,77,93,65,95,94,67	10,7,14,12,11,11,13,11	71,97,76,112,110,119,101,67	6,2,6,8,6,9,6,9	345	125	0.000139008	0.0153249	0.662,0.811,0.666,0.737,0.682,0.758,0.724,0.688	0.811,0.946,0.821,0.835,0.869,0.827,0.859,0.73	-0.121
26922	ENSMUSG00000026927	Entr1	chr2	-	26388491	26388560	26386654	26387671	26389148	26389283	26922	54,86,60,55,56,80,63,67	115,104,123,108,76,98,122,82	83,65,91,96,107,90,93,92	90,108,75,79,85,88,63,74	194	125	2.63878e-06	0.000747732	0.232,0.348,0.239,0.247,0.322,0.345,0.25,0.345	0.373,0.279,0.439,0.439,0.448,0.397,0.487,0.445	-0.122
43625	ENSMUSG00000068686	Cd59b	chr2	+	104090128	104090274	104080996	104081098	104091003	104091160	43625	22,35,30,20,25,40,13,22	24,62,41,33,42,55,35,32	25,22,26,26,40,39,51,27	20,31,22,17,27,44,29,31	271	125	0.000108403	0.0126629	0.297,0.207,0.252,0.218,0.215,0.251,0.146,0.241	0.366,0.247,0.353,0.414,0.406,0.29,0.448,0.287	-0.123
35782	ENSMUSG00000039219	Arid4b	chr13	+	14169918	14170071	14164766	14164942	14181219	14181304	35782	45,46,53,53,68,61,67,70	26,27,25,45,49,44,30,48	55,48,40,49,54,52,41,72	21,14,17,13,19,21,23,28	278	125	0.000371263	0.0321765	0.438,0.434,0.488,0.346,0.384,0.384,0.501,0.396	0.541,0.607,0.514,0.629,0.561,0.527,0.445,0.536	-0.124
48081	ENSMUSG00000053158	Fes	chr7	-	80381600	80381810	80381164	80381287	80382312	80382390	48081	49,53,44,30,37,41,21,32	3,1,7,4,0,3,4,0	49,45,57,64,28,27,41,48	0,1,0,2,0,0,2,0	335	125	3.32341e-08	2.46004e-05	0.859,0.952,0.701,0.737,1.0,0.836,0.662,1.0	1.0,0.944,1.0,0.923,1.0,1.0,0.884,1.0	-0.125
15280	ENSMUSG00000000296	Tpd52l1	chr10	-	31341139	31341178	31338184	31338245	31346610	31346712	15280	11,31,20,27,25,23,23,23	3,9,5,5,2,5,2,2	16,25,37,25,33,42,23,34	2,0,5,0,1,1,2,1	164	125	4.97549e-06	0.00121679	0.736,0.724,0.753,0.805,0.905,0.778,0.898,0.898	0.859,1.0,0.849,1.0,0.962,0.97,0.898,0.963	-0.125
52149	ENSMUSG00000035509	Fbxl21	chr13	+	56525641	56525772	56523509	56523603	56526914	56527281	52149	77,41,101,76,83,74,59,111	24,10,16,22,18,12,22,16	67,77,60,59,64,57,68,81	8,12,10,10,8,3,1,15	256	125	0.00101007	0.0680964	0.61,0.667,0.755,0.628,0.692,0.751,0.567,0.772	0.804,0.758,0.746,0.742,0.796,0.903,0.971,0.725	-0.125
11705	ENSMUSG00000000627	Sema4f	chr6	-	82930897	82930991	82919562	82919682	82935894	82935954	11705	60,48,79,95,87,75,76,74	21,13,7,6,16,9,19,21	60,99,72,80,110,85,114,65	9,8,7,3,16,1,3,8	219	125	3.20905e-05	0.00501698	0.62,0.678,0.866,0.9,0.756,0.826,0.695,0.668	0.792,0.876,0.854,0.938,0.797,0.98,0.956,0.823	-0.126
14072	ENSMUSG00000049411	Tmem241	chr18	-	12047564	12047634	11993563	11993628	12058925	12058960	14072	19,23,18,18,7,15,22,17	3,0,3,1,2,4,9,5	21,15,19,17,17,15,23,21	3,0,2,0,3,0,2,2	195	125	0.0016074	0.0930584	0.802,1.0,0.794,0.92,0.692,0.706,0.61,0.685	0.818,1.0,0.859,1.0,0.784,1.0,0.881,0.871	-0.126
51818	ENSMUSG00000052712	BC004004	chr17	+	29277856	29277947	29268787	29269002	29294006	29294016	51818	95,152,121,118,100,102,89,76	10,9,7,26,9,19,13,16	115,115,120,96,111,76,109,87	3,11,3,2,2,7,1,0	216	125	1.52885e-10	3.57755e-07	0.846,0.907,0.909,0.724,0.865,0.756,0.798,0.733	0.957,0.858,0.959,0.965,0.97,0.863,0.984,1.0	-0.127
4608	ENSMUSG00000117437	Gm33727	chr17	+	25518939	25519126	25518584	25518632	25522316	25522565	4608	47,82,62,53,72,57,69,47	55,59,32,54,40,46,65,46	64,57,46,49,72,52,98,66	27,23,30,27,43,42,31,17	312	125	0.000699612	0.0521053	0.255,0.358,0.437,0.282,0.419,0.332,0.298,0.29	0.487,0.498,0.381,0.421,0.401,0.332,0.559,0.609	-0.127
14485	ENSMUSG00000079509	Zfx	chrX	-	94114195	94114263	94102290	94102380	94123067	94123109	14485	18,11,24,19,16,6,11,15	6,4,3,2,2,1,2,1	27,19,14,8,7,4,6,19	0,0,2,2,0,0,0,3	193	125	4.2724e-05	0.00616156	0.66,0.64,0.838,0.86,0.838,0.795,0.781,0.907	1.0,1.0,0.819,0.722,1.0,1.0,1.0,0.804	-0.128
29704	ENSMUSG00000026414	Tnnt2	chr1	+	135842014	135842026	135841900	135841911	135843784	135843814	29704	14,13,5,11,11,7,13,9	0,4,5,1,3,0,2,0	8,12,7,4,13,11,8,4	0,0,1,0,1,0,0,0	137	125	6.46383e-05	0.00841599	1.0,0.748,0.477,0.909,0.77,1.0,0.856,1.0	1.0,1.0,0.865,1.0,0.922,1.0,1.0,1.0	-0.128
70975	ENSMUSG00000115149	9330188P03Rik	chr14	+	105591147	105593299	105589548	105589673	105593580	105593775	70975	1.7721e+23	18,29,24,7,21,27,16,21	1.63167e+23	10,10,15,18,15,9,9,8	2277	125	0.0017716	0.0997776	0.351,0.284,0.303,0.56,0.367,0.304,0.377,0.314	0.472,0.478,0.423,0.385,0.426,0.6,0.541,0.559	-0.128
30522	ENSMUSG00000075415	Fnbp1	chr2	-	31048204	31048288	31040404	31040514	31052984	31053137	30522	28,23,44,40,51,39,44,57	46,53,52,42,64,48,51,79	41,61,69,65,65,49,55,76	39,40,59,37,48,46,48,53	209	125	5.36018e-06	0.00127906	0.267,0.206,0.336,0.363,0.323,0.327,0.34,0.301	0.386,0.477,0.412,0.512,0.447,0.389,0.407,0.462	-0.129
35399	ENSMUSG00000026767	Mindy3	chr2	-	12403997	12404166	12397492	12397566	12405859	12405920	35399	26,31,20,32,27,28,30,25	37,29,44,27,39,38,32,38	31,44,40,37,20,36,20,38	20,15,17,23,19,29,36,32	294	125	0.00129372	0.0803903	0.23,0.312,0.162,0.335,0.227,0.239,0.285,0.219	0.397,0.555,0.5,0.406,0.309,0.345,0.191,0.335	-0.129
24631	ENSMUSG00000025766	D3Ertd751e	chr3	+	41744704	41744812	41742662	41742689	41746547	41746728	24631	3,6,10,4,4,6,4,9	27,23,34,39,31,31,24,36	11,10,14,9,12,17,3,6	18,21,20,9,23,27,14,23	233	125	2.62825e-06	0.000747675	0.056,0.123,0.136,0.052,0.065,0.094,0.082,0.118	0.247,0.203,0.273,0.349,0.219,0.252,0.103,0.123	-0.13
42886	ENSMUSG00000028273	Pdlim5	chr3	-	142306283	142306298	142304704	142304722	142312122	142312214	42886	51,15,37,36,26,34,25,34	9,0,7,8,12,8,9,10	32,34,27,24,19,28,24,36	1,4,3,0,0,5,1,4	140	125	4.9839e-06	0.00121679	0.835,1.0,0.825,0.801,0.659,0.791,0.713,0.752	0.966,0.884,0.889,1.0,1.0,0.833,0.955,0.889	-0.13
50955	ENSMUSG00000025261	Huwe1	chrX	+	151859454	151859688	151857807	151857913	151860166	151860268	50955	138,53,178,150,100,118,127,181	55,37,72,61,67,71,54,83	125,141,151,144,93,91,103,140	32,38,26,51,30,33,28,54	359	125	4.54402e-05	0.00645065	0.466,0.333,0.463,0.461,0.342,0.367,0.45,0.432	0.576,0.564,0.669,0.496,0.519,0.49,0.562,0.474	-0.13
35253	ENSMUSG00000001120	Pcbp3	chr10	-	76849376	76849610	76847735	76847812	76850221	76850348	35253	8,8,17,28,21,15,14,2	2,4,0,2,5,1,0,0	6,19,26,8,20,13,13,14	1,4,0,0,0,0,0,0	359	125	0.000150366	0.0161836	0.582,0.411,1.0,0.83,0.594,0.839,1.0,1.0	0.676,0.623,1.0,1.0,1.0,1.0,1.0,1.0	-0.13
29067	ENSMUSG00000026490	Cdc42bpa	chr1	+	180155794	180155980	180151159	180151277	180159605	180159723	29067	98,127,136,77,129,146,114,145	2.39252e+23	1.90187e+23	2.4329e+23	311	125	0	0	0.141,0.168,0.184,0.103,0.152,0.176,0.133,0.156	0.239,0.206,0.267,0.304,0.277,0.327,0.339,0.298	-0.131
68481	ENSMUSG00000038866	Zcchc2	chr1	+	106027387	106027531	106023663	106023758	106029751	106032448	68481	37,13,40,26,37,25,34,34	0,2,2,1,3,4,3,2	38,49,40,41,24,30,22,43	0,0,1,0,0,0,0,0	269	125	2.27031e-06	0.000677738	1.0,0.751,0.903,0.924,0.851,0.744,0.84,0.888	1.0,1.0,0.949,1.0,1.0,1.0,1.0,1.0	-0.131
12124	ENSMUSG00000034243	Golgb1	chr16	+	36893315	36893438	36891366	36891492	36894830	36894944	12124	65,22,87,64,79,67,60,94	8,9,14,14,6,11,15,13	79,59,74,55,44,45,58,79	3,4,12,5,3,2,7,4	248	125	0.000320052	0.0286275	0.804,0.552,0.758,0.697,0.869,0.754,0.668,0.785	0.93,0.881,0.757,0.847,0.881,0.919,0.807,0.909	-0.131
22701	ENSMUSG00000010505	Myt1	chr2	+	181794765	181794828	181790548	181790579	181795813	181795892	22701	16,14,14,10,11,16,9,10	0,0,2,0,3,4,0,5	5,11,12,6,9,8,7,5	0,0,1,0,0,0,0,0	188	125	0.000164903	0.0172366	1.0,1.0,0.823,1.0,0.709,0.727,1.0,0.571	1.0,1.0,0.889,1.0,1.0,1.0,1.0,1.0	-0.132
10064	ENSMUSG00000020598	Nrcam	chr12	+	44578144	44578180	44576603	44576789	44590107	44590239	10064	38,42,32,38,28,29,27,20	30,38,39,22,30,51,31,35	40,53,62,47,57,56,93,39	26,36,36,18,53,37,38,38	161	125	0.00146517	0.0877661	0.496,0.462,0.389,0.573,0.42,0.306,0.403,0.307	0.544,0.533,0.572,0.67,0.455,0.54,0.655,0.443	-0.132
18944	ENSMUSG00000061887	Ssbp3	chr4	+	107027216	107027297	107009678	107009768	107030861	107030928	18944	18,14,15,7,8,1,11,9	2,1,5,7,0,0,2,1	9,9,13,13,15,13,14,10	1,0,0,0,0,2,2,0	206	125	7.7323e-08	4.9734e-05	0.845,0.895,0.645,0.378,1.0,1.0,0.769,0.845	0.845,1.0,1.0,1.0,1.0,0.798,0.809,1.0	-0.134
43266	ENSMUSG00000022383	Ppara	chr15	+	85777520	85777767	85736793	85736878	85787107	85787268	43266	25,10,27,13,12,19,18,12	3,0,2,2,1,2,0,2	12,17,7,17,13,3,20,18	0,0,0,0,2,0,0,1	372	125	0.000518144	0.0409887	0.737,1.0,0.819,0.686,0.801,0.761,1.0,0.668	1.0,1.0,1.0,1.0,0.686,1.0,1.0,0.858	-0.134
66178	ENSMUSG00000045636	Mtus1	chr8	-	41056534	41056684	41049984	41050116	41076231	41076427	66178	6,10,18,4,8,7,7,9	11,24,20,15,20,21,13,23	8,16,18,19,16,13,13,12	6,25,23,16,12,16,12,15	275	125	0.000638708	0.0485551	0.199,0.159,0.29,0.108,0.154,0.132,0.197,0.151	0.377,0.225,0.262,0.351,0.377,0.27,0.33,0.267	-0.134
69923	ENSMUSG00000022160	Mettl3	chr14	-	52298639	52298736	52298024	52298085	52299700	52299819	69923	36,73,53,42,27,50,45,43	22,30,19,31,19,27,24,30	42,50,45,44,54,59,67,40	18,18,9,11,22,26,19,11	222	125	0.00135099	0.082912	0.48,0.578,0.611,0.433,0.444,0.51,0.514,0.447	0.568,0.61,0.738,0.693,0.58,0.561,0.665,0.672	-0.134
54407	ENSMUSG00000074406	Zfp628	chr7	+	4917409	4917516	4915216	4915405	4918775	4922002	54407	16,12,19,9,15,18,10,17	0,3,1,5,3,6,2,2	17,21,22,17,7,15,9,19	0,0,2,4,0,2,2,0	232	125	0.00131135	0.0810968	1.0,0.683,0.911,0.492,0.729,0.618,0.729,0.821	1.0,1.0,0.856,0.696,1.0,0.802,0.708,1.0	-0.135
52140	ENSMUSG00000097462	9530026P05Rik	chr6	+	93107066	93107159	92940368	92940809	93192108	93192203	52140	17,34,22,13,20,31,28,19	5,2,6,2,5,9,2,5	6,12,17,9,11,22,20,15	2,1,2,0,0,0,4,0	218	125	6.53033e-05	0.00845922	0.661,0.907,0.678,0.788,0.696,0.664,0.889,0.685	0.632,0.873,0.83,1.0,1.0,1.0,0.741,1.0	-0.138
147	ENSMUSG00000025069	Gsto2	chr19	+	47876395	47876497	47874829	47875052	47884655	47884762	147	13,32,20,24,14,31,18,10	0,2,4,3,3,6,5,4	47,26,26,22,29,21,23,23	3,2,1,1,1,5,0,0	227	125	0.000498688	0.0397094	1.0,0.898,0.734,0.815,0.72,0.74,0.665,0.579	0.896,0.877,0.935,0.924,0.941,0.698,1.0,1.0	-0.14
74370	ENSMUSG00000107008	Gm2762	chr13	+	53395284	53395395	53394145	53394384	53397898	53398033	74370	11,3,7,2,5,15,11,1	2,1,2,0,2,2,0,5	4,1,4,11,5,6,7,3	1,0,2,0,0,1,2,0	236	125	0.000404722	0.0343781	0.744,0.614,0.65,1.0,0.57,0.799,1.0,0.096	0.679,1.0,0.514,1.0,1.0,0.761,0.65,1.0	-0.141
48501	ENSMUSG00000004500	Zfp324	chr7	+	12968794	12968968	12965866	12966299	12969363	12969480	48501	9,12,12,11,18,19,22,10	4,2,2,1,2,0,2,1	8,28,10,13,9,5,6,12	0,0,0,1,0,0,3,0	299	125	2.89986e-05	0.00470601	0.485,0.715,0.715,0.821,0.79,1.0,0.821,0.807	1.0,1.0,1.0,0.845,1.0,1.0,0.455,1.0	-0.143
72557	ENSMUSG00000097121	D130020L05Rik	chr12	+	101084283	101084499	101083677	101084025	101088041	101088183	72557	59,113,55,52,65,54,64,51	12,27,13,12,6,9,10,8	72,50,47,58,82,105,86,63	9,6,8,5,3,12,6,0	341	125	0.000216205	0.0209957	0.643,0.605,0.608,0.614,0.799,0.687,0.701,0.7	0.746,0.753,0.683,0.81,0.909,0.762,0.84,1.0	-0.143
27452	ENSMUSG00000024485	Slc4a9	chr18	+	36531433	36531526	36531099	36531216	36531969	36532232	27452	5,10,17,3,10,9,5,14	0,2,3,2,3,2,1,0	8,8,8,4,11,12,5,8	0,4,0,1,0,0,0,0	218	125	0.000589448	0.0455855	1.0,0.741,0.765,0.462,0.657,0.721,0.741,1.0	1.0,0.534,1.0,0.696,1.0,1.0,1.0,1.0	-0.143
64256	ENSMUSG00000001036	Epn2	chr11	-	61553509	61553579	61548007	61548042	61579566	61579658	64256	9,2,11,6,8,6,9,13	1,0,4,0,2,6,8,3	9,11,9,8,8,9,9,8	1,3,0,1,0,1,3,0	195	125	0.000980281	0.0665207	0.852,1.0,0.638,1.0,0.719,0.391,0.419,0.735	0.852,0.702,1.0,0.837,1.0,0.852,0.658,1.0	-0.143
39706	ENSMUSG00000027300	Ubox5	chr2	-	130614888	130616742	130604484	130604626	130629915	130630027	39706	2.72475e+23	12,20,21,19,17,5,15,20	3.16268e+23	10,9,9,1,7,5,8,6	1979	125	0.00129438	0.0803903	0.589,0.6,0.516,0.563,0.569,0.834,0.587,0.545	0.666,0.653,0.709,0.949,0.675,0.826,0.706,0.769	-0.144
44906	ENSMUSG00000037514	Pank2	chr2	+	131288581	131288685	131287473	131287597	131296272	131296308	44906	1,5,0,0,0,0,0,1	2,4,2,1,3,3,5,1	0,4,2,3,4,2,1,0	4,1,2,4,2,5,5,2	229	125	0.00153315	0.0904194	0.214,0.406,0.0,0.0,0.0,0.0,0.0,0.353	0.0,0.686,0.353,0.29,0.522,0.179,0.098,0.0	-0.144
27018	ENSMUSG00000032750	Gab3	chrX	-	75025988	75026205	75005315	75005371	75033170	75033474	27018	11,9,5,11,19,11,9,17	0,0,1,2,2,0,5,2	11,18,6,14,19,9,9,14	0,0,1,2,0,0,0,0	342	125	0.000483132	0.0388116	1.0,1.0,0.646,0.668,0.776,1.0,0.397,0.756	1.0,1.0,0.687,0.719,1.0,1.0,1.0,1.0	-0.145
75237	ENSMUSG00000031562	Dctd	chr8	+	48138178	48138878	48137257	48137374	48140342	48141663	75237	63,50,65,76,62,94,78,85	0,2,1,2,4,3,4,1	51,108,74,71,89,84,111,72	0,0,1,0,0,0,0,0	825	125	1.61737e-07	8.75565e-05	1.0,0.791,0.908,0.852,0.701,0.826,0.747,0.928	1.0,1.0,0.918,1.0,1.0,1.0,1.0,1.0	-0.146
30928	ENSMUSG00000032534	Cep63	chr9	-	102621272	102621294	102619691	102619760	102625903	102626023	30928	0,1,0,1,2,0,2,0	9,11,4,7,4,4,9,12	1,4,2,0,3,1,3,2	11,4,5,14,10,12,3,4	147	125	0.000195145	0.0196067	0.0,0.072,0.0,0.108,0.298,0.0,0.159,0.0	0.072,0.46,0.254,0.0,0.203,0.066,0.46,0.298	-0.147
59680	ENSMUSG00000030660	Pik3c2a	chr7	-	116442590	116442678	116417452	116418581	116443303	116443449	59680	6,0,9,9,6,3,1,2	24,7,29,28,19,34,20,32	13,6,11,4,6,6,0,7	11,12,10,10,9,14,11,18	213	125	0.000202932	0.0201656	0.128,0.0,0.154,0.159,0.156,0.049,0.029,0.035	0.41,0.227,0.392,0.19,0.281,0.201,0.0,0.186	-0.147
35056	ENSMUSG00000030960	Eef1akmt2	chr7	-	132837099	132837207	132827780	132827882	132851425	132851491	35056	3,21,7,11,20,13,10,11	0,0,4,2,1,4,3,1	5,12,5,14,20,17,14,5	0,1,0,0,0,2,2,0	233	125	1.95506e-06	0.000603498	1.0,1.0,0.484,0.747,0.915,0.636,0.641,0.855	1.0,0.866,1.0,1.0,1.0,0.82,0.79,1.0	-0.15
30282	ENSMUSG00000023330	Dtwd1	chr2	+	126158409	126158553	126154540	126154860	126159769	126160028	30282	36,46,39,66,55,56,50,33	3,4,11,9,15,10,12,9	49,39,42,38,68,87,58,65	2,6,1,2,7,5,6,4	269	125	3.19375e-05	0.00501153	0.848,0.842,0.622,0.773,0.63,0.722,0.659,0.63	0.919,0.751,0.951,0.898,0.819,0.89,0.818,0.883	-0.15
52086	ENSMUSG00000042790	Rnf214	chr9	-	45904805	45904919	45898431	45898491	45906737	45906869	52086	19,26,12,30,11,14,23,28	0,2,1,1,3,3,1,3	20,16,12,11,23,17,16,26	0,0,0,0,0,0,0,0	239	125	0.000175483	0.0180819	1.0,0.872,0.863,0.94,0.657,0.709,0.923,0.83	1.0,1.0,1.0,1.0,1.0,1.0,1.0,1.0	-0.151
35407	ENSMUSG00000026767	Mindy3	chr2	-	12403997	12404168	12397492	12397566	12419158	12419391	35407	21,23,21,31,28,24,27,24	20,20,15,21,21,18,22,29	28,40,36,33,19,31,18,35	16,11,14,16,5,21,14,12	296	125	0.00112969	0.0737614	0.307,0.327,0.372,0.384,0.36,0.36,0.341,0.259	0.425,0.606,0.521,0.466,0.616,0.384,0.352,0.552	-0.152
71271	ENSMUSG00000062797	Hikeshi	chr7	-	89930319	89930460	89923563	89923715	89940968	89941165	71271	8,12,18,9,11,13,13,12	17,38,19,28,31,40,38,29	15,9,15,24,32,30,34,27	11,22,31,28,24,32,19,21	266	125	6.43339e-06	0.00146756	0.181,0.129,0.308,0.131,0.143,0.132,0.138,0.163	0.391,0.161,0.185,0.287,0.385,0.306,0.457,0.377	-0.153
44956	ENSMUSG00000032443	Zcwpw2	chr9	-	117881778	117882102	117880573	117880720	117911879	117912038	44956	24,18,12,12,28,19,9,10	2,5,3,0,0,2,2,0	9,18,18,12,23,32,21,14	0,0,1,0,0,2,0,2	449	125	3.84263e-05	0.00566562	0.77,0.501,0.527,1.0,1.0,0.726,0.556,1.0	1.0,1.0,0.834,1.0,1.0,0.817,1.0,0.661	-0.154
60794	ENSMUSG00000049571	Cfap46	chr7	-	139666958	139667057	139666189	139666380	139679324	139679419	60794	14,7,5,3,12,10,6,2	0,1,1,1,2,1,4,2	9,8,1,8,3,5,8,6	0,0,1,2,0,0,0,1	224	125	0.000372385	0.0322251	1.0,0.796,0.736,0.626,0.77,0.848,0.456,0.358	1.0,1.0,0.358,0.691,1.0,1.0,1.0,0.77	-0.154
24630	ENSMUSG00000025766	D3Ertd751e	chr3	+	41744695	41744812	41742610	41742689	41746547	41746728	24630	10,12,15,5,7,9,6,21	27,23,34,39,31,31,24,36	16,17,27,16,23,20,5,9	18,21,20,9,23,27,14,23	242	125	2.21447e-05	0.00384107	0.161,0.212,0.186,0.062,0.104,0.13,0.114,0.232	0.315,0.295,0.411,0.479,0.341,0.277,0.156,0.168	-0.155
35400	ENSMUSG00000026767	Mindy3	chr2	-	12403997	12404166	12397492	12397566	12419158	12419444	35400	20,23,19,30,27,25,26,22	20,20,15,21,21,18,22,29	28,39,35,33,19,30,18,35	16,11,14,16,5,21,14,12	294	125	0.000764403	0.0554494	0.298,0.328,0.35,0.378,0.353,0.371,0.334,0.244	0.427,0.601,0.515,0.467,0.618,0.378,0.353,0.554	-0.157
25975	ENSMUSG00000030016	Zfp638	chr6	+	83979846	83979909	83976201	83976350	83981683	83981785	25975	12,14,15,11,18,22,6,26	5,10,2,0,0,2,5,0	14,15,19,22,18,23,23,23	0,0,0,1,0,4,1,2	188	125	2.68983e-05	0.00447529	0.615,0.482,0.833,1.0,1.0,0.88,0.444,1.0	1.0,1.0,1.0,0.936,1.0,0.793,0.939,0.884	-0.162
51886	ENSMUSG00000050549	Fam241a	chr3	-	127887954	127887985	127869679	127871000	127896033	127896288	51886	0,0,0,0,0,6,0,3	8,15,9,10,8,14,6,5	1,3,2,2,0,0,6,3	2,5,8,13,6,3,6,2	156	125	0.000204787	0.020208	0.0,0.0,0.0,0.0,0.0,0.256,0.0,0.325	0.286,0.325,0.167,0.11,0.0,0.0,0.445,0.546	-0.162
68918	ENSMUSG00000021824	Ap3m1	chr14	-	21044814	21044824	21040952	21041090	21045487	21045763	68918	9,5,11,12,4,9,14,4	23,23,22,22,40,19,30,28	11,8,12,7,9,14,5,8	15,10,12,10,9,21,13,12	135	125	0.000806903	0.0577254	0.266,0.168,0.316,0.336,0.085,0.305,0.302,0.117	0.404,0.426,0.481,0.393,0.481,0.382,0.263,0.382	-0.165
43111	ENSMUSG00000097023	Mir9-3hg	chr7	+	79523916	79523976	79500116	79500250	79527762	79527869	43111	8,14,14,6,5,7,7,1	2,2,0,5,3,0,2,2	4,5,5,9,12,7,1,3	0,0,1,2,2,1,0,1	185	125	5.0569e-05	0.00704094	0.73,0.825,1.0,0.448,0.53,1.0,0.703,0.253	1.0,1.0,0.772,0.753,0.802,0.825,1.0,0.67	-0.167
[truncated: 81 more rows]

## Sheet: 107958-Cortex
ID	GeneID	84	chr	strand	exonStart_0base	exonEnd	upstreamES	upstreamEE	downstreamES	downstreamEE	ID	IJC_SAMPLE_1	SJC_SAMPLE_1	IJC_SAMPLE_2	SJC_SAMPLE_2	IncFormLen	SkipFormLen	PValue	FDR	MJD84.2	WT	IncLevelDifference
[truncated: 84 more rows]

[truncated: 6 more sheets: 107958-Striatum, 107958-Brainstem, 117605-YAC84Q-Pons, 117605-KI-hom-Pons, 117605-YAC15Q-Pons, Overlapping SE events]
