# Supplementary material for: Widespread alternative splicing dysregulation occurs presymptomatically in CAG expansion spinocerebellar ataxias
Source: Brain. 2023 Sep 30;147(2):486–504. doi: 10.1093/brain/awad329 (PMC10834251; doi:10.1093/brain/awad329)
Supplement: awad329_Supplementary_Data [file awad329_supplementary_data.zip › brain-2023-01025-File016.xlsx]

## Sheet: Supp Table 8
Supplementary Table 8
Metascape gene ontology annotation and enrichment

## Sheet: Cb ≥2 datasets - annotation
MyList	Gene ID	Type	Tax ID	Homologene Gene ID	Homologene Gene Tax ID	Gene Symbol	Description	Biological Process (GO)	Kinase Class (UniProt)	GO:0044057 regulation of system process	GO:0050807 regulation of synapse organiza	GO:0030029 actin filament-based process	GO:0042391 regulation of membrane potenti	GO:0031175 neuron projection development	GO:0034330 cell junction organization	GO:0099536 synaptic signaling	GO:2000463 positive regulation of excitat	WP1983 Splicing factor NOVA regulated	GO:0022604 regulation of cell morphogenes	GO:1902903 regulation of supramolecular f	GO:0045161 neuronal ion channel clusterin	R-MMU-5576894 Phase 1 - inactivation of fast	GO:0070509 calcium ion import	R-MMU-428890 Role of ABL in ROBO-SLIT signa	R-MMU-4420097 VEGFA-VEGFR2 Pathway	GO:0022027 interkinetic nuclear migration	mmu04360 Axon guidance - Mus musculus (	GO:0086012 membrane depolarization during	GO:0099601 regulation of neurotransmitter
Trpc3	22065	symbol	M. musculus	22065	M. musculus	Trpc3	transient receptor potential cation channel, subfamily C, member 3	GO:0010615 positive regulation of cardiac muscle adaptation;GO:1903244 positive regulation of cardiac muscle hypertrophy in response to stress;GO:0014744 positive regulation of muscle adaptation		1	0	0	1	0	0	0	0	0	0	0	0	0	1	0	0	0	1	0	0
Anks1b	77531	symbol	M. musculus	77531	M. musculus	Anks1b	ankyrin repeat and sterile alpha motif domain containing 1B	GO:1900383 regulation of synaptic plasticity by receptor localization to synapse;GO:0099527 postsynapse to nucleus signaling pathway;GO:0048013 ephrin receptor signaling pathway		0	0	0	0	0	0	1	0	0	0	0	0	0	0	0	0	0	0	0	0
Kcnma1	16531	symbol	M. musculus	16531	M. musculus	Kcnma1	potassium large conductance calcium-activated channel, subfamily M, alpha member 1	GO:0034465 response to carbon monoxide;GO:0060082 eye blink reflex;GO:1904305 negative regulation of gastro-intestinal system smooth muscle contraction		1	0	0	1	0	0	1	1	1	0	1	1	1	0	0	0	0	0	1	0
Pakap	677884	symbol	M. musculus	677884	M. musculus	Pakap	paralemmin A kinase anchor protein	GO:0008360 regulation of cell shape;GO:0007178 transmembrane receptor protein serine/threonine kinase signaling pathway;GO:0007015 actin filament organization		0	0	1	0	0	0	0	0	0	1	0	0	0	0	0	0	0	0	0	0
Inpp4a	269180	symbol	M. musculus	269180	M. musculus	Inpp4a	inositol polyphosphate-4-phosphatase, type I	GO:0006797 polyphosphate metabolic process;GO:0006798 polyphosphate catabolic process;GO:0036092 phosphatidylinositol-3-phosphate biosynthetic process		0	0	0	0	0	0	0	0	0	0	0	0	0	0	0	0	0	0	0	0
Camk2a	12322	symbol	M. musculus	12322	M. musculus	Camk2a	calcium/calmodulin-dependent protein kinase II alpha	GO:0099148 regulation of synaptic vesicle docking;GO:1990443 peptidyl-threonine autophosphorylation;GO:2000124 regulation of endocannabinoid signaling pathway	yes	0	0	0	1	1	1	1	1	0	0	0	0	1	1	0	0	0	1	0	0
Syt7	54525	symbol	M. musculus	54525	M. musculus	Syt7	synaptotagmin VII	GO:1990927 calcium ion regulated lysosome exocytosis;GO:1990926 short-term synaptic potentiation;GO:0031632 positive regulation of synaptic vesicle fusion to presynaptic active zone membrane		0	0	0	0	0	0	1	1	0	0	1	0	0	0	0	0	0	0	0	0
Itpr1	16438	symbol	M. musculus	16438	M. musculus	Itpr1	inositol 1,4,5-trisphosphate receptor 1	GO:0099566 regulation of postsynaptic cytosolic calcium ion concentration;GO:0050882 voluntary musculoskeletal movement;GO:0007207 phospholipase C-activating G protein-coupled acetylcholine receptor signaling pathway		0	1	0	1	1	0	1	1	0	0	0	0	1	1	0	0	0	0	0	0
Dlg2	23859	symbol	M. musculus	23859	M. musculus	Dlg2	discs large MAGUK scaffold protein 2	GO:0099642 retrograde axonal protein transport;GO:0045163 clustering of voltage-gated potassium channels;GO:0099641 anterograde axonal protein transport	yes	0	0	0	0	0	1	1	1	0	0	0	1	0	0	0	0	0	0	0	1
Elmo1	140580	symbol	M. musculus	140580	M. musculus	Elmo1	engulfment and cell motility 1	GO:0016601 Rac protein signal transduction;GO:0006911 phagocytosis, engulfment;GO:0099024 plasma membrane invagination		0	0	1	0	0	0	0	0	0	0	0	0	0	0	0	1	0	0	0	0
Baiap2	108100	symbol	M. musculus	108100	M. musculus	Baiap2	brain-specific angiogenesis inhibitor 1-associated protein 2	GO:1905274 regulation of modification of postsynaptic actin cytoskeleton;GO:0051764 actin crosslink formation;GO:0099159 regulation of modification of postsynaptic structure		1	1	1	1	1	0	0	1	0	1	1	0	0	0	0	1	0	0	0	0
Epn2	13855	symbol	M. musculus	13855	M. musculus	Epn2	epsin 2	GO:0030948 negative regulation of vascular endothelial growth factor receptor signaling pathway;GO:1903671 negative regulation of sprouting angiogenesis;GO:0030947 regulation of vascular endothelial growth factor receptor signaling pathway		0	0	0	0	0	0	0	0	0	0	0	0	0	0	0	0	0	0	0	0
Kcnip4	80334	symbol	M. musculus	80334	M. musculus	Kcnip4	Kv channel interacting protein 4	GO:1901379 regulation of potassium ion transmembrane transport;GO:0043266 regulation of potassium ion transport;GO:0071805 potassium ion transmembrane transport		0	0	0	1	0	1	0	0	0	0	0	0	1	0	0	0	0	0	0	0
Akap13	75547	symbol	M. musculus	75547	M. musculus	Akap13	A kinase (PRKA) anchor protein 13	GO:1900169 regulation of glucocorticoid mediated signaling pathway;GO:0086023 adenylate cyclase-activating adrenergic receptor signaling pathway involved in heart process;GO:0060297 regulation of sarcomere organization		1	0	0	0	0	0	0	0	0	0	1	0	0	0	0	1	0	0	1	0
Zc3h11a	70579	symbol	M. musculus	70579	M. musculus	Zc3h11a	zinc finger CCCH type containing 11A	GO:0016973 poly(A)+ mRNA export from nucleus;GO:0006406 mRNA export from nucleus;GO:0006405 RNA export from nucleus		0	0	0	0	0	0	0	0	0	0	0	0	0	0	0	0	0	0	0	0
Nqo2	18105	symbol	M. musculus	18105	M. musculus	Nqo2	N-ribosyldihydronicotinamide quinone reductase 2	GO:1901662 quinone catabolic process;GO:0042182 ketone catabolic process;GO:1901661 quinone metabolic process		0	0	0	0	0	0	0	0	0	0	0	0	0	0	0	0	0	0	0	0
Ptprm	19274	symbol	M. musculus	19274	M. musculus	Ptprm	protein tyrosine phosphatase, receptor type, M	GO:0031290 retinal ganglion cell axon guidance;GO:0010842 retina layer formation;GO:0001937 negative regulation of endothelial cell proliferation		1	0	0	0	1	0	0	0	0	0	1	0	0	0	0	0	0	1	0	0
Pde9a	18585	symbol	M. musculus	18585	M. musculus	Pde9a	phosphodiesterase 9A	GO:0046069 cGMP catabolic process;GO:0009214 cyclic nucleotide catabolic process;GO:0046068 cGMP metabolic process		1	0	0	0	0	0	0	0	0	0	0	0	0	0	0	0	0	0	0	0
Gm5535	433481	symbol	M. musculus	433481	M. musculus	Gm5535	predicted gene 5535	GO:0008150 biological_process		0	0	0	0	0	0	0	0	0	0	0	0	0	0	0	0	0	0	0	0
Cacna1g	12291	symbol	M. musculus	12291	M. musculus	Cacna1g	calcium channel, voltage-dependent, T type, alpha 1G subunit	GO:0010045 response to nickel cation;GO:0086046 membrane depolarization during SA node cell action potential;GO:0086045 membrane depolarization during AV node cell action potential		1	0	1	1	0	0	1	0	0	0	1	1	0	1	0	0	0	0	1	0
Ablim1	226251	symbol	M. musculus	226251	M. musculus	Ablim1	actin-binding LIM protein 1	GO:0030032 lamellipodium assembly;GO:0097581 lamellipodium organization;GO:0007411 axon guidance		0	0	0	0	1	0	0	0	0	0	0	0	0	0	0	0	0	1	0	0
Cacna1a	12286	symbol	M. musculus	12286	M. musculus	Cacna1a	calcium channel, voltage-dependent, P/Q type, alpha 1A subunit	GO:0021679 cerebellar molecular layer development;GO:0021750 vestibular nucleus development;GO:0031335 regulation of sulfur amino acid metabolic process		0	1	0	1	1	1	1	1	0	0	0	1	0	1	1	0	0	0	1	1
Kif9	16578	symbol	M. musculus	16578	M. musculus	Kif9	kinesin family member 9	GO:0071801 regulation of podosome assembly;GO:0022617 extracellular matrix disassembly;GO:1901317 regulation of flagellated sperm motility		0	0	0	0	0	0	0	0	0	0	1	0	0	0	0	0	0	0	0	0
Uspl1	231915	symbol	M. musculus	231915	M. musculus	Uspl1	ubiquitin specific peptidase like 1	GO:0030576 Cajal body organization;GO:0016926 protein desumoylation;GO:0009301 snRNA transcription		0	0	0	0	0	0	0	0	0	0	0	0	0	0	0	0	0	0	0	0
Cacna1d	12289	symbol	M. musculus	12289	M. musculus	Cacna1d	calcium channel, voltage-dependent, L type, alpha 1D subunit	GO:0086046 membrane depolarization during SA node cell action potential;GO:1904879 positive regulation of calcium ion transmembrane transport via high voltage-gated calcium channel;GO:0060372 regulation of atrial cardiac muscle cell membrane repolarization		1	0	1	1	0	0	0	1	0	0	0	0	0	1	0	0	0	0	1	1
Tacc2	57752	symbol	M. musculus	57752	M. musculus	Tacc2	transforming, acidic coiled-coil containing protein 2	GO:0022027 interkinetic nuclear migration;GO:0030953 astral microtubule organization;GO:0007097 nuclear migration		0	0	1	0	0	0	0	0	0	0	0	0	0	0	1	0	1	0	0	0
Add3	27360	symbol	M. musculus	27360	M. musculus	Add3	adducin 3 (gamma)	GO:0051016 barbed-end actin filament capping;GO:0051693 actin filament capping;GO:0030835 negative regulation of actin filament depolymerization		1	0	0	0	0	0	0	0	0	0	1	0	0	0	0	0	0	0	0	0
3830408C21Rik	100040322	symbol	M. musculus	100040322	M. musculus	3830408C21Rik	RIKEN cDNA 3830408C21 gene	GO:0008150 biological_process		0	0	0	0	0	0	0	0	0	0	0	0	0	0	0	0	0	0	0	0
St18	240690	symbol	M. musculus	240690	M. musculus	St18	suppression of tumorigenicity 18	GO:2001269 positive regulation of cysteine-type endopeptidase activity involved in apoptotic signaling pathway;GO:0070102 interleukin-6-mediated signaling pathway;GO:0070498 interleukin-1-mediated signaling pathway		0	0	0	0	0	0	0	0	0	0	0	0	0	0	0	0	0	0	0	0
Cdkl3	213084	symbol	M. musculus	213084	M. musculus	Cdkl3	cyclin-dependent kinase-like 3	GO:0097484 dendrite extension;GO:0030517 negative regulation of axon extension;GO:0050775 positive regulation of dendrite morphogenesis	yes	0	1	0	0	1	0	0	0	0	1	1	0	0	0	0	0	0	0	0	0
Kif3a	16568	symbol	M. musculus	16568	M. musculus	Kif3a	kinesin family member 3A	GO:1905126 regulation of axo-dendritic protein transport;GO:1905128 positive regulation of axo-dendritic protein transport;GO:2000769 regulation of establishment or maintenance of cell polarity regulating cell shape		0	0	0	0	1	0	0	1	0	1	0	0	0	0	1	0	0	0	0	0
Terf1	21749	symbol	M. musculus	21749	M. musculus	Terf1	telomeric repeat binding factor 1	GO:1904792 positive regulation of shelterin complex assembly;GO:1904850 negative regulation of establishment of protein localization to telomere;GO:1904910 regulation of establishment of RNA localization to telomere		0	0	0	0	0	0	0	0	0	0	1	0	0	0	0	0	0	0	0	0
Col11a2	12815	symbol	M. musculus	12815	M. musculus	Col11a2	collagen, type XI, alpha 2	GO:0060023 soft palate development;GO:0062009 secondary palate development;GO:0030199 collagen fibril organization		0	0	1	0	0	0	0	0	0	0	0	0	0	0	0	1	0	0	0	0
Celrr	98452	symbol	M. musculus	98452	M. musculus	Celrr	cerebellum expressed regulatory RNA	GO:0010468 regulation of gene expression;GO:0060255 regulation of macromolecule metabolic process;GO:0019222 regulation of metabolic process		0	0	0	0	0	0	0	0	0	0	0	0	0	0	0	0	0	0	0	0
A230057D06Rik	319893	symbol	M. musculus	319893	M. musculus	A230057D06Rik	RIKEN cDNA A230057D06 gene	GO:0008150 biological_process		0	0	0	0	0	0	0	0	0	0	0	0	0	0	0	0	0	0	0	0
Cttn	13043	symbol	M. musculus	13043	M. musculus	Cttn	cortactin	GO:0006930 substrate-dependent cell migration, cell extension;GO:0097062 dendritic spine maintenance;GO:0098885 modification of postsynaptic actin cytoskeleton		1	1	1	0	1	1	0	0	0	0	1	0	0	0	0	1	0	0	0	1
Ntng1	80883	symbol	M. musculus	80883	M. musculus	Ntng1	netrin G1	GO:0150011 regulation of neuron projection arborization;GO:0099560 synaptic membrane adhesion;GO:2001222 regulation of neuron migration		0	1	0	0	1	1	0	1	1	1	0	0	0	0	0	0	0	1	0	0
Junos	230451	symbol	M. musculus	230451	M. musculus	Junos	jun proto-oncogene, opposite strand	GO:0008150 biological_process		0	0	0	0	0	0	0	0	0	0	0	0	0	0	0	0	0	0	0	0
Fam149b	105428	symbol	M. musculus	105428	M. musculus	Fam149b	family with sequence similarity 149, member B	GO:0061512 protein localization to cilium;GO:0060271 cilium assembly;GO:0044782 cilium organization		0	0	0	0	0	0	0	0	0	0	0	0	0	0	0	0	0	0	0	0
Tprkb	69786	symbol	M. musculus	69786	M. musculus	Tprkb	Tp53rk binding protein	GO:0002949 tRNA threonylcarbamoyladenosine modification;GO:0070525 tRNA threonylcarbamoyladenosine metabolic process;GO:0006400 tRNA modification		0	0	0	0	0	0	0	0	0	0	0	0	0	0	0	0	0	0	0	0
Ptk2	14083	symbol	M. musculus	14083	M. musculus	Ptk2	PTK2 protein tyrosine kinase 2	GO:0007172 signal complex assembly;GO:0120041 positive regulation of macrophage proliferation;GO:0120040 regulation of macrophage proliferation	yes	1	1	0	0	1	0	0	1	0	1	1	0	0	0	0	1	1	1	0	0
Abi3bp	320712	symbol	M. musculus	320712	M. musculus	Abi3bp	ABI family member 3 binding protein	GO:1904596 regulation of connective tissue replacement involved in inflammatory response wound healing;GO:1904597 negative regulation of connective tissue replacement involved in inflammatory response wound healing;GO:1905204 negative regulation of connective tissue replacement		0	1	0	0	0	0	0	0	0	0	1	0	0	0	0	0	0	0	0	0
Trpm4	68667	symbol	M. musculus	68667	M. musculus	Trpm4	transient receptor potential cation channel, subfamily M, member 4	GO:1903949 positive regulation of atrial cardiac muscle cell action potential;GO:1904199 positive regulation of regulation of vascular associated smooth muscle cell membrane depolarization;GO:0086048 membrane depolarization during bundle of His cell action potential		1	0	0	1	1	0	0	1	0	0	1	0	0	1	0	0	0	0	1	0
Kcnd3	56543	symbol	M. musculus	56543	M. musculus	Kcnd3	potassium voltage-gated channel, Shal-related family, member 3	GO:0099625 ventricular cardiac muscle cell membrane repolarization;GO:0099622 cardiac muscle cell membrane repolarization;GO:0097623 potassium ion export across plasma membrane		1	0	0	1	0	0	0	1	0	0	0	0	1	1	0	0	0	0	1	0
Dlgap4	228836	symbol	M. musculus	228836	M. musculus	Dlgap4	DLG associated protein 4	GO:0098962 regulation of postsynaptic neurotransmitter receptor activity;GO:0099601 regulation of neurotransmitter receptor activity;GO:0010469 regulation of signaling receptor activity		1	0	0	0	0	0	0	1	0	0	0	0	0	0	0	0	0	0	0	1
Atg4a	666468	symbol	M. musculus	666468	M. musculus	Atg4a	autophagy related 4A, cysteine peptidase	GO:0051697 protein delipidation;GO:0006914 autophagy;GO:0061919 process utilizing autophagic mechanism		0	0	0	0	0	0	0	0	0	0	0	0	0	0	0	0	0	0	0	0
Pced1b	239647	symbol	M. musculus	239647	M. musculus	Pced1b	PC-esterase domain containing 1B	GO:0008150 biological_process		0	0	0	0	0	0	0	0	0	0	0	0	0	0	0	0	0	0	0	0
B230311B06Rik	381914	symbol	M. musculus	381914	M. musculus	B230311B06Rik	RIKEN cDNA B230311B06 gene	GO:0008150 biological_process		0	0	0	0	0	0	0	0	0	0	0	0	0	0	0	0	0	0	0	0
Arhgap26	71302	symbol	M. musculus	71302	M. musculus	Arhgap26	Rho GTPase activating protein 26	GO:0051056 regulation of small GTPase mediated signal transduction;GO:0030036 actin cytoskeleton organization;GO:0030029 actin filament-based process		0	0	1	0	0	0	0	0	0	0	0	0	0	0	0	0	0	0	0	0
Kcnip1	70357	symbol	M. musculus	70357	M. musculus	Kcnip1	Kv channel-interacting protein 1	GO:0045760 positive regulation of action potential;GO:0098900 regulation of action potential;GO:1901379 regulation of potassium ion transmembrane transport		0	0	0	1	0	0	0	0	0	0	0	0	1	0	0	0	0	0	1	0
Mical2	320878	symbol	M. musculus	320878	M. musculus	Mical2	microtubule associated monooxygenase, calponin and LIM domain containing 2	GO:0019417 sulfur oxidation;GO:0030042 actin filament depolymerization;GO:0051261 protein depolymerization		0	0	1	0	0	0	0	0	0	0	0	0	0	0	0	0	0	0	0	0
Ppp4r1l-ps	100043911	symbol	M. musculus	100043911	M. musculus	Ppp4r1l-ps	protein phosphatase 4, regulatory subunit 1-like, pseudogene			0	0	0	0	0	0	0	0	0	0	0	0	0	0	0	0	0	0	0	0
Ablim2	231148	symbol	M. musculus	231148	M. musculus	Ablim2	actin-binding LIM protein 2	GO:0030032 lamellipodium assembly;GO:0097581 lamellipodium organization;GO:0006366 transcription by RNA polymerase II		0	0	1	0	0	0	0	0	0	0	0	0	0	0	0	0	0	1	0	0
Alg9	102580	symbol	M. musculus	102580	M. musculus	Alg9	asparagine-linked glycosylation 9 (alpha 1,2 mannosyltransferase)	GO:0006487 protein N-linked glycosylation;GO:0006486 protein glycosylation;GO:0043413 macromolecule glycosylation		0	0	0	0	0	0	0	0	0	0	0	0	0	0	0	0	0	0	0	0
Pear1	73182	symbol	M. musculus	73182	M. musculus	Pear1	platelet endothelial aggregation receptor 1	GO:0043654 recognition of apoptotic cell;GO:0006910 phagocytosis, recognition;GO:0070527 platelet aggregation		0	0	0	0	0	0	0	0	0	0	0	0	0	0	0	0	0	1	0	0
Zfp644	52397	symbol	M. musculus	52397	M. musculus	Zfp644	zinc finger protein 644	GO:0006357 regulation of transcription by RNA polymerase II;GO:0006355 regulation of DNA-templated transcription;GO:1903506 regulation of nucleic acid-templated transcription		0	0	0	0	0	0	0	0	0	0	0	0	0	0	0	0	0	0	0	0
Sspo	243369	symbol	M. musculus	243369	M. musculus	Sspo	SCO-spondin	GO:0007155 cell adhesion;GO:0007399 nervous system development;GO:0048731 system development		0	0	0	0	0	0	0	0	0	0	0	0	0	0	0	0	0	0	0	0
Flt3l	14256	symbol	M. musculus	14256	M. musculus	Flt3l	FMS-like tyrosine kinase 3 ligand	GO:0071865 regulation of apoptotic process in bone marrow cell;GO:0071866 negative regulation of apoptotic process in bone marrow cell;GO:0090290 positive regulation of osteoclast proliferation		0	1	0	0	0	0	0	0	0	0	0	0	0	1	0	1	0	0	0	0
Exoc3l	277978	symbol	M. musculus	277978	M. musculus	Exoc3l	exocyst complex component 3-like	GO:0051601 exocyst localization;GO:0030072 peptide hormone secretion;GO:0002790 peptide secretion		0	0	0	0	0	0	0	0	0	0	0	0	0	0	0	0	0	0	0	0
Smarca2	67155	symbol	M. musculus	67155	M. musculus	Smarca2	SWI/SNF related, matrix associated, actin dependent regulator of chromatin, subfamily a, member 2	GO:0035887 aortic smooth muscle cell differentiation;GO:2000819 regulation of nucleotide-excision repair;GO:0061484 hematopoietic stem cell homeostasis		0	1	0	0	0	0	0	0	0	0	0	0	0	0	0	0	0	0	0	0
A330074K22Rik	434353	symbol	M. musculus	434353	M. musculus	A330074K22Rik	RIKEN cDNA A330074K22 gene	GO:0008150 biological_process		0	0	0	0	0	0	0	0	0	0	0	0	0	0	0	0	0	0	0	0
Lsmem1	380755	symbol	M. musculus	380755	M. musculus	Lsmem1	leucine-rich single-pass membrane protein 1	GO:0008150 biological_process		0	0	0	0	0	0	0	0	0	0	0	0	0	0	0	0	0	0	0	0
Adcyap1r1	11517	symbol	M. musculus	11517	M. musculus	Adcyap1r1	adenylate cyclase activating polypeptide 1 receptor 1	GO:0060732 positive regulation of inositol phosphate biosynthetic process;GO:0010524 positive regulation of calcium ion transport into cytosol;GO:0010919 regulation of inositol phosphate biosynthetic process		0	0	0	1	0	0	0	0	0	0	0	0	0	0	0	0	0	0	0	0
Kcnc2	268345	symbol	M. musculus	268345	M. musculus	Kcnc2	potassium voltage gated channel, Shaw-related subfamily, member 2	GO:0038060 nitric oxide-cGMP-mediated signaling pathway;GO:0071732 cellular response to nitric oxide;GO:1902170 cellular response to reactive nitrogen species		0	0	0	1	0	0	0	1	0	0	0	0	1	1	0	0	0	0	1	1
Bhlhb9	70237	symbol	M. musculus	70237	M. musculus	Bhlhb9	basic helix-loop-helix domain containing, class B9	GO:0061003 positive regulation of dendritic spine morphogenesis;GO:0061001 regulation of dendritic spine morphogenesis;GO:0050775 positive regulation of dendrite morphogenesis		0	1	0	0	0	0	0	1	0	1	1	0	0	0	0	0	0	0	0	0
Tpd52l1	21987	symbol	M. musculus	21987	M. musculus	Tpd52l1	tumor protein D52-like 1	GO:0000086 G2/M transition of mitotic cell cycle;GO:0044839 cell cycle G2/M phase transition;GO:0046330 positive regulation of JNK cascade		0	0	0	0	0	0	0	0	0	0	0	0	0	0	0	1	0	0	0	0
Igfn1	226438	symbol	M. musculus	226438	M. musculus	Igfn1	immunoglobulin-like and fibronectin type III domain containing 1			0	0	0	0	0	0	0	0	0	0	0	0	0	0	0	0	0	0	0	0
Ptpro	19277	symbol	M. musculus	19277	M. musculus	Ptpro	protein tyrosine phosphatase, receptor type, O	GO:0036058 filtration diaphragm assembly;GO:0036060 slit diaphragm assembly;GO:0003105 negative regulation of glomerular filtration		1	1	0	0	1	1	0	0	0	0	0	0	0	0	0	0	0	0	0	0
Eaf2	106389	symbol	M. musculus	106389	M. musculus	Eaf2	ELL associated factor 2	GO:0060770 negative regulation of epithelial cell proliferation involved in prostate gland development;GO:0060767 epithelial cell proliferation involved in prostate gland development;GO:0060768 regulation of epithelial cell proliferation involved in prostate gland development		0	0	0	0	0	0	0	0	0	0	0	0	0	0	0	0	0	0	0	0
Tmem234	76799	symbol	M. musculus	76799	M. musculus	Tmem234	transmembrane protein 234	GO:0008150 biological_process		0	0	0	0	0	0	0	0	0	0	0	0	0	0	0	0	0	0	0	0
Rab3il1	74760	symbol	M. musculus	74760	M. musculus	Rab3il1	RAB3A interacting protein (rabin3)-like 1	GO:0006887 exocytosis;GO:0032940 secretion by cell;GO:0140352 export from cell		0	0	0	0	0	0	0	0	0	0	0	0	0	0	0	0	0	0	0	0
Dis3	72662	symbol	M. musculus	72662	M. musculus	Dis3	DIS3 homolog, exosome endoribonuclease and 3'-5' exoribonuclease	GO:0071034 CUT catabolic process;GO:0071043 CUT metabolic process;GO:0016075 rRNA catabolic process		0	0	0	0	0	0	0	0	0	0	0	0	0	0	0	0	0	0	0	0
Dbn1	56320	symbol	M. musculus	56320	M. musculus	Dbn1	drebrin 1	GO:1904113 negative regulation of muscle filament sliding;GO:0010643 cell communication by chemical coupling;GO:1902897 regulation of postsynaptic density protein 95 clustering		1	1	1	1	1	1	0	1	0	1	1	0	0	0	0	0	0	0	0	1
Lmf1	76483	symbol	M. musculus	76483	M. musculus	Lmf1	lipase maturation factor 1	GO:0034382 chylomicron remnant clearance;GO:0071830 triglyceride-rich lipoprotein particle clearance;GO:0051006 positive regulation of lipoprotein lipase activity		0	0	0	0	0	0	0	0	0	0	0	0	0	0	0	0	0	0	0	0
Zfp746	69228	symbol	M. musculus	69228	M. musculus	Zfp746	zinc finger protein 746	GO:1901216 positive regulation of neuron death;GO:1901214 regulation of neuron death;GO:0010942 positive regulation of cell death		0	0	0	0	0	0	0	0	0	0	0	0	0	0	0	0	0	0	0	0
Ncoa2	17978	symbol	M. musculus	17978	M. musculus	Ncoa2	nuclear receptor coactivator 2	GO:1904016 response to Thyroglobulin triiodothyronine;GO:1904017 cellular response to Thyroglobulin triiodothyronine;GO:2000324 positive regulation of glucocorticoid receptor signaling pathway		0	0	0	0	0	0	0	1	0	0	0	0	0	0	0	0	0	0	0	0
Cacna1b	12287	symbol	M. musculus	12287	M. musculus	Cacna1b	calcium channel, voltage-dependent, N type, alpha 1B subunit	GO:0150037 regulation of calcium-dependent activation of synaptic vesicle fusion;GO:0033574 response to testosterone;GO:0031630 regulation of synaptic vesicle fusion to presynaptic active zone membrane		1	0	0	1	0	0	1	1	0	0	0	0	0	1	0	0	0	0	0	0
5330434G04Rik	100043213	symbol	M. musculus	100043213	M. musculus	5330434G04Rik	RIKEN cDNA 5330434G04 gene	GO:0008150 biological_process		0	0	0	0	0	0	0	0	0	0	0	0	0	0	0	0	0	0	0	0
Pvt1	19296	symbol	M. musculus	19296	M. musculus	Pvt1	Pvt1 oncogene	GO:0009611 response to wounding;GO:0006950 response to stress;GO:0050896 response to stimulus		0	0	0	0	0	0	0	0	0	0	0	0	0	0	0	0	0	0	0	0
Mir99ahg	77994	symbol	M. musculus	77994	M. musculus	Mir99ahg	Mir99a and Mirlet7c-1 host gene (non-protein coding)	GO:0008150 biological_process		0	0	0	0	0	0	0	0	0	0	0	0	0	0	0	0	0	0	0	0
Fn1	14268	symbol	M. musculus	14268	M. musculus	Fn1	fibronectin 1	GO:1904235 regulation of substrate-dependent cell migration, cell attachment to substrate;GO:1904237 positive regulation of substrate-dependent cell migration, cell attachment to substrate;GO:0007161 calcium-independent cell-matrix adhesion		0	1	0	0	0	1	0	0	0	1	1	0	0	0	0	1	0	0	0	0
Cops7b	26895	symbol	M. musculus	26895	M. musculus	Cops7b	COP9 signalosome subunit 7B	GO:0010387 COP9 signalosome assembly;GO:0000338 protein deneddylation;GO:0070646 protein modification by small protein removal		0	0	0	0	0	0	0	0	0	0	0	0	0	0	0	0	0	0	0	0
Nrcam	319504	symbol	M. musculus	319504	M. musculus	Nrcam	neuronal cell adhesion molecule	GO:0045162 clustering of voltage-gated sodium channels;GO:0019227 neuronal action potential propagation;GO:0098870 action potential propagation		0	1	0	1	1	0	0	0	0	0	0	1	0	0	0	0	0	1	1	0
Tbp	21374	symbol	M. musculus	21374	M. musculus	Tbp	TATA box binding protein	GO:0006383 transcription by RNA polymerase III;GO:0042789 mRNA transcription by RNA polymerase II;GO:0051123 RNA polymerase II preinitiation complex assembly		0	0	0	0	0	0	0	0	0	0	0	0	0	0	0	0	0	0	0	0
Mapk12	29857	symbol	M. musculus	29857	M. musculus	Mapk12	mitogen-activated protein kinase 12	GO:0045445 myoblast differentiation;GO:0018105 peptidyl-serine phosphorylation;GO:0000165 MAPK cascade	yes	0	0	0	0	0	0	0	0	0	0	0	0	0	1	0	1	0	0	0	0
Pacsin3	80708	symbol	M. musculus	80708	M. musculus	Pacsin3	protein kinase C and casein kinase substrate in neurons 3	GO:0097320 plasma membrane tubulation;GO:0051044 positive regulation of membrane protein ectodomain proteolysis;GO:0051043 regulation of membrane protein ectodomain proteolysis		0	0	0	1	0	0	0	0	0	0	1	0	0	0	0	0	0	0	0	0
Robo1	19876	symbol	M. musculus	19876	M. musculus	Robo1	roundabout guidance receptor 1	GO:0021836 chemorepulsion involved in postnatal olfactory bulb interneuron migration;GO:0050925 negative regulation of negative chemotaxis;GO:0021823 cerebral cortex tangential migration using cell-cell interactions		0	1	0	0	1	0	0	0	0	0	0	0	0	0	1	1	0	1	0	0
Nr2c2	22026	symbol	M. musculus	22026	M. musculus	Nr2c2	nuclear receptor subfamily 2, group C, member 2	GO:0038066 p38MAPK cascade;GO:0040019 positive regulation of embryonic development;GO:0048520 positive regulation of behavior		0	0	0	0	0	0	0	0	0	0	0	0	0	0	1	0	0	0	0	0
Pex5l	58869	symbol	M. musculus	58869	M. musculus	Pex5l	peroxisomal biogenesis factor 5-like	GO:0016560 protein import into peroxisome matrix, docking;GO:0051461 positive regulation of corticotropin secretion;GO:0051459 regulation of corticotropin secretion		1	0	0	1	0	0	0	0	0	0	0	0	0	0	0	0	0	0	0	0
Paqr7	71904	symbol	M. musculus	71904	M. musculus	Paqr7	progestin and adipoQ receptor family member VII	GO:0048477 oogenesis;GO:0007292 female gamete generation;GO:0048545 response to steroid hormone		0	0	0	0	0	0	0	0	0	0	0	0	0	0	0	0	0	0	0	0
Slmap	83997	symbol	M. musculus	83997	M. musculus	Slmap	sarcolemma associated protein	GO:1900825 regulation of membrane depolarization during cardiac muscle cell action potential;GO:0098902 regulation of membrane depolarization during action potential;GO:1905150 regulation of voltage-gated sodium channel activity		0	0	0	1	0	1	0	0	0	0	0	0	0	0	0	0	0	0	1	1
Rad52	19365	symbol	M. musculus	19365	M. musculus	Rad52	RAD52 homolog, DNA repair protein	GO:0000730 DNA recombinase assembly;GO:0090735 DNA repair complex assembly;GO:0010792 DNA double-strand break processing involved in repair via single-strand annealing		0	0	0	0	0	0	0	0	0	0	0	0	0	0	0	0	0	0	0	0
Enpp2	18606	symbol	M. musculus	18606	M. musculus	Enpp2	ectonucleotide pyrophosphatase/phosphodiesterase 2	GO:2000394 positive regulation of lamellipodium morphogenesis;GO:0044849 estrous cycle;GO:2000392 regulation of lamellipodium morphogenesis		0	1	0	0	1	0	0	0	0	1	1	0	0	0	0	0	0	0	0	0
Zfp346	26919	symbol	M. musculus	26919	M. musculus	Zfp346	zinc finger protein 346	GO:0043065 positive regulation of apoptotic process;GO:0043068 positive regulation of programmed cell death;GO:0010942 positive regulation of cell death		0	0	0	0	0	0	0	0	0	0	0	0	0	0	0	0	0	0	0	0
Prdm11	100042784	symbol	M. musculus	100042784	M. musculus	Prdm11	PR domain containing 11	GO:2000271 positive regulation of fibroblast apoptotic process;GO:2000269 regulation of fibroblast apoptotic process;GO:0030308 negative regulation of cell growth		0	0	0	0	0	0	0	0	0	0	0	0	0	0	0	0	0	0	0	0
Ccdc136	232664	symbol	M. musculus	232664	M. musculus	Ccdc136	coiled-coil domain containing 136	GO:0001675 acrosome assembly;GO:0033363 secretory granule organization;GO:0010927 cellular component assembly involved in morphogenesis		0	0	0	0	1	0	0	0	0	0	0	0	0	0	0	0	0	0	0	0
Airn	104103	symbol	M. musculus	104103	M. musculus	Airn	antisense Igf2r RNA	GO:0051570 regulation of histone H3-K9 methylation;GO:0006349 regulation of gene expression by genomic imprinting;GO:0031060 regulation of histone methylation		0	0	0	0	0	0	0	0	0	0	0	0	0	0	0	0	0	0	0	0
Syndig1	433485	symbol	M. musculus	433485	M. musculus	Syndig1	synapse differentiation inducing 1	GO:0097091 synaptic vesicle clustering;GO:0097479 synaptic vesicle localization;GO:0051965 positive regulation of synapse assembly		0	1	0	0	0	0	0	0	0	0	1	0	0	0	0	0	0	0	0	0
Adgrl2	99633	symbol	M. musculus	99633	M. musculus	Adgrl2	adhesion G protein-coupled receptor L2	GO:0051965 positive regulation of synapse assembly;GO:1901890 positive regulation of cell junction assembly;GO:0007189 adenylate cyclase-activating G protein-coupled receptor signaling pathway		0	1	0	0	0	1	0	0	0	0	1	0	0	0	1	0	0	0	0	0
Tcf7l2	21416	symbol	M. musculus	21416	M. musculus	Tcf7l2	transcription factor 7 like 2, T cell specific, HMG box	GO:0044334 canonical Wnt signaling pathway involved in positive regulation of epithelial to mesenchymal transition;GO:0010909 positive regulation of heparan sulfate proteoglycan biosynthetic process;GO:0010908 regulation of heparan sulfate proteoglycan biosynthetic process		0	1	0	0	0	0	0	0	0	0	0	0	0	0	1	0	0	0	0	0
Cfap100	243538	symbol	M. musculus	243538	M. musculus	Cfap100	cilia and flagella associated protein 100	GO:0008150 biological_process		0	0	0	0	0	0	0	0	0	0	0	0	0	0	0	0	0	0	0	0
Cstf2	108062	symbol	M. musculus	108062	M. musculus	Cstf2	cleavage stimulation factor, 3' pre-RNA subunit 2	GO:0098789 pre-mRNA cleavage required for polyadenylation;GO:0098787 mRNA cleavage involved in mRNA processing;GO:0006379 mRNA cleavage		0	0	0	0	0	0	0	0	0	0	0	0	0	0	0	0	0	0	0	0
Fam228b	207921	symbol	M. musculus	207921	M. musculus	Fam228b	family with sequence similarity 228, member B	GO:0008150 biological_process		0	0	0	0	0	0	0	0	0	0	0	0	0	0	0	0	0	0	0	0
Shank3	58234	symbol	M. musculus	58234	M. musculus	Shank3	SH3 and multiple ankyrin repeat domains 3	GO:0097117 guanylate kinase-associated protein clustering;GO:1900451 positive regulation of glutamate receptor signaling pathway;GO:0051835 positive regulation of synapse structural plasticity		1	1	0	1	1	1	0	1	0	0	1	0	0	0	1	0	0	0	0	1
A230072E10Rik	331547	symbol	M. musculus	331547	M. musculus	A230072E10Rik	RIKEN cDNA A230072E10 gene	GO:0008150 biological_process		0	0	0	0	0	0	0	0	0	0	0	0	0	0	0	0	0	0	0	0
Nudt13	67725	symbol	M. musculus	67725	M. musculus	Nudt13	nudix hydrolase 13	GO:0006742 NADP catabolic process;GO:0019364 pyridine nucleotide catabolic process;GO:0072526 pyridine-containing compound catabolic process		0	0	0	0	0	0	0	0	0	0	0	0	0	0	0	0	0	0	0	0
Pxn	19303	symbol	M. musculus	19303	M. musculus	Pxn	paxillin	GO:0060396 growth hormone receptor signaling pathway;GO:0071378 cellular response to growth hormone stimulus;GO:0060416 response to growth hormone		0	0	0	0	0	1	0	0	0	1	1	0	1	0	0	1	0	0	0	0
Nfasc	269116	symbol	M. musculus	269116	M. musculus	Nfasc	neurofascin	GO:0002175 protein localization to paranode region of axon;GO:0071205 protein localization to juxtaparanode region of axon;GO:0045162 clustering of voltage-gated sodium channels		0	0	0	0	1	1	0	0	0	0	0	1	0	0	1	0	0	1	0	0
Btbd10	68815	symbol	M. musculus	68815	M. musculus	Btbd10	BTB (POZ) domain containing 10	GO:1901215 negative regulation of neuron death;GO:1901214 regulation of neuron death;GO:0042327 positive regulation of phosphorylation		0	0	0	0	0	0	0	0	0	0	0	0	0	0	0	0	0	0	0	0
Csad	246277	symbol	M. musculus	246277	M. musculus	Csad	cysteine sulfinic acid decarboxylase	GO:0019449 L-cysteine catabolic process to hypotaurine;GO:0019452 L-cysteine catabolic process to taurine;GO:0042412 taurine biosynthetic process		0	0	0	0	0	0	0	0	0	0	0	0	0	0	0	0	0	0	0	0
Ptprd	19266	symbol	M. musculus	19266	M. musculus	Ptprd	protein tyrosine phosphatase, receptor type, D	GO:0097105 presynaptic membrane assembly;GO:0097090 presynaptic membrane organization;GO:0099545 trans-synaptic signaling by trans-synaptic complex		0	1	0	0	0	1	1	1	0	1	1	0	0	0	0	0	0	1	0	1
Bcas1	76960	symbol	M. musculus	76960	M. musculus	Bcas1	brain enriched myelin associated protein 1	GO:0042552 myelination;GO:0007272 ensheathment of neurons;GO:0008366 axon ensheathment		0	0	0	0	0	0	0	0	0	0	0	0	0	0	0	0	0	0	0	0
4933431E20Rik	329735	symbol	M. musculus	329735	M. musculus	4933431E20Rik	RIKEN cDNA 4933431E20 gene	GO:0008150 biological_process		0	0	0	0	0	0	0	0	0	0	0	0	0	0	0	0	0	0	0	0
Entr1	68112	symbol	M. musculus	68112	M. musculus	Entr1	endosome associated trafficking regulator 1	GO:1903566 positive regulation of protein localization to cilium;GO:1903564 regulation of protein localization to cilium;GO:0045724 positive regulation of cilium assembly		0	1	0	0	0	1	0	0	0	0	1	0	0	0	0	0	0	0	0	0
Porcn	53627	symbol	M. musculus	53627	M. musculus	Porcn	porcupine O-acyltransferase	GO:0045234 protein palmitoleylation;GO:0061355 Wnt protein secretion;GO:0018345 protein palmitoylation		0	0	0	0	0	0	0	0	0	0	0	0	0	0	0	0	0	0	0	0
Cfap97	66756	symbol	M. musculus	66756	M. musculus	Cfap97	cilia and flagella associated protein 97	GO:0007283 spermatogenesis;GO:0048232 male gamete generation;GO:0007276 gamete generation		0	0	0	0	0	0	0	0	0	0	0	0	0	0	0	0	0	0	0	0
Rcor3	214742	symbol	M. musculus	214742	M. musculus	Rcor3	REST corepressor 3	GO:0016575 histone deacetylation;GO:0006476 protein deacetylation;GO:0035601 protein deacylation		0	0	0	0	0	0	0	0	0	0	0	0	0	0	0	0	0	0	0	0
Kcnt2	240776	symbol	M. musculus	240776	M. musculus	Kcnt2	potassium channel, subfamily T, member 2	GO:0097623 potassium ion export across plasma membrane;GO:0140115 export across plasma membrane;GO:0071805 potassium ion transmembrane transport		0	0	0	1	0	0	0	0	0	0	0	0	1	0	0	0	0	0	0	0
Pigb	55981	symbol	M. musculus	55981	M. musculus	Pigb	phosphatidylinositol glycan anchor biosynthesis, class B	GO:0097502 mannosylation;GO:0006506 GPI anchor biosynthetic process;GO:0006505 GPI anchor metabolic process		0	0	0	0	0	0	0	0	0	0	0	0	0	0	0	0	0	0	0	0
Abcg2	26357	symbol	M. musculus	26357	M. musculus	Abcg2	ATP binding cassette subfamily G member 2 (Junior blood group)	GO:0097744 renal urate salt excretion;GO:0015878 biotin transport;GO:0019389 glucuronoside metabolic process		1	0	0	0	0	0	0	0	0	0	0	0	0	0	0	0	0	0	0	0
Parp9	80285	symbol	M. musculus	80285	M. musculus	Parp9	poly (ADP-ribose) polymerase family, member 9	GO:0060332 positive regulation of response to type II interferon;GO:0060335 positive regulation of type II interferon-mediated signaling pathway;GO:0035563 positive regulation of chromatin binding		0	0	0	0	0	0	0	0	0	0	0	0	0	0	0	0	0	0	0	0
Zfp961	234413	symbol	M. musculus	234413	M. musculus	Zfp961	zinc finger protein 961	GO:0000122 negative regulation of transcription by RNA polymerase II;GO:0045892 negative regulation of DNA-templated transcription;GO:1903507 negative regulation of nucleic acid-templated transcription		0	0	0	0	0	0	0	0	0	0	0	0	0	0	0	0	0	0	0	0
Clk4	12750	symbol	M. musculus	12750	M. musculus	Clk4	CDC like kinase 4	GO:0018108 peptidyl-tyrosine phosphorylation;GO:0018212 peptidyl-tyrosine modification;GO:0043484 regulation of RNA splicing	yes	0	0	0	0	0	0	0	0	0	0	0	0	0	0	0	0	0	0	0	0
Pax6	18508	symbol	M. musculus	18508	M. musculus	Pax6	paired box 6	GO:0003322 pancreatic A cell development;GO:0021905 forebrain-midbrain boundary formation;GO:0120008 positive regulation of glutamatergic neuron differentiation		0	1	0	0	1	0	0	1	0	0	0	0	0	0	1	1	1	0	0	1
Clk1	12747	symbol	M. musculus	12747	M. musculus	Clk1	CDC-like kinase 1	GO:0018107 peptidyl-threonine phosphorylation;GO:0018210 peptidyl-threonine modification;GO:0018108 peptidyl-tyrosine phosphorylation	yes	0	0	0	0	0	0	0	0	0	0	0	0	0	0	0	0	0	0	0	0
Espn	56226	symbol	M. musculus	56226	M. musculus	Espn	espin	GO:0030034 microvillar actin bundle assembly;GO:0030046 parallel actin filament bundle assembly;GO:0030033 microvillus assembly		0	1	1	0	0	0	0	1	0	0	1	0	0	0	0	0	0	0	0	0
Aktip	14339	symbol	M. musculus	14339	M. musculus	Aktip	AKT interacting protein	GO:1905719 protein localization to perinuclear region of cytoplasm;GO:0045116 protein neddylation;GO:0045022 early endosome to late endosome transport		0	0	0	0	0	0	0	0	0	0	0	0	0	0	0	0	0	0	0	0
Tcte2	21646	symbol	M. musculus	21646	M. musculus	Tcte2	t-complex-associated testis expressed 2	GO:0008150 biological_process		0	0	0	0	0	0	0	0	0	0	0	0	0	0	0	0	0	0	0	0
Tenm3	23965	symbol	M. musculus	23965	M. musculus	Tenm3	teneurin transmembrane protein 3	GO:1903385 regulation of homophilic cell adhesion;GO:0007157 heterophilic cell-cell adhesion via plasma membrane cell adhesion molecules;GO:0007156 homophilic cell adhesion via plasma membrane adhesion molecules		0	1	0	0	0	0	0	0	0	0	0	0	0	0	0	0	0	1	0	0
Sp140	434484	symbol	M. musculus	434484	M. musculus	Sp140	Sp140 nuclear body protein			0	0	0	0	0	0	0	0	0	0	0	0	0	0	0	0	0	0	0	0
Col13a1	12817	symbol	M. musculus	12817	M. musculus	Col13a1	collagen, type XIII, alpha 1	GO:0001958 endochondral ossification;GO:0036075 replacement ossification;GO:0060350 endochondral bone morphogenesis		0	0	0	0	0	0	0	0	0	0	0	0	0	0	0	0	0	1	0	0
D630024D03Rik	414116	symbol	M. musculus	414116	M. musculus	D630024D03Rik	RIKEN cDNA D630024D03 gene	GO:0008150 biological_process		0	0	0	0	0	0	0	0	0	0	0	0	0	0	0	0	0	0	0	0
Il15ra	16169	symbol	M. musculus	16169	M. musculus	Il15ra	interleukin 15 receptor, alpha chain	GO:0035723 interleukin-15-mediated signaling pathway;GO:0071350 cellular response to interleukin-15;GO:0070672 response to interleukin-15		0	1	0	0	0	0	0	0	0	0	1	0	0	0	0	0	0	0	0	0
Vwa5b1	75718	symbol	M. musculus	75718	M. musculus	Vwa5b1	von Willebrand factor A domain containing 5B1	GO:0008150 biological_process		0	0	0	0	0	0	0	0	0	0	0	0	0	0	0	0	0	0	0	0
Cmya5	76469	symbol	M. musculus	76469	M. musculus	Cmya5	cardiomyopathy associated 5	GO:0014733 regulation of skeletal muscle adaptation;GO:0070885 negative regulation of calcineurin-NFAT signaling cascade;GO:0106057 negative regulation of calcineurin-mediated signaling		1	0	0	0	0	0	0	0	0	0	0	0	0	0	0	0	0	0	0	0
Ikzf1	22778	symbol	M. musculus	22778	M. musculus	Ikzf1	IKAROS family zinc finger 1	GO:0045660 positive regulation of neutrophil differentiation;GO:0045658 regulation of neutrophil differentiation;GO:0045899 positive regulation of RNA polymerase II transcription preinitiation complex assembly		0	1	0	0	0	0	0	0	0	0	1	0	0	0	1	0	0	0	0	0
Mllt11	56772	symbol	M. musculus	56772	M. musculus	Mllt11	myeloid/lymphoid or mixed-lineage leukemia; translocated to, 11	GO:0051901 positive regulation of mitochondrial depolarization;GO:1904181 positive regulation of membrane depolarization;GO:0051900 regulation of mitochondrial depolarization		0	0	0	1	0	0	0	0	0	0	1	0	0	0	0	0	0	0	1	0
Arel1	68497	symbol	M. musculus	68497	M. musculus	Arel1	apoptosis resistant E3 ubiquitin protein ligase 1	GO:1990390 protein K33-linked ubiquitination;GO:0070979 protein K11-linked ubiquitination;GO:0000209 protein polyubiquitination		0	0	0	0	0	0	0	0	0	0	0	0	0	0	0	0	0	0	0	0
Tmod2	50876	symbol	M. musculus	50876	M. musculus	Tmod2	tropomodulin 2	GO:0051694 pointed-end actin filament capping;GO:0007270 neuron-neuron synaptic transmission;GO:0045745 positive regulation of G protein-coupled receptor signaling pathway		0	0	1	0	1	0	1	1	0	0	1	0	1	0	0	0	0	0	1	0
Kcnq2	16536	symbol	M. musculus	16536	M. musculus	Kcnq2	potassium voltage-gated channel, subfamily Q, member 2	GO:0060081 membrane hyperpolarization;GO:0019226 transmission of nerve impulse;GO:0071805 potassium ion transmembrane transport		0	0	0	1	0	0	0	0	1	0	0	1	1	0	0	0	0	0	0	0
1700123M08Rik	100503636	symbol	M. musculus	100503636	M. musculus	1700123M08Rik	RIKEN cDNA 1700123M08 gene	GO:0009611 response to wounding;GO:0006950 response to stress;GO:0050896 response to stimulus		0	0	0	0	0	0	0	0	0	0	0	0	0	0	0	0	0	0	0	0
Kctd12b	207474	symbol	M. musculus	207474	M. musculus	Kctd12b	potassium channel tetramerisation domain containing 12b	GO:0008277 regulation of G protein-coupled receptor signaling pathway;GO:0009966 regulation of signal transduction;GO:0023051 regulation of signaling		0	0	0	0	0	0	0	0	0	0	0	0	0	0	0	0	0	0	0	0
Lrp8	16975	symbol	M. musculus	16975	M. musculus	Lrp8	low density lipoprotein receptor-related protein 8, apolipoprotein e receptor	GO:0021541 ammon gyrus development;GO:0038026 reelin-mediated signaling pathway;GO:0021819 layer formation in cerebral cortex		0	1	0	0	1	0	1	1	0	1	0	0	0	0	1	1	0	0	0	0
Trmt11	73681	symbol	M. musculus	73681	M. musculus	Trmt11	tRNA methyltransferase 11	GO:0008033 tRNA processing;GO:0006399 tRNA metabolic process;GO:0032259 methylation		0	0	0	0	0	0	0	0	0	0	0	0	0	0	0	0	0	0	0	0
Eif2d	16865	symbol	M. musculus	16865	M. musculus	Eif2d	eukaryotic translation initiation factor 2D	GO:0032790 ribosome disassembly;GO:0001731 formation of translation preinitiation complex;GO:0075522 IRES-dependent viral translational initiation		0	0	0	0	0	0	0	0	0	0	0	0	0	0	0	0	0	0	0	0
Banp	53325	symbol	M. musculus	53325	M. musculus	Banp	BTG3 associated nuclear protein	GO:0042177 negative regulation of protein catabolic process;GO:0034504 protein localization to nucleus;GO:0009895 negative regulation of catabolic process		0	0	0	0	0	0	0	0	0	0	0	0	0	0	0	0	0	0	0	0
Ormdl2	66844	symbol	M. musculus	66844	M. musculus	Ormdl2	ORM1-like 2 (S. cerevisiae)	GO:1900060 negative regulation of ceramide biosynthetic process;GO:0090155 negative regulation of sphingolipid biosynthetic process;GO:0090156 cellular sphingolipid homeostasis		0	0	0	0	0	0	0	0	0	0	0	0	0	0	0	0	0	0	0	0
Nova1	664883	symbol	M. musculus	664883	M. musculus	Nova1	NOVA alternative splicing regulator 1	GO:0120163 negative regulation of cold-induced thermogenesis;GO:0000381 regulation of alternative mRNA splicing, via spliceosome;GO:0048024 regulation of mRNA splicing, via spliceosome		0	0	0	0	0	0	0	0	0	0	0	0	0	0	0	0	0	0	0	0
Cep170	545389	symbol	M. musculus	545389	M. musculus	Cep170	centrosomal protein 170	GO:0008150 biological_process		0	0	0	0	0	0	0	0	0	0	0	0	0	0	0	0	0	0	0	0
Srsf9	108014	symbol	M. musculus	108014	M. musculus	Srsf9	serine and arginine-rich splicing factor 9	GO:0048025 negative regulation of mRNA splicing, via spliceosome;GO:0050686 negative regulation of mRNA processing;GO:0033119 negative regulation of RNA splicing		0	0	0	0	0	0	0	0	0	0	0	0	0	0	0	0	0	0	0	0
Nrxn2	18190	symbol	M. musculus	18190	M. musculus	Nrxn2	neurexin II	GO:0097118 neuroligin clustering involved in postsynaptic membrane assembly;GO:0097116 gephyrin clustering involved in postsynaptic density assembly;GO:0097119 postsynaptic density protein 95 clustering		1	0	0	0	0	1	1	1	0	0	0	0	0	0	0	0	0	0	0	1
Slain1	105439	symbol	M. musculus	105439	M. musculus	Slain1	SLAIN motif family, member 1	GO:0007020 microtubule nucleation;GO:0031116 positive regulation of microtubule polymerization;GO:0031112 positive regulation of microtubule polymerization or depolymerization		0	0	1	0	0	0	0	0	0	0	1	0	0	0	0	0	1	0	0	0
Tab3	66724	symbol	M. musculus	66724	M. musculus	Tab3	TGF-beta activated kinase 1/MAP3K7 binding protein 3	GO:0043123 positive regulation of I-kappaB kinase/NF-kappaB signaling;GO:0043122 regulation of I-kappaB kinase/NF-kappaB signaling;GO:1902533 positive regulation of intracellular signal transduction		0	0	0	0	0	0	0	0	0	0	0	0	0	0	0	0	0	0	0	0
Cacnb2	12296	symbol	M. musculus	12296	M. musculus	Cacnb2	calcium channel, voltage-dependent, beta 2 subunit	GO:0098912 membrane depolarization during atrial cardiac muscle cell action potential;GO:0086045 membrane depolarization during AV node cell action potential;GO:1904879 positive regulation of calcium ion transmembrane transport via high voltage-gated calcium channel		1	0	1	1	0	1	1	1	0	0	0	0	1	1	0	0	0	0	1	1
Tmem94	71947	symbol	M. musculus	71947	M. musculus	Tmem94	transmembrane protein 94	GO:1990403 embryonic brain development;GO:0035050 embryonic heart tube development;GO:0048568 embryonic organ development		0	0	0	0	0	0	0	0	0	0	0	0	0	0	0	0	0	0	0	0
Trmt10a	108943	symbol	M. musculus	108943	M. musculus	Trmt10a	tRNA methyltransferase 10A	GO:0002939 tRNA N1-guanine methylation;GO:0010960 magnesium ion homeostasis;GO:0030488 tRNA methylation		0	0	0	0	0	0	0	0	0	0	0	0	0	0	0	0	0	0	0	0
Gm13629	100038743	symbol	M. musculus	100038743	M. musculus	Gm13629	predicted gene 13629	GO:0035725 sodium ion transmembrane transport;GO:0006814 sodium ion transport;GO:0098662 inorganic cation transmembrane transport		0	0	0	1	0	0	0	0	0	0	0	0	0	0	0	0	0	0	0	0
Urgcp	72046	symbol	M. musculus	72046	M. musculus	Urgcp	upregulator of cell proliferation	GO:0007049 cell cycle;GO:0009987 cellular process;GO:0008150 biological_process		0	0	0	0	0	0	0	0	0	0	0	0	0	0	0	0	0	0	0	0
Prkcz	18762	symbol	M. musculus	18762	M. musculus	Prkcz	protein kinase C, zeta	GO:0031584 activation of phospholipase D activity;GO:0045630 positive regulation of T-helper 2 cell differentiation;GO:2000553 positive regulation of T-helper 2 cell cytokine production	yes	1	1	0	1	1	1	0	1	1	0	1	0	0	1	0	1	0	1	1	0
Pomgnt2	215494	symbol	M. musculus	215494	M. musculus	Pomgnt2	protein O-linked mannose beta 1,4-N-acetylglucosaminyltransferase 2	GO:0035269 protein O-linked mannosylation;GO:0035268 protein mannosylation;GO:0097502 mannosylation		0	0	0	0	0	0	0	0	0	0	0	0	0	0	0	0	0	0	0	0
1700028J19Rik	70004	symbol	M. musculus	70004	M. musculus	1700028J19Rik	RIKEN cDNA 1700028J19 gene	GO:0008150 biological_process		0	0	0	0	0	0	0	0	0	0	0	0	0	0	0	0	0	0	0	0
Mthfd2l	665563	symbol	M. musculus	665563	M. musculus	Mthfd2l	methylenetetrahydrofolate dehydrogenase (NADP+ dependent) 2-like	GO:0000105 histidine biosynthetic process;GO:0009256 10-formyltetrahydrofolate metabolic process;GO:0006547 histidine metabolic process		0	0	0	0	0	0	0	0	0	0	0	0	0	0	0	0	0	0	0	0
Golgb1	224139	symbol	M. musculus	224139	M. musculus	Golgb1	golgi autoantigen, golgin subfamily b, macrogolgin 1	GO:1905793 protein localization to pericentriolar material;GO:0035988 chondrocyte proliferation;GO:0071539 protein localization to centrosome		0	0	0	0	0	0	0	0	0	0	0	0	0	0	0	0	0	0	0	0
Pdzd2	68070	symbol	M. musculus	68070	M. musculus	Pdzd2	PDZ domain containing 2			0	0	0	0	0	0	0	0	0	0	0	0	0	0	0	0	0	0	0	0
4930412C18Rik	320152	symbol	M. musculus	320152	M. musculus	4930412C18Rik	RIKEN cDNA 4930412C18 gene	GO:0008150 biological_process		0	0	0	0	0	0	0	0	0	0	0	0	0	0	0	0	0	0	0	0
Zscan22	232878	symbol	M. musculus	232878	M. musculus	Zscan22	zinc finger and SCAN domain containing 22	GO:0006357 regulation of transcription by RNA polymerase II;GO:0006355 regulation of DNA-templated transcription;GO:1903506 regulation of nucleic acid-templated transcription		0	0	0	0	0	0	0	0	0	0	0	0	0	0	0	0	0	0	0	0
Cfap44	212517	symbol	M. musculus	212517	M. musculus	Cfap44	cilia and flagella associated protein 44	GO:0007288 sperm axoneme assembly;GO:0120316 sperm flagellum assembly;GO:0044458 motile cilium assembly		0	0	0	0	0	0	0	0	0	0	0	0	0	0	0	0	0	0	0	0
Ccl25	20300	symbol	M. musculus	20300	M. musculus	Ccl25	chemokine (C-C motif) ligand 25	GO:0097534 lymphoid lineage cell migration;GO:1903237 negative regulation of leukocyte tethering or rolling;GO:1904995 negative regulation of leukocyte adhesion to vascular endothelial cell		0	0	0	0	1	0	0	0	0	0	0	0	0	0	0	1	0	0	0	0
Elmo2	140579	symbol	M. musculus	140579	M. musculus	Elmo2	engulfment and cell motility 2	GO:0006909 phagocytosis;GO:0060326 cell chemotaxis;GO:0007015 actin filament organization		0	0	1	0	1	0	0	0	0	0	0	0	0	0	0	1	0	1	0	0
Chd9	109151	symbol	M. musculus	109151	M. musculus	Chd9	chromodomain helicase DNA binding protein 9	GO:0006325 chromatin organization;GO:0016043 cellular component organization;GO:0071840 cellular component organization or biogenesis		0	0	0	0	0	0	0	0	0	0	0	0	0	0	0	0	0	0	0	0
Exog	208194	symbol	M. musculus	208194	M. musculus	Exog	endo/exonuclease (5'-3'), endonuclease G-like	GO:0006309 apoptotic DNA fragmentation;GO:0030262 apoptotic nuclear changes;GO:0006308 DNA catabolic process		0	0	0	0	0	0	0	0	0	0	0	0	0	0	0	0	0	0	0	0
Sorbs1	20411	symbol	M. musculus	20411	M. musculus	Sorbs1	sorbin and SH3 domain containing 1	GO:1904393 regulation of skeletal muscle acetylcholine-gated channel clustering;GO:0045725 positive regulation of glycogen biosynthetic process;GO:0070875 positive regulation of glycogen metabolic process		0	0	1	1	0	1	1	0	0	0	0	0	1	0	0	0	0	0	0	0
Rgs11	50782	symbol	M. musculus	50782	M. musculus	Rgs11	regulator of G-protein signaling 11	GO:0008277 regulation of G protein-coupled receptor signaling pathway;GO:0043547 positive regulation of GTPase activity;GO:0043087 regulation of GTPase activity		0	0	0	0	0	0	0	0	0	0	0	0	0	1	0	0	0	0	0	0
N4bp2	333789	symbol	M. musculus	333789	M. musculus	N4bp2	NEDD4 binding protein 2			0	0	0	0	0	0	0	0	0	0	0	0	0	0	0	0	0	0	0	0
Zfp618	72701	symbol	M. musculus	72701	M. musculus	Zfp618	zinc finger protein 618	GO:0035563 positive regulation of chromatin binding;GO:0035561 regulation of chromatin binding;GO:0051099 positive regulation of binding		0	0	0	0	0	0	0	0	0	0	0	0	0	0	0	0	0	0	0	0
Gm16201	102635948	symbol	M. musculus	102635948	M. musculus	Gm16201	predicted gene 16201	GO:0008150 biological_process		0	0	0	0	0	0	0	0	0	0	0	0	0	0	0	0	0	0	0	0
Fam161a	73873	symbol	M. musculus	73873	M. musculus	Fam161a	family with sequence similarity 161, member A	GO:1901985 positive regulation of protein acetylation;GO:1901983 regulation of protein acetylation;GO:0060271 cilium assembly		0	0	0	0	0	0	0	0	0	0	0	0	0	0	0	0	0	0	0	0
9330179D12Rik	77558	symbol	M. musculus	77558	M. musculus	9330179D12Rik	RIKEN cDNA 9330179D12 gene	GO:0008150 biological_process		0	0	0	0	0	0	0	0	0	0	0	0	0	0	0	0	0	0	0	0
Cyp4f15	106648	symbol	M. musculus	106648	M. musculus	Cyp4f15	cytochrome P450, family 4, subfamily f, polypeptide 15	GO:0062232 prostanoid catabolic process;GO:1905344 prostaglandin catabolic process;GO:0036101 leukotriene B4 catabolic process		0	0	0	0	0	0	0	0	0	0	0	0	0	0	0	0	0	0	0	0
Crem	12916	symbol	M. musculus	12916	M. musculus	Crem	cAMP responsive element modulator	GO:0006687 glycosphingolipid metabolic process;GO:0051591 response to cAMP;GO:0032922 circadian regulation of gene expression		0	0	0	0	0	0	0	0	0	0	0	0	0	0	0	0	0	0	0	0
Tspan2os	78491	symbol	M. musculus	78491	M. musculus	Tspan2os	tetraspanin 2, opposite strand	GO:0008150 biological_process		0	0	0	0	0	0	0	0	0	0	0	0	0	0	0	0	0	0	0	0
Tsr3	68327	symbol	M. musculus	68327	M. musculus	Tsr3	TSR3 20S rRNA accumulation	GO:0000455 enzyme-directed rRNA pseudouridine synthesis;GO:0031118 rRNA pseudouridine synthesis;GO:0001522 pseudouridine synthesis		0	0	0	0	0	0	0	0	0	0	0	0	0	0	0	0	0	0	0	0
Vrk1	22367	symbol	M. musculus	22367	M. musculus	Vrk1	vaccinia related kinase 1	GO:0120187 positive regulation of protein localization to chromatin;GO:0090166 Golgi disassembly;GO:1905634 regulation of protein localization to chromatin	yes	0	0	0	0	0	0	0	0	0	0	0	0	0	0	0	0	0	0	0	0
Abl1	11350	symbol	M. musculus	11350	M. musculus	Abl1	c-abl oncogene 1, non-receptor tyrosine kinase	GO:0002333 transitional one stage B cell differentiation;GO:1904518 protein localization to cytoplasmic microtubule plus-end;GO:0002332 transitional stage B cell differentiation	yes	1	1	1	1	0	0	0	1	0	0	1	0	0	0	1	1	0	1	0	0
Ppm1b	19043	symbol	M. musculus	19043	M. musculus	Ppm1b	protein phosphatase 1B, magnesium dependent, beta isoform	GO:0006499 N-terminal protein myristoylation;GO:0018377 protein myristoylation;GO:0006498 N-terminal protein lipidation		0	0	0	0	0	0	0	0	0	0	0	0	0	1	0	0	0	0	0	0
Epb41l1	13821	symbol	M. musculus	13821	M. musculus	Epb41l1	erythrocyte membrane protein band 4.1 like 1	GO:0030866 cortical actin cytoskeleton organization;GO:0030865 cortical cytoskeleton organization;GO:0031032 actomyosin structure organization		0	0	1	0	0	0	0	1	1	0	0	0	0	0	0	0	0	0	0	0
Enox2	209224	symbol	M. musculus	209224	M. musculus	Enox2	ecto-NOX disulfide-thiol exchanger 2	GO:0007624 ultradian rhythm;GO:0022900 electron transport chain;GO:0048511 rhythmic process		0	0	0	0	0	0	0	0	0	0	0	0	0	0	0	0	0	0	0	0
Phactr1	218194	symbol	M. musculus	218194	M. musculus	Phactr1	phosphatase and actin regulator 1	GO:0140059 dendrite arborization;GO:0140058 neuron projection arborization;GO:0030038 contractile actin filament bundle assembly		0	0	1	0	1	0	0	0	0	0	0	0	0	0	1	0	0	0	0	0
Mndal	100040462	symbol	M. musculus	100040462	M. musculus	Mndal	myeloid nuclear differentiation antigen like	GO:0030224 monocyte differentiation;GO:0097202 activation of cysteine-type endopeptidase activity;GO:0035458 cellular response to interferon-beta		0	0	0	0	0	0	0	0	0	0	0	0	0	0	0	0	0	0	0	0
Mtmr14	97287	symbol	M. musculus	97287	M. musculus	Mtmr14	myotubularin related protein 14	GO:0016311 dephosphorylation;GO:0006796 phosphate-containing compound metabolic process;GO:0006793 phosphorus metabolic process		0	0	0	0	0	0	0	0	0	0	0	0	0	0	0	0	0	0	0	0
Whrn	73750	symbol	M. musculus	73750	M. musculus	Whrn	whirlin	GO:1990227 paranodal junction maintenance;GO:0021694 cerebellar Purkinje cell layer formation;GO:0050910 detection of mechanical stimulus involved in sensory perception of sound		0	0	0	0	1	1	0	0	0	0	0	0	0	0	1	0	0	0	0	0
Zfp558	72230	symbol	M. musculus	72230	M. musculus	Zfp558	zinc finger protein 558	GO:0000122 negative regulation of transcription by RNA polymerase II;GO:0045892 negative regulation of DNA-templated transcription;GO:1903507 negative regulation of nucleic acid-templated transcription		0	0	0	0	0	0	0	0	0	0	0	0	0	0	0	0	0	0	0	0
Plekha6	240753	symbol	M. musculus	240753	M. musculus	Plekha6	pleckstrin homology domain containing, family A member 6	GO:0008150 biological_process		0	0	0	0	0	0	0	0	0	0	0	0	0	0	0	0	0	0	0	0
Nt5dc1	319638	symbol	M. musculus	319638	M. musculus	Nt5dc1	5'-nucleotidase domain containing 1			0	0	0	0	0	0	0	0	0	0	0	0	0	0	0	0	0	0	0	0
Itgae	16407	symbol	M. musculus	16407	M. musculus	Itgae	integrin alpha E, epithelial-associated	GO:0033627 cell adhesion mediated by integrin;GO:0007229 integrin-mediated signaling pathway;GO:0007160 cell-matrix adhesion		0	0	0	0	0	0	0	0	0	0	0	0	0	0	0	1	0	1	0	0
Snx22	382083	symbol	M. musculus	382083	M. musculus	Snx22	sorting nexin 22	GO:0008150 biological_process		0	0	0	0	0	0	0	0	0	0	0	0	0	0	0	0	0	0	0	0
Cacnb1	12295	symbol	M. musculus	12295	M. musculus	Cacnb1	calcium channel, voltage-dependent, beta 1 subunit	GO:1902514 regulation of calcium ion transmembrane transport via high voltage-gated calcium channel;GO:1904646 cellular response to amyloid-beta;GO:1904645 response to amyloid-beta		1	0	0	1	0	1	1	1	0	0	0	0	1	1	0	0	0	0	0	1
Gm14418	668066	symbol	M. musculus	668066	M. musculus	Gm14418	novel KRAB box and zinc finger, C2H2 type domain containing protein			0	0	0	0	0	0	0	0	0	0	0	0	0	0	0	0	0	0	0	0
Gm15972	100502834	symbol	M. musculus	100502834	M. musculus	Gm15972	predicted gene 15972	GO:0008150 biological_process		0	0	0	0	0	0	0	0	0	0	0	0	0	0	0	0	0	0	0	0
Glis3	226075	symbol	M. musculus	226075	M. musculus	Glis3	GLIS family zinc finger 3	GO:0006366 transcription by RNA polymerase II;GO:0006351 DNA-templated transcription;GO:0097659 nucleic acid-templated transcription		0	0	0	0	0	0	0	0	0	0	0	0	0	0	0	0	0	0	0	0
Gm960	381196	symbol	M. musculus	381196	M. musculus	Gm960	predicted gene 960	GO:0042138 meiotic DNA double-strand break formation;GO:0007131 reciprocal meiotic recombination;GO:0140527 reciprocal homologous recombination		0	0	0	0	0	0	0	0	0	0	0	0	0	0	0	0	0	0	0	0
Vmn2r2	100125586	symbol	M. musculus	100125586	M. musculus	Vmn2r2	vomeronasal 2, receptor 2			0	0	0	0	0	0	0	0	0	0	0	0	0	0	0	0	0	0	0	0
Zfp808	630579	symbol	M. musculus	630579	M. musculus	Zfp808	zinc finger protein 808			0	0	0	0	0	0	0	0	0	0	0	0	0	0	0	0	0	0	0	0
Grm5	108071	symbol	M. musculus	108071	M. musculus	Grm5	glutamate receptor, metabotropic 5	GO:0099552 trans-synaptic signaling by lipid, modulating synaptic transmission;GO:0099553 trans-synaptic signaling by endocannabinoid, modulating synaptic transmission;GO:1902938 regulation of intracellular calcium activated chloride channel activity		0	1	0	1	0	1	1	1	0	0	0	0	0	1	0	1	0	0	0	1
Fbf1	217335	symbol	M. musculus	217335	M. musculus	Fbf1	Fas (TNFRSF6) binding factor 1	GO:0090162 establishment of epithelial cell polarity;GO:0043297 apical junction assembly;GO:0007043 cell-cell junction assembly		0	0	0	0	0	1	0	0	0	0	0	0	0	0	0	0	0	0	0	0
Poln	272158	symbol	M. musculus	272158	M. musculus	Poln	DNA polymerase N	GO:0019985 translesion synthesis;GO:0006301 postreplication repair;GO:0036297 interstrand cross-link repair		0	0	0	0	0	0	0	0	0	0	0	0	0	0	0	0	0	0	0	0
Tars2	71807	symbol	M. musculus	71807	M. musculus	Tars2	threonyl-tRNA synthetase 2, mitochondrial (putative)	GO:0006435 threonyl-tRNA aminoacylation;GO:0006418 tRNA aminoacylation for protein translation;GO:0043039 tRNA aminoacylation		0	0	0	0	0	0	0	0	0	0	0	0	0	0	0	0	0	0	0	0
Gas2	14453	symbol	M. musculus	14453	M. musculus	Gas2	growth arrest specific 2	GO:0001544 initiation of primordial ovarian follicle growth;GO:0001547 antral ovarian follicle growth;GO:0051764 actin crosslink formation		0	0	1	0	0	0	0	0	0	1	0	0	0	0	0	0	0	0	0	0
Clcn1	12723	symbol	M. musculus	12723	M. musculus	Clcn1	chloride channel, voltage-sensitive 1	GO:0019227 neuronal action potential propagation;GO:0098870 action potential propagation;GO:1902476 chloride transmembrane transport		0	0	0	1	0	0	0	0	0	0	0	1	0	0	0	0	0	0	1	0
Iqsec2	245666	symbol	M. musculus	245666	M. musculus	Iqsec2	IQ motif and Sec7 domain 2	GO:1900454 positive regulation of long-term synaptic depression;GO:0098696 regulation of neurotransmitter receptor localization to postsynaptic specialization membrane;GO:1900452 regulation of long-term synaptic depression		0	0	1	0	0	0	0	1	0	0	0	0	0	0	0	0	0	0	0	0
A830019P07Rik	329056	symbol	M. musculus	329056	M. musculus	A830019P07Rik	RIKEN cDNA A830019P07 gene			0	0	0	0	0	0	0	0	0	0	0	0	0	0	0	0	0	0	0	0
Slit2	20563	symbol	M. musculus	20563	M. musculus	Slit2	slit guidance ligand 2	GO:0021972 corticospinal neuron axon guidance through spinal cord;GO:0050924 positive regulation of negative chemotaxis;GO:0050929 induction of negative chemotaxis		1	1	0	0	1	0	0	0	0	0	1	0	0	0	1	1	0	1	0	0
Tmtc4	70551	symbol	M. musculus	70551	M. musculus	Tmtc4	transmembrane and tetratricopeptide repeat containing 4	GO:0032470 positive regulation of endoplasmic reticulum calcium ion concentration;GO:1905584 outer hair cell apoptotic process;GO:0035269 protein O-linked mannosylation		0	0	0	0	0	0	0	0	0	0	0	0	0	0	0	0	0	0	0	0
Prima1	170952	symbol	M. musculus	170952	M. musculus	Prima1	proline rich membrane anchor 1	GO:0042135 neurotransmitter catabolic process;GO:0042133 neurotransmitter metabolic process;GO:0001505 regulation of neurotransmitter levels		0	0	0	0	0	0	1	0	0	0	0	0	0	0	0	0	0	0	0	0
Bin1	30948	symbol	M. musculus	30948	M. musculus	Bin1	bridging integrator 1	GO:0106135 negative regulation of cardiac muscle cell contraction;GO:1903946 negative regulation of ventricular cardiac muscle cell action potential;GO:1902960 negative regulation of aspartic-type endopeptidase activity involved in amyloid precursor protein catabolic process		1	1	0	1	0	0	0	0	0	0	1	0	0	0	0	0	1	0	1	0
Fry	320365	symbol	M. musculus	320365	M. musculus	Fry	FRY microtubule binding protein	GO:1904428 negative regulation of tubulin deacetylation;GO:0090043 regulation of tubulin deacetylation;GO:0090311 regulation of protein deacetylation		0	0	0	0	1	0	0	0	0	0	0	0	0	0	0	0	0	0	0	0
Plekha1	101476	symbol	M. musculus	101476	M. musculus	Plekha1	pleckstrin homology domain containing, family A (phosphoinositide binding specific) member 1	GO:0001553 luteinization;GO:0033327 Leydig cell differentiation;GO:0008209 androgen metabolic process		0	0	0	0	0	0	0	0	0	0	0	0	0	0	1	0	0	0	0	0
Setd5	72895	symbol	M. musculus	72895	M. musculus	Setd5	SET domain containing 5	GO:0016480 negative regulation of transcription by RNA polymerase III;GO:0006359 regulation of transcription by RNA polymerase III;GO:1902275 regulation of chromatin organization		0	1	0	0	0	0	0	1	0	0	0	0	0	0	0	0	0	0	0	0
Ube2g1	67128	symbol	M. musculus	67128	M. musculus	Ube2g1	ubiquitin-conjugating enzyme E2G 1	GO:0070534 protein K63-linked ubiquitination;GO:0070936 protein K48-linked ubiquitination;GO:0000209 protein polyubiquitination		0	0	0	0	0	0	0	0	0	0	0	0	0	0	0	0	0	0	0	0
Hivep3	16656	symbol	M. musculus	16656	M. musculus	Hivep3	human immunodeficiency virus type I enhancer binding protein 3	GO:0035914 skeletal muscle cell differentiation;GO:0007519 skeletal muscle tissue development;GO:0060538 skeletal muscle organ development		0	0	0	0	0	0	0	0	0	0	0	0	0	0	0	0	0	0	0	0
Myo18a	360013	symbol	M. musculus	360013	M. musculus	Myo18a	myosin XVIIIA	GO:0090164 asymmetric Golgi ribbon formation;GO:0048194 Golgi vesicle budding;GO:0090161 Golgi ribbon formation		0	0	1	0	0	0	0	0	0	0	0	0	0	0	0	0	0	0	0	0
Apc	11789	symbol	M. musculus	11789	M. musculus	Apc	APC, WNT signaling pathway regulator	GO:0044337 canonical Wnt signaling pathway involved in positive regulation of apoptotic process;GO:1904698 negative regulation of acinar cell proliferation;GO:0044336 canonical Wnt signaling pathway involved in negative regulation of apoptotic process		0	1	1	0	1	0	0	0	0	0	1	0	0	0	0	1	1	0	0	0
Pitpnm3	327958	symbol	M. musculus	327958	M. musculus	Pitpnm3	PITPNM family member 3			0	0	0	0	0	0	0	0	0	0	0	0	0	0	0	0	0	0	0	0
Mctp1	78771	symbol	M. musculus	78771	M. musculus	Mctp1	multiple C2 domains, transmembrane 1	GO:1902883 negative regulation of response to oxidative stress;GO:0045806 negative regulation of endocytosis;GO:1902882 regulation of response to oxidative stress		0	0	0	0	0	0	1	1	0	0	1	0	0	0	0	0	0	0	0	0
D130040H23Rik	211135	symbol	M. musculus	211135	M. musculus	D130040H23Rik	RIKEN cDNA D130040H23 gene	GO:0008150 biological_process		0	0	0	0	0	0	0	0	0	0	0	0	0	0	0	0	0	0	0	0
Mef2c	17260	symbol	M. musculus	17260	M. musculus	Mef2c	myocyte enhancer factor 2C	GO:0003185 sinoatrial valve morphogenesis;GO:0003172 sinoatrial valve development;GO:0007521 muscle cell fate determination		1	1	0	1	1	0	1	1	0	0	1	0	0	1	0	1	0	0	1	1
Stx2	13852	symbol	M. musculus	13852	M. musculus	Stx2	syntaxin 2	GO:1903575 cornified envelope assembly;GO:0030033 microvillus assembly;GO:0032528 microvillus organization		0	0	0	0	0	0	1	0	1	0	0	0	0	0	0	0	0	0	0	0
Prpf3	70767	symbol	M. musculus	70767	M. musculus	Prpf3	pre-mRNA processing factor 3	GO:0000244 spliceosomal tri-snRNP complex assembly;GO:0000387 spliceosomal snRNP assembly;GO:0022618 ribonucleoprotein complex assembly		0	0	0	0	0	0	0	0	0	0	0	0	0	0	0	0	0	0	0	0
Dzank1	241688	symbol	M. musculus	241688	M. musculus	Dzank1	double zinc ribbon and ankyrin repeat domains 1	GO:0042462 eye photoreceptor cell development;GO:0001754 eye photoreceptor cell differentiation;GO:0042461 photoreceptor cell development		0	0	0	0	0	0	0	0	0	0	0	0	0	0	0	0	0	0	0	0
Zfp862-ps	58894	symbol	M. musculus	58894	M. musculus	Zfp862-ps	zinc finger protein 862, pseudogene			0	0	0	0	0	0	0	0	0	0	0	0	0	0	0	0	0	0	0	0
Rcbtb1	71330	symbol	M. musculus	71330	M. musculus	Rcbtb1	regulator of chromosome condensation (RCC1) and BTB (POZ) domain containing protein 1	GO:0006325 chromatin organization;GO:0007049 cell cycle;GO:0016043 cellular component organization		0	0	0	0	0	0	0	0	0	0	0	0	0	0	0	0	0	0	0	0
Gm3764	100042277	symbol	M. musculus	100042277	M. musculus	Gm3764	predicted gene 3764	GO:0008150 biological_process		0	0	0	0	0	0	0	0	0	0	0	0	0	0	0	0	0	0	0	0
Cacna1e	12290	symbol	M. musculus	12290	M. musculus	Cacna1e	calcium channel, voltage-dependent, R type, alpha 1E subunit	GO:0090273 regulation of somatostatin secretion;GO:0098703 calcium ion import across plasma membrane;GO:0070509 calcium ion import		1	0	0	1	0	0	1	1	0	0	0	1	0	1	0	0	0	0	1	0
Eif4g3	230861	symbol	M. musculus	230861	M. musculus	Eif4g3	eukaryotic translation initiation factor 4 gamma, 3	GO:0060903 positive regulation of meiosis I;GO:0060631 regulation of meiosis I;GO:0045836 positive regulation of meiotic nuclear division		0	0	0	0	0	0	0	0	0	0	1	0	0	0	0	0	0	0	0	0
Wdr78	242584	gene_synonym	M. musculus	242584	M. musculus	Dnai4	dynein axonemal intermediate chain 4	GO:0070286 axonemal dynein complex assembly;GO:0035082 axoneme assembly;GO:0001578 microtubule bundle formation		0	0	0	0	0	0	0	0	0	0	0	0	0	0	0	0	0	0	0	0
Gmppb	331026	symbol	M. musculus	331026	M. musculus	Gmppb	GDP-mannose pyrophosphorylase B	GO:0009298 GDP-mannose biosynthetic process;GO:0019673 GDP-mannose metabolic process;GO:0009226 nucleotide-sugar biosynthetic process		0	0	0	0	0	0	0	0	0	0	0	0	0	0	0	0	0	0	0	0
Rbpms	19663	symbol	M. musculus	19663	M. musculus	Rbpms	RNA binding protein gene with multiple splicing	GO:0060391 positive regulation of SMAD protein signal transduction;GO:0060390 regulation of SMAD protein signal transduction;GO:0010862 positive regulation of pathway-restricted SMAD protein phosphorylation		0	0	0	0	0	0	0	0	0	0	0	0	0	0	0	0	0	0	0	0
Agap1	347722	symbol	M. musculus	347722	M. musculus	Agap1	ArfGAP with GTPase domain, ankyrin repeat and PH domain 1	GO:0090630 activation of GTPase activity;GO:0043547 positive regulation of GTPase activity;GO:0043087 regulation of GTPase activity		0	0	0	0	0	0	0	0	0	0	0	0	0	0	0	0	0	0	0	0
Arhgef15	442801	symbol	M. musculus	442801	M. musculus	Arhgef15	Rho guanine nucleotide exchange factor (GEF) 15	GO:2000297 negative regulation of synapse maturation;GO:0150052 regulation of postsynapse assembly;GO:0061299 retina vasculature morphogenesis in camera-type eye		0	1	0	0	0	0	0	0	0	0	1	0	0	0	0	0	0	0	0	0
A330102I10Rik	77920	symbol	M. musculus	77920	M. musculus	A330102I10Rik	RIKEN cDNA A330102I10 gene	GO:0008150 biological_process		0	0	0	0	0	0	0	0	0	0	0	0	0	0	0	0	0	0	0	0
Tanc2	77097	symbol	M. musculus	77097	M. musculus	Tanc2	tetratricopeptide repeat, ankyrin repeat and coiled-coil containing 2	GO:0032253 dense core granule localization;GO:0099519 dense core granule cytoskeletal transport;GO:1901950 dense core granule transport		0	1	0	0	0	0	0	0	0	0	0	0	0	0	0	0	0	0	0	0
Spag4	245865	symbol	M. musculus	245865	M. musculus	Spag4	sperm associated antigen 4	GO:0006998 nuclear envelope organization;GO:0006997 nucleus organization;GO:0010256 endomembrane system organization		0	0	0	0	0	0	0	0	0	0	0	0	0	0	0	0	0	0	0	0
Slc4a1ap	20534	symbol	M. musculus	20534	M. musculus	Slc4a1ap	solute carrier family 4 (anion exchanger), member 1, adaptor protein	GO:0008150 biological_process		0	0	0	0	0	0	0	0	0	0	0	0	0	0	0	0	0	0	0	0
Ip6k2	76500	symbol	M. musculus	76500	M. musculus	Ip6k2	inositol hexaphosphate kinase 2	GO:1905395 response to flavonoid;GO:1905396 cellular response to flavonoid;GO:0032958 inositol phosphate biosynthetic process	yes	0	0	0	0	0	0	0	0	0	0	0	0	0	0	0	0	0	0	0	0
Phc2	54383	symbol	M. musculus	54383	M. musculus	Phc2	polyhomeotic 2	GO:0007283 spermatogenesis;GO:0048232 male gamete generation;GO:0007276 gamete generation		0	0	0	0	0	0	0	0	0	0	0	0	0	0	0	0	0	0	0	0
Paqr5	74090	symbol	M. musculus	74090	M. musculus	Paqr5	progestin and adipoQ receptor family member V	GO:0048477 oogenesis;GO:0007292 female gamete generation;GO:0007281 germ cell development		0	0	0	0	0	0	0	0	0	0	0	0	0	0	0	0	0	0	0	0
Zfp783	232785	symbol	M. musculus	232785	M. musculus	Zfp783	zinc finger protein 783			0	0	0	0	0	0	0	0	0	0	0	0	0	0	0	0	0	0	0	0
Gm19705	100503460	symbol	M. musculus	100503460	M. musculus	Gm19705	predicted gene, 19705			0	0	0	0	0	0	0	0	0	0	0	0	0	0	0	0	0	0	0	0
Phf7	71838	symbol	M. musculus	71838	M. musculus	Phf7	PHD finger protein 7	GO:0008150 biological_process		0	0	0	0	0	0	0	0	0	0	0	0	0	0	0	0	0	0	0	0
Pfkp	56421	symbol	M. musculus	56421	M. musculus	Pfkp	phosphofructokinase, platelet	GO:0030388 fructose 1,6-bisphosphate metabolic process;GO:0006002 fructose 6-phosphate metabolic process;GO:0006735 NADH regeneration	yes	0	0	0	0	0	0	0	0	0	0	0	0	0	0	0	0	0	0	0	0
Tacc1	320165	symbol	M. musculus	320165	M. musculus	Tacc1	transforming, acidic coiled-coil containing protein 1	GO:0022027 interkinetic nuclear migration;GO:0007097 nuclear migration;GO:0021846 cell proliferation in forebrain		0	0	0	0	0	0	0	0	0	0	0	0	0	0	1	0	1	0	0	0
A930017M01Rik	239410	symbol	M. musculus	239410	M. musculus	A930017M01Rik	Smg-5 homolog, nonsense mediated mRNA decay factor pseudogene			0	0	0	0	0	0	0	0	0	0	0	0	0	0	0	0	0	0	0	0
Papss1	23971	symbol	M. musculus	23971	M. musculus	Papss1	3'-phosphoadenosine 5'-phosphosulfate synthase 1	GO:0034036 purine ribonucleoside bisphosphate biosynthetic process;GO:0050428 3'-phosphoadenosine 5'-phosphosulfate biosynthetic process;GO:0000103 sulfate assimilation	yes	0	0	0	0	0	0	0	0	0	0	0	0	0	0	0	0	0	0	0	0
4732471J01Rik	654804	symbol	M. musculus	654804	M. musculus	4732471J01Rik	RIKEN cDNA 4732471J01 gene	GO:0008150 biological_process		0	0	0	0	0	0	0	0	0	0	0	0	0	0	0	0	0	0	0	0
Xkr6	219149	symbol	M. musculus	219149	M. musculus	Xkr6	X-linked Kx blood group related 6	GO:0070782 phosphatidylserine exposure on apoptotic cell surface;GO:0043652 engulfment of apoptotic cell;GO:0017121 plasma membrane phospholipid scrambling		0	0	0	0	0	0	0	0	0	0	0	0	0	0	0	0	0	0	0	0
Zcwpw2	100039681	symbol	M. musculus	100039681	M. musculus	Zcwpw2	zinc finger, CW type with PWWP domain 2	GO:0008150 biological_process		0	0	0	0	0	0	0	0	0	0	0	0	0	0	0	0	0	0	0	0
Gm11681	100038732	symbol	M. musculus	100038732	M. musculus	Gm11681	predicted gene 11681	GO:0008150 biological_process		0	0	0	0	0	0	0	0	0	0	0	0	0	0	0	0	0	0	0	0
Tmem40	94346	symbol	M. musculus	94346	M. musculus	Tmem40	transmembrane protein 40	GO:0008150 biological_process		0	0	0	0	0	0	0	0	0	0	0	0	0	0	0	0	0	0	0	0
Zbtb37	240869	symbol	M. musculus	240869	M. musculus	Zbtb37	zinc finger and BTB domain containing 37	GO:0001817 regulation of cytokine production;GO:0000122 negative regulation of transcription by RNA polymerase II;GO:0045892 negative regulation of DNA-templated transcription		0	0	0	0	0	0	0	0	0	0	0	0	0	0	0	0	0	0	0	0
4933406C10Rik	74076	symbol	M. musculus	74076	M. musculus	4933406C10Rik	RIKEN cDNA 4933406C10 gene	GO:0008150 biological_process		0	0	0	0	0	0	0	0	0	0	0	0	0	0	0	0	0	0	0	0
Jade3	382207	symbol	M. musculus	382207	M. musculus	Jade3	jade family PHD finger 3	GO:0043983 histone H4-K12 acetylation;GO:0043981 histone H4-K5 acetylation;GO:0043982 histone H4-K8 acetylation		0	0	0	0	0	0	0	0	0	0	0	0	0	0	0	0	0	0	0	0
Spdya	70891	symbol	M. musculus	70891	M. musculus	Spdya	speedy/RINGO cell cycle regulator family, member A	GO:0044821 meiotic telomere tethering at nuclear periphery;GO:0070197 meiotic attachment of telomere to nuclear envelope;GO:0034398 telomere tethering at nuclear periphery		0	0	0	0	0	0	0	0	0	0	0	0	0	0	0	1	0	0	0	0
B230208H11Rik	320273	symbol	M. musculus	320273	M. musculus	B230208H11Rik	RIKEN cDNA B230208H11 gene	GO:0008150 biological_process		0	0	0	0	0	0	0	0	0	0	0	0	0	0	0	0	0	0	0	0
L3mbtl1	241764	symbol	M. musculus	241764	M. musculus	L3mbtl1	L3MBTL1 histone methyl-lysine binding protein	GO:0045652 regulation of megakaryocyte differentiation;GO:0031507 heterochromatin formation;GO:0070828 heterochromatin organization		0	0	0	0	0	0	0	0	0	0	0	0	0	0	0	0	0	0	0	0
Tbl1xr1	81004	symbol	M. musculus	81004	M. musculus	Tbl1xr1	transducin (beta)-like 1X-linked receptor 1	GO:0060613 fat pad development;GO:0050872 white fat cell differentiation;GO:0001835 blastocyst hatching		0	0	0	0	0	0	0	0	0	0	0	0	0	0	0	0	0	0	0	0
U2af1	108121	symbol	M. musculus	108121	M. musculus	U2af1	U2 small nuclear ribonucleoprotein auxiliary factor (U2AF) 1	GO:0000375 RNA splicing, via transesterification reactions;GO:0000377 RNA splicing, via transesterification reactions with bulged adenosine as nucleophile;GO:0000398 mRNA splicing, via spliceosome		0	0	0	0	0	0	0	0	0	0	0	0	0	0	0	0	0	0	0	0
Glmp	56700	symbol	M. musculus	56700	M. musculus	Glmp	glycosylated lysosomal membrane protein	GO:0061462 protein localization to lysosome;GO:0072665 protein localization to vacuole;GO:0050821 protein stabilization		0	0	0	0	0	0	0	0	0	0	0	0	0	0	0	0	0	0	0	0
Ttll13	269954	symbol	M. musculus	269954	M. musculus	Ttll13	tubulin tyrosine ligase-like family, member 13	GO:0018095 protein polyglutamylation;GO:0018200 peptidyl-glutamic acid modification;GO:0000226 microtubule cytoskeleton organization		0	0	0	0	0	0	0	0	0	0	0	0	0	0	0	0	0	0	0	0
Pgap2	233575	symbol	M. musculus	233575	M. musculus	Pgap2	post-GPI attachment to proteins 2	GO:0006506 GPI anchor biosynthetic process;GO:0006505 GPI anchor metabolic process;GO:0009247 glycolipid biosynthetic process		0	0	0	0	0	1	0	0	0	0	0	0	0	0	0	0	0	0	0	0
Pkm	18746	symbol	M. musculus	18746	M. musculus	Pkm	pyruvate kinase, muscle	GO:0042866 pyruvate biosynthetic process;GO:2000767 positive regulation of cytoplasmic translation;GO:0006735 NADH regeneration	yes	0	0	0	0	0	0	0	0	0	0	0	0	0	1	0	0	0	0	0	0
Sema6c	20360	symbol	M. musculus	20360	M. musculus	Sema6c	sema domain, transmembrane domain (TM), and cytoplasmic domain, (semaphorin) 6C	GO:0048843 negative regulation of axon extension involved in axon guidance;GO:0048841 regulation of axon extension involved in axon guidance;GO:0050919 negative chemotaxis		0	1	0	0	1	0	0	0	0	0	1	0	0	0	0	1	0	1	0	0
Gstm6	14867	symbol	M. musculus	14867	M. musculus	Gstm6	glutathione S-transferase, mu 6	GO:0018916 nitrobenzene metabolic process;GO:1901685 glutathione derivative metabolic process;GO:1901687 glutathione derivative biosynthetic process		0	0	0	0	0	0	0	0	0	0	0	0	0	0	0	0	0	0	0	0
Cdc37l1	67072	symbol	M. musculus	67072	M. musculus	Cdc37l1	cell division cycle 37-like 1	GO:0006457 protein folding;GO:0050821 protein stabilization;GO:0031647 regulation of protein stability		0	0	0	0	0	0	0	0	0	0	0	0	0	0	0	0	0	0	0	0
Stard10	56018	symbol	M. musculus	56018	M. musculus	Stard10	START domain containing 10	GO:0032782 bile acid secretion;GO:0035360 positive regulation of peroxisome proliferator activated receptor signaling pathway;GO:0035358 regulation of peroxisome proliferator activated receptor signaling pathway		0	0	0	0	0	0	0	0	0	0	0	0	0	0	0	0	0	0	0	0
Pard3	93742	symbol	M. musculus	93742	M. musculus	Pard3	par-3 family cell polarity regulator	GO:0003383 apical constriction;GO:0051660 establishment of centrosome localization;GO:0010801 negative regulation of peptidyl-threonine phosphorylation		1	1	1	0	1	1	0	1	0	0	1	0	0	0	0	1	0	1	1	0
Mir9-3hg	101694	symbol	M. musculus	101694	M. musculus	Mir9-3hg	Mir9-3 host gene	GO:0008150 biological_process		0	0	0	0	0	0	0	0	0	0	0	0	0	0	0	0	0	0	0	0
Rnf13	24017	symbol	M. musculus	24017	M. musculus	Rnf13	ring finger protein 13	GO:0051865 protein autoubiquitination;GO:0070304 positive regulation of stress-activated protein kinase signaling cascade;GO:0070302 regulation of stress-activated protein kinase signaling cascade		0	0	0	0	0	0	0	0	0	0	0	0	0	0	0	0	0	0	0	0
Dbt	13171	symbol	M. musculus	13171	M. musculus	Dbt	dihydrolipoamide branched chain transacylase E2	GO:0009083 branched-chain amino acid catabolic process;GO:0009081 branched-chain amino acid metabolic process;GO:0009063 amino acid catabolic process		0	0	0	0	0	0	0	0	0	0	0	0	0	0	0	0	0	0	0	0
Sacs	50720	symbol	M. musculus	50720	M. musculus	Sacs	sacsin	GO:0090084 negative regulation of inclusion body assembly;GO:0090083 regulation of inclusion body assembly;GO:0051129 negative regulation of cellular component organization		0	0	0	0	0	0	0	0	0	0	1	0	0	0	0	0	0	0	0	0
1700047F07Rik	102633724	symbol	M. musculus	102633724	M. musculus	1700047F07Rik	RIKEN cDNA 1700047F07 gene	GO:0008150 biological_process		0	0	0	0	0	0	0	0	0	0	0	0	0	0	0	0	0	0	0	0
Dram2	67171	symbol	M. musculus	67171	M. musculus	Dram2	DNA-damage regulated autophagy modulator 2	GO:0045494 photoreceptor cell maintenance;GO:0001895 retina homeostasis;GO:0007601 visual perception		0	0	0	0	0	0	0	0	0	0	0	0	0	0	0	0	0	0	0	0
E130307A14Rik	327744	symbol	M. musculus	327744	M. musculus	E130307A14Rik	RIKEN cDNA E130307A14 gene	GO:0008150 biological_process		0	0	0	0	0	0	0	0	0	0	0	0	0	0	0	0	0	0	0	0
Gm10863	100041655	symbol	M. musculus	100041655	M. musculus	Gm10863	predicted gene 10863	GO:0008150 biological_process		0	0	0	0	0	0	0	0	0	0	0	0	0	0	0	0	0	0	0	0
Fam229b	66337	symbol	M. musculus	66337	M. musculus	Fam229b	family with sequence similarity 229, member B	GO:0008150 biological_process		0	0	0	0	0	0	0	0	0	0	0	0	0	0	0	0	0	0	0	0
Usp40	227334	symbol	M. musculus	227334	M. musculus	Usp40	ubiquitin specific peptidase 40	GO:0016579 protein deubiquitination;GO:0070646 protein modification by small protein removal;GO:0006511 ubiquitin-dependent protein catabolic process		0	0	0	0	0	0	0	0	0	0	0	0	0	0	0	0	0	0	0	0
Phactr2	215789	symbol	M. musculus	215789	M. musculus	Phactr2	phosphatase and actin regulator 2	GO:0030036 actin cytoskeleton organization;GO:0030029 actin filament-based process;GO:0007010 cytoskeleton organization		0	0	1	0	0	0	0	0	0	0	0	0	0	0	0	0	0	0	0	0
Abcc12	244562	symbol	M. musculus	244562	M. musculus	Abcc12	ATP-binding cassette, sub-family C (CFTR/MRP), member 12	GO:0055085 transmembrane transport;GO:0006810 transport;GO:0051234 establishment of localization		0	0	0	0	0	0	0	0	0	0	0	0	0	0	0	0	0	0	0	0
Ubl7	69459	symbol	M. musculus	69459	M. musculus	Ubl7	ubiquitin-like 7 (bone marrow stromal cell-derived)	GO:0006511 ubiquitin-dependent protein catabolic process;GO:0019941 modification-dependent protein catabolic process;GO:0043632 modification-dependent macromolecule catabolic process		0	0	0	0	0	0	0	0	0	0	0	0	0	0	0	0	0	0	0	0
Shank1	243961	symbol	M. musculus	243961	M. musculus	Shank1	SH3 and multiple ankyrin repeat domains 1	GO:0050894 determination of affect;GO:0050893 sensory processing;GO:0046959 habituation		1	1	0	1	1	1	0	1	0	0	1	0	0	0	0	0	0	0	0	1
Nfkb1	18033	symbol	M. musculus	18033	M. musculus	Nfkb1	nuclear factor of kappa light polypeptide gene enhancer in B cells 1, p105	GO:1904629 response to diterpene;GO:1904630 cellular response to diterpene;GO:1904631 response to glucoside		0	0	0	0	0	0	0	0	0	0	0	0	0	1	0	1	0	0	0	0
5530601H04Rik	71445	symbol	M. musculus	71445	M. musculus	5530601H04Rik	RIKEN cDNA 5530601H04 gene	GO:0008150 biological_process		0	0	0	0	0	0	0	0	0	0	0	0	0	0	0	0	0	0	0	0
Cdc42bpg	240505	symbol	M. musculus	240505	M. musculus	Cdc42bpg	CDC42 binding protein kinase gamma (DMPK-like)	GO:0018107 peptidyl-threonine phosphorylation;GO:0031532 actin cytoskeleton reorganization;GO:0018210 peptidyl-threonine modification	yes	0	0	1	0	0	0	0	0	0	0	0	0	0	0	0	0	0	0	0	0
Iqsec3	243621	symbol	M. musculus	243621	M. musculus	Iqsec3	IQ motif and Sec7 domain 3	GO:0032012 regulation of ARF protein signal transduction;GO:0090630 activation of GTPase activity;GO:0099173 postsynapse organization		0	0	1	0	0	1	0	0	0	0	0	0	0	0	0	0	0	0	0	1
Adprm	66358	symbol	M. musculus	66358	M. musculus	Adprm	ADP-ribose/CDP-alcohol diphosphatase, manganese dependent	GO:0008150 biological_process		0	0	0	0	0	0	0	0	0	0	0	0	0	0	0	0	0	0	0	0
Cep126	234915	symbol	M. musculus	234915	M. musculus	Cep126	centrosomal protein 126	GO:0031122 cytoplasmic microtubule organization;GO:1905515 non-motile cilium assembly;GO:0007052 mitotic spindle organization		0	0	1	0	0	0	0	0	0	0	0	0	0	0	0	0	1	0	0	0
Shisa6	380702	symbol	M. musculus	380702	M. musculus	Shisa6	shisa family member 6	GO:0098976 excitatory chemical synaptic transmission;GO:0098970 postsynaptic neurotransmitter receptor diffusion trapping;GO:0099628 neurotransmitter receptor diffusion trapping		1	0	0	1	0	1	1	1	0	0	0	0	0	0	0	0	0	0	0	1
Zfp280d	235469	symbol	M. musculus	235469	M. musculus	Zfp280d	zinc finger protein 280D	GO:0006355 regulation of DNA-templated transcription;GO:1903506 regulation of nucleic acid-templated transcription;GO:2001141 regulation of RNA biosynthetic process		0	0	0	0	0	0	0	0	0	0	0	0	0	0	0	0	0	0	0	0
Cpsf1	94230	symbol	M. musculus	94230	M. musculus	Cpsf1	cleavage and polyadenylation specific factor 1	GO:0006378 mRNA polyadenylation;GO:0043631 RNA polyadenylation;GO:0031124 mRNA 3'-end processing		0	0	0	0	0	0	0	0	0	0	0	0	0	0	0	0	0	0	0	0
Rreb1	68750	symbol	M. musculus	68750	M. musculus	Rreb1	ras responsive element binding protein 1	GO:1903691 positive regulation of wound healing, spreading of epidermal cells;GO:2000394 positive regulation of lamellipodium morphogenesis;GO:0033601 positive regulation of mammary gland epithelial cell proliferation		0	1	0	0	0	0	0	0	0	1	0	0	0	0	0	0	0	0	0	0
Zswim9	321008	symbol	M. musculus	321008	M. musculus	Zswim9	zinc finger SWIM-type containing 9	GO:0002244 hematopoietic progenitor cell differentiation;GO:0030097 hemopoiesis;GO:0048468 cell development		0	0	0	0	0	0	0	0	0	0	0	0	0	0	0	0	0	0	0	0
Ppcdc	66812	symbol	M. musculus	66812	M. musculus	Ppcdc	phosphopantothenoylcysteine decarboxylase	GO:0015937 coenzyme A biosynthetic process;GO:0015936 coenzyme A metabolic process;GO:0033866 nucleoside bisphosphate biosynthetic process		0	0	0	0	0	0	0	0	0	0	0	0	0	0	0	0	0	0	0	0
Smtn	29856	symbol	M. musculus	29856	M. musculus	Smtn	smoothelin	GO:0060452 positive regulation of cardiac muscle contraction;GO:0045989 positive regulation of striated muscle contraction;GO:0003085 negative regulation of systemic arterial blood pressure		1	0	1	0	0	0	0	0	0	0	0	0	0	0	0	0	0	0	0	0
Dis3l2	208718	symbol	M. musculus	208718	M. musculus	Dis3l2	DIS3 like 3'-5' exoribonuclease 2	GO:0051306 mitotic sister chromatid separation;GO:0010587 miRNA catabolic process;GO:0034427 nuclear-transcribed mRNA catabolic process, exonucleolytic, 3'-5'		0	0	0	0	0	0	0	0	0	0	0	0	0	0	0	0	0	0	0	0
Gm26660	102635490	symbol	M. musculus	102635490	M. musculus	Gm26660	predicted gene, 26660			0	0	0	0	0	0	0	0	0	0	0	0	0	0	0	0	0	0	0	0
Miat	330166	symbol	M. musculus	330166	M. musculus	Miat	myocardial infarction associated transcript (non-protein coding)	GO:0035881 amacrine cell differentiation;GO:0046548 retinal rod cell development;GO:0060019 radial glial cell differentiation		0	0	0	0	0	0	0	0	0	0	0	0	0	0	0	0	0	0	0	0
Myo1b	17912	symbol	M. musculus	17912	M. musculus	Myo1b	myosin IB	GO:0033572 transferrin transport;GO:0030050 vesicle transport along actin filament;GO:0099515 actin filament-based transport		0	0	1	1	0	0	0	0	0	0	0	0	0	0	0	0	0	0	1	0
Mfsd6	98682	symbol	M. musculus	98682	M. musculus	Mfsd6	major facilitator superfamily domain containing 6	GO:0042590 antigen processing and presentation of exogenous peptide antigen via MHC class I;GO:0002478 antigen processing and presentation of exogenous peptide antigen;GO:0019884 antigen processing and presentation of exogenous antigen		0	0	0	0	0	0	0	0	0	0	0	0	0	0	0	0	0	0	0	0
Tpm2	22004	symbol	M. musculus	22004	M. musculus	Tpm2	tropomyosin 2, beta	GO:0043462 regulation of ATP-dependent activity;GO:0006936 muscle contraction;GO:0007015 actin filament organization		0	0	1	0	0	0	0	0	0	0	0	0	1	0	0	0	0	0	1	0
Mpdz	17475	symbol	M. musculus	17475	M. musculus	Mpdz	multiple PDZ domain crumbs cell polarity complex component	GO:0120192 tight junction assembly;GO:0120193 tight junction organization;GO:0031023 microtubule organizing center organization		0	0	0	0	1	1	0	0	0	0	1	0	0	0	0	0	0	0	0	0
Dtna	13527	symbol	M. musculus	13527	M. musculus	Dtna	dystrobrevin alpha	GO:0099536 synaptic signaling;GO:0007267 cell-cell signaling;GO:0023052 signaling		0	0	0	0	0	0	1	0	0	0	0	0	0	0	0	0	0	0	0	0
Sft2d1	106489	symbol	M. musculus	106489	M. musculus	Sft2d1	SFT2 domain containing 1			0	0	0	0	0	0	0	0	0	0	0	0	0	0	0	0	0	0	0	0
Pde1c	18575	symbol	M. musculus	18575	M. musculus	Pde1c	phosphodiesterase 1C	GO:0061179 negative regulation of insulin secretion involved in cellular response to glucose stimulus;GO:0046676 negative regulation of insulin secretion;GO:0090278 negative regulation of peptide hormone secretion		0	0	0	0	0	0	0	0	0	0	0	0	0	1	0	0	0	0	0	0
Phldb2	208177	symbol	M. musculus	208177	M. musculus	Phldb2	pleckstrin homology like domain, family B, member 2	GO:1903690 negative regulation of wound healing, spreading of epidermal cells;GO:1904259 regulation of basement membrane assembly involved in embryonic body morphogenesis;GO:1904261 positive regulation of basement membrane assembly involved in embryonic body morphogenesis		0	1	0	0	0	0	0	0	0	0	1	0	0	0	0	0	0	0	0	0
Mtmr1	53332	symbol	M. musculus	53332	M. musculus	Mtmr1	myotubularin related protein 1	GO:0060304 regulation of phosphatidylinositol dephosphorylation;GO:0046856 phosphatidylinositol dephosphorylation;GO:0046839 phospholipid dephosphorylation		0	0	0	0	0	0	0	0	0	0	0	0	0	0	0	0	0	0	0	0
A530058N18Rik	320846	symbol	M. musculus	320846	M. musculus	A530058N18Rik	RIKEN cDNA A530058N18 gene	GO:0008150 biological_process		0	0	0	0	0	0	0	0	0	0	0	0	0	0	0	0	0	0	0	0
Rock1	19877	symbol	M. musculus	19877	M. musculus	Rock1	Rho-associated coiled-coil containing protein kinase 1	GO:0022614 membrane to membrane docking;GO:0110061 regulation of angiotensin-activated signaling pathway;GO:1905205 positive regulation of connective tissue replacement	yes	1	1	1	0	1	1	0	0	0	0	1	0	0	0	0	1	0	1	1	0
Taf1b	21340	symbol	M. musculus	21340	M. musculus	Taf1b	TATA-box binding protein associated factor, RNA polymerase I, B	GO:0001188 RNA polymerase I preinitiation complex assembly;GO:0006361 transcription initiation at RNA polymerase I promoter;GO:0042790 nucleolar large rRNA transcription by RNA polymerase I		0	0	0	0	0	0	0	0	0	0	0	0	0	0	0	0	0	0	0	0
6230400D17Rik	76133	symbol	M. musculus	76133	M. musculus	6230400D17Rik	RIKEN cDNA 6230400D17 gene	GO:0008150 biological_process		0	0	0	0	0	0	0	0	0	0	0	0	0	0	0	0	0	0	0	0
Reln	19699	symbol	M. musculus	19699	M. musculus	Reln	reelin	GO:1902076 regulation of lateral motor column neuron migration;GO:1902078 positive regulation of lateral motor column neuron migration;GO:1905483 regulation of motor neuron migration		1	1	0	1	1	1	0	1	0	1	0	0	0	0	1	1	0	0	0	1
Shank2	210274	symbol	M. musculus	210274	M. musculus	Shank2	SH3 and multiple ankyrin repeat domains 2	GO:0035331 negative regulation of hippo signaling;GO:0060292 long-term synaptic depression;GO:0035330 regulation of hippo signaling		0	1	0	0	0	1	0	1	0	0	0	0	0	0	0	0	0	0	0	1
St3gal6	54613	symbol	M. musculus	54613	M. musculus	St3gal6	ST3 beta-galactoside alpha-2,3-sialyltransferase 6	GO:0097503 sialylation;GO:0009311 oligosaccharide metabolic process;GO:0009247 glycolipid biosynthetic process		0	0	0	0	0	0	0	0	0	0	0	0	0	0	0	0	0	0	0	0
Trim9	94090	symbol	M. musculus	94090	M. musculus	Trim9	tripartite motif-containing 9	GO:0035544 negative regulation of SNARE complex assembly;GO:0031339 negative regulation of vesicle fusion;GO:0035542 regulation of SNARE complex assembly		0	0	0	0	0	0	1	0	0	0	1	0	0	0	0	0	0	0	0	0
Zdhhc23	332175	symbol	M. musculus	332175	M. musculus	Zdhhc23	zinc finger, DHHC domain containing 23	GO:0018230 peptidyl-L-cysteine S-palmitoylation;GO:0018231 peptidyl-S-diacylglycerol-L-cysteine biosynthetic process from peptidyl-cysteine;GO:0018345 protein palmitoylation		0	0	0	0	0	1	0	0	0	0	0	0	0	0	0	0	0	0	0	0
Wnk1	232341	symbol	M. musculus	232341	M. musculus	Wnk1	WNK lysine deficient protein kinase 1	GO:0033633 negative regulation of cell-cell adhesion mediated by integrin;GO:0038116 chemokine (C-C motif) ligand 21 signaling pathway;GO:0097022 lymphocyte migration into lymph node	yes	1	0	0	1	0	0	0	1	0	0	0	0	0	0	0	0	0	0	0	0
Zmym5	219105	symbol	M. musculus	219105	M. musculus	Zmym5	zinc finger, MYM-type 5	GO:0000122 negative regulation of transcription by RNA polymerase II;GO:0045892 negative regulation of DNA-templated transcription;GO:1903507 negative regulation of nucleic acid-templated transcription		0	0	0	0	0	0	0	0	0	0	0	0	0	0	0	0	0	0	0	0
Sipa1	20469	symbol	M. musculus	20469	M. musculus	Sipa1	signal-induced proliferation associated gene 1	GO:0042631 cellular response to water deprivation;GO:0071462 cellular response to water stimulus;GO:0009414 response to water deprivation		0	0	0	0	1	0	0	0	0	0	0	0	0	0	0	1	0	0	0	0
Erlin2	244373	symbol	M. musculus	244373	M. musculus	Erlin2	ER lipid raft associated 2	GO:0045541 negative regulation of cholesterol biosynthetic process;GO:0090206 negative regulation of cholesterol metabolic process;GO:0106119 negative regulation of sterol biosynthetic process		0	0	0	0	0	0	0	0	0	0	0	0	0	0	0	0	0	0	0	0
Scube1	64706	symbol	M. musculus	64706	M. musculus	Scube1	signal peptide, CUB domain, EGF-like 1	GO:0045880 positive regulation of smoothened signaling pathway;GO:0008589 regulation of smoothened signaling pathway;GO:0009967 positive regulation of signal transduction		0	0	0	0	0	0	0	0	0	0	0	0	0	0	0	0	0	0	0	0
Polr3f	70408	symbol	M. musculus	70408	M. musculus	Polr3f	polymerase (RNA) III (DNA directed) polypeptide F	GO:0006383 transcription by RNA polymerase III;GO:0032728 positive regulation of interferon-beta production;GO:0032648 regulation of interferon-beta production		0	0	0	0	0	0	0	0	0	0	0	0	0	0	0	0	0	0	0	0
Ank3	11735	symbol	M. musculus	11735	M. musculus	Ank3	ankyrin 3, epithelial	GO:0010650 positive regulation of cell communication by electrical coupling;GO:1900827 positive regulation of membrane depolarization during cardiac muscle cell action potential;GO:0072658 maintenance of protein location in membrane		0	0	0	1	1	1	0	0	1	0	1	1	0	0	0	0	0	0	1	1
Mlip	69642	symbol	M. musculus	69642	M. musculus	Mlip	muscular LMNA-interacting protein	GO:1903243 negative regulation of cardiac muscle hypertrophy in response to stress;GO:0010616 negative regulation of cardiac muscle adaptation;GO:1903242 regulation of cardiac muscle hypertrophy in response to stress		1	0	0	0	0	0	0	0	0	0	0	0	0	0	0	0	0	0	0	0
T2	21331	symbol	M. musculus	21331	M. musculus	T2	brachyury 2	GO:0014028 notochord formation;GO:0048570 notochord morphogenesis;GO:0030903 notochord development		0	0	0	0	0	0	0	0	0	0	0	0	0	0	0	0	0	0	0	0
Fer	14158	symbol	M. musculus	14158	M. musculus	Fer	fer (fms/fps related) protein kinase	GO:0038028 insulin receptor signaling pathway via phosphatidylinositol 3-kinase;GO:0036215 response to stem cell factor;GO:0036216 cellular response to stem cell factor stimulus	yes	0	1	1	0	1	0	0	0	0	0	1	0	0	0	0	1	0	1	0	0
Pecam1	18613	symbol	M. musculus	18613	M. musculus	Pecam1	platelet/endothelial cell adhesion molecule 1	GO:0150107 positive regulation of protein localization to cell-cell junction;GO:0090673 endothelial cell-matrix adhesion;GO:0150106 regulation of protein localization to cell-cell junction		0	0	0	0	1	1	0	0	0	0	1	0	0	0	0	1	0	1	0	0
Rbms3	207181	symbol	M. musculus	207181	M. musculus	Rbms3	RNA binding motif, single stranded interacting protein	GO:0002357 defense response to tumor cell;GO:0002347 response to tumor cell;GO:0090090 negative regulation of canonical Wnt signaling pathway		0	0	0	0	0	0	0	0	0	0	0	0	0	0	0	0	0	0	0	0
Lingo1	235402	symbol	M. musculus	235402	M. musculus	Lingo1	leucine rich repeat and Ig domain containing 1	GO:0048715 negative regulation of oligodendrocyte differentiation;GO:0045686 negative regulation of glial cell differentiation;GO:0048713 regulation of oligodendrocyte differentiation		0	1	0	0	1	0	0	0	0	0	0	0	0	0	0	0	0	0	0	0
Jakmip3	74004	symbol	M. musculus	74004	M. musculus	Jakmip3	janus kinase and microtubule interacting protein 3	GO:0008150 biological_process		0	0	0	0	0	0	0	0	0	0	0	0	0	0	0	0	0	0	0	0
Rnf157	217340	symbol	M. musculus	217340	M. musculus	Rnf157	ring finger protein 157	GO:1903861 positive regulation of dendrite extension;GO:1903859 regulation of dendrite extension;GO:0051865 protein autoubiquitination		0	0	0	0	0	0	0	0	0	1	0	0	0	0	0	0	0	0	0	0
Dph7	67228	symbol	M. musculus	67228	M. musculus	Dph7	diphthamine biosynethesis 7	GO:0017182 peptidyl-diphthamide metabolic process;GO:0017183 peptidyl-diphthamide biosynthetic process from peptidyl-histidine;GO:0018202 peptidyl-histidine modification		0	0	0	0	0	0	0	0	0	0	0	0	0	0	0	0	0	0	0	0
Svil	225115	symbol	M. musculus	225115	M. musculus	Svil	supervillin	GO:0051014 actin filament severing;GO:0051016 barbed-end actin filament capping;GO:0051693 actin filament capping		0	0	1	0	0	0	0	0	0	0	1	0	0	0	0	0	0	0	0	0
Il17re	57890	symbol	M. musculus	57890	M. musculus	Il17re	interleukin 17 receptor E	GO:0006954 inflammatory response;GO:0006952 defense response;GO:0006950 response to stress		0	0	0	0	0	0	0	0	0	0	0	0	0	0	0	0	0	0	0	0
Plekha7	233765	symbol	M. musculus	233765	M. musculus	Plekha7	pleckstrin homology domain containing, family A member 7	GO:0045218 zonula adherens maintenance;GO:0034334 adherens junction maintenance;GO:0090136 epithelial cell-cell adhesion		1	0	0	0	0	1	0	0	0	0	1	0	0	0	0	0	0	1	0	0
Hes3	15207	symbol	M. musculus	15207	M. musculus	Hes3	hes family bHLH transcription factor 3	GO:0021558 trochlear nerve development;GO:0021555 midbrain-hindbrain boundary morphogenesis;GO:0021557 oculomotor nerve development		0	1	0	0	0	0	0	0	0	0	0	0	0	0	1	0	0	0	0	0
Tank	21353	symbol	M. musculus	21353	M. musculus	Tank	TRAF family member-associated Nf-kappa B activator	GO:2000158 positive regulation of ubiquitin-specific protease activity;GO:2000152 regulation of ubiquitin-specific protease activity;GO:1903003 positive regulation of protein deubiquitination		0	0	0	0	0	0	0	0	0	0	0	0	0	0	0	0	0	0	0	0
Tatdn1	69694	symbol	M. musculus	69694	M. musculus	Tatdn1	TatD DNase domain containing 1			0	0	0	0	0	0	0	0	0	0	0	0	0	0	0	0	0	0	0	0
Agbl2	271813	symbol	M. musculus	271813	M. musculus	Agbl2	ATP/GTP binding protein-like 2	GO:0035608 protein deglutamylation;GO:0035610 protein side chain deglutamylation;GO:0018200 peptidyl-glutamic acid modification		0	0	0	0	0	0	0	0	0	0	0	0	0	0	0	0	0	0	0	0
Ssbp2	66970	symbol	M. musculus	66970	M. musculus	Ssbp2	single-stranded DNA binding protein 2	GO:0045944 positive regulation of transcription by RNA polymerase II;GO:0045893 positive regulation of DNA-templated transcription;GO:1903508 positive regulation of nucleic acid-templated transcription		0	0	0	0	0	0	0	0	0	0	0	0	0	0	0	0	0	0	0	0
Ccdc162	75973	symbol	M. musculus	75973	M. musculus	Ccdc162	coiled-coil domain containing 162	GO:0008150 biological_process		0	0	0	0	0	0	0	0	0	0	0	0	0	0	0	0	0	0	0	0
Csf3r	12986	symbol	M. musculus	12986	M. musculus	Csf3r	colony stimulating factor 3 receptor (granulocyte)	GO:0030593 neutrophil chemotaxis;GO:0071621 granulocyte chemotaxis;GO:1990266 neutrophil migration		0	0	0	0	1	0	0	0	0	0	0	0	0	0	0	0	0	0	0	0
Fam217a	71864	symbol	M. musculus	71864	M. musculus	Fam217a	family with sequence similarity 217, member A	GO:0008150 biological_process		0	0	0	0	0	0	0	0	0	0	0	0	0	0	0	0	0	0	0	0
Ptk2b	19229	symbol	M. musculus	19229	M. musculus	Ptk2b	PTK2 protein tyrosine kinase 2 beta	GO:0043157 response to cation stress;GO:0007172 signal complex assembly;GO:2000537 regulation of B cell chemotaxis	yes	1	1	1	1	1	1	0	1	0	1	1	0	0	1	0	1	0	0	0	1
Aste1	66595	symbol	M. musculus	66595	M. musculus	Aste1	asteroid homolog 1	GO:0008150 biological_process		0	0	0	0	0	0	0	0	0	0	0	0	0	0	0	0	0	0	0	0
Prss16	54373	symbol	M. musculus	54373	M. musculus	Prss16	protease, serine 16 (thymus)	GO:0006508 proteolysis;GO:0019538 protein metabolic process;GO:1901564 organonitrogen compound metabolic process		0	0	0	0	0	0	0	0	0	0	0	0	0	0	0	0	0	0	0	0
Bco2	170752	symbol	M. musculus	170752	M. musculus	Bco2	beta-carotene oxygenase 2	GO:0016110 tetraterpenoid catabolic process;GO:0016118 carotenoid catabolic process;GO:0016124 xanthophyll catabolic process		0	0	0	1	0	0	0	0	0	0	0	0	0	0	0	0	0	0	0	0
Myo6	17920	symbol	M. musculus	17920	M. musculus	Myo6	myosin VI	GO:0071257 cellular response to electrical stimulus;GO:0098884 postsynaptic neurotransmitter receptor internalization;GO:0140239 postsynaptic endocytosis		0	0	1	0	1	1	1	1	0	0	0	0	0	0	0	0	0	0	1	1
Armc4	74934	gene_synonym	M. musculus	74934	M. musculus	Odad2	outer dynein arm docking complex subunit 2	GO:0003356 regulation of cilium beat frequency;GO:0036158 outer dynein arm assembly;GO:0021591 ventricular system development		0	0	0	0	0	0	0	0	0	0	0	0	0	0	1	0	0	0	0	0
Kcnip2	80906	symbol	M. musculus	80906	M. musculus	Kcnip2	Kv channel-interacting protein 2	GO:1903766 positive regulation of potassium ion export across plasma membrane;GO:0045163 clustering of voltage-gated potassium channels;GO:1903764 regulation of potassium ion export across plasma membrane		0	0	0	1	0	0	0	0	0	0	0	1	1	0	0	0	0	0	0	0
Ikzf4	22781	symbol	M. musculus	22781	M. musculus	Ikzf4	IKAROS family zinc finger 4	GO:0051260 protein homooligomerization;GO:0051259 protein complex oligomerization;GO:0065003 protein-containing complex assembly		0	0	0	0	0	0	0	0	0	0	0	0	0	0	0	0	0	0	0	0
Nfatc2ip	18020	symbol	M. musculus	18020	M. musculus	Nfatc2ip	nuclear factor of activated T cells, cytoplasmic, calcineurin dependent 2 interacting protein	GO:0001816 cytokine production;GO:0045944 positive regulation of transcription by RNA polymerase II;GO:0045893 positive regulation of DNA-templated transcription		0	0	0	0	0	0	0	0	0	0	0	0	0	0	0	0	0	0	0	0
Glt8d1	76485	symbol	M. musculus	76485	M. musculus	Glt8d1	glycosyltransferase 8 domain containing 1			0	0	0	0	0	0	0	0	0	0	0	0	0	0	0	0	0	0	0	0
Mfsd13a	75146	symbol	M. musculus	75146	M. musculus	Mfsd13a	major facilitator superfamily domain containing 13a	GO:0008150 biological_process		0	0	0	0	0	0	0	0	0	0	0	0	0	0	0	0	0	0	0	0
Ptprh	545902	symbol	M. musculus	545902	M. musculus	Ptprh	protein tyrosine phosphatase, receptor type, H	GO:1990264 peptidyl-tyrosine dephosphorylation involved in inactivation of protein kinase activity;GO:0035335 peptidyl-tyrosine dephosphorylation;GO:0006470 protein dephosphorylation		0	0	0	0	0	0	0	0	0	0	0	0	0	0	0	0	0	0	0	0
4933430I17Rik	214106	symbol	M. musculus	214106	M. musculus	4933430I17Rik	RIKEN cDNA 4933430I17 gene	GO:0008150 biological_process		0	0	0	0	0	0	0	0	0	0	0	0	0	0	0	0	0	0	0	0
Klhl2	77113	symbol	M. musculus	77113	M. musculus	Klhl2	kelch-like 2, Mayven	GO:0016567 protein ubiquitination;GO:0032446 protein modification by small protein conjugation;GO:0070647 protein modification by small protein conjugation or removal		0	0	0	0	0	0	0	0	0	0	0	0	0	0	0	0	0	0	0	0
Sorbs2	234214	symbol	M. musculus	234214	M. musculus	Sorbs2	sorbin and SH3 domain containing 2	GO:1904393 regulation of skeletal muscle acetylcholine-gated channel clustering;GO:0003298 physiological muscle hypertrophy;GO:0003301 physiological cardiac muscle hypertrophy		0	0	1	0	0	0	1	0	0	0	0	0	0	0	0	0	0	0	1	0
Tom1	21968	symbol	M. musculus	21968	M. musculus	Tom1	target of myb1 trafficking protein	GO:1904978 regulation of endosome organization;GO:0061753 substrate localization to autophagosome;GO:1901098 positive regulation of autophagosome maturation		0	0	0	0	0	0	0	0	0	0	1	0	0	0	0	0	0	0	0	0
Sumf2	67902	symbol	M. musculus	67902	M. musculus	Sumf2	sulfatase modifying factor 2	GO:0008150 biological_process		0	0	0	0	0	0	0	0	0	0	0	0	0	0	0	0	0	0	0	0
Zfp266	77519	symbol	M. musculus	77519	M. musculus	Zfp266	zinc finger protein 266	GO:0000122 negative regulation of transcription by RNA polymerase II;GO:0045892 negative regulation of DNA-templated transcription;GO:1903507 negative regulation of nucleic acid-templated transcription		0	0	0	0	0	0	0	0	0	0	0	0	0	0	0	0	0	0	0	0
Nav2	78286	symbol	M. musculus	78286	M. musculus	Nav2	neuron navigator 2	GO:0021564 vagus nerve development;GO:0021563 glossopharyngeal nerve development;GO:0003025 regulation of systemic arterial blood pressure by baroreceptor feedback		1	0	0	0	0	0	0	1	0	0	0	0	0	0	1	0	0	0	0	0
Bckdk	12041	symbol	M. musculus	12041	M. musculus	Bckdk	branched chain ketoacid dehydrogenase kinase	GO:0006574 valine catabolic process;GO:0006550 isoleucine catabolic process;GO:0006552 leucine catabolic process	yes	0	0	0	0	0	0	0	0	0	0	0	0	0	0	0	0	0	0	0	0
Ptpn4	19258	symbol	M. musculus	19258	M. musculus	Ptpn4	protein tyrosine phosphatase, non-receptor type 4	GO:0018108 peptidyl-tyrosine phosphorylation;GO:0018212 peptidyl-tyrosine modification;GO:0006470 protein dephosphorylation		0	0	0	0	0	0	0	0	0	0	0	0	0	0	0	0	0	0	0	0
Emsy	233545	symbol	M. musculus	233545	M. musculus	Emsy	EMSY, BRCA2-interacting transcriptional repressor	GO:0006281 DNA repair;GO:0006325 chromatin organization;GO:0006974 cellular response to DNA damage stimulus		0	0	0	0	0	0	0	0	0	0	0	0	0	0	0	0	0	0	0	0
Ppwd1	238831	symbol	M. musculus	238831	M. musculus	Ppwd1	peptidylprolyl isomerase domain and WD repeat containing 1	GO:0000413 protein peptidyl-prolyl isomerization;GO:0018208 peptidyl-proline modification;GO:0008380 RNA splicing		0	0	0	0	0	0	0	0	0	0	0	0	0	0	0	0	0	0	0	0
Myef2	17876	symbol	M. musculus	17876	M. musculus	Myef2	myelin basic protein expression factor 2, repressor	GO:0000122 negative regulation of transcription by RNA polymerase II;GO:0045892 negative regulation of DNA-templated transcription;GO:1903507 negative regulation of nucleic acid-templated transcription		0	0	0	0	0	0	0	0	0	0	0	0	0	0	0	0	0	0	0	0
Ranbp17	66011	symbol	M. musculus	66011	M. musculus	Ranbp17	RAN binding protein 17	GO:0006611 protein export from nucleus;GO:0051028 mRNA transport;GO:0051168 nuclear export		0	0	0	0	0	0	0	0	0	0	0	0	0	0	0	0	0	0	0	0
Bcl2l12	75736	symbol	M. musculus	75736	M. musculus	Bcl2l12	BCL2-like 12 (proline rich)	GO:1990001 inhibition of cysteine-type endopeptidase activity involved in apoptotic process;GO:0097340 inhibition of cysteine-type endopeptidase activity;GO:0097341 zymogen inhibition		0	0	0	0	0	0	0	0	0	0	0	0	0	0	0	0	0	0	0	0
Gnb1l	13972	symbol	M. musculus	13972	M. musculus	Gnb1l	guanine nucleotide binding protein (G protein), beta polypeptide 1-like	GO:0035176 social behavior;GO:0051703 biological process involved in intraspecies interaction between organisms;GO:0007610 behavior		0	0	0	0	0	0	0	1	0	0	0	0	0	0	0	0	0	0	0	0
Dleu2	668253	symbol	M. musculus	668253	M. musculus	Dleu2	deleted in lymphocytic leukemia, 2	GO:0014043 negative regulation of neuron maturation;GO:1903430 negative regulation of cell maturation;GO:0014041 regulation of neuron maturation		0	1	0	0	0	0	0	0	0	0	1	0	0	0	0	0	0	0	0	0
Itpa	16434	symbol	M. musculus	16434	M. musculus	Itpa	inosine triphosphatase (nucleoside triphosphate pyrophosphatase)	GO:0006193 ITP catabolic process;GO:0009207 purine ribonucleoside triphosphate catabolic process;GO:0009203 ribonucleoside triphosphate catabolic process		0	0	0	0	0	0	0	0	0	0	0	0	0	0	0	0	0	0	0	0
9330188P03Rik	380930	symbol	M. musculus	380930	M. musculus	9330188P03Rik	RIKEN cDNA 9330188P03 gene	GO:0008150 biological_process		0	0	0	0	0	0	0	0	0	0	0	0	0	0	0	0	0	0	0	0
D430042O09Rik	233865	gene_synonym	M. musculus	233865	M. musculus	Katnip	katanin interacting protein	GO:0090660 cerebrospinal fluid circulation;GO:0003351 epithelial cilium movement involved in extracellular fluid movement;GO:0006858 extracellular transport		0	0	0	0	0	0	0	0	0	0	0	0	0	0	0	0	0	0	0	0
2700062C07Rik	68046	symbol	M. musculus	68046	M. musculus	2700062C07Rik	RIKEN cDNA 2700062C07 gene	GO:0008150 biological_process		0	0	0	0	0	0	0	0	0	0	0	0	0	0	0	0	0	0	0	0
Zfp930	234358	symbol	M. musculus	234358	M. musculus	Zfp930	zinc finger protein 930	GO:0006357 regulation of transcription by RNA polymerase II;GO:0006355 regulation of DNA-templated transcription;GO:1903506 regulation of nucleic acid-templated transcription		0	0	0	0	0	0	0	0	0	0	0	0	0	0	0	0	0	0	0	0
Hook3	320191	symbol	M. musculus	320191	M. musculus	Hook3	hook microtubule tethering protein 3	GO:1905719 protein localization to perinuclear region of cytoplasm;GO:0022027 interkinetic nuclear migration;GO:0034454 microtubule anchoring at centrosome		0	1	1	0	0	0	0	0	0	0	0	0	0	0	1	0	1	0	0	0
Zfp942	73233	symbol	M. musculus	73233	M. musculus	Zfp942	zinc finger protein 942			0	0	0	0	0	0	0	0	0	0	0	0	0	0	0	0	0	0	0	0
Hfe	15216	symbol	M. musculus	15216	M. musculus	Hfe	homeostatic iron regulator	GO:0002626 negative regulation of T cell antigen processing and presentation;GO:1904282 regulation of antigen processing and presentation of endogenous peptide antigen via MHC class I;GO:1904283 negative regulation of antigen processing and presentation of endogenous peptide antigen via MHC class I		0	0	0	1	0	0	0	0	0	0	0	0	0	1	0	0	0	0	0	1
Paip2	67869	symbol	M. musculus	67869	M. musculus	Paip2	polyadenylate-binding protein-interacting protein 2	GO:0045947 negative regulation of translational initiation;GO:1900271 regulation of long-term synaptic potentiation;GO:0006446 regulation of translational initiation		0	0	0	0	0	0	0	1	0	0	0	0	0	0	0	0	0	0	0	0
Tnrc6a	233833	symbol	M. musculus	233833	M. musculus	Tnrc6a	trinucleotide repeat containing 6a	GO:0060213 positive regulation of nuclear-transcribed mRNA poly(A) tail shortening;GO:0060211 regulation of nuclear-transcribed mRNA poly(A) tail shortening;GO:0035278 miRNA-mediated gene silencing by inhibition of translation		0	0	0	0	0	0	0	0	0	0	0	0	0	0	0	0	0	0	0	0
Psen1	19164	symbol	M. musculus	19164	M. musculus	Psen1	presenilin 1	GO:0051563 smooth endoplasmic reticulum calcium ion homeostasis;GO:1904797 negative regulation of core promoter binding;GO:0140249 protein catabolic process at postsynapse		0	1	0	1	1	1	1	1	0	0	1	0	0	1	1	1	0	1	0	1
Oma1	67013	symbol	M. musculus	67013	M. musculus	Oma1	OMA1 zinc metallopeptidase	GO:0140468 HRI-mediated signaling;GO:1903850 regulation of cristae formation;GO:0010637 negative regulation of mitochondrial fusion		0	0	0	0	0	0	0	0	0	0	1	0	0	0	0	0	0	0	0	0
Adgrb2	230775	symbol	M. musculus	230775	M. musculus	Adgrb2	adhesion G protein-coupled receptor B2	GO:0033173 calcineurin-NFAT signaling cascade;GO:0097720 calcineurin-mediated signaling;GO:0048016 inositol phosphate-mediated signaling		0	1	0	0	0	0	0	0	0	0	1	0	0	0	0	0	0	0	0	0
Kif21a	16564	symbol	M. musculus	16564	M. musculus	Kif21a	kinesin family member 21A	GO:0007018 microtubule-based movement;GO:0007017 microtubule-based process;GO:0009987 cellular process		0	0	0	0	0	0	0	0	0	0	0	0	0	0	0	0	0	0	0	0
Mapkapk3	102626	symbol	M. musculus	102626	M. musculus	Mapkapk3	mitogen-activated protein kinase-activated protein kinase 3	GO:0044351 macropinocytosis;GO:0006907 pinocytosis;GO:0002224 toll-like receptor signaling pathway	yes	0	0	0	0	0	0	0	0	0	0	0	0	0	1	0	1	0	0	0	0
4931406C07Rik	70984	symbol	M. musculus	70984	M. musculus	4931406C07Rik	RIKEN cDNA 4931406C07 gene			0	0	0	0	0	0	0	0	0	0	0	0	0	0	0	0	0	0	0	0
Zfp688	69234	symbol	M. musculus	69234	M. musculus	Zfp688	zinc finger protein 688	GO:0008150 biological_process		0	0	0	0	0	0	0	0	0	0	0	0	0	0	0	0	0	0	0	0
Mier1	71148	symbol	M. musculus	71148	M. musculus	Mier1	MEIR1 treanscription regulator	GO:0016575 histone deacetylation;GO:0006476 protein deacetylation;GO:0035601 protein deacylation		0	0	0	0	0	0	0	0	0	0	0	0	0	0	0	0	0	0	0	0
Atf2	11909	symbol	M. musculus	11909	M. musculus	Atf2	activating transcription factor 2	GO:0021742 abducens nucleus development;GO:0021743 hypoglossal nucleus development;GO:0003419 growth plate cartilage chondrocyte proliferation		0	0	0	0	0	0	0	0	0	0	0	0	0	1	1	0	0	0	0	0
Phf8	320595	symbol	M. musculus	320595	M. musculus	Phf8	PHD finger protein 8	GO:0061187 regulation of rDNA heterochromatin formation;GO:0061188 negative regulation of rDNA heterochromatin formation;GO:0031452 negative regulation of heterochromatin formation		0	0	0	0	0	0	0	0	0	0	1	0	0	0	0	0	0	0	0	0
Nwd1	319555	symbol	M. musculus	319555	M. musculus	Nwd1	NACHT and WD repeat domain containing 1	GO:0032088 negative regulation of NF-kappaB transcription factor activity;GO:0043433 negative regulation of DNA-binding transcription factor activity;GO:0051090 regulation of DNA-binding transcription factor activity		0	0	0	0	0	0	0	0	0	0	0	0	0	0	0	0	0	0	0	0
Acox3	80911	symbol	M. musculus	80911	M. musculus	Acox3	acyl-Coenzyme A oxidase 3, pristanoyl	GO:0033540 fatty acid beta-oxidation using acyl-CoA oxidase;GO:0006635 fatty acid beta-oxidation;GO:0019395 fatty acid oxidation		0	0	0	0	0	0	0	0	0	0	0	0	0	0	0	0	0	0	0	0
Sec24b	99683	symbol	M. musculus	99683	M. musculus	Sec24b	Sec24 related gene family, member B (S. cerevisiae)	GO:1901301 regulation of cargo loading into COPII-coated vesicle;GO:0021747 cochlear nucleus development;GO:0061156 pulmonary artery morphogenesis		0	0	0	0	1	0	0	0	0	0	0	0	0	0	1	0	0	0	0	0
Zfp287	170740	symbol	M. musculus	170740	M. musculus	Zfp287	zinc finger protein 287	GO:0001817 regulation of cytokine production;GO:0045893 positive regulation of DNA-templated transcription;GO:1903508 positive regulation of nucleic acid-templated transcription		0	0	0	0	0	0	0	0	0	0	0	0	0	0	0	0	0	0	0	0
Armcx1	78248	symbol	M. musculus	78248	M. musculus	Armcx1	armadillo repeat containing, X-linked 1	GO:0061484 hematopoietic stem cell homeostasis;GO:0048872 homeostasis of number of cells;GO:0048871 multicellular organismal homeostasis		0	0	0	0	0	0	0	0	0	0	0	0	0	0	0	0	0	0	0	0
Eif3e	16341	symbol	M. musculus	16341	M. musculus	Eif3e	eukaryotic translation initiation factor 3, subunit E	GO:1902416 positive regulation of mRNA binding;GO:1905216 positive regulation of RNA binding;GO:1902415 regulation of mRNA binding		0	0	0	0	0	0	0	0	0	0	0	0	0	0	0	0	0	0	0	0
Taf1d	75316	symbol	M. musculus	75316	M. musculus	Taf1d	TATA-box binding protein associated factor, RNA polymerase I, D	GO:0006355 regulation of DNA-templated transcription;GO:1903506 regulation of nucleic acid-templated transcription;GO:2001141 regulation of RNA biosynthetic process		0	0	0	0	0	0	0	0	0	0	0	0	0	0	0	0	0	0	0	0
Kyat1	70266	symbol	M. musculus	70266	M. musculus	Kyat1	kynurenine aminotransferase 1	GO:0097052 L-kynurenine metabolic process;GO:0070189 kynurenine metabolic process;GO:0042537 benzene-containing compound metabolic process		0	0	0	0	0	0	0	0	0	0	0	0	0	0	0	0	0	0	0	0
Gnmt	14711	symbol	M. musculus	14711	M. musculus	Gnmt	glycine N-methyltransferase	GO:1901052 sarcosine metabolic process;GO:0046498 S-adenosylhomocysteine metabolic process;GO:0006544 glycine metabolic process		0	0	0	0	0	0	0	0	0	0	0	0	0	0	0	0	0	0	0	0
Ece1	230857	symbol	M. musculus	230857	M. musculus	Ece1	endothelin converting enzyme 1	GO:0010816 calcitonin catabolic process;GO:0034959 endothelin maturation;GO:0010814 substance P catabolic process		1	0	0	0	1	0	0	0	0	0	1	0	0	0	0	0	0	0	0	0
Mamld1	333639	symbol	M. musculus	333639	M. musculus	Mamld1	mastermind-like domain containing 1	GO:0006357 regulation of transcription by RNA polymerase II;GO:0006355 regulation of DNA-templated transcription;GO:1903506 regulation of nucleic acid-templated transcription		0	0	0	0	0	0	0	0	0	0	0	0	0	0	0	0	0	0	0	0
Ecm1	13601	symbol	M. musculus	13601	M. musculus	Ecm1	extracellular matrix protein 1	GO:0030502 negative regulation of bone mineralization;GO:0070168 negative regulation of biomineral tissue development;GO:0002063 chondrocyte development		0	0	0	0	0	0	0	0	0	0	0	0	0	0	0	0	0	0	0	0
Tgfb1i1	21804	symbol	M. musculus	21804	M. musculus	Tgfb1i1	transforming growth factor beta 1 induced transcript 1	GO:0030579 ubiquitin-dependent SMAD protein catabolic process;GO:0030511 positive regulation of transforming growth factor beta receptor signaling pathway;GO:1903846 positive regulation of cellular response to transforming growth factor beta stimulus		0	0	0	0	0	0	0	0	0	0	0	0	0	0	0	0	0	0	0	0
Lrrc73	224813	symbol	M. musculus	224813	M. musculus	Lrrc73	leucine rich repeat containing 73	GO:0008150 biological_process		0	0	0	0	0	0	0	0	0	0	0	0	0	0	0	0	0	0	0	0
Fra10ac1	70567	symbol	M. musculus	70567	M. musculus	Fra10ac1	FRA10AC1 homolog (human)	GO:0016311 dephosphorylation;GO:0006796 phosphate-containing compound metabolic process;GO:0006793 phosphorus metabolic process		0	0	0	0	0	0	0	0	0	0	0	0	0	0	0	0	0	0	0	0
Snhg14	52480	symbol	M. musculus	52480	M. musculus	Snhg14	small nucleolar RNA host gene 14	GO:0008150 biological_process		0	0	0	0	0	0	0	0	0	0	0	0	0	0	0	0	0	0	0	0
Trerf1	224829	symbol	M. musculus	224829	M. musculus	Trerf1	transcriptional regulating factor 1	GO:0071393 cellular response to progesterone stimulus;GO:0050847 progesterone receptor signaling pathway;GO:0032570 response to progesterone		0	0	0	0	0	0	0	0	0	0	0	0	0	0	0	0	0	0	0	0
Tut7	214290	symbol	M. musculus	214290	M. musculus	Tut7	terminal uridylyl transferase 7	GO:1990074 polyuridylation-dependent mRNA catabolic process;GO:0010525 regulation of transposition, RNA-mediated;GO:0010526 negative regulation of transposition, RNA-mediated		0	0	0	0	0	0	0	0	0	0	0	0	0	0	0	0	0	0	0	0
Qrich1	69232	symbol	M. musculus	69232	M. musculus	Qrich1	glutamine-rich 1	GO:0036499 PERK-mediated unfolded protein response;GO:0140467 integrated stress response signaling;GO:0006984 ER-nucleus signaling pathway		0	0	0	0	0	0	0	0	0	0	0	0	0	0	0	0	0	0	0	0
Kidins220	77480	symbol	M. musculus	77480	M. musculus	Kidins220	kinase D-interacting substrate 220	GO:0038180 nerve growth factor signaling pathway;GO:0038179 neurotrophin signaling pathway;GO:1990089 response to nerve growth factor		0	1	0	0	1	0	0	0	0	0	0	0	0	0	0	1	0	0	0	0
Zfp1	22640	symbol	M. musculus	22640	M. musculus	Zfp1	zinc finger protein 1	GO:0006355 regulation of DNA-templated transcription;GO:1903506 regulation of nucleic acid-templated transcription;GO:2001141 regulation of RNA biosynthetic process		0	0	0	0	0	0	0	0	0	0	0	0	0	0	0	0	0	0	0	0
Smurf1	75788	symbol	M. musculus	75788	M. musculus	Smurf1	SMAD specific E3 ubiquitin protein ligase 1	GO:0061736 engulfment of target by autophagosome;GO:0071211 protein targeting to vacuole involved in autophagy;GO:0061753 substrate localization to autophagosome		0	1	0	0	0	0	0	0	0	1	1	0	0	0	0	0	0	0	0	0
Tead4	21679	symbol	M. musculus	21679	M. musculus	Tead4	TEA domain family member 4	GO:0001830 trophectodermal cell fate commitment;GO:0035329 hippo signaling;GO:0001829 trophectodermal cell differentiation		0	0	0	0	0	0	0	0	0	0	0	0	0	0	0	0	0	0	0	0
4933427D14Rik	74477	symbol	M. musculus	74477	M. musculus	4933427D14Rik	RIKEN cDNA 4933427D14 gene	GO:0061824 cytosolic ciliogenesis;GO:0071539 protein localization to centrosome;GO:1905508 protein localization to microtubule organizing center		0	0	0	0	0	0	0	0	0	0	0	0	0	0	0	0	0	0	0	0
Desi2	78825	symbol	M. musculus	78825	M. musculus	Desi2	desumoylating isopeptidase 2	GO:0016579 protein deubiquitination;GO:0070646 protein modification by small protein removal;GO:0070647 protein modification by small protein conjugation or removal		0	0	0	0	0	0	0	0	0	0	0	0	0	0	0	0	0	0	0	0
Gabpb2	213054	symbol	M. musculus	213054	M. musculus	Gabpb2	GA repeat binding protein, beta 2	GO:0045944 positive regulation of transcription by RNA polymerase II;GO:0045893 positive regulation of DNA-templated transcription;GO:1903508 positive regulation of nucleic acid-templated transcription		0	0	0	0	0	0	0	0	0	0	0	0	0	0	0	0	0	0	0	0
Cep164	214552	symbol	M. musculus	214552	M. musculus	Cep164	centrosomal protein 164	GO:0060271 cilium assembly;GO:0044782 cilium organization;GO:0120031 plasma membrane bounded cell projection assembly		0	0	0	0	0	0	0	0	0	0	0	0	0	0	0	0	0	0	0	0
Crebrf	77128	symbol	M. musculus	77128	M. musculus	Crebrf	CREB3 regulatory factor	GO:1900170 negative regulation of glucocorticoid mediated signaling pathway;GO:1902211 regulation of prolactin signaling pathway;GO:1902213 positive regulation of prolactin signaling pathway		0	0	0	0	0	0	0	1	0	0	0	0	0	0	0	0	0	0	0	0
Gm3055	100040944	symbol	M. musculus	100040944	M. musculus	Gm3055	predicted gene 3055	GO:0008150 biological_process		0	0	0	0	0	0	0	0	0	0	0	0	0	0	0	0	0	0	0	0
Rev3l	19714	symbol	M. musculus	19714	M. musculus	Rev3l	REV3 like, DNA directed polymerase zeta catalytic subunit	GO:0042276 error-prone translesion synthesis;GO:0019985 translesion synthesis;GO:0006301 postreplication repair		0	0	0	0	0	0	0	0	0	0	0	0	0	0	0	0	0	0	0	0
2210408F21Rik	73652	symbol	M. musculus	73652	M. musculus	2210408F21Rik	RIKEN cDNA 2210408F21 gene	GO:0008150 biological_process		0	0	0	0	0	0	0	0	0	0	0	0	0	0	0	0	0	0	0	0
D130020L05Rik	319760	symbol	M. musculus	319760	M. musculus	D130020L05Rik	RIKEN cDNA D130020L05 gene	GO:0008150 biological_process		0	0	0	0	0	0	0	0	0	0	0	0	0	0	0	0	0	0	0	0
Atrx	22589	symbol	M. musculus	22589	M. musculus	Atrx	ATRX, chromatin remodeler	GO:1901580 regulation of telomeric RNA transcription from RNA pol II promoter;GO:1901582 positive regulation of telomeric RNA transcription from RNA pol II promoter;GO:1904907 regulation of maintenance of mitotic sister chromatid cohesion, telomeric		0	0	0	0	0	0	0	0	0	0	1	0	0	0	1	0	0	0	0	0
Gm9866	636791	gene_synonym	M. musculus	636791	M. musculus	Silc1	sciatic injury induced lincRNA upregulator of SOX11	GO:0008150 biological_process		0	0	0	0	0	0	0	0	0	0	0	0	0	0	0	0	0	0	0	0
Sidt2	214597	symbol	M. musculus	214597	M. musculus	Sidt2	SID1 transmembrane family, member 2	GO:0003323 type B pancreatic cell development;GO:0044342 type B pancreatic cell proliferation;GO:0003309 type B pancreatic cell differentiation		0	0	0	0	1	0	0	0	0	0	0	0	0	0	0	0	0	0	0	0
Grin1	14810	symbol	M. musculus	14810	M. musculus	Grin1	glutamate receptor, ionotropic, NMDA1 (zeta 1)	GO:0018964 propylene metabolic process;GO:0043449 cellular alkene metabolic process;GO:1900673 olefin metabolic process		1	1	0	1	0	1	1	1	1	0	0	0	0	1	1	0	0	0	0	0
Spaca6	75202	symbol	M. musculus	75202	M. musculus	Spaca6	sperm acrosome associated 6	GO:0007342 fusion of sperm to egg plasma membrane involved in single fertilization;GO:0045026 plasma membrane fusion;GO:0061025 membrane fusion		0	0	0	0	0	0	0	0	0	0	0	0	0	0	0	0	0	0	0	0
Pcgf1	69837	symbol	M. musculus	69837	M. musculus	Pcgf1	polycomb group ring finger 1	GO:0036353 histone H2A-K119 monoubiquitination;GO:0035518 histone H2A monoubiquitination;GO:0033522 histone H2A ubiquitination		0	0	0	0	0	0	0	0	0	0	0	0	0	0	0	0	0	0	0	0
4921507P07Rik	70821	symbol	M. musculus	70821	M. musculus	4921507P07Rik	RIKEN cDNA 4921507P07 gene	GO:0008150 biological_process		0	0	0	0	0	0	0	0	0	0	0	0	0	0	0	0	0	0	0	0
Ttbk2	140810	symbol	M. musculus	140810	M. musculus	Ttbk2	tau tubulin kinase 2	GO:1904527 negative regulation of microtubule binding;GO:0021935 cerebellar granule cell precursor tangential migration;GO:0021934 hindbrain tangential cell migration	yes	0	1	0	0	0	0	0	0	0	0	1	0	0	0	1	0	0	0	0	0
Gpatch8	237943	symbol	M. musculus	237943	M. musculus	Gpatch8	G patch domain containing 8	GO:0008150 biological_process		0	0	0	0	0	0	0	0	0	0	0	0	0	0	0	0	0	0	0	0
Trit1	66966	symbol	M. musculus	66966	M. musculus	Trit1	tRNA isopentenyltransferase 1	GO:0070900 mitochondrial tRNA modification;GO:1900864 mitochondrial RNA modification;GO:0090646 mitochondrial tRNA processing		0	0	0	0	0	0	0	0	0	0	0	0	0	0	0	0	0	0	0	0

## Sheet: Cb ≥2 datasets - enrichment
GroupID	Category	Term	Description	LogP	Log(q-value)	InTerm_InList	Genes	Symbols
1_Summary	GO Biological Processes	GO:0044057	regulation of system process	-9.06653	-4.79757	38/667	11350,12287,12289,12290,12291,12295,12296,13043,14083,14810,16531,17260,18190,18585,18762,19229,19277,19699,19877,22065,26357,27360,29856,30948,56320,56543,58234,58869,68667,69642,76469,93742,108100,228836,230857,232341,243961,380702,19274,20563,75547,78286,233765	Abl1,Cacna1b,Cacna1d,Cacna1e,Cacna1g,Cacnb1,Cacnb2,Cttn,Ptk2,Grin1,Kcnma1,Mef2c,Nrxn2,Pde9a,Prkcz,Ptk2b,Ptpro,Reln,Rock1,Trpc3,Abcg2,Add3,Smtn,Bin1,Dbn1,Kcnd3,Shank3,Pex5l,Trpm4,Mlip,Cmya5,Pard3,Baiap2,Dlgap4,Ece1,Wnk1,Shank1,Shisa6,Ptprm,Slit2,Akap13,Nav2,Plekha7
1_Member	GO Biological Processes	GO:0044057	regulation of system process	-9.06653	-4.79757	38/667	11350,12287,12289,12290,12291,12295,12296,13043,14083,14810,16531,17260,18190,18585,18762,19229,19277,19699,19877,22065,26357,27360,29856,30948,56320,56543,58234,58869,68667,69642,76469,93742,108100,228836,230857,232341,243961,380702	Abl1,Cacna1b,Cacna1d,Cacna1e,Cacna1g,Cacnb1,Cacnb2,Cttn,Ptk2,Grin1,Kcnma1,Mef2c,Nrxn2,Pde9a,Prkcz,Ptk2b,Ptpro,Reln,Rock1,Trpc3,Abcg2,Add3,Smtn,Bin1,Dbn1,Kcnd3,Shank3,Pex5l,Trpm4,Mlip,Cmya5,Pard3,Baiap2,Dlgap4,Ece1,Wnk1,Shank1,Shisa6
1_Member	GO Biological Processes	GO:0003013	circulatory system process	-3.26806	-1.13682	20/472	11350,12287,12289,12291,12296,14083,16531,19274,19277,19877,20563,26357,27360,29856,68667,75547,78286,230857,232341,233765	Abl1,Cacna1b,Cacna1d,Cacna1g,Cacnb2,Ptk2,Kcnma1,Ptprm,Ptpro,Rock1,Slit2,Abcg2,Add3,Smtn,Trpm4,Akap13,Nav2,Ece1,Wnk1,Plekha7
1_Member	GO Biological Processes	GO:0008015	blood circulation	-2.84759	-0.859672	18/438	11350,12287,12289,12291,12296,14083,16531,19274,19277,19877,20563,27360,29856,68667,78286,230857,232341,233765	Abl1,Cacna1b,Cacna1d,Cacna1g,Cacnb2,Ptk2,Kcnma1,Ptprm,Ptpro,Rock1,Slit2,Add3,Smtn,Trpm4,Nav2,Ece1,Wnk1,Plekha7
1_Member	GO Biological Processes	GO:0003018	vascular process in circulatory system	-2.76503	-0.807833	12/239	11350,12291,14083,16531,19274,19877,20563,26357,27360,68667,230857,233765	Abl1,Cacna1g,Ptk2,Kcnma1,Ptprm,Rock1,Slit2,Abcg2,Add3,Trpm4,Ece1,Plekha7
1_Member	GO Biological Processes	GO:0035296	regulation of tube diameter	-2.72558	-0.778851	10/179	11350,12291,14083,16531,19274,19877,27360,68667,230857,233765	Abl1,Cacna1g,Ptk2,Kcnma1,Ptprm,Rock1,Add3,Trpm4,Ece1,Plekha7
1_Member	GO Biological Processes	GO:0097746	blood vessel diameter maintenance	-2.72558	-0.778851	10/179	11350,12291,14083,16531,19274,19877,27360,68667,230857,233765	Abl1,Cacna1g,Ptk2,Kcnma1,Ptprm,Rock1,Add3,Trpm4,Ece1,Plekha7
1_Member	GO Biological Processes	GO:0035150	regulation of tube size	-2.70777	-0.767198	10/180	11350,12291,14083,16531,19274,19877,27360,68667,230857,233765	Abl1,Cacna1g,Ptk2,Kcnma1,Ptprm,Rock1,Add3,Trpm4,Ece1,Plekha7
2_Summary	GO Biological Processes	GO:0050807	regulation of synapse organization	-8.53927	-4.65048	24/305	11350,14083,14810,16975,17260,19164,19229,19266,19277,19699,19877,56320,58234,70237,72895,77097,99633,108100,210274,230775,319504,320712,433485,442801,11789,12286,13043,14158,14268,16169,16438,18508,18606,19876,20360,20563,23965,56226,68112,68750,75788,77480,80883,140810,213084,668253,243961,15207,21416,30948,93742,108071,235402,320191,208177,14256,18762,22778,67155	Abl1,Ptk2,Grin1,Lrp8,Mef2c,Psen1,Ptk2b,Ptprd,Ptpro,Reln,Rock1,Dbn1,Shank3,Bhlhb9,Setd5,Tanc2,Adgrl2,Baiap2,Shank2,Adgrb2,Nrcam,Abi3bp,Syndig1,Arhgef15,Apc,Cacna1a,Cttn,Fer,Fn1,Il15ra,Itpr1,Pax6,Enpp2,Robo1,Sema6c,Slit2,Tenm3,Espn,Entr1,Rreb1,Smurf1,Kidins220,Ntng1,Ttbk2,Cdkl3,Dleu2,Shank1,Hes3,Tcf7l2,Bin1,Pard3,Grm5,Lingo1,Hook3,Phldb2,Flt3l,Prkcz,Ikzf1,Smarca2
2_Member	GO Biological Processes	GO:0050807	regulation of synapse organization	-8.53927	-4.65048	24/305	11350,14083,14810,16975,17260,19164,19229,19266,19277,19699,19877,56320,58234,70237,72895,77097,99633,108100,210274,230775,319504,320712,433485,442801	Abl1,Ptk2,Grin1,Lrp8,Mef2c,Psen1,Ptk2b,Ptprd,Ptpro,Reln,Rock1,Dbn1,Shank3,Bhlhb9,Setd5,Tanc2,Adgrl2,Baiap2,Shank2,Adgrb2,Nrcam,Abi3bp,Syndig1,Arhgef15
2_Member	GO Biological Processes	GO:0050803	regulation of synapse structure or activity	-8.31737	-4.65048	24/313	11350,14083,14810,16975,17260,19164,19229,19266,19277,19699,19877,56320,58234,70237,72895,77097,99633,108100,210274,230775,319504,320712,433485,442801	Abl1,Ptk2,Grin1,Lrp8,Mef2c,Psen1,Ptk2b,Ptprd,Ptpro,Reln,Rock1,Dbn1,Shank3,Bhlhb9,Setd5,Tanc2,Adgrl2,Baiap2,Shank2,Adgrb2,Nrcam,Abi3bp,Syndig1,Arhgef15
2_Member	GO Biological Processes	GO:0099175	regulation of postsynapse organization	-7.33268	-3.84188	15/139	14810,16975,19164,19229,19266,19699,56320,58234,70237,77097,108100,210274,319504,320712,442801	Grin1,Lrp8,Psen1,Ptk2b,Ptprd,Reln,Dbn1,Shank3,Bhlhb9,Tanc2,Baiap2,Shank2,Nrcam,Abi3bp,Arhgef15
2_Member	GO Biological Processes	GO:0031344	regulation of cell projection organization	-6.67291	-3.44535	37/787	11350,11789,12286,13043,14083,14158,14268,14810,16169,16438,16975,18508,18606,19164,19229,19266,19699,19876,20360,20563,23965,56226,56320,58234,68112,68750,70237,75788,77097,77480,80883,108100,140810,213084,319504,320712,668253	Abl1,Apc,Cacna1a,Cttn,Ptk2,Fer,Fn1,Grin1,Il15ra,Itpr1,Lrp8,Pax6,Enpp2,Psen1,Ptk2b,Ptprd,Reln,Robo1,Sema6c,Slit2,Tenm3,Espn,Dbn1,Shank3,Entr1,Rreb1,Bhlhb9,Smurf1,Tanc2,Kidins220,Ntng1,Baiap2,Ttbk2,Cdkl3,Nrcam,Abi3bp,Dleu2
2_Member	GO Biological Processes	GO:0120035	regulation of plasma membrane bounded cell projection organization	-6.4066	-3.25159	36/773	11350,11789,12286,14083,14158,14268,14810,16169,16438,16975,18508,18606,19164,19229,19266,19699,19876,20360,20563,23965,56226,56320,58234,68112,68750,70237,75788,77097,77480,80883,108100,140810,213084,319504,320712,668253	Abl1,Apc,Cacna1a,Ptk2,Fer,Fn1,Grin1,Il15ra,Itpr1,Lrp8,Pax6,Enpp2,Psen1,Ptk2b,Ptprd,Reln,Robo1,Sema6c,Slit2,Tenm3,Espn,Dbn1,Shank3,Entr1,Rreb1,Bhlhb9,Smurf1,Tanc2,Kidins220,Ntng1,Baiap2,Ttbk2,Cdkl3,Nrcam,Abi3bp,Dleu2
2_Member	GO Biological Processes	GO:0010975	regulation of neuron projection development	-5.876	-3.00553	29/579	11350,12286,14083,14268,14810,16169,16438,16975,18508,19164,19229,19266,19699,19876,20360,20563,23965,56320,58234,70237,75788,77097,77480,80883,108100,213084,319504,320712,668253	Abl1,Cacna1a,Ptk2,Fn1,Grin1,Il15ra,Itpr1,Lrp8,Pax6,Psen1,Ptk2b,Ptprd,Reln,Robo1,Sema6c,Slit2,Tenm3,Dbn1,Shank3,Bhlhb9,Smurf1,Tanc2,Kidins220,Ntng1,Baiap2,Cdkl3,Nrcam,Abi3bp,Dleu2
2_Member	GO Biological Processes	GO:0060998	regulation of dendritic spine development	-5.3773	-2.63982	10/86	16975,17260,19164,19699,56320,58234,70237,77097,108100,243961	Lrp8,Mef2c,Psen1,Reln,Dbn1,Shank3,Bhlhb9,Tanc2,Baiap2,Shank1
2_Member	GO Biological Processes	GO:0051963	regulation of synapse assembly	-4.93436	-2.32218	12/140	14083,14810,17260,19229,19266,70237,72895,99633,230775,320712,433485,442801	Ptk2,Grin1,Mef2c,Ptk2b,Ptprd,Bhlhb9,Setd5,Adgrl2,Adgrb2,Abi3bp,Syndig1,Arhgef15
2_Member	GO Biological Processes	GO:0051960	regulation of nervous system development	-4.91515	-2.32218	27/581	14083,14268,15207,16975,18508,18606,19164,19266,19699,19876,20360,20563,21416,30948,56320,58234,70237,75788,93742,99633,108071,108100,213084,230775,235402,320191,433485	Ptk2,Fn1,Hes3,Lrp8,Pax6,Enpp2,Psen1,Ptprd,Reln,Robo1,Sema6c,Slit2,Tcf7l2,Bin1,Dbn1,Shank3,Bhlhb9,Smurf1,Pard3,Adgrl2,Grm5,Baiap2,Cdkl3,Adgrb2,Lingo1,Hook3,Syndig1
2_Member	GO Biological Processes	GO:1901888	regulation of cell junction assembly	-4.91477	-2.32218	16/242	11350,14083,14810,17260,18606,19229,19266,19877,70237,72895,99633,208177,230775,320712,433485,442801	Abl1,Ptk2,Grin1,Mef2c,Enpp2,Ptk2b,Ptprd,Rock1,Bhlhb9,Setd5,Adgrl2,Phldb2,Adgrb2,Abi3bp,Syndig1,Arhgef15
2_Member	GO Biological Processes	GO:0061001	regulation of dendritic spine morphogenesis	-4.90989	-2.32218	8/59	16975,19699,56320,58234,70237,77097,108100,320712	Lrp8,Reln,Dbn1,Shank3,Bhlhb9,Tanc2,Baiap2,Abi3bp
2_Member	GO Biological Processes	GO:0060999	positive regulation of dendritic spine development	-4.5454	-2.0546	8/66	16975,19164,19699,56320,58234,70237,108100,243961	Lrp8,Psen1,Reln,Dbn1,Shank3,Bhlhb9,Baiap2,Shank1
2_Member	GO Biological Processes	GO:0031346	positive regulation of cell projection organization	-4.31795	-1.86854	22/458	11350,11789,14268,14810,16438,16975,18606,19229,19266,19699,19876,23965,56226,56320,68112,68750,70237,75788,77480,108100,140810,213084	Abl1,Apc,Fn1,Grin1,Itpr1,Lrp8,Enpp2,Ptk2b,Ptprd,Reln,Robo1,Tenm3,Espn,Dbn1,Entr1,Rreb1,Bhlhb9,Smurf1,Kidins220,Baiap2,Ttbk2,Cdkl3
2_Member	GO Biological Processes	GO:0051962	positive regulation of nervous system development	-4.06148	-1.67902	19/378	14083,14268,16975,18508,18606,19266,19699,19876,30948,56320,58234,70237,75788,99633,108071,108100,213084,230775,433485	Ptk2,Fn1,Lrp8,Pax6,Enpp2,Ptprd,Reln,Robo1,Bin1,Dbn1,Shank3,Bhlhb9,Smurf1,Adgrl2,Grm5,Baiap2,Cdkl3,Adgrb2,Syndig1
2_Member	GO Biological Processes	GO:0048814	regulation of dendrite morphogenesis	-4.0384	-1.66176	9/99	14810,16975,19266,19699,19876,56320,70237,108100,213084	Grin1,Lrp8,Ptprd,Reln,Robo1,Dbn1,Bhlhb9,Baiap2,Cdkl3
2_Member	GO Biological Processes	GO:0050767	regulation of neurogenesis	-4.03308	-1.66176	22/479	14083,14268,15207,16975,18508,18606,19164,19266,19699,19876,20360,20563,30948,56320,58234,70237,75788,108071,108100,213084,235402,320191	Ptk2,Fn1,Hes3,Lrp8,Pax6,Enpp2,Psen1,Ptprd,Reln,Robo1,Sema6c,Slit2,Bin1,Dbn1,Shank3,Bhlhb9,Smurf1,Grm5,Baiap2,Cdkl3,Lingo1,Hook3
2_Member	GO Biological Processes	GO:0050775	positive regulation of dendrite morphogenesis	-3.75731	-1.47958	7/64	16975,19266,19699,56320,70237,108100,213084	Lrp8,Ptprd,Reln,Dbn1,Bhlhb9,Baiap2,Cdkl3
2_Member	GO Biological Processes	GO:0061003	positive regulation of dendritic spine morphogenesis	-3.68954	-1.44587	5/30	16975,19699,56320,70237,108100	Lrp8,Reln,Dbn1,Bhlhb9,Baiap2
2_Member	GO Biological Processes	GO:0010770	positive regulation of cell morphogenesis involved in differentiation	-3.63178	-1.4159	7/67	16975,19266,19699,56320,70237,108100,213084	Lrp8,Ptprd,Reln,Dbn1,Bhlhb9,Baiap2,Cdkl3
2_Member	GO Biological Processes	GO:0050769	positive regulation of neurogenesis	-3.5292	-1.32471	16/317	14083,14268,16975,18508,18606,19266,19699,19876,30948,56320,58234,70237,75788,108071,108100,213084	Ptk2,Fn1,Lrp8,Pax6,Enpp2,Ptprd,Reln,Robo1,Bin1,Dbn1,Shank3,Bhlhb9,Smurf1,Grm5,Baiap2,Cdkl3
2_Member	GO Biological Processes	GO:0010769	regulation of cell morphogenesis involved in differentiation	-3.51293	-1.31586	7/70	16975,19266,19699,56320,70237,108100,213084	Lrp8,Ptprd,Reln,Dbn1,Bhlhb9,Baiap2,Cdkl3
2_Member	GO Biological Processes	GO:0050773	regulation of dendrite development	-3.42805	-1.25252	10/145	11350,14810,16975,19266,19699,19876,56320,70237,108100,213084	Abl1,Grin1,Lrp8,Ptprd,Reln,Robo1,Dbn1,Bhlhb9,Baiap2,Cdkl3
2_Member	GO Biological Processes	GO:0010720	positive regulation of cell development	-2.87979	-0.884997	21/545	14083,14256,14268,16169,16975,18508,18606,18762,19266,19699,19876,22778,30948,56320,58234,67155,70237,75788,108071,108100,213084	Ptk2,Flt3l,Fn1,Il15ra,Lrp8,Pax6,Enpp2,Prkcz,Ptprd,Reln,Robo1,Ikzf1,Bin1,Dbn1,Shank3,Smarca2,Bhlhb9,Smurf1,Grm5,Baiap2,Cdkl3
2_Member	GO Biological Processes	GO:1901890	positive regulation of cell junction assembly	-2.59984	-0.679189	8/127	11350,18606,19266,19877,70237,99633,230775,433485	Abl1,Enpp2,Ptprd,Rock1,Bhlhb9,Adgrl2,Adgrb2,Syndig1
3_Summary	GO Biological Processes	GO:0030029	actin filament-based process	-8.41153	-4.65048	34/583	11350,12289,12291,12296,13043,13821,14158,14453,17912,17920,19229,19877,20411,22004,29856,50876,56226,56320,71302,93742,108100,140579,140580,215789,218194,225115,231148,234214,240505,243621,245666,320878,360013,677884,11789,12815,57752,105439,234915,320191	Abl1,Cacna1d,Cacna1g,Cacnb2,Cttn,Epb41l1,Fer,Gas2,Myo1b,Myo6,Ptk2b,Rock1,Sorbs1,Tpm2,Smtn,Tmod2,Espn,Dbn1,Arhgap26,Pard3,Baiap2,Elmo2,Elmo1,Phactr2,Phactr1,Svil,Ablim2,Sorbs2,Cdc42bpg,Iqsec3,Iqsec2,Mical2,Myo18a,Pakap,Apc,Col11a2,Tacc2,Slain1,Cep126,Hook3
3_Member	GO Biological Processes	GO:0030029	actin filament-based process	-8.41153	-4.65048	34/583	11350,12289,12291,12296,13043,13821,14158,14453,17912,17920,19229,19877,20411,22004,29856,50876,56226,56320,71302,93742,108100,140579,140580,215789,218194,225115,231148,234214,240505,243621,245666,320878,360013,677884	Abl1,Cacna1d,Cacna1g,Cacnb2,Cttn,Epb41l1,Fer,Gas2,Myo1b,Myo6,Ptk2b,Rock1,Sorbs1,Tpm2,Smtn,Tmod2,Espn,Dbn1,Arhgap26,Pard3,Baiap2,Elmo2,Elmo1,Phactr2,Phactr1,Svil,Ablim2,Sorbs2,Cdc42bpg,Iqsec3,Iqsec2,Mical2,Myo18a,Pakap
3_Member	GO Biological Processes	GO:0030036	actin cytoskeleton organization	-7.19235	-3.7685	30/530	11350,13043,13821,14158,14453,17912,17920,19229,19877,20411,22004,29856,50876,56226,56320,71302,108100,140579,140580,215789,218194,225115,231148,234214,240505,243621,245666,320878,360013,677884	Abl1,Cttn,Epb41l1,Fer,Gas2,Myo1b,Myo6,Ptk2b,Rock1,Sorbs1,Tpm2,Smtn,Tmod2,Espn,Dbn1,Arhgap26,Baiap2,Elmo2,Elmo1,Phactr2,Phactr1,Svil,Ablim2,Sorbs2,Cdc42bpg,Iqsec3,Iqsec2,Mical2,Myo18a,Pakap
3_Member	GO Biological Processes	GO:0007015	actin filament organization	-5.85951	-3.00553	18/255	11350,13043,14453,17912,17920,19229,20411,22004,56226,56320,108100,140579,140580,218194,225115,234214,320878,677884	Abl1,Cttn,Gas2,Myo1b,Myo6,Ptk2b,Sorbs1,Tpm2,Espn,Dbn1,Baiap2,Elmo2,Elmo1,Phactr1,Svil,Sorbs2,Mical2,Pakap
3_Member	GO Biological Processes	GO:0097435	supramolecular fiber organization	-4.35729	-1.90125	25/556	11350,11789,12815,13043,14453,17912,17920,19229,20411,22004,50876,56226,56320,57752,105439,108100,140579,140580,218194,225115,234214,234915,320191,320878,677884	Abl1,Apc,Col11a2,Cttn,Gas2,Myo1b,Myo6,Ptk2b,Sorbs1,Tpm2,Tmod2,Espn,Dbn1,Tacc2,Slain1,Baiap2,Elmo2,Elmo1,Phactr1,Svil,Sorbs2,Cep126,Hook3,Mical2,Pakap
4_Summary	GO Biological Processes	GO:0042391	regulation of membrane potential	-7.40314	-3.84188	29/489	11735,12286,12289,12291,12296,12723,14810,16531,16536,17260,18762,19164,19229,19699,30948,56320,56543,56772,58234,58869,68667,70357,80906,83997,108100,170752,243961,268345,319504,11350,11517,12287,12290,12295,20411,22065,80334,108071,232341,380702,12322,15216,16438,80708,240776,100038743,17912	Ank3,Cacna1a,Cacna1d,Cacna1g,Cacnb2,Clcn1,Grin1,Kcnma1,Kcnq2,Mef2c,Prkcz,Psen1,Ptk2b,Reln,Bin1,Dbn1,Kcnd3,Mllt11,Shank3,Pex5l,Trpm4,Kcnip1,Kcnip2,Slmap,Baiap2,Bco2,Shank1,Kcnc2,Nrcam,Abl1,Adcyap1r1,Cacna1b,Cacna1e,Cacnb1,Sorbs1,Trpc3,Kcnip4,Grm5,Wnk1,Shisa6,Camk2a,Hfe,Itpr1,Pacsin3,Kcnt2,Gm13629,Myo1b
4_Member	GO Biological Processes	GO:0042391	regulation of membrane potential	-7.40314	-3.84188	29/489	11735,12286,12289,12291,12296,12723,14810,16531,16536,17260,18762,19164,19229,19699,30948,56320,56543,56772,58234,58869,68667,70357,80906,83997,108100,170752,243961,268345,319504	Ank3,Cacna1a,Cacna1d,Cacna1g,Cacnb2,Clcn1,Grin1,Kcnma1,Kcnq2,Mef2c,Prkcz,Psen1,Ptk2b,Reln,Bin1,Dbn1,Kcnd3,Mllt11,Shank3,Pex5l,Trpm4,Kcnip1,Kcnip2,Slmap,Baiap2,Bco2,Shank1,Kcnc2,Nrcam
4_Member	GO Biological Processes	GO:0034762	regulation of transmembrane transport	-5.99529	-3.01465	31/636	11350,11517,11735,12286,12287,12289,12290,12295,12296,12723,14810,16531,16536,17260,19164,19229,19699,20411,22065,30948,56543,58234,70357,80334,80906,83997,108071,232341,243961,268345,380702	Abl1,Adcyap1r1,Ank3,Cacna1a,Cacna1b,Cacna1d,Cacna1e,Cacnb1,Cacnb2,Clcn1,Grin1,Kcnma1,Kcnq2,Mef2c,Psen1,Ptk2b,Reln,Sorbs1,Trpc3,Bin1,Kcnd3,Shank3,Kcnip1,Kcnip4,Kcnip2,Slmap,Grm5,Wnk1,Shank1,Kcnc2,Shisa6
4_Member	GO Biological Processes	GO:0043269	regulation of monoatomic ion transport	-5.99529	-3.01465	31/636	11350,11517,11735,12286,12287,12289,12290,12291,12295,12296,12322,12723,14810,15216,16438,16531,16536,19229,19699,22065,30948,56543,58234,70357,80334,80708,80906,83997,108071,232341,268345	Abl1,Adcyap1r1,Ank3,Cacna1a,Cacna1b,Cacna1d,Cacna1e,Cacna1g,Cacnb1,Cacnb2,Camk2a,Clcn1,Grin1,Hfe,Itpr1,Kcnma1,Kcnq2,Ptk2b,Reln,Trpc3,Bin1,Kcnd3,Shank3,Kcnip1,Kcnip4,Pacsin3,Kcnip2,Slmap,Grm5,Wnk1,Kcnc2
4_Member	GO Biological Processes	GO:0034765	regulation of monoatomic ion transmembrane transport	-5.74613	-2.90854	26/492	11350,11517,11735,12286,12287,12289,12290,12295,12296,12723,14810,16531,16536,19229,19699,22065,30948,56543,58234,70357,80334,80906,83997,108071,232341,268345	Abl1,Adcyap1r1,Ank3,Cacna1a,Cacna1b,Cacna1d,Cacna1e,Cacnb1,Cacnb2,Clcn1,Grin1,Kcnma1,Kcnq2,Ptk2b,Reln,Trpc3,Bin1,Kcnd3,Shank3,Kcnip1,Kcnip4,Kcnip2,Slmap,Grm5,Wnk1,Kcnc2
4_Member	GO Biological Processes	GO:0010959	regulation of metal ion transport	-4.7316	-2.17022	23/462	11350,11517,11735,12286,12287,12289,12291,12295,12296,12322,14810,15216,16438,19229,22065,30948,70357,80334,80708,80906,83997,232341,268345	Abl1,Adcyap1r1,Ank3,Cacna1a,Cacna1b,Cacna1d,Cacna1g,Cacnb1,Cacnb2,Camk2a,Grin1,Hfe,Itpr1,Ptk2b,Trpc3,Bin1,Kcnip1,Kcnip4,Pacsin3,Kcnip2,Slmap,Wnk1,Kcnc2
4_Member	GO Biological Processes	GO:0098662	inorganic cation transmembrane transport	-3.9297	-1.60523	22/487	12286,12287,12289,12290,12291,12295,12296,14810,15216,16438,16531,16536,22065,56543,68667,70357,80334,80906,232341,240776,268345,100038743	Cacna1a,Cacna1b,Cacna1d,Cacna1e,Cacna1g,Cacnb1,Cacnb2,Grin1,Hfe,Itpr1,Kcnma1,Kcnq2,Trpc3,Kcnd3,Trpm4,Kcnip1,Kcnip4,Kcnip2,Wnk1,Kcnt2,Kcnc2,Gm13629
4_Member	GO Biological Processes	GO:0098655	monoatomic cation transmembrane transport	-3.85392	-1.56269	22/493	12286,12287,12289,12290,12291,12295,12296,14810,15216,16438,16531,16536,22065,56543,68667,70357,80334,80906,232341,240776,268345,100038743	Cacna1a,Cacna1b,Cacna1d,Cacna1e,Cacna1g,Cacnb1,Cacnb2,Grin1,Hfe,Itpr1,Kcnma1,Kcnq2,Trpc3,Kcnd3,Trpm4,Kcnip1,Kcnip4,Kcnip2,Wnk1,Kcnt2,Kcnc2,Gm13629
4_Member	GO Biological Processes	GO:0030001	metal ion transport	-3.69226	-1.44587	25/613	12286,12287,12289,12290,12291,12295,12296,12322,14810,15216,16438,16531,16536,17912,19164,22065,56543,68667,70357,80334,80906,232341,240776,268345,100038743	Cacna1a,Cacna1b,Cacna1d,Cacna1e,Cacna1g,Cacnb1,Cacnb2,Camk2a,Grin1,Hfe,Itpr1,Kcnma1,Kcnq2,Myo1b,Psen1,Trpc3,Kcnd3,Trpm4,Kcnip1,Kcnip4,Kcnip2,Wnk1,Kcnt2,Kcnc2,Gm13629
4_Member	GO Biological Processes	GO:0098660	inorganic ion transmembrane transport	-3.67343	-1.44587	23/543	12286,12287,12289,12290,12291,12295,12296,12723,14810,15216,16438,16531,16536,22065,56543,68667,70357,80334,80906,232341,240776,268345,100038743	Cacna1a,Cacna1b,Cacna1d,Cacna1e,Cacna1g,Cacnb1,Cacnb2,Clcn1,Grin1,Hfe,Itpr1,Kcnma1,Kcnq2,Trpc3,Kcnd3,Trpm4,Kcnip1,Kcnip4,Kcnip2,Wnk1,Kcnt2,Kcnc2,Gm13629
4_Member	GO Biological Processes	GO:0043266	regulation of potassium ion transport	-3.51373	-1.31586	9/116	11735,12289,19229,30948,70357,80334,80906,232341,268345	Ank3,Cacna1d,Ptk2b,Bin1,Kcnip1,Kcnip4,Kcnip2,Wnk1,Kcnc2
4_Member	GO Biological Processes	GO:0051924	regulation of calcium ion transport	-3.39254	-1.22879	15/294	11350,11517,12286,12287,12289,12291,12295,12296,12322,14810,16438,19229,22065,30948,80708	Abl1,Adcyap1r1,Cacna1a,Cacna1b,Cacna1d,Cacna1g,Cacnb1,Cacnb2,Camk2a,Grin1,Itpr1,Ptk2b,Trpc3,Bin1,Pacsin3
4_Member	GO Biological Processes	GO:1901379	regulation of potassium ion transmembrane transport	-3.39053	-1.22879	8/96	11735,12289,30948,70357,80334,80906,232341,268345	Ank3,Cacna1d,Bin1,Kcnip1,Kcnip4,Kcnip2,Wnk1,Kcnc2
4_Member	GO Biological Processes	GO:0034767	positive regulation of monoatomic ion transmembrane transport	-3.32464	-1.18279	12/206	11350,11517,11735,12289,12296,14810,19699,22065,58234,80906,232341,268345	Abl1,Adcyap1r1,Ank3,Cacna1d,Cacnb2,Grin1,Reln,Trpc3,Shank3,Kcnip2,Wnk1,Kcnc2
4_Member	GO Biological Processes	GO:1904062	regulation of monoatomic cation transmembrane transport	-3.23177	-1.12345	17/371	11350,11517,11735,12286,12289,12295,12296,14810,19229,22065,30948,70357,80334,80906,83997,232341,268345	Abl1,Adcyap1r1,Ank3,Cacna1a,Cacna1d,Cacnb1,Cacnb2,Grin1,Ptk2b,Trpc3,Bin1,Kcnip1,Kcnip4,Kcnip2,Slmap,Wnk1,Kcnc2
4_Member	GO Biological Processes	GO:0034220	monoatomic ion transmembrane transport	-3.23103	-1.12345	23/584	12286,12287,12289,12290,12291,12295,12296,12723,14810,15216,16438,16531,16536,22065,56543,68667,70357,80334,80906,232341,240776,268345,100038743	Cacna1a,Cacna1b,Cacna1d,Cacna1e,Cacna1g,Cacnb1,Cacnb2,Clcn1,Grin1,Hfe,Itpr1,Kcnma1,Kcnq2,Trpc3,Kcnd3,Trpm4,Kcnip1,Kcnip4,Kcnip2,Wnk1,Kcnt2,Kcnc2,Gm13629
4_Member	GO Biological Processes	GO:0043270	positive regulation of monoatomic ion transport	-3.19407	-1.10121	14/275	11350,11517,11735,12289,12296,12322,14810,16438,19699,22065,58234,80906,232341,268345	Abl1,Adcyap1r1,Ank3,Cacna1d,Cacnb2,Camk2a,Grin1,Itpr1,Reln,Trpc3,Shank3,Kcnip2,Wnk1,Kcnc2
4_Member	GO Biological Processes	GO:0034764	positive regulation of transmembrane transport	-3.14803	-1.0722	14/278	11350,11517,11735,12289,12296,14810,19164,19699,20411,22065,58234,80906,232341,268345	Abl1,Adcyap1r1,Ank3,Cacna1d,Cacnb2,Grin1,Psen1,Reln,Sorbs1,Trpc3,Shank3,Kcnip2,Wnk1,Kcnc2
4_Member	GO Biological Processes	GO:0006812	monoatomic cation transport	-2.88555	-0.886076	25/697	12286,12287,12289,12290,12291,12295,12296,12322,14810,15216,16438,16531,16536,17912,19164,22065,56543,68667,70357,80334,80906,232341,240776,268345,100038743	Cacna1a,Cacna1b,Cacna1d,Cacna1e,Cacna1g,Cacnb1,Cacnb2,Camk2a,Grin1,Hfe,Itpr1,Kcnma1,Kcnq2,Myo1b,Psen1,Trpc3,Kcnd3,Trpm4,Kcnip1,Kcnip4,Kcnip2,Wnk1,Kcnt2,Kcnc2,Gm13629
4_Member	GO Biological Processes	GO:1904064	positive regulation of cation transmembrane transport	-2.81681	-0.835659	10/174	11350,11517,11735,12289,12296,14810,22065,80906,232341,268345	Abl1,Adcyap1r1,Ank3,Cacna1d,Cacnb2,Grin1,Trpc3,Kcnip2,Wnk1,Kcnc2
4_Member	GO Biological Processes	GO:0010524	positive regulation of calcium ion transport into cytosol	-2.45458	-0.583566	3/17	11517,14810,22065	Adcyap1r1,Grin1,Trpc3
4_Member	GO Biological Processes	GO:1903169	regulation of calcium ion transmembrane transport	-2.36371	-0.503001	10/201	11350,11517,12286,12289,12295,12296,14810,19229,22065,30948	Abl1,Adcyap1r1,Cacna1a,Cacna1d,Cacnb1,Cacnb2,Grin1,Ptk2b,Trpc3,Bin1
4_Member	GO Biological Processes	GO:0010522	regulation of calcium ion transport into cytosol	-2.18695	-0.396563	3/21	11517,14810,22065	Adcyap1r1,Grin1,Trpc3
4_Member	GO Biological Processes	GO:0051928	positive regulation of calcium ion transport	-2.13054	-0.354396	8/152	11350,11517,12289,12296,12322,14810,16438,22065	Abl1,Adcyap1r1,Cacna1d,Cacnb2,Camk2a,Grin1,Itpr1,Trpc3
4_Member	KEGG Pathway	mmu04713	Circadian entrainment - Mus musculus (house mouse)	-2.01332	-0.266813	6/98	11517,12289,12291,12322,14810,16438	Adcyap1r1,Cacna1d,Cacna1g,Camk2a,Grin1,Itpr1
5_Summary	GO Biological Processes	GO:0031175	neuron projection development	-7.09365	-3.72779	37/757	11735,11789,12286,12322,13043,14083,16568,16975,17260,17475,17920,18508,18762,19229,19274,19277,19699,19876,19877,20360,20563,56320,58234,73750,77480,80883,99683,108100,213084,218194,226251,230857,235402,243961,269116,319504,320365,16438,18613,20469,93742,214597,50876,232664,12986,14158,18606,19164,20300,68667,140579	Ank3,Apc,Cacna1a,Camk2a,Cttn,Ptk2,Kif3a,Lrp8,Mef2c,Mpdz,Myo6,Pax6,Prkcz,Ptk2b,Ptprm,Ptpro,Reln,Robo1,Rock1,Sema6c,Slit2,Dbn1,Shank3,Whrn,Kidins220,Ntng1,Sec24b,Baiap2,Cdkl3,Phactr1,Ablim1,Ece1,Lingo1,Shank1,Nfasc,Nrcam,Fry,Itpr1,Pecam1,Sipa1,Pard3,Sidt2,Tmod2,Ccdc136,Csf3r,Fer,Enpp2,Psen1,Ccl25,Trpm4,Elmo2
5_Member	GO Biological Processes	GO:0031175	neuron projection development	-7.09365	-3.72779	37/757	11735,11789,12286,12322,13043,14083,16568,16975,17260,17475,17920,18508,18762,19229,19274,19277,19699,19876,19877,20360,20563,56320,58234,73750,77480,80883,99683,108100,213084,218194,226251,230857,235402,243961,269116,319504,320365	Ank3,Apc,Cacna1a,Camk2a,Cttn,Ptk2,Kif3a,Lrp8,Mef2c,Mpdz,Myo6,Pax6,Prkcz,Ptk2b,Ptprm,Ptpro,Reln,Robo1,Rock1,Sema6c,Slit2,Dbn1,Shank3,Whrn,Kidins220,Ntng1,Sec24b,Baiap2,Cdkl3,Phactr1,Ablim1,Ece1,Lingo1,Shank1,Nfasc,Nrcam,Fry
5_Member	GO Biological Processes	GO:0000902	cell morphogenesis	-6.55563	-3.36586	36/762	11735,11789,12286,12322,13043,14083,16438,16975,17260,18508,18613,18762,19274,19277,19699,19876,19877,20360,20469,20563,56320,58234,73750,77480,80883,93742,99683,213084,214597,218194,226251,230857,243961,269116,319504,320365	Ank3,Apc,Cacna1a,Camk2a,Cttn,Ptk2,Itpr1,Lrp8,Mef2c,Pax6,Pecam1,Prkcz,Ptprm,Ptpro,Reln,Robo1,Rock1,Sema6c,Sipa1,Slit2,Dbn1,Shank3,Whrn,Kidins220,Ntng1,Pard3,Sec24b,Cdkl3,Sidt2,Phactr1,Ablim1,Ece1,Shank1,Nfasc,Nrcam,Fry
5_Member	GO Biological Processes	GO:0048812	neuron projection morphogenesis	-6.16044	-3.05679	28/529	11735,11789,12286,12322,13043,14083,16975,17260,18508,18762,19274,19277,19699,19876,19877,20360,20563,56320,58234,77480,80883,213084,218194,226251,230857,243961,269116,319504	Ank3,Apc,Cacna1a,Camk2a,Cttn,Ptk2,Lrp8,Mef2c,Pax6,Prkcz,Ptprm,Ptpro,Reln,Robo1,Rock1,Sema6c,Slit2,Dbn1,Shank3,Kidins220,Ntng1,Cdkl3,Phactr1,Ablim1,Ece1,Shank1,Nfasc,Nrcam
5_Member	GO Biological Processes	GO:0120039	plasma membrane bounded cell projection morphogenesis	-6.06362	-3.02512	28/535	11735,11789,12286,12322,13043,14083,16975,17260,18508,18762,19274,19277,19699,19876,19877,20360,20563,56320,58234,77480,80883,213084,218194,226251,230857,243961,269116,319504	Ank3,Apc,Cacna1a,Camk2a,Cttn,Ptk2,Lrp8,Mef2c,Pax6,Prkcz,Ptprm,Ptpro,Reln,Robo1,Rock1,Sema6c,Slit2,Dbn1,Shank3,Kidins220,Ntng1,Cdkl3,Phactr1,Ablim1,Ece1,Shank1,Nfasc,Nrcam
5_Member	GO Biological Processes	GO:0048858	cell projection morphogenesis	-5.93704	-3.01465	28/543	11735,11789,12286,12322,13043,14083,16975,17260,18508,18762,19274,19277,19699,19876,19877,20360,20563,56320,58234,77480,80883,213084,218194,226251,230857,243961,269116,319504	Ank3,Apc,Cacna1a,Camk2a,Cttn,Ptk2,Lrp8,Mef2c,Pax6,Prkcz,Ptprm,Ptpro,Reln,Robo1,Rock1,Sema6c,Slit2,Dbn1,Shank3,Kidins220,Ntng1,Cdkl3,Phactr1,Ablim1,Ece1,Shank1,Nfasc,Nrcam
5_Member	GO Biological Processes	GO:0000904	cell morphogenesis involved in differentiation	-5.90603	-3.01465	29/577	11735,11789,12286,12322,14083,16975,17260,18508,18613,19274,19277,19699,19876,19877,20360,20469,20563,58234,73750,77480,80883,93742,99683,218194,226251,230857,243961,269116,319504	Ank3,Apc,Cacna1a,Camk2a,Ptk2,Lrp8,Mef2c,Pax6,Pecam1,Ptprm,Ptpro,Reln,Robo1,Rock1,Sema6c,Sipa1,Slit2,Shank3,Whrn,Kidins220,Ntng1,Pard3,Sec24b,Phactr1,Ablim1,Ece1,Shank1,Nfasc,Nrcam
5_Member	GO Biological Processes	GO:0032990	cell part morphogenesis	-5.51535	-2.70879	28/571	11735,11789,12286,12322,13043,14083,16975,17260,18508,18762,19274,19277,19699,19876,19877,20360,20563,56320,58234,77480,80883,213084,218194,226251,230857,243961,269116,319504	Ank3,Apc,Cacna1a,Camk2a,Cttn,Ptk2,Lrp8,Mef2c,Pax6,Prkcz,Ptprm,Ptpro,Reln,Robo1,Rock1,Sema6c,Slit2,Dbn1,Shank3,Kidins220,Ntng1,Cdkl3,Phactr1,Ablim1,Ece1,Shank1,Nfasc,Nrcam
5_Member	GO Biological Processes	GO:0048667	cell morphogenesis involved in neuron differentiation	-5.29412	-2.61939	25/489	11735,11789,12286,12322,14083,16975,17260,18508,19274,19277,19699,19876,20360,20563,58234,73750,77480,80883,99683,218194,226251,230857,243961,269116,319504	Ank3,Apc,Cacna1a,Camk2a,Ptk2,Lrp8,Mef2c,Pax6,Ptprm,Ptpro,Reln,Robo1,Sema6c,Slit2,Shank3,Whrn,Kidins220,Ntng1,Sec24b,Phactr1,Ablim1,Ece1,Shank1,Nfasc,Nrcam
5_Member	GO Biological Processes	GO:0032989	cellular component morphogenesis	-5.04863	-2.41315	30/673	11735,11789,12286,12322,13043,14083,16975,17260,18508,18762,19274,19277,19699,19876,19877,20360,20563,50876,56320,58234,77480,80883,213084,218194,226251,230857,232664,243961,269116,319504	Ank3,Apc,Cacna1a,Camk2a,Cttn,Ptk2,Lrp8,Mef2c,Pax6,Prkcz,Ptprm,Ptpro,Reln,Robo1,Rock1,Sema6c,Slit2,Tmod2,Dbn1,Shank3,Kidins220,Ntng1,Cdkl3,Phactr1,Ablim1,Ece1,Ccdc136,Shank1,Nfasc,Nrcam
5_Member	GO Biological Processes	GO:0007411	axon guidance	-3.2374	-1.12345	13/241	11735,17260,18508,19274,19277,19699,19876,20360,20563,226251,230857,269116,319504	Ank3,Mef2c,Pax6,Ptprm,Ptpro,Reln,Robo1,Sema6c,Slit2,Ablim1,Ece1,Nfasc,Nrcam
5_Member	GO Biological Processes	GO:0097485	neuron projection guidance	-3.22057	-1.11893	13/242	11735,17260,18508,19274,19277,19699,19876,20360,20563,226251,230857,269116,319504	Ank3,Mef2c,Pax6,Ptprm,Ptpro,Reln,Robo1,Sema6c,Slit2,Ablim1,Ece1,Nfasc,Nrcam
5_Member	GO Biological Processes	GO:0040011	locomotion	-2.94902	-0.913061	21/538	11735,12986,14158,17260,18508,18606,19164,19274,19277,19699,19876,20300,20360,20563,58234,68667,140579,226251,230857,269116,319504	Ank3,Csf3r,Fer,Mef2c,Pax6,Enpp2,Psen1,Ptprm,Ptpro,Reln,Robo1,Ccl25,Sema6c,Slit2,Shank3,Trpm4,Elmo2,Ablim1,Ece1,Nfasc,Nrcam
5_Member	GO Biological Processes	GO:0007409	axonogenesis	-2.58371	-0.668862	16/390	11735,11789,14083,17260,18508,19274,19277,19699,19876,20360,20563,80883,226251,230857,269116,319504	Ank3,Apc,Ptk2,Mef2c,Pax6,Ptprm,Ptpro,Reln,Robo1,Sema6c,Slit2,Ntng1,Ablim1,Ece1,Nfasc,Nrcam
5_Member	GO Biological Processes	GO:0006935	chemotaxis	-2.47736	-0.594017	19/512	11735,12986,14158,17260,18508,18606,19274,19277,19699,19876,20300,20360,20563,68667,140579,226251,230857,269116,319504	Ank3,Csf3r,Fer,Mef2c,Pax6,Enpp2,Ptprm,Ptpro,Reln,Robo1,Ccl25,Sema6c,Slit2,Trpm4,Elmo2,Ablim1,Ece1,Nfasc,Nrcam
5_Member	GO Biological Processes	GO:0042330	taxis	-2.45908	-0.583566	19/514	11735,12986,14158,17260,18508,18606,19274,19277,19699,19876,20300,20360,20563,68667,140579,226251,230857,269116,319504	Ank3,Csf3r,Fer,Mef2c,Pax6,Enpp2,Ptprm,Ptpro,Reln,Robo1,Ccl25,Sema6c,Slit2,Trpm4,Elmo2,Ablim1,Ece1,Nfasc,Nrcam
5_Member	GO Biological Processes	GO:0061564	axon development	-2.18888	-0.396563	16/429	11735,11789,14083,17260,18508,19274,19277,19699,19876,20360,20563,80883,226251,230857,269116,319504	Ank3,Apc,Ptk2,Mef2c,Pax6,Ptprm,Ptpro,Reln,Robo1,Sema6c,Slit2,Ntng1,Ablim1,Ece1,Nfasc,Nrcam
6_Summary	GO Biological Processes	GO:0034330	cell junction organization	-6.72456	-3.44535	30/557	11735,12286,12295,12296,13043,14268,17475,17920,18190,18613,19164,19229,19266,19277,19303,19699,20411,56320,58234,73750,80883,93742,99633,108071,210274,217335,233765,243621,243961,269116,12322,14810,18762,19877,23859,68112,80334,83997,233575,332175,380702	Ank3,Cacna1a,Cacnb1,Cacnb2,Cttn,Fn1,Mpdz,Myo6,Nrxn2,Pecam1,Psen1,Ptk2b,Ptprd,Ptpro,Pxn,Reln,Sorbs1,Dbn1,Shank3,Whrn,Ntng1,Pard3,Adgrl2,Grm5,Shank2,Fbf1,Plekha7,Iqsec3,Shank1,Nfasc,Camk2a,Grin1,Prkcz,Rock1,Dlg2,Entr1,Kcnip4,Slmap,Pgap2,Zdhhc23,Shisa6
6_Member	GO Biological Processes	GO:0034330	cell junction organization	-6.72456	-3.44535	30/557	11735,12286,12295,12296,13043,14268,17475,17920,18190,18613,19164,19229,19266,19277,19303,19699,20411,56320,58234,73750,80883,93742,99633,108071,210274,217335,233765,243621,243961,269116	Ank3,Cacna1a,Cacnb1,Cacnb2,Cttn,Fn1,Mpdz,Myo6,Nrxn2,Pecam1,Psen1,Ptk2b,Ptprd,Ptpro,Pxn,Reln,Sorbs1,Dbn1,Shank3,Whrn,Ntng1,Pard3,Adgrl2,Grm5,Shank2,Fbf1,Plekha7,Iqsec3,Shank1,Nfasc
6_Member	GO Biological Processes	GO:0034329	cell junction assembly	-5.28628	-2.61939	18/280	12286,13043,14268,17475,17920,18190,18613,19229,19266,19277,19303,19699,20411,58234,93742,210274,217335,269116	Cacna1a,Cttn,Fn1,Mpdz,Myo6,Nrxn2,Pecam1,Ptk2b,Ptprd,Ptpro,Pxn,Reln,Sorbs1,Shank3,Pard3,Shank2,Fbf1,Nfasc
6_Member	GO Biological Processes	GO:0050808	synapse organization	-4.64653	-2.12576	19/342	11735,12286,12295,12296,13043,17920,18190,19164,19266,19699,56320,58234,80883,99633,108071,210274,243621,243961,269116	Ank3,Cacna1a,Cacnb1,Cacnb2,Cttn,Myo6,Nrxn2,Psen1,Ptprd,Reln,Dbn1,Shank3,Ntng1,Adgrl2,Grm5,Shank2,Iqsec3,Shank1,Nfasc
6_Member	GO Biological Processes	GO:0051668	localization within membrane	-2.41078	-0.543225	20/558	11735,12286,12295,12296,12322,14810,18190,18762,19699,19877,23859,58234,68112,80334,83997,93742,233575,269116,332175,380702	Ank3,Cacna1a,Cacnb1,Cacnb2,Camk2a,Grin1,Nrxn2,Prkcz,Reln,Rock1,Dlg2,Shank3,Entr1,Kcnip4,Slmap,Pard3,Pgap2,Nfasc,Zdhhc23,Shisa6
6_Member	GO Biological Processes	GO:0072657	protein localization to membrane	-2.07003	-0.307584	17/481	11735,12286,12295,12296,14810,18190,18762,19699,19877,23859,58234,80334,83997,93742,233575,269116,332175	Ank3,Cacna1a,Cacnb1,Cacnb2,Grin1,Nrxn2,Prkcz,Reln,Rock1,Dlg2,Shank3,Kcnip4,Slmap,Pard3,Pgap2,Nfasc,Zdhhc23
7_Summary	GO Biological Processes	GO:0099536	synaptic signaling	-6.7002	-3.44535	26/438	12286,12287,12290,12291,12295,12296,13527,13852,14810,16438,16531,16975,17260,17920,18190,19164,19266,20411,23859,50876,54525,77531,94090,108071,234214,380702,12322,78771,170952	Cacna1a,Cacna1b,Cacna1e,Cacna1g,Cacnb1,Cacnb2,Dtna,Stx2,Grin1,Itpr1,Kcnma1,Lrp8,Mef2c,Myo6,Nrxn2,Psen1,Ptprd,Sorbs1,Dlg2,Tmod2,Syt7,Anks1b,Trim9,Grm5,Sorbs2,Shisa6,Camk2a,Mctp1,Prima1
7_Member	GO Biological Processes	GO:0099536	synaptic signaling	-6.7002	-3.44535	26/438	12286,12287,12290,12291,12295,12296,13527,13852,14810,16438,16531,16975,17260,17920,18190,19164,19266,20411,23859,50876,54525,77531,94090,108071,234214,380702	Cacna1a,Cacna1b,Cacna1e,Cacna1g,Cacnb1,Cacnb2,Dtna,Stx2,Grin1,Itpr1,Kcnma1,Lrp8,Mef2c,Myo6,Nrxn2,Psen1,Ptprd,Sorbs1,Dlg2,Tmod2,Syt7,Anks1b,Trim9,Grm5,Sorbs2,Shisa6
7_Member	GO Biological Processes	GO:0099537	trans-synaptic signaling	-5.48623	-2.6984	22/385	12286,12287,12290,12291,12295,12296,13852,14810,16531,16975,17260,17920,18190,19164,19266,23859,50876,54525,77531,94090,108071,380702	Cacna1a,Cacna1b,Cacna1e,Cacna1g,Cacnb1,Cacnb2,Stx2,Grin1,Kcnma1,Lrp8,Mef2c,Myo6,Nrxn2,Psen1,Ptprd,Dlg2,Tmod2,Syt7,Anks1b,Trim9,Grm5,Shisa6
7_Member	GO Biological Processes	GO:0007268	chemical synaptic transmission	-5.32694	-2.62619	21/364	12286,12287,12290,12291,12295,12296,13852,14810,16531,16975,17260,17920,18190,19164,23859,50876,54525,77531,94090,108071,380702	Cacna1a,Cacna1b,Cacna1e,Cacna1g,Cacnb1,Cacnb2,Stx2,Grin1,Kcnma1,Lrp8,Mef2c,Myo6,Nrxn2,Psen1,Dlg2,Tmod2,Syt7,Anks1b,Trim9,Grm5,Shisa6
7_Member	GO Biological Processes	GO:0098916	anterograde trans-synaptic signaling	-5.32694	-2.62619	21/364	12286,12287,12290,12291,12295,12296,13852,14810,16531,16975,17260,17920,18190,19164,23859,50876,54525,77531,94090,108071,380702	Cacna1a,Cacna1b,Cacna1e,Cacna1g,Cacnb1,Cacnb2,Stx2,Grin1,Kcnma1,Lrp8,Mef2c,Myo6,Nrxn2,Psen1,Dlg2,Tmod2,Syt7,Anks1b,Trim9,Grm5,Shisa6
7_Member	GO Biological Processes	GO:0001505	regulation of neurotransmitter levels	-2.78031	-0.81455	12/238	12286,12287,12290,12322,13852,17260,18190,19164,54525,78771,94090,170952	Cacna1a,Cacna1b,Cacna1e,Camk2a,Stx2,Mef2c,Nrxn2,Psen1,Syt7,Mctp1,Trim9,Prima1
7_Member	GO Biological Processes	GO:0007269	neurotransmitter secretion	-2.77213	-0.810677	7/93	12286,12287,13852,18190,19164,54525,94090	Cacna1a,Cacna1b,Stx2,Nrxn2,Psen1,Syt7,Trim9
7_Member	GO Biological Processes	GO:0099643	signal release from synapse	-2.77213	-0.810677	7/93	12286,12287,13852,18190,19164,54525,94090	Cacna1a,Cacna1b,Stx2,Nrxn2,Psen1,Syt7,Trim9
7_Member	GO Biological Processes	GO:0016079	synaptic vesicle exocytosis	-2.15498	-0.371751	5/65	12286,13852,19164,54525,94090	Cacna1a,Stx2,Psen1,Syt7,Trim9
8_Summary	GO Biological Processes	GO:2000463	positive regulation of excitatory postsynaptic potential	-6.14965	-3.05679	8/41	14810,18762,19229,19699,56320,58234,108100,243961,13821,23859,108071,210274,228836,19266,17260,19164,245666,11350,12286,12287,12290,12322,14083,16975,17920,18190,54525,67869,78771,80883,232341,380702,12295,12296,16531,56543,268345,18508,50876,68667,70237,72895,93742,13972,12289,16438,17978,56226,78286,77128,16568	Grin1,Prkcz,Ptk2b,Reln,Dbn1,Shank3,Baiap2,Shank1,Epb41l1,Dlg2,Grm5,Shank2,Dlgap4,Ptprd,Mef2c,Psen1,Iqsec2,Abl1,Cacna1a,Cacna1b,Cacna1e,Camk2a,Ptk2,Lrp8,Myo6,Nrxn2,Syt7,Paip2,Mctp1,Ntng1,Wnk1,Shisa6,Cacnb1,Cacnb2,Kcnma1,Kcnd3,Kcnc2,Pax6,Tmod2,Trpm4,Bhlhb9,Setd5,Pard3,Gnb1l,Cacna1d,Itpr1,Ncoa2,Espn,Nav2,Crebrf,Kif3a
8_Member	GO Biological Processes	GO:2000463	positive regulation of excitatory postsynaptic potential	-6.14965	-3.05679	8/41	14810,18762,19229,19699,56320,58234,108100,243961	Grin1,Prkcz,Ptk2b,Reln,Dbn1,Shank3,Baiap2,Shank1
8_Member	Reactome Gene Sets	R-MMU-6794361	Neurexins and neuroligins	-5.90339	-3.01465	7/31	13821,23859,58234,108071,210274,228836,243961	Epb41l1,Dlg2,Shank3,Grm5,Shank2,Dlgap4,Shank1
8_Member	Reactome Gene Sets	R-MMU-6794362	Protein-protein interactions at synapses	-5.47599	-2.6984	9/66	13821,14810,19266,23859,58234,108071,210274,228836,243961	Epb41l1,Grin1,Ptprd,Dlg2,Shank3,Grm5,Shank2,Dlgap4,Shank1
8_Member	GO Biological Processes	GO:0098815	modulation of excitatory postsynaptic potential	-4.69563	-2.15095	8/63	14810,18762,19229,19699,56320,58234,108100,243961	Grin1,Prkcz,Ptk2b,Reln,Dbn1,Shank3,Baiap2,Shank1
8_Member	GO Biological Processes	GO:0051966	regulation of synaptic transmission, glutamatergic	-4.44249	-1.96593	9/88	14810,17260,19164,19229,19699,58234,108071,210274,245666	Grin1,Mef2c,Psen1,Ptk2b,Reln,Shank3,Grm5,Shank2,Iqsec2
8_Member	GO Biological Processes	GO:0050804	modulation of chemical synaptic transmission	-4.39534	-1.92573	30/729	11350,12286,12287,12290,12322,14083,14810,16975,17260,17920,18190,18762,19164,19229,19266,19699,54525,56320,58234,67869,78771,80883,108071,108100,210274,228836,232341,243961,245666,380702	Abl1,Cacna1a,Cacna1b,Cacna1e,Camk2a,Ptk2,Grin1,Lrp8,Mef2c,Myo6,Nrxn2,Prkcz,Psen1,Ptk2b,Ptprd,Reln,Syt7,Dbn1,Shank3,Paip2,Mctp1,Ntng1,Grm5,Baiap2,Shank2,Dlgap4,Wnk1,Shank1,Iqsec2,Shisa6
8_Member	GO Biological Processes	GO:0099177	regulation of trans-synaptic signaling	-4.38444	-1.92167	30/730	11350,12286,12287,12290,12322,14083,14810,16975,17260,17920,18190,18762,19164,19229,19266,19699,54525,56320,58234,67869,78771,80883,108071,108100,210274,228836,232341,243961,245666,380702	Abl1,Cacna1a,Cacna1b,Cacna1e,Camk2a,Ptk2,Grin1,Lrp8,Mef2c,Myo6,Nrxn2,Prkcz,Psen1,Ptk2b,Ptprd,Reln,Syt7,Dbn1,Shank3,Paip2,Mctp1,Ntng1,Grm5,Baiap2,Shank2,Dlgap4,Wnk1,Shank1,Iqsec2,Shisa6
8_Member	Reactome Gene Sets	R-MMU-112316	Neuronal System	-3.94762	-1.61202	17/322	12286,12287,12295,12296,12322,13821,14810,16531,19266,23859,56543,58234,108071,210274,228836,243961,268345	Cacna1a,Cacna1b,Cacnb1,Cacnb2,Camk2a,Epb41l1,Grin1,Kcnma1,Ptprd,Dlg2,Kcnd3,Shank3,Grm5,Shank2,Dlgap4,Shank1,Kcnc2
8_Member	GO Biological Processes	GO:0051968	positive regulation of synaptic transmission, glutamatergic	-3.94145	-1.61202	6/42	14810,19229,19699,58234,210274,245666	Grin1,Ptk2b,Reln,Shank3,Shank2,Iqsec2
8_Member	GO Biological Processes	GO:0007611	learning or memory	-3.88315	-1.57933	17/326	11350,12290,14810,17260,18190,18508,18762,19164,19699,50876,58234,67869,68667,70237,108071,210274,243961	Abl1,Cacna1e,Grin1,Mef2c,Nrxn2,Pax6,Prkcz,Psen1,Reln,Tmod2,Shank3,Paip2,Trpm4,Bhlhb9,Grm5,Shank2,Shank1
8_Member	GO Biological Processes	GO:0050890	cognition	-3.78958	-1.5029	18/364	11350,12290,14810,17260,18190,18508,18762,19164,19699,50876,58234,67869,68667,70237,72895,108071,210274,243961	Abl1,Cacna1e,Grin1,Mef2c,Nrxn2,Pax6,Prkcz,Psen1,Reln,Tmod2,Shank3,Paip2,Trpm4,Bhlhb9,Setd5,Grm5,Shank2,Shank1
8_Member	GO Biological Processes	GO:0048167	regulation of synaptic plasticity	-3.47981	-1.29364	18/386	11350,12322,14810,17260,17920,18762,19164,19229,19699,54525,56320,58234,67869,108071,108100,210274,245666,380702	Abl1,Camk2a,Grin1,Mef2c,Myo6,Prkcz,Psen1,Ptk2b,Reln,Syt7,Dbn1,Shank3,Paip2,Grm5,Baiap2,Shank2,Iqsec2,Shisa6
8_Member	GO Biological Processes	GO:0031644	regulation of nervous system process	-3.36265	-1.20429	12/204	14810,18190,18762,19229,19699,56320,58234,93742,108100,228836,243961,380702	Grin1,Nrxn2,Prkcz,Ptk2b,Reln,Dbn1,Shank3,Pard3,Baiap2,Dlgap4,Shank1,Shisa6
8_Member	GO Biological Processes	GO:0071625	vocalization behavior	-3.1905	-1.10053	4/22	18190,58234,210274,243961	Nrxn2,Shank3,Shank2,Shank1
8_Member	GO Biological Processes	GO:0035176	social behavior	-2.97038	-0.931874	6/63	13972,14810,18190,58234,210274,243961	Gnb1l,Grin1,Nrxn2,Shank3,Shank2,Shank1
8_Member	GO Biological Processes	GO:0051703	biological process involved in intraspecies interaction between organisms	-2.97038	-0.931874	6/63	13972,14810,18190,58234,210274,243961	Gnb1l,Grin1,Nrxn2,Shank3,Shank2,Shank1
8_Member	GO Biological Processes	GO:0007616	long-term memory	-2.94527	-0.91185	5/43	14810,18762,19699,68667,243961	Grin1,Prkcz,Reln,Trpm4,Shank1
8_Member	KEGG Pathway	mmu04724	Glutamatergic synapse - Mus musculus (house mouse)	-2.92158	-0.895669	8/113	12286,12289,14810,16438,58234,108071,210274,243961	Cacna1a,Cacna1d,Grin1,Itpr1,Shank3,Grm5,Shank2,Shank1
8_Member	GO Biological Processes	GO:0007626	locomotory behavior	-2.90407	-0.89275	13/262	12286,12287,12290,14810,16531,17920,17978,19699,56226,58234,78286,108071,210274	Cacna1a,Cacna1b,Cacna1e,Grin1,Kcnma1,Myo6,Ncoa2,Reln,Espn,Shank3,Nav2,Grm5,Shank2
8_Member	GO Biological Processes	GO:0007610	behavior	-2.8123	-0.834685	26/745	11350,12286,12287,12290,13972,14810,16531,17260,17920,17978,18190,18508,18762,19164,19699,50876,56226,58234,67869,68667,70237,77128,78286,108071,210274,243961	Abl1,Cacna1a,Cacna1b,Cacna1e,Gnb1l,Grin1,Kcnma1,Mef2c,Myo6,Ncoa2,Nrxn2,Pax6,Prkcz,Psen1,Reln,Tmod2,Espn,Shank3,Paip2,Trpm4,Bhlhb9,Crebrf,Nav2,Grm5,Shank2,Shank1
8_Member	GO Biological Processes	GO:0035418	protein localization to synapse	-2.52122	-0.62884	6/77	14810,18190,19699,23859,108100,243961	Grin1,Nrxn2,Reln,Dlg2,Baiap2,Shank1
8_Member	GO Biological Processes	GO:0007613	memory	-2.48885	-0.603713	9/162	14810,18762,19164,19699,58234,67869,68667,210274,243961	Grin1,Prkcz,Psen1,Reln,Shank3,Paip2,Trpm4,Shank2,Shank1
8_Member	GO Biological Processes	GO:1902414	protein localization to cell junction	-2.42745	-0.558168	7/107	14810,16568,18190,19699,23859,108100,243961	Grin1,Kif3a,Nrxn2,Reln,Dlg2,Baiap2,Shank1
8_Member	GO Biological Processes	GO:0060292	long-term synaptic depression	-2.12919	-0.354396	3/22	19229,58234,210274	Ptk2b,Shank3,Shank2
9_Summary	WikiPathways	WP1983	Splicing factor NOVA regulated synaptic proteins	-6.06489	-3.02512	8/42	11735,13821,13852,14810,16531,16536,18762,80883	Ank3,Epb41l1,Stx2,Grin1,Kcnma1,Kcnq2,Prkcz,Ntng1
9_Member	WikiPathways	WP1983	Splicing factor NOVA regulated synaptic proteins	-6.06489	-3.02512	8/42	11735,13821,13852,14810,16531,16536,18762,80883	Ank3,Epb41l1,Stx2,Grin1,Kcnma1,Kcnq2,Prkcz,Ntng1
10_Summary	GO Biological Processes	GO:0022604	regulation of cell morphogenesis	-5.91809	-3.01465	19/279	14083,14268,14453,16568,16975,18606,19229,19266,19303,19699,56320,68750,70237,75788,80883,108100,213084,217340,677884	Ptk2,Fn1,Gas2,Kif3a,Lrp8,Enpp2,Ptk2b,Ptprd,Pxn,Reln,Dbn1,Rreb1,Bhlhb9,Smurf1,Ntng1,Baiap2,Cdkl3,Rnf157,Pakap
10_Member	GO Biological Processes	GO:0022604	regulation of cell morphogenesis	-5.91809	-3.01465	19/279	14083,14268,14453,16568,16975,18606,19229,19266,19303,19699,56320,68750,70237,75788,80883,108100,213084,217340,677884	Ptk2,Fn1,Gas2,Kif3a,Lrp8,Enpp2,Ptk2b,Ptprd,Pxn,Reln,Dbn1,Rreb1,Bhlhb9,Smurf1,Ntng1,Baiap2,Cdkl3,Rnf157,Pakap
10_Member	GO Biological Processes	GO:0008360	regulation of cell shape	-2.3044	-0.467842	8/142	14083,14268,14453,16568,19229,19303,108100,677884	Ptk2,Fn1,Gas2,Kif3a,Ptk2b,Pxn,Baiap2,Pakap
11_Summary	GO Biological Processes	GO:1902903	regulation of supramolecular fiber organization	-5.90467	-3.01465	23/392	11350,11789,13043,14158,17260,18613,19164,19229,19303,20563,27360,30948,50876,56320,58234,75547,105439,108100,140810,208177,225115,243961,442801,19877,68667,93742,320712,17475,56226,11735,14083,16169,18762,20360,21749,22589,50720,67013,78771,80708,94090,213084,320595,668253,12291,14268,16531,19274,75788,230857,233765,18606,19266,22778,68112,70237,99633,230775,433485,16578,21968,54525,56772,230861	Abl1,Apc,Cttn,Fer,Mef2c,Pecam1,Psen1,Ptk2b,Pxn,Slit2,Add3,Bin1,Tmod2,Dbn1,Shank3,Akap13,Slain1,Baiap2,Ttbk2,Phldb2,Svil,Shank1,Arhgef15,Rock1,Trpm4,Pard3,Abi3bp,Mpdz,Espn,Ank3,Ptk2,Il15ra,Prkcz,Sema6c,Terf1,Atrx,Sacs,Oma1,Mctp1,Pacsin3,Trim9,Cdkl3,Phf8,Dleu2,Cacna1g,Fn1,Kcnma1,Ptprm,Smurf1,Ece1,Plekha7,Enpp2,Ptprd,Ikzf1,Entr1,Bhlhb9,Adgrl2,Adgrb2,Syndig1,Kif9,Tom1,Syt7,Mllt11,Eif4g3
11_Member	GO Biological Processes	GO:1902903	regulation of supramolecular fiber organization	-5.90467	-3.01465	23/392	11350,11789,13043,14158,17260,18613,19164,19229,19303,20563,27360,30948,50876,56320,58234,75547,105439,108100,140810,208177,225115,243961,442801	Abl1,Apc,Cttn,Fer,Mef2c,Pecam1,Psen1,Ptk2b,Pxn,Slit2,Add3,Bin1,Tmod2,Dbn1,Shank3,Akap13,Slain1,Baiap2,Ttbk2,Phldb2,Svil,Shank1,Arhgef15
11_Member	GO Biological Processes	GO:0032970	regulation of actin filament-based process	-5.55747	-2.73567	23/411	11350,13043,14158,17260,18613,19229,19303,19877,20563,27360,30948,50876,56320,58234,68667,75547,93742,108100,208177,225115,243961,320712,442801	Abl1,Cttn,Fer,Mef2c,Pecam1,Ptk2b,Pxn,Rock1,Slit2,Add3,Bin1,Tmod2,Dbn1,Shank3,Trpm4,Akap13,Pard3,Baiap2,Phldb2,Svil,Shank1,Abi3bp,Arhgef15
11_Member	GO Biological Processes	GO:0032956	regulation of actin cytoskeleton organization	-5.36401	-2.63912	21/362	11350,13043,14158,17260,18613,19229,19303,19877,20563,27360,30948,50876,56320,58234,75547,108100,208177,225115,243961,320712,442801	Abl1,Cttn,Fer,Mef2c,Pecam1,Ptk2b,Pxn,Rock1,Slit2,Add3,Bin1,Tmod2,Dbn1,Shank3,Akap13,Baiap2,Phldb2,Svil,Shank1,Abi3bp,Arhgef15
11_Member	GO Biological Processes	GO:0051493	regulation of cytoskeleton organization	-4.99203	-2.36653	26/542	11350,11789,13043,14158,17260,17475,18613,19229,19303,19877,20563,27360,30948,50876,56226,56320,58234,75547,105439,108100,140810,208177,225115,243961,320712,442801	Abl1,Apc,Cttn,Fer,Mef2c,Mpdz,Pecam1,Ptk2b,Pxn,Rock1,Slit2,Add3,Bin1,Tmod2,Espn,Dbn1,Shank3,Akap13,Slain1,Baiap2,Ttbk2,Phldb2,Svil,Shank1,Abi3bp,Arhgef15
11_Member	GO Biological Processes	GO:0110053	regulation of actin filament organization	-4.70308	-2.15095	17/280	11350,13043,14158,18613,19229,19303,20563,27360,30948,50876,56320,58234,108100,208177,225115,243961,442801	Abl1,Cttn,Fer,Pecam1,Ptk2b,Pxn,Slit2,Add3,Bin1,Tmod2,Dbn1,Shank3,Baiap2,Phldb2,Svil,Shank1,Arhgef15
11_Member	GO Biological Processes	GO:0032271	regulation of protein polymerization	-4.55095	-2.0546	14/204	11350,11789,13043,14158,18613,19229,20563,27360,30948,50876,56320,105439,108100,225115	Abl1,Apc,Cttn,Fer,Pecam1,Ptk2b,Slit2,Add3,Bin1,Tmod2,Dbn1,Slain1,Baiap2,Svil
11_Member	GO Biological Processes	GO:0051129	negative regulation of cellular component organization	-4.26623	-1.83613	30/741	11735,11789,14083,16169,18613,18762,19164,19877,20360,20563,21749,22589,27360,50720,50876,56226,56320,58234,67013,78771,80708,94090,140810,208177,213084,225115,243961,320595,442801,668253	Ank3,Apc,Ptk2,Il15ra,Pecam1,Prkcz,Psen1,Rock1,Sema6c,Slit2,Terf1,Atrx,Add3,Sacs,Tmod2,Espn,Dbn1,Shank3,Oma1,Mctp1,Pacsin3,Trim9,Ttbk2,Phldb2,Cdkl3,Svil,Shank1,Phf8,Arhgef15,Dleu2
11_Member	GO Biological Processes	GO:0090066	regulation of anatomical structure size	-4.13552	-1.72771	25/574	11350,12291,13043,14083,14158,14268,16531,18613,19229,19274,19877,20360,20563,27360,30948,50876,56320,58234,68667,75788,108100,213084,225115,230857,233765	Abl1,Cacna1g,Cttn,Ptk2,Fer,Fn1,Kcnma1,Pecam1,Ptk2b,Ptprm,Rock1,Sema6c,Slit2,Add3,Bin1,Tmod2,Dbn1,Shank3,Trpm4,Smurf1,Baiap2,Cdkl3,Svil,Ece1,Plekha7
11_Member	GO Biological Processes	GO:0030833	regulation of actin filament polymerization	-4.1109	-1.71701	11/144	13043,14158,18613,19229,20563,27360,30948,50876,56320,108100,225115	Cttn,Fer,Pecam1,Ptk2b,Slit2,Add3,Bin1,Tmod2,Dbn1,Baiap2,Svil
11_Member	GO Biological Processes	GO:0051494	negative regulation of cytoskeleton organization	-4.07493	-1.68679	12/171	11789,18613,20563,27360,50876,56226,56320,58234,140810,208177,225115,243961	Apc,Pecam1,Slit2,Add3,Tmod2,Espn,Dbn1,Shank3,Ttbk2,Phldb2,Svil,Shank1
11_Member	GO Biological Processes	GO:0044089	positive regulation of cellular component biogenesis	-3.67343	-1.44587	23/543	11350,11789,13043,14158,18606,19229,19266,19303,19877,21749,22778,30948,56226,68112,70237,99633,105439,108100,140810,208177,230775,433485,442801	Abl1,Apc,Cttn,Fer,Enpp2,Ptk2b,Ptprd,Pxn,Rock1,Terf1,Ikzf1,Bin1,Espn,Entr1,Bhlhb9,Adgrl2,Slain1,Baiap2,Ttbk2,Phldb2,Adgrb2,Syndig1,Arhgef15
11_Member	GO Biological Processes	GO:0008064	regulation of actin polymerization or depolymerization	-3.6106	-1.39856	11/164	13043,14158,18613,19229,20563,27360,30948,50876,56320,108100,225115	Cttn,Fer,Pecam1,Ptk2b,Slit2,Add3,Bin1,Tmod2,Dbn1,Baiap2,Svil
11_Member	GO Biological Processes	GO:0030832	regulation of actin filament length	-3.54257	-1.33432	11/167	13043,14158,18613,19229,20563,27360,30948,50876,56320,108100,225115	Cttn,Fer,Pecam1,Ptk2b,Slit2,Add3,Bin1,Tmod2,Dbn1,Baiap2,Svil
11_Member	GO Biological Processes	GO:1902904	negative regulation of supramolecular fiber organization	-3.41135	-1.24276	11/173	11789,18613,20563,27360,50876,56320,58234,140810,208177,225115,243961	Apc,Pecam1,Slit2,Add3,Tmod2,Dbn1,Shank3,Ttbk2,Phldb2,Svil,Shank1
11_Member	GO Biological Processes	GO:0043254	regulation of protein-containing complex assembly	-3.31476	-1.17614	19/433	11350,11789,13043,14158,16578,18613,18762,19229,20563,21749,22778,27360,30948,50876,56320,94090,105439,108100,225115	Abl1,Apc,Cttn,Fer,Kif9,Pecam1,Prkcz,Ptk2b,Slit2,Terf1,Ikzf1,Add3,Bin1,Tmod2,Dbn1,Trim9,Slain1,Baiap2,Svil
11_Member	GO Biological Processes	GO:1902905	positive regulation of supramolecular fiber organization	-3.26589	-1.13682	11/180	11350,11789,13043,14158,19164,19229,19303,30948,105439,108100,442801	Abl1,Apc,Cttn,Fer,Psen1,Ptk2b,Pxn,Bin1,Slain1,Baiap2,Arhgef15
11_Member	GO Biological Processes	GO:0032535	regulation of cellular component size	-3.24616	-1.12642	18/404	11350,13043,14158,14268,16531,18613,19229,20360,20563,27360,30948,50876,56320,58234,75788,108100,213084,225115	Abl1,Cttn,Fer,Fn1,Kcnma1,Pecam1,Ptk2b,Sema6c,Slit2,Add3,Bin1,Tmod2,Dbn1,Shank3,Smurf1,Baiap2,Cdkl3,Svil
11_Member	GO Biological Processes	GO:0010639	negative regulation of organelle organization	-2.89813	-0.89275	16/363	11789,18613,20563,21749,22589,27360,50876,56226,56320,58234,67013,94090,140810,208177,225115,243961	Apc,Pecam1,Slit2,Terf1,Atrx,Add3,Tmod2,Espn,Dbn1,Shank3,Oma1,Trim9,Ttbk2,Phldb2,Svil,Shank1
11_Member	GO Biological Processes	GO:0032273	positive regulation of protein polymerization	-2.88319	-0.886076	7/89	11789,13043,14158,19229,30948,105439,108100	Apc,Cttn,Fer,Ptk2b,Bin1,Slain1,Baiap2
11_Member	GO Biological Processes	GO:0051495	positive regulation of cytoskeleton organization	-2.85567	-0.865472	11/202	11350,11789,13043,14158,19229,19303,27360,30948,105439,108100,442801	Abl1,Apc,Cttn,Fer,Ptk2b,Pxn,Add3,Bin1,Slain1,Baiap2,Arhgef15
11_Member	GO Biological Processes	GO:0030838	positive regulation of actin filament polymerization	-2.53618	-0.636917	5/53	13043,14158,19229,30948,108100	Cttn,Fer,Ptk2b,Bin1,Baiap2
11_Member	GO Biological Processes	GO:0010638	positive regulation of organelle organization	-2.30015	-0.467357	19/532	11350,11789,13043,14158,19229,19303,21749,21968,22589,27360,30948,54525,56772,68112,105439,108100,140810,230861,442801	Abl1,Apc,Cttn,Fer,Ptk2b,Pxn,Terf1,Tom1,Atrx,Add3,Bin1,Syt7,Mllt11,Entr1,Slain1,Baiap2,Ttbk2,Eif4g3,Arhgef15
11_Member	GO Biological Processes	GO:0030837	negative regulation of actin filament polymerization	-2.27157	-0.45287	5/61	18613,20563,27360,50876,225115	Pecam1,Slit2,Add3,Tmod2,Svil
12_Summary	GO Biological Processes	GO:0045161	neuronal ion channel clustering	-5.4362	-2.67239	5/14	11735,23859,80906,269116,319504,12286,12290,12291,12723,16531,16536	Ank3,Dlg2,Kcnip2,Nfasc,Nrcam,Cacna1a,Cacna1e,Cacna1g,Clcn1,Kcnma1,Kcnq2
12_Member	GO Biological Processes	GO:0045161	neuronal ion channel clustering	-5.4362	-2.67239	5/14	11735,23859,80906,269116,319504	Ank3,Dlg2,Kcnip2,Nfasc,Nrcam
12_Member	GO Biological Processes	GO:0019226	transmission of nerve impulse	-4.77778	-2.2078	9/80	11735,12286,12290,12291,12723,16531,16536,269116,319504	Ank3,Cacna1a,Cacna1e,Cacna1g,Clcn1,Kcnma1,Kcnq2,Nfasc,Nrcam
12_Member	GO Biological Processes	GO:0045162	clustering of voltage-gated sodium channels	-3.68335	-1.44587	3/7	11735,269116,319504	Ank3,Nfasc,Nrcam
12_Member	GO Biological Processes	GO:0042551	neuron maturation	-3.66409	-1.44046	6/47	11735,16531,23859,80906,269116,319504	Ank3,Kcnma1,Dlg2,Kcnip2,Nfasc,Nrcam
13_Summary	Reactome Gene Sets	R-MMU-5576894	Phase 1 - inactivation of fast Na+ channels	-5.4152	-2.66476	4/7	56543,70357,80334,80906,12295,12296,12322,16438,19303,20411,22004,50876,240776,16531,16536,268345	Kcnd3,Kcnip1,Kcnip4,Kcnip2,Cacnb1,Cacnb2,Camk2a,Itpr1,Pxn,Sorbs1,Tpm2,Tmod2,Kcnt2,Kcnma1,Kcnq2,Kcnc2
13_Member	Reactome Gene Sets	R-MMU-5576894	Phase 1 - inactivation of fast Na+ channels	-5.4152	-2.66476	4/7	56543,70357,80334,80906	Kcnd3,Kcnip1,Kcnip4,Kcnip2
13_Member	Reactome Gene Sets	R-MMU-397014	Muscle contraction	-4.54644	-2.0546	12/153	12295,12296,12322,16438,19303,20411,22004,50876,56543,70357,80334,80906	Cacnb1,Cacnb2,Camk2a,Itpr1,Pxn,Sorbs1,Tpm2,Tmod2,Kcnd3,Kcnip1,Kcnip4,Kcnip2
13_Member	Reactome Gene Sets	R-MMU-5576891	Cardiac conduction	-3.33002	-1.18279	8/98	12295,12296,12322,16438,56543,70357,80334,80906	Cacnb1,Cacnb2,Camk2a,Itpr1,Kcnd3,Kcnip1,Kcnip4,Kcnip2
13_Member	GO Biological Processes	GO:0097623	potassium ion export across plasma membrane	-2.53296	-0.636917	3/16	56543,80906,240776	Kcnd3,Kcnip2,Kcnt2
13_Member	GO Biological Processes	GO:0071805	potassium ion transmembrane transport	-2.25047	-0.442916	8/145	16531,16536,56543,70357,80334,80906,240776,268345	Kcnma1,Kcnq2,Kcnd3,Kcnip1,Kcnip4,Kcnip2,Kcnt2,Kcnc2
14_Summary	GO Biological Processes	GO:0070509	calcium ion import	-5.29795	-2.61939	6/25	12286,12287,12289,12290,12291,12296,12295,18746,18762,14810,16438,22065,68667,12322,19164,11909,14256,17260,18033,19043,29857,102626,108071,50782,15216,56543,18575,19229,268345	Cacna1a,Cacna1b,Cacna1d,Cacna1e,Cacna1g,Cacnb2,Cacnb1,Pkm,Prkcz,Grin1,Itpr1,Trpc3,Trpm4,Camk2a,Psen1,Atf2,Flt3l,Mef2c,Nfkb1,Ppm1b,Mapk12,Mapkapk3,Grm5,Rgs11,Hfe,Kcnd3,Pde1c,Ptk2b,Kcnc2
14_Member	GO Biological Processes	GO:0070509	calcium ion import	-5.29795	-2.61939	6/25	12286,12287,12289,12290,12291,12296	Cacna1a,Cacna1b,Cacna1d,Cacna1e,Cacna1g,Cacnb2
14_Member	Reactome Gene Sets	R-MMU-112308	Presynaptic depolarization and calcium channel opening	-4.65621	-2.12762	4/10	12286,12287,12295,12296	Cacna1a,Cacna1b,Cacnb1,Cacnb2
14_Member	KEGG Pathway	mmu04930	Type II diabetes mellitus - Mus musculus (house mouse)	-4.57354	-2.06047	7/48	12286,12287,12289,12290,12291,18746,18762	Cacna1a,Cacna1b,Cacna1d,Cacna1e,Cacna1g,Pkm,Prkcz
14_Member	GO Biological Processes	GO:0070588	calcium ion transmembrane transport	-3.32726	-1.18279	11/177	12286,12287,12289,12290,12291,12295,12296,14810,16438,22065,68667	Cacna1a,Cacna1b,Cacna1d,Cacna1e,Cacna1g,Cacnb1,Cacnb2,Grin1,Itpr1,Trpc3,Trpm4
14_Member	GO Biological Processes	GO:0006816	calcium ion transport	-3.20384	-1.10675	13/243	12286,12287,12289,12290,12291,12295,12296,12322,14810,16438,19164,22065,68667	Cacna1a,Cacna1b,Cacna1d,Cacna1e,Cacna1g,Cacnb1,Cacnb2,Camk2a,Grin1,Itpr1,Psen1,Trpc3,Trpm4
14_Member	GO Biological Processes	GO:0098703	calcium ion import across plasma membrane	-3.11386	-1.04903	4/23	12286,12287,12289,12290	Cacna1a,Cacna1b,Cacna1d,Cacna1e
14_Member	KEGG Pathway	mmu04010	MAPK signaling pathway - Mus musculus (house mouse)	-2.9145	-0.89275	14/294	11909,12286,12287,12289,12290,12291,12295,12296,14256,17260,18033,19043,29857,102626	Atf2,Cacna1a,Cacna1b,Cacna1d,Cacna1e,Cacna1g,Cacnb1,Cacnb2,Flt3l,Mef2c,Nfkb1,Ppm1b,Mapk12,Mapkapk3
14_Member	GO Biological Processes	GO:1904645	response to amyloid-beta	-2.89943	-0.89275	5/44	12286,12287,12295,19164,108071	Cacna1a,Cacna1b,Cacnb1,Psen1,Grm5
14_Member	WikiPathways	WP553	Calcium regulation in cardiac cells	-2.83666	-0.851006	9/144	12286,12287,12289,12290,12295,12322,16438,18762,50782	Cacna1a,Cacna1b,Cacna1d,Cacna1e,Cacnb1,Camk2a,Itpr1,Prkcz,Rgs11
14_Member	GO Biological Processes	GO:0097553	calcium ion transmembrane import into cytosol	-2.74533	-0.790242	7/94	12286,12287,12289,12290,12291,14810,16438	Cacna1a,Cacna1b,Cacna1d,Cacna1e,Cacna1g,Grin1,Itpr1
14_Member	WikiPathways	WP5298	Dravet syndrome: Scn1a-A1783V point mutation model	-2.66897	-0.732534	6/72	12286,12287,12295,12322,14810,18033	Cacna1a,Cacna1b,Cacnb1,Camk2a,Grin1,Nfkb1
14_Member	GO Biological Processes	GO:0098659	inorganic cation import across plasma membrane	-2.64168	-0.711181	7/98	12286,12287,12289,12290,15216,56543,68667	Cacna1a,Cacna1b,Cacna1d,Cacna1e,Hfe,Kcnd3,Trpm4
14_Member	GO Biological Processes	GO:0099587	inorganic ion import across plasma membrane	-2.64168	-0.711181	7/98	12286,12287,12289,12290,15216,56543,68667	Cacna1a,Cacna1b,Cacna1d,Cacna1e,Hfe,Kcnd3,Trpm4
14_Member	GO Biological Processes	GO:1904646	cellular response to amyloid-beta	-2.2874	-0.459358	4/38	12286,12295,19164,108071	Cacna1a,Cacnb1,Psen1,Grm5
14_Member	KEGG Pathway	mmu04020	Calcium signaling pathway - Mus musculus (house mouse)	-2.28052	-0.458729	11/240	12286,12287,12289,12290,12291,12322,14810,16438,18575,19229,108071	Cacna1a,Cacna1b,Cacna1d,Cacna1e,Cacna1g,Camk2a,Grin1,Itpr1,Pde1c,Ptk2b,Grm5
14_Member	Reactome Gene Sets	R-MMU-422356	Regulation of insulin secretion	-2.27157	-0.45287	5/61	12286,12289,12296,16438,268345	Cacna1a,Cacna1d,Cacnb2,Itpr1,Kcnc2
14_Member	GO Biological Processes	GO:0098739	import across plasma membrane	-2.06548	-0.305731	8/156	12286,12287,12289,12290,15216,19164,56543,68667	Cacna1a,Cacna1b,Cacna1d,Cacna1e,Hfe,Psen1,Kcnd3,Trpm4
15_Summary	Reactome Gene Sets	R-MMU-428890	Role of ABL in ROBO-SLIT signaling	-5.20339	-2.54722	3/3	11350,19876,20563,14810,16975,18508,19164,19699,57752,218194,320165,11909,12286,15207,16568,21416,22026,22589,22778,58234,73750,74934,78286,99633,99683,140810,269116,320191,101476	Abl1,Robo1,Slit2,Grin1,Lrp8,Pax6,Psen1,Reln,Tacc2,Phactr1,Tacc1,Atf2,Cacna1a,Hes3,Kif3a,Tcf7l2,Nr2c2,Atrx,Ikzf1,Shank3,Whrn,Odad2,Nav2,Adgrl2,Sec24b,Ttbk2,Nfasc,Hook3,Plekha1
15_Member	Reactome Gene Sets	R-MMU-428890	Role of ABL in ROBO-SLIT signaling	-5.20339	-2.54722	3/3	11350,19876,20563	Abl1,Robo1,Slit2
15_Member	GO Biological Processes	GO:0021987	cerebral cortex development	-4.16461	-1.74691	10/118	14810,16975,18508,19164,19699,19876,20563,57752,218194,320165	Grin1,Lrp8,Pax6,Psen1,Reln,Robo1,Slit2,Tacc2,Phactr1,Tacc1
15_Member	GO Biological Processes	GO:0007420	brain development	-3.96005	-1.61202	28/697	11350,11909,12286,14810,15207,16568,16975,18508,19164,19699,19876,20563,21416,22026,22589,22778,57752,58234,73750,74934,78286,99633,99683,140810,218194,269116,320165,320191	Abl1,Atf2,Cacna1a,Grin1,Hes3,Kif3a,Lrp8,Pax6,Psen1,Reln,Robo1,Slit2,Tcf7l2,Nr2c2,Atrx,Ikzf1,Tacc2,Shank3,Whrn,Odad2,Nav2,Adgrl2,Sec24b,Ttbk2,Phactr1,Nfasc,Tacc1,Hook3
15_Member	GO Biological Processes	GO:0060322	head development	-3.72046	-1.4515	29/758	11350,11909,12286,14810,15207,16568,16975,18508,19164,19699,19876,20563,21416,22026,22589,22778,57752,58234,73750,74934,78286,99633,99683,101476,140810,218194,269116,320165,320191	Abl1,Atf2,Cacna1a,Grin1,Hes3,Kif3a,Lrp8,Pax6,Psen1,Reln,Robo1,Slit2,Tcf7l2,Nr2c2,Atrx,Ikzf1,Tacc2,Shank3,Whrn,Odad2,Nav2,Adgrl2,Sec24b,Plekha1,Ttbk2,Phactr1,Nfasc,Tacc1,Hook3
15_Member	GO Biological Processes	GO:0021800	cerebral cortex tangential migration	-3.68335	-1.44587	3/7	19699,19876,20563	Reln,Robo1,Slit2
15_Member	GO Biological Processes	GO:0021543	pallium development	-3.41135	-1.24276	11/173	14810,16568,16975,18508,19164,19699,19876,20563,57752,218194,320165	Grin1,Kif3a,Lrp8,Pax6,Psen1,Reln,Robo1,Slit2,Tacc2,Phactr1,Tacc1
15_Member	GO Biological Processes	GO:0030900	forebrain development	-2.71577	-0.771096	17/414	14810,16568,16975,18508,19164,19699,19876,20563,21416,22589,22778,57752,58234,140810,218194,320165,320191	Grin1,Kif3a,Lrp8,Pax6,Psen1,Reln,Robo1,Slit2,Tcf7l2,Atrx,Ikzf1,Tacc2,Shank3,Ttbk2,Phactr1,Tacc1,Hook3
15_Member	GO Biological Processes	GO:0021795	cerebral cortex cell migration	-2.5005	-0.611756	5/54	16975,19164,19699,19876,20563	Lrp8,Psen1,Reln,Robo1,Slit2
15_Member	Reactome Gene Sets	R-MMU-376176	Signaling by ROBO receptors	-2.31263	-0.473431	3/19	11350,19876,20563	Abl1,Robo1,Slit2
15_Member	GO Biological Processes	GO:0021537	telencephalon development	-2.28478	-0.458895	12/274	14810,16568,16975,18508,19164,19699,19876,20563,57752,58234,218194,320165	Grin1,Kif3a,Lrp8,Pax6,Psen1,Reln,Robo1,Slit2,Tacc2,Shank3,Phactr1,Tacc1
15_Member	GO Biological Processes	GO:0022029	telencephalon cell migration	-2.04712	-0.292718	5/69	16975,19164,19699,19876,20563	Lrp8,Psen1,Reln,Robo1,Slit2
16_Summary	Reactome Gene Sets	R-MMU-4420097	VEGFA-VEGFR2 Pathway	-5.11107	-2.46537	10/92	14083,18762,19229,19303,19877,29857,102626,108100,140579,140580,14268,18033,11350,18613,19876,20563,11789,18508,20360,13043,16407,20300,93742,20469,12815,14158,14256,77480,16975,17260,19164,19699,21987,70891,75547,108071	Ptk2,Prkcz,Ptk2b,Pxn,Rock1,Mapk12,Mapkapk3,Baiap2,Elmo2,Elmo1,Fn1,Nfkb1,Abl1,Pecam1,Robo1,Slit2,Apc,Pax6,Sema6c,Cttn,Itgae,Ccl25,Pard3,Sipa1,Col11a2,Fer,Flt3l,Kidins220,Lrp8,Mef2c,Psen1,Reln,Tpd52l1,Spdya,Akap13,Grm5
16_Member	Reactome Gene Sets	R-MMU-4420097	VEGFA-VEGFR2 Pathway	-5.11107	-2.46537	10/92	14083,18762,19229,19303,19877,29857,102626,108100,140579,140580	Ptk2,Prkcz,Ptk2b,Pxn,Rock1,Mapk12,Mapkapk3,Baiap2,Elmo2,Elmo1
16_Member	Reactome Gene Sets	R-MMU-194138	Signaling by VEGF	-4.78754	-2.20878	10/100	14083,18762,19229,19303,19877,29857,102626,108100,140579,140580	Ptk2,Prkcz,Ptk2b,Pxn,Rock1,Mapk12,Mapkapk3,Baiap2,Elmo2,Elmo1
16_Member	KEGG Pathway	mmu05135	Yersinia infection - Mus musculus (house mouse)	-3.6783	-1.44587	10/135	14083,14268,18033,19229,19303,19877,29857,108100,140579,140580	Ptk2,Fn1,Nfkb1,Ptk2b,Pxn,Rock1,Mapk12,Baiap2,Elmo2,Elmo1
16_Member	GO Biological Processes	GO:0043542	endothelial cell migration	-3.22447	-1.11987	7/78	11350,14083,18613,19229,19303,19876,20563	Abl1,Ptk2,Pecam1,Ptk2b,Pxn,Robo1,Slit2
16_Member	GO Biological Processes	GO:0001667	ameboidal-type cell migration	-2.9879	-0.939053	12/225	11350,11789,14083,14268,18508,18613,19229,19303,19876,19877,20360,20563	Abl1,Apc,Ptk2,Fn1,Pax6,Pecam1,Ptk2b,Pxn,Robo1,Rock1,Sema6c,Slit2
16_Member	GO Biological Processes	GO:0010631	epithelial cell migration	-2.92158	-0.895669	8/113	11350,14083,18613,19229,19303,19876,19877,20563	Abl1,Ptk2,Pecam1,Ptk2b,Pxn,Robo1,Rock1,Slit2
16_Member	GO Biological Processes	GO:0090132	epithelium migration	-2.87247	-0.879977	8/115	11350,14083,18613,19229,19303,19876,19877,20563	Abl1,Ptk2,Pecam1,Ptk2b,Pxn,Robo1,Rock1,Slit2
16_Member	Reactome Gene Sets	R-MMU-8849471	PTK6 Regulates RHO GTPases, RAS GTPase and MAP kinases	-2.80692	-0.834631	3/13	19303,140579,140580	Pxn,Elmo2,Elmo1
16_Member	GO Biological Processes	GO:0090130	tissue migration	-2.80087	-0.830769	8/118	11350,14083,18613,19229,19303,19876,19877,20563	Abl1,Ptk2,Pecam1,Ptk2b,Pxn,Robo1,Rock1,Slit2
16_Member	KEGG Pathway	mmu05100	Bacterial invasion of epithelial cells - Mus musculus (house mouse)	-2.54978	-0.644438	6/76	13043,14083,14268,19303,140579,140580	Cttn,Ptk2,Fn1,Pxn,Elmo2,Elmo1
16_Member	Reactome Gene Sets	R-MMU-2029482	Regulation of actin dynamics for phagocytic cup formation	-2.46561	-0.587463	5/55	11350,14083,108100,140579,140580	Abl1,Ptk2,Baiap2,Elmo2,Elmo1
16_Member	GO Biological Processes	GO:0007229	integrin-mediated signaling pathway	-2.35924	-0.501909	6/83	11350,14083,14268,16407,19229,19303	Abl1,Ptk2,Fn1,Itgae,Ptk2b,Pxn
16_Member	GO Biological Processes	GO:0038083	peptidyl-tyrosine autophosphorylation	-2.31263	-0.473431	3/19	11350,14083,19229	Abl1,Ptk2,Ptk2b
16_Member	WikiPathways	WP2292	Chemokine signaling pathway	-2.25389	-0.442916	9/176	14083,18033,18762,19229,19303,19877,20300,93742,140580	Ptk2,Nfkb1,Prkcz,Ptk2b,Pxn,Rock1,Ccl25,Pard3,Elmo1
16_Member	KEGG Pathway	mmu04670	Leukocyte transendothelial migration - Mus musculus (house mouse)	-2.19608	-0.398415	7/118	14083,18613,19229,19303,19877,20469,29857	Ptk2,Pecam1,Ptk2b,Pxn,Rock1,Sipa1,Mapk12
16_Member	Reactome Gene Sets	R-MMU-9006934	Signaling by Receptor Tyrosine Kinases	-2.1238	-0.350393	15/398	12815,14083,14158,14256,14268,18762,19229,19303,19877,29857,77480,102626,108100,140579,140580	Col11a2,Ptk2,Fer,Flt3l,Fn1,Prkcz,Ptk2b,Pxn,Rock1,Mapk12,Kidins220,Mapkapk3,Baiap2,Elmo2,Elmo1
16_Member	GO Biological Processes	GO:1905244	regulation of modification of synaptic structure	-2.0744	-0.310602	3/23	11350,14083,108100	Abl1,Ptk2,Baiap2
16_Member	GO Biological Processes	GO:0045860	positive regulation of protein kinase activity	-2.03036	-0.277279	14/370	11350,14083,16975,17260,18762,19164,19229,19303,19699,19876,21987,70891,75547,108071	Abl1,Ptk2,Lrp8,Mef2c,Prkcz,Psen1,Ptk2b,Pxn,Reln,Robo1,Tpd52l1,Spdya,Akap13,Grm5
16_Member	KEGG Pathway	mmu04062	Chemokine signaling pathway - Mus musculus (house mouse)	-2.01659	-0.268781	9/192	14083,18033,18762,19229,19303,19877,20300,93742,140580	Ptk2,Nfkb1,Prkcz,Ptk2b,Pxn,Rock1,Ccl25,Pard3,Elmo1
17_Summary	GO Biological Processes	GO:0022027	interkinetic nuclear migration	-4.65621	-2.12762	4/10	18508,57752,320165,320191,14083,30948,11789,105439,234915	Pax6,Tacc2,Tacc1,Hook3,Ptk2,Bin1,Apc,Slain1,Cep126
17_Member	GO Biological Processes	GO:0022027	interkinetic nuclear migration	-4.65621	-2.12762	4/10	18508,57752,320165,320191	Pax6,Tacc2,Tacc1,Hook3
17_Member	GO Biological Processes	GO:0051647	nucleus localization	-4.12743	-1.72771	6/39	14083,18508,30948,57752,320165,320191	Ptk2,Pax6,Bin1,Tacc2,Tacc1,Hook3
17_Member	GO Biological Processes	GO:0007097	nuclear migration	-3.48775	-1.29798	5/33	14083,18508,57752,320165,320191	Ptk2,Pax6,Tacc2,Tacc1,Hook3
17_Member	GO Biological Processes	GO:0021846	cell proliferation in forebrain	-2.32943	-0.477123	4/37	18508,57752,320165,320191	Pax6,Tacc2,Tacc1,Hook3
17_Member	GO Biological Processes	GO:0031122	cytoplasmic microtubule organization	-2.24154	-0.437974	5/62	11789,57752,105439,234915,320191	Apc,Tacc2,Slain1,Cep126,Hook3
18_Summary	KEGG Pathway	mmu04360	Axon guidance - Mus musculus (house mouse)	-4.47202	-1.9884	13/181	11350,12322,14083,18762,19876,19877,20360,20563,22065,80883,93742,226251,231148,12817,14158,16407,18613,19164,19266,19274,23965,73182,140579,233765,269116,319504	Abl1,Camk2a,Ptk2,Prkcz,Robo1,Rock1,Sema6c,Slit2,Trpc3,Ntng1,Pard3,Ablim1,Ablim2,Col13a1,Fer,Itgae,Pecam1,Psen1,Ptprd,Ptprm,Tenm3,Pear1,Elmo2,Plekha7,Nfasc,Nrcam
18_Member	KEGG Pathway	mmu04360	Axon guidance - Mus musculus (house mouse)	-4.47202	-1.9884	13/181	11350,12322,14083,18762,19876,19877,20360,20563,22065,80883,93742,226251,231148	Abl1,Camk2a,Ptk2,Prkcz,Robo1,Rock1,Sema6c,Slit2,Trpc3,Ntng1,Pard3,Ablim1,Ablim2
18_Member	GO Biological Processes	GO:0098609	cell-cell adhesion	-3.04576	-0.983634	19/456	11350,12817,14158,16407,18613,19164,19266,19274,19876,19877,20563,23965,73182,80883,93742,140579,233765,269116,319504	Abl1,Col13a1,Fer,Itgae,Pecam1,Psen1,Ptprd,Ptprm,Robo1,Rock1,Slit2,Tenm3,Pear1,Ntng1,Pard3,Elmo2,Plekha7,Nfasc,Nrcam
19_Summary	GO Biological Processes	GO:0086012	membrane depolarization during cardiac muscle cell action potential	-4.29658	-1.8537	4/12	12289,12291,12296,68667,30948,56543,11735,12723,16531,268345,319504,56772,83997,12286,18762,17912,17920,19877,93742,70357,12290,17260,22004,50876,75547,234214	Cacna1d,Cacna1g,Cacnb2,Trpm4,Bin1,Kcnd3,Ank3,Clcn1,Kcnma1,Kcnc2,Nrcam,Mllt11,Slmap,Cacna1a,Prkcz,Myo1b,Myo6,Rock1,Pard3,Kcnip1,Cacna1e,Mef2c,Tpm2,Tmod2,Akap13,Sorbs2
19_Member	GO Biological Processes	GO:0086012	membrane depolarization during cardiac muscle cell action potential	-4.29658	-1.8537	4/12	12289,12291,12296,68667	Cacna1d,Cacna1g,Cacnb2,Trpm4
19_Member	GO Biological Processes	GO:0086045	membrane depolarization during AV node cell action potential	-4.21541	-1.79156	3/5	12291,12296,68667	Cacna1g,Cacnb2,Trpm4
19_Member	GO Biological Processes	GO:0086091	regulation of heart rate by cardiac conduction	-4.12743	-1.72771	6/39	12289,12291,12296,30948,56543,68667	Cacna1d,Cacna1g,Cacnb2,Bin1,Kcnd3,Trpm4
19_Member	GO Biological Processes	GO:0001508	action potential	-4.00446	-1.64378	9/100	11735,12289,12291,12296,12723,16531,68667,268345,319504	Ank3,Cacna1d,Cacna1g,Cacnb2,Clcn1,Kcnma1,Trpm4,Kcnc2,Nrcam
19_Member	GO Biological Processes	GO:1904181	positive regulation of membrane depolarization	-3.87515	-1.57933	4/15	11735,12289,56772,68667	Ank3,Cacna1d,Mllt11,Trpm4
19_Member	GO Biological Processes	GO:0086016	AV node cell action potential	-3.68335	-1.44587	3/7	12291,12296,68667	Cacna1g,Cacnb2,Trpm4
19_Member	GO Biological Processes	GO:0086027	AV node cell to bundle of His cell signaling	-3.68335	-1.44587	3/7	12291,12296,68667	Cacna1g,Cacnb2,Trpm4
19_Member	GO Biological Processes	GO:0003254	regulation of membrane depolarization	-3.46643	-1.28384	6/51	11735,12289,12291,56772,68667,83997	Ank3,Cacna1d,Cacna1g,Mllt11,Trpm4,Slmap
19_Member	GO Biological Processes	GO:0051899	membrane depolarization	-3.33004	-1.18279	6/54	12286,12289,12291,12296,18762,68667	Cacna1a,Cacna1d,Cacna1g,Cacnb2,Prkcz,Trpm4
19_Member	GO Biological Processes	GO:0061337	cardiac conduction	-3.20251	-1.10675	6/57	12289,12291,12296,30948,56543,68667	Cacna1d,Cacna1g,Cacnb2,Bin1,Kcnd3,Trpm4
19_Member	GO Biological Processes	GO:0086019	cell-cell signaling involved in cardiac conduction	-3.11386	-1.04903	4/23	12289,12291,12296,68667	Cacna1d,Cacna1g,Cacnb2,Trpm4
19_Member	GO Biological Processes	GO:0086067	AV node cell to bundle of His cell communication	-3.03387	-0.974428	3/11	12291,12296,68667	Cacna1g,Cacnb2,Trpm4
19_Member	GO Biological Processes	GO:0086010	membrane depolarization during action potential	-2.97161	-0.931874	4/25	12289,12291,12296,68667	Cacna1d,Cacna1g,Cacnb2,Trpm4
19_Member	GO Biological Processes	GO:0030048	actin filament-based movement	-2.88319	-0.886076	7/89	12289,12291,12296,17912,17920,19877,93742	Cacna1d,Cacna1g,Cacnb2,Myo1b,Myo6,Rock1,Pard3
19_Member	GO Biological Processes	GO:0086065	cell communication involved in cardiac conduction	-2.56204	-0.652922	4/32	12289,12291,12296,68667	Cacna1d,Cacna1g,Cacnb2,Trpm4
19_Member	GO Biological Processes	GO:0045760	positive regulation of action potential	-2.53296	-0.636917	3/16	11735,68667,70357	Ank3,Trpm4,Kcnip1
19_Member	GO Biological Processes	GO:0086001	cardiac muscle cell action potential	-2.32943	-0.477123	4/37	12289,12291,12296,68667	Cacna1d,Cacna1g,Cacnb2,Trpm4
19_Member	GO Biological Processes	GO:0070252	actin-mediated cell contraction	-2.30222	-0.467842	5/60	12289,12291,12296,19877,93742	Cacna1d,Cacna1g,Cacnb2,Rock1,Pard3
19_Member	GO Biological Processes	GO:0002027	regulation of heart rate	-2.29748	-0.466274	7/113	12289,12290,12291,12296,30948,56543,68667	Cacna1d,Cacna1e,Cacna1g,Cacnb2,Bin1,Kcnd3,Trpm4
19_Member	GO Biological Processes	GO:0003012	muscle system process	-2.05409	-0.298352	11/258	12289,12291,12296,12723,16531,17260,22004,50876,75547,83997,234214	Cacna1d,Cacna1g,Cacnb2,Clcn1,Kcnma1,Mef2c,Tpm2,Tmod2,Akap13,Slmap,Sorbs2
20_Summary	GO Biological Processes	GO:0099601	regulation of neurotransmitter receptor activity	-4.26833	-1.83613	8/72	17260,18190,19229,19699,58234,228836,243961,380702,15216,19164,18508,11735,12286,12289,12295,12296,83997,108071,268345,17920,19266,210274,23859,13043,56320,243621	Mef2c,Nrxn2,Ptk2b,Reln,Shank3,Dlgap4,Shank1,Shisa6,Hfe,Psen1,Pax6,Ank3,Cacna1a,Cacna1d,Cacnb1,Cacnb2,Slmap,Grm5,Kcnc2,Myo6,Ptprd,Shank2,Dlg2,Cttn,Dbn1,Iqsec3
20_Member	GO Biological Processes	GO:0099601	regulation of neurotransmitter receptor activity	-4.26833	-1.83613	8/72	17260,18190,19229,19699,58234,228836,243961,380702	Mef2c,Nrxn2,Ptk2b,Reln,Shank3,Dlgap4,Shank1,Shisa6
20_Member	GO Biological Processes	GO:2000311	regulation of AMPA receptor activity	-3.99892	-1.64378	5/26	17260,19699,58234,243961,380702	Mef2c,Reln,Shank3,Shank1,Shisa6
20_Member	GO Biological Processes	GO:0010469	regulation of signaling receptor activity	-3.28865	-1.15324	10/151	15216,17260,18190,19164,19229,19699,58234,228836,243961,380702	Hfe,Mef2c,Nrxn2,Psen1,Ptk2b,Reln,Shank3,Dlgap4,Shank1,Shisa6
20_Member	GO Biological Processes	GO:0098598	learned vocalization behavior or vocal learning	-3.16619	-1.08193	3/10	18190,18508,58234	Nrxn2,Pax6,Shank3
20_Member	GO Biological Processes	GO:0032412	regulation of monoatomic ion transmembrane transporter activity	-2.97104	-0.931874	14/290	11735,12286,12289,12295,12296,17260,19229,19699,58234,83997,108071,243961,268345,380702	Ank3,Cacna1a,Cacna1d,Cacnb1,Cacnb2,Mef2c,Ptk2b,Reln,Shank3,Slmap,Grm5,Shank1,Kcnc2,Shisa6
20_Member	GO Biological Processes	GO:0097107	postsynaptic density assembly	-2.80692	-0.834631	3/13	18190,19699,58234	Nrxn2,Reln,Shank3
20_Member	GO Biological Processes	GO:0022898	regulation of transmembrane transporter activity	-2.79149	-0.823563	14/303	11735,12286,12289,12295,12296,17260,19229,19699,58234,83997,108071,243961,268345,380702	Ank3,Cacna1a,Cacna1d,Cacnb1,Cacnb2,Mef2c,Ptk2b,Reln,Shank3,Slmap,Grm5,Shank1,Kcnc2,Shisa6
20_Member	GO Biological Processes	GO:0032409	regulation of transporter activity	-2.61104	-0.686483	14/317	11735,12286,12289,12295,12296,17260,19229,19699,58234,83997,108071,243961,268345,380702	Ank3,Cacna1a,Cacna1d,Cacnb1,Cacnb2,Mef2c,Ptk2b,Reln,Shank3,Slmap,Grm5,Shank1,Kcnc2,Shisa6
20_Member	GO Biological Processes	GO:0007416	synapse assembly	-2.59189	-0.673189	7/100	12286,17920,18190,19266,19699,58234,210274	Cacna1a,Myo6,Nrxn2,Ptprd,Reln,Shank3,Shank2
20_Member	GO Biological Processes	GO:0043113	receptor clustering	-2.5005	-0.611756	5/54	12286,18190,19699,23859,58234	Cacna1a,Nrxn2,Reln,Dlg2,Shank3
20_Member	GO Biological Processes	GO:0098698	postsynaptic specialization assembly	-2.31263	-0.473431	3/19	18190,19699,58234	Nrxn2,Reln,Shank3
20_Member	GO Biological Processes	GO:1904861	excitatory synapse assembly	-2.24798	-0.442916	3/20	18190,19699,58234	Nrxn2,Reln,Shank3
20_Member	GO Biological Processes	GO:0099173	postsynapse organization	-2.10038	-0.331112	7/123	13043,18190,19699,56320,58234,243621,243961	Cttn,Nrxn2,Reln,Dbn1,Shank3,Iqsec3,Shank1
20_Member	GO Biological Processes	GO:0099068	postsynapse assembly	-2.02231	-0.272274	3/24	18190,19699,58234	Nrxn2,Reln,Shank3

## Sheet: Cb p<0.05 PSI>0.1 GO heatmap
	GSE145613-304Q-12	GSE145613-304Q-2	GSE75778-82Q-5	GSE163885-154Q-6	GSE122099-82Q-5	GSE107958-MJD84.2-17.5	GSE122099-154Q-5	GSE138527-140Q-40	GSE108256-82Q-12	GSE114674-154Q-18	GSE114815-82Q-9	GSE122099-154Q-12	GSE122099-82Q-12
GO:0050803 regulation of synapse structure or activity	5.3853	4.33661	4.07561	2.1404	2.75817	3.39534	2.65548	9.52799	8.53889	6.87466	3.45705	4.03856	5.28081
GO:0031344 regulation of cell projection organization	4.83712	8.63985	6.34433	4.62908	4.10997	5.38395	3.26293	7.64201	4.98905	7.09221	4.76085	7.63104	6.10838
GO:0000226 microtubule cytoskeleton organization	2.30006	4.62633	2.7414	5.28235	2.91044	5.15004	4.23723	3.58058	6.20607	7.47364	2.86724	3.87057	2.18431
GO:0031175 neuron projection development	5.33501	6.19588	3.35869	4.35342	3.74568	3.11081	0	6.25201	5.10601	6.87728	6.31862	3.93602	5.38611
GO:0030029 actin filament-based process	5.26095	3.40508	4.62926	3.96483	4.73476	2.92622	0	4.0541	12.4232	6.68442	6.65879	6.08349	11.6119
R-MMU-6794362 Protein-protein interactions at synapses	5.71824	2.08751	4.03684	4.05948	2.47303	0	0	6.97045	3.57682	5.08695	2.22437	3.48544	7.07428
GO:0034330 cell junction organization	5.08575	3.47583	2.6288	3.97996	2.17529	0	0	8.17988	7.70669	5.59074	4.1495	3.73424	5.23116
GO:0044089 positive regulation of cellular component biogenesis	6.88387	7.03661	4.50186	0	2.95338	2.08987	0	4.32727	6.70966	4.70969	0	4.68812	4.24382
GO:0051129 negative regulation of cellular component organization	5.94525	2.55934	2.18288	2.47488	0	4.04253	0	4.42124	0	2.18676	2.44432	2.11001	3.50884
GO:0099536 synaptic signaling	5.46095	4.46929	0	2.84827	3.08588	0	0	7.31697	8.37935	4.73743	7.72009	7.15961	6.55283
GO:0031023 microtubule organizing center organization	0	3.01426	0	0	2.09943	0	2.04626	6.14231	3.90133	2.19949	2.37399	4.7726	2.33935
GO:0120031 plasma membrane bounded cell projection assembly	0	5.00076	0	6.71717	0	0	3.43389	2.62136	5.7316	9.07987	3.2589	2.59963	4.80704
GO:0032886 regulation of microtubule-based process	4.0388	4.56927	2.03632	0	0	2.91393	0	2.69602	3.73054	4.63014	0	3.10528	0
GO:0007420 brain development	5.44196	5.84648	0	0	2.43544	0	0	5.06595	4.67979	2.87367	0	2.4868	2.20975
WP1983 Splicing factor NOVA regulated synaptic proteins	8.23317	4.04729	5.69563	0	2.64812	0	0	6.30694	0	3.43415	0	3.12179	2.40222
GO:0040013 negative regulation of locomotion	0	2.64946	0	0	2.14808	0	2.05541	0	3.1034	3.84234	2.01245	3.18661	2.28952
GO:0050770 regulation of axonogenesis	0	3.48783	0	2.62528	2.04757	0	0	3.08839	2.49648	2.08718	4.13606	0	2.53488
GO:0044057 regulation of system process	3.26405	0	3.17803	0	2.697	0	0	2.68651	5.15046	4.4526	5.27443	0	5.53633
GO:0098609 cell-cell adhesion	3.03854	0	2.27385	2.30894	0	0	0	0	3.00379	4.78276	3.66921	3.31826	2.85415
mmu04360 Axon guidance - Mus musculus (house mouse)	3.40478	0	4.8266	2.75029	0	0	0	0	7.62683	3.06865	5.51713	3.49279	4.23237
GO:1902414 protein localization to cell junction	4.59654	0	0	0	0	0	0	5.21198	5.03385	2.09373	4.83686	3.28181	2.80647
GO:0060627 regulation of vesicle-mediated transport	5.62354	4.13938	0	0	0	0	0	0	2.71458	2.70417	2.45324	3.64958	3.62277
GO:0051640 organelle localization	4.89096	3.53745	0	0	0	2.95205	0	0	3.19876	3.18799	3.74427	2.11694	0
GO:0007044 cell-substrate junction assembly	2.19347	4.04729	2.20526	2.21762	0	0	0	2.7377	4.28557	2.6553	0	0	0
GO:0043087 regulation of GTPase activity	3.99677	4.28827	0	0	0	0	2.53073	3.89324	0	4.88148	0	2.23341	2.07176
GO:0016049 cell growth	0	3.45018	0	3.29888	0	4.68258	0	3.40185	0	2.74036	2.10939	2.44612	0
GO:0060491 regulation of cell projection assembly	0	2.53362	3.05464	0	0	0	0	2.20788	2.0762	2.07089	0	2.87676	3.53905
GO:0006974 cellular response to DNA damage stimulus	3.57625	2.077	0	3.52172	2.24232	0	2.38009	0	0	0	0	2.53585	3.41154
GO:0070509 calcium ion import	0	2.81143	0	0	3.71861	0	0	0	6.11217	3.92384	3.48055	2.41353	5.69175
GO:0097581 lamellipodium organization	0	2.24212	0	2.01088	0	0	0	0	3.13118	5.6748	2.21491	2.11743	3.78363
GO:0006816 calcium ion transport	2.33236	0	4.20423	0	2.50831	0	0	0	4.33358	2.99022	5.48545	0	3.31775
GO:0006897 endocytosis	6.43869	3.02404	0	0	0	0	0	3.41985	3.91296	0	2.23865	0	2.17871
GO:1905475 regulation of protein localization to membrane	2.39602	3.47314	2.68566	0	0	0	0	0	0	0	2.70656	2.08238	3.12727
GO:0051056 regulation of small GTPase mediated signal transduction	2.12996	4.99266	2.9566	0	0	0	0	2.89923	2.73265	2.34076	0	0	0
GO:0001952 regulation of cell-matrix adhesion	0	2.68327	3.50947	0	0	2.04421	0	2.11344	0	2.96376	0	3.77552	0
GO:0003012 muscle system process	0	0	0	3.43791	0	2.51693	2.20675	0	0	2.69954	4.55847	0	3.03801
GO:2000463 positive regulation of excitatory postsynaptic potential	2.94125	0	3.02753	0	0	0	0	3.60053	4.36495	3.50114	3.30322	0	0
GO:0034453 microtubule anchoring	2.54458	0	0	0	2.68421	0	0	0	2.96268	3.92384	2.49807	3.37221	0
GO:0034331 cell junction maintenance	2.86762	0	0	3.9265	0	0	0	2.18214	2.10795	2.10494	0	3.2937	0
GO:0016358 dendrite development	0	0	0	3.02839	0	0	0	3.11217	2.05166	0	2.39552	3.25604	2.86501
GO:0003341 cilium movement	0	0	2.02881	7.51679	0	2.82187	0	0	2.33441	4.68078	2.00243	0	0
GO:0006468 protein phosphorylation	7.31683	2.31862	2.67781	2.72688	3.24035	0	0	0	4.3519	0	0	0	0
mmu04520 Adherens junction - Mus musculus (house mouse)	0	0	0	0	2.3154	0	0	4.16403	2.68781	5.56249	0	2.58432	5.80756
GO:0099084 postsynaptic specialization organization	2.0097	0	0	0	0	0	0	5.21844	2.40526	0	4.85663	0	2.87591
GO:0099003 vesicle-mediated transport in synapse	8.09112	7.33038	0	0	0	0	0	6.25125	0	0	3.91327	2.18934	0
GO:0150037 regulation of calcium-dependent activation of synaptic vesicle fusion	2.69401	4.31815	0	0	0	0	0	4.5135	6.15516	4.44917	0	0	0
GO:0046928 regulation of neurotransmitter secretion	3.00843	2.45117	0	0	0	0	0	2.27632	3.25778	5.88342	0	0	0
GO:0051668 localization within membrane	4.07911	5.14405	2.61776	0	0	0	0	0	2.85864	0	3.76476	0	0
GO:0048168 regulation of neuronal synaptic plasticity	0	0	2.32348	0	2.2276	0	0	2.6703	0	2.5693	3.30061	0	0
GO:0032878 regulation of establishment or maintenance of cell polarity	3.12967	2.58195	2.12978	0	0	0	0	2.79954	0	0	0	2.23135	0
WP553 Calcium regulation in cardiac cells	0	0	0	2.61595	0	0	0	0	3.60223	2.5853	5.49141	2.81988	0
GO:0006650 glycerophospholipid metabolic process	2.49928	0	2.66393	4.52778	0	0	2.29035	0	2.08086	0	0	0	0
GO:0007626 locomotory behavior	0	0	0	0	0	0	0	0	0	3.42515	2.60142	2.00655	2.96771
GO:0019226 transmission of nerve impulse	0	0	0	0	0	0	0	0	2.3624	2.94948	3.77926	0	5.28446
GO:0034762 regulation of transmembrane transport	0	0	3.54597	0	0	0	0	0	0	3.62085	5.74973	0	3.39752
R-MMU-388844 Receptor-type tyrosine-protein phosphatases	0	0	2.76589	2.77681	0	0	0	0	0	2.53983	0	0	5.28741
R-MMU-397014 Muscle contraction	0	0	0	0	2.65773	0	0	0	3.33189	0	8.81897	0	3.85386
R-MMU-5578775 Ion homeostasis	0	0	0	0	2.24125	0	0	0	2.86394	0	2.74743	0	2.00625
GO:0007610 behavior	0	0	2.14938	0	0	0	0	2.40847	0	0	0	2.85825	2.59106
GO:0098962 regulation of postsynaptic neurotransmitter receptor activity	0	0	2.44573	0	0	0	0	2.28324	2.22785	0	0	0	4.75414
mmu04530 Tight junction - Mus musculus (house mouse)	2.10758	0	0	0	0	0	0	0	2.07876	2.07395	0	2.79772	0
GO:0031032 actomyosin structure organization	3.2002	0	0	0	0	0	0	0	2.9552	0	0	2.52387	2.10061
GO:0051301 cell division	2.5234	3.55766	0	0	0	0	2.18493	0	0	2.0401	0	0	0
R-MMU-1500931 Cell-Cell communication	2.21018	2.06779	0	0	0	0	0	2.35836	0	2.83523	0	0	0
GO:0061024 membrane organization	3.55988	3.48581	0	0	0	0	0	0	2.03377	0	2.68063	0	0
GO:0048638 regulation of developmental growth	2.67216	2.0501	0	0	0	0	0	0	3.45629	0	2.86947	0	0
GO:1903829 positive regulation of protein localization	3.50892	4.07269	0	0	0	0	0	0	3.38168	0	0	2.24431	0
GO:0016570 histone modification	3.48051	0	2.29086	0	0	0	2.49418	3.21398	0	0	0	0	0
GO:0043113 receptor clustering	0	0	0	0	0	0	0	4.39134	2.76631	2.10494	2.66223	0	0
GO:0007018 microtubule-based movement	0	0	0	7.84936	0	0	0	2.03839	2.44509	4.17446	0	0	0
R-MMU-438066 Unblocking of NMDA receptors, glutamate binding and activation	0	0	2.51906	2.52978	0	0	0	0	3.23261	0	6.15223	0	0
GO:0010811 positive regulation of cell-substrate adhesion	0	0	0	0	0	0	0	0	0	2.17711	2.03183	0	2.48281
GO:0086045 membrane depolarization during AV node cell action potential	0	0	0	0	3.98254	0	0	0	3.49166	0	0	0	5.70598
GO:0033151 V(D)J recombination	0	0	0	0	2.03286	0	0	0	3.43938	0	0	2.78522	0
GO:0042770 signal transduction in response to DNA damage	2.25027	0	0	2.4961	2.11437	0	0	0	0	0	0	0	0
GO:1903047 mitotic cell cycle process	2.91965	2.2248	0	3.02665	0	0	0	0	0	0	0	0	0
R-MMU-9012999 RHO GTPase cycle	3.16289	5.41629	0	0	0	0	0	0	0	2.92938	0	0	0
GO:0030010 establishment of cell polarity	2.3062	2.82859	0	0	0	0	0	3.8276	0	0	0	0	0
R-MMU-5617833 Cilium Assembly	2.46408	3.54276	0	0	0	0	0	0	2.5388	0	0	0	0
GO:0050905 neuromuscular process	0	0	0	0	0	0	0	3.16082	2.56024	3.46627	0	0	0
mmu05412 Arrhythmogenic right ventricular cardiomyopathy - Mus musculus (house mouse)	0	0	0	0	0	0	0	0	0	3.06981	3.90827	3.73137	0
GO:1900024 regulation of substrate adhesion-dependent cell spreading	0	0	0	0	0	2.86454	0	0	0	0	0	0	5.63014
mmu04810 Regulation of actin cytoskeleton - Mus musculus (house mouse)	0	0	0	0	0	0	0	0	2.43661	0	0	0	2.21719
R-MMU-199992 trans-Golgi Network Vesicle Budding	0	0	0	0	0	0	0	0	0	0	0	3.39577	2.13411
GO:1901653 cellular response to peptide	4.6324	0	0	0	0	0	0	0	2.26934	0	0	0	0
GO:0033365 protein localization to organelle	3.15989	0	0	0	0	0	0	2.77665	0	0	0	0	0
GO:2001222 regulation of neuron migration	0	0	0	2.99625	0	0	0	0	0	0	2.54171	0	0
GO:0030902 hindbrain development	3.07662	3.28977	0	0	0	0	0	0	0	0	0	0	0
R-MMU-9013406 RHOQ GTPase cycle	2.28624	4.07442	0	0	0	0	0	0	0	0	0	0	0
WP310 mRNA processing	6.6582	3.4548	0	0	0	0	0	0	0	0	0	0	0
mmu03460 Fanconi anemia pathway - Mus musculus (house mouse)	0	2.06852	0	0	0	0	0	0	0	2.22615	0	0	0
GO:0001964 startle response	0	0	0	0	0	0	0	2.97068	0	0	0	0	0
GO:0007507 heart development	0	0	0	0	0	0	0	2.29339	0	0	0	0	0
GO:0045860 positive regulation of protein kinase activity	0	0	2.04796	0	0	0	0	0	0	0	0	0	0
GO:0051276 chromosome organization	0	0	0	0	0	0	0	0	2.14179	0	0	0	0
GO:0008277 regulation of G protein-coupled receptor signaling pathway	0	0	0	0	0	0	0	0	0	0	0	2.02338	0
R-MMU-166016 Toll Like Receptor 4 (TLR4) Cascade	5.01903	0	0	0	0	0	0	0	0	0	0	0	0
GO:0046473 phosphatidic acid metabolic process	0	2.89577	0	0	0	0	0	0	0	0	0	0	0
mmu04010 MAPK signaling pathway - Mus musculus (house mouse)	0	2.09853	0	0	0	0	0	0	0	0	0	0	0
GO:0006417 regulation of translation	0	6.04405	0	0	0	0	0	0	0	0	0	0	0

## Sheet: Cx&Bs ≥ 2 datasets annotation
MyList	Gene ID	Type	Tax ID	Homologene Gene ID	Homologene Gene Tax ID	Gene Symbol	Description	Biological Process (GO)	Kinase Class (UniProt)	GO:1901381 positive regulation of potassi	GO:0030517 negative regulation of axon ex	GO:2001222 regulation of neuron migration	GO:0007099 centriole replication	GO:0045843 negative regulation of striate	GO:0016049 cell growth	GO:0060004 reflex	R-MMU-194315 Signaling by Rho GTPases	GO:0018193 peptidyl-amino acid modificati	GO:0055064 chloride ion homeostasis	GO:0009299 mRNA transcription	GO:0010823 negative regulation of mitocho	GO:0014015 positive regulation of gliogen	GO:0061178 regulation of insulin secretio	GO:0002063 chondrocyte development	GO:0061484 hematopoietic stem cell homeos	GO:0048266 behavioral response to pain	GO:0140115 export across plasma membrane	GO:0043087 regulation of GTPase activity
Bcas1	76960	symbol	M. musculus	76960	M. musculus	Bcas1	brain enriched myelin associated protein 1	GO:0042552 myelination;GO:0007272 ensheathment of neurons;GO:0008366 axon ensheathment		0.0	0.0	0.0	0.0	0.0	0.0	0.0	0.0	0.0	0.0	0.0	0.0	0.0	0.0	0.0	0.0	0.0	0.0	0.0
Tor1aip2	240832	symbol	M. musculus	240832	M. musculus	Tor1aip2	torsin A interacting protein 2	GO:0090435 protein localization to nuclear envelope;GO:0032781 positive regulation of ATP-dependent activity;GO:0043462 regulation of ATP-dependent activity		0.0	0.0	0.0	0.0	0.0	0.0	0.0	0.0	0.0	0.0	0.0	0.0	0.0	0.0	0.0	0.0	0.0	0.0	0.0
Ptk2	14083	symbol	M. musculus	14083	M. musculus	Ptk2	PTK2 protein tyrosine kinase 2	GO:0007172 signal complex assembly;GO:0120041 positive regulation of macrophage proliferation;GO:0120040 regulation of macrophage proliferation	yes	0.0	1.0	0.0	0.0	0.0	1.0	0.0	1.0	1.0	1.0	0.0	0.0	1.0	0.0	0.0	0.0	0.0	0.0	0.0
Cep44	382010	symbol	M. musculus	382010	M. musculus	Cep44	centrosomal protein 44	GO:0010457 centriole-centriole cohesion;GO:0007099 centriole replication;GO:0098534 centriole assembly		0.0	0.0	0.0	1.0	0.0	0.0	0.0	0.0	0.0	0.0	0.0	0.0	0.0	0.0	0.0	0.0	0.0	0.0	0.0
Gm16201	102635948	symbol	M. musculus	102635948	M. musculus	Gm16201	predicted gene 16201	GO:0008150 biological_process		0.0	0.0	0.0	0.0	0.0	0.0	0.0	0.0	0.0	0.0	0.0	0.0	0.0	0.0	0.0	0.0	0.0	0.0	0.0
Celrr	98452	symbol	M. musculus	98452	M. musculus	Celrr	cerebellum expressed regulatory RNA	GO:0010468 regulation of gene expression;GO:0060255 regulation of macromolecule metabolic process;GO:0019222 regulation of metabolic process		0.0	0.0	0.0	0.0	0.0	0.0	0.0	0.0	0.0	0.0	0.0	0.0	0.0	0.0	0.0	0.0	0.0	0.0	0.0
Gabpb2	213054	symbol	M. musculus	213054	M. musculus	Gabpb2	GA repeat binding protein, beta 2	GO:0045944 positive regulation of transcription by RNA polymerase II;GO:0045893 positive regulation of DNA-templated transcription;GO:1903508 positive regulation of nucleic acid-templated transcription		0.0	0.0	0.0	0.0	0.0	0.0	0.0	0.0	0.0	0.0	0.0	0.0	0.0	0.0	0.0	0.0	0.0	0.0	0.0
Epn2	13855	symbol	M. musculus	13855	M. musculus	Epn2	epsin 2	GO:0030948 negative regulation of vascular endothelial growth factor receptor signaling pathway;GO:1903671 negative regulation of sprouting angiogenesis;GO:0030947 regulation of vascular endothelial growth factor receptor signaling pathway		0.0	0.0	0.0	0.0	0.0	0.0	0.0	0.0	0.0	0.0	0.0	0.0	0.0	0.0	0.0	0.0	0.0	0.0	0.0
Fnbp1	14269	symbol	M. musculus	14269	M. musculus	Fnbp1	formin binding protein 1	GO:0006897 endocytosis;GO:0016192 vesicle-mediated transport;GO:0007399 nervous system development		0.0	0.0	0.0	0.0	0.0	0.0	0.0	1.0	0.0	0.0	0.0	0.0	0.0	0.0	0.0	0.0	0.0	0.0	0.0
Erbin	59079	symbol	M. musculus	59079	M. musculus	Erbin	Erbb2 interacting protein	GO:0070425 negative regulation of nucleotide-binding oligomerization domain containing signaling pathway;GO:0070433 negative regulation of nucleotide-binding oligomerization domain containing 2 signaling pathway;GO:0070432 regulation of nucleotide-binding oligomerization domain containing 2 signaling pathway		0.0	0.0	0.0	0.0	0.0	0.0	0.0	1.0	0.0	0.0	0.0	0.0	0.0	0.0	0.0	0.0	0.0	0.0	0.0
Gm30003	102631739	symbol	M. musculus	102631739	M. musculus	Gm30003	predicted gene, 30003			0.0	0.0	0.0	0.0	0.0	0.0	0.0	0.0	0.0	0.0	0.0	0.0	0.0	0.0	0.0	0.0	0.0	0.0	0.0
Zfp644	52397	symbol	M. musculus	52397	M. musculus	Zfp644	zinc finger protein 644	GO:0006357 regulation of transcription by RNA polymerase II;GO:0006355 regulation of DNA-templated transcription;GO:1903506 regulation of nucleic acid-templated transcription		0.0	0.0	0.0	0.0	0.0	0.0	0.0	0.0	0.0	0.0	0.0	0.0	0.0	0.0	0.0	0.0	0.0	0.0	0.0
Rian	75745	symbol	M. musculus	75745	M. musculus	Rian	RNA imprinted and accumulated in nucleus	GO:2000490 negative regulation of hepatic stellate cell activation;GO:2000489 regulation of hepatic stellate cell activation;GO:0045746 negative regulation of Notch signaling pathway		0.0	1.0	0.0	0.0	0.0	0.0	0.0	0.0	0.0	0.0	0.0	0.0	0.0	0.0	0.0	0.0	0.0	0.0	0.0
Huwe1	59026	symbol	M. musculus	59026	M. musculus	Huwe1	HECT, UBA and WWE domain containing 1	GO:0010637 negative regulation of mitochondrial fusion;GO:0098779 positive regulation of mitophagy in response to mitochondrial depolarization;GO:1904925 positive regulation of autophagy of mitochondrion in response to mitochondrial depolarization		0.0	1.0	0.0	0.0	0.0	0.0	0.0	0.0	0.0	0.0	0.0	1.0	0.0	0.0	0.0	0.0	0.0	0.0	0.0
Eef1d	66656	symbol	M. musculus	66656	M. musculus	Eef1d	eukaryotic translation elongation factor 1 delta (guanine nucleotide exchange protein)	GO:0009299 mRNA transcription;GO:0006414 translational elongation;GO:0071479 cellular response to ionizing radiation		0.0	0.0	0.0	0.0	0.0	0.0	0.0	0.0	0.0	0.0	1.0	0.0	0.0	0.0	0.0	0.0	0.0	0.0	0.0
Enpp2	18606	symbol	M. musculus	18606	M. musculus	Enpp2	ectonucleotide pyrophosphatase/phosphodiesterase 2	GO:2000394 positive regulation of lamellipodium morphogenesis;GO:0044849 estrous cycle;GO:2000392 regulation of lamellipodium morphogenesis		0.0	1.0	0.0	0.0	0.0	0.0	0.0	0.0	0.0	0.0	0.0	0.0	1.0	0.0	0.0	0.0	0.0	0.0	0.0
Adgrl2	99633	symbol	M. musculus	99633	M. musculus	Adgrl2	adhesion G protein-coupled receptor L2	GO:0051965 positive regulation of synapse assembly;GO:1901890 positive regulation of cell junction assembly;GO:0007189 adenylate cyclase-activating G protein-coupled receptor signaling pathway		0.0	1.0	0.0	0.0	0.0	0.0	0.0	0.0	0.0	0.0	0.0	0.0	0.0	0.0	0.0	0.0	0.0	0.0	0.0
Pstk	214580	symbol	M. musculus	214580	M. musculus	Pstk	phosphoseryl-tRNA kinase	GO:0001514 selenocysteine incorporation;GO:0006451 translational readthrough;GO:0006414 translational elongation	yes	0.0	0.0	0.0	0.0	0.0	0.0	0.0	0.0	0.0	0.0	0.0	0.0	0.0	0.0	0.0	0.0	0.0	0.0	0.0
Mindy3	66960	symbol	M. musculus	66960	M. musculus	Mindy3	MINDY lysine 48 deubiquitinase 3	GO:0071108 protein K48-linked deubiquitination;GO:0016579 protein deubiquitination;GO:0070646 protein modification by small protein removal		0.0	0.0	0.0	0.0	0.0	0.0	0.0	0.0	0.0	0.0	0.0	0.0	0.0	0.0	0.0	0.0	0.0	0.0	0.0
Csad	246277	symbol	M. musculus	246277	M. musculus	Csad	cysteine sulfinic acid decarboxylase	GO:0019449 L-cysteine catabolic process to hypotaurine;GO:0019452 L-cysteine catabolic process to taurine;GO:0042412 taurine biosynthetic process		0.0	0.0	0.0	0.0	0.0	0.0	0.0	0.0	0.0	0.0	0.0	0.0	0.0	0.0	0.0	0.0	0.0	0.0	0.0
Tnxb	81877	symbol	M. musculus	81877	M. musculus	Tnxb	tenascin XB	GO:1904028 positive regulation of collagen fibril organization;GO:1904026 regulation of collagen fibril organization;GO:0048251 elastic fiber assembly		0.0	0.0	0.0	0.0	0.0	0.0	0.0	0.0	0.0	0.0	0.0	0.0	0.0	0.0	0.0	0.0	0.0	0.0	0.0
Hdac9	79221	symbol	M. musculus	79221	M. musculus	Hdac9	histone deacetylase 9	GO:1990678 histone H4-K16 deacetylation;GO:0051005 negative regulation of lipoprotein lipase activity;GO:1902809 regulation of skeletal muscle fiber differentiation		0.0	0.0	0.0	0.0	1.0	0.0	0.0	0.0	1.0	0.0	0.0	0.0	0.0	0.0	0.0	0.0	0.0	0.0	0.0
Cyp4f15	106648	symbol	M. musculus	106648	M. musculus	Cyp4f15	cytochrome P450, family 4, subfamily f, polypeptide 15	GO:0062232 prostanoid catabolic process;GO:1905344 prostaglandin catabolic process;GO:0036101 leukotriene B4 catabolic process		0.0	0.0	0.0	0.0	0.0	0.0	0.0	0.0	0.0	0.0	0.0	0.0	0.0	0.0	0.0	0.0	0.0	0.0	0.0
Rnf207	433809	symbol	M. musculus	433809	M. musculus	Rnf207	ring finger protein 207	GO:1903762 positive regulation of voltage-gated potassium channel activity involved in ventricular cardiac muscle cell action potential repolarization;GO:1905026 positive regulation of membrane repolarization during ventricular cardiac muscle cell action potential;GO:1905033 positive regulation of membrane repolarization during cardiac muscle cell action potential		1.0	0.0	0.0	0.0	0.0	0.0	0.0	0.0	0.0	0.0	0.0	0.0	0.0	0.0	0.0	0.0	0.0	0.0	0.0
Cdc42bpa	226751	symbol	M. musculus	226751	M. musculus	Cdc42bpa	CDC42 binding protein kinase alpha	GO:0007097 nuclear migration;GO:0051647 nucleus localization;GO:0018107 peptidyl-threonine phosphorylation	yes	0.0	0.0	0.0	0.0	0.0	0.0	0.0	1.0	1.0	0.0	0.0	0.0	0.0	0.0	0.0	0.0	0.0	0.0	0.0
Zfp950	414758	symbol	M. musculus	414758	M. musculus	Zfp950	zinc finger protein 950	GO:0014909 smooth muscle cell migration;GO:0048745 smooth muscle tissue development;GO:0014812 muscle cell migration		0.0	0.0	0.0	0.0	0.0	1.0	0.0	0.0	0.0	0.0	0.0	0.0	0.0	0.0	0.0	0.0	0.0	0.0	0.0
Gbp4	17472	symbol	M. musculus	17472	M. musculus	Gbp4	guanylate binding protein 4	GO:0032687 negative regulation of interferon-alpha production;GO:0042308 negative regulation of protein import into nucleus;GO:0046823 negative regulation of nucleocytoplasmic transport		0.0	0.0	0.0	0.0	0.0	0.0	0.0	0.0	0.0	0.0	0.0	0.0	0.0	0.0	0.0	0.0	0.0	0.0	0.0
E130307A14Rik	327744	symbol	M. musculus	327744	M. musculus	E130307A14Rik	RIKEN cDNA E130307A14 gene	GO:0008150 biological_process		0.0	0.0	0.0	0.0	0.0	0.0	0.0	0.0	0.0	0.0	0.0	0.0	0.0	0.0	0.0	0.0	0.0	0.0	0.0
Gm2449	100039837	symbol	M. musculus	100039837	M. musculus	Gm2449	predicted gene 2449	GO:0008150 biological_process		0.0	0.0	0.0	0.0	0.0	0.0	0.0	0.0	0.0	0.0	0.0	0.0	0.0	0.0	0.0	0.0	0.0	0.0	0.0
Ninl	78177	symbol	M. musculus	78177	M. musculus	Ninl	ninein-like	GO:0034454 microtubule anchoring at centrosome;GO:0072393 microtubule anchoring at microtubule organizing center;GO:0034453 microtubule anchoring		0.0	0.0	0.0	0.0	0.0	0.0	0.0	0.0	0.0	0.0	0.0	0.0	0.0	0.0	0.0	0.0	0.0	0.0	0.0
Gm44643						None	None	None	None	nan	nan	nan	nan	nan	nan	nan	nan	nan	nan	nan	nan	nan	nan	nan	nan	nan	nan	nan
Rrp1b	72462	symbol	M. musculus	72462	M. musculus	Rrp1b	ribosomal RNA processing 1B	GO:0043923 positive regulation by host of viral transcription;GO:0034260 negative regulation of GTPase activity;GO:0098586 cellular response to virus		0.0	0.0	0.0	0.0	0.0	0.0	0.0	0.0	0.0	0.0	0.0	0.0	0.0	0.0	0.0	0.0	0.0	0.0	1.0
Rcbtb1	71330	symbol	M. musculus	71330	M. musculus	Rcbtb1	regulator of chromosome condensation (RCC1) and BTB (POZ) domain containing protein 1	GO:0006325 chromatin organization;GO:0007049 cell cycle;GO:0016043 cellular component organization		0.0	0.0	0.0	0.0	0.0	0.0	0.0	0.0	0.0	0.0	0.0	0.0	0.0	0.0	0.0	0.0	0.0	0.0	0.0
Eya4	14051	symbol	M. musculus	14051	M. musculus	Eya4	EYA transcriptional coactivator and phosphatase 4	GO:0042474 middle ear morphogenesis;GO:1901099 negative regulation of signal transduction in absence of ligand;GO:2001240 negative regulation of extrinsic apoptotic signaling pathway in absence of ligand		0.0	0.0	0.0	0.0	0.0	0.0	0.0	0.0	0.0	0.0	0.0	0.0	0.0	0.0	0.0	0.0	0.0	0.0	0.0
Pan3	72587	symbol	M. musculus	72587	M. musculus	Pan3	PAN3 poly(A) specific ribonuclease subunit	GO:0010606 positive regulation of cytoplasmic mRNA processing body assembly;GO:0010603 regulation of cytoplasmic mRNA processing body assembly;GO:0000290 deadenylation-dependent decapping of nuclear-transcribed mRNA		0.0	0.0	0.0	0.0	0.0	0.0	0.0	0.0	0.0	0.0	0.0	0.0	0.0	0.0	0.0	0.0	0.0	0.0	0.0
D330050G23Rik	320975	symbol	M. musculus	320975	M. musculus	D330050G23Rik	RIKEN cDNA D330050G23 gene	GO:0008150 biological_process		0.0	0.0	0.0	0.0	0.0	0.0	0.0	0.0	0.0	0.0	0.0	0.0	0.0	0.0	0.0	0.0	0.0	0.0	0.0
Ccdc171	320226	symbol	M. musculus	320226	M. musculus	Ccdc171	coiled-coil domain containing 171	GO:0008150 biological_process		0.0	0.0	0.0	0.0	0.0	0.0	0.0	0.0	0.0	0.0	0.0	0.0	0.0	0.0	0.0	0.0	0.0	0.0	0.0
Papss1	23971	symbol	M. musculus	23971	M. musculus	Papss1	3'-phosphoadenosine 5'-phosphosulfate synthase 1	GO:0034036 purine ribonucleoside bisphosphate biosynthetic process;GO:0050428 3'-phosphoadenosine 5'-phosphosulfate biosynthetic process;GO:0000103 sulfate assimilation	yes	0.0	0.0	0.0	0.0	0.0	0.0	0.0	0.0	0.0	0.0	0.0	0.0	0.0	0.0	0.0	0.0	0.0	0.0	0.0
Serpinh1	12406	symbol	M. musculus	12406	M. musculus	Serpinh1	serine (or cysteine) peptidase inhibitor, clade H, member 1	GO:0032964 collagen biosynthetic process;GO:0003433 chondrocyte development involved in endochondral bone morphogenesis;GO:0003413 chondrocyte differentiation involved in endochondral bone morphogenesis		0.0	0.0	0.0	0.0	0.0	0.0	0.0	0.0	0.0	0.0	0.0	0.0	0.0	0.0	1.0	0.0	0.0	0.0	0.0
Slc4a7	218756	symbol	M. musculus	218756	M. musculus	Slc4a7	solute carrier family 4, sodium bicarbonate cotransporter, member 7	GO:0021747 cochlear nucleus development;GO:0046666 retinal cell programmed cell death;GO:0090383 phagosome acidification		0.0	0.0	0.0	0.0	0.0	0.0	0.0	0.0	0.0	0.0	0.0	0.0	0.0	0.0	0.0	0.0	0.0	0.0	0.0
C030037D09Rik	193280	symbol	M. musculus	193280	M. musculus	C030037D09Rik	RIKEN cDNA C030037D09 gene	GO:0008150 biological_process		0.0	0.0	0.0	0.0	0.0	0.0	0.0	0.0	0.0	0.0	0.0	0.0	0.0	0.0	0.0	0.0	0.0	0.0	0.0
Ifi203	15950	symbol	M. musculus	15950	M. musculus	Ifi203	interferon activated gene 203	GO:0030224 monocyte differentiation;GO:0097202 activation of cysteine-type endopeptidase activity;GO:0035458 cellular response to interferon-beta		0.0	0.0	0.0	0.0	0.0	0.0	0.0	0.0	0.0	0.0	0.0	0.0	0.0	0.0	0.0	0.0	0.0	0.0	0.0
Pde1c	18575	symbol	M. musculus	18575	M. musculus	Pde1c	phosphodiesterase 1C	GO:0061179 negative regulation of insulin secretion involved in cellular response to glucose stimulus;GO:0046676 negative regulation of insulin secretion;GO:0090278 negative regulation of peptide hormone secretion		0.0	0.0	0.0	0.0	0.0	0.0	0.0	0.0	0.0	0.0	0.0	0.0	0.0	1.0	0.0	0.0	0.0	0.0	0.0
Akap13	75547	symbol	M. musculus	75547	M. musculus	Akap13	A kinase (PRKA) anchor protein 13	GO:1900169 regulation of glucocorticoid mediated signaling pathway;GO:0086023 adenylate cyclase-activating adrenergic receptor signaling pathway involved in heart process;GO:0060297 regulation of sarcomere organization		0.0	0.0	0.0	0.0	0.0	1.0	0.0	1.0	0.0	0.0	0.0	0.0	0.0	0.0	0.0	0.0	0.0	0.0	0.0
Gm14418	668066	symbol	M. musculus	668066	M. musculus	Gm14418	novel KRAB box and zinc finger, C2H2 type domain containing protein			0.0	0.0	0.0	0.0	0.0	0.0	0.0	0.0	0.0	0.0	0.0	0.0	0.0	0.0	0.0	0.0	0.0	0.0	0.0
Pgbd1	319207	symbol	M. musculus	319207	M. musculus	Pgbd1	piggyBac transposable element derived 1			0.0	0.0	0.0	0.0	0.0	0.0	0.0	0.0	0.0	0.0	0.0	0.0	0.0	0.0	0.0	0.0	0.0	0.0	0.0
A230057D06Rik	319893	symbol	M. musculus	319893	M. musculus	A230057D06Rik	RIKEN cDNA A230057D06 gene	GO:0008150 biological_process		0.0	0.0	0.0	0.0	0.0	0.0	0.0	0.0	0.0	0.0	0.0	0.0	0.0	0.0	0.0	0.0	0.0	0.0	0.0
Zfp532	328977	symbol	M. musculus	328977	M. musculus	Zfp532	zinc finger protein 532	GO:0008150 biological_process		0.0	0.0	0.0	0.0	0.0	0.0	0.0	0.0	0.0	0.0	0.0	0.0	0.0	0.0	0.0	0.0	0.0	0.0	0.0
Mir99ahg	77994	symbol	M. musculus	77994	M. musculus	Mir99ahg	Mir99a and Mirlet7c-1 host gene (non-protein coding)	GO:0008150 biological_process		0.0	0.0	0.0	0.0	0.0	0.0	0.0	0.0	0.0	0.0	0.0	0.0	0.0	0.0	0.0	0.0	0.0	0.0	0.0
Gm31816	102634165	symbol	M. musculus	102634165	M. musculus	Gm31816	predicted gene, 31816			0.0	0.0	0.0	0.0	0.0	0.0	0.0	0.0	0.0	0.0	0.0	0.0	0.0	0.0	0.0	0.0	0.0	0.0	0.0
Aste1	66595	symbol	M. musculus	66595	M. musculus	Aste1	asteroid homolog 1	GO:0008150 biological_process		0.0	0.0	0.0	0.0	0.0	0.0	0.0	0.0	0.0	0.0	0.0	0.0	0.0	0.0	0.0	0.0	0.0	0.0	0.0
Kcnn1	84036	symbol	M. musculus	84036	M. musculus	Kcnn1	potassium intermediate/small conductance calcium-activated channel, subfamily N, member 1	GO:0071805 potassium ion transmembrane transport;GO:0006813 potassium ion transport;GO:0098662 inorganic cation transmembrane transport		0.0	0.0	0.0	0.0	0.0	0.0	0.0	0.0	0.0	0.0	0.0	0.0	0.0	0.0	0.0	0.0	0.0	0.0	0.0
Pld5	319455	symbol	M. musculus	319455	M. musculus	Pld5	phospholipase D family, member 5	GO:0008150 biological_process		0.0	0.0	0.0	0.0	0.0	0.0	0.0	0.0	0.0	0.0	0.0	0.0	0.0	0.0	0.0	0.0	0.0	0.0	0.0
D130020L05Rik	319760	symbol	M. musculus	319760	M. musculus	D130020L05Rik	RIKEN cDNA D130020L05 gene	GO:0008150 biological_process		0.0	0.0	0.0	0.0	0.0	0.0	0.0	0.0	0.0	0.0	0.0	0.0	0.0	0.0	0.0	0.0	0.0	0.0	0.0
Resf1	67246	symbol	M. musculus	67246	M. musculus	Resf1	retroelement silencing factor 1	GO:0045869 negative regulation of single stranded viral RNA replication via double stranded DNA intermediate;GO:0090309 positive regulation of DNA methylation-dependent heterochromatin formation;GO:0045091 regulation of single stranded viral RNA replication via double stranded DNA intermediate		0.0	0.0	0.0	0.0	0.0	0.0	0.0	0.0	0.0	0.0	0.0	0.0	0.0	0.0	0.0	0.0	0.0	0.0	0.0
Slc26a8	224661	symbol	M. musculus	224661	M. musculus	Slc26a8	solute carrier family 26, member 8	GO:0019532 oxalate transport;GO:0008272 sulfate transport;GO:0048240 sperm capacitation		0.0	0.0	0.0	0.0	0.0	0.0	0.0	0.0	0.0	0.0	0.0	0.0	0.0	0.0	0.0	0.0	0.0	0.0	0.0
Cdkl3	213084	symbol	M. musculus	213084	M. musculus	Cdkl3	cyclin-dependent kinase-like 3	GO:0097484 dendrite extension;GO:0030517 negative regulation of axon extension;GO:0050775 positive regulation of dendrite morphogenesis	yes	0.0	1.0	0.0	0.0	0.0	1.0	0.0	0.0	0.0	0.0	0.0	0.0	0.0	0.0	0.0	0.0	0.0	0.0	0.0
Mir100hg	73144	symbol	M. musculus	73144	M. musculus	Mir100hg	Mir100 Mirlet7a-2 Mir125b-1 cluster host gene	GO:0008150 biological_process		0.0	0.0	0.0	0.0	0.0	0.0	0.0	0.0	0.0	0.0	0.0	0.0	0.0	0.0	0.0	0.0	0.0	0.0	0.0
Mul1	68350	symbol	M. musculus	68350	M. musculus	Mul1	mitochondrial ubiquitin ligase activator of NFKB 1	GO:0050689 negative regulation of defense response to virus by host;GO:0071650 negative regulation of chemokine (C-C motif) ligand 5 production;GO:0010637 negative regulation of mitochondrial fusion		0.0	1.0	0.0	0.0	0.0	0.0	0.0	0.0	0.0	0.0	0.0	1.0	0.0	0.0	0.0	0.0	0.0	0.0	0.0
Itgb4	192897	symbol	M. musculus	192897	M. musculus	Itgb4	integrin beta 4	GO:0061450 trophoblast cell migration;GO:0032290 peripheral nervous system myelin formation;GO:0031581 hemidesmosome assembly		0.0	0.0	0.0	0.0	0.0	0.0	0.0	0.0	0.0	0.0	0.0	0.0	0.0	0.0	0.0	0.0	0.0	0.0	0.0
Ankrd24	70615	symbol	M. musculus	70615	M. musculus	Ankrd24	ankyrin repeat domain 24	GO:0008150 biological_process		0.0	0.0	0.0	0.0	0.0	0.0	0.0	0.0	0.0	0.0	0.0	0.0	0.0	0.0	0.0	0.0	0.0	0.0	0.0
Srcin1	56013	symbol	M. musculus	56013	M. musculus	Srcin1	SRC kinase signaling inhibitor 1	GO:0098974 postsynaptic actin cytoskeleton organization;GO:0099188 postsynaptic cytoskeleton organization;GO:0061099 negative regulation of protein tyrosine kinase activity		0.0	1.0	0.0	0.0	0.0	0.0	0.0	0.0	0.0	0.0	0.0	0.0	0.0	0.0	0.0	0.0	0.0	0.0	0.0
Eef1akmt2	72096	symbol	M. musculus	72096	M. musculus	Eef1akmt2	EEF1A lysine methyltransferase 2	GO:0018026 peptidyl-lysine monomethylation;GO:0018027 peptidyl-lysine dimethylation;GO:0018022 peptidyl-lysine methylation		0.0	0.0	0.0	0.0	0.0	0.0	0.0	0.0	1.0	0.0	0.0	0.0	0.0	0.0	0.0	0.0	0.0	0.0	0.0
Terb1	320022	symbol	M. musculus	320022	M. musculus	Terb1	telomere repeat binding bouquet formation protein 1	GO:0044821 meiotic telomere tethering at nuclear periphery;GO:0070197 meiotic attachment of telomere to nuclear envelope;GO:0034398 telomere tethering at nuclear periphery		0.0	0.0	0.0	0.0	0.0	0.0	0.0	0.0	0.0	0.0	0.0	0.0	0.0	0.0	0.0	0.0	0.0	0.0	0.0
Ube2cbp	70348	symbol	M. musculus	70348	M. musculus	Ube2cbp	ubiquitin-conjugating enzyme E2C binding protein	GO:0051865 protein autoubiquitination;GO:0006513 protein monoubiquitination;GO:0000209 protein polyubiquitination		0.0	0.0	0.0	0.0	0.0	0.0	0.0	0.0	0.0	0.0	0.0	0.0	0.0	0.0	0.0	0.0	0.0	0.0	0.0
Dnhd1	77505	symbol	M. musculus	77505	M. musculus	Dnhd1	dynein heavy chain domain 1	GO:0120316 sperm flagellum assembly;GO:0044458 motile cilium assembly;GO:0030317 flagellated sperm motility		0.0	0.0	0.0	0.0	0.0	0.0	0.0	0.0	0.0	0.0	0.0	0.0	0.0	0.0	0.0	0.0	0.0	0.0	0.0
Exoc3l4	74190	symbol	M. musculus	74190	M. musculus	Exoc3l4	exocyst complex component 3-like 4	GO:0051601 exocyst localization;GO:0031503 protein-containing complex localization;GO:0006887 exocytosis		0.0	0.0	0.0	0.0	0.0	0.0	0.0	0.0	0.0	0.0	0.0	0.0	0.0	0.0	0.0	0.0	0.0	0.0	0.0
Rps6kb1	72508	symbol	M. musculus	72508	M. musculus	Rps6kb1	ribosomal protein S6 kinase, polypeptide 1	GO:0048633 positive regulation of skeletal muscle tissue growth;GO:0048631 regulation of skeletal muscle tissue growth;GO:0044539 long-chain fatty acid import into cell	yes	0.0	0.0	0.0	0.0	1.0	0.0	0.0	0.0	1.0	0.0	0.0	0.0	0.0	0.0	0.0	0.0	0.0	0.0	0.0
Ptprd	19266	symbol	M. musculus	19266	M. musculus	Ptprd	protein tyrosine phosphatase, receptor type, D	GO:0097105 presynaptic membrane assembly;GO:0097090 presynaptic membrane organization;GO:0099545 trans-synaptic signaling by trans-synaptic complex		0.0	1.0	0.0	0.0	0.0	0.0	0.0	0.0	0.0	0.0	0.0	0.0	0.0	0.0	0.0	0.0	0.0	0.0	0.0
Mpzl1	68481	symbol	M. musculus	68481	M. musculus	Mpzl1	myelin protein zero-like 1	GO:0007165 signal transduction;GO:0023052 signaling;GO:0007154 cell communication		0.0	0.0	0.0	0.0	0.0	0.0	0.0	0.0	0.0	0.0	0.0	0.0	0.0	0.0	0.0	0.0	0.0	0.0	0.0
4930412C18Rik	320152	symbol	M. musculus	320152	M. musculus	4930412C18Rik	RIKEN cDNA 4930412C18 gene	GO:0008150 biological_process		0.0	0.0	0.0	0.0	0.0	0.0	0.0	0.0	0.0	0.0	0.0	0.0	0.0	0.0	0.0	0.0	0.0	0.0	0.0
Ccp110	101565	symbol	M. musculus	101565	M. musculus	Ccp110	centriolar coiled coil protein 110	GO:1903723 negative regulation of centriole elongation;GO:0032053 ciliary basal body organization;GO:1903722 regulation of centriole elongation		0.0	1.0	0.0	1.0	0.0	0.0	0.0	1.0	0.0	0.0	0.0	0.0	0.0	0.0	0.0	0.0	0.0	0.0	0.0
Polg2	50776	symbol	M. musculus	50776	M. musculus	Polg2	polymerase (DNA directed), gamma 2, accessory subunit	GO:0006264 mitochondrial DNA replication;GO:1900262 regulation of DNA-directed DNA polymerase activity;GO:1900264 positive regulation of DNA-directed DNA polymerase activity		0.0	0.0	0.0	0.0	0.0	0.0	0.0	0.0	0.0	0.0	0.0	0.0	0.0	0.0	0.0	0.0	0.0	0.0	0.0
Slc19a3	80721	symbol	M. musculus	80721	M. musculus	Slc19a3	solute carrier family 19, member 3	GO:0071934 thiamine transmembrane transport;GO:0015888 thiamine transport;GO:0045117 azole transmembrane transport		0.0	0.0	0.0	0.0	0.0	0.0	0.0	0.0	0.0	0.0	0.0	0.0	0.0	0.0	0.0	0.0	0.0	0.0	0.0
Prune2	353211	symbol	M. musculus	353211	M. musculus	Prune2	prune homolog 2	GO:0006915 apoptotic process;GO:0012501 programmed cell death;GO:0008219 cell death		0.0	0.0	0.0	0.0	0.0	0.0	0.0	0.0	0.0	0.0	0.0	0.0	0.0	0.0	0.0	0.0	0.0	0.0	0.0
Sgms1	208449	symbol	M. musculus	208449	M. musculus	Sgms1	sphingomyelin synthase 1	GO:0006686 sphingomyelin biosynthetic process;GO:0006684 sphingomyelin metabolic process;GO:0046513 ceramide biosynthetic process	yes	0.0	0.0	0.0	0.0	0.0	0.0	0.0	0.0	0.0	0.0	0.0	0.0	0.0	0.0	0.0	0.0	0.0	0.0	0.0
9530026P05Rik	330385	symbol	M. musculus	330385	M. musculus	9530026P05Rik	RIKEN cDNA 9530026P05 gene	GO:0008150 biological_process		0.0	0.0	0.0	0.0	0.0	0.0	0.0	0.0	0.0	0.0	0.0	0.0	0.0	0.0	0.0	0.0	0.0	0.0	0.0
Nrxn3	18191	symbol	M. musculus	18191	M. musculus	Nrxn3	neurexin III	GO:0097107 postsynaptic density assembly;GO:0098698 postsynaptic specialization assembly;GO:1904861 excitatory synapse assembly		0.0	0.0	0.0	0.0	0.0	0.0	0.0	0.0	0.0	0.0	0.0	0.0	0.0	0.0	0.0	0.0	0.0	0.0	0.0
Tulp4	68842	symbol	M. musculus	68842	M. musculus	Tulp4	tubby like protein 4			0.0	0.0	0.0	0.0	0.0	0.0	0.0	0.0	0.0	0.0	0.0	0.0	0.0	0.0	0.0	0.0	0.0	0.0	0.0
Fmnl2	71409	symbol	M. musculus	71409	M. musculus	Fmnl2	formin-like 2	GO:0030866 cortical actin cytoskeleton organization;GO:0030865 cortical cytoskeleton organization;GO:0008360 regulation of cell shape		0.0	1.0	0.0	0.0	0.0	0.0	0.0	1.0	0.0	0.0	0.0	0.0	0.0	0.0	0.0	0.0	0.0	0.0	0.0
Lekr1	624866	symbol	M. musculus	624866	M. musculus	Lekr1	leucine, glutamate and lysine rich 1	GO:0008150 biological_process		0.0	0.0	0.0	0.0	0.0	0.0	0.0	0.0	0.0	0.0	0.0	0.0	0.0	0.0	0.0	0.0	0.0	0.0	0.0
Cfap65	241116	symbol	M. musculus	241116	M. musculus	Cfap65	cilia and flagella associated protein 65	GO:0007288 sperm axoneme assembly;GO:0120316 sperm flagellum assembly;GO:0044458 motile cilium assembly		0.0	0.0	0.0	0.0	0.0	0.0	0.0	0.0	0.0	0.0	0.0	0.0	0.0	0.0	0.0	0.0	0.0	0.0	0.0
Kirrel3	67703	symbol	M. musculus	67703	M. musculus	Kirrel3	kirre like nephrin family adhesion molecule 3	GO:0021730 trigeminal sensory nucleus development;GO:0021740 principal sensory nucleus of trigeminal nerve development;GO:0002121 inter-male aggressive behavior		0.0	1.0	0.0	0.0	0.0	0.0	0.0	0.0	0.0	0.0	0.0	0.0	0.0	0.0	0.0	0.0	0.0	0.0	0.0
Gm40383	105244849	symbol	M. musculus	105244849	M. musculus	Gm40383	predicted gene, 40383			0.0	0.0	0.0	0.0	0.0	0.0	0.0	0.0	0.0	0.0	0.0	0.0	0.0	0.0	0.0	0.0	0.0	0.0	0.0
Nufip2	68564	symbol	M. musculus	68564	M. musculus	Nufip2	nuclear FMR1 interacting protein 2			0.0	0.0	0.0	0.0	0.0	0.0	0.0	0.0	0.0	0.0	0.0	0.0	0.0	0.0	0.0	0.0	0.0	0.0	0.0
Gm12216	622459	symbol	M. musculus	622459	M. musculus	Gm12216	predicted gene 12216	GO:0008150 biological_process		0.0	0.0	0.0	0.0	0.0	0.0	0.0	0.0	0.0	0.0	0.0	0.0	0.0	0.0	0.0	0.0	0.0	0.0	0.0
Arhgef33	381112	symbol	M. musculus	381112	M. musculus	Arhgef33	Rho guanine nucleotide exchange factor (GEF) 33	GO:0008150 biological_process		0.0	0.0	0.0	0.0	0.0	0.0	0.0	0.0	0.0	0.0	0.0	0.0	0.0	0.0	0.0	0.0	0.0	0.0	0.0
Zbtb38	245007	symbol	M. musculus	245007	M. musculus	Zbtb38	zinc finger and BTB domain containing 38	GO:0006275 regulation of DNA replication;GO:0051052 regulation of DNA metabolic process;GO:0006974 cellular response to DNA damage stimulus		0.0	0.0	0.0	0.0	0.0	0.0	0.0	0.0	0.0	0.0	0.0	0.0	0.0	0.0	0.0	0.0	0.0	0.0	0.0
Btrc	12234	symbol	M. musculus	12234	M. musculus	Btrc	beta-transducin repeat containing protein	GO:1904668 positive regulation of ubiquitin protein ligase activity;GO:0033598 mammary gland epithelial cell proliferation;GO:1904666 regulation of ubiquitin protein ligase activity		0.0	0.0	0.0	0.0	0.0	0.0	0.0	0.0	0.0	0.0	0.0	0.0	0.0	0.0	0.0	0.0	0.0	0.0	0.0
Fam192a	102122	gene_synonym	M. musculus	102122	M. musculus	Psme3ip1	proteasome activator subunit 3 interacting protein 1	GO:1901799 negative regulation of proteasomal protein catabolic process;GO:1903051 negative regulation of proteolysis involved in protein catabolic process;GO:0032091 negative regulation of protein binding		0.0	0.0	0.0	0.0	0.0	0.0	0.0	0.0	0.0	0.0	0.0	0.0	0.0	0.0	0.0	0.0	0.0	0.0	0.0
Myl6	17904	symbol	M. musculus	17904	M. musculus	Myl6	myosin, light polypeptide 6, alkali, smooth muscle and non-muscle	GO:0030049 muscle filament sliding;GO:0033275 actin-myosin filament sliding;GO:0070252 actin-mediated cell contraction		0.0	0.0	0.0	0.0	0.0	1.0	0.0	1.0	0.0	0.0	0.0	0.0	0.0	0.0	0.0	0.0	0.0	0.0	0.0
Trip4	56404	symbol	M. musculus	56404	M. musculus	Trip4	thyroid hormone receptor interactor 4	GO:1990116 ribosome-associated ubiquitin-dependent protein catabolic process;GO:0072344 rescue of stalled ribosome;GO:0030520 intracellular estrogen receptor signaling pathway		0.0	0.0	0.0	0.0	0.0	0.0	0.0	0.0	0.0	0.0	0.0	0.0	0.0	0.0	0.0	0.0	0.0	0.0	0.0
1700123M08Rik	100503636	symbol	M. musculus	100503636	M. musculus	1700123M08Rik	RIKEN cDNA 1700123M08 gene	GO:0009611 response to wounding;GO:0006950 response to stress;GO:0050896 response to stimulus		0.0	0.0	0.0	0.0	0.0	0.0	0.0	0.0	0.0	0.0	0.0	0.0	0.0	0.0	0.0	0.0	0.0	0.0	0.0
Scn3a	20269	symbol	M. musculus	20269	M. musculus	Scn3a	sodium channel, voltage-gated, type III, alpha	GO:0046684 response to pyrethroid;GO:0017085 response to insecticide;GO:0071236 cellular response to antibiotic		0.0	0.0	0.0	0.0	0.0	0.0	0.0	0.0	0.0	0.0	0.0	0.0	0.0	0.0	0.0	0.0	1.0	0.0	0.0
Tmub2	72053	symbol	M. musculus	72053	M. musculus	Tmub2	transmembrane and ubiquitin-like domain containing 2	GO:0030433 ubiquitin-dependent ERAD pathway;GO:0036503 ERAD pathway;GO:0034976 response to endoplasmic reticulum stress		0.0	0.0	0.0	0.0	0.0	0.0	0.0	0.0	0.0	0.0	0.0	0.0	0.0	0.0	0.0	0.0	0.0	0.0	0.0
2210408F21Rik	73652	symbol	M. musculus	73652	M. musculus	2210408F21Rik	RIKEN cDNA 2210408F21 gene	GO:0008150 biological_process		0.0	0.0	0.0	0.0	0.0	0.0	0.0	0.0	0.0	0.0	0.0	0.0	0.0	0.0	0.0	0.0	0.0	0.0	0.0
Ppp2r2d	52432	symbol	M. musculus	52432	M. musculus	Ppp2r2d	protein phosphatase 2, regulatory subunit B, delta	GO:0051301 cell division;GO:0007049 cell cycle;GO:0009987 cellular process		0.0	0.0	0.0	0.0	0.0	0.0	0.0	0.0	0.0	0.0	0.0	0.0	0.0	0.0	0.0	0.0	0.0	0.0	0.0
Atxn7l2	72522	symbol	M. musculus	72522	M. musculus	Atxn7l2	ataxin 7-like 2	GO:0008150 biological_process		0.0	0.0	0.0	0.0	0.0	0.0	0.0	0.0	0.0	0.0	0.0	0.0	0.0	0.0	0.0	0.0	0.0	0.0	0.0
Pmfbp1	56523	symbol	M. musculus	56523	M. musculus	Pmfbp1	polyamine modulated factor 1 binding protein 1	GO:0007283 spermatogenesis;GO:0048232 male gamete generation;GO:0007276 gamete generation		0.0	0.0	0.0	0.0	0.0	0.0	0.0	0.0	0.0	0.0	0.0	0.0	0.0	0.0	0.0	0.0	0.0	0.0	0.0
Arel1	68497	symbol	M. musculus	68497	M. musculus	Arel1	apoptosis resistant E3 ubiquitin protein ligase 1	GO:1990390 protein K33-linked ubiquitination;GO:0070979 protein K11-linked ubiquitination;GO:0000209 protein polyubiquitination		0.0	0.0	0.0	0.0	0.0	0.0	0.0	0.0	0.0	0.0	0.0	0.0	0.0	0.0	0.0	0.0	0.0	0.0	0.0
Gm8206	115488283	symbol	M. musculus	115488283	M. musculus	Gm8206	predicted gene 8206			0.0	0.0	0.0	0.0	0.0	0.0	0.0	0.0	0.0	0.0	0.0	0.0	0.0	0.0	0.0	0.0	0.0	0.0	0.0
Mlip	69642	symbol	M. musculus	69642	M. musculus	Mlip	muscular LMNA-interacting protein	GO:1903243 negative regulation of cardiac muscle hypertrophy in response to stress;GO:0010616 negative regulation of cardiac muscle adaptation;GO:1903242 regulation of cardiac muscle hypertrophy in response to stress		0.0	0.0	0.0	0.0	0.0	0.0	0.0	0.0	0.0	0.0	0.0	0.0	0.0	0.0	0.0	0.0	0.0	0.0	0.0
Dysf	26903	symbol	M. musculus	26903	M. musculus	Dysf	dysferlin	GO:0002280 monocyte activation involved in immune response;GO:1901842 negative regulation of high voltage-gated calcium channel activity;GO:0042117 monocyte activation		0.0	1.0	0.0	0.0	0.0	1.0	0.0	0.0	0.0	0.0	0.0	0.0	0.0	0.0	0.0	0.0	0.0	0.0	0.0
Nudt13	67725	symbol	M. musculus	67725	M. musculus	Nudt13	nudix hydrolase 13	GO:0006742 NADP catabolic process;GO:0019364 pyridine nucleotide catabolic process;GO:0072526 pyridine-containing compound catabolic process		0.0	0.0	0.0	0.0	0.0	0.0	0.0	0.0	0.0	0.0	0.0	0.0	0.0	0.0	0.0	0.0	0.0	0.0	0.0
Col11a2	12815	symbol	M. musculus	12815	M. musculus	Col11a2	collagen, type XI, alpha 2	GO:0060023 soft palate development;GO:0062009 secondary palate development;GO:0030199 collagen fibril organization		0.0	0.0	0.0	0.0	0.0	0.0	0.0	0.0	0.0	0.0	0.0	0.0	0.0	0.0	0.0	0.0	0.0	0.0	0.0
4930578M01Rik	75951	symbol	M. musculus	75951	M. musculus	4930578M01Rik	RIKEN cDNA 4930578M01 gene	GO:0008150 biological_process		0.0	0.0	0.0	0.0	0.0	0.0	0.0	0.0	0.0	0.0	0.0	0.0	0.0	0.0	0.0	0.0	0.0	0.0	0.0
Rccd1	269955	symbol	M. musculus	269955	M. musculus	Rccd1	RCC1 domain containing 1	GO:0006325 chromatin organization;GO:0016043 cellular component organization;GO:0071840 cellular component organization or biogenesis		0.0	0.0	0.0	0.0	0.0	0.0	0.0	0.0	0.0	0.0	0.0	0.0	0.0	0.0	0.0	0.0	0.0	0.0	0.0
Cblb	208650	symbol	M. musculus	208650	M. musculus	Cblb	Casitas B-lineage lymphoma b	GO:0002249 lymphocyte anergy;GO:0002870 T cell anergy;GO:2000583 regulation of platelet-derived growth factor receptor-alpha signaling pathway		0.0	0.0	0.0	0.0	0.0	0.0	0.0	0.0	1.0	0.0	0.0	0.0	0.0	0.0	0.0	0.0	0.0	0.0	1.0
Prss36	77613	symbol	M. musculus	77613	M. musculus	Prss36	protease, serine 36	GO:0006508 proteolysis;GO:0019538 protein metabolic process;GO:1901564 organonitrogen compound metabolic process		0.0	0.0	0.0	0.0	0.0	0.0	0.0	0.0	0.0	0.0	0.0	0.0	0.0	0.0	0.0	0.0	0.0	0.0	0.0
Zfp628	232816	symbol	M. musculus	232816	M. musculus	Zfp628	zinc finger protein 628	GO:0007283 spermatogenesis;GO:0048232 male gamete generation;GO:0007276 gamete generation		0.0	0.0	0.0	0.0	0.0	0.0	0.0	0.0	0.0	0.0	0.0	0.0	0.0	0.0	0.0	0.0	0.0	0.0	0.0
Arhgap12	75415	symbol	M. musculus	75415	M. musculus	Arhgap12	Rho GTPase activating protein 12	GO:0006911 phagocytosis, engulfment;GO:0002011 morphogenesis of an epithelial sheet;GO:0099024 plasma membrane invagination		0.0	0.0	0.0	0.0	0.0	0.0	0.0	1.0	0.0	0.0	0.0	0.0	0.0	0.0	0.0	0.0	0.0	0.0	1.0
Fbxo34	78938	symbol	M. musculus	78938	M. musculus	Fbxo34	F-box protein 34	GO:0008150 biological_process		0.0	0.0	0.0	0.0	0.0	0.0	0.0	0.0	0.0	0.0	0.0	0.0	0.0	0.0	0.0	0.0	0.0	0.0	0.0
Rcc1	100088	symbol	M. musculus	100088	M. musculus	Rcc1	regulator of chromosome condensation 1	GO:0000082 G1/S transition of mitotic cell cycle;GO:0044843 cell cycle G1/S phase transition;GO:0007052 mitotic spindle organization		0.0	0.0	0.0	0.0	0.0	0.0	0.0	0.0	0.0	0.0	0.0	0.0	0.0	0.0	0.0	0.0	0.0	0.0	0.0
Hpf1	72612	symbol	M. musculus	72612	M. musculus	Hpf1	histone PARylation factor 1	GO:0010835 regulation of protein ADP-ribosylation;GO:0031056 regulation of histone modification;GO:0006302 double-strand break repair		0.0	0.0	0.0	0.0	0.0	0.0	0.0	0.0	0.0	0.0	0.0	0.0	0.0	0.0	0.0	0.0	0.0	0.0	0.0
Pvt1	19296	symbol	M. musculus	19296	M. musculus	Pvt1	Pvt1 oncogene	GO:0009611 response to wounding;GO:0006950 response to stress;GO:0050896 response to stimulus		0.0	0.0	0.0	0.0	0.0	0.0	0.0	0.0	0.0	0.0	0.0	0.0	0.0	0.0	0.0	0.0	0.0	0.0	0.0
Slx1b	75764	symbol	M. musculus	75764	M. musculus	Slx1b	SLX1 structure-specific endonuclease subunit homolog B (S. cerevisiae)	GO:1904431 positive regulation of t-circle formation;GO:0001325 formation of extrachromosomal circular DNA;GO:0090656 t-circle formation		0.0	0.0	0.0	0.0	0.0	0.0	0.0	0.0	0.0	0.0	0.0	0.0	0.0	0.0	0.0	0.0	0.0	0.0	0.0
Pts	19286	symbol	M. musculus	19286	M. musculus	Pts	6-pyruvoyl-tetrahydropterin synthase	GO:0006729 tetrahydrobiopterin biosynthetic process;GO:0046146 tetrahydrobiopterin metabolic process;GO:0042559 pteridine-containing compound biosynthetic process		0.0	0.0	0.0	0.0	0.0	0.0	0.0	0.0	0.0	0.0	0.0	0.0	0.0	0.0	0.0	0.0	0.0	0.0	0.0
Zfp869	66869	symbol	M. musculus	66869	M. musculus	Zfp869	zinc finger protein 869			0.0	0.0	0.0	0.0	0.0	0.0	0.0	0.0	0.0	0.0	0.0	0.0	0.0	0.0	0.0	0.0	0.0	0.0	0.0
Ano1	101772	symbol	M. musculus	101772	M. musculus	Ano1	anoctamin 1, calcium activated chloride channel	GO:0106091 glial cell projection elongation;GO:0015705 iodide transport;GO:0070254 mucus secretion		0.0	1.0	0.0	0.0	0.0	0.0	0.0	0.0	0.0	0.0	0.0	0.0	0.0	1.0	0.0	0.0	0.0	0.0	0.0
8030453O22Rik	77209	symbol	M. musculus	77209	M. musculus	8030453O22Rik	RIKEN cDNA 8030453O22 gene	GO:0008150 biological_process		0.0	0.0	0.0	0.0	0.0	0.0	0.0	0.0	0.0	0.0	0.0	0.0	0.0	0.0	0.0	0.0	0.0	0.0	0.0
C530044C16Rik	319981	symbol	M. musculus	319981	M. musculus	C530044C16Rik	RIKEN cDNA C530044C16 gene	GO:0008150 biological_process		0.0	0.0	0.0	0.0	0.0	0.0	0.0	0.0	0.0	0.0	0.0	0.0	0.0	0.0	0.0	0.0	0.0	0.0	0.0
BB218582	102640562	symbol	M. musculus	102640562	M. musculus	BB218582	expressed sequence BB218582	GO:0008150 biological_process		0.0	0.0	0.0	0.0	0.0	0.0	0.0	0.0	0.0	0.0	0.0	0.0	0.0	0.0	0.0	0.0	0.0	0.0	0.0
St3gal6	54613	symbol	M. musculus	54613	M. musculus	St3gal6	ST3 beta-galactoside alpha-2,3-sialyltransferase 6	GO:0097503 sialylation;GO:0009311 oligosaccharide metabolic process;GO:0009247 glycolipid biosynthetic process		0.0	0.0	0.0	0.0	0.0	0.0	0.0	0.0	0.0	0.0	0.0	0.0	0.0	0.0	0.0	0.0	0.0	0.0	0.0
Gpatch8	237943	symbol	M. musculus	237943	M. musculus	Gpatch8	G patch domain containing 8	GO:0008150 biological_process		0.0	0.0	0.0	0.0	0.0	0.0	0.0	0.0	0.0	0.0	0.0	0.0	0.0	0.0	0.0	0.0	0.0	0.0	0.0
Baz2a	116848	symbol	M. musculus	116848	M. musculus	Baz2a	bromodomain adjacent to zinc finger domain, 2A	GO:0000183 rDNA heterochromatin formation;GO:1990700 nucleolar chromatin organization;GO:0034770 histone H4-K20 methylation		0.0	0.0	0.0	0.0	0.0	0.0	0.0	0.0	1.0	0.0	0.0	0.0	0.0	0.0	0.0	0.0	0.0	0.0	0.0
Adgrg1	14766	symbol	M. musculus	14766	M. musculus	Adgrg1	adhesion G protein-coupled receptor G1	GO:0010573 vascular endothelial growth factor production;GO:0021796 cerebral cortex regionalization;GO:2001223 negative regulation of neuron migration		0.0	0.0	1.0	0.0	0.0	0.0	0.0	0.0	0.0	0.0	0.0	0.0	0.0	0.0	0.0	1.0	0.0	0.0	0.0
Fam118b	109229	symbol	M. musculus	109229	M. musculus	Fam118b	family with sequence similarity 118, member B	GO:0030576 Cajal body organization;GO:0030575 nuclear body organization;GO:0006997 nucleus organization		0.0	0.0	0.0	0.0	0.0	0.0	0.0	0.0	0.0	0.0	0.0	0.0	0.0	0.0	0.0	0.0	0.0	0.0	0.0
Gm31087	102633199	symbol	M. musculus	102633199	M. musculus	Gm31087	predicted gene, 31087			0.0	0.0	0.0	0.0	0.0	0.0	0.0	0.0	0.0	0.0	0.0	0.0	0.0	0.0	0.0	0.0	0.0	0.0	0.0
BC028471	105242581	symbol	M. musculus	105242581	M. musculus	BC028471	cDNA sequence BC028471	GO:0008150 biological_process		0.0	0.0	0.0	0.0	0.0	0.0	0.0	0.0	0.0	0.0	0.0	0.0	0.0	0.0	0.0	0.0	0.0	0.0	0.0
Paqr7	71904	symbol	M. musculus	71904	M. musculus	Paqr7	progestin and adipoQ receptor family member VII	GO:0048477 oogenesis;GO:0007292 female gamete generation;GO:0048545 response to steroid hormone		0.0	0.0	0.0	0.0	0.0	0.0	0.0	0.0	0.0	0.0	0.0	0.0	0.0	0.0	0.0	0.0	0.0	0.0	0.0
Kcnip2	80906	symbol	M. musculus	80906	M. musculus	Kcnip2	Kv channel-interacting protein 2	GO:1903766 positive regulation of potassium ion export across plasma membrane;GO:0045163 clustering of voltage-gated potassium channels;GO:1903764 regulation of potassium ion export across plasma membrane		1.0	0.0	0.0	0.0	0.0	0.0	0.0	0.0	0.0	0.0	0.0	0.0	0.0	0.0	0.0	0.0	0.0	1.0	0.0
Fign	60344	symbol	M. musculus	60344	M. musculus	Fign	fidgetin	GO:0007626 locomotory behavior;GO:0051301 cell division;GO:0007610 behavior		0.0	0.0	0.0	0.0	0.0	0.0	0.0	0.0	0.0	0.0	0.0	0.0	0.0	0.0	0.0	0.0	0.0	0.0	0.0
3110045C21Rik	67303	symbol	M. musculus	67303	M. musculus	3110045C21Rik	RIKEN cDNA 3110045C21 gene	GO:0008150 biological_process		0.0	0.0	0.0	0.0	0.0	0.0	0.0	0.0	0.0	0.0	0.0	0.0	0.0	0.0	0.0	0.0	0.0	0.0	0.0
Sema6c	20360	symbol	M. musculus	20360	M. musculus	Sema6c	sema domain, transmembrane domain (TM), and cytoplasmic domain, (semaphorin) 6C	GO:0048843 negative regulation of axon extension involved in axon guidance;GO:0048841 regulation of axon extension involved in axon guidance;GO:0050919 negative chemotaxis		0.0	1.0	0.0	0.0	0.0	0.0	0.0	0.0	0.0	0.0	0.0	0.0	0.0	0.0	0.0	0.0	0.0	0.0	0.0
Nkx2-2os	100313531	symbol	M. musculus	100313531	M. musculus	Nkx2-2os	NK2 homeobox 2, opposite strand	GO:0048714 positive regulation of oligodendrocyte differentiation;GO:0045687 positive regulation of glial cell differentiation;GO:0048713 regulation of oligodendrocyte differentiation		0.0	1.0	0.0	0.0	0.0	0.0	0.0	0.0	0.0	0.0	0.0	0.0	1.0	0.0	0.0	0.0	0.0	0.0	0.0
Usp37	319651	symbol	M. musculus	319651	M. musculus	Usp37	ubiquitin specific peptidase 37	GO:0035871 protein K11-linked deubiquitination;GO:0071108 protein K48-linked deubiquitination;GO:0000082 G1/S transition of mitotic cell cycle		0.0	0.0	0.0	0.0	0.0	0.0	0.0	0.0	0.0	0.0	0.0	0.0	0.0	0.0	0.0	0.0	0.0	0.0	0.0
Mapk12	29857	symbol	M. musculus	29857	M. musculus	Mapk12	mitogen-activated protein kinase 12	GO:0045445 myoblast differentiation;GO:0018105 peptidyl-serine phosphorylation;GO:0000165 MAPK cascade	yes	0.0	0.0	0.0	0.0	0.0	0.0	0.0	0.0	1.0	0.0	0.0	0.0	0.0	0.0	0.0	0.0	0.0	0.0	0.0
Pigb	55981	symbol	M. musculus	55981	M. musculus	Pigb	phosphatidylinositol glycan anchor biosynthesis, class B	GO:0097502 mannosylation;GO:0006506 GPI anchor biosynthetic process;GO:0006505 GPI anchor metabolic process		0.0	0.0	0.0	0.0	0.0	0.0	0.0	0.0	0.0	0.0	0.0	0.0	0.0	0.0	0.0	0.0	0.0	0.0	0.0
Erg	13876	symbol	M. musculus	13876	M. musculus	Erg	ETS transcription factor	GO:0045944 positive regulation of transcription by RNA polymerase II;GO:0045893 positive regulation of DNA-templated transcription;GO:1903508 positive regulation of nucleic acid-templated transcription		0.0	0.0	0.0	0.0	0.0	0.0	0.0	0.0	0.0	0.0	0.0	0.0	0.0	0.0	0.0	0.0	0.0	0.0	0.0
Klrg2	74253	symbol	M. musculus	74253	M. musculus	Klrg2	killer cell lectin-like receptor subfamily G, member 2	GO:0008150 biological_process		0.0	0.0	0.0	0.0	0.0	0.0	0.0	0.0	0.0	0.0	0.0	0.0	0.0	0.0	0.0	0.0	0.0	0.0	0.0
Disp1	68897	symbol	M. musculus	68897	M. musculus	Disp1	dispatched RND transporter family member 1	GO:0007225 patched ligand maturation;GO:0060539 diaphragm development;GO:0016486 peptide hormone processing		0.0	0.0	0.0	0.0	0.0	0.0	0.0	0.0	0.0	0.0	0.0	0.0	0.0	0.0	0.0	0.0	0.0	0.0	0.0
9330188P03Rik	380930	symbol	M. musculus	380930	M. musculus	9330188P03Rik	RIKEN cDNA 9330188P03 gene	GO:0008150 biological_process		0.0	0.0	0.0	0.0	0.0	0.0	0.0	0.0	0.0	0.0	0.0	0.0	0.0	0.0	0.0	0.0	0.0	0.0	0.0
6230400D17Rik	76133	symbol	M. musculus	76133	M. musculus	6230400D17Rik	RIKEN cDNA 6230400D17 gene	GO:0008150 biological_process		0.0	0.0	0.0	0.0	0.0	0.0	0.0	0.0	0.0	0.0	0.0	0.0	0.0	0.0	0.0	0.0	0.0	0.0	0.0
Casz1	69743	symbol	M. musculus	69743	M. musculus	Casz1	castor zinc finger 1	GO:0060223 retinal rod cell fate commitment;GO:0060222 regulation of retinal cone cell fate commitment;GO:0060226 negative regulation of retinal cone cell fate commitment		0.0	1.0	0.0	0.0	0.0	0.0	0.0	0.0	0.0	0.0	0.0	0.0	0.0	0.0	0.0	0.0	0.0	0.0	0.0
Gfm2	320806	symbol	M. musculus	320806	M. musculus	Gfm2	G elongation factor, mitochondrial 2	GO:0032790 ribosome disassembly;GO:1903008 organelle disassembly;GO:0032543 mitochondrial translation		0.0	0.0	0.0	0.0	0.0	0.0	0.0	0.0	0.0	0.0	0.0	0.0	0.0	0.0	0.0	0.0	0.0	0.0	0.0
Airn	104103	symbol	M. musculus	104103	M. musculus	Airn	antisense Igf2r RNA	GO:0051570 regulation of histone H3-K9 methylation;GO:0006349 regulation of gene expression by genomic imprinting;GO:0031060 regulation of histone methylation		0.0	0.0	0.0	0.0	0.0	0.0	0.0	0.0	0.0	0.0	0.0	0.0	0.0	0.0	0.0	0.0	0.0	0.0	0.0
Mthfs	107885	symbol	M. musculus	107885	M. musculus	Mthfs	5, 10-methenyltetrahydrofolate synthetase	GO:0046657 folic acid catabolic process;GO:0042365 water-soluble vitamin catabolic process;GO:0006393 termination of mitochondrial transcription		0.0	0.0	0.0	0.0	0.0	0.0	0.0	0.0	0.0	0.0	0.0	0.0	0.0	0.0	0.0	0.0	0.0	0.0	0.0
1700028J19Rik	70004	symbol	M. musculus	70004	M. musculus	1700028J19Rik	RIKEN cDNA 1700028J19 gene	GO:0008150 biological_process		0.0	0.0	0.0	0.0	0.0	0.0	0.0	0.0	0.0	0.0	0.0	0.0	0.0	0.0	0.0	0.0	0.0	0.0	0.0
Gm12367	100504458	symbol	M. musculus	100504458	M. musculus	Gm12367	predicted gene 12367	GO:0008150 biological_process		0.0	0.0	0.0	0.0	0.0	0.0	0.0	0.0	0.0	0.0	0.0	0.0	0.0	0.0	0.0	0.0	0.0	0.0	0.0
A330023F24Rik	320977	symbol	M. musculus	320977	M. musculus	A330023F24Rik	RIKEN cDNA A330023F24 gene			0.0	0.0	0.0	0.0	0.0	0.0	0.0	0.0	0.0	0.0	0.0	0.0	0.0	0.0	0.0	0.0	0.0	0.0	0.0
Platr25	435366	symbol	M. musculus	435366	M. musculus	Platr25	pluripotency associated transcript 25	GO:0006357 regulation of transcription by RNA polymerase II;GO:0006355 regulation of DNA-templated transcription;GO:1903506 regulation of nucleic acid-templated transcription		0.0	0.0	0.0	0.0	0.0	0.0	0.0	0.0	0.0	0.0	0.0	0.0	0.0	0.0	0.0	0.0	0.0	0.0	0.0
Tbp	21374	symbol	M. musculus	21374	M. musculus	Tbp	TATA box binding protein	GO:0006383 transcription by RNA polymerase III;GO:0042789 mRNA transcription by RNA polymerase II;GO:0051123 RNA polymerase II preinitiation complex assembly		0.0	0.0	0.0	0.0	0.0	0.0	0.0	0.0	0.0	0.0	1.0	0.0	0.0	0.0	0.0	0.0	0.0	0.0	0.0
Fbxo47	72973	symbol	M. musculus	72973	M. musculus	Fbxo47	F-box protein 47	GO:0008150 biological_process		0.0	0.0	0.0	0.0	0.0	0.0	0.0	0.0	0.0	0.0	0.0	0.0	0.0	0.0	0.0	0.0	0.0	0.0	0.0
Alg13	67574	symbol	M. musculus	67574	M. musculus	Alg13	asparagine-linked glycosylation 13	GO:1904262 negative regulation of TORC1 signaling;GO:1903432 regulation of TORC1 signaling;GO:0032007 negative regulation of TOR signaling		0.0	0.0	0.0	0.0	0.0	0.0	0.0	0.0	0.0	0.0	0.0	0.0	0.0	0.0	0.0	0.0	0.0	0.0	0.0
Shcbp1l	71836	symbol	M. musculus	71836	M. musculus	Shcbp1l	Shc SH2-domain binding protein 1-like	GO:0007112 male meiosis cytokinesis;GO:0033206 meiotic cytokinesis;GO:0007140 male meiotic nuclear division		0.0	0.0	0.0	0.0	0.0	0.0	0.0	0.0	0.0	0.0	0.0	0.0	0.0	0.0	0.0	0.0	0.0	0.0	0.0
Arhgef19	213649	symbol	M. musculus	213649	M. musculus	Arhgef19	Rho guanine nucleotide exchange factor (GEF) 19	GO:0090630 activation of GTPase activity;GO:0043547 positive regulation of GTPase activity;GO:0042060 wound healing		0.0	0.0	0.0	0.0	0.0	0.0	0.0	1.0	0.0	0.0	0.0	0.0	0.0	0.0	0.0	0.0	0.0	0.0	1.0
Car12	76459	symbol	M. musculus	76459	M. musculus	Car12	carbonic anhydrase 12	GO:0015670 carbon dioxide transport;GO:0015669 gas transport;GO:0019755 one-carbon compound transport		0.0	0.0	0.0	0.0	0.0	0.0	0.0	0.0	0.0	1.0	0.0	0.0	0.0	0.0	0.0	0.0	0.0	0.0	0.0
Nfkbiz	80859	symbol	M. musculus	80859	M. musculus	Nfkbiz	nuclear factor of kappa light polypeptide gene enhancer in B cells inhibitor, zeta	GO:1990117 B cell receptor apoptotic signaling pathway;GO:0032980 keratinocyte activation;GO:0140459 response to Gram-positive bacterium		0.0	1.0	0.0	0.0	0.0	1.0	0.0	0.0	1.0	0.0	1.0	0.0	0.0	0.0	0.0	0.0	0.0	0.0	0.0
Zbtb20	56490	symbol	M. musculus	56490	M. musculus	Zbtb20	zinc finger and BTB domain containing 20	GO:0045821 positive regulation of glycolytic process;GO:1903580 positive regulation of ATP metabolic process;GO:0045981 positive regulation of nucleotide metabolic process		0.0	0.0	0.0	0.0	0.0	0.0	0.0	0.0	0.0	0.0	0.0	0.0	0.0	0.0	0.0	0.0	0.0	0.0	0.0
Znrf1	170737	symbol	M. musculus	170737	M. musculus	Znrf1	zinc and ring finger 1	GO:0070936 protein K48-linked ubiquitination;GO:0000209 protein polyubiquitination;GO:0043161 proteasome-mediated ubiquitin-dependent protein catabolic process		0.0	0.0	0.0	0.0	0.0	0.0	0.0	0.0	0.0	0.0	0.0	0.0	0.0	0.0	0.0	0.0	0.0	0.0	0.0
Satb1	20230	symbol	M. musculus	20230	M. musculus	Satb1	special AT-rich sequence binding protein 1	GO:0043374 CD8-positive, alpha-beta T cell differentiation;GO:0050798 activated T cell proliferation;GO:0036037 CD8-positive, alpha-beta T cell activation		0.0	0.0	0.0	0.0	0.0	0.0	1.0	0.0	0.0	0.0	0.0	0.0	0.0	0.0	0.0	0.0	0.0	0.0	0.0
Zfp688	69234	symbol	M. musculus	69234	M. musculus	Zfp688	zinc finger protein 688	GO:0008150 biological_process		0.0	0.0	0.0	0.0	0.0	0.0	0.0	0.0	0.0	0.0	0.0	0.0	0.0	0.0	0.0	0.0	0.0	0.0	0.0
4933406C10Rik	74076	symbol	M. musculus	74076	M. musculus	4933406C10Rik	RIKEN cDNA 4933406C10 gene	GO:0008150 biological_process		0.0	0.0	0.0	0.0	0.0	0.0	0.0	0.0	0.0	0.0	0.0	0.0	0.0	0.0	0.0	0.0	0.0	0.0	0.0
Zfp219	69890	symbol	M. musculus	69890	M. musculus	Zfp219	zinc finger protein 219	GO:0060174 limb bud formation;GO:0032332 positive regulation of chondrocyte differentiation;GO:0061036 positive regulation of cartilage development		0.0	0.0	0.0	0.0	0.0	0.0	0.0	0.0	0.0	0.0	0.0	0.0	0.0	0.0	0.0	0.0	0.0	0.0	0.0
Rdh13	108841	symbol	M. musculus	108841	M. musculus	Rdh13	retinol dehydrogenase 13 (all-trans and 9-cis)	GO:0009644 response to high light intensity;GO:0009642 response to light intensity;GO:0042574 retinal metabolic process		0.0	0.0	0.0	0.0	0.0	0.0	0.0	0.0	0.0	0.0	0.0	0.0	0.0	0.0	0.0	0.0	0.0	0.0	0.0
Unc5d	210801	symbol	M. musculus	210801	M. musculus	Unc5d	unc-5 netrin receptor D	GO:0038007 netrin-activated signaling pathway;GO:0021859 pyramidal neuron differentiation;GO:2001222 regulation of neuron migration		0.0	1.0	1.0	0.0	0.0	0.0	0.0	0.0	0.0	0.0	0.0	0.0	0.0	0.0	0.0	0.0	0.0	0.0	0.0
Helz	78455	symbol	M. musculus	78455	M. musculus	Helz	helicase with zinc finger domain	GO:0035194 RNA-mediated post-transcriptional gene silencing;GO:0016441 post-transcriptional gene silencing;GO:0031047 RNA-mediated gene silencing		0.0	0.0	0.0	0.0	0.0	0.0	0.0	0.0	0.0	0.0	0.0	0.0	0.0	0.0	0.0	0.0	0.0	0.0	0.0
Lef1	16842	symbol	M. musculus	16842	M. musculus	Lef1	lymphoid enhancer binding factor 1	GO:0061152 trachea submucosa development;GO:0061153 trachea gland development;GO:0097043 histone H3-K56 acetylation		0.0	1.0	0.0	0.0	1.0	0.0	0.0	0.0	1.0	0.0	0.0	0.0	0.0	0.0	0.0	0.0	0.0	0.0	0.0
Smtn	29856	symbol	M. musculus	29856	M. musculus	Smtn	smoothelin	GO:0060452 positive regulation of cardiac muscle contraction;GO:0045989 positive regulation of striated muscle contraction;GO:0003085 negative regulation of systemic arterial blood pressure		0.0	0.0	0.0	0.0	0.0	0.0	0.0	0.0	0.0	0.0	0.0	0.0	0.0	0.0	0.0	0.0	0.0	0.0	0.0
Fam214b	230088	gene_synonym	M. musculus	230088	M. musculus	Atosb	atos homolog B	GO:0008150 biological_process		0.0	0.0	0.0	0.0	0.0	0.0	0.0	0.0	0.0	0.0	0.0	0.0	0.0	0.0	0.0	0.0	0.0	0.0	0.0
Cdan1	68968	symbol	M. musculus	68968	M. musculus	Cdan1	congenital dyserythropoietic anemia, type I (human)	GO:0006998 nuclear envelope organization;GO:0051170 import into nucleus;GO:0006997 nucleus organization		0.0	0.0	0.0	0.0	0.0	0.0	0.0	0.0	0.0	0.0	0.0	0.0	0.0	0.0	0.0	0.0	0.0	0.0	0.0
Rtel1	269400	symbol	M. musculus	269400	M. musculus	Rtel1	regulator of telomere elongation helicase 1	GO:0000732 strand displacement;GO:1904535 positive regulation of telomeric loop disassembly;GO:1902990 mitotic telomere maintenance via semi-conservative replication		0.0	1.0	0.0	0.0	0.0	0.0	0.0	0.0	0.0	0.0	0.0	0.0	0.0	0.0	0.0	0.0	0.0	0.0	0.0
Slc8a1	20541	symbol	M. musculus	20541	M. musculus	Slc8a1	solute carrier family 8 (sodium/calcium exchanger), member 1	GO:1901660 calcium ion export;GO:0086064 cell communication by electrical coupling involved in cardiac conduction;GO:0098735 positive regulation of the force of heart contraction		0.0	0.0	0.0	0.0	0.0	1.0	0.0	0.0	0.0	0.0	0.0	0.0	0.0	0.0	0.0	0.0	0.0	1.0	0.0
Wdr45	54636	symbol	M. musculus	54636	M. musculus	Wdr45	WD repeat domain 45	GO:0034497 protein localization to phagophore assembly site;GO:0044804 autophagy of nucleus;GO:2000786 positive regulation of autophagosome assembly		0.0	0.0	0.0	0.0	0.0	0.0	0.0	0.0	0.0	0.0	0.0	0.0	0.0	0.0	0.0	0.0	0.0	0.0	0.0
Ric8b	237422	symbol	M. musculus	237422	M. musculus	Ric8b	RIC8 guanine nucleotide exchange factor B	GO:0007186 G protein-coupled receptor signaling pathway;GO:0007165 signal transduction;GO:0023052 signaling		0.0	0.0	0.0	0.0	0.0	0.0	0.0	0.0	0.0	0.0	0.0	0.0	0.0	0.0	0.0	0.0	0.0	0.0	0.0
L3mbtl4	320858	symbol	M. musculus	320858	M. musculus	L3mbtl4	L3MBTL4 histone methyl-lysine binding protein	GO:0006325 chromatin organization;GO:0006355 regulation of DNA-templated transcription;GO:1903506 regulation of nucleic acid-templated transcription		0.0	0.0	0.0	0.0	0.0	0.0	0.0	0.0	0.0	0.0	0.0	0.0	0.0	0.0	0.0	0.0	0.0	0.0	0.0
Msantd2	235184	symbol	M. musculus	235184	M. musculus	Msantd2	Myb/SANT-like DNA-binding domain containing 2	GO:0008150 biological_process		0.0	0.0	0.0	0.0	0.0	0.0	0.0	0.0	0.0	0.0	0.0	0.0	0.0	0.0	0.0	0.0	0.0	0.0	0.0
Cenpo	52504	symbol	M. musculus	52504	M. musculus	Cenpo	centromere protein O	GO:0034508 centromere complex assembly;GO:0065004 protein-DNA complex assembly;GO:0071824 protein-DNA complex subunit organization		0.0	0.0	0.0	0.0	0.0	0.0	0.0	1.0	0.0	0.0	0.0	0.0	0.0	0.0	0.0	0.0	0.0	0.0	0.0
Pigq	14755	symbol	M. musculus	14755	M. musculus	Pigq	phosphatidylinositol glycan anchor biosynthesis, class Q	GO:0006506 GPI anchor biosynthetic process;GO:0006505 GPI anchor metabolic process;GO:0009247 glycolipid biosynthetic process		0.0	0.0	0.0	0.0	0.0	0.0	0.0	0.0	0.0	0.0	0.0	0.0	0.0	0.0	0.0	0.0	0.0	0.0	0.0
A330102I10Rik	77920	symbol	M. musculus	77920	M. musculus	A330102I10Rik	RIKEN cDNA A330102I10 gene	GO:0008150 biological_process		0.0	0.0	0.0	0.0	0.0	0.0	0.0	0.0	0.0	0.0	0.0	0.0	0.0	0.0	0.0	0.0	0.0	0.0	0.0
Sema4d	20354	symbol	M. musculus	20354	M. musculus	Sema4d	sema domain, immunoglobulin domain (Ig), transmembrane domain (TM) and short cytoplasmic domain, (semaphorin) 4D	GO:1905704 positive regulation of inhibitory synapse assembly;GO:1900220 semaphorin-plexin signaling pathway involved in bone trabecula morphogenesis;GO:1905702 regulation of inhibitory synapse assembly		0.0	1.0	0.0	0.0	0.0	0.0	0.0	0.0	0.0	0.0	0.0	0.0	0.0	0.0	0.0	0.0	0.0	0.0	1.0
Arhgap10	78514	symbol	M. musculus	78514	M. musculus	Arhgap10	Rho GTPase activating protein 10	GO:0043066 negative regulation of apoptotic process;GO:0043069 negative regulation of programmed cell death;GO:0060548 negative regulation of cell death		0.0	0.0	0.0	0.0	0.0	0.0	0.0	1.0	0.0	0.0	0.0	0.0	0.0	0.0	0.0	0.0	0.0	0.0	0.0
Il15	16168	symbol	M. musculus	16168	M. musculus	Il15	interleukin 15	GO:0001866 NK T cell proliferation;GO:0033078 extrathymic T cell differentiation;GO:0045062 extrathymic T cell selection		0.0	1.0	0.0	0.0	0.0	0.0	0.0	0.0	1.0	0.0	0.0	0.0	0.0	0.0	0.0	0.0	0.0	0.0	0.0
Phactr2	215789	symbol	M. musculus	215789	M. musculus	Phactr2	phosphatase and actin regulator 2	GO:0030036 actin cytoskeleton organization;GO:0030029 actin filament-based process;GO:0007010 cytoskeleton organization		0.0	0.0	0.0	0.0	0.0	0.0	0.0	0.0	0.0	0.0	0.0	0.0	0.0	0.0	0.0	0.0	0.0	0.0	0.0
Gpr137c	70713	symbol	M. musculus	70713	M. musculus	Gpr137c	G protein-coupled receptor 137C	GO:1904263 positive regulation of TORC1 signaling;GO:0032008 positive regulation of TOR signaling;GO:1903432 regulation of TORC1 signaling		0.0	0.0	0.0	0.0	0.0	0.0	0.0	0.0	0.0	0.0	0.0	0.0	0.0	0.0	0.0	0.0	0.0	0.0	0.0
Abca1	11303	symbol	M. musculus	11303	M. musculus	Abca1	ATP-binding cassette, sub-family A (ABC1), member 1	GO:0090108 positive regulation of high-density lipoprotein particle assembly;GO:0090107 regulation of high-density lipoprotein particle assembly;GO:0034380 high-density lipoprotein particle assembly		0.0	0.0	0.0	0.0	0.0	0.0	0.0	0.0	0.0	0.0	0.0	0.0	0.0	0.0	0.0	0.0	0.0	1.0	0.0
Brpf3	268936	symbol	M. musculus	268936	M. musculus	Brpf3	bromodomain and PHD finger containing, 3	GO:0045740 positive regulation of DNA replication;GO:0006275 regulation of DNA replication;GO:0051054 positive regulation of DNA metabolic process		0.0	0.0	0.0	0.0	0.0	0.0	0.0	0.0	0.0	0.0	0.0	0.0	0.0	0.0	0.0	0.0	0.0	0.0	0.0
Zcchc2	227449	symbol	M. musculus	227449	M. musculus	Zcchc2	zinc finger, CCHC domain containing 2	GO:0008150 biological_process		0.0	0.0	0.0	0.0	0.0	0.0	0.0	0.0	0.0	0.0	0.0	0.0	0.0	0.0	0.0	0.0	0.0	0.0	0.0
Sulf1	240725	symbol	M. musculus	240725	M. musculus	Sulf1	sulfatase 1	GO:0014846 esophagus smooth muscle contraction;GO:0060686 negative regulation of prostatic bud formation;GO:0035860 glial cell-derived neurotrophic factor receptor signaling pathway		0.0	0.0	0.0	0.0	0.0	1.0	0.0	0.0	0.0	0.0	0.0	0.0	0.0	0.0	1.0	0.0	0.0	0.0	0.0
Zfp202	80902	symbol	M. musculus	80902	M. musculus	Zfp202	zinc finger protein 202	GO:0000122 negative regulation of transcription by RNA polymerase II;GO:0045892 negative regulation of DNA-templated transcription;GO:1903507 negative regulation of nucleic acid-templated transcription		0.0	0.0	0.0	0.0	0.0	0.0	0.0	0.0	0.0	0.0	0.0	0.0	0.0	0.0	0.0	0.0	0.0	0.0	0.0
Fam178b	381337	symbol	M. musculus	381337	M. musculus	Fam178b	family with sequence similarity 178, member B	GO:0008150 biological_process		0.0	0.0	0.0	0.0	0.0	0.0	0.0	0.0	0.0	0.0	0.0	0.0	0.0	0.0	0.0	0.0	0.0	0.0	0.0
Zfp81	224694	symbol	M. musculus	224694	M. musculus	Zfp81	zinc finger protein 81	GO:0000122 negative regulation of transcription by RNA polymerase II;GO:0045892 negative regulation of DNA-templated transcription;GO:1903507 negative regulation of nucleic acid-templated transcription		0.0	0.0	0.0	0.0	0.0	0.0	0.0	0.0	0.0	0.0	0.0	0.0	0.0	0.0	0.0	0.0	0.0	0.0	0.0
Syndig1l	627191	symbol	M. musculus	627191	M. musculus	Syndig1l	synapse differentiation inducing 1 like	GO:0008150 biological_process		0.0	0.0	0.0	0.0	0.0	0.0	0.0	0.0	0.0	0.0	0.0	0.0	0.0	0.0	0.0	0.0	0.0	0.0	0.0
1700066M21Rik	73467	symbol	M. musculus	73467	M. musculus	1700066M21Rik	RIKEN cDNA 1700066M21 gene	GO:0006119 oxidative phosphorylation;GO:0009060 aerobic respiration;GO:0045333 cellular respiration		0.0	0.0	0.0	0.0	0.0	0.0	0.0	0.0	0.0	0.0	0.0	0.0	0.0	0.0	0.0	0.0	0.0	0.0	0.0
Fam149b	105428	symbol	M. musculus	105428	M. musculus	Fam149b	family with sequence similarity 149, member B	GO:0061512 protein localization to cilium;GO:0060271 cilium assembly;GO:0044782 cilium organization		0.0	0.0	0.0	0.0	0.0	0.0	0.0	0.0	0.0	0.0	0.0	0.0	0.0	0.0	0.0	0.0	0.0	0.0	0.0
Ppfibp2	19024	symbol	M. musculus	19024	M. musculus	Ppfibp2	PTPRF interacting protein, binding protein 2 (liprin beta 2)	GO:0007528 neuromuscular junction development;GO:0050808 synapse organization;GO:0034330 cell junction organization		0.0	0.0	0.0	0.0	0.0	0.0	0.0	0.0	0.0	0.0	0.0	0.0	0.0	0.0	0.0	0.0	0.0	0.0	0.0
Slit2	20563	symbol	M. musculus	20563	M. musculus	Slit2	slit guidance ligand 2	GO:0021972 corticospinal neuron axon guidance through spinal cord;GO:0050924 positive regulation of negative chemotaxis;GO:0050929 induction of negative chemotaxis		0.0	1.0	0.0	0.0	0.0	1.0	0.0	0.0	0.0	0.0	0.0	0.0	0.0	0.0	0.0	0.0	0.0	0.0	0.0
Gbp3	55932	symbol	M. musculus	55932	M. musculus	Gbp3	guanylate binding protein 3	GO:0044406 adhesion of symbiont to host;GO:0042832 defense response to protozoan;GO:0001562 response to protozoan		0.0	0.0	0.0	0.0	0.0	0.0	0.0	0.0	0.0	0.0	0.0	0.0	0.0	0.0	0.0	0.0	0.0	0.0	0.0
Gm16894	100047133	symbol	M. musculus	100047133	M. musculus	Gm16894	predicted gene, 16894			0.0	0.0	0.0	0.0	0.0	0.0	0.0	0.0	0.0	0.0	0.0	0.0	0.0	0.0	0.0	0.0	0.0	0.0	0.0
Spata1	70951	symbol	M. musculus	70951	M. musculus	Spata1	spermatogenesis associated 1	GO:0008150 biological_process		0.0	0.0	0.0	0.0	0.0	0.0	0.0	0.0	0.0	0.0	0.0	0.0	0.0	0.0	0.0	0.0	0.0	0.0	0.0
Zfp961	234413	symbol	M. musculus	234413	M. musculus	Zfp961	zinc finger protein 961	GO:0000122 negative regulation of transcription by RNA polymerase II;GO:0045892 negative regulation of DNA-templated transcription;GO:1903507 negative regulation of nucleic acid-templated transcription		0.0	0.0	0.0	0.0	0.0	0.0	0.0	0.0	0.0	0.0	0.0	0.0	0.0	0.0	0.0	0.0	0.0	0.0	0.0
Spats1	71020	symbol	M. musculus	71020	M. musculus	Spats1	spermatogenesis associated, serine-rich 1	GO:0008150 biological_process		0.0	0.0	0.0	0.0	0.0	0.0	0.0	0.0	0.0	0.0	0.0	0.0	0.0	0.0	0.0	0.0	0.0	0.0	0.0
Cep63	28135	symbol	M. musculus	28135	M. musculus	Cep63	centrosomal protein 63	GO:0097742 de novo centriole assembly;GO:0098535 de novo centriole assembly involved in multi-ciliated epithelial cell differentiation;GO:1903251 multi-ciliated epithelial cell differentiation		0.0	0.0	0.0	1.0	0.0	0.0	0.0	0.0	0.0	0.0	0.0	0.0	0.0	0.0	0.0	0.0	0.0	0.0	0.0
Amhr2	110542	symbol	M. musculus	110542	M. musculus	Amhr2	anti-Mullerian hormone type 2 receptor	GO:1990262 anti-Mullerian hormone signaling pathway;GO:0060389 pathway-restricted SMAD protein phosphorylation;GO:0007179 transforming growth factor beta receptor signaling pathway	yes	0.0	0.0	0.0	0.0	0.0	0.0	0.0	0.0	0.0	0.0	0.0	0.0	0.0	0.0	0.0	0.0	0.0	0.0	0.0
Actn2	11472	symbol	M. musculus	11472	M. musculus	Actn2	actinin alpha 2	GO:0051695 actin filament uncapping;GO:0086097 phospholipase C-activating angiotensin-activated signaling pathway;GO:0030035 microspike assembly		1.0	0.0	0.0	0.0	0.0	1.0	0.0	0.0	0.0	0.0	0.0	0.0	0.0	0.0	0.0	0.0	0.0	0.0	0.0
Sltm	66660	symbol	M. musculus	66660	M. musculus	Sltm	SAFB-like, transcription modulator	GO:0050684 regulation of mRNA processing;GO:1903311 regulation of mRNA metabolic process;GO:0006915 apoptotic process		0.0	0.0	0.0	0.0	0.0	0.0	0.0	0.0	0.0	0.0	0.0	0.0	0.0	0.0	0.0	0.0	0.0	0.0	0.0
Ermard	381062	symbol	M. musculus	381062	M. musculus	Ermard	ER membrane associated RNA degradation	GO:0008150 biological_process		0.0	0.0	0.0	0.0	0.0	0.0	0.0	0.0	0.0	0.0	0.0	0.0	0.0	0.0	0.0	0.0	0.0	0.0	0.0
Zfp951	626391	symbol	M. musculus	626391	M. musculus	Zfp951	zinc finger protein 951	GO:0006357 regulation of transcription by RNA polymerase II;GO:0006355 regulation of DNA-templated transcription;GO:1903506 regulation of nucleic acid-templated transcription		0.0	0.0	0.0	0.0	0.0	0.0	0.0	0.0	0.0	0.0	0.0	0.0	0.0	0.0	0.0	0.0	0.0	0.0	0.0
Slc16a13	69309	symbol	M. musculus	69309	M. musculus	Slc16a13	solute carrier family 16 (monocarboxylic acid transporters), member 13	GO:0015718 monocarboxylic acid transport;GO:0046942 carboxylic acid transport;GO:0015711 organic anion transport		0.0	0.0	0.0	0.0	0.0	0.0	0.0	0.0	0.0	0.0	0.0	0.0	0.0	0.0	0.0	0.0	0.0	0.0	0.0
Dlec1	320256	symbol	M. musculus	320256	M. musculus	Dlec1	deleted in lung and esophageal cancer 1	GO:0002357 defense response to tumor cell;GO:0002347 response to tumor cell;GO:0007283 spermatogenesis		0.0	0.0	0.0	0.0	0.0	0.0	0.0	0.0	0.0	0.0	0.0	0.0	0.0	0.0	0.0	0.0	0.0	0.0	0.0
Plag1	56711	symbol	M. musculus	56711	M. musculus	Plag1	pleiomorphic adenoma gene 1	GO:0060736 prostate gland growth;GO:0060252 positive regulation of glial cell proliferation;GO:0030850 prostate gland development		0.0	1.0	0.0	0.0	0.0	1.0	0.0	0.0	0.0	0.0	0.0	0.0	1.0	0.0	0.0	0.0	0.0	0.0	0.0
Gm36356	102640242	symbol	M. musculus	102640242	M. musculus	Gm36356	predicted gene, 36356			0.0	0.0	0.0	0.0	0.0	0.0	0.0	0.0	0.0	0.0	0.0	0.0	0.0	0.0	0.0	0.0	0.0	0.0	0.0
Parp11	101187	symbol	M. musculus	101187	M. musculus	Parp11	poly (ADP-ribose) polymerase family, member 11	GO:0070213 protein auto-ADP-ribosylation;GO:0006998 nuclear envelope organization;GO:0043687 post-translational protein modification		0.0	0.0	0.0	0.0	0.0	0.0	0.0	0.0	0.0	0.0	0.0	0.0	0.0	0.0	0.0	0.0	0.0	0.0	0.0
2610316D01Rik	72511	symbol	M. musculus	72511	M. musculus	2610316D01Rik	RIKEN cDNA 2610316D01 gene	GO:0008150 biological_process		0.0	0.0	0.0	0.0	0.0	0.0	0.0	0.0	0.0	0.0	0.0	0.0	0.0	0.0	0.0	0.0	0.0	0.0	0.0
Flna	192176	symbol	M. musculus	192176	M. musculus	Flna	filamin, alpha	GO:1905000 regulation of membrane repolarization during atrial cardiac muscle cell action potential;GO:0090042 tubulin deacetylation;GO:1905031 regulation of membrane repolarization during cardiac muscle cell action potential		1.0	1.0	1.0	0.0	0.0	0.0	0.0	1.0	0.0	0.0	1.0	0.0	0.0	0.0	0.0	0.0	0.0	0.0	0.0
Vps39	269338	symbol	M. musculus	269338	M. musculus	Vps39	VPS39 HOPS complex subunit	GO:0034058 endosomal vesicle fusion;GO:0061909 autophagosome-lysosome fusion;GO:1902774 late endosome to lysosome transport		0.0	0.0	0.0	0.0	0.0	0.0	0.0	0.0	0.0	0.0	0.0	0.0	0.0	0.0	0.0	0.0	0.0	0.0	0.0
Tpd52l1	21987	symbol	M. musculus	21987	M. musculus	Tpd52l1	tumor protein D52-like 1	GO:0000086 G2/M transition of mitotic cell cycle;GO:0044839 cell cycle G2/M phase transition;GO:0046330 positive regulation of JNK cascade		0.0	0.0	0.0	0.0	0.0	0.0	0.0	0.0	0.0	0.0	0.0	0.0	0.0	0.0	0.0	0.0	0.0	0.0	0.0
Aifm3	72168	symbol	M. musculus	72168	M. musculus	Aifm3	apoptosis-inducing factor, mitochondrion-associated 3	GO:0097194 execution phase of apoptosis;GO:0006915 apoptotic process;GO:0012501 programmed cell death		0.0	0.0	0.0	0.0	0.0	0.0	0.0	0.0	0.0	0.0	0.0	0.0	0.0	0.0	0.0	0.0	0.0	0.0	0.0
Rgs7	24012	symbol	M. musculus	24012	M. musculus	Rgs7	regulator of G protein signaling 7	GO:1901381 positive regulation of potassium ion transmembrane transport;GO:0043268 positive regulation of potassium ion transport;GO:0060078 regulation of postsynaptic membrane potential		1.0	0.0	0.0	0.0	0.0	0.0	0.0	0.0	0.0	0.0	0.0	0.0	0.0	0.0	0.0	0.0	0.0	0.0	1.0
Fam135a	68187	symbol	M. musculus	68187	M. musculus	Fam135a	family with sequence similarity 135, member A	GO:0044255 cellular lipid metabolic process;GO:0006629 lipid metabolic process;GO:0044237 cellular metabolic process		0.0	0.0	0.0	0.0	0.0	0.0	0.0	1.0	0.0	0.0	0.0	0.0	0.0	0.0	0.0	0.0	0.0	0.0	0.0
Aff3	16764	symbol	M. musculus	16764	M. musculus	Aff3	AF4/FMR2 family, member 3	GO:0035116 embryonic hindlimb morphogenesis;GO:0035137 hindlimb morphogenesis;GO:0030326 embryonic limb morphogenesis		0.0	0.0	0.0	0.0	0.0	0.0	0.0	0.0	0.0	0.0	0.0	0.0	0.0	0.0	0.0	0.0	0.0	0.0	0.0
Eya3	14050	symbol	M. musculus	14050	M. musculus	Eya3	EYA transcriptional coactivator and phosphatase 3	GO:1901099 negative regulation of signal transduction in absence of ligand;GO:2001240 negative regulation of extrinsic apoptotic signaling pathway in absence of ligand;GO:2001239 regulation of extrinsic apoptotic signaling pathway in absence of ligand		0.0	0.0	0.0	0.0	0.0	0.0	0.0	0.0	0.0	0.0	0.0	0.0	0.0	0.0	0.0	0.0	0.0	0.0	0.0
Entr1	68112	symbol	M. musculus	68112	M. musculus	Entr1	endosome associated trafficking regulator 1	GO:1903566 positive regulation of protein localization to cilium;GO:1903564 regulation of protein localization to cilium;GO:0045724 positive regulation of cilium assembly		0.0	1.0	0.0	0.0	0.0	0.0	0.0	0.0	0.0	0.0	0.0	0.0	0.0	0.0	0.0	0.0	0.0	0.0	0.0
Nnt	18115	symbol	M. musculus	18115	M. musculus	Nnt	nicotinamide nucleotide transhydrogenase	GO:1903285 positive regulation of hydrogen peroxide catabolic process;GO:2000295 regulation of hydrogen peroxide catabolic process;GO:0032364 cellular oxygen homeostasis		0.0	0.0	0.0	0.0	0.0	0.0	0.0	0.0	0.0	0.0	0.0	0.0	0.0	0.0	0.0	0.0	0.0	0.0	0.0
Lypd6b	71897	symbol	M. musculus	71897	M. musculus	Lypd6b	LY6/PLAUR domain containing 6B			0.0	0.0	0.0	0.0	0.0	0.0	0.0	0.0	0.0	0.0	0.0	0.0	0.0	0.0	0.0	0.0	0.0	0.0	0.0
Kcnma1	16531	symbol	M. musculus	16531	M. musculus	Kcnma1	potassium large conductance calcium-activated channel, subfamily M, alpha member 1	GO:0034465 response to carbon monoxide;GO:0060082 eye blink reflex;GO:1904305 negative regulation of gastro-intestinal system smooth muscle contraction		0.0	0.0	0.0	0.0	0.0	1.0	1.0	0.0	0.0	0.0	0.0	0.0	0.0	0.0	0.0	0.0	0.0	0.0	0.0
Tpra1	24100	symbol	M. musculus	24100	M. musculus	Tpra1	transmembrane protein, adipocyte asscociated 1	GO:0040016 embryonic cleavage;GO:1901991 negative regulation of mitotic cell cycle phase transition;GO:0045930 negative regulation of mitotic cell cycle		0.0	0.0	0.0	0.0	0.0	0.0	0.0	0.0	0.0	0.0	0.0	0.0	0.0	0.0	0.0	0.0	0.0	0.0	0.0
Glrb	14658	symbol	M. musculus	14658	M. musculus	Glrb	glycine receptor, beta subunit	GO:0060012 synaptic transmission, glycinergic;GO:0097112 gamma-aminobutyric acid receptor clustering;GO:0060013 righting reflex		0.0	0.0	0.0	0.0	0.0	0.0	1.0	0.0	0.0	0.0	0.0	0.0	0.0	0.0	0.0	0.0	0.0	0.0	0.0
Edrf1	214764	symbol	M. musculus	214764	M. musculus	Edrf1	erythroid differentiation regulatory factor 1	GO:0045893 positive regulation of DNA-templated transcription;GO:1903508 positive regulation of nucleic acid-templated transcription;GO:1902680 positive regulation of RNA biosynthetic process		0.0	0.0	0.0	0.0	0.0	0.0	0.0	0.0	0.0	0.0	0.0	0.0	0.0	0.0	0.0	0.0	0.0	0.0	0.0
Xpa	22590	symbol	M. musculus	22590	M. musculus	Xpa	xeroderma pigmentosum, complementation group A	GO:0000715 nucleotide-excision repair, DNA damage recognition;GO:1901255 nucleotide-excision repair involved in interstrand cross-link repair;GO:0009650 UV protection		0.0	0.0	0.0	0.0	0.0	1.0	0.0	0.0	0.0	0.0	0.0	0.0	0.0	0.0	0.0	0.0	0.0	0.0	0.0
Rnf38	73469	symbol	M. musculus	73469	M. musculus	Rnf38	ring finger protein 38	GO:0016567 protein ubiquitination;GO:0032446 protein modification by small protein conjugation;GO:0070647 protein modification by small protein conjugation or removal		0.0	0.0	0.0	0.0	0.0	0.0	0.0	0.0	0.0	0.0	0.0	0.0	0.0	0.0	0.0	0.0	0.0	0.0	0.0
Cobll1	319876	symbol	M. musculus	319876	M. musculus	Cobll1	Cobl-like 1			0.0	0.0	0.0	0.0	0.0	0.0	0.0	0.0	0.0	0.0	0.0	0.0	0.0	0.0	0.0	0.0	0.0	0.0	0.0
AW554918	225289	symbol	M. musculus	225289	M. musculus	AW554918	expressed sequence AW554918	GO:0008150 biological_process		0.0	0.0	0.0	0.0	0.0	0.0	0.0	0.0	0.0	0.0	0.0	0.0	0.0	0.0	0.0	0.0	0.0	0.0	0.0
Prpf38b	66921	symbol	M. musculus	66921	M. musculus	Prpf38b	PRP38 pre-mRNA processing factor 38 (yeast) domain containing B	GO:0008380 RNA splicing;GO:0006397 mRNA processing;GO:0016071 mRNA metabolic process		0.0	0.0	0.0	0.0	0.0	0.0	0.0	0.0	0.0	0.0	0.0	0.0	0.0	0.0	0.0	0.0	0.0	0.0	0.0
Morn1	76866	symbol	M. musculus	76866	M. musculus	Morn1	MORN repeat containing 1	GO:0008150 biological_process		0.0	0.0	0.0	0.0	0.0	0.0	0.0	0.0	0.0	0.0	0.0	0.0	0.0	0.0	0.0	0.0	0.0	0.0	0.0
3300002I08Rik	69277	symbol	M. musculus	69277	M. musculus	3300002I08Rik	RIKEN cDNA 3300002I08 gene	GO:0008150 biological_process		0.0	0.0	0.0	0.0	0.0	0.0	0.0	0.0	0.0	0.0	0.0	0.0	0.0	0.0	0.0	0.0	0.0	0.0	0.0
Aldh16a1	69748	symbol	M. musculus	69748	M. musculus	Aldh16a1	aldehyde dehydrogenase 16 family, member A1			0.0	0.0	0.0	0.0	0.0	0.0	0.0	0.0	0.0	0.0	0.0	0.0	0.0	0.0	0.0	0.0	0.0	0.0	0.0
Atrx	22589	symbol	M. musculus	22589	M. musculus	Atrx	ATRX, chromatin remodeler	GO:1901580 regulation of telomeric RNA transcription from RNA pol II promoter;GO:1901582 positive regulation of telomeric RNA transcription from RNA pol II promoter;GO:1904907 regulation of maintenance of mitotic sister chromatid cohesion, telomeric		0.0	1.0	0.0	0.0	0.0	1.0	0.0	0.0	0.0	0.0	0.0	0.0	0.0	0.0	0.0	0.0	0.0	0.0	0.0
Cfap46	212124	symbol	M. musculus	212124	M. musculus	Cfap46	cilia and flagella associated protein 46			0.0	0.0	0.0	0.0	0.0	0.0	0.0	0.0	0.0	0.0	0.0	0.0	0.0	0.0	0.0	0.0	0.0	0.0	0.0
Iqck	434232	symbol	M. musculus	434232	M. musculus	Iqck	IQ motif containing K	GO:0008150 biological_process		0.0	0.0	0.0	0.0	0.0	0.0	0.0	0.0	0.0	0.0	0.0	0.0	0.0	0.0	0.0	0.0	0.0	0.0	0.0
Inca1	103844	symbol	M. musculus	103844	M. musculus	Inca1	inhibitor of CDK, cyclin A1 interacting protein 1	GO:0045736 negative regulation of cyclin-dependent protein serine/threonine kinase activity;GO:1904030 negative regulation of cyclin-dependent protein kinase activity;GO:0048147 negative regulation of fibroblast proliferation		0.0	0.0	0.0	0.0	0.0	0.0	0.0	0.0	0.0	0.0	0.0	0.0	0.0	0.0	0.0	0.0	0.0	0.0	0.0
Gm6999	328448	symbol	M. musculus	328448	M. musculus	Gm6999	predicted gene 6999	GO:0008150 biological_process		0.0	0.0	0.0	0.0	0.0	0.0	0.0	0.0	0.0	0.0	0.0	0.0	0.0	0.0	0.0	0.0	0.0	0.0	0.0
Zfp160	224585	symbol	M. musculus	224585	M. musculus	Zfp160	zinc finger protein 160			0.0	0.0	0.0	0.0	0.0	0.0	0.0	0.0	0.0	0.0	0.0	0.0	0.0	0.0	0.0	0.0	0.0	0.0	0.0
Pdlim5	56376	symbol	M. musculus	56376	M. musculus	Pdlim5	PDZ and LIM domain 5	GO:0003298 physiological muscle hypertrophy;GO:0003301 physiological cardiac muscle hypertrophy;GO:0061049 cell growth involved in cardiac muscle cell development		0.0	1.0	0.0	0.0	0.0	1.0	0.0	0.0	0.0	0.0	0.0	0.0	0.0	0.0	0.0	0.0	0.0	0.0	0.0
C1qtnf6	72709	symbol	M. musculus	72709	M. musculus	C1qtnf6	C1q and tumor necrosis factor related protein 6			0.0	0.0	0.0	0.0	0.0	0.0	0.0	0.0	0.0	0.0	0.0	0.0	0.0	0.0	0.0	0.0	0.0	0.0	0.0
Slco4a1	108115	symbol	M. musculus	108115	M. musculus	Slco4a1	solute carrier organic anion transporter family, member 4a1	GO:0043252 sodium-independent organic anion transport;GO:0042403 thyroid hormone metabolic process;GO:0018958 phenol-containing compound metabolic process		0.0	0.0	0.0	0.0	0.0	0.0	0.0	0.0	0.0	0.0	0.0	0.0	0.0	0.0	0.0	0.0	0.0	0.0	0.0
Pax6	18508	symbol	M. musculus	18508	M. musculus	Pax6	paired box 6	GO:0003322 pancreatic A cell development;GO:0021905 forebrain-midbrain boundary formation;GO:0120008 positive regulation of glutamatergic neuron differentiation		0.0	1.0	1.0	0.0	0.0	0.0	0.0	0.0	1.0	0.0	0.0	0.0	0.0	0.0	0.0	0.0	0.0	0.0	0.0
Fam228b	207921	symbol	M. musculus	207921	M. musculus	Fam228b	family with sequence similarity 228, member B	GO:0008150 biological_process		0.0	0.0	0.0	0.0	0.0	0.0	0.0	0.0	0.0	0.0	0.0	0.0	0.0	0.0	0.0	0.0	0.0	0.0	0.0
Bricd5	319259	symbol	M. musculus	319259	M. musculus	Bricd5	BRICHOS domain containing 5	GO:0042127 regulation of cell population proliferation;GO:0050794 regulation of cellular process;GO:0050789 regulation of biological process		0.0	0.0	0.0	0.0	0.0	0.0	0.0	0.0	0.0	0.0	0.0	0.0	0.0	0.0	0.0	0.0	0.0	0.0	0.0
Etfbkmt	320204	symbol	M. musculus	320204	M. musculus	Etfbkmt	electron transfer flavoprotein beta subunit lysine methyltransferase	GO:1904733 negative regulation of electron transfer activity;GO:1904735 regulation of fatty acid beta-oxidation using acyl-CoA dehydrogenase;GO:1904736 negative regulation of fatty acid beta-oxidation using acyl-CoA dehydrogenase		0.0	0.0	0.0	0.0	0.0	0.0	0.0	0.0	1.0	0.0	0.0	0.0	0.0	0.0	0.0	0.0	0.0	0.0	0.0
P2ry14	140795	symbol	M. musculus	140795	M. musculus	P2ry14	purinergic receptor P2Y, G-protein coupled, 14	GO:0061484 hematopoietic stem cell homeostasis;GO:0048872 homeostasis of number of cells;GO:0048871 multicellular organismal homeostasis		0.0	0.0	0.0	0.0	0.0	0.0	0.0	0.0	0.0	0.0	0.0	0.0	0.0	0.0	0.0	1.0	0.0	0.0	0.0
Ceacam10	26366	symbol	M. musculus	26366	M. musculus	Ceacam10	CEA cell adhesion molecule 10	GO:0002682 regulation of immune system process;GO:0007165 signal transduction;GO:0023052 signaling		0.0	0.0	0.0	0.0	0.0	0.0	0.0	0.0	0.0	0.0	0.0	0.0	0.0	0.0	0.0	0.0	0.0	0.0	0.0
Myof	226101	symbol	M. musculus	226101	M. musculus	Myof	myoferlin	GO:0033292 T-tubule organization;GO:0006071 glycerol metabolic process;GO:0019400 alditol metabolic process		0.0	0.0	0.0	0.0	0.0	0.0	0.0	0.0	0.0	0.0	0.0	0.0	0.0	0.0	0.0	0.0	0.0	0.0	0.0
Fam227a	75729	symbol	M. musculus	75729	M. musculus	Fam227a	family with sequence similarity 227, member A	GO:0008150 biological_process		0.0	0.0	0.0	0.0	0.0	0.0	0.0	0.0	0.0	0.0	0.0	0.0	0.0	0.0	0.0	0.0	0.0	0.0	0.0
Stac	20840	symbol	M. musculus	20840	M. musculus	Stac	src homology three (SH3) and cysteine rich domain	GO:1901387 positive regulation of voltage-gated calcium channel activity;GO:0003009 skeletal muscle contraction;GO:0050881 musculoskeletal movement		1.0	0.0	0.0	0.0	0.0	1.0	0.0	0.0	0.0	0.0	0.0	0.0	0.0	0.0	0.0	0.0	0.0	0.0	0.0
Tbc1d13	70296	symbol	M. musculus	70296	M. musculus	Tbc1d13	TBC1 domain family, member 13	GO:0090630 activation of GTPase activity;GO:0043547 positive regulation of GTPase activity;GO:0043087 regulation of GTPase activity		0.0	0.0	0.0	0.0	0.0	0.0	0.0	0.0	0.0	0.0	0.0	0.0	0.0	0.0	0.0	0.0	0.0	0.0	1.0
Srek1	218543	symbol	M. musculus	218543	M. musculus	Srek1	splicing regulatory glutamine/lysine-rich protein 1	GO:0008380 RNA splicing;GO:0006397 mRNA processing;GO:0016071 mRNA metabolic process		0.0	0.0	0.0	0.0	0.0	0.0	0.0	0.0	0.0	0.0	0.0	0.0	0.0	0.0	0.0	0.0	0.0	0.0	0.0
Uspl1	231915	symbol	M. musculus	231915	M. musculus	Uspl1	ubiquitin specific peptidase like 1	GO:0030576 Cajal body organization;GO:0016926 protein desumoylation;GO:0009301 snRNA transcription		0.0	0.0	0.0	0.0	0.0	0.0	0.0	0.0	1.0	0.0	0.0	0.0	0.0	0.0	0.0	0.0	0.0	0.0	0.0
Fes	14159	symbol	M. musculus	14159	M. musculus	Fes	feline sarcoma oncogene	GO:0071305 cellular response to vitamin D;GO:0045657 positive regulation of monocyte differentiation;GO:0033280 response to vitamin D	yes	0.0	1.0	0.0	1.0	0.0	0.0	0.0	0.0	1.0	0.0	0.0	0.0	0.0	0.0	0.0	0.0	0.0	0.0	0.0
Tprkb	69786	symbol	M. musculus	69786	M. musculus	Tprkb	Tp53rk binding protein	GO:0002949 tRNA threonylcarbamoyladenosine modification;GO:0070525 tRNA threonylcarbamoyladenosine metabolic process;GO:0006400 tRNA modification		0.0	0.0	0.0	0.0	0.0	0.0	0.0	0.0	0.0	0.0	0.0	0.0	0.0	0.0	0.0	0.0	0.0	0.0	0.0
Luc7l	66978	symbol	M. musculus	66978	M. musculus	Luc7l	Luc7-like	GO:0045843 negative regulation of striated muscle tissue development;GO:0048635 negative regulation of muscle organ development;GO:1901862 negative regulation of muscle tissue development		0.0	0.0	0.0	0.0	1.0	0.0	0.0	0.0	0.0	0.0	0.0	0.0	0.0	0.0	0.0	0.0	0.0	0.0	0.0
Dtnb	13528	symbol	M. musculus	13528	M. musculus	Dtnb	dystrobrevin, beta	GO:0099536 synaptic signaling;GO:0007267 cell-cell signaling;GO:0030182 neuron differentiation		0.0	0.0	0.0	0.0	0.0	0.0	0.0	0.0	0.0	0.0	0.0	0.0	0.0	0.0	0.0	0.0	0.0	0.0	0.0
Gm49395						None	None	None	None	nan	nan	nan	nan	nan	nan	nan	nan	nan	nan	nan	nan	nan	nan	nan	nan	nan	nan	nan
Sorbs2	234214	symbol	M. musculus	234214	M. musculus	Sorbs2	sorbin and SH3 domain containing 2	GO:1904393 regulation of skeletal muscle acetylcholine-gated channel clustering;GO:0003298 physiological muscle hypertrophy;GO:0003301 physiological cardiac muscle hypertrophy		0.0	0.0	0.0	0.0	0.0	1.0	0.0	0.0	0.0	0.0	0.0	0.0	0.0	0.0	0.0	0.0	0.0	0.0	0.0
Armcx1	78248	symbol	M. musculus	78248	M. musculus	Armcx1	armadillo repeat containing, X-linked 1	GO:0061484 hematopoietic stem cell homeostasis;GO:0048872 homeostasis of number of cells;GO:0048871 multicellular organismal homeostasis		0.0	0.0	0.0	0.0	0.0	0.0	0.0	0.0	0.0	0.0	0.0	0.0	0.0	0.0	0.0	1.0	0.0	0.0	0.0
Rgs11	50782	symbol	M. musculus	50782	M. musculus	Rgs11	regulator of G-protein signaling 11	GO:0008277 regulation of G protein-coupled receptor signaling pathway;GO:0043547 positive regulation of GTPase activity;GO:0043087 regulation of GTPase activity		0.0	0.0	0.0	0.0	0.0	0.0	0.0	0.0	0.0	0.0	0.0	0.0	0.0	0.0	0.0	0.0	0.0	0.0	1.0
Pex2	19302	symbol	M. musculus	19302	M. musculus	Pex2	peroxisomal biogenesis factor 2	GO:0000425 pexophagy;GO:0016562 protein import into peroxisome matrix, receptor recycling;GO:0030242 autophagy of peroxisome		0.0	0.0	0.0	0.0	0.0	0.0	0.0	0.0	0.0	0.0	0.0	0.0	0.0	0.0	0.0	0.0	0.0	0.0	0.0
Lair1	52855	symbol	M. musculus	52855	M. musculus	Lair1	leukocyte-associated Ig-like receptor 1			0.0	0.0	0.0	0.0	0.0	0.0	0.0	0.0	0.0	0.0	0.0	0.0	0.0	0.0	0.0	0.0	0.0	0.0	0.0
E2f6	50496	symbol	M. musculus	50496	M. musculus	E2f6	E2F transcription factor 6	GO:0000083 regulation of transcription involved in G1/S transition of mitotic cell cycle;GO:0000082 G1/S transition of mitotic cell cycle;GO:0044843 cell cycle G1/S phase transition		0.0	0.0	0.0	0.0	0.0	0.0	0.0	0.0	0.0	0.0	0.0	0.0	0.0	0.0	0.0	0.0	0.0	0.0	0.0
D3Ertd751e	73852	symbol	M. musculus	73852	M. musculus	D3Ertd751e	DNA segment, Chr 3, ERATO Doi 751, expressed	GO:0008150 biological_process		0.0	0.0	0.0	0.0	0.0	0.0	0.0	0.0	0.0	0.0	0.0	0.0	0.0	0.0	0.0	0.0	0.0	0.0	0.0
Sema4f	20355	symbol	M. musculus	20355	M. musculus	Sema4f	sema domain, immunoglobulin domain (Ig), TM domain, and short cytoplasmic domain	GO:0031290 retinal ganglion cell axon guidance;GO:0048843 negative regulation of axon extension involved in axon guidance;GO:0048841 regulation of axon extension involved in axon guidance		0.0	1.0	0.0	0.0	0.0	1.0	0.0	1.0	0.0	0.0	0.0	0.0	0.0	0.0	0.0	0.0	0.0	0.0	0.0
Mtmr1	53332	symbol	M. musculus	53332	M. musculus	Mtmr1	myotubularin related protein 1	GO:0060304 regulation of phosphatidylinositol dephosphorylation;GO:0046856 phosphatidylinositol dephosphorylation;GO:0046839 phospholipid dephosphorylation		0.0	0.0	0.0	0.0	0.0	0.0	0.0	1.0	0.0	0.0	0.0	0.0	0.0	0.0	0.0	0.0	0.0	0.0	0.0
Ntm	235106	symbol	M. musculus	235106	M. musculus	Ntm	neurotrimin	GO:0010977 negative regulation of neuron projection development;GO:0031345 negative regulation of cell projection organization;GO:0010975 regulation of neuron projection development		0.0	1.0	0.0	0.0	0.0	0.0	0.0	0.0	0.0	0.0	0.0	0.0	0.0	0.0	0.0	0.0	0.0	0.0	0.0
Gm2694	100040294	symbol	M. musculus	100040294	M. musculus	Gm2694	predicted gene 2694	GO:0008150 biological_process		0.0	0.0	0.0	0.0	0.0	0.0	0.0	0.0	0.0	0.0	0.0	0.0	0.0	0.0	0.0	0.0	0.0	0.0	0.0
Ecm1	13601	symbol	M. musculus	13601	M. musculus	Ecm1	extracellular matrix protein 1	GO:0030502 negative regulation of bone mineralization;GO:0070168 negative regulation of biomineral tissue development;GO:0002063 chondrocyte development		0.0	0.0	0.0	0.0	0.0	1.0	0.0	0.0	0.0	0.0	0.0	0.0	0.0	0.0	1.0	0.0	0.0	0.0	0.0
Cacna1e	12290	symbol	M. musculus	12290	M. musculus	Cacna1e	calcium channel, voltage-dependent, R type, alpha 1E subunit	GO:0090273 regulation of somatostatin secretion;GO:0098703 calcium ion import across plasma membrane;GO:0070509 calcium ion import		0.0	0.0	0.0	0.0	0.0	0.0	0.0	0.0	0.0	0.0	0.0	0.0	0.0	1.0	0.0	0.0	1.0	0.0	0.0
Ssbp3	72475	symbol	M. musculus	72475	M. musculus	Ssbp3	single-stranded DNA binding protein 3	GO:0021501 prechordal plate formation;GO:0021547 midbrain-hindbrain boundary initiation;GO:2000742 regulation of anterior head development		0.0	0.0	0.0	0.0	0.0	0.0	0.0	0.0	0.0	0.0	0.0	0.0	0.0	0.0	0.0	0.0	0.0	0.0	0.0
Wnk1	232341	symbol	M. musculus	232341	M. musculus	Wnk1	WNK lysine deficient protein kinase 1	GO:0033633 negative regulation of cell-cell adhesion mediated by integrin;GO:0038116 chemokine (C-C motif) ligand 21 signaling pathway;GO:0097022 lymphocyte migration into lymph node	yes	1.0	1.0	0.0	0.0	0.0	0.0	0.0	0.0	1.0	1.0	0.0	0.0	0.0	0.0	0.0	0.0	0.0	0.0	1.0
C030005K06Rik	102635912	symbol	M. musculus	102635912	M. musculus	C030005K06Rik	RIKEN cDNA C030005K06 gene	GO:0008150 biological_process		0.0	0.0	0.0	0.0	0.0	0.0	0.0	0.0	0.0	0.0	0.0	0.0	0.0	0.0	0.0	0.0	0.0	0.0	0.0
Mettl17	52535	symbol	M. musculus	52535	M. musculus	Mettl17	methyltransferase like 17	GO:0042274 ribosomal small subunit biogenesis;GO:0032259 methylation;GO:0042254 ribosome biogenesis		0.0	0.0	0.0	0.0	0.0	0.0	0.0	0.0	0.0	0.0	0.0	0.0	0.0	0.0	0.0	0.0	0.0	0.0	0.0
Rnf214	235315	symbol	M. musculus	235315	M. musculus	Rnf214	ring finger protein 214			0.0	0.0	0.0	0.0	0.0	0.0	0.0	0.0	0.0	0.0	0.0	0.0	0.0	0.0	0.0	0.0	0.0	0.0	0.0
Phf7	71838	symbol	M. musculus	71838	M. musculus	Phf7	PHD finger protein 7	GO:0008150 biological_process		0.0	0.0	0.0	0.0	0.0	0.0	0.0	0.0	0.0	0.0	0.0	0.0	0.0	0.0	0.0	0.0	0.0	0.0	0.0
Sipa1	20469	symbol	M. musculus	20469	M. musculus	Sipa1	signal-induced proliferation associated gene 1	GO:0042631 cellular response to water deprivation;GO:0071462 cellular response to water stimulus;GO:0009414 response to water deprivation		0.0	1.0	0.0	0.0	0.0	0.0	0.0	0.0	0.0	0.0	0.0	0.0	0.0	0.0	0.0	0.0	0.0	0.0	1.0
Ahcyl2	74340	symbol	M. musculus	74340	M. musculus	Ahcyl2	S-adenosylhomocysteine hydrolase-like 2	GO:0033353 S-adenosylmethionine cycle;GO:0046500 S-adenosylmethionine metabolic process;GO:0006730 one-carbon metabolic process		0.0	0.0	0.0	0.0	0.0	0.0	0.0	0.0	0.0	0.0	0.0	0.0	0.0	0.0	0.0	0.0	0.0	0.0	0.0
H2-M5	240095	symbol	M. musculus	240095	M. musculus	H2-M5	histocompatibility 2, M region locus 5	GO:0002486 antigen processing and presentation of endogenous peptide antigen via MHC class I via ER pathway, TAP-independent;GO:0002476 antigen processing and presentation of endogenous peptide antigen via MHC class Ib;GO:0002484 antigen processing and presentation of endogenous peptide antigen via MHC class I via ER pathway		0.0	0.0	0.0	0.0	0.0	0.0	0.0	0.0	0.0	0.0	0.0	0.0	0.0	0.0	0.0	0.0	0.0	0.0	0.0
Ttc19	72795	symbol	M. musculus	72795	M. musculus	Ttc19	tetratricopeptide repeat domain 19	GO:0017062 respiratory chain complex III assembly;GO:0034551 mitochondrial respiratory chain complex III assembly;GO:0017004 cytochrome complex assembly		0.0	0.0	0.0	0.0	0.0	0.0	0.0	0.0	0.0	0.0	0.0	0.0	0.0	0.0	0.0	0.0	0.0	0.0	0.0
1500015L24Rik	68994	symbol	M. musculus	68994	M. musculus	1500015L24Rik	RIKEN cDNA 1500015L24 gene	GO:0008150 biological_process		0.0	0.0	0.0	0.0	0.0	0.0	0.0	0.0	0.0	0.0	0.0	0.0	0.0	0.0	0.0	0.0	0.0	0.0	0.0
Scn9a	20274	symbol	M. musculus	20274	M. musculus	Scn9a	sodium channel, voltage-gated, type IX, alpha	GO:0061366 behavioral response to chemical pain;GO:0061368 behavioral response to formalin induced pain;GO:0045759 negative regulation of action potential		0.0	0.0	0.0	0.0	0.0	0.0	0.0	0.0	0.0	0.0	0.0	0.0	0.0	0.0	0.0	0.0	1.0	0.0	0.0
Vmn2r57	269902	symbol	M. musculus	269902	M. musculus	Vmn2r57	vomeronasal 2, receptor 57			0.0	0.0	0.0	0.0	0.0	0.0	0.0	0.0	0.0	0.0	0.0	0.0	0.0	0.0	0.0	0.0	0.0	0.0	0.0
Tmem63c	217733	symbol	M. musculus	217733	M. musculus	Tmem63c	transmembrane protein 63c	GO:0003094 glomerular filtration;GO:0097205 renal filtration;GO:0003014 renal system process		0.0	0.0	0.0	0.0	0.0	0.0	0.0	0.0	0.0	0.0	0.0	0.0	0.0	0.0	0.0	0.0	0.0	0.0	0.0
Sidt2	214597	symbol	M. musculus	214597	M. musculus	Sidt2	SID1 transmembrane family, member 2	GO:0003323 type B pancreatic cell development;GO:0044342 type B pancreatic cell proliferation;GO:0003309 type B pancreatic cell differentiation		0.0	1.0	0.0	0.0	0.0	0.0	0.0	0.0	0.0	0.0	0.0	0.0	0.0	1.0	0.0	0.0	0.0	0.0	0.0
0610040F04Rik	75394	symbol	M. musculus	75394	M. musculus	0610040F04Rik	RIKEN cDNA 0610040F04 gene	GO:0008150 biological_process		0.0	0.0	0.0	0.0	0.0	0.0	0.0	0.0	0.0	0.0	0.0	0.0	0.0	0.0	0.0	0.0	0.0	0.0	0.0
Rnf170	77733	symbol	M. musculus	77733	M. musculus	Rnf170	ring finger protein 170	GO:0008150 biological_process		0.0	0.0	0.0	0.0	0.0	0.0	0.0	0.0	0.0	0.0	0.0	0.0	0.0	0.0	0.0	0.0	0.0	0.0	0.0
A930009A15Rik	77798	symbol	M. musculus	77798	M. musculus	A930009A15Rik	RIKEN cDNA A930009A15 gene	GO:0008150 biological_process		0.0	0.0	0.0	0.0	0.0	0.0	0.0	0.0	0.0	0.0	0.0	0.0	0.0	0.0	0.0	0.0	0.0	0.0	0.0
Dtna	13527	symbol	M. musculus	13527	M. musculus	Dtna	dystrobrevin alpha	GO:0099536 synaptic signaling;GO:0007267 cell-cell signaling;GO:0023052 signaling		0.0	0.0	0.0	0.0	0.0	0.0	0.0	0.0	0.0	0.0	0.0	0.0	0.0	0.0	0.0	0.0	0.0	0.0	0.0
Dnah14	240960	symbol	M. musculus	240960	M. musculus	Dnah14	dynein, axonemal, heavy chain 14	GO:0007018 microtubule-based movement;GO:0007017 microtubule-based process;GO:0009987 cellular process		0.0	0.0	0.0	0.0	0.0	0.0	0.0	0.0	0.0	0.0	0.0	0.0	0.0	0.0	0.0	0.0	0.0	0.0	0.0
Oscar	232790	symbol	M. musculus	232790	M. musculus	Oscar	osteoclast associated receptor	GO:0038094 Fc-gamma receptor signaling pathway;GO:0072674 multinuclear osteoclast differentiation;GO:0038093 Fc receptor signaling pathway		0.0	0.0	0.0	0.0	0.0	0.0	0.0	0.0	0.0	0.0	0.0	0.0	0.0	0.0	0.0	0.0	0.0	0.0	0.0
Idh1	15926	symbol	M. musculus	15926	M. musculus	Idh1	isocitrate dehydrogenase 1 (NADP+), soluble	GO:0006097 glyoxylate cycle;GO:0006102 isocitrate metabolic process;GO:0046487 glyoxylate metabolic process		0.0	0.0	0.0	0.0	0.0	0.0	0.0	0.0	0.0	0.0	0.0	0.0	0.0	0.0	0.0	0.0	0.0	0.0	0.0
Slc27a1	26457	symbol	M. musculus	26457	M. musculus	Slc27a1	solute carrier family 27 (fatty acid transporter), member 1	GO:0001579 medium-chain fatty acid transport;GO:1905135 biotin import across plasma membrane;GO:0015878 biotin transport		0.0	0.0	0.0	0.0	0.0	0.0	0.0	0.0	0.0	0.0	0.0	0.0	0.0	0.0	0.0	0.0	0.0	1.0	0.0
Clk4	12750	symbol	M. musculus	12750	M. musculus	Clk4	CDC like kinase 4	GO:0018108 peptidyl-tyrosine phosphorylation;GO:0018212 peptidyl-tyrosine modification;GO:0043484 regulation of RNA splicing	yes	0.0	0.0	0.0	0.0	0.0	0.0	0.0	0.0	1.0	0.0	0.0	0.0	0.0	0.0	0.0	0.0	0.0	0.0	0.0
Rsrc2	208606	symbol	M. musculus	208606	M. musculus	Rsrc2	arginine/serine-rich coiled-coil 2	GO:0008150 biological_process		0.0	0.0	0.0	0.0	0.0	0.0	0.0	0.0	0.0	0.0	0.0	0.0	0.0	0.0	0.0	0.0	0.0	0.0	0.0
Afap1l2	226250	symbol	M. musculus	226250	M. musculus	Afap1l2	actin filament associated protein 1-like 2	GO:0045742 positive regulation of epidermal growth factor receptor signaling pathway;GO:1901186 positive regulation of ERBB signaling pathway;GO:0032757 positive regulation of interleukin-8 production		0.0	0.0	0.0	0.0	0.0	0.0	0.0	0.0	0.0	0.0	0.0	0.0	0.0	0.0	0.0	0.0	0.0	0.0	0.0
Arhgap26	71302	symbol	M. musculus	71302	M. musculus	Arhgap26	Rho GTPase activating protein 26	GO:0051056 regulation of small GTPase mediated signal transduction;GO:0030036 actin cytoskeleton organization;GO:0030029 actin filament-based process		0.0	0.0	0.0	0.0	0.0	0.0	0.0	1.0	0.0	0.0	0.0	0.0	0.0	0.0	0.0	0.0	0.0	0.0	0.0
Sorbs1	20411	symbol	M. musculus	20411	M. musculus	Sorbs1	sorbin and SH3 domain containing 1	GO:1904393 regulation of skeletal muscle acetylcholine-gated channel clustering;GO:0045725 positive regulation of glycogen biosynthetic process;GO:0070875 positive regulation of glycogen metabolic process		0.0	0.0	0.0	0.0	0.0	0.0	0.0	0.0	0.0	0.0	0.0	0.0	0.0	0.0	0.0	0.0	0.0	0.0	0.0
Dph7	67228	symbol	M. musculus	67228	M. musculus	Dph7	diphthamine biosynethesis 7	GO:0017182 peptidyl-diphthamide metabolic process;GO:0017183 peptidyl-diphthamide biosynthetic process from peptidyl-histidine;GO:0018202 peptidyl-histidine modification		0.0	0.0	0.0	0.0	0.0	0.0	0.0	0.0	1.0	0.0	0.0	0.0	0.0	0.0	0.0	0.0	0.0	0.0	0.0
Ubxn11	67586	symbol	M. musculus	67586	M. musculus	Ubxn11	UBX domain protein 11	GO:0043161 proteasome-mediated ubiquitin-dependent protein catabolic process;GO:0010498 proteasomal protein catabolic process;GO:0006511 ubiquitin-dependent protein catabolic process		0.0	0.0	0.0	0.0	0.0	0.0	0.0	1.0	0.0	0.0	0.0	0.0	0.0	0.0	0.0	0.0	0.0	0.0	0.0
Tank	21353	symbol	M. musculus	21353	M. musculus	Tank	TRAF family member-associated Nf-kappa B activator	GO:2000158 positive regulation of ubiquitin-specific protease activity;GO:2000152 regulation of ubiquitin-specific protease activity;GO:1903003 positive regulation of protein deubiquitination		0.0	0.0	0.0	0.0	0.0	0.0	0.0	0.0	0.0	0.0	0.0	0.0	0.0	0.0	0.0	0.0	0.0	0.0	0.0
Trim12a	76681	symbol	M. musculus	76681	M. musculus	Trim12a	tripartite motif-containing 12A	GO:0044790 suppression of viral release by host;GO:0031664 regulation of lipopolysaccharide-mediated signaling pathway;GO:0046597 negative regulation of viral entry into host cell		0.0	0.0	0.0	0.0	0.0	0.0	0.0	0.0	0.0	0.0	0.0	0.0	0.0	0.0	0.0	0.0	0.0	0.0	0.0
Vwa5b2	328643	symbol	M. musculus	328643	M. musculus	Vwa5b2	von Willebrand factor A domain containing 5B2	GO:0008150 biological_process		0.0	0.0	0.0	0.0	0.0	0.0	0.0	0.0	0.0	0.0	0.0	0.0	0.0	0.0	0.0	0.0	0.0	0.0	0.0
Slc4a9	240215	symbol	M. musculus	240215	M. musculus	Slc4a9	solute carrier family 4, sodium bicarbonate cotransporter, member 9	GO:0015701 bicarbonate transport;GO:0051453 regulation of intracellular pH;GO:0030641 regulation of cellular pH		0.0	0.0	0.0	0.0	0.0	0.0	0.0	0.0	0.0	0.0	0.0	0.0	0.0	0.0	0.0	0.0	0.0	0.0	0.0
Mir9-3hg	101694	symbol	M. musculus	101694	M. musculus	Mir9-3hg	Mir9-3 host gene	GO:0008150 biological_process		0.0	0.0	0.0	0.0	0.0	0.0	0.0	0.0	0.0	0.0	0.0	0.0	0.0	0.0	0.0	0.0	0.0	0.0	0.0
Pcdh15	11994	symbol	M. musculus	11994	M. musculus	Pcdh15	protocadherin 15	GO:0050973 detection of mechanical stimulus involved in equilibrioception;GO:0050957 equilibrioception;GO:0060013 righting reflex		0.0	1.0	0.0	0.0	0.0	1.0	1.0	0.0	0.0	0.0	0.0	0.0	0.0	0.0	0.0	0.0	0.0	0.0	0.0
Rcor3	214742	symbol	M. musculus	214742	M. musculus	Rcor3	REST corepressor 3	GO:0016575 histone deacetylation;GO:0006476 protein deacetylation;GO:0035601 protein deacylation		0.0	0.0	0.0	0.0	0.0	0.0	0.0	0.0	0.0	0.0	0.0	0.0	0.0	0.0	0.0	0.0	0.0	0.0	0.0
A530053G22Rik	208079	symbol	M. musculus	208079	M. musculus	A530053G22Rik	RIKEN cDNA A530053G22 gene	GO:0008150 biological_process		0.0	0.0	0.0	0.0	0.0	0.0	0.0	0.0	0.0	0.0	0.0	0.0	0.0	0.0	0.0	0.0	0.0	0.0	0.0
A330076H08Rik	320026	symbol	M. musculus	320026	M. musculus	A330076H08Rik	RIKEN cDNA A330076H08 gene	GO:0008150 biological_process		0.0	0.0	0.0	0.0	0.0	0.0	0.0	0.0	0.0	0.0	0.0	0.0	0.0	0.0	0.0	0.0	0.0	0.0	0.0
Tmtc4	70551	symbol	M. musculus	70551	M. musculus	Tmtc4	transmembrane and tetratricopeptide repeat containing 4	GO:0032470 positive regulation of endoplasmic reticulum calcium ion concentration;GO:1905584 outer hair cell apoptotic process;GO:0035269 protein O-linked mannosylation		0.0	0.0	0.0	0.0	0.0	0.0	0.0	0.0	0.0	0.0	0.0	0.0	0.0	0.0	0.0	0.0	0.0	0.0	0.0
Kctd2	70382	symbol	M. musculus	70382	M. musculus	Kctd2	potassium channel tetramerisation domain containing 2	GO:0051260 protein homooligomerization;GO:0051259 protein complex oligomerization;GO:0043161 proteasome-mediated ubiquitin-dependent protein catabolic process		0.0	0.0	0.0	0.0	0.0	0.0	0.0	0.0	0.0	0.0	0.0	0.0	0.0	0.0	0.0	0.0	0.0	0.0	0.0
Eno4	226265	symbol	M. musculus	226265	M. musculus	Eno4	enolase 4	GO:0006096 glycolytic process;GO:0006757 ATP generation from ADP;GO:0046031 ADP metabolic process		0.0	0.0	0.0	0.0	0.0	0.0	0.0	0.0	0.0	0.0	0.0	0.0	0.0	0.0	0.0	0.0	0.0	0.0	0.0
Fam183b	75429	symbol	M. musculus	75429	M. musculus	Fam183b	family with sequence similarity 183, member B	GO:0008150 biological_process		0.0	0.0	0.0	0.0	0.0	0.0	0.0	0.0	0.0	0.0	0.0	0.0	0.0	0.0	0.0	0.0	0.0	0.0	0.0
Tiam1	21844	symbol	M. musculus	21844	M. musculus	Tiam1	T cell lymphoma invasion and metastasis 1	GO:1904266 regulation of Schwann cell chemotaxis;GO:1904268 positive regulation of Schwann cell chemotaxis;GO:0098989 NMDA selective glutamate receptor signaling pathway		0.0	1.0	0.0	0.0	0.0	1.0	0.0	0.0	0.0	0.0	0.0	0.0	0.0	1.0	0.0	0.0	0.0	0.0	1.0
Cetn4	207175	symbol	M. musculus	207175	M. musculus	Cetn4	centrin 4	GO:0007099 centriole replication;GO:0098534 centriole assembly;GO:0051298 centrosome duplication		0.0	0.0	0.0	1.0	0.0	0.0	0.0	0.0	0.0	0.0	0.0	0.0	0.0	0.0	0.0	0.0	0.0	0.0	0.0
Synj1	104015	symbol	M. musculus	104015	M. musculus	Synj1	synaptojanin 1	GO:1904980 positive regulation of endosome organization;GO:1904978 regulation of endosome organization;GO:0016191 synaptic vesicle uncoating		0.0	1.0	0.0	0.0	0.0	0.0	0.0	0.0	0.0	0.0	0.0	0.0	1.0	0.0	0.0	0.0	0.0	0.0	0.0
Tmem151a	381199	symbol	M. musculus	381199	M. musculus	Tmem151a	transmembrane protein 151A	GO:0008150 biological_process		0.0	0.0	0.0	0.0	0.0	0.0	0.0	0.0	0.0	0.0	0.0	0.0	0.0	0.0	0.0	0.0	0.0	0.0	0.0
Inhba	16323	symbol	M. musculus	16323	M. musculus	Inhba	inhibin beta-A	GO:0042701 progesterone secretion;GO:0021773 striatal medium spiny neuron differentiation;GO:0060279 positive regulation of ovulation		0.0	1.0	0.0	0.0	0.0	1.0	0.0	0.0	0.0	0.0	0.0	0.0	0.0	0.0	0.0	0.0	0.0	0.0	0.0
1700086O06Rik	73516	symbol	M. musculus	73516	M. musculus	1700086O06Rik	RIKEN cDNA 1700086O06 gene	GO:0008150 biological_process		0.0	0.0	0.0	0.0	0.0	0.0	0.0	0.0	0.0	0.0	0.0	0.0	0.0	0.0	0.0	0.0	0.0	0.0	0.0
Gm10353	102640526	symbol	M. musculus	102640526	M. musculus	Gm10353	predicted gene 10353	GO:0008150 biological_process		0.0	0.0	0.0	0.0	0.0	0.0	0.0	0.0	0.0	0.0	0.0	0.0	0.0	0.0	0.0	0.0	0.0	0.0	0.0
Gm10644	100126034	symbol	M. musculus	100126034	M. musculus	Gm10644	predicted gene 10644	GO:0008150 biological_process		0.0	0.0	0.0	0.0	0.0	0.0	0.0	0.0	0.0	0.0	0.0	0.0	0.0	0.0	0.0	0.0	0.0	0.0	0.0
Plekha6	240753	symbol	M. musculus	240753	M. musculus	Plekha6	pleckstrin homology domain containing, family A member 6	GO:0008150 biological_process		0.0	0.0	0.0	0.0	0.0	0.0	0.0	0.0	0.0	0.0	0.0	0.0	0.0	0.0	0.0	0.0	0.0	0.0	0.0
Fam71e1	75538	gene_synonym	M. musculus	75538	M. musculus	Garin5a	golgi associated RAB2 interactor 5A	GO:0032481 positive regulation of type I interferon production;GO:0032479 regulation of type I interferon production;GO:0051607 defense response to virus		0.0	0.0	0.0	0.0	0.0	0.0	0.0	0.0	0.0	0.0	0.0	0.0	0.0	0.0	0.0	0.0	0.0	0.0	0.0
Ntng1	80883	symbol	M. musculus	80883	M. musculus	Ntng1	netrin G1	GO:0150011 regulation of neuron projection arborization;GO:0099560 synaptic membrane adhesion;GO:2001222 regulation of neuron migration		0.0	1.0	1.0	0.0	0.0	0.0	0.0	0.0	0.0	0.0	0.0	0.0	0.0	0.0	0.0	0.0	0.0	0.0	0.0
Aldh1a1	11668	symbol	M. musculus	11668	M. musculus	Aldh1a1	aldehyde dehydrogenase family 1, subfamily A1	GO:0030392 fructosamine catabolic process;GO:0030389 fructosamine metabolic process;GO:0006001 fructose catabolic process		0.0	0.0	0.0	0.0	0.0	0.0	0.0	0.0	0.0	0.0	0.0	0.0	0.0	0.0	0.0	0.0	0.0	0.0	0.0
Mpv17l	93734	symbol	M. musculus	93734	M. musculus	Mpv17l	Mpv17 transgene, kidney disease mutant-like	GO:0010730 negative regulation of hydrogen peroxide biosynthetic process;GO:0010727 negative regulation of hydrogen peroxide metabolic process;GO:0010728 regulation of hydrogen peroxide biosynthetic process		0.0	1.0	0.0	0.0	0.0	0.0	0.0	0.0	0.0	0.0	0.0	1.0	0.0	0.0	0.0	0.0	0.0	0.0	0.0
Nrxn2	18190	symbol	M. musculus	18190	M. musculus	Nrxn2	neurexin II	GO:0097118 neuroligin clustering involved in postsynaptic membrane assembly;GO:0097116 gephyrin clustering involved in postsynaptic density assembly;GO:0097119 postsynaptic density protein 95 clustering		0.0	0.0	0.0	0.0	0.0	0.0	0.0	0.0	0.0	0.0	0.0	0.0	0.0	0.0	0.0	0.0	0.0	0.0	0.0
Jade3	382207	symbol	M. musculus	382207	M. musculus	Jade3	jade family PHD finger 3	GO:0043983 histone H4-K12 acetylation;GO:0043981 histone H4-K5 acetylation;GO:0043982 histone H4-K8 acetylation		0.0	0.0	0.0	0.0	0.0	0.0	0.0	0.0	1.0	0.0	0.0	0.0	0.0	0.0	0.0	0.0	0.0	0.0	0.0
Higd1a	56295	symbol	M. musculus	56295	M. musculus	Higd1a	HIG1 domain family, member 1A	GO:0097250 mitochondrial respirasome assembly;GO:0090201 negative regulation of release of cytochrome c from mitochondria;GO:0090199 regulation of release of cytochrome c from mitochondria		0.0	1.0	0.0	0.0	0.0	0.0	0.0	0.0	0.0	0.0	0.0	1.0	0.0	0.0	0.0	0.0	0.0	0.0	0.0
Ppp4r1l-ps	100043911	symbol	M. musculus	100043911	M. musculus	Ppp4r1l-ps	protein phosphatase 4, regulatory subunit 1-like, pseudogene			0.0	0.0	0.0	0.0	0.0	0.0	0.0	0.0	0.0	0.0	0.0	0.0	0.0	0.0	0.0	0.0	0.0	0.0	0.0
Sema6a	20358	symbol	M. musculus	20358	M. musculus	Sema6a	sema domain, transmembrane domain (TM), and cytoplasmic domain, (semaphorin) 6A	GO:0106088 regulation of cell adhesion involved in sprouting angiogenesis;GO:0106089 negative regulation of cell adhesion involved in sprouting angiogenesis;GO:1900747 negative regulation of vascular endothelial growth factor signaling pathway		0.0	1.0	1.0	0.0	0.0	0.0	0.0	0.0	0.0	0.0	0.0	0.0	0.0	0.0	0.0	0.0	0.0	0.0	0.0
Paqr5	74090	symbol	M. musculus	74090	M. musculus	Paqr5	progestin and adipoQ receptor family member V	GO:0048477 oogenesis;GO:0007292 female gamete generation;GO:0007281 germ cell development		0.0	0.0	0.0	0.0	0.0	0.0	0.0	0.0	0.0	0.0	0.0	0.0	0.0	0.0	0.0	0.0	0.0	0.0	0.0
Gm11734	102638005	symbol	M. musculus	102638005	M. musculus	Gm11734	predicted gene 11734	GO:0008150 biological_process		0.0	0.0	0.0	0.0	0.0	0.0	0.0	0.0	0.0	0.0	0.0	0.0	0.0	0.0	0.0	0.0	0.0	0.0	0.0
Csnk2b	13001	symbol	M. musculus	13001	M. musculus	Csnk2b	casein kinase 2, beta polypeptide	GO:0080163 regulation of protein serine/threonine phosphatase activity;GO:0033211 adiponectin-activated signaling pathway;GO:0032927 positive regulation of activin receptor signaling pathway		0.0	0.0	0.0	0.0	0.0	0.0	0.0	0.0	1.0	0.0	0.0	0.0	0.0	0.0	0.0	0.0	0.0	0.0	0.0
Gemin7	69731	symbol	M. musculus	69731	M. musculus	Gemin7	gem nuclear organelle associated protein 7	GO:0000387 spliceosomal snRNP assembly;GO:0022618 ribonucleoprotein complex assembly;GO:0071826 ribonucleoprotein complex subunit organization		0.0	0.0	0.0	0.0	0.0	0.0	0.0	0.0	0.0	0.0	0.0	0.0	0.0	0.0	0.0	0.0	0.0	0.0	0.0
C230072F16Rik	320784	symbol	M. musculus	320784	M. musculus	C230072F16Rik	RIKEN cDNA C230072F16 gene	GO:0008150 biological_process		0.0	0.0	0.0	0.0	0.0	0.0	0.0	0.0	0.0	0.0	0.0	0.0	0.0	0.0	0.0	0.0	0.0	0.0	0.0
Svil	225115	symbol	M. musculus	225115	M. musculus	Svil	supervillin	GO:0051014 actin filament severing;GO:0051016 barbed-end actin filament capping;GO:0051693 actin filament capping		0.0	1.0	0.0	0.0	0.0	0.0	0.0	0.0	0.0	0.0	0.0	0.0	0.0	0.0	0.0	0.0	0.0	0.0	0.0
Dcp1b	319618	symbol	M. musculus	319618	M. musculus	Dcp1b	decapping mRNA 1B	GO:0110012 protein localization to P-body;GO:0031087 deadenylation-independent decapping of nuclear-transcribed mRNA;GO:0031086 nuclear-transcribed mRNA catabolic process, deadenylation-independent decay		0.0	0.0	0.0	0.0	0.0	0.0	0.0	0.0	0.0	0.0	0.0	0.0	0.0	0.0	0.0	0.0	0.0	0.0	0.0
Ip6k2	76500	symbol	M. musculus	76500	M. musculus	Ip6k2	inositol hexaphosphate kinase 2	GO:1905395 response to flavonoid;GO:1905396 cellular response to flavonoid;GO:0032958 inositol phosphate biosynthetic process	yes	0.0	1.0	0.0	0.0	0.0	0.0	0.0	0.0	0.0	0.0	0.0	0.0	0.0	0.0	0.0	0.0	0.0	0.0	0.0
Ankrd27	245886	symbol	M. musculus	245886	M. musculus	Ankrd27	ankyrin repeat domain 27 (VPS9 domain)	GO:0035544 negative regulation of SNARE complex assembly;GO:0031339 negative regulation of vesicle fusion;GO:0035542 regulation of SNARE complex assembly		0.0	1.0	0.0	0.0	0.0	0.0	0.0	0.0	0.0	0.0	0.0	0.0	0.0	0.0	0.0	0.0	0.0	0.0	0.0
Zfp266	77519	symbol	M. musculus	77519	M. musculus	Zfp266	zinc finger protein 266	GO:0000122 negative regulation of transcription by RNA polymerase II;GO:0045892 negative regulation of DNA-templated transcription;GO:1903507 negative regulation of nucleic acid-templated transcription		0.0	0.0	0.0	0.0	0.0	0.0	0.0	0.0	0.0	0.0	0.0	0.0	0.0	0.0	0.0	0.0	0.0	0.0	0.0
Krba1	77827	symbol	M. musculus	77827	M. musculus	Krba1	KRAB-A domain containing 1	GO:0008150 biological_process		0.0	0.0	0.0	0.0	0.0	0.0	0.0	0.0	0.0	0.0	0.0	0.0	0.0	0.0	0.0	0.0	0.0	0.0	0.0
Auh	11992	symbol	M. musculus	11992	M. musculus	Auh	AU RNA binding protein/enoyl-coenzyme A hydratase	GO:0009083 branched-chain amino acid catabolic process;GO:0009081 branched-chain amino acid metabolic process;GO:0006635 fatty acid beta-oxidation		0.0	0.0	0.0	0.0	0.0	0.0	0.0	0.0	0.0	0.0	0.0	0.0	0.0	0.0	0.0	0.0	0.0	0.0	0.0
Crem	12916	symbol	M. musculus	12916	M. musculus	Crem	cAMP responsive element modulator	GO:0006687 glycosphingolipid metabolic process;GO:0051591 response to cAMP;GO:0032922 circadian regulation of gene expression		0.0	0.0	0.0	0.0	0.0	0.0	0.0	0.0	0.0	0.0	0.0	0.0	0.0	0.0	0.0	0.0	0.0	0.0	0.0
Slc7a4	224022	symbol	M. musculus	224022	M. musculus	Slc7a4	solute carrier family 7 (cationic amino acid transporter, y+ system), member 4	GO:0006865 amino acid transport;GO:0015849 organic acid transport;GO:0055085 transmembrane transport		0.0	0.0	0.0	0.0	0.0	0.0	0.0	0.0	0.0	0.0	0.0	0.0	0.0	0.0	0.0	0.0	0.0	0.0	0.0
Zfp426	235028	symbol	M. musculus	235028	M. musculus	Zfp426	zinc finger protein 426	GO:0006355 regulation of DNA-templated transcription;GO:1903506 regulation of nucleic acid-templated transcription;GO:2001141 regulation of RNA biosynthetic process		0.0	0.0	0.0	0.0	0.0	0.0	0.0	0.0	0.0	0.0	0.0	0.0	0.0	0.0	0.0	0.0	0.0	0.0	0.0

## Sheet: Cx&Bs ≥ 2 datasets enrichment
GroupID	Category	Term	Description	LogP	Log(q-value)	InTerm_InList	Genes	Symbols
1_Summary	GO Biological Processes	GO:1901381	positive regulation of potassium ion transmembrane transport	-4.62348	-0.549005	6/43	11472,24012,80906,192176,232341,433809,20840	Actn2,Rgs7,Kcnip2,Flna,Wnk1,Rnf207,Stac
1_Member	GO Biological Processes	GO:1901381	positive regulation of potassium ion transmembrane transport	-4.62348	-0.549005	6/43	11472,24012,80906,192176,232341,433809	Actn2,Rgs7,Kcnip2,Flna,Wnk1,Rnf207
1_Member	GO Biological Processes	GO:0043268	positive regulation of potassium ion transport	-4.14423	-0.478107	6/52	11472,24012,80906,192176,232341,433809	Actn2,Rgs7,Kcnip2,Flna,Wnk1,Rnf207
1_Member	GO Biological Processes	GO:1901379	regulation of potassium ion transmembrane transport	-2.70168	0	6/96	11472,24012,80906,192176,232341,433809	Actn2,Rgs7,Kcnip2,Flna,Wnk1,Rnf207
1_Member	GO Biological Processes	GO:0043266	regulation of potassium ion transport	-2.29374	0	6/116	11472,24012,80906,192176,232341,433809	Actn2,Rgs7,Kcnip2,Flna,Wnk1,Rnf207
1_Member	GO Biological Processes	GO:1904064	positive regulation of cation transmembrane transport	-2.00682	0	7/174	11472,20840,24012,80906,192176,232341,433809	Actn2,Stac,Rgs7,Kcnip2,Flna,Wnk1,Rnf207
2_Summary	GO Biological Processes	GO:0030517	negative regulation of axon extension	-4.34434	-0.549005	6/48	20354,20355,20358,20360,20563,213084,14083,192176,16842,18508,18606,19266,21844,56711,69743,104015,245886,100313531,235106,14159,80883,210801,101565,99633,68350,71409,16323,76500,56013,56376,75745,68112,26903,232341,22589,56295,59026,93734,225115,269400,16168,80859,11994,20469,67703,101772,214597	Sema4d,Sema4f,Sema6a,Sema6c,Slit2,Cdkl3,Ptk2,Flna,Lef1,Pax6,Enpp2,Ptprd,Tiam1,Plag1,Casz1,Synj1,Ankrd27,Nkx2-2os,Ntm,Fes,Ntng1,Unc5d,Ccp110,Adgrl2,Mul1,Fmnl2,Inhba,Ip6k2,Srcin1,Pdlim5,Rian,Entr1,Dysf,Wnk1,Atrx,Higd1a,Huwe1,Mpv17l,Svil,Rtel1,Il15,Nfkbiz,Pcdh15,Sipa1,Kirrel3,Ano1,Sidt2
2_Member	GO Biological Processes	GO:0030517	negative regulation of axon extension	-4.34434	-0.549005	6/48	20354,20355,20358,20360,20563,213084	Sema4d,Sema4f,Sema6a,Sema6c,Slit2,Cdkl3
2_Member	GO Biological Processes	GO:0050771	negative regulation of axonogenesis	-4.34006	-0.549005	7/70	14083,20354,20355,20358,20360,20563,213084	Ptk2,Sema4d,Sema4f,Sema6a,Sema6c,Slit2,Cdkl3
2_Member	GO Biological Processes	GO:0050919	negative chemotaxis	-3.59936	-0.174758	5/42	20354,20355,20358,20360,20563	Sema4d,Sema4f,Sema6a,Sema6c,Slit2
2_Member	GO Biological Processes	GO:0071526	semaphorin-plexin signaling pathway	-3.55048	-0.174758	5/43	20354,20355,20358,20360,192176	Sema4d,Sema4f,Sema6a,Sema6c,Flna
2_Member	GO Biological Processes	GO:0050767	regulation of neurogenesis	-3.49451	-0.174758	17/479	14083,16842,18508,18606,19266,20354,20355,20358,20360,20563,21844,56711,69743,104015,213084,245886,100313531	Ptk2,Lef1,Pax6,Enpp2,Ptprd,Sema4d,Sema4f,Sema6a,Sema6c,Slit2,Tiam1,Plag1,Casz1,Synj1,Cdkl3,Ankrd27,Nkx2-2os
2_Member	GO Biological Processes	GO:0010977	negative regulation of neuron projection development	-3.3584	-0.174758	9/165	14083,20354,20355,20358,20360,20563,192176,213084,235106	Ptk2,Sema4d,Sema4f,Sema6a,Sema6c,Slit2,Flna,Cdkl3,Ntm
2_Member	GO Biological Processes	GO:0048843	negative regulation of axon extension involved in axon guidance	-3.34006	-0.174758	4/27	20354,20355,20358,20360	Sema4d,Sema4f,Sema6a,Sema6c
2_Member	GO Biological Processes	GO:0050768	negative regulation of neurogenesis	-3.20953	-0.174758	9/173	14083,18508,20354,20355,20358,20360,20563,69743,213084	Ptk2,Pax6,Sema4d,Sema4f,Sema6a,Sema6c,Slit2,Casz1,Cdkl3
2_Member	GO Biological Processes	GO:0051961	negative regulation of nervous system development	-3.12097	-0.174758	9/178	14083,18508,20354,20355,20358,20360,20563,69743,213084	Ptk2,Pax6,Sema4d,Sema4f,Sema6a,Sema6c,Slit2,Casz1,Cdkl3
2_Member	KEGG Pathway	mmu04360	Axon guidance - Mus musculus (house mouse)	-3.06939	-0.174758	9/181	14083,14159,20354,20355,20358,20360,20563,80883,210801	Ptk2,Fes,Sema4d,Sema4f,Sema6a,Sema6c,Slit2,Ntng1,Unc5d
2_Member	GO Biological Processes	GO:0031345	negative regulation of cell projection organization	-3.06513	-0.174758	10/219	14083,20354,20355,20358,20360,20563,101565,192176,213084,235106	Ptk2,Sema4d,Sema4f,Sema6a,Sema6c,Slit2,Ccp110,Flna,Cdkl3,Ntm
2_Member	GO Biological Processes	GO:0048841	regulation of axon extension involved in axon guidance	-3.00016	-0.155877	4/33	20354,20355,20358,20360	Sema4d,Sema4f,Sema6a,Sema6c
2_Member	GO Biological Processes	GO:0051960	regulation of nervous system development	-2.9775	-0.155877	18/581	14083,16842,18508,18606,19266,20354,20355,20358,20360,20563,21844,56711,69743,99633,104015,213084,245886,100313531	Ptk2,Lef1,Pax6,Enpp2,Ptprd,Sema4d,Sema4f,Sema6a,Sema6c,Slit2,Tiam1,Plag1,Casz1,Adgrl2,Synj1,Cdkl3,Ankrd27,Nkx2-2os
2_Member	GO Biological Processes	GO:0050922	negative regulation of chemotaxis	-2.87804	-0.0869838	5/60	20354,20355,20358,20360,20563	Sema4d,Sema4f,Sema6a,Sema6c,Slit2
2_Member	GO Biological Processes	GO:0001755	neural crest cell migration	-2.84568	-0.0688582	5/61	18508,20354,20355,20358,20360	Pax6,Sema4d,Sema4f,Sema6a,Sema6c
2_Member	GO Biological Processes	GO:0022604	regulation of cell morphogenesis	-2.79925	-0.0362188	11/279	14083,14159,18606,19266,20354,21844,68350,71409,80883,213084,245886	Ptk2,Fes,Enpp2,Ptprd,Sema4d,Tiam1,Mul1,Fmnl2,Ntng1,Cdkl3,Ankrd27
2_Member	GO Biological Processes	GO:0090497	mesenchymal cell migration	-2.78279	-0.0331278	5/63	18508,20354,20355,20358,20360	Pax6,Sema4d,Sema4f,Sema6a,Sema6c
2_Member	GO Biological Processes	GO:0048640	negative regulation of developmental growth	-2.7133	0	7/129	14083,20354,20355,20358,20360,20563,213084	Ptk2,Sema4d,Sema4f,Sema6a,Sema6c,Slit2,Cdkl3
2_Member	GO Biological Processes	GO:0030308	negative regulation of cell growth	-2.67976	0	9/206	16323,20354,20355,20358,20360,20563,68350,76500,213084	Inhba,Sema4d,Sema4f,Sema6a,Sema6c,Slit2,Mul1,Ip6k2,Cdkl3
2_Member	GO Biological Processes	GO:0010975	regulation of neuron projection development	-2.59744	0	17/579	14083,14159,18508,19266,20354,20355,20358,20360,20563,21844,56013,56376,80883,192176,213084,235106,245886	Ptk2,Fes,Pax6,Ptprd,Sema4d,Sema4f,Sema6a,Sema6c,Slit2,Tiam1,Srcin1,Pdlim5,Ntng1,Flna,Cdkl3,Ntm,Ankrd27
2_Member	GO Biological Processes	GO:0048762	mesenchymal cell differentiation	-2.52781	0	8/177	16842,18508,20354,20355,20358,20360,75745,192176	Lef1,Pax6,Sema4d,Sema4f,Sema6a,Sema6c,Rian,Flna
2_Member	GO Biological Processes	GO:0045926	negative regulation of growth	-2.4561	0	10/265	14083,16323,20354,20355,20358,20360,20563,68350,76500,213084	Ptk2,Inhba,Sema4d,Sema4f,Sema6a,Sema6c,Slit2,Mul1,Ip6k2,Cdkl3
2_Member	GO Biological Processes	GO:0050770	regulation of axonogenesis	-2.38314	0	8/187	14083,20354,20355,20358,20360,20563,21844,213084	Ptk2,Sema4d,Sema4f,Sema6a,Sema6c,Slit2,Tiam1,Cdkl3
2_Member	GO Biological Processes	GO:0050769	positive regulation of neurogenesis	-2.37367	0	11/317	14083,18508,18606,19266,20354,21844,56711,104015,213084,245886,100313531	Ptk2,Pax6,Enpp2,Ptprd,Sema4d,Tiam1,Plag1,Synj1,Cdkl3,Ankrd27,Nkx2-2os
2_Member	GO Biological Processes	GO:0120035	regulation of plasma membrane bounded cell projection organization	-2.33468	0	20/773	14083,14159,18508,18606,19266,20354,20355,20358,20360,20563,21844,56013,56376,68112,80883,101565,192176,213084,235106,245886	Ptk2,Fes,Pax6,Enpp2,Ptprd,Sema4d,Sema4f,Sema6a,Sema6c,Slit2,Tiam1,Srcin1,Pdlim5,Entr1,Ntng1,Ccp110,Flna,Cdkl3,Ntm,Ankrd27
2_Member	GO Biological Processes	GO:0030516	regulation of axon extension	-2.33037	0	6/114	20354,20355,20358,20360,20563,213084	Sema4d,Sema4f,Sema6a,Sema6c,Slit2,Cdkl3
2_Member	GO Biological Processes	GO:0050920	regulation of chemotaxis	-2.255	0	9/239	14083,20354,20355,20358,20360,20563,21844,26903,232341	Ptk2,Sema4d,Sema4f,Sema6a,Sema6c,Slit2,Tiam1,Dysf,Wnk1
2_Member	GO Biological Processes	GO:0031344	regulation of cell projection organization	-2.25038	0	20/787	14083,14159,18508,18606,19266,20354,20355,20358,20360,20563,21844,56013,56376,68112,80883,101565,192176,213084,235106,245886	Ptk2,Fes,Pax6,Enpp2,Ptprd,Sema4d,Sema4f,Sema6a,Sema6c,Slit2,Tiam1,Srcin1,Pdlim5,Entr1,Ntng1,Ccp110,Flna,Cdkl3,Ntm,Ankrd27
2_Member	GO Biological Processes	GO:0051962	positive regulation of nervous system development	-2.23752	0	12/378	14083,18508,18606,19266,20354,21844,56711,99633,104015,213084,245886,100313531	Ptk2,Pax6,Enpp2,Ptprd,Sema4d,Tiam1,Plag1,Adgrl2,Synj1,Cdkl3,Ankrd27,Nkx2-2os
2_Member	GO Biological Processes	GO:0051129	negative regulation of cellular component organization	-2.20253	0	19/741	14083,20354,20355,20358,20360,20563,22589,26903,56295,59026,68350,93734,101565,192176,213084,225115,235106,245886,269400	Ptk2,Sema4d,Sema4f,Sema6a,Sema6c,Slit2,Atrx,Dysf,Higd1a,Huwe1,Mul1,Mpv17l,Ccp110,Flna,Cdkl3,Svil,Ntm,Ankrd27,Rtel1
2_Member	GO Biological Processes	GO:0014032	neural crest cell development	-2.17612	0	5/87	18508,20354,20355,20358,20360	Pax6,Sema4d,Sema4f,Sema6a,Sema6c
2_Member	GO Biological Processes	GO:0010720	positive regulation of cell development	-2.10271	0	15/545	14083,14159,16168,16842,18508,18606,19266,20354,21844,56711,80859,104015,213084,245886,100313531	Ptk2,Fes,Il15,Lef1,Pax6,Enpp2,Ptprd,Sema4d,Tiam1,Plag1,Nfkbiz,Synj1,Cdkl3,Ankrd27,Nkx2-2os
2_Member	GO Biological Processes	GO:0000902	cell morphogenesis	-2.07916	0	19/762	11994,14083,16842,18508,20354,20355,20358,20360,20469,20563,21844,67703,80883,101772,192176,210801,213084,214597,245886	Pcdh15,Ptk2,Lef1,Pax6,Sema4d,Sema4f,Sema6a,Sema6c,Sipa1,Slit2,Tiam1,Kirrel3,Ntng1,Ano1,Flna,Unc5d,Cdkl3,Sidt2,Ankrd27
2_Member	GO Biological Processes	GO:0061387	regulation of extent of cell growth	-2.07407	0	6/129	20354,20355,20358,20360,20563,213084	Sema4d,Sema4f,Sema6a,Sema6c,Slit2,Cdkl3
3_Summary	GO Biological Processes	GO:2001222	regulation of neuron migration	-3.91785	-0.348636	6/57	14766,18508,20358,80883,192176,210801	Adgrg1,Pax6,Sema6a,Ntng1,Flna,Unc5d
3_Member	GO Biological Processes	GO:2001222	regulation of neuron migration	-3.91785	-0.348636	6/57	14766,18508,20358,80883,192176,210801	Adgrg1,Pax6,Sema6a,Ntng1,Flna,Unc5d
3_Member	GO Biological Processes	GO:2001224	positive regulation of neuron migration	-2.39122	0	3/24	18508,20358,192176	Pax6,Sema6a,Flna
4_Summary	GO Biological Processes	GO:0007099	centriole replication	-3.34006	-0.174758	4/27	28135,101565,207175,382010,14159	Cep63,Ccp110,Cetn4,Cep44,Fes
4_Member	GO Biological Processes	GO:0007099	centriole replication	-3.34006	-0.174758	4/27	28135,101565,207175,382010	Cep63,Ccp110,Cetn4,Cep44
4_Member	GO Biological Processes	GO:0098534	centriole assembly	-3.10502	-0.174758	4/31	28135,101565,207175,382010	Cep63,Ccp110,Cetn4,Cep44
4_Member	GO Biological Processes	GO:0051298	centrosome duplication	-2.72464	0	4/39	28135,101565,207175,382010	Cep63,Ccp110,Cetn4,Cep44
4_Member	GO Biological Processes	GO:0007098	centrosome cycle	-2.15544	0	5/88	14159,28135,101565,207175,382010	Fes,Cep63,Ccp110,Cetn4,Cep44
5_Summary	GO Biological Processes	GO:0045843	negative regulation of striated muscle tissue development	-3.30271	-0.174758	3/12	16842,66978,79221,72508	Lef1,Luc7l,Hdac9,Rps6kb1
5_Member	GO Biological Processes	GO:0045843	negative regulation of striated muscle tissue development	-3.30271	-0.174758	3/12	16842,66978,79221	Lef1,Luc7l,Hdac9
5_Member	GO Biological Processes	GO:0048635	negative regulation of muscle organ development	-3.09278	-0.174758	3/14	16842,66978,79221	Lef1,Luc7l,Hdac9
5_Member	GO Biological Processes	GO:1901862	negative regulation of muscle tissue development	-2.68937	0	3/19	16842,66978,79221	Lef1,Luc7l,Hdac9
5_Member	GO Biological Processes	GO:0016202	regulation of striated muscle tissue development	-2.44487	0	3/23	16842,66978,79221	Lef1,Luc7l,Hdac9
5_Member	GO Biological Processes	GO:0048634	regulation of muscle organ development	-2.19943	0	3/28	16842,66978,79221	Lef1,Luc7l,Hdac9
5_Member	GO Biological Processes	GO:1901861	regulation of muscle tissue development	-2.15281	0	4/56	16842,66978,72508,79221	Lef1,Luc7l,Rps6kb1,Hdac9
6_Summary	GO Biological Processes	GO:0016049	cell growth	-3.2166	-0.174758	8/138	20355,20563,21844,56376,75547,80859,213084,234214,11472,16323,20541,11994,13601,14083,22589,22590,26903,56711,414758,16531,17904,20840,240725	Sema4f,Slit2,Tiam1,Pdlim5,Akap13,Nfkbiz,Cdkl3,Sorbs2,Actn2,Inhba,Slc8a1,Pcdh15,Ecm1,Ptk2,Atrx,Xpa,Dysf,Plag1,Zfp950,Kcnma1,Myl6,Stac,Sulf1
6_Member	GO Biological Processes	GO:0016049	cell growth	-3.2166	-0.174758	8/138	20355,20563,21844,56376,75547,80859,213084,234214	Sema4f,Slit2,Tiam1,Pdlim5,Akap13,Nfkbiz,Cdkl3,Sorbs2
6_Member	GO Biological Processes	GO:0003298	physiological muscle hypertrophy	-3.09278	-0.174758	3/14	56376,75547,234214	Pdlim5,Akap13,Sorbs2
6_Member	GO Biological Processes	GO:0003301	physiological cardiac muscle hypertrophy	-3.09278	-0.174758	3/14	56376,75547,234214	Pdlim5,Akap13,Sorbs2
6_Member	GO Biological Processes	GO:0061049	cell growth involved in cardiac muscle cell development	-3.09278	-0.174758	3/14	56376,75547,234214	Pdlim5,Akap13,Sorbs2
6_Member	GO Biological Processes	GO:0055006	cardiac cell development	-3.00112	-0.155877	6/84	11472,16323,20541,56376,75547,234214	Actn2,Inhba,Slc8a1,Pdlim5,Akap13,Sorbs2
6_Member	GO Biological Processes	GO:0048588	developmental cell growth	-2.67532	0	7/131	20355,20563,21844,56376,75547,213084,234214	Sema4f,Slit2,Tiam1,Pdlim5,Akap13,Cdkl3,Sorbs2
6_Member	GO Biological Processes	GO:0003300	cardiac muscle hypertrophy	-2.64352	0	4/41	21844,56376,75547,234214	Tiam1,Pdlim5,Akap13,Sorbs2
6_Member	GO Biological Processes	GO:0014897	striated muscle hypertrophy	-2.56685	0	4/43	21844,56376,75547,234214	Tiam1,Pdlim5,Akap13,Sorbs2
6_Member	GO Biological Processes	GO:0040007	growth	-2.55276	0	16/535	11994,13601,14083,20355,20563,21844,22589,22590,26903,56376,56711,75547,80859,213084,234214,414758	Pcdh15,Ecm1,Ptk2,Sema4f,Slit2,Tiam1,Atrx,Xpa,Dysf,Pdlim5,Plag1,Akap13,Nfkbiz,Cdkl3,Sorbs2,Zfp950
6_Member	GO Biological Processes	GO:0003012	muscle system process	-2.53875	0	10/258	11472,16531,17904,20541,20840,21844,56376,75547,234214,240725	Actn2,Kcnma1,Myl6,Slc8a1,Stac,Tiam1,Pdlim5,Akap13,Sorbs2,Sulf1
6_Member	GO Biological Processes	GO:0014896	muscle hypertrophy	-2.49423	0	4/45	21844,56376,75547,234214	Tiam1,Pdlim5,Akap13,Sorbs2
6_Member	GO Biological Processes	GO:0055013	cardiac muscle cell development	-2.4498	0	5/75	11472,20541,56376,75547,234214	Actn2,Slc8a1,Pdlim5,Akap13,Sorbs2
6_Member	GO Biological Processes	GO:0048589	developmental growth	-2.20903	0	15/530	11994,13601,14083,20355,20563,21844,22589,22590,26903,56376,56711,75547,213084,234214,414758	Pcdh15,Ecm1,Ptk2,Sema4f,Slit2,Tiam1,Atrx,Xpa,Dysf,Pdlim5,Plag1,Akap13,Cdkl3,Sorbs2,Zfp950
7_Summary	GO Biological Processes	GO:0060004	reflex	-3.16039	-0.174758	4/30	11994,14658,16531,20230	Pcdh15,Glrb,Kcnma1,Satb1
7_Member	GO Biological Processes	GO:0060004	reflex	-3.16039	-0.174758	4/30	11994,14658,16531,20230	Pcdh15,Glrb,Kcnma1,Satb1
8_Summary	Reactome Gene Sets	R-MMU-194315	Signaling by Rho GTPases	-3.06273	-0.174758	18/571	14083,14269,17904,20355,52504,53332,59079,67586,68187,71302,71409,75415,75547,78514,101565,192176,213649,226751	Ptk2,Fnbp1,Myl6,Sema4f,Cenpo,Mtmr1,Erbin,Ubxn11,Fam135a,Arhgap26,Fmnl2,Arhgap12,Akap13,Arhgap10,Ccp110,Flna,Arhgef19,Cdc42bpa
8_Member	Reactome Gene Sets	R-MMU-194315	Signaling by Rho GTPases	-3.06273	-0.174758	18/571	14083,14269,17904,20355,52504,53332,59079,67586,68187,71302,71409,75415,75547,78514,101565,192176,213649,226751	Ptk2,Fnbp1,Myl6,Sema4f,Cenpo,Mtmr1,Erbin,Ubxn11,Fam135a,Arhgap26,Fmnl2,Arhgap12,Akap13,Arhgap10,Ccp110,Flna,Arhgef19,Cdc42bpa
8_Member	Reactome Gene Sets	R-MMU-9012999	RHO GTPase cycle	-2.9769	-0.155877	14/394	14269,20355,53332,59079,67586,68187,71302,71409,75415,75547,78514,101565,213649,226751	Fnbp1,Sema4f,Mtmr1,Erbin,Ubxn11,Fam135a,Arhgap26,Fmnl2,Arhgap12,Akap13,Arhgap10,Ccp110,Arhgef19,Cdc42bpa
8_Member	Reactome Gene Sets	R-MMU-9716542	Signaling by Rho GTPases, Miro GTPases and RHOBTB3	-2.93578	-0.130001	18/586	14083,14269,17904,20355,52504,53332,59079,67586,68187,71302,71409,75415,75547,78514,101565,192176,213649,226751	Ptk2,Fnbp1,Myl6,Sema4f,Cenpo,Mtmr1,Erbin,Ubxn11,Fam135a,Arhgap26,Fmnl2,Arhgap12,Akap13,Arhgap10,Ccp110,Flna,Arhgef19,Cdc42bpa
9_Summary	GO Biological Processes	GO:0018193	peptidyl-amino acid modification	-2.55165	0	20/739	12750,13001,14083,14159,16168,16842,18508,29857,67228,72096,72508,79221,80859,116848,208650,226751,231915,232341,320204,382207	Clk4,Csnk2b,Ptk2,Fes,Il15,Lef1,Pax6,Mapk12,Dph7,Eef1akmt2,Rps6kb1,Hdac9,Nfkbiz,Baz2a,Cblb,Cdc42bpa,Uspl1,Wnk1,Etfbkmt,Jade3
9_Member	GO Biological Processes	GO:0018193	peptidyl-amino acid modification	-2.55165	0	20/739	12750,13001,14083,14159,16168,16842,18508,29857,67228,72096,72508,79221,80859,116848,208650,226751,231915,232341,320204,382207	Clk4,Csnk2b,Ptk2,Fes,Il15,Lef1,Pax6,Mapk12,Dph7,Eef1akmt2,Rps6kb1,Hdac9,Nfkbiz,Baz2a,Cblb,Cdc42bpa,Uspl1,Wnk1,Etfbkmt,Jade3
10_Summary	GO Biological Processes	GO:0055064	chloride ion homeostasis	-2.34004	0	3/25	14083,76459,232341	Ptk2,Car12,Wnk1
10_Member	GO Biological Processes	GO:0055064	chloride ion homeostasis	-2.34004	0	3/25	14083,76459,232341	Ptk2,Car12,Wnk1
10_Member	GO Biological Processes	GO:0055081	monoatomic anion homeostasis	-2.19943	0	3/28	14083,76459,232341	Ptk2,Car12,Wnk1
11_Summary	GO Biological Processes	GO:0009299	mRNA transcription	-2.20864	0	4/54	21374,66656,80859,192176	Tbp,Eef1d,Nfkbiz,Flna
11_Member	GO Biological Processes	GO:0009299	mRNA transcription	-2.20864	0	4/54	21374,66656,80859,192176	Tbp,Eef1d,Nfkbiz,Flna
12_Summary	GO Biological Processes	GO:0010823	negative regulation of mitochondrion organization	-2.20864	0	4/54	56295,59026,68350,93734	Higd1a,Huwe1,Mul1,Mpv17l
12_Member	GO Biological Processes	GO:0010823	negative regulation of mitochondrion organization	-2.20864	0	4/54	56295,59026,68350,93734	Higd1a,Huwe1,Mul1,Mpv17l
13_Summary	GO Biological Processes	GO:0014015	positive regulation of gliogenesis	-2.13506	0	5/89	14083,18606,56711,104015,100313531	Ptk2,Enpp2,Plag1,Synj1,Nkx2-2os
13_Member	GO Biological Processes	GO:0014015	positive regulation of gliogenesis	-2.13506	0	5/89	14083,18606,56711,104015,100313531	Ptk2,Enpp2,Plag1,Synj1,Nkx2-2os
14_Summary	GO Biological Processes	GO:0061178	regulation of insulin secretion involved in cellular response to glucose stimulus	-2.11497	0	5/90	12290,18575,21844,101772,214597	Cacna1e,Pde1c,Tiam1,Ano1,Sidt2
14_Member	GO Biological Processes	GO:0061178	regulation of insulin secretion involved in cellular response to glucose stimulus	-2.11497	0	5/90	12290,18575,21844,101772,214597	Cacna1e,Pde1c,Tiam1,Ano1,Sidt2
15_Summary	GO Biological Processes	GO:0002063	chondrocyte development	-2.1149	0	3/30	12406,13601,240725	Serpinh1,Ecm1,Sulf1
15_Member	GO Biological Processes	GO:0002063	chondrocyte development	-2.1149	0	3/30	12406,13601,240725	Serpinh1,Ecm1,Sulf1
16_Summary	GO Biological Processes	GO:0061484	hematopoietic stem cell homeostasis	-2.1149	0	3/30	14766,78248,140795	Adgrg1,Armcx1,P2ry14
16_Member	GO Biological Processes	GO:0061484	hematopoietic stem cell homeostasis	-2.1149	0	3/30	14766,78248,140795	Adgrg1,Armcx1,P2ry14
17_Summary	GO Biological Processes	GO:0048266	behavioral response to pain	-2.07501	0	3/31	12290,20269,20274	Cacna1e,Scn3a,Scn9a
17_Member	GO Biological Processes	GO:0048266	behavioral response to pain	-2.07501	0	3/31	12290,20269,20274	Cacna1e,Scn3a,Scn9a
18_Summary	GO Biological Processes	GO:0140115	export across plasma membrane	-2.07339	0	4/59	11303,20541,26457,80906	Abca1,Slc8a1,Slc27a1,Kcnip2
18_Member	GO Biological Processes	GO:0140115	export across plasma membrane	-2.07339	0	4/59	11303,20541,26457,80906	Abca1,Slc8a1,Slc27a1,Kcnip2
19_Summary	GO Biological Processes	GO:0043087	regulation of GTPase activity	-2.04454	0	11/352	20354,20469,21844,24012,50782,70296,72462,75415,208650,213649,232341	Sema4d,Sipa1,Tiam1,Rgs7,Rgs11,Tbc1d13,Rrp1b,Arhgap12,Cblb,Arhgef19,Wnk1
19_Member	GO Biological Processes	GO:0043087	regulation of GTPase activity	-2.04454	0	11/352	20354,20469,21844,24012,50782,70296,72462,75415,208650,213649,232341	Sema4d,Sipa1,Tiam1,Rgs7,Rgs11,Tbc1d13,Rrp1b,Arhgap12,Cblb,Arhgef19,Wnk1

## Sheet: Cx&Bs p<0.05 PSI>0.1 GO heatmap
	GSE114674-Med-18	GSE114674-Pons-28	GSE114674-Pons-18	GSE122099-154Q-IO-5	GSE107058-Striatum	GSE114674-Med-28	GSE107058-Brainstem	GSE117605-KI-hom-Pons	GSE107058-Cortex	GSE122099-154Q-IO-12	GSE122099-82Q-IO-5	GSE117605-YAC84Q-Pons	GSE122099-82Q-IO-12
GO:0030029 actin filament-based process	5.06698	5.89998	5.12092	3.84395	6.70011	3.13922	0	3.09314	4.65533	2.91513	2.4992	3.95849	5.56698
GO:0022604 regulation of cell morphogenesis	3.45787	3.92309	6.12409	5.15878	10.4744	3.19009	3.9585	3.40253	2.04233	2.83135	0	2.20919	3.259
GO:0000226 microtubule cytoskeleton organization	4.73632	7.0878	4.12615	2.28423	2.60925	2.57387	3.08118	5.96673	2.84072	2.35656	0	2.22975	0
GO:0099536 synaptic signaling	4.10695	3.66735	0	4.83038	3.46393	2.48359	3.34119	3.44659	0	0	3.77281	3.00179	2.11616
R-MMU-6794362 Protein-protein interactions at synapses	5.00469	11.7709	6.62379	4.46214	3.37672	2.23235	2.46882	3.02196	2.52793	2.26468	0	0	0
GO:0044089 positive regulation of cellular component biogenesis	5.16095	5.22318	4.19648	2.32295	2.64805	2.02733	0	2.86981	0	0	0	2.92853	4.36579
GO:0031344 regulation of cell projection organization	4.41759	7.00514	4.47471	6.33536	6.75895	4.44987	0	2.9133	0	0	0	3.54541	3.20137
GO:0034330 cell junction organization	5.23138	3.33283	4.59832	4.58417	3.96699	0	3.39614	3.3933	3.57471	2.26091	0	0	0
GO:0031175 neuron projection development	3.74539	3.9532	4.94559	2.89275	3.25752	3.47668	0	2.08572	3.37889	2.70498	0	0	0
GO:0018193 peptidyl-amino acid modification	4.00077	5.13026	2.53671	0	2.78652	7.50634	2.96418	3.69937	0	0	2.10734	0	0
WP1983 Splicing factor NOVA regulated synaptic proteins	5.36127	6.60446	2.92249	6.15247	5.69863	4.15091	4.39239	0	0	3.28988	0	0	0
GO:0007018 microtubule-based movement	3.69843	2.0303	4.82838	0	2.30505	0	3.2474	0	2.93658	0	2.5862	0	2.8168
mmu05412 Arrhythmogenic right ventricular cardiomyopathy - Mus musculus (house mouse)	0	3.92251	3.04957	0	4.52773	4.69788	2.18323	2.00054	0	0	3.66733	0	0
GO:0007099 centriole replication	3.24973	5.39514	0	0	2.66293	2.37887	0	4.47149	3.19657	0	3.65093	0	0
GO:0007044 cell-substrate junction assembly	3.66697	2.37289	2.92249	0	4.65216	2.43407	0	2.51476	0	0	0	0	2.83412
GO:1901888 regulation of cell junction assembly	3.96901	3.55901	3.57735	0	3.26097	2.11416	0	2.6902	0	0	0	0	5.67893
R-MMU-112316 Neuronal System	2.59917	7.36357	4.0495	2.16702	2.51369	0	3.3219	0	0	0	2.84841	0	0
GO:0003341 cilium movement	3.5193	0	0	0	2.59367	2.01412	3.65963	0	2.0541	2.06162	2.53266	0	0
GO:0031345 negative regulation of cell projection organization	0	2.86402	2.92693	5.61324	3.17129	2.92159	0	0	0	0	0	2.17864	2.31187
GO:0043087 regulation of GTPase activity	0	4.27165	4.13576	3.27254	0	2.86585	0	0	2.18155	0	0	4.72979	2.67147
GO:0006259 DNA metabolic process	7.21453	6.45294	3.47559	0	2.62678	2.63676	0	0	0	0	0	0	3.82741
GO:0042391 regulation of membrane potential	0	3.46038	2.40367	0	0	2.5639	3.23445	0	0	0	2.08941	0	2.30858
GO:0044057 regulation of system process	2.1728	6.43575	0	2.59101	2.19096	2.30118	2.46229	0	0	0	0	0	0
GO:0006816 calcium ion transport	3.94206	5.37802	2.77282	2.10653	3.75662	0	0	0	0	0	2.24898	0	0
GO:0034765 regulation of monoatomic ion transmembrane transport	3.1561	5.13835	2.36441	0	2.47217	2.53105	0	0	0	0	2.06277	0	0
GO:0048638 regulation of developmental growth	3.38261	5.07571	2.21709	2.20879	2.68335	2.20013	0	0	0	0	0	0	0
GO:0060627 regulation of vesicle-mediated transport	3.00785	0	2.78954	0	2.93591	0	2.14878	2.43704	0	0	2.20566	0	0
GO:1902414 protein localization to cell junction	2.44878	0	4.07948	0	3.41729	0	2.88493	0	0	2.90471	2.12267	0	0
GO:0031338 regulation of vesicle fusion	2.69517	0	4.3726	2.01888	0	2.016	0	0	0	0	3.16611	3.17955	0
GO:0016049 cell growth	2.04058	0	4.47985	2.63249	2.09247	0	0	0	0	0	2.57772	2.06392	0
GO:0051276 chromosome organization	2.1171	2.53899	2.14414	0	0	0	0	0	2.28541	0	0	0	2.54734
GO:0034453 microtubule anchoring	2.5694	5.6789	0	3.49213	0	0	0	0	0	2.52845	3.81756	0	0
GO:0006939 smooth muscle contraction	6.86627	2.66287	0	0	2.01158	0	0	0	0	0	3.45404	0	2.06548
GO:0016082 synaptic vesicle priming	2.06204	0	0	5.0526	2.05245	0	2.41413	0	0	0	2.03068	0	0
GO:0051056 regulation of small GTPase mediated signal transduction	0	0	3.73178	2.20882	2.41132	2.61836	0	0	0	0	0	2.82947	0
GO:0051129 negative regulation of cellular component organization	0	0	3.22677	4.68919	3.08183	2.74367	0	0	0	0	0	3.66369	0
GO:0051647 nucleus localization	0	4.12325	0	2.58083	0	4.36704	0	0	0	0	0	2.0593	0
GO:0007420 brain development	0	2.37632	0	0	0	2.05282	0	0	0	2.40494	0	0	3.03645
GO:0086010 membrane depolarization during action potential	2.5694	0	0	0	0	2.50409	0	0	0	3.51945	0	0	3.91715
GO:0051054 positive regulation of DNA metabolic process	3.54892	3.66803	0	0	0	3.26039	0	0	0	0	0	0	3.46465
R-MMU-9012999 RHO GTPase cycle	0	2.18702	2.10034	0	0	3.42747	2.49632	0	0	0	0	0	0
GO:0006325 chromatin organization	3.14103	3.76828	3.18128	3.42991	0	0	0	0	0	0	0	0	0
GO:1903829 positive regulation of protein localization	2.00588	2.19882	2.2739	0	2.21886	0	0	0	0	0	0	0	0
WP6 Integrin-mediated cell adhesion	2.1893	3.49254	0	0	2.95364	0	0	0	0	0	0	2.29651	0
GO:0006468 protein phosphorylation	2.69019	0	2.50402	0	0	2.46035	0	2.20032	0	0	0	0	0
GO:0001952 regulation of cell-matrix adhesion	0	2.48986	0	4.01929	2.24421	0	0	0	0	0	0	0	4.90632
GO:0051893 regulation of focal adhesion assembly	0	2.57586	0	2.95699	2.6513	0	0	0	0	0	0	0	5.24286
GO:0008360 regulation of cell shape	0	3.09148	0	2.54205	4.39104	0	0	0	0	2.08387	0	0	0
GO:1990778 protein localization to cell periphery	0	3.2339	2.18326	0	2.7438	0	0	0	0	0	2.24899	0	0
GO:0016050 vesicle organization	2.42133	0	2.76974	0	0	0	2.02744	0	0	0	2.54154	0	0
GO:0071375 cellular response to peptide hormone stimulus	0	2.64471	0	2.18436	0	4.10033	0	0	0	0	0	0	0
GO:0150011 regulation of neuron projection arborization	0	0	0	2.34836	3.81444	0	2.94246	0	0	0	0	0	0
GO:0019932 second-messenger-mediated signaling	3.08683	0	0	2.02	0	0	0	0	0	0	0	0	2.20941
GO:0033151 V(D)J recombination	2.14015	0	0	0	2.11277	0	0	0	0	0	2.09088	0	0
GO:0009314 response to radiation	2.74993	0	3.38911	0	0	0	0	0	0	2.50481	0	0	0
GO:0030048 actin filament-based movement	0	0	2.06415	0	0	0	0	0	0	4.20324	2.56143	0	0
R-MMU-438066 Unblocking of NMDA receptors, glutamate binding and activation	0	6.16525	4.82225	2.71953	0	0	0	0	0	0	0	0	0
GO:0070509 calcium ion import	3.44333	4.60578	3.45458	0	0	0	0	0	0	0	0	0	0
GO:0045739 positive regulation of DNA repair	4.0629	3.8742	0	0	0	2.20095	0	0	0	0	0	0	0
mmu04724 Glutamatergic synapse - Mus musculus (house mouse)	3.25356	8.24931	0	0	0	0	2.102	0	0	0	0	0	0
GO:0040013 negative regulation of locomotion	2.54762	4.05575	0	0	0	0	0	0	0	0	0	2.37396	0
mmu04520 Adherens junction - Mus musculus (house mouse)	0	2.33592	3.33295	0	0	0	0	2.16811	0	0	0	0	0
GO:0098815 modulation of excitatory postsynaptic potential	0	3.30945	0	0	0	0	2.557	0	0	0	0	0	2.06548
mmu04020 Calcium signaling pathway - Mus musculus (house mouse)	0	3.19333	0	0	3.29671	2.14304	0	0	0	0	0	0	0
GO:0032878 regulation of establishment or maintenance of cell polarity	0	0	0	0	0	3.24777	0	0	0	2.34437	0	0	0
GO:0050804 modulation of chemical synaptic transmission	0	0	0	0	3.87727	0	2.69124	0	0	0	0	0	0
mmu04012 ErbB signaling pathway - Mus musculus (house mouse)	0	0	0	0	3.45967	0	0	0	0	2.34977	0	0	0
GO:0007528 neuromuscular junction development	0	0	0	3.83497	0	0	2.24179	0	0	0	0	0	0
GO:0007610 behavior	0	0	0	2.18779	0	0	0	0	0	2.81401	0	0	0
GO:0002093 auditory receptor cell morphogenesis	0	0	2.4252	0	2.66293	0	0	0	0	0	0	0	0
GO:2001222 regulation of neuron migration	0	0	0	0	2.94844	0	0	0	0	0	0	0	2.2482
GO:0032200 telomere organization	2.12979	0	0	0	0	0	0	0	0	0	0	0	2.34806
mmu03460 Fanconi anemia pathway - Mus musculus (house mouse)	3.07188	0	0	0	0	2.07177	0	0	0	0	0	0	0
GO:0097581 lamellipodium organization	3.31754	0	0	0	0	0	0	0	0	0	0	2.53467	0
GO:0007507 heart development	2.17976	0	0	0	0	0	0	0	0	0	0	2.04664	0
GO:0016575 histone deacetylation	2.27171	0	0	0	0	0	0	0	0	2.70461	0	0	0
GO:0032259 methylation	3.5234	2.85278	0	0	0	0	0	0	0	0	0	0	0
GO:0051301 cell division	0	3.75613	0	0	0	0	0	2.90341	0	0	0	0	0
GO:1902115 regulation of organelle assembly	0	2.49759	0	0	0	2.07012	0	0	0	0	0	0	0
GO:0051639 actin filament network formation	0	4.58051	0	2.66796	0	0	0	0	0	0	0	0	0
GO:0007163 establishment or maintenance of cell polarity	0	5.09941	2.11264	0	0	0	0	0	0	0	0	0	0
GO:0051640 organelle localization	0	2.2961	2.11833	0	0	0	0	0	0	0	0	0	0
GO:0070647 protein modification by small protein conjugation or removal	0	2.51164	0	0	0	0	2.19391	0	0	0	0	0	0
CORUM:317 Dystrobrevin-syntrophin complex, brain-derived	0	0	0	0	0	4.22448	0	0	0	0	0	0	0
GO:0099545 trans-synaptic signaling by trans-synaptic complex	0	0	0	3.9713	0	0	0	0	0	0	0	0	0
WP2910 Mecp2 and associated Rett syndrome	0	0	0	3.95817	0	0	0	0	0	0	0	0	0
GO:0060491 regulation of cell projection assembly	0	0	2.03598	0	0	0	0	0	0	0	0	0	0
GO:0006897 endocytosis	0	0	0	0	0	0	0	2.11954	0	0	0	0	0
GO:0010212 response to ionizing radiation	0	0	0	0	0	0	0	0	0	0	0	0	2.63597
mmu04010 MAPK signaling pathway - Mus musculus (house mouse)	2.138	0	0	0	0	0	0	0	0	0	0	0	0
GO:0007264 small GTPase mediated signal transduction	0	0	0	0	0	0	0	0	0	0	0	2.32844	0
R-MMU-73887 Death Receptor Signaling	0	0	0	0	0	0	0	0	0	0	3.86021	0	0
GO:0030050 vesicle transport along actin filament	0	0	0	0	0	0	0	0	0	4.01055	0	0	0
GO:0006650 glycerophospholipid metabolic process	0	2.21309	0	0	0	0	0	0	0	0	0	0	0
GO:0006303 double-strand break repair via nonhomologous end joining	0	2.48147	0	0	0	0	0	0	0	0	0	0	0
GO:0033674 positive regulation of kinase activity	0	2.4415	0	0	0	0	0	0	0	0	0	0	0
GO:0030335 positive regulation of cell migration	0	2.30883	0	0	0	0	0	0	0	0	0	0	0
GO:0042177 negative regulation of protein catabolic process	0	4.08827	0	0	0	0	0	0	0	0	0	0	0
GO:1900275 negative regulation of phospholipase C activity	0	4.29691	0	0	0	0	0	0	0	0	0	0	0
GO:0032886 regulation of microtubule-based process	0	5.58356	0	0	0	0	0	0	0	0	0	0	0

## Sheet: Figure 3 gene ontology
	GSE75778 30Q vs 82Q	GSE117605 15Q vs 84Q p-value	GSE178367 15Q vs 84Q
R-MMU-6794362 Protein-protein interactions at synapses	2.0438	2.42297	3.45629
GO:0000226 microtubule cytoskeleton organization	5.121	3.47147	5.04065
WP1983 Splicing factor NOVA regulated synaptic proteins	3.04486	3.46363	6.13857
GO:0051647 nucleus localization	2.40551	4.61903	3.79772
GO:0034330 cell junction organization	5.35826	3.35265	0
GO:0042391 regulation of membrane potential	4.4806	3.44551	0
GO:0043087 regulation of GTPase activity	2.42094	0	3.47288
GO:0051924 regulation of calcium ion transport	2.90917	0	3.64578
GO:0120035 regulation of plasma membrane bounded cell projection organization	3.46011	0	6.02003
GO:0070588 calcium ion transmembrane transport	5.14057	0	2.17652
GO:0050803 regulation of synapse structure or activity	6.28878	0	3.96442
GO:0061001 regulation of dendritic spine morphogenesis	3.72792	0	2.55571
GO:0006259 DNA metabolic process	0	3.59354	6.67997
GO:1901879 regulation of protein depolymerization	0	2.23341	5.11972
GO:0044782 cilium organization	0	4.00602	3.21716
GO:0051974 negative regulation of telomerase activity	0	2.55453	2.81764
GO:0001952 regulation of cell-matrix adhesion	0	2.01733	4.04167
GO:0090220 chromosome localization to nuclear envelope involved in homologous chromosome segregation	3.35951	3.66297	0
GO:1900027 regulation of ruffle assembly	2.1244	2.40434	0
mmu04721 Synaptic vesicle cycle - Mus musculus (house mouse)	0	2.74543	0
GO:0010457 centriole-centriole cohesion	0	2.66116	0
GO:0110020 regulation of actomyosin structure organization	0	2.39917	0
GO:0006029 proteoglycan metabolic process	0	2.38857	0
GO:0046677 response to antibiotic	0	2.74917	0
GO:0014896 muscle hypertrophy	0	2.47058	0
GO:0010560 positive regulation of glycoprotein biosynthetic process	0	2.71493	0
GO:0099173 postsynapse organization	0	2.15632	0
mmu05410 Hypertrophic cardiomyopathy - Mus musculus (house mouse)	0	2.96891	0
GO:0036035 osteoclast development	0	3.05729	0
GO:0048593 camera-type eye morphogenesis	0	3.07933	0
GO:0030038 contractile actin filament bundle assembly	0	3.02492	0
GO:0042551 neuron maturation	0	3.19394	0
GO:0030029 actin filament-based process	0	3.76961	0
GO:0010762 regulation of fibroblast migration	0	2.27148	3.74331
GO:0046621 negative regulation of organ growth	0	2.51372	2.04846
GO:0001779 natural killer cell differentiation	0	2.58217	2.42461
GO:0018193 peptidyl-amino acid modification	0	2.23708	2.88149
GO:0044089 positive regulation of cellular component biogenesis	0	2.18426	2.4414
GO:0070198 protein localization to chromosome, telomeric region	0	3.31026	3.31756
GO:0010881 regulation of cardiac muscle contraction by regulation of the release of sequestered calcium ion	0	4.52385	2.31277
GO:0030010 establishment of cell polarity	0	0	2.65048
GO:1900449 regulation of glutamate receptor signaling pathway	0	0	2.47541
GO:0072528 pyrimidine-containing compound biosynthetic process	0	0	2.9934
GO:0032147 activation of protein kinase activity	0	0	2.11523
GO:0045621 positive regulation of lymphocyte differentiation	0	0	2.70827
GO:0046856 phosphatidylinositol dephosphorylation	0	0	2.67136
GO:0072001 renal system development	0	0	2.48869
GO:0006448 regulation of translational elongation	0	0	2.00875
GO:0045744 negative regulation of G protein-coupled receptor signaling pathway	0	0	2.18909
R-MMU-8948216 Collagen chain trimerization	0	0	2.55097
GO:0007182 common-partner SMAD protein phosphorylation	0	0	2.66605
GO:0007259 receptor signaling pathway via JAK-STAT	0	0	2.85992
GO:0030853 negative regulation of granulocyte differentiation	0	0	2.17128
GO:0051898 negative regulation of protein kinase B signaling	0	0	2.64185
GO:0051302 regulation of cell division	0	0	2.83794
GO:0044057 regulation of system process	0	0	2.5798
mmu03460 Fanconi anemia pathway - Mus musculus (house mouse)	0	0	2.3276
GO:0006303 double-strand break repair via nonhomologous end joining	0	0	2.95077
GO:1902683 regulation of receptor localization to synapse	0	0	2.02699
GO:0150037 regulation of calcium-dependent activation of synaptic vesicle fusion	0	0	2.66605
GO:0001502 cartilage condensation	0	0	2.86011
GO:0006979 response to oxidative stress	0	0	2.34088
R-MMU-110331 Cleavage of the damaged purine	0	0	3.56745
GO:1904259 regulation of basement membrane assembly involved in embryonic body morphogenesis	0	0	3.18308
GO:0070509 calcium ion import	0	0	3.36082
GO:0050770 regulation of axonogenesis	0	0	3.12264
GO:2001032 regulation of double-strand break repair via nonhomologous end joining	0	0	3.07882
GO:0048169 regulation of long-term neuronal synaptic plasticity	0	0	3.16208
GO:0099639 neurotransmitter receptor transport, endosome to plasma membrane	0	0	3.12475
R-MMU-8874081 MET activates PTK2 signaling	0	0	3.94402
GO:0002318 myeloid progenitor cell differentiation	0	0	4.35467
GO:0006282 regulation of DNA repair	0	0	4.13124
GO:1903829 positive regulation of protein localization	0	0	4.24573
GO:0051640 organelle localization	2.81262	4.0442	2.58597
GO:0006936 muscle contraction	2.48851	2.69604	3.65119
GO:0050890 cognition	2.26649	0	2.60568
GO:0060828 regulation of canonical Wnt signaling pathway	2.43437	0	2.10305
GO:0006650 glycerophospholipid metabolic process	3.6988	0	2.73616
GO:0006520 amino acid metabolic process	2.7039	0	0
GO:0014832 urinary bladder smooth muscle contraction	2.43525	0	0
GO:0007131 reciprocal meiotic recombination	2.39216	0	0
R-MMU-983712 Ion channel transport	2.6318	0	0
GO:0030953 astral microtubule organization	2.3301	0	0
GO:1904375 regulation of protein localization to cell periphery	2.58732	0	0
GO:0006298 mismatch repair	2.57073	0	0
GO:1902307 positive regulation of sodium ion transmembrane transport	2.49709	0	0
GO:0032878 regulation of establishment or maintenance of cell polarity	2.17958	0	0
GO:0006828 manganese ion transport	2.43525	0	0
GO:0106070 regulation of adenylate cyclase-activating G protein-coupled receptor signaling pathway	2.8185	0	0
GO:0022029 telencephalon cell migration	2.57293	0	0
GO:0046958 nonassociative learning	2.82692	0	0
GO:0007528 neuromuscular junction development	3.58434	0	0
GO:0007018 microtubule-based movement	3.09124	0	0
GO:0019932 second-messenger-mediated signaling	3.51741	0	0
GO:0051056 regulation of small GTPase mediated signal transduction	3.56852	0	0
GO:0098735 positive regulation of the force of heart contraction	3.71574	0	0
R-MMU-114508 Effects of PIP2 hydrolysis	5.60839	0	0
GO:0099536 synaptic signaling	4.95979	0	0
GO:0038138 ERBB4-ERBB4 signaling pathway	4.74979	0	0
R-MMU-418360 Platelet calcium homeostasis	6.53737	0	0

## Sheet: SCA1 Cb presymp-2+ annotation
MyList	Gene ID	Type	Tax ID	Homologene Gene ID	Homologene Gene Tax ID	Gene Symbol	Description	Biological Process (GO)	Kinase Class (UniProt)	WP1983 Splicing factor NOVA regulated	GO:0044057 regulation of system process	GO:0010038 response to metal ion	GO:0010811 positive regulation of cell-su	GO:0032956 regulation of actin cytoskelet
ENSMUSG00000027716	22065	ensembl_gene_id	M. musculus	22065	M. musculus	Trpc3	transient receptor potential cation channel, subfamily C, member 3	GO:0010615 positive regulation of cardiac muscle adaptation;GO:1903244 positive regulation of cardiac muscle hypertrophy in response to stress;GO:0014744 positive regulation of muscle adaptation		0	1	1	0	0
ENSMUSG00000085772	414116	ensembl_gene_id	M. musculus	414116	M. musculus	D630024D03Rik	RIKEN cDNA D630024D03 gene	GO:0008150 biological_process		0	0	0	0	0
ENSMUSG00000079469	55981	ensembl_gene_id	M. musculus	55981	M. musculus	Pigb	phosphatidylinositol glycan anchor biosynthesis, class B	GO:0097502 mannosylation;GO:0006506 GPI anchor biosynthetic process;GO:0006505 GPI anchor metabolic process		0	0	0	0	0
ENSMUSG00000029802	26357	ensembl_gene_id	M. musculus	26357	M. musculus	Abcg2	ATP binding cassette subfamily G member 2 (Junior blood group)	GO:0097744 renal urate salt excretion;GO:0015878 biotin transport;GO:0019389 glucuronoside metabolic process		0	1	0	0	0
ENSMUSG00000022906	80285	ensembl_gene_id	M. musculus	80285	M. musculus	Parp9	poly (ADP-ribose) polymerase family, member 9	GO:0060332 positive regulation of response to type II interferon;GO:0060335 positive regulation of type II interferon-mediated signaling pathway;GO:0035563 positive regulation of chromatin binding		0	0	0	0	0
ENSMUSG00000063142	16531	ensembl_gene_id	M. musculus	16531	M. musculus	Kcnma1	potassium large conductance calcium-activated channel, subfamily M, alpha member 1	GO:0034465 response to carbon monoxide;GO:0060082 eye blink reflex;GO:1904305 negative regulation of gastro-intestinal system smooth muscle contraction		1	1	1	0	0
ENSMUSG00000024743	54525	ensembl_gene_id	M. musculus	54525	M. musculus	Syt7	synaptotagmin VII	GO:1990927 calcium ion regulated lysosome exocytosis;GO:1990926 short-term synaptic potentiation;GO:0031632 positive regulation of synaptic vesicle fusion to presynaptic active zone membrane		0	0	1	0	0
ENSMUSG00000058589	77531	ensembl_gene_id	M. musculus	77531	M. musculus	Anks1b	ankyrin repeat and sterile alpha motif domain containing 1B	GO:1900383 regulation of synaptic plasticity by receptor localization to synapse;GO:0099527 postsynapse to nucleus signaling pathway;GO:0048013 ephrin receptor signaling pathway		0	0	1	0	0
ENSMUSG00000041119	18585	ensembl_gene_id	M. musculus	18585	M. musculus	Pde9a	phosphodiesterase 9A	GO:0046069 cGMP catabolic process;GO:0009214 cyclic nucleotide catabolic process;GO:0046068 cGMP metabolic process		0	1	0	0	0
ENSMUSG00000038347	21646	ensembl_gene_id	M. musculus	21646	M. musculus	Tcte2	t-complex-associated testis expressed 2	GO:0008150 biological_process		0	0	0	0	0
ENSMUSG00000035258	320712	ensembl_gene_id	M. musculus	320712	M. musculus	Abi3bp	ABI family member 3 binding protein	GO:1904596 regulation of connective tissue replacement involved in inflammatory response wound healing;GO:1904597 negative regulation of connective tissue replacement involved in inflammatory response wound healing;GO:1905204 negative regulation of connective tissue replacement		0	0	0	1	1
ENSMUSG00000044250	239647	ensembl_gene_id	M. musculus	239647	M. musculus	Pced1b	PC-esterase domain containing 1B	GO:0008150 biological_process		0	0	0	0	0
ENSMUSG00000074758	433481	ensembl_gene_id	M. musculus	433481	M. musculus	Gm5535	predicted gene 5535	GO:0008150 biological_process		0	0	0	0	0
ENSMUSG00000069601	11735	ensembl_gene_id	M. musculus	11735	M. musculus	Ank3	ankyrin 3, epithelial	GO:0010650 positive regulation of cell communication by electrical coupling;GO:1900827 positive regulation of membrane depolarization during cardiac muscle cell action potential;GO:0072658 maintenance of protein location in membrane		1	0	1	1	0
ENSMUSG00000071342	380755	ensembl_gene_id	M. musculus	380755	M. musculus	Lsmem1	leucine-rich single-pass membrane protein 1	GO:0008150 biological_process		0	0	0	0	0
ENSMUSG00000023235	20300	ensembl_gene_id	M. musculus	20300	M. musculus	Ccl25	chemokine (C-C motif) ligand 25	GO:0097534 lymphoid lineage cell migration;GO:1903237 negative regulation of leukocyte tethering or rolling;GO:1904995 negative regulation of leukocyte adhesion to vascular endothelial cell		0	0	0	1	0
ENSMUSG00000029053	18762	ensembl_gene_id	M. musculus	18762	M. musculus	Prkcz	protein kinase C, zeta	GO:0031584 activation of phospholipase D activity;GO:0045630 positive regulation of T-helper 2 cell differentiation;GO:2000553 positive regulation of T-helper 2 cell cytokine production	yes	1	1	0	1	0
ENSMUSG00000029376	665563	ensembl_gene_id	M. musculus	665563	M. musculus	Mthfd2l	methylenetetrahydrofolate dehydrogenase (NADP+ dependent) 2-like	GO:0000105 histidine biosynthetic process;GO:0009256 10-formyltetrahydrofolate metabolic process;GO:0006547 histidine metabolic process		0	0	0	0	0
ENSMUSG00000033768	18190	ensembl_gene_id	M. musculus	18190	M. musculus	Nrxn2	neurexin II	GO:0097118 neuroligin clustering involved in postsynaptic membrane assembly;GO:0097116 gephyrin clustering involved in postsynaptic density assembly;GO:0097119 postsynaptic density protein 95 clustering		0	1	1	0	0
ENSMUSG00000050545	207921	ensembl_gene_id	M. musculus	207921	M. musculus	Fam228b	family with sequence similarity 228, member B	GO:0008150 biological_process		0	0	0	0	0
ENSMUSG00000003992	66970	ensembl_gene_id	M. musculus	66970	M. musculus	Ssbp2	single-stranded DNA binding protein 2	GO:0045944 positive regulation of transcription by RNA polymerase II;GO:0045893 positive regulation of DNA-templated transcription;GO:1903508 positive regulation of nucleic acid-templated transcription		0	0	0	0	0
ENSMUSG00000058159	21331	ensembl_gene_id	M. musculus	21331	M. musculus	T2	brachyury 2	GO:0014028 notochord formation;GO:0048570 notochord morphogenesis;GO:0030903 notochord development		0	0	0	0	0
ENSMUSG00000050891	69694	ensembl_gene_id	M. musculus	69694	M. musculus	Tatdn1	TatD DNase domain containing 1			0	0	0	0	0
ENSMUSG00000000127	14158	ensembl_gene_id	M. musculus	14158	M. musculus	Fer	fer (fms/fps related) protein kinase	GO:0038028 insulin receptor signaling pathway via phosphatidylinositol 3-kinase;GO:0036215 response to stem cell factor;GO:0036216 cellular response to stem cell factor stimulus	yes	0	0	0	0	1
ENSMUSG00000097039	19296	ensembl_gene_id	M. musculus	19296	M. musculus	Pvt1	Pvt1 oncogene	GO:0009611 response to wounding;GO:0006950 response to stress;GO:0050896 response to stimulus		0	0	0	0	0
ENSMUSG00000066235	215494	ensembl_gene_id	M. musculus	215494	M. musculus	Pomgnt2	protein O-linked mannose beta 1,4-N-acetylglucosaminyltransferase 2	GO:0035269 protein O-linked mannosylation;GO:0035268 protein mannosylation;GO:0097502 mannosylation		0	0	0	0	0
ENSMUSG00000097960	434353	ensembl_gene_id	M. musculus	434353	M. musculus	A330074K22Rik	RIKEN cDNA A330074K22 gene	GO:0008150 biological_process		0	0	0	0	0
ENSMUSG00000066406	75547	ensembl_gene_id	M. musculus	75547	M. musculus	Akap13	A kinase (PRKA) anchor protein 13	GO:1900169 regulation of glucocorticoid mediated signaling pathway;GO:0086023 adenylate cyclase-activating adrenergic receptor signaling pathway involved in heart process;GO:0060297 regulation of sarcomere organization		0	0	0	0	1

## Sheet: SCA1 Cb presymp- 2+enrichment
GroupID	Category	Term	Description	LogP	Log(q-value)	InTerm_InList	Genes	Symbols
1_Summary	WikiPathways	WP1983	Splicing factor NOVA regulated synaptic proteins	-4.94235	-0.674174	3/42	11735,16531,18762	Ank3,Kcnma1,Prkcz
1_Member	WikiPathways	WP1983	Splicing factor NOVA regulated synaptic proteins	-4.94235	-0.674174	3/42	11735,16531,18762	Ank3,Kcnma1,Prkcz
2_Summary	GO Biological Processes	GO:0044057	regulation of system process	-4.29561	-0.32846	6/667	16531,18190,18585,18762,22065,26357	Kcnma1,Nrxn2,Pde9a,Prkcz,Trpc3,Abcg2
2_Member	GO Biological Processes	GO:0044057	regulation of system process	-4.29561	-0.32846	6/667	16531,18190,18585,18762,22065,26357	Kcnma1,Nrxn2,Pde9a,Prkcz,Trpc3,Abcg2
2_Member	GO Biological Processes	GO:0090257	regulation of muscle system process	-2.60053	0	3/261	16531,18585,22065	Kcnma1,Pde9a,Trpc3
3_Summary	GO Biological Processes	GO:0010038	response to metal ion	-3.56742	0	4/306	11735,16531,22065,54525,18190,77531	Ank3,Kcnma1,Trpc3,Syt7,Nrxn2,Anks1b
3_Member	GO Biological Processes	GO:0010038	response to metal ion	-3.56742	0	4/306	11735,16531,22065,54525	Ank3,Kcnma1,Trpc3,Syt7
3_Member	GO Biological Processes	GO:0051592	response to calcium ion	-3.41738	0	3/136	16531,22065,54525	Kcnma1,Trpc3,Syt7
3_Member	GO Biological Processes	GO:0007268	chemical synaptic transmission	-3.28201	0	4/364	16531,18190,54525,77531	Kcnma1,Nrxn2,Syt7,Anks1b
3_Member	GO Biological Processes	GO:0098916	anterograde trans-synaptic signaling	-3.28201	0	4/364	16531,18190,54525,77531	Kcnma1,Nrxn2,Syt7,Anks1b
3_Member	GO Biological Processes	GO:0099537	trans-synaptic signaling	-3.1905	0	4/385	16531,18190,54525,77531	Kcnma1,Nrxn2,Syt7,Anks1b
3_Member	GO Biological Processes	GO:0099536	synaptic signaling	-2.98161	0	4/438	16531,18190,54525,77531	Kcnma1,Nrxn2,Syt7,Anks1b
3_Member	GO Biological Processes	GO:0010035	response to inorganic substance	-2.71033	0	4/519	11735,16531,22065,54525	Ank3,Kcnma1,Trpc3,Syt7
4_Summary	GO Biological Processes	GO:0010811	positive regulation of cell-substrate adhesion	-3.36251	0	3/142	18762,20300,320712,11735	Prkcz,Ccl25,Abi3bp,Ank3
4_Member	GO Biological Processes	GO:0010811	positive regulation of cell-substrate adhesion	-3.36251	0	3/142	18762,20300,320712	Prkcz,Ccl25,Abi3bp
4_Member	GO Biological Processes	GO:0010810	regulation of cell-substrate adhesion	-2.75676	0	3/230	18762,20300,320712	Prkcz,Ccl25,Abi3bp
4_Member	GO Biological Processes	GO:0045785	positive regulation of cell adhesion	-2.71646	0	4/517	11735,18762,20300,320712	Ank3,Prkcz,Ccl25,Abi3bp
5_Summary	GO Biological Processes	GO:0032956	regulation of actin cytoskeleton organization	-2.20286	0	3/362	14158,75547,320712	Fer,Akap13,Abi3bp
5_Member	GO Biological Processes	GO:0032956	regulation of actin cytoskeleton organization	-2.20286	0	3/362	14158,75547,320712	Fer,Akap13,Abi3bp
5_Member	GO Biological Processes	GO:0032970	regulation of actin filament-based process	-2.05153	0	3/411	14158,75547,320712	Fer,Akap13,Abi3bp

[truncated: 3 more sheets: SCA3 2month Cb Annotation, SCA3 2month Cb Enrichment, Sheet1]
