# Supplementary material for: Widespread alternative splicing dysregulation occurs presymptomatically in CAG expansion spinocerebellar ataxias
Source: Brain. 2023 Sep 30;147(2):486–504. doi: 10.1093/brain/awad329 (PMC10834251; doi:10.1093/brain/awad329)
Supplement: awad329_Supplementary_Data [file awad329_supplementary_data.zip › brain-2023-01025-File017.xlsx]

## Sheet: Supp Table 9
Supplementary Table 9
Dysregulation of skipped exon events between mouse models of short and pathogenic repeat length mice filtered to a threshold of Pvalue<0.05, deltaPSI>0.1 (p-value) or FDR<0.1, deltaPSI>0.1 (FDR)

## Sheet: GSE75778 30Q vs 82Q p-value
ID	GeneID	geneSymbol	chr	strand	exonStart_0base	exonEnd	upstreamES	upstreamEE	downstreamES	downstreamEE	ID	IJC_SAMPLE_1	SJC_SAMPLE_1	IJC_SAMPLE_2	SJC_SAMPLE_2	IncFormLen	SkipFormLen	PValue	FDR	IncLevel 30Q	IncLevel 82Q	IncLevelDifference
39229	ENSMUSG00000030177	Ccdc77	chr6	-	120341972	120342077	120334811	120334917	120348387	120348530	39229	1,0,2	3,1,2	7,9,1	0,0,0	205	100	3.25008e-10	2.75266e-06	0.14,0.0,0.328	1.0,1.0,1.0	0.844
49396	ENSMUSG00000074247	Dda1	chr8	+	71472194	71472246	71469198	71469325	71474487	71476098	49396	0,0,0	4,2,5	2,1,1	2,0,0	152	100	0.00020896	0.0622429	0.0,0.0,0.0	0.397,1.0,1.0	0.799
12605	ENSMUSG00000078495	Zfp984	chr4	-	147795657	147795724	147761220	147761325	147807089	147807183	12605	3,0,0	4,4,5	3,3,4	0,0,1	167	100	1.0712e-09	5.44351e-06	0.31,0.0,0.0	1.0,1.0,0.705	0.798
56672	ENSMUSG00000049676	Catsperg1	chr7	-	29210479	29210533	29202263	29202435	29210746	29210925	56672	0,0,0	2,1,1	2,2,1	0,0,1	154	100	4.20354e-08	0.000194192	0.0,0.0,0.0	1.0,1.0,0.394	0.798
35133	ENSMUSG00000057531	Dtnbp1	chr13	-	44948099	44948274	44946745	44947128	44953171	44953194	35133	2,1,0	1,1,2	3,2,2	0,0,0	275	100	1.46589e-06	0.00286507	0.421,0.267,0.0	1.0,1.0,1.0	0.771
26528	ENSMUSG00000031483	Erlin2	chr8	+	27024833	27024927	27023436	27023626	27025056	27025178	26528	2,5,1	4,15,5	9,5,6	0,1,0	194	100	1.77096e-11	3.77177e-07	0.205,0.147,0.093	1.0,0.72,1.0	0.758
51306	ENSMUSG00000056153	Socs6	chr18	-	88761951	88762168	88668694	88668699	88792670	88792772	51306	1,5,0	3,3,1	4,4,3	0,1,0	317	100	1.4163e-06	0.00286507	0.095,0.345,0.0	1.0,0.558,1.0	0.706
10323	ENSMUSG00000017978	Cadps2	chr6	-	23344582	23344591	23344206	23344363	23355823	23355927	10323	0,5,0	3,6,7	1,1,2	0,1,0	109	100	4.48766e-06	0.00556218	0.0,0.433,0.0	1.0,0.478,1.0	0.682
1789	ENSMUSG00000117536	Gm41669	chr18	-	13302799	13302903	13286046	13287034	13306204	13306338	1789	0,0,1	2,1,0	2,2,1	0,0,0	204	100	3.45872e-06	0.00462531	0.0,0.0,1.0	1.0,1.0,1.0	0.667
13237	ENSMUSG00000032066	Bco2	chr9	-	50545346	50545462	50544456	50544559	50545864	50546076	13237	0,4,0	3,0,1	14,4,2	0,0,0	216	100	2.79916e-05	0.0159826	0.0,1.0,0.0	1.0,1.0,1.0	0.667
51486	ENSMUSG00000027699	Ect2	chr3	-	27148794	27148887	27146836	27147019	27148992	27149069	51486	0,0,0	4,3,2	2,3,0	0,0,3	193	100	0.000486593	0.106125	0.0,0.0,0.0	1.0,1.0,0.0	0.667
15577	ENSMUSG00000040528	Milr1	chr11	+	106761182	106761296	106754781	106755051	106763855	106763948	15577	0,0,3	1,1,0	2,5,1	0,0,0	214	100	0.0103123	0.540769	0.0,0.0,1.0	1.0,1.0,1.0	0.667
3662	ENSMUSG00000094724	Rnaset2b	chr17	+	6985055	6985113	6984138	6984191	6988721	6988792	3662	0,0,4	2,2,6	4,5,2	1,0,1	158	100	2.20184e-06	0.00344414	0.0,0.0,0.297	0.717,1.0,0.559	0.66
17623	ENSMUSG00000034544	Rsrc1	chr3	+	66989033	66989161	66985977	66986188	66994516	66994712	17623	2,0,0	3,6,2	1,1,3	2,0,0	228	100	0.000289849	0.0755347	0.226,0.0,0.0	0.18,1.0,1.0	0.651
26337	ENSMUSG00000026305	Lrrfip1	chr1	+	91091601	91091667	91079030	91079081	91093559	91093637	26337	3,8,3	8,8,7	3,7,8	0,2,0	166	100	3.96073e-07	0.00111818	0.184,0.376,0.205	1.0,0.678,1.0	0.638
20864	ENSMUSG00000096929	A330023F24Rik	chr1	+	194982828	194982909	194976384	194976457	195021385	195021493	20864	3,5,4	3,7,2	2,4,1	0,0,0	181	100	2.9689e-11	3.77177e-07	0.356,0.283,0.525	1.0,1.0,1.0	0.612
23426	ENSMUSG00000055897	Ppp4r1l-ps	chr2	-	173645456	173645558	173615482	173616423	173659322	173659368	23426	0,4,0	2,3,3	1,2,1	2,0,0	202	100	0.00410107	0.344497	0.0,0.398,0.0	0.198,1.0,1.0	0.6
30849	ENSMUSG00000085620	G630018N14Rik	chr13	-	31407354	31407587	31406917	31406975	31408777	31408922	30849	2,1,0	1,1,2	2,4,4	1,0,0	333	100	8.57833e-07	0.00198148	0.375,0.231,0.0	0.375,1.0,1.0	0.59
35823	ENSMUSG00000045275	Lca5l	chr16	-	96161982	96162100	96161330	96161441	96162558	96162662	35823	3,0,0	1,2,1	2,1,3	0,1,0	218	100	2.99275e-06	0.00422452	0.579,0.0,0.0	1.0,0.314,1.0	0.578
47174	ENSMUSG00000020014	Cfap54	chr10	-	93031544	93031691	93029039	93029168	93032885	93032962	47174	3,4,0	0,4,2	1,3,2	0,0,0	247	100	1.24039e-05	0.0102724	1.0,0.288,0.0	1.0,1.0,1.0	0.571
2941	ENSMUSG00000033327	Tnxb	chr17	+	34681953	34682322	34678855	34679119	34683283	34683577	2941	0,4,8	3,0,4	8,2,6	0,0,0	469	100	1.3019e-07	0.000472563	0.0,1.0,0.299	1.0,1.0,1.0	0.567
4013	ENSMUSG00000035258	Abi3bp	chr16	+	56647024	56647099	56637067	56637124	56657265	56657331	4013	1,2,0	2,3,1	6,2,1	0,5,0	175	100	0.00181784	0.222061	0.222,0.276,0.0	1.0,0.186,1.0	0.563
55595	ENSMUSG00000038777	Sema6c	chr3	+	95162614	95162663	95160493	95160702	95164338	95164427	55595	0,0,2	4,3,3	2,1,2	1,1,0	149	100	1.62262e-05	0.0115109	0.0,0.0,0.309	0.573,0.402,1.0	0.555
10061	ENSMUSG00000055923	Aasdh	chr5	-	76904958	76905012	76901917	76902185	76905422	76905487	10061	0,1,0	1,1,2	2,3,1	1,2,0	154	100	7.08054e-05	0.0323084	0.0,0.394,0.0	0.565,0.493,1.0	0.555
48014	ENSMUSG00000086742	Gm16201	chr7	+	139962799	139962886	139951865	139951952	139975304	139975410	48014	2,0,1	1,2,1	1,2,2	0,1,0	187	100	3.42327e-06	0.00462531	0.517,0.0,0.348	1.0,0.517,1.0	0.551
50989	ENSMUSG00000010406	Mrpl52	chr14	+	54427033	54427091	54426908	54426960	54428583	54428648	50989	2,1,0	2,2,2	3,1,1	0,0,2	158	100	0.000364282	0.0903011	0.388,0.24,0.0	1.0,1.0,0.24	0.537
31294	ENSMUSG00000098243	Gm4258	chr1	+	137930914	137931039	137898597	137898785	138000191	138000384	31294	3,2,9	3,2,1	1,3,3	0,0,0	225	100	5.78603e-06	0.00683788	0.308,0.308,0.8	1.0,1.0,1.0	0.528
45406	ENSMUSG00000019817	Plagl1	chr10	+	13114157	13114220	13112518	13112550	13116709	13116720	45406	0,2,3	4,5,3	5,1,6	2,0,3	163	100	0.00614507	0.417709	0.0,0.197,0.38	0.605,1.0,0.551	0.526
31368	ENSMUSG00000020940	Efcab15	chr11	-	103200062	103200183	103199646	103199822	103200267	103200339	31368	2,0,0	2,1,3	5,2,2	1,4,0	221	100	0.000578864	0.120122	0.312,0.0,0.0	0.693,0.185,1.0	0.522
47256	ENSMUSG00000058897	Col25a1	chr3	+	130584699	130584726	130583269	130583323	130585682	130585736	47256	2,1,0	8,1,4	3,2,2	1,0,2	127	100	0.000200077	0.0611786	0.164,0.441,0.0	0.703,1.0,0.441	0.513
19187	ENSMUSG00000073557	Ppp1r12b	chr1	-	134870067	134870250	134865777	134865960	134872267	134872310	19187	4,1,1	5,2,1	4,3,8	2,0,1	283	100	0.00284921	0.277904	0.22,0.15,0.261	0.414,1.0,0.739	0.507
22228	ENSMUSG00000026571	Dcaf6	chr1	-	165371122	165371248	165357428	165357546	165390413	165390533	22228	3,1,7	3,1,3	8,8,9	0,2,0	226	100	7.22808e-05	0.0323084	0.307,0.307,0.508	1.0,0.639,1.0	0.506
51922	ENSMUSG00000097303	3110083C13Rik	chr14	+	58002309	58002419	57999383	57999462	58002979	58003697	51922	7,3,0	1,5,5	6,8,5	0,4,0	210	100	0.00455504	0.363624	0.769,0.222,0.0	1.0,0.488,1.0	0.499
53099	ENSMUSG00000084771	A230072E10Rik	chrX	-	151299105	151299181	151295470	151295572	151333929	151334013	53099	1,5,0	1,4,3	2,1,3	3,0,0	176	100	0.00999782	0.530333	0.362,0.415,0.0	0.275,1.0,1.0	0.499
43119	ENSMUSG00000048078	Tenm4	chr7	+	96805104	96805131	96797319	96797505	96811832	96811979	43119	3,3,3	11,12,14	9,8,2	2,2,2	127	100	7.85507e-06	0.00798342	0.177,0.164,0.144	0.78,0.759,0.441	0.498
28645	ENSMUSG00000020061	Mybpc1	chr10	-	88519900	88519943	88519386	88519701	88522966	88523153	28645	2,2,1	1,1,3	8,2,5	1,0,0	143	100	5.82842e-05	0.0282079	0.583,0.583,0.189	0.848,1.0,1.0	0.498
27014	ENSMUSG00000074579	Lekr1	chr3	+	65739681	65739867	65669089	65669178	65783821	65784025	27014	0,4,5	1,3,1	7,3,2	0,0,1	286	100	4.28251e-05	0.0224355	0.0,0.318,0.636	1.0,1.0,0.412	0.486
46481	ENSMUSG00000069601	Ank3	chr10	+	70014189	70014246	70013971	70014055	70015567	70015653	46481	0,0,0	5,3,1	1,3,2	2,1,1	157	100	6.29199e-05	0.0298823	0.0,0.0,0.0	0.242,0.656,0.56	0.486
49818	ENSMUSG00000070031	Sp140	chr1	+	85628177	85628258	85626099	85626165	85630459	85630539	49818	1,3,2	5,6,10	5,3,9	0,3,5	181	100	0.0014951	0.201518	0.1,0.216,0.1	1.0,0.356,0.499	0.48
3964	ENSMUSG00000022747	St3gal6	chr16	-	58523926	58524032	58507447	58507614	58524123	58524169	3964	1,0,2	1,2,3	2,2,0	0,0,1	206	100	0.00023781	0.0686637	0.327,0.0,0.244	1.0,1.0,0.0	0.476
5323	ENSMUSG00000087331	1810021B22Rik	chr15	-	89074072	89074198	89071570	89071718	89075098	89075149	5323	1,7,2	3,0,1	3,6,1	0,0,0	226	100	0.00587034	0.408089	0.129,1.0,0.469	1.0,1.0,1.0	0.467
25317	ENSMUSG00000071342	Lsmem1	chr12	-	40185288	40185420	40175492	40177228	40199206	40199315	25317	9,11,12	8,5,5	26,39,18	1,2,1	232	100	2.67229e-07	0.000798809	0.327,0.487,0.508	0.918,0.894,0.886	0.459
53100	ENSMUSG00000084771	A230072E10Rik	chrX	-	151311337	151311406	151295470	151295572	151333929	151334013	53100	3,5,1	1,4,3	7,2,11	3,0,0	169	100	0.00146834	0.199649	0.64,0.425,0.165	0.58,1.0,1.0	0.45
16090	ENSMUSG00000028013	Ppa2	chr3	+	133339262	133339349	133310109	133310281	133367822	133367929	16090	0,4,0	1,3,1	0,6,3	1,1,0	187	100	0.00157025	0.205129	0.0,0.416,0.0	0.0,0.762,1.0	0.449
35105	ENSMUSG00000027584	Oprl1	chr2	+	181716501	181716535	181715689	181715931	181718376	181718732	35105	2,0,2	5,1,5	1,3,3	2,0,2	134	100	0.0197573	0.731251	0.23,0.0,0.23	0.272,1.0,0.528	0.447
36184	ENSMUSG00000019978	Epb41l2	chr10	+	25501577	25501631	25488950	25489093	25504136	25504259	36184	5,2,3	3,2,2	2,4,3	0,1,0	154	100	2.70547e-05	0.0157501	0.52,0.394,0.493	1.0,0.722,1.0	0.438
42818	ENSMUSG00000045467	Ttll13	chr7	+	80247283	80247551	80246375	80246663	80248294	80248335	42818	8,0,6	1,2,0	4,8,2	0,0,0	368	100	0.0279953	0.853687	0.685,0.0,1.0	1.0,1.0,1.0	0.438
46340	ENSMUSG00000036923	Stox1	chr10	-	62724262	62724432	62667820	62667973	62725767	62725801	46340	2,0,2	1,3,2	5,3,4	2,1,0	270	100	0.00387235	0.334094	0.426,0.0,0.27	0.481,0.526,1.0	0.437
33920	ENSMUSG00000028456	Unc13b	chr4	+	43233903	43233909	43232529	43232608	43234665	43234740	33920	14,2,3	11,20,5	15,19,9	5,4,3	106	100	8.69196e-05	0.0365041	0.546,0.086,0.361	0.739,0.818,0.739	0.434
31609	ENSMUSG00000028273	Pdlim5	chr3	-	142281851	142281983	142277816	142278001	142282968	142283112	31609	2,2,0	2,0,3	1,3,3	0,0,1	232	100	2.67978e-05	0.0157501	0.301,1.0,0.0	1.0,1.0,0.564	0.421
4020	ENSMUSG00000035258	Abi3bp	chr16	+	56652136	56652217	56637067	56637124	56657265	56657331	4020	1,5,1	2,3,1	3,4,3	0,5,0	181	100	0.0445054	1	0.216,0.479,0.356	1.0,0.307,1.0	0.419
44550	ENSMUSG00000030852	Tacc2	chr7	+	130663015	130663141	130627397	130627499	130716702	130716771	44550	3,9,4	3,1,1	5,1,5	0,0,0	226	100	0.000606876	0.122499	0.307,0.799,0.639	1.0,1.0,1.0	0.418
8217	ENSMUSG00000021646	Mccc2	chr13	-	100009649	100009740	100002291	100002439	100015385	100015618	8217	5,3,4	3,1,2	5,10,6	0,1,0	191	100	2.56639e-05	0.0155965	0.466,0.611,0.512	1.0,0.84,1.0	0.417
45051	ENSMUSG00000050944	Efcab5	chr11	-	77121095	77121385	77117789	77117959	77129852	77130009	45051	18,7,7	1,2,2	14,26,2	0,0,0	390	100	0.000618685	0.12285	0.822,0.473,0.473	1.0,1.0,1.0	0.411
15422	ENSMUSG00000095325	Zfp870	chr17	-	32890293	32890411	32885956	32886083	32891440	32891590	15422	2,0,0	4,3,4	2,2,2	3,4,0	218	100	0.00804647	0.472714	0.187,0.0,0.0	0.234,0.187,1.0	0.411
45475	ENSMUSG00000019865	Nmbr	chr10	+	14769957	14770041	14766676	14767025	14770154	14770583	45475	0,0,1	3,1,0	3,2,2	0,4,0	184	100	0.000159615	0.053014	0.0,0.0,1.0	1.0,0.214,1.0	0.405
40087	ENSMUSG00000053004	Hrh1	chr6	+	114408773	114408920	114397935	114397998	114479724	114483296	40087	6,1,2	0,3,2	3,1,4	0,0,1	247	100	0.000198219	0.0611786	1.0,0.119,0.288	1.0,1.0,0.618	0.404
58464	ENSMUSG00000071291	Zfp58	chr13	-	67499901	67499917	67496184	67496211	67500410	67500487	58464	0,0,0	8,9,5	1,1,3	4,2,1	116	100	0.00283872	0.277607	0.0,0.0,0.0	0.177,0.301,0.721	0.4
47928	ENSMUSG00000045515	Pou3f3	chr1	+	42695384	42695444	42694924	42695188	42696091	42696141	47928	0,2,3	1,1,2	1,1,1	0,0,2	160	100	0.00802521	0.47201	0.0,0.556,0.484	1.0,1.0,0.238	0.399
53154	ENSMUSG00000074415	Mir100hg	chr9	+	41613282	41613481	41581266	41581402	41630658	41630945	53154	4,12,3	0,3,3	1,2,1	0,0,0	299	100	5.09852e-05	0.0252973	1.0,0.572,0.251	1.0,1.0,1.0	0.392
24010	ENSMUSG00000020193	Zpbp	chr11	-	11415187	11415337	11352521	11352699	11459698	11459779	24010	2,4,6	3,1,0	10,1,3	0,0,0	250	100	0.011221	0.557397	0.211,0.615,1.0	1.0,1.0,1.0	0.391
6059	ENSMUSG00000060530	A930017M01Rik	chr15	+	44767183	44767264	44752283	44752364	44845512	44845665	6059	2,1,2	2,2,1	1,5,2	0,0,3	181	100	0.0135938	0.613063	0.356,0.216,0.525	1.0,1.0,0.269	0.391
20623	ENSMUSG00000004113	Cacna1b	chr2	-	24626822	24626919	24622598	24622707	24631898	24632024	20623	7,1,4	6,10,9	4,9,3	0,6,3	197	100	0.0380996	0.973897	0.372,0.048,0.184	1.0,0.432,0.337	0.388
51943	ENSMUSG00000021982	Cdadc1	chr14	-	59564517	59564595	59559387	59560921	59573646	59573836	51943	7,0,6	5,2,2	3,11,5	3,1,0	178	100	0.0388871	0.983636	0.44,0.0,0.628	0.36,0.861,1.0	0.384
29088	ENSMUSG00000026384	Ptpn4	chr1	-	119765877	119765922	119765030	119765151	119783481	119783589	29088	1,1,3	3,2,3	6,6,0	0,0,1	145	100	0.000119649	0.0444717	0.187,0.256,0.408	1.0,1.0,0.0	0.383
51163	ENSMUSG00000079469	Pigb	chr9	-	73023309	73023382	73022344	73022486	73029565	73029706	51163	7,5,3	1,5,2	2,6,5	0,1,0	173	100	2.48725e-05	0.015414	0.802,0.366,0.464	1.0,0.776,1.0	0.381
48090	ENSMUSG00000045100	Slc25a26	chr6	+	94549039	94549195	94535720	94535768	94564621	94564705	48090	1,0,1	0,2,2	2,1,1	0,0,1	256	100	1.24281e-06	0.00263149	1.0,0.0,0.163	1.0,1.0,0.281	0.373
35293	ENSMUSG00000052675	Zfp112	chr7	+	24118334	24118383	24112323	24112436	24122233	24122360	35293	2,4,4	1,4,2	7,13,5	0,1,1	149	100	8.52294e-05	0.0360925	0.573,0.402,0.573	1.0,0.897,0.77	0.373
38599	ENSMUSG00000005871	Apc	chr18	+	34266057	34266222	34247697	34247734	34268297	34268379	38599	15,7,19	3,8,9	20,16,20	2,3,0	265	100	0.00134292	0.1906	0.654,0.248,0.443	0.791,0.668,1.0	0.371
37443	ENSMUSG00000042425	Frmpd3	chrX	+	140365728	140365831	140362144	140362299	140368818	140368864	37443	3,0,7	2,2,4	4,0,4	0,2,0	203	100	0.0191055	0.720818	0.425,0.0,0.463	1.0,0.0,1.0	0.371
40652	ENSMUSG00000117286	Gm1043	chr5	+	37214417	37214527	37194182	37194304	37229255	37229547	40652	2,0,1	12,7,3	0,3,3	5,0,3	210	100	0.0415779	1	0.074,0.0,0.137	0.0,1.0,0.323	0.371
35054	ENSMUSG00000019813	Cep57l1	chr10	-	41723860	41723938	41718839	41719907	41728627	41728714	35054	3,5,2	3,0,1	2,4,5	0,0,0	178	100	0.0251325	0.810936	0.36,1.0,0.529	1.0,1.0,1.0	0.37
37181	ENSMUSG00000021460	Auh	chr13	-	52889102	52889195	52840868	52841064	52919000	52919088	37181	1,12,12	5,2,5	2,1,3	1,0,0	193	100	0.000108134	0.0422817	0.094,0.757,0.554	0.509,1.0,1.0	0.368
35147	ENSMUSG00000057531	Dtnbp1	chr13	-	44995830	44996006	44993684	44993738	45001380	45001647	35147	11,12,7	7,8,5	15,16,6	0,1,5	276	100	0.0125018	0.590433	0.363,0.352,0.337	1.0,0.853,0.303	0.368
21582	ENSMUSG00000031631	Cfap97	chr8	+	46164761	46164896	46163714	46163863	46169558	46170440	21582	9,7,8	10,8,12	8,12,5	2,4,1	235	100	0.00137928	0.192557	0.277,0.271,0.221	0.63,0.561,0.68	0.367
14141	ENSMUSG00000087366	Junos	chr4	+	95101057	95101307	95053239	95053396	95147104	95147200	14141	2,11,3	2,4,0	11,21,7	0,2,0	350	100	0.000368768	0.0905298	0.222,0.44,1.0	1.0,0.75,1.0	0.363
7833	ENSMUSG00000022311	Csmd3	chr15	-	48313798	48314110	48287484	48287572	48359297	48359410	7833	10,4,8	2,1,1	8,5,14	0,0,1	412	100	0.00121125	0.182106	0.548,0.493,0.66	1.0,1.0,0.773	0.357
3982	ENSMUSG00000035258	Abi3bp	chr16	+	56594461	56594536	56592603	56592681	56642488	56642560	3982	7,3,7	2,4,2	4,2,8	1,0,0	175	100	3.046e-05	0.0170098	0.667,0.3,0.667	0.696,1.0,1.0	0.354
138	ENSMUSG00000025036	Sfxn2	chr19	+	46588223	46588309	46587934	46588010	46590140	46590201	138	7,9,6	3,4,3	7,6,8	0,0,2	186	100	0.000189355	0.0601404	0.556,0.547,0.518	1.0,1.0,0.683	0.354
15985	ENSMUSG00000051278	Zgrf1	chr3	+	127608484	127608868	127602397	127602557	127611783	127611911	15985	6,9,5	3,1,0	8,10,4	0,0,0	484	100	0.00834747	0.478965	0.292,0.65,1.0	1.0,1.0,1.0	0.353
25316	ENSMUSG00000071342	Lsmem1	chr12	-	40180645	40180774	40176385	40177228	40199206	40199315	25316	21,10,11	8,5,5	12,18,23	1,2,1	229	100	0.000111311	0.0426318	0.534,0.466,0.49	0.84,0.797,0.909	0.352
5984	ENSMUSG00000050891	Tatdn1	chr15	-	58916151	58916192	58905740	58905811	58921139	58921182	5984	4,1,1	2,3,2	9,9,5	2,1,4	141	100	0.0326732	0.914456	0.587,0.191,0.262	0.761,0.865,0.47	0.352
14359	ENSMUSG00000066442	Mthfs	chr9	+	89334267	89334407	89332815	89332883	89362679	89362917	14359	9,6,5	3,1,1	6,12,6	0,0,0	240	100	0.000949037	0.159693	0.556,0.714,0.676	1.0,1.0,1.0	0.351
19100	ENSMUSG00000030016	Zfp638	chr6	+	83978021	83978087	83976201	83976350	83981683	83981785	19100	5,5,3	8,3,6	7,19,7	2,5,2	166	100	0.00171984	0.215263	0.274,0.501,0.231	0.678,0.696,0.678	0.349
10039	ENSMUSG00000072591	Fzd10os	chr5	-	128582714	128582987	128579105	128579285	128584163	128584296	10039	14,7,3	7,4,2	8,13,10	2,0,3	373	100	0.0326791	0.914456	0.349,0.319,0.287	0.517,1.0,0.472	0.345
43397	ENSMUSG00000064307	Lrrc51	chr7	-	101921503	101921566	101920636	101920774	101933749	101933830	43397	3,6,6	2,10,5	8,2,2	0,5,0	163	100	0.0208441	0.749022	0.479,0.269,0.424	1.0,0.197,1.0	0.342
2231	ENSMUSG00000037104	Socs5	chr17	+	87120747	87120808	87107678	87108047	87121061	87121218	2231	1,6,2	6,0,1	4,3,2	0,1,0	161	100	0.00127685	0.187404	0.094,1.0,0.554	1.0,0.651,1.0	0.334
28056	ENSMUSG00000006204	Cdcp3	chr7	+	131283622	131283655	131282369	131282414	131284146	131284182	28056	1,0,0	0,1,1	2,3,0	0,0,1	133	100	1.92073e-06	0.00314858	1.0,0.0,0.0	1.0,1.0,0.0	0.333
55678	ENSMUSG00000089633	A230009B12Rik	chr17	+	10471451	10471574	10456221	10456343	10473106	10473759	55678	1,1,0	0,1,3	3,3,1	0,3,0	223	100	0.000748757	0.134451	1.0,0.31,0.0	1.0,0.31,1.0	0.333
49782	ENSMUSG00000086363	A330102I10Rik	chr13	+	29030157	29030241	29023630	29023723	29039942	29040336	49782	0,0,1	1,2,0	1,0,1	0,1,0	184	100	0.0178607	0.704679	0.0,0.0,1.0	1.0,0.0,1.0	0.333
7000	ENSMUSG00000079055	Slc8a3	chr12	-	81209453	81209471	81204891	81205016	81314259	81316104	7000	2,6,7	4,5,1	5,13,11	1,2,0	118	100	0.00103749	0.166315	0.298,0.504,0.856	0.809,0.846,1.0	0.332
49775	ENSMUSG00000086363	A330102I10Rik	chr13	+	29016709	29016879	29014471	29014534	29023175	29023212	49775	8,2,11	1,3,3	7,8,10	1,0,1	270	100	0.000631219	0.12285	0.748,0.198,0.576	0.722,1.0,0.787	0.329
13172	ENSMUSG00000071691	Gm960	chr19	-	4696003	4696142	4692451	4692505	4698176	4698315	13172	5,1,5	2,1,4	2,12,2	0,1,2	239	100	0.0407093	1	0.511,0.295,0.343	1.0,0.834,0.295	0.327
18083	ENSMUSG00000025766	D3Ertd751e	chr3	+	41785500	41785528	41756048	41756129	41802554	41802611	18083	0,0,0	2,4,1	2,3,0	1,4,6	128	100	0.0105377	0.543097	0.0,0.0,0.0	0.61,0.369,0.0	0.326
9035	ENSMUSG00000078247	Airn	chr17	+	12779289	12779512	12741384	12741424	12859540	12860136	9035	19,7,6	13,5,8	26,14,17	3,9,2	323	100	0.0110245	0.553591	0.312,0.302,0.188	0.728,0.325,0.725	0.325
51561	ENSMUSG00000117042	2700054A10Rik	chr17	-	13540281	13540421	13496616	13496785	13548295	13548433	51561	10,6,7	3,2,3	11,7,4	3,0,0	240	100	0.0116383	0.570871	0.581,0.556,0.493	0.604,1.0,1.0	0.325
43153	ENSMUSG00000022708	Zbtb20	chr16	+	43007017	43007086	42907651	42907721	43024937	43024987	43153	0,0,0	3,4,4	5,1,2	7,4,1	169	100	3.54489e-05	0.0189622	0.0,0.0,0.0	0.297,0.129,0.542	0.323
20297	ENSMUSG00000055489	Ano5	chr7	+	51544790	51544859	51537721	51537835	51546661	51546946	20297	3,3,0	2,1,3	4,2,1	1,0,1	169	100	0.00152369	0.202755	0.47,0.64,0.0	0.703,1.0,0.372	0.322
6283	ENSMUSG00000022197	Pdzd2	chr15	-	12437103	12437259	12419457	12419572	12442479	12442612	6283	2,9,5	1,1,5	15,8,18	1,2,0	256	100	0.00345376	0.312851	0.439,0.779,0.281	0.854,0.61,1.0	0.322
47257	ENSMUSG00000058897	Col25a1	chr3	+	130589410	130589497	130585682	130585736	130589959	130590037	47257	0,1,0	4,0,3	3,2,1	1,0,1	187	100	2.4355e-05	0.0152796	0.0,1.0,0.0	0.616,1.0,0.348	0.321
11456	ENSMUSG00000039480	Nt5dc1	chr10	-	34398113	34398195	34324287	34324462	34399737	34399817	11456	4,11,8	7,7,7	8,9,15	4,2,2	182	100	0.00816794	0.474782	0.239,0.463,0.386	0.524,0.712,0.805	0.318
17712	ENSMUSG00000012535	Tnpo3	chr6	-	29599539	29599698	29589028	29589229	29601957	29602023	17712	32,17,11	8,2,5	28,31,33	0,2,1	259	100	2.67156e-05	0.0157501	0.607,0.766,0.459	1.0,0.857,0.927	0.317
2451	ENSMUSG00000034647	Ankrd12	chr17	-	66050095	66050231	66049785	66049933	66050536	66050723	2451	1,1,0	6,0,1	1,0,3	0,1,0	236	100	0.000619396	0.12285	0.066,1.0,0.0	1.0,0.0,1.0	0.311
52700	ENSMUSG00000061080	Lsamp	chr16	+	41405941	41406010	40786000	40786060	41533452	41533531	52700	1,4,0	1,1,3	2,1,0	0,0,1	169	100	0.000960976	0.160638	0.372,0.703,0.0	1.0,1.0,0.0	0.308
55207	ENSMUSG00000020027	Socs2	chr10	-	95392413	95392936	95390564	95390645	95410651	95410755	55207	22,16,20	0,3,2	33,28,26	0,0,0	623	100	0.00134457	0.1906	1.0,0.461,0.616	1.0,1.0,1.0	0.308
24739	ENSMUSG00000035769	Xylb	chr9	+	119361113	119361183	119359231	119359314	119364496	119364577	24739	7,3,3	7,6,5	12,5,13	3,4,4	170	100	0.00801647	0.47201	0.37,0.227,0.261	0.702,0.424,0.657	0.308
32499	ENSMUSG00000085316	D330050G23Rik	chr2	+	116900975	116901075	116900174	116900331	116910720	116910836	32499	1,0,1	1,4,6	3,4,4	2,2,3	200	100	6.85397e-05	0.031954	0.333,0.0,0.077	0.429,0.5,0.4	0.306
28229	ENSMUSG00000044229	Nxpe4	chr9	+	48354986	48355087	48233210	48233282	48375872	48376067	28229	13,6,2	2,0,4	6,14,10	0,1,0	201	100	0.00119085	0.180353	0.764,1.0,0.199	1.0,0.874,1.0	0.304
30847	ENSMUSG00000085620	G630018N14Rik	chr13	-	31367469	31371656	31366219	31366313	31399188	31399315	30847	15,4,6	1,0,2	12,13,12	0,1,0	4287	100	5.17724e-05	0.0252973	0.259,1.0,0.065	1.0,0.233,1.0	0.303
14021	ENSMUSG00000073791	Efcab7	chr4	+	99897401	99897511	99888859	99889001	99900536	99900694	14021	21,16,6	4,5,4	10,17,22	0,3,1	210	100	0.00516722	0.379729	0.714,0.604,0.417	1.0,0.73,0.913	0.303
19882	ENSMUSG00000032750	Gab3	chrX	-	75024777	75025256	75005315	75005371	75025988	75026205	19882	16,14,22	5,5,1	20,30,34	0,2,3	579	100	0.0305501	0.888596	0.356,0.326,0.792	1.0,0.722,0.662	0.303
11457	ENSMUSG00000039480	Nt5dc1	chr10	-	34398113	34398198	34324287	34324462	34399737	34399817	11457	13,21,9	7,7,7	16,22,32	4,2,2	185	100	0.00107121	0.168011	0.501,0.619,0.41	0.684,0.856,0.896	0.302
48302	ENSMUSG00000049985	Ankrd55	chr13	+	112363414	112363582	112355905	112356090	112367683	112368348	48302	29,33,10	3,7,6	28,35,17	3,1,0	268	100	0.00155928	0.204222	0.783,0.638,0.383	0.777,0.929,1.0	0.301
23401	ENSMUSG00000004127	Trmt10a	chr3	+	138145760	138145925	138143798	138143995	138147374	138147570	23401	3,1,0	8,1,5	1,5,3	3,1,1	265	100	0.0130882	0.600512	0.124,0.274,0.0	0.112,0.654,0.531	0.3
30693	ENSMUSG00000064302	Clasp1	chr1	+	118512704	118512728	118512174	118512222	118521826	118521934	30693	5,4,3	2,1,2	8,6,3	1,0,0	124	100	0.00186222	0.22411	0.668,0.763,0.547	0.866,1.0,1.0	0.296
22760	ENSMUSG00000032534	Cep63	chr9	-	102621272	102621294	102619691	102619760	102625903	102626023	22760	1,1,0	2,6,10	3,0,4	0,7,8	122	100	0.0106381	0.543675	0.291,0.12,0.0	1.0,0.0,0.291	0.293
25929	ENSMUSG00000041144	Dnah7b	chr1	+	46085554	46085702	46083704	46083813	46097997	46098085	25929	2,7,17	6,3,0	16,11,10	1,1,1	248	100	0.0466174	1	0.118,0.485,1.0	0.866,0.816,0.801	0.293
22331	ENSMUSG00000027884	Clcc1	chr3	+	108662512	108662718	108661931	108662033	108663164	108663292	22331	14,8,3	2,3,1	15,3,7	1,0,1	306	100	0.00196257	0.231396	0.696,0.466,0.495	0.831,1.0,0.696	0.29
1093	ENSMUSG00000009535	Rnmt	chr18	+	68303431	68303495	68300421	68300623	68305779	68306199	1093	3,5,0	7,3,2	7,7,10	4,4,5	164	100	0.0390469	0.986207	0.207,0.504,0.0	0.516,0.516,0.549	0.29
49203	ENSMUSG00000030465	Psd3	chr8	-	68120747	68121628	68000716	68000825	68205548	68206057	49203	5,6,9	3,0,0	12,10,13	0,0,0	981	100	0.0446372	1	0.145,1.0,1.0	1.0,1.0,1.0	0.285
36176	ENSMUSG00000019978	Epb41l2	chr10	+	25495444	25495591	25488950	25489093	25504136	25504259	36176	7,14,12	3,2,2	8,9,9	0,1,0	247	100	1.39579e-05	0.0105866	0.486,0.739,0.708	1.0,0.785,1.0	0.284
7649	ENSMUSG00000020642	Rnf144a	chr12	-	26405318	26405392	26389393	26389575	26413763	26413831	7649	4,4,8	3,1,1	3,7,1	0,1,0	174	100	0.00180983	0.221614	0.434,0.697,0.821	1.0,0.801,1.0	0.283
28929	ENSMUSG00000087578	Ccdc142os	chr6	-	83107742	83107806	83106607	83107190	83108810	83109054	28929	2,13,5	1,1,3	6,5,4	1,0,0	164	100	0.0039249	0.338054	0.549,0.888,0.504	0.785,1.0,1.0	0.281
16362	ENSMUSG00000068762	Gstm6	chr3	-	107942332	107942414	107941188	107941284	107942701	107942766	16362	5,4,5	2,0,2	4,10,4	0,0,0	182	100	0.0446894	1	0.579,1.0,0.579	1.0,1.0,1.0	0.281
48181	ENSMUSG00000023235	Ccl25	chr8	+	4349771	4349894	4325232	4325288	4353882	4354000	48181	9,12,5	3,2,3	12,6,9	1,1,0	223	100	0.000552687	0.117025	0.574,0.729,0.428	0.843,0.729,1.0	0.28
39619	ENSMUSG00000045098	Kmt5b	chr19	+	3782755	3782852	3782219	3782279	3786388	3786627	39619	14,6,6	8,9,7	12,25,11	3,8,4	197	100	0.00700502	0.437308	0.47,0.253,0.303	0.67,0.613,0.583	0.28
6183	ENSMUSG00000115157	Gm49397	chr15	-	37725083	37725161	37563390	37563464	37734280	37734335	6183	7,2,3	0,3,1	5,11,5	0,0,1	178	100	0.0288599	0.866183	1.0,0.272,0.628	1.0,1.0,0.737	0.279
22991	ENSMUSG00000028073	Pear1	chr3	-	87763259	87763358	87762211	87762281	87768877	87768935	22991	8,4,10	0,4,1	8,1,7	0,0,0	199	100	0.00691632	0.435282	1.0,0.334,0.834	1.0,1.0,1.0	0.277
47726	ENSMUSG00000034813	Grip1	chr10	+	119897714	119897795	119819388	119819634	119929900	119930036	47726	6,11,5	1,3,1	1,7,6	0,0,0	181	100	0.00225439	0.245314	0.768,0.67,0.734	1.0,1.0,1.0	0.276
45645	ENSMUSG00000040557	Mettl27	chr5	+	134934288	134934424	134933472	134933601	134940456	134941723	45645	14,17,7	3,5,2	8,10,15	0,0,3	236	100	0.00624282	0.420744	0.664,0.59,0.597	1.0,1.0,0.679	0.276
51308	ENSMUSG00000056153	Socs6	chr18	-	88886991	88887065	88792670	88792772	88887208	88887333	51308	8,3,5	1,7,4	3,7,2	2,1,0	174	100	0.0355446	0.948425	0.821,0.198,0.418	0.463,0.801,1.0	0.276
17513	ENSMUSG00000061130	Ppm1b	chr17	+	85023031	85023079	85005508	85005566	85023695	85023779	17513	25,8,13	15,17,20	18,28,20	6,11,9	148	100	0.0024169	0.256132	0.53,0.241,0.305	0.67,0.632,0.6	0.275
8727	ENSMUSG00000037857	Nufip2	chr11	+	77688286	77688331	77687458	77687811	77691541	77691920	8727	2,3,0	8,2,1	5,6,3	4,4,2	145	100	0.0357604	0.94999	0.147,0.508,0.0	0.463,0.508,0.508	0.275
25766	ENSMUSG00000040003	Magi2	chr5	+	19999441	19999618	19907960	19908013	20065551	20065671	25766	2,0,0	7,4,6	5,0,2	1,4,2	277	100	0.00771261	0.462155	0.094,0.0,0.0	0.644,0.0,0.265	0.272
56481	ENSMUSG00000000301	Pemt	chr11	-	60031712	60031820	59983442	59983558	60046339	60046481	56481	8,9,23	4,4,5	6,24,11	1,1,1	208	100	0.00085707	0.14764	0.49,0.52,0.689	0.743,0.92,0.841	0.268
14753	ENSMUSG00000042185	Nfrkb	chr9	+	31397035	31397205	31396322	31396497	31397719	31397793	14753	16,12,10	1,2,2	13,18,6	0,0,0	270	100	0.00449189	0.362271	0.856,0.69,0.649	1.0,1.0,1.0	0.268
57190	ENSMUSG00000069631	Strada	chr11	-	106184561	106184619	106173678	106173781	106187124	106187180	57190	7,7,8	18,10,17	18,15,5	4,10,7	158	100	0.00790547	0.467674	0.198,0.307,0.229	0.74,0.487,0.311	0.268
30498	ENSMUSG00000033434	Gtpbp6	chr5	-	110106648	110106742	110106319	110106336	110107059	110107197	30498	14,12,14	6,2,2	9,15,20	0,1,0	194	100	1.05643e-05	0.00983034	0.546,0.756,0.783	1.0,0.885,1.0	0.267
49395	ENSMUSG00000074247	Dda1	chr8	+	71472040	71472117	71469198	71469325	71474487	71476098	49395	9,11,12	4,2,5	8,10,10	2,0,0	177	100	0.000275889	0.0745736	0.56,0.757,0.576	0.693,1.0,1.0	0.267
4188	ENSMUSG00000022838	Eaf2	chr16	-	36810471	36810608	36808014	36808160	36828050	36828227	4188	2,6,0	1,4,4	3,7,5	2,1,2	237	100	0.0438626	1	0.458,0.388,0.0	0.388,0.747,0.513	0.267
6652	ENSMUSG00000041669	Prima1	chr12	-	103235585	103235721	103202648	103202778	103241339	103241462	6652	12,25,7	2,3,3	9,15,18	1,0,0	236	100	2.13863e-05	0.0137568	0.718,0.779,0.497	0.792,1.0,1.0	0.266
28595	ENSMUSG00000051359	Ncald	chr15	-	37448227	37448279	37397056	37397453	37458488	37458541	28595	9,10,6	16,9,7	13,17,12	5,5,7	152	100	0.00377628	0.328595	0.27,0.422,0.361	0.631,0.691,0.53	0.266
49750	ENSMUSG00000031652	N4bp1	chr8	-	86848446	86848554	86841138	86845041	86860425	86862110	49750	9,9,5	1,2,1	8,14,10	0,0,0	208	100	0.0363145	0.958647	0.812,0.684,0.706	1.0,1.0,1.0	0.266
16455	ENSMUSG00000050912	Tmem123	chr9	+	7789299	7789385	7785210	7785326	7790841	7791048	16455	0,4,3	3,3,0	1,2,2	2,0,0	186	100	0.00935132	0.511837	0.0,0.418,1.0	0.212,1.0,1.0	0.265
10349	ENSMUSG00000001166	Oas1c	chr5	-	120806295	120806405	120805403	120805600	120807959	120808248	10349	0,0,0	1,5,1	1,2,2	3,2,2	210	100	0.0130934	0.600512	0.0,0.0,0.0	0.137,0.323,0.323	0.261
29602	ENSMUSG00000028032	Papss1	chr3	+	131565591	131565643	131564898	131564983	131565947	131566060	29602	3,4,0	0,3,2	2,4,1	0,0,2	152	100	0.0160904	0.666393	1.0,0.467,0.0	1.0,1.0,0.248	0.26
33919	ENSMUSG00000028456	Unc13b	chr4	+	43227924	43227947	43182768	43182859	43230117	43230164	33919	5,3,5	5,10,4	10,9,7	4,5,3	123	100	0.0212055	0.751477	0.448,0.196,0.504	0.67,0.594,0.655	0.257
23321	ENSMUSG00000029670	Ing3	chr6	+	21952091	21952229	21950037	21950109	21965733	21965830	23321	7,5,9	0,1,3	6,14,8	0,0,0	238	100	0.0484063	1	1.0,0.678,0.558	1.0,1.0,1.0	0.255
16282	ENSMUSG00000059857	Ntng1	chr3	-	109827626	109827761	109782681	109782911	109851764	109851791	16282	29,38,29	11,15,23	41,58,46	5,9,11	235	100	0.000682394	0.127023	0.529,0.519,0.349	0.777,0.733,0.64	0.251
21438	ENSMUSG00000042520	Ubap2l	chr3	-	90001817	90001868	90000139	90000253	90002278	90002476	21438	7,9,10	11,18,12	23,16,10	5,8,14	151	100	0.0195706	0.728584	0.296,0.249,0.356	0.753,0.57,0.321	0.248
49777	ENSMUSG00000086363	A330102I10Rik	chr13	+	29023630	29023723	29023175	29023212	29028421	29028729	49777	4,8,4	2,1,6	9,6,3	2,0,1	193	100	0.0181879	0.707694	0.509,0.806,0.257	0.7,1.0,0.609	0.246
41001	ENSMUSG00000087479	Gm16835	chr14	+	119106145	119106314	119101031	119101164	119109618	119110392	41001	11,22,31	6,6,7	23,28,40	4,1,5	269	100	0.0187349	0.715731	0.405,0.577,0.622	0.681,0.912,0.748	0.246
38078	ENSMUSG00000010608	Rbm25	chr12	+	83639127	83639191	83632256	83632417	83642401	83642519	38078	1,6,3	8,9,5	10,6,5	3,8,5	164	100	0.0372358	0.968403	0.071,0.289,0.268	0.67,0.314,0.379	0.245
16753	ENSMUSG00000028184	Adgrl2	chr3	-	148860426	148860438	148858732	148859533	148865599	148865709	16753	23,21,27	9,12,12	37,35,27	4,4,2	112	100	1.29373e-05	0.0102724	0.695,0.61,0.668	0.892,0.887,0.923	0.243
40460	ENSMUSG00000040899	Ccr6	chr17	+	8251918	8252120	8245107	8245198	8255751	8255866	40460	1,2,3	0,3,1	2,2,1	0,1,0	302	100	0.00208418	0.238561	1.0,0.181,0.498	1.0,0.398,1.0	0.24
25807	ENSMUSG00000085614	1700123M08Rik	chr4	+	11980141	11980408	11966573	11966683	11993864	11993999	25807	18,17,12	7,5,3	19,26,28	3,3,2	367	100	0.0152061	0.652641	0.412,0.481,0.522	0.633,0.703,0.792	0.238
10708	ENSMUSG00000063889	Crem	chr18	-	3327493	3327591	3325360	3325478	3336960	3337063	10708	4,11,8	5,0,0	6,7,4	0,0,0	198	100	0.0299707	0.882838	0.288,1.0,1.0	1.0,1.0,1.0	0.237
30179	ENSMUSG00000097881	Celrr	chr1	+	121117308	121117465	121113757	121113861	121119857	121120956	30179	0,0,0	5,6,6	1,3,1	6,2,1	257	100	0.0360968	0.954883	0.0,0.0,0.0	0.061,0.369,0.28	0.237
6856	ENSMUSG00000034145	Tmem63c	chr12	+	87038441	87038590	87026615	87026670	87052825	87052888	6856	13,14,13	11,3,13	21,33,19	4,4,7	249	100	0.0215543	0.756994	0.322,0.652,0.287	0.678,0.768,0.522	0.236
24542	ENSMUSG00000047996	Prrg1	chrX	-	78561559	78561644	78517304	78520821	78583768	78583852	24542	7,3,4	28,16,11	6,16,9	4,18,11	185	100	0.000577098	0.120122	0.119,0.092,0.164	0.448,0.325,0.307	0.235
25932	ENSMUSG00000041144	Dnah7b	chr1	+	46187154	46187367	46182340	46182481	46188575	46188685	25932	8,11,11	2,3,0	15,10,13	0,0,1	313	100	0.00251319	0.259579	0.561,0.539,1.0	1.0,1.0,0.806	0.235
3765	ENSMUSG00000040732	Erg	chr16	-	95377300	95377372	95369994	95370063	95379111	95379192	3765	7,11,13	6,5,3	18,19,8	2,2,2	172	100	0.0133513	0.607406	0.404,0.561,0.716	0.84,0.847,0.699	0.235
50809	ENSMUSG00000097577	6230400D17Rik	chr14	-	20688764	20688839	20687235	20688613	20702911	20703012	50809	0,0,2	2,3,4	0,3,3	3,2,2	175	100	0.00234472	0.250318	0.0,0.0,0.222	0.0,0.462,0.462	0.234
38742	ENSMUSG00000054423	Cadps	chr14	-	12486524	12486593	12473408	12473515	12488980	12489104	38742	23,21,17	43,52,33	37,35,17	21,22,17	169	100	1.02294e-05	0.00983034	0.24,0.193,0.234	0.51,0.485,0.372	0.233
14140	ENSMUSG00000087366	Junos	chr4	+	95065612	95065744	95053239	95053396	95147104	95147200	14140	10,6,17	2,4,0	14,16,17	0,2,0	232	100	0.00131922	0.1906	0.683,0.393,1.0	1.0,0.775,1.0	0.233
41684	ENSMUSG00000059475	Zfp426	chr9	-	20490680	20491482	20486329	20486425	20492385	20492746	41684	51,48,43	5,1,3	68,74,49	1,2,0	902	100	0.00298694	0.288531	0.531,0.842,0.614	0.883,0.804,1.0	0.233
57650	ENSMUSG00000016763	Scube1	chr15	-	83651654	83651744	83638703	83638820	83654168	83654285	57650	4,5,6	1,1,3	7,9,3	0,0,1	190	100	0.00121539	0.18219	0.678,0.725,0.513	1.0,1.0,0.612	0.232
57582	ENSMUSG00000033740	St18	chr1	+	6737579	6737657	6487617	6487741	6752993	6753036	57582	28,25,11	9,10,11	26,41,40	5,6,8	178	100	0.00787926	0.466667	0.636,0.584,0.36	0.745,0.793,0.737	0.232
12769	ENSMUSG00000032384	Csnk1g1	chr9	+	65921003	65921068	65908973	65909168	65958328	65958666	12769	8,5,5	7,6,3	3,7,12	1,4,2	165	100	0.0470108	1	0.409,0.336,0.503	0.645,0.515,0.784	0.232
4645	ENSMUSG00000022759	Lrrc74b	chr16	-	17548690	17548786	17544464	17545642	17549777	17549856	4645	9,14,12	3,3,0	1,4,2	0,0,0	196	100	0.000794542	0.140684	0.605,0.704,1.0	1.0,1.0,1.0	0.23
19610	ENSMUSG00000035666	Gtf3c4	chr2	-	28836024	28836127	28835203	28835373	28836410	28836516	19610	9,6,10	12,10,11	9,8,17	2,6,12	203	100	0.049303	1	0.27,0.228,0.309	0.689,0.396,0.411	0.23
17380	ENSMUSG00000023911	Flywch2	chr17	-	23777811	23777940	23776958	23777099	23786000	23786081	17380	6,17,16	9,1,2	22,9,14	1,2,0	229	100	0.00894512	0.498973	0.225,0.881,0.777	0.906,0.663,1.0	0.229
53726	ENSMUSG00000117819	Gm50253	chr17	+	27028832	27029946	27025336	27025459	27030675	27030800	53726	68,63,61	3,2,9	51,86,61	3,0,1	1214	100	0.0187088	0.715731	0.651,0.722,0.358	0.583,1.0,0.834	0.229
32458	ENSMUSG00000065954	Tacc1	chr8	-	25200090	25200206	25177933	25177994	25240793	25240901	32458	15,23,14	7,9,4	25,17,14	0,3,4	216	100	0.0175735	0.698773	0.498,0.542,0.618	1.0,0.724,0.618	0.228
5059	ENSMUSG00000023033	Scn8a	chr15	+	101023838	101023906	101018350	101018524	101029577	101029807	5059	20,21,14	8,7,5	20,18,20	0,5,2	168	100	0.00962703	0.520963	0.598,0.641,0.625	1.0,0.682,0.856	0.225
31644	ENSMUSG00000073758	Sh3d21	chr4	-	126162175	126162266	126161967	126162023	126162452	126162571	31644	2,4,2	14,11,5	3,5,5	4,4,4	191	100	0.00982251	0.526991	0.07,0.16,0.173	0.282,0.396,0.396	0.224
10392	ENSMUSG00000029361	Nos1	chr5	+	117864033	117864188	117854132	117854265	117866838	117867086	10392	25,13,11	10,10,12	24,33,27	6,12,6	255	100	0.0168576	0.683367	0.495,0.338,0.264	0.611,0.519,0.638	0.224
47905	ENSMUSG00000040287	Stac3	chr10	+	127507945	127507997	127507698	127507784	127508080	127508218	47905	8,14,5	2,3,3	16,13,15	2,0,2	152	100	0.0276633	0.848868	0.725,0.754,0.523	0.84,1.0,0.831	0.223
43218	ENSMUSG00000115186	Gm49417	chr14	+	70208783	70208922	70207587	70208012	70216810	70217659	43218	2,0,2	1,2,0	2,7,1	0,0,3	239	100	0.0322397	0.910236	0.456,0.0,1.0	1.0,1.0,0.122	0.222
58105	ENSMUSG00000074813	Morrbid	chr2	-	128372207	128372427	128329755	128331049	128429093	128429252	58105	7,1,8	1,4,1	3,1,2	0,2,0	320	100	0.0316932	0.903923	0.686,0.072,0.714	1.0,0.135,1.0	0.221
56451	ENSMUSG00000054404	Slfn5	chr11	+	82954716	82954782	82952101	82952195	82956262	82957290	56451	21,12,16	1,9,4	20,19,26	0,2,2	166	100	0.00489738	0.373053	0.927,0.445,0.707	1.0,0.851,0.887	0.22
52161	ENSMUSG00000022096	Hr	chr14	+	70552839	70552942	70552244	70552324	70554511	70554665	52161	6,0,4	9,5,6	12,12,4	12,5,5	203	100	0.0366914	0.963311	0.247,0.0,0.247	0.33,0.542,0.283	0.22
47707	ENSMUSG00000097547	B230110C06Rik	chr14	+	15440434	15440649	15438183	15438315	15449387	15449545	47707	11,8,2	2,2,0	5,18,7	0,1,0	315	100	0.0264887	0.832453	0.636,0.559,1.0	1.0,0.851,1.0	0.219
8889	ENSMUSG00000079110	Capn3	chr2	+	120486332	120486476	120485180	120485349	120488073	120488157	8889	0,2,3	11,10,7	1,3,9	7,6,2	244	100	0.0243657	0.802687	0.0,0.076,0.149	0.055,0.17,0.648	0.216
36302	ENSMUSG00000074165	Zfp788	chr7	+	41634679	41634710	41633202	41633694	41647482	41647617	36302	6,3,6	1,2,3	6,7,4	0,0,2	131	100	0.00478894	0.371638	0.821,0.534,0.604	1.0,1.0,0.604	0.215
40649	ENSMUSG00000117286	Gm1043	chr5	+	37162939	37163485	37159745	37159884	37169902	37170017	40649	6,8,11	4,1,0	8,7,8	2,0,0	646	100	0.00785141	0.466667	0.188,0.553,1.0	0.382,1.0,1.0	0.214
15515	ENSMUSG00000026126	Ptpn18	chr1	+	34463106	34463364	34462701	34462810	34463465	34463504	15515	8,6,5	2,2,0	1,3,6	0,0,1	358	100	0.0140492	0.622097	0.528,0.456,1.0	1.0,1.0,0.626	0.214
23821	ENSMUSG00000044816	D630023F18Rik	chr1	-	65119538	65119621	65117121	65117209	65121356	65121438	23821	13,7,1	3,2,0	9,6,6	0,0,0	183	100	0.00483737	0.372441	0.703,0.657,1.0	1.0,1.0,1.0	0.213
27179	ENSMUSG00000038292	Ccdc155	chr7	-	45186651	45186710	45185277	45185329	45188141	45188297	27179	6,5,3	5,0,2	4,8,7	1,1,0	159	100	0.0012602	0.185834	0.43,1.0,0.485	0.716,0.834,1.0	0.212
17933	ENSMUSG00000108393	Gm32633	chr7	+	64011648	64011781	64007768	64007850	64018831	64018956	17933	1,0,0	1,2,1	0,2,4	1,2,1	233	100	0.00532405	0.385348	0.3,0.0,0.0	0.0,0.3,0.632	0.211
58180	ENSMUSG00000037989	Wnk2	chr13	-	49050483	49050582	49042627	49042866	49052558	49052773	58180	1,4,3	2,1,3	1,2,2	1,1,0	199	100	0.00993873	0.528598	0.201,0.668,0.334	0.334,0.501,1.0	0.211
24629	ENSMUSG00000025558	Dock9	chr14	-	121592393	121592427	121591811	121591948	121594335	121594383	24629	23,26,14	7,17,11	20,28,14	1,7,5	134	100	0.015904	0.663911	0.71,0.533,0.487	0.937,0.749,0.676	0.211
40838	ENSMUSG00000058571	Gpc6	chr14	+	117892341	117892371	117888521	117888665	117951137	117951274	40838	4,2,2	31,39,32	16,11,10	23,30,25	130	100	6.89391e-07	0.00175164	0.09,0.038,0.046	0.349,0.22,0.235	0.21
55500	ENSMUSG00000099481	Xndc1	chr7	+	102066459	102066629	102065521	102065804	102071218	102071361	55500	15,11,9	4,2,0	9,20,9	0,1,0	270	100	0.000685547	0.127144	0.581,0.671,1.0	1.0,0.881,1.0	0.21
57810	ENSMUSG00000113701	B230303A05Rik	chr13	-	15915696	15915767	15813547	15815988	15916549	15916647	57810	2,1,3	2,0,2	5,3,3	0,0,2	171	100	0.0256118	0.82011	0.369,1.0,0.467	1.0,1.0,0.467	0.21
11080	ENSMUSG00000012609	Ttll5	chr12	+	85863563	85863633	85849250	85849381	85876490	85876592	11080	4,4,1	2,1,4	2,4,0	0,0,2	170	100	0.0308874	0.892924	0.541,0.702,0.128	1.0,1.0,0.0	0.21
11482	ENSMUSG00000045679	Pqlc3	chr12	-	16993452	16993573	16992277	16992319	16995613	16995671	11482	6,22,6	5,4,0	6,10,12	0,2,0	221	100	0.00215252	0.241468	0.352,0.713,1.0	1.0,0.693,1.0	0.209
45949	ENSMUSG00000020807	4933427D14Rik	chr11	-	72165516	72165598	72159399	72159520	72166637	72166823	45949	29,44,41	18,19,12	41,64,56	6,11,10	182	100	0.00124875	0.185834	0.47,0.56,0.652	0.79,0.762,0.755	0.208
54023	ENSMUSG00000097466	D430036J16Rik	chr9	+	81642546	81642702	81636834	81636937	81644056	81644195	54023	24,23,32	2,3,3	28,31,35	0,0,0	256	100	3.12474e-05	0.0170742	0.824,0.75,0.806	1.0,1.0,1.0	0.207
39228	ENSMUSG00000030177	Ccdc77	chr6	-	120341972	120342069	120334778	120334917	120348387	120348530	39228	15,17,13	3,1,2	19,15,17	0,0,0	197	100	0.000908805	0.153942	0.717,0.896,0.767	1.0,1.0,1.0	0.207
31863	ENSMUSG00000000340	Dbt	chr3	+	116523351	116523427	116513069	116513191	116533254	116533436	31863	26,31,27	4,9,2	24,32,23	0,1,0	176	100	1.78761e-06	0.00306145	0.787,0.662,0.885	1.0,0.948,1.0	0.205
12368	ENSMUSG00000027716	Trpc3	chr3	-	36634374	36634458	36624344	36624420	36638411	36638621	12368	357343342	477496455	313489396	216259200	184	100	1.11022e-16	5.64182e-12	0.289,0.273,0.29	0.441,0.506,0.518	0.204
24545	ENSMUSG00000047996	Prrg1	chrX	-	78561575	78561644	78520770	78520821	78583768	78583891	24545	2,1,3	28,16,11	5,7,5	4,18,11	169	100	0.000975697	0.160981	0.041,0.036,0.139	0.425,0.187,0.212	0.203
48763	ENSMUSG00000028344	Invs	chr4	+	48391304	48391414	48389958	48390139	48392583	48392693	48763	12,10,7	13,15,5	12,23,10	5,6,8	210	100	0.0218664	0.76213	0.305,0.241,0.4	0.533,0.646,0.373	0.202
43551	ENSMUSG00000087174	5530601H04Rik	chrX	-	105042603	105042817	105038816	105039812	105043129	105043304	43551	41,30,30	13,18,12	53,43,47	6,11,10	314	100	0.0105062	0.543097	0.501,0.347,0.443	0.738,0.555,0.599	0.2
11353	ENSMUSG00000029217	Tec	chr5	-	72779420	72779486	72773208	72773885	72782002	72782175	11353	30,19,10	9,10,5	17,21,11	4,4,1	166	100	0.0387215	0.98189	0.668,0.534,0.546	0.719,0.76,0.869	0.2
32498	ENSMUSG00000085316	D330050G23Rik	chr2	+	116900975	116901075	116900174	116900331	116904041	116904557	32498	2,0,2	3,4,3	5,2,7	6,2,4	200	100	0.0218406	0.76213	0.25,0.0,0.25	0.294,0.333,0.467	0.198
27142	ENSMUSG00000040483	Xaf1	chr11	+	72306563	72306652	72303326	72303462	72308606	72308749	27142	24,13,20	6,12,14	18,38,24	4,11,5	189	100	0.0386192	0.980765	0.679,0.364,0.43	0.704,0.646,0.717	0.198
41155	ENSMUSG00000014329	Bicc1	chr10	-	70927714	70927794	70925101	70925378	70930590	70930690	41155	9,8,14	15,12,15	8,14,12	5,7,8	180	100	0.0206082	0.745902	0.25,0.27,0.341	0.471,0.526,0.455	0.197
15405	ENSMUSG00000028211	Trp53inp1	chr4	+	11167896	11167934	11165089	11165447	11169709	11174379	15405	8,13,5	27,29,28	15,23,18	18,34,18	138	100	0.00103343	0.166189	0.177,0.245,0.115	0.377,0.329,0.42	0.196
6697	ENSMUSG00000021185	Dglucy	chr12	+	100835184	100835335	100829598	100829725	100838499	100838698	6697	20,15,25	3,1,2	22,17,19	0,0,0	251	100	0.000835962	0.145983	0.726,0.857,0.833	1.0,1.0,1.0	0.195
53286	ENSMUSG00000025702	Marchf8	chr6	+	116338385	116338490	116338023	116338215	116392523	116392574	53286	29,42,28	8,2,2	18,47,27	0,0,0	205	100	2.23659e-06	0.00344414	0.639,0.911,0.872	1.0,1.0,1.0	0.193
43155	ENSMUSG00000022708	Zbtb20	chr16	+	43072423	43072469	43024937	43024987	43193464	43193538	43155	0,1,0	2,0,1	2,2,0	0,1,1	146	100	0.00280999	0.277607	0.0,1.0,0.0	1.0,0.578,0.0	0.193
24794	ENSMUSG00000026611	Spata17	chr1	-	187140372	187140496	187117262	187117469	187174374	187174478	24794	5,6,4	2,3,0	3,10,6	0,0,2	224	100	0.00299222	0.288531	0.527,0.472,1.0	1.0,1.0,0.573	0.191
31067	ENSMUSG00000019832	Rab32	chr10	-	10551073	10551263	10550678	10550956	10557844	10558181	31067	1,3,1	6,2,10	1,4,7	2,2,3	290	100	0.00865065	0.489533	0.054,0.341,0.033	0.147,0.408,0.446	0.191
4225	ENSMUSG00000061751	Kalrn	chr16	-	34049829	34049922	34039878	34040009	34053559	34053664	4225	7,10,12	18,10,14	20,11,9	6,9,8	193	100	0.0332327	0.918318	0.168,0.341,0.308	0.633,0.388,0.368	0.191
52313	ENSMUSG00000029359	Tesc	chr5	+	118045009	118045154	118041316	118041533	118046314	118046380	52313	2,3,0	6,1,4	2,6,5	1,6,2	245	100	0.0470966	1	0.12,0.55,0.0	0.449,0.29,0.505	0.191
42033	ENSMUSG00000007837	Prrg2	chr7	-	45061587	45061651	45060740	45060892	45062377	45062403	42033	18,20,22	7,2,4	29,16,21	1,0,2	164	100	0.000542955	0.115445	0.611,0.859,0.77	0.946,1.0,0.865	0.19
31213	ENSMUSG00000034903	Cobll1	chr2	-	65105714	65105828	65103159	65103394	65107011	65107086	31213	28,37,40	6,14,10	46,43,31	4,4,4	214	100	0.00251217	0.259579	0.686,0.553,0.651	0.843,0.834,0.784	0.19
8867	ENSMUSG00000042213	Zfand4	chr6	+	116287981	116288168	116273578	116273872	116305616	116305761	8867	26,17,19	5,8,5	16,19,21	2,3,2	287	100	0.0493637	1	0.644,0.425,0.57	0.736,0.688,0.785	0.19
15368	ENSMUSG00000073792	Alg6	chr4	+	99739213	99739302	99726862	99726947	99741533	99741616	15368	14,13,12	2,5,3	14,7,9	2,0,1	189	100	0.0127596	0.594321	0.787,0.579,0.679	0.787,1.0,0.826	0.189
38668	ENSMUSG00000024099	Ndufv2	chr17	-	66092657	66092726	66091863	66091929	66100977	66101074	38668	15,22,17	9,10,9	24,11,13	1,5,4	169	100	0.0429411	1	0.497,0.566,0.528	0.934,0.566,0.658	0.189
52980	ENSMUSG00000032294	Pkm	chr9	+	59663039	59663156	59658242	59658549	59665199	59665366	52980	0,3,4	4,11,1	8,5,3	4,3,2	217	100	0.030003	0.882838	0.0,0.112,0.648	0.48,0.434,0.409	0.188
52739	ENSMUSG00000030545	Pex11a	chr7	-	79740164	79740280	79735956	79737910	79742909	79743080	52739	11,33,15	23,16,17	23,33,40	15,18,10	216	100	0.034818	0.939914	0.181,0.488,0.29	0.415,0.459,0.649	0.188
29668	ENSMUSG00000022971	Ifnar2	chr16	+	91399217	91399345	91393756	91393913	91403709	91405589	29668	29,34,20	10,6,10	30,43,25	2,4,7	228	100	0.0376343	0.971073	0.56,0.713,0.467	0.868,0.825,0.61	0.188
37362	ENSMUSG00000087368	BC065397	chrX	+	136743542	136743672	136743402	136743460	136744492	136744587	37362	2,3,4	1,0,3	2,3,3	0,2,0	230	100	0.0395646	0.993356	0.465,1.0,0.367	1.0,0.395,1.0	0.188
12325	ENSMUSG00000039607	Rbms3	chr9	-	117708637	117708839	117708361	117708487	117872465	117872584	12325	17,47,26	4,1,11	21,17,28	1,3,0	302	100	0.037678	0.971073	0.585,0.94,0.439	0.874,0.652,1.0	0.187
3963	ENSMUSG00000022747	St3gal6	chr16	-	58523501	58523672	58507447	58507614	58524123	58524169	3963	25,15,22	1,2,3	29,28,33	0,0,1	271	100	0.00125516	0.185834	0.902,0.735,0.73	1.0,1.0,0.924	0.186
2479	ENSMUSG00000000127	Fer	chr17	+	63957124	63957317	63941582	63941757	63973064	63973157	2479	0,1,2	1,2,0	4,5,5	2,0,4	293	100	0.0273934	0.848642	0.0,0.146,1.0	0.406,1.0,0.299	0.186
31778	ENSMUSG00000097023	Mir9-3hg	chr7	+	79523916	79523976	79500116	79500250	79531185	79534403	31778	11,14,7	40,20,26	15,13,10	7,26,12	160	100	0.0312818	0.897599	0.147,0.304,0.144	0.573,0.238,0.342	0.186
32342	ENSMUSG00000021809	Nudt13	chr14	+	20297514	20297631	20295087	20295266	20303952	20304092	32342	6,5,4	4,0,1	7,9,12	1,0,1	217	100	0.00870357	0.491902	0.409,1.0,0.648	0.763,1.0,0.847	0.184
3708	ENSMUSG00000023795	Pisd-ps2	chr17	-	3080868	3081034	3079354	3079591	3083967	3084040	3708	42,68,48	14,9,8	57,60,70	9,3,2	266	100	0.00901873	0.501102	0.53,0.74,0.693	0.704,0.883,0.929	0.184
11617	ENSMUSG00000032878	Ccdc85a	chr11	-	28396045	28396165	28385684	28388948	28434080	28434157	11617	63,61,53	25,30,29	62,51,60	8,14,17	220	100	0.00348447	0.313645	0.534,0.48,0.454	0.779,0.623,0.616	0.183
39837	ENSMUSG00000044378	Slc15a5	chr6	-	137987372	137987481	137983589	137984497	138012074	138012194	39837	12,9,8	0,4,1	12,15,13	0,0,1	209	100	0.00901801	0.501102	1.0,0.518,0.793	1.0,1.0,0.861	0.183
56315	ENSMUSG00000000631	Myo18a	chr11	+	77815855	77815891	77801349	77801380	77817618	77817706	56315	6,5,6	2,1,1	7,13,11	1,0,0	136	100	0.0202889	0.742965	0.688,0.786,0.815	0.837,1.0,1.0	0.183
30880	ENSMUSG00000087040	Gm14033	chr2	+	55428448	55428580	55422227	55422430	55432052	55433435	30880	20,30,28	8,5,5	17,17,22	2,3,0	232	100	0.0260509	0.825641	0.519,0.721,0.707	0.786,0.71,1.0	0.183
58390	ENSMUSG00000021458	Aopep	chr13	+	63240086	63240155	63210105	63210166	63282141	63282258	58390	8,10,9	2,4,2	8,10,7	1,2,0	169	100	0.0211568	0.751309	0.703,0.597,0.727	0.826,0.747,1.0	0.182
29629	ENSMUSG00000068115	Ninl	chr2	-	150969979	150970132	150966077	150966242	150971023	150971214	29629	37,20,17	4,4,5	33,33,36	1,3,3	253	100	0.0347921	0.939914	0.785,0.664,0.573	0.929,0.813,0.826	0.182
52750	ENSMUSG00000041488	Stx3	chr19	-	11781566	11781680	11777484	11779173	11783025	11783136	52750	14,5,8	5,1,0	9,4,6	1,0,0	214	100	0.00153818	0.20374	0.567,0.7,1.0	0.808,1.0,1.0	0.18
51929	ENSMUSG00000035469	Rcbtb1	chr14	+	59205624	59205722	59201233	59201584	59210016	59210094	51929	5,7,10	1,1,2	2,1,6	0,0,1	198	100	0.00211067	0.239415	0.716,0.78,0.716	1.0,1.0,0.752	0.18
10896	ENSMUSG00000031441	Atp11a	chr8	+	12863758	12863862	12859313	12859479	12864919	12868728	10896	8,15,16	1,0,4	15,13,11	0,0,0	204	100	0.0136204	0.613063	0.797,1.0,0.662	1.0,1.0,1.0	0.18
25714	ENSMUSG00000016487	Ppfibp1	chr6	+	146996808	146996901	146996389	146996482	146998166	146998281	25714	25,18,22	63,53,51	34,43,39	31,62,29	193	100	5.07227e-05	0.0252973	0.171,0.15,0.183	0.362,0.264,0.411	0.178
8151	ENSMUSG00000034751	Mast4	chr13	-	103007204	103007240	102853830	102853919	103025521	103025553	8151	1,0,0	3,10,3	0,7,1	3,6,2	136	100	0.000201795	0.0611786	0.197,0.0,0.0	0.0,0.462,0.269	0.178
19104	ENSMUSG00000030016	Zfp638	chr6	+	83979846	83979909	83976201	83976350	83981683	83981785	19104	20,23,23	8,3,6	27,45,42	2,5,2	163	100	0.00650724	0.428516	0.605,0.825,0.702	0.892,0.847,0.928	0.178
34804	ENSMUSG00000032067	Pts	chr9	-	50525261	50525284	50524722	50524779	50528556	50528638	34804	24,26,20	16,14,6	28,32,26	4,5,8	123	100	0.00699413	0.437172	0.549,0.602,0.73	0.851,0.839,0.725	0.178
31083	ENSMUSG00000062991	Nrg1	chr8	-	31837669	31837728	31826252	31826355	31849309	31849439	31083	7,8,11	3,0,2	9,15,9	0,1,0	159	100	0.00958534	0.520404	0.595,1.0,0.776	1.0,0.904,1.0	0.178
41533	ENSMUSG00000060962	Dmkn	chr7	+	30769714	30769762	30767379	30767430	30771032	30771092	41533	17,13,11	2,2,4	2,8,7	0,1,0	148	100	0.000126997	0.0456496	0.852,0.815,0.65	1.0,0.844,1.0	0.176
34166	ENSMUSG00000038085	Cnbd2	chr2	+	156328317	156328455	156320009	156320063	156333578	156333632	34166	36,31,33	5,9,7	43,48,37	2,2,6	238	100	0.0135461	0.611888	0.752,0.591,0.665	0.9,0.91,0.722	0.175
50348	ENSMUSG00000006589	Aprt	chr8	-	122575880	122576006	122575401	122575535	122576118	122576231	50348	15,8,5	14,8,4	16,20,9	6,8,5	226	100	0.034997	0.941474	0.322,0.307,0.356	0.541,0.525,0.443	0.175
33961	ENSMUSG00000045813	Gm9801	chr7	-	62117722	62117902	62114645	62114776	62118894	62119043	33961	17,9,19	3,2,6	18,17,5	1,0,2	280	100	0.0129507	0.598286	0.669,0.616,0.531	0.865,1.0,0.472	0.174
23585	ENSMUSG00000036817	Sun1	chr5	+	139230772	139230838	139226705	139226885	139233470	139233569	23585	67,73,65	36,36,38	65,98,103	17,27,24	166	100	0.000125787	0.0456496	0.529,0.55,0.507	0.697,0.686,0.721	0.173
57436	ENSMUSG00000021123	Rdh12	chr12	+	79210840	79210959	79208913	79209108	79211387	79211543	57436	13,18,30	2,3,0	19,22,24	0,0,0	219	100	0.0244128	0.803125	0.748,0.733,1.0	1.0,1.0,1.0	0.173
43992	ENSMUSG00000109284	B230311B06Rik	chr7	+	118594952	118595034	118592342	118592460	118596424	118596741	43992	12,14,12	1,4,3	15,20,14	2,1,0	182	100	0.00834063	0.478965	0.868,0.658,0.687	0.805,0.917,1.0	0.17
58460	ENSMUSG00000071291	Zfp58	chr13	-	67496184	67496211	67494602	67494729	67499901	67499917	58460	11,5,6	2,4,1	4,8,9	0,1,2	127	100	0.0248389	0.807405	0.812,0.496,0.825	1.0,0.863,0.78	0.17
47183	ENSMUSG00000020015	Cdk17	chr10	+	93262057	93262255	93241685	93241785	93265364	93265743	47183	0,0,0	3,8,1	4,4,0	4,4,3	298	100	0.000254783	0.0715812	0.0,0.0,0.0	0.251,0.251,0.0	0.167
30917	ENSMUSG00000055296	Tmem245	chr4	-	56922386	56922410	56916701	56916806	56923338	56923508	30917	14,27,14	6,5,5	16,34,17	1,0,5	124	100	0.0099837	0.530138	0.653,0.813,0.693	0.928,1.0,0.733	0.167
406	ENSMUSG00000064202	4430402I18Rik	chr19	-	28959679	28959728	28948618	28948743	28963535	28963587	406	10,20,9	2,2,1	11,4,10	0,0,0	149	100	0.0288691	0.866183	0.77,0.87,0.858	1.0,1.0,1.0	0.167
54624	ENSMUSG00000023249	Parp3	chr9	-	106473680	106473833	106473432	106473519	106474057	106474284	54624	37,26,37	1,6,1	30,44,37	0,0,0	253	100	0.000124804	0.045627	0.936,0.631,0.936	1.0,1.0,1.0	0.166
46372	ENSMUSG00000020064	Herc4	chr10	+	63303844	63303868	63299119	63299239	63306347	63306446	46372	54,49,48	22,17,11	49,60,70	4,10,6	124	100	0.000134355	0.0467639	0.664,0.699,0.779	0.908,0.829,0.904	0.166
31642	ENSMUSG00000073758	Sh3d21	chr4	-	126150876	126150934	126150601	126150796	126151016	126151873	31642	14,8,12	1,5,3	5,10,4	2,0,0	158	100	0.0031963	0.299834	0.899,0.503,0.717	0.613,1.0,1.0	0.165
33883	ENSMUSG00000049176	Frmpd4	chrX	-	167897541	167897638	167729018	167729135	168122785	168123330	33883	21,42,31	9,12,6	26,31,29	4,2,5	197	100	0.0276792	0.848868	0.542,0.64,0.724	0.767,0.887,0.746	0.165
8562	ENSMUSG00000038170	Pde4dip	chr3	-	97706871	97707057	97703166	97703418	97710220	97710444	8562	153190191	44,39,39	211273193	22,30,20	286	100	1.85996e-05	0.0126023	0.549,0.63,0.631	0.77,0.761,0.771	0.164
22071	ENSMUSG00000021009	Ptpn21	chr12	-	98692871	98692956	98688189	98689628	98693556	98693617	22071	33,49,28	11,18,11	41,41,48	8,4,11	185	100	0.0152889	0.655433	0.619,0.595,0.579	0.735,0.847,0.702	0.164
53789	ENSMUSG00000041696	Rasl12	chr9	+	65399293	65399797	65398505	65398667	65400918	65400975	53789	2,2,0	6,10,5	2,4,6	2,3,3	604	100	0.000829651	0.145381	0.052,0.032,0.0	0.142,0.181,0.249	0.163
24671	ENSMUSG00000033486	Catsper2	chr2	-	121410137	121410206	121406328	121406453	121410376	121410550	24671	11,4,5	4,0,1	5,5,10	0,0,1	169	100	0.00744656	0.457141	0.619,1.0,0.747	1.0,1.0,0.855	0.163
10146	ENSMUSG00000061882	Ccdc62	chr5	+	123961221	123961338	123957393	123957502	123966835	123966928	10146	13,16,14	2,4,1	11,15,13	0,0,2	217	100	0.00322184	0.300411	0.75,0.648,0.866	1.0,1.0,0.75	0.162
9667	ENSMUSG00000075569	Rsph10b	chr5	+	143979857	143979948	143977046	143977166	143983903	143984102	9667	31,27,21	5,5,6	25,35,38	3,4,0	191	100	0.0153116	0.655511	0.764,0.739,0.647	0.814,0.821,1.0	0.162
31862	ENSMUSG00000000340	Dbt	chr3	+	116520236	116520360	116513069	116513191	116533254	116533436	31862	55,47,54	4,9,2	24,65,54	0,1,0	224	100	4.10101e-06	0.00534362	0.86,0.7,0.923	1.0,0.967,1.0	0.161
28598	ENSMUSG00000051359	Ncald	chr15	-	37448227	37448279	37397056	37397453	37584455	37584505	28598	9,9,6	1,1,4	13,14,12	1,0,2	152	100	0.0309256	0.892924	0.856,0.856,0.497	0.895,1.0,0.798	0.161
43522	ENSMUSG00000044433	Camsap3	chr8	+	3600357	3600405	3598892	3598988	3600675	3600814	43522	4,10,3	1,3,1	4,11,8	1,0,1	148	100	0.00650119	0.428516	0.73,0.693,0.67	0.73,1.0,0.844	0.16
9448	ENSMUSG00000021557	Agtpbp1	chr13	-	59555679	59555810	59544386	59544451	59556688	59556922	9448	0,0,2	1,2,3	1,2,4	1,4,6	231	100	0.0105183	0.543097	0.0,0.0,0.224	0.302,0.178,0.224	0.16
44552	ENSMUSG00000030852	Tacc2	chr7	+	130674601	130674739	130627397	130627499	130716702	130716771	44552	18,28,18	3,1,1	14,29,10	0,0,0	238	100	0.0248738	0.807405	0.716,0.922,0.883	1.0,1.0,1.0	0.16
37875	ENSMUSG00000003119	Cdk12	chr11	+	98249709	98250100	98245216	98245669	98263469	98263570	37875	140209206	12,16,12	165247183	3,3,8	491	100	0.000176684	0.0571883	0.704,0.727,0.778	0.918,0.944,0.823	0.159
47084	ENSMUSG00000044937	Ttc41	chr10	+	86719477	86719664	86712764	86713739	86724197	86724412	47084	11,16,12	1,1,2	20,11,12	0,1,0	287	100	0.0457019	1	0.793,0.848,0.676	1.0,0.793,1.0	0.159
3854	ENSMUSG00000022935	Grik1	chr16	-	87955288	87955333	87950027	87950141	87957489	87957597	3854	67,55,62	39,38,44	63,58,55	14,27,20	145	100	0.00396387	0.339683	0.542,0.5,0.493	0.756,0.597,0.655	0.158
10043	ENSMUSG00000072591	Fzd10os	chr5	-	128594207	128594910	128585271	128585406	128600536	128600693	10043	88,65,89	7,5,4	74,129,85	3,3,2	803	100	0.0318063	0.903923	0.61,0.618,0.735	0.754,0.843,0.841	0.158
34874	ENSMUSG00000078867	Gm14418	chr2	-	177394696	177394751	177389426	177389553	177398223	177398319	34874	19,17,18	0,4,3	19,16,16	0,0,0	155	100	0.000631935	0.12285	1.0,0.733,0.795	1.0,1.0,1.0	0.157
50357	ENSMUSG00000110523	C230057M02Rik	chr8	-	122734087	122734273	122729770	122729894	122752113	122752325	50357	46,49,49	9,5,5	57,44,75	1,3,4	286	100	0.00686953	0.434199	0.641,0.774,0.774	0.952,0.837,0.868	0.156
18003	ENSMUSG00000031949	Adat1	chr8	-	111978038	111978138	111970864	111972191	111979298	111979444	18003	48,52,26	6,5,9	51,54,51	5,3,1	200	100	0.0113772	0.562194	0.8,0.839,0.591	0.836,0.9,0.962	0.156
21943	ENSMUSG00000029095	Ablim2	chr5	+	35856100	35856220	35843167	35843266	35857127	35857180	21943	23,18,17	1,5,0	13,9,7	0,0,0	220	100	0.00373659	0.327431	0.913,0.621,1.0	1.0,1.0,1.0	0.155
58220	ENSMUSG00000055436	Srsf11	chr3	-	158024122	158024231	158023242	158023359	158026724	158026858	58220	44,49,42	24,24,27	40,39,48	15,14,9	209	100	0.0192292	0.722513	0.467,0.494,0.427	0.561,0.571,0.718	0.154
45687	ENSMUSG00000020513	Tubd1	chr11	+	86556694	86556787	86555072	86555304	86557724	86557889	45687	3,2,1	11,4,8	5,5,5	4,11,7	193	100	0.0365318	0.961885	0.124,0.206,0.061	0.393,0.191,0.27	0.154
23377	ENSMUSG00000041757	Plekha6	chr1	+	133274792	133274879	133273857	133274374	133280338	133280407	23377	75,68,54	13,13,11	66,76,51	5,2,5	187	100	0.000465653	0.103785	0.755,0.737,0.724	0.876,0.953,0.845	0.153
22136	ENSMUSG00000026565	Pou2f1	chr1	-	165883046	165883118	165880129	165880475	165891809	165891915	22136	4,4,9	31,24,16	11,13,9	22,14,13	172	100	0.00494783	0.374059	0.07,0.088,0.246	0.225,0.351,0.287	0.153
31454	ENSMUSG00000050471	Fam118b	chr9	-	35248668	35248730	35244613	35244706	35267036	35267111	31454	1,1,0	8,1,9	1,5,2	6,4,2	162	100	0.00160006	0.207216	0.072,0.382,0.0	0.093,0.436,0.382	0.152
35062	ENSMUSG00000019813	Cep57l1	chr10	-	41781483	41781550	41745770	41745921	41809572	41809613	35062	0,0,0	11,16,8	2,3,0	7,4,8	167	100	0.0464779	1	0.0,0.0,0.0	0.146,0.31,0.0	0.152
4093	ENSMUSG00000033149	Phldb2	chr16	-	45788988	45789117	45781301	45781457	45801491	45801571	4093	19,33,41	3,6,5	34,26,39	1,4,0	229	100	0.0133833	0.607972	0.734,0.706,0.782	0.937,0.739,1.0	0.151
41504	ENSMUSG00000031105	Slc25a14	chrX	+	48625595	48625640	48623961	48624206	48628135	48628183	41504	9,13,10	2,1,2	11,8,9	1,0,0	145	100	0.0143925	0.632685	0.756,0.9,0.775	0.884,1.0,1.0	0.151
28443	ENSMUSG00000037605	Adgrl3	chr5	+	81787435	81787564	81774392	81774431	81794263	81795347	28443	7,8,7	0,1,4	9,5,12	2,0,0	229	100	0.0187778	0.715731	1.0,0.777,0.433	0.663,1.0,1.0	0.151
3029	ENSMUSG00000003929	Zfp81	chr17	-	33338100	33338251	33336721	33336848	33358733	33358868	3029	36,40,24	55,50,65	53,73,69	35,58,59	251	100	4.33811e-05	0.0224949	0.207,0.242,0.128	0.376,0.334,0.318	0.15
44551	ENSMUSG00000030852	Tacc2	chr7	+	130663015	130663141	130645928	130646430	130674601	130674739	44551	12,17,8	1,4,1	7,10,12	0,0,2	226	100	0.00730061	0.450784	0.842,0.653,0.78	1.0,1.0,0.726	0.15
52432	ENSMUSG00000115149	9330188P03Rik	chr14	+	105591147	105593299	105589548	105589673	105593580	105593775	52432	448346295	26,39,28	478238307	14,18,13	2252	100	0.0221084	0.764773	0.433,0.283,0.319	0.603,0.37,0.512	0.15
21784	ENSMUSG00000038495	Otud7b	chr3	+	96130230	96130343	96108710	96108768	96136473	96136624	21784	30,21,29	41,27,44	42,27,27	15,35,21	213	100	0.0358208	0.951047	0.256,0.267,0.236	0.568,0.266,0.376	0.15
30470	ENSMUSG00000026049	Tex30	chr1	-	44091182	44091212	44088513	44088527	44091360	44091591	30470	8,4,5	55,25,49	8,23,28	26,52,54	130	100	1.82596e-05	0.0125392	0.101,0.11,0.073	0.191,0.254,0.285	0.149
43763	ENSMUSG00000036528	Ppfibp2	chr7	+	107728715	107728748	107727643	107727785	107729138	107729265	43763	19,17,12	7,9,1	10,18,11	0,2,3	133	100	0.0322667	0.910437	0.671,0.587,0.9	1.0,0.871,0.734	0.149
17420	ENSMUSG00000074829	2010315B03Rik	chr9	-	124304655	124304718	124295357	124295484	124312559	124312642	17420	1,0,0	13,14,15	3,5,3	11,13,10	163	100	3.37343e-05	0.018237	0.045,0.0,0.0	0.143,0.191,0.155	0.148
57188	ENSMUSG00000069631	Strada	chr11	-	106180954	106180983	106173678	106173781	106187124	106187180	57188	44,44,37	18,10,17	30,60,42	4,10,7	129	100	0.00607201	0.415291	0.655,0.773,0.628	0.853,0.823,0.823	0.148
29	ENSMUSG00000057858	Fam204a	chr19	-	60224864	60224899	60221053	60221304	60226309	60226669	29	20,5,13	44,39,42	12,20,26	24,23,43	135	100	0.00666452	0.431234	0.252,0.087,0.187	0.27,0.392,0.309	0.148
31782	ENSMUSG00000097023	Mir9-3hg	chr7	+	79527762	79527869	79500037	79500250	79531185	79531259	31782	101,65,77	40,20,26	63,95,72	7,26,12	207	100	0.00978535	0.526811	0.55,0.611,0.589	0.813,0.638,0.743	0.148
14646	ENSMUSG00000038729	Pakap	chr4	+	57886288	57886327	57883023	57883202	57892868	57896982	14646	20,12,43	50,60,64	19,33,32	35,41,26	139	100	0.0141178	0.623848	0.223,0.126,0.326	0.281,0.367,0.47	0.148
56501	ENSMUSG00000020527	Myo19	chr11	+	84895267	84895364	84894549	84894652	84897120	84897211	56501	27,19,21	7,1,6	18,28,20	0,1,4	197	100	0.0310118	0.893889	0.662,0.906,0.64	1.0,0.934,0.717	0.148
38303	ENSMUSG00000050549	Fam241a	chr3	-	127887954	127887985	127869679	127871000	127896033	127896288	38303	2,0,0	6,3,2	2,2,1	3,13,3	131	100	0.0458365	1	0.203,0.0,0.0	0.337,0.105,0.203	0.147
52234	ENSMUSG00000034731	Dgkh	chr14	-	78575886	78576017	78570002	78570157	78577448	78577557	52234	13,22,17	40,54,41	12,13,11	11,20,10	231	100	0.00835081	0.478965	0.123,0.15,0.152	0.321,0.22,0.323	0.146
33916	ENSMUSG00000028456	Unc13b	chr4	+	43166667	43166700	43165743	43165978	43180327	43180642	33916	3,0,0	4,11,1	2,1,4	6,7,3	133	100	0.0455015	1	0.361,0.0,0.0	0.2,0.097,0.501	0.146
48920	ENSMUSG00000031561	Tenm3	chr8	-	48287132	48287153	48278957	48279190	48287790	48288040	48920	9,9,6	5,4,0	4,15,13	1,0,1	121	100	0.000535383	0.114313	0.598,0.65,1.0	0.768,1.0,0.915	0.145
6942	ENSMUSG00000007411	Mark3	chr12	+	111651957	111651984	111647470	111647728	111655269	111656160	6942	25,11,15	1,3,4	10,25,18	0,0,2	127	100	0.00114796	0.176776	0.952,0.743,0.747	1.0,1.0,0.876	0.145
34666	ENSMUSG00000026679	Enkur	chr2	-	21196649	21196795	21189166	21189313	21205071	21205239	34666	15,17,8	2,3,1	3,16,9	0,0,2	246	100	0.00797741	0.470661	0.753,0.697,0.765	1.0,1.0,0.647	0.144
7958	ENSMUSG00000062822	4833420G17Rik	chr13	+	119464564	119464690	119462771	119463119	119465279	119466304	7958	46,54,27	6,5,4	66,40,53	0,3,2	226	100	0.00209063	0.23874	0.772,0.827,0.749	1.0,0.855,0.921	0.143
32453	ENSMUSG00000065954	Tacc1	chr8	-	25179270	25179306	25177933	25177994	25181822	25182930	32453	29,26,28	43,21,24	21,54,28	21,24,11	136	100	0.0437917	1	0.332,0.477,0.462	0.424,0.623,0.652	0.143
12047	ENSMUSG00000005893	Nr2c2	chr6	+	92105281	92105365	92092432	92092814	92138986	92139026	12047	32,33,23	4,4,2	41,53,38	2,0,0	184	100	0.000119104	0.0444717	0.813,0.818,0.862	0.918,1.0,1.0	0.142
21668	ENSMUSG00000030304	Ergic2	chr6	-	148190918	148191023	148189499	148189584	148195198	148195241	21668	9,8,12	2,0,3	7,17,8	1,0,0	205	100	0.00782926	0.466424	0.687,1.0,0.661	0.773,1.0,1.0	0.142
34806	ENSMUSG00000032067	Pts	chr9	-	50526869	50526949	50524722	50524779	50528556	50528651	34806	43,53,47	16,14,6	60,53,48	4,5,8	180	100	0.011712	0.571472	0.599,0.678,0.813	0.893,0.855,0.769	0.142
17460	ENSMUSG00000061175	Fnip2	chr3	-	79507838	79507928	79506206	79506278	79508086	79508187	17460	44,49,62	27,15,31	59,74,75	16,13,24	190	100	0.0192241	0.722513	0.462,0.632,0.513	0.66,0.75,0.622	0.142
16281	ENSMUSG00000059857	Ntng1	chr3	-	109827626	109827761	109782681	109782911	109841509	109841575	16281	32,31,28	8,2,9	41,56,44	5,4,3	235	100	0.0457498	1	0.63,0.868,0.57	0.777,0.856,0.862	0.142
5277	ENSMUSG00000052560	Cpne8	chr15	-	90601812	90601889	90584877	90584941	90615110	90615150	5277	30,15,23	1,5,3	21,34,27	2,1,0	177	100	0.00412147	0.344497	0.944,0.629,0.812	0.856,0.951,1.0	0.141
21687	ENSMUSG00000050545	Fam228b	chr12	-	4761858	4761987	4748263	4748351	4762326	4762407	21687	1,2,3	8,7,11	2,16,6	15,14,6	229	100	0.018627	0.715731	0.052,0.111,0.106	0.055,0.333,0.304	0.141
21272	ENSMUSG00000093979	Gm2237	chr14	-	19583564	19583678	19580206	19580357	19585057	19585135	21272	33,14,15	10,4,3	9,12,10	2,1,1	214	100	0.0483695	1	0.607,0.621,0.7	0.678,0.849,0.824	0.141
48985	ENSMUSG00000041476	Smpx	chrX	+	157751594	157751629	157720930	157721079	157752171	157752214	48985	105,101,89	30,37,40	79100139	11,27,17	135	100	0.000604463	0.122499	0.722,0.669,0.622	0.842,0.733,0.858	0.14
51698	ENSMUSG00000051113	Fam71e1	chr7	+	44496914	44497064	44496667	44496730	44497502	44497633	51698	21,41,26	7,2,0	17,45,27	0,3,0	250	100	0.0150503	0.649247	0.545,0.891,1.0	1.0,0.857,1.0	0.14
54079	ENSMUSG00000042761	Mrap2	chr9	+	87144530	87144675	87144342	87144397	87144976	87145157	54079	10,17,18	0,5,0	13,12,15	0,0,0	245	100	0.0255744	0.82011	1.0,0.581,1.0	1.0,1.0,1.0	0.14
12045	ENSMUSG00000005893	Nr2c2	chr6	+	92105281	92105365	92091389	92091742	92138986	92139026	12045	35,35,31	18,18,19	33,60,42	9,24,11	184	100	0.0392886	0.990341	0.514,0.514,0.47	0.666,0.576,0.675	0.14
20602	ENSMUSG00000052783	Grk4	chr5	+	34719700	34719891	34716188	34716329	34730004	34730042	20602	19,35,42	0,6,4	36,46,32	1,1,0	291	100	0.0002708	0.0743851	1.0,0.667,0.783	0.925,0.941,1.0	0.139
6900	ENSMUSG00000057265	Bbof1	chr12	+	84428342	84428444	84425135	84425280	84430004	84430079	6900	20,9,13	2,4,0	7,15,11	1,0,0	202	100	0.0028407	0.277607	0.832,0.527,1.0	0.776,1.0,1.0	0.139
40998	ENSMUSG00000087479	Gm16835	chr14	+	119101031	119101164	119100287	119100514	119106145	119106314	40998	23,14,42	0,5,2	33,33,31	1,0,1	233	100	0.00539307	0.388187	1.0,0.546,0.9	0.934,1.0,0.93	0.139
22428	ENSMUSG00000038831	Ralgps1	chr2	-	33155287	33155339	33146569	33146653	33157771	33157929	22428	38,51,36	13,4,14	43,83,47	4,2,10	152	100	0.015895	0.663911	0.658,0.893,0.628	0.876,0.965,0.756	0.139
37605	ENSMUSG00000025261	Huwe1	chrX	+	151859454	151859688	151857807	151857913	151860166	151860268	37605	138132163	32,25,44	160189136	24,14,22	334	100	0.00439235	0.357666	0.564,0.613,0.526	0.666,0.802,0.649	0.138
492	ENSMUSG00000039126	Prune2	chr19	+	17212291	17212330	17211677	17211713	17220783	17221809	492	15,15,11	3,1,1	9,20,14	0,0,0	139	100	0.0351603	0.943977	0.782,0.915,0.888	1.0,1.0,1.0	0.138
4438	ENSMUSG00000097290	1300002E11Rik	chr16	+	21800774	21800836	21795849	21795975	21801280	21801356	4438	13,13,15	3,4,1	16,24,20	2,2,0	162	100	0.0428678	1	0.728,0.667,0.903	0.832,0.881,1.0	0.138
30466	ENSMUSG00000026110	Mgat4a	chr1	-	37466536	37466583	37462891	37462967	37490259	37490393	30466	41,24,16	6,5,0	19,42,17	0,0,0	147	100	1.07334e-05	0.00983034	0.823,0.766,1.0	1.0,1.0,1.0	0.137
40332	ENSMUSG00000021196	Pfkp	chr13	-	6593100	6593253	6588488	6588653	6598738	6598826	40332	75,67,62	18,21,13	62,67,66	10,9,7	253	100	0.0127028	0.593854	0.622,0.558,0.653	0.71,0.746,0.788	0.137
25678	ENSMUSG00000056268	Dennd1b	chr1	+	139023104	139023148	138966165	138966230	139039999	139040049	25678	17,12,15	2,3,0	20,17,16	0,0,0	144	100	0.036255	0.95807	0.855,0.735,1.0	1.0,1.0,1.0	0.137
24720	ENSMUSG00000052605	Isoc2b	chr7	-	4850754	4850825	4849334	4849567	4851392	4851533	24720	20,28,26	3,4,1	24,36,30	0,0,1	171	100	0.000383465	0.0927929	0.796,0.804,0.938	1.0,1.0,0.946	0.136
25570	ENSMUSG00000096948	Gm4221	chr18	+	55045318	55045540	54990309	54990334	55047411	55047473	25570	18,28,18	1,1,4	7,18,7	0,2,0	322	100	0.00116018	0.178117	0.848,0.897,0.583	1.0,0.736,1.0	0.136
37324	ENSMUSG00000033295	Ptprf	chr4	-	118252075	118252093	118248898	118249009	118257488	118257677	37324	21,17,10	44,40,40	13,30,18	25,28,28	118	100	0.0209502	0.750265	0.288,0.265,0.175	0.306,0.476,0.353	0.136
51033	ENSMUSG00000006526	Stimate	chr14	+	30862879	30862928	30825589	30825890	30870750	30870863	51033	20,30,13	2,2,2	16,19,31	0,0,0	149	100	0.00658307	0.430763	0.87,0.91,0.814	1.0,1.0,1.0	0.135
14643	ENSMUSG00000089945	Pakap	chr4	+	57709450	57710143	57689522	57689544	57757600	57757683	14643	71,74,55	19,21,27	61,64,64	11,17,8	793	100	0.0394477	0.992416	0.32,0.308,0.204	0.412,0.322,0.502	0.135
34413	ENSMUSG00000044367	Slc16a13	chr11	-	70220194	70220338	70218737	70218767	70220478	70220994	34413	26,38,34	3,4,2	34,28,16	0,2,0	244	100	0.00145329	0.199061	0.78,0.796,0.874	1.0,0.852,1.0	0.134
9849	ENSMUSG00000025006	Sorbs1	chr19	-	40340684	40340750	40340044	40340146	40344355	40344439	9849	63,64,51	28,17,22	80,90,73	14,21,14	166	100	0.00815093	0.474782	0.575,0.694,0.583	0.775,0.721,0.759	0.134
49223	ENSMUSG00000054648	Zfp869	chr8	-	69714301	69714409	69710685	69710984	69716384	69716486	49223	0,0,0	9,3,2	1,0,6	6,2,6	208	100	0.00189339	0.225331	0.0,0.0,0.0	0.074,0.0,0.325	0.133
30178	ENSMUSG00000097881	Celrr	chr1	+	121117308	121117465	121099038	121099087	121119857	121120956	30178	0,0,0	6,6,3	1,4,1	3,5,8	257	100	0.0145476	0.636747	0.0,0.0,0.0	0.115,0.237,0.046	0.133
33790	ENSMUSG00000043929	Klhl15	chrX	+	94238048	94238157	94235220	94235420	94241944	94241995	33790	1,0,0	3,14,7	2,6,0	3,7,3	209	100	0.000446289	0.102158	0.138,0.0,0.0	0.242,0.291,0.0	0.132
32485	ENSMUSG00000074643	Cpne1	chr2	-	156103348	156103397	156079338	156079464	156111785	156111943	32485	15,18,19	22,26,26	20,28,25	20,24,16	149	100	0.0360188	0.954309	0.314,0.317,0.329	0.402,0.439,0.512	0.131
47415	ENSMUSG00000020747	Tmem94	chr11	+	115776332	115776421	115766720	115766948	115777247	115777377	47415	4,3,1	2,2,0	2,4,6	2,0,0	189	100	0.0456578	1	0.514,0.442,1.0	0.346,1.0,1.0	0.13
34342	ENSMUSG00000022883	Robo1	chr16	+	72993666	72993693	72989598	72989796	72995116	72995159	34342	30,28,17	3,5,2	8,29,16	0,1,0	127	100	0.000256935	0.0717398	0.887,0.815,0.87	1.0,0.958,1.0	0.129
32487	ENSMUSG00000074643	Cpne1	chr2	-	156103348	156103429	156079338	156079464	156111785	156111935	32487	30,25,27	22,26,26	38,45,30	20,24,16	181	100	0.0246962	0.806028	0.43,0.347,0.365	0.512,0.509,0.509	0.129
11889	ENSMUSG00000022378	Fam49b	chr15	-	63957584	63957667	63956599	63956682	63997897	63997969	11889	59,48,50	15,13,25	61,78,44	10,19,6	183	100	0.0413031	1	0.682,0.669,0.522	0.769,0.692,0.8	0.129
13158	ENSMUSG00000043257	Pigv	chr4	-	133669737	133669860	133662253	133662791	133672318	133672647	13158	42,27,43	1,3,3	37,43,36	0,0,0	223	100	0.00150208	0.201518	0.95,0.801,0.865	1.0,1.0,1.0	0.128
52773	ENSMUSG00000036737	Oxsr1	chr9	-	119290736	119290865	119284545	119284687	119304804	119304917	52773	2,3,0	11,7,7	4,3,6	5,14,7	229	100	0.0360454	0.954339	0.074,0.158,0.0	0.259,0.086,0.272	0.128
22997	ENSMUSG00000026173	Plcd4	chr1	+	74562713	74562830	74560426	74560493	74564376	74564512	22997	25,22,25	9,2,1	14,23,25	0,3,1	217	100	0.0450074	1	0.561,0.835,0.92	1.0,0.779,0.92	0.128
56417	ENSMUSG00000017692	Rhbdl3	chr11	+	80302663	80302687	80300911	80301271	80319557	80319716	56417	16,16,16	4,1,1	10,19,19	0,0,0	124	100	0.00635999	0.42291	0.763,0.928,0.928	1.0,1.0,1.0	0.127
2936	ENSMUSG00000024371	C2	chr17	-	34864511	34864606	34864307	34864425	34864728	34864869	2936	37,22,28	1,3,2	29,30,28	0,0,0	195	100	0.00909246	0.502776	0.95,0.79,0.878	1.0,1.0,1.0	0.127
47712	ENSMUSG00000020212	Mdm1	chr10	+	118147980	118148115	118146594	118146971	118150788	118150956	47712	76,56,55	18,9,6	48,51,62	5,4,3	235	100	0.0106607	0.543675	0.642,0.726,0.796	0.803,0.844,0.898	0.127
45693	ENSMUSG00000054640	Slc8a1	chr17	-	81437744	81437813	81432643	81432774	81441651	81441666	45693	39,18,25	1,3,2	21,16,14	0,0,0	169	100	0.0108296	0.546501	0.958,0.78,0.881	1.0,1.0,1.0	0.127
26134	ENSMUSG00000023034	Nr4a1	chr15	+	101268927	101269103	101266845	101266971	101270082	101270124	26134	0,1,3	24,7,15	8,9,5	8,25,14	276	100	9.83539e-05	0.0401619	0.0,0.049,0.068	0.266,0.115,0.115	0.126
31827	ENSMUSG00000028687	Mutyh	chr4	+	116810848	116810941	116807724	116807771	116814318	116814436	31827	0,3,0	7,5,5	3,0,4	6,6,3	193	100	0.0193212	0.723613	0.0,0.237,0.0	0.206,0.0,0.409	0.126
43364	ENSMUSG00000032812	Arap1	chr7	+	101404932	101404965	101404279	101404425	101408046	101408129	43364	22,20,20	91,90,86	33,37,25	69,64,55	133	100	0.000119893	0.0444717	0.154,0.143,0.149	0.264,0.303,0.255	0.125
39590	ENSMUSG00000037997	Parp11	chr6	+	127470701	127470830	127453647	127453822	127474235	127474311	39590	18,27,20	3,1,1	21,26,28	0,1,0	229	100	0.0241337	0.799168	0.724,0.922,0.897	1.0,0.919,1.0	0.125
40003	ENSMUSG00000027763	Mbnl1	chr3	+	60614682	60614736	60613262	60613520	60615724	60615773	40003	18,20,12	7,1,4	12,38,30	3,1,2	154	100	0.0351324	0.943977	0.625,0.929,0.661	0.722,0.961,0.907	0.125
6369	ENSMUSG00000018581	Dnah11	chr12	-	118023809	118023983	118020187	118020392	118027447	118027579	6369	35,34,41	4,2,1	47,38,40	0,1,0	274	100	0.00133564	0.1906	0.762,0.861,0.937	1.0,0.933,1.0	0.124
47525	ENSMUSG00000022635	Zcrb1	chr15	-	93393706	93393764	93391050	93391158	93395586	93395615	47525	27,23,23	33,35,22	34,36,26	21,21,27	158	100	0.037552	0.971073	0.341,0.294,0.398	0.506,0.52,0.379	0.124
31402	ENSMUSG00000078490	Cfap74	chr4	+	155423909	155424012	155423258	155423369	155425996	155426192	31402	33,31,42	0,4,4	39,44,21	0,0,0	203	100	0.000345042	0.0871633	1.0,0.792,0.838	1.0,1.0,1.0	0.123
52382	ENSMUSG00000033083	Tbc1d4	chr14	-	101460698	101460701	101458734	101458893	101462874	101463084	52382	94,117,84	42,65,51	103,121,97	33,38,24	103	100	0.000475652	0.105551	0.685,0.636,0.615	0.752,0.756,0.797	0.123
44145	ENSMUSG00000030779	Rbbp6	chr7	+	122987615	122987729	122985659	122985799	122988601	122988774	44145	40,29,43	61,55,50	49,69,43	36,55,41	214	100	0.00165357	0.209549	0.235,0.198,0.287	0.389,0.37,0.329	0.123
8961	ENSMUSG00000086040	Wipf3	chr6	+	54489007	54489109	54487907	54488030	54496479	54496556	8961	62,64,63	26,17,30	64,67,62	15,15,13	202	100	0.0246788	0.806028	0.541,0.651,0.51	0.679,0.689,0.702	0.123
45405	ENSMUSG00000019817	Plagl1	chr10	+	13114157	13114220	13112518	13112550	13116695	13116704	45405	3,0,3	8,15,7	5,7,3	9,9,8	163	100	0.0246873	0.806028	0.187,0.0,0.208	0.254,0.323,0.187	0.123
35718	ENSMUSG00000047216	Cdh19	chr1	-	110950352	110950497	110949123	110949415	110954568	110954872	35718	3,2,2	32,26,20	8,5,6	13,18,12	245	100	0.000254958	0.0715812	0.037,0.03,0.039	0.201,0.102,0.169	0.122
51014	ENSMUSG00000070371	Prss36	chr7	-	127933566	127933832	127933370	127933492	127934138	127934280	51014	66,101,89	5,2,7	75136123	1,4,0	366	100	0.00318731	0.299834	0.783,0.932,0.776	0.953,0.903,1.0	0.122
35031	ENSMUSG00000041774	Ydjc	chr16	+	17147796	17147974	17147597	17147697	17150800	17150973	35031	47,31,33	4,3,2	31,52,55	1,1,1	278	100	0.00659492	0.430763	0.809,0.788,0.856	0.918,0.949,0.952	0.122
16503	ENSMUSG00000052539	Magi3	chr3	-	104016601	104016692	104013258	104016068	104017500	104017639	16503	61,56,51	8,8,10	42,66,51	2,7,2	191	100	0.0158572	0.663911	0.8,0.786,0.728	0.917,0.832,0.93	0.122
7525	ENSMUSG00000022754	Tmem45a	chr16	-	56809898	56810071	56806489	56806776	56811525	56811549	7525	0,2,0	4,2,3	2,1,4	2,9,3	273	100	0.0170261	0.686134	0.0,0.268,0.0	0.268,0.039,0.328	0.122
2571	ENSMUSG00000024201	Kdm4b	chr17	+	56344333	56344442	56326061	56326229	56351632	56351797	2571	38,39,43	49,45,46	59,60,51	26,56,40	209	100	0.0246633	0.806028	0.271,0.293,0.309	0.521,0.339,0.379	0.122
18955	ENSMUSG00000023764	Sfi1	chr11	-	3165575	3165678	3164556	3164713	3177426	3177521	18955	29,33,27	2,2,2	36,31,34	0,0,0	203	100	0.00658598	0.430763	0.877,0.89,0.869	1.0,1.0,1.0	0.121
23604	ENSMUSG00000079484	Phyhd1	chr2	+	30274675	30274723	30269688	30269847	30277002	30277058	23604	32,36,30	1,12,6	50,60,48	4,1,4	148	100	0.00856767	0.486462	0.956,0.67,0.772	0.894,0.976,0.89	0.121
37440	ENSMUSG00000037533	Rapgef6	chr11	+	54651748	54651763	54649181	54649339	54657245	54657486	37440	51,34,48	20,12,18	46,52,37	9,6,10	115	100	0.0103387	0.540769	0.689,0.711,0.699	0.816,0.883,0.763	0.121
23583	ENSMUSG00000036817	Sun1	chr5	+	139229752	139229944	139226705	139226885	139233470	139233569	23583	89,81,62	36,36,38	78,80,70	17,27,24	292	100	0.0279961	0.853687	0.458,0.435,0.358	0.611,0.504,0.5	0.121
32481	ENSMUSG00000098950	Gm28036	chr2	-	156098184	156098372	156079338	156079464	156111785	156111926	32481	52,54,77	22,26,26	72,87,77	20,24,16	288	100	0.0290191	0.867869	0.451,0.419,0.507	0.556,0.557,0.626	0.121
52861	ENSMUSG00000036411	9530077C05Rik	chr9	+	22430355	22430499	22411512	22411749	22431675	22431808	52861	35,21,14	3,2,0	23,42,28	0,0,0	244	100	0.030606	0.888745	0.827,0.811,1.0	1.0,1.0,1.0	0.121
30463	ENSMUSG00000026110	Mgat4a	chr1	-	37464420	37464534	37462891	37462967	37490259	37490393	30463	66,44,67	6,5,0	60,100,66	0,0,0	214	100	1.8044e-05	0.0125392	0.837,0.804,1.0	1.0,1.0,1.0	0.12
11057	ENSMUSG00000071723	Gspt2	chrX	+	94639092	94639234	94636075	94636575	94640925	94641588	11057	59,51,50	13,7,9	61,67,55	5,8,4	242	100	0.0334291	0.920241	0.652,0.751,0.697	0.834,0.776,0.85	0.12
13933	ENSMUSG00000057789	Bak1	chr17	-	27021662	27021682	27021166	27021347	27022438	27022582	13933	22,35,27	24,36,30	18,35,30	12,23,20	120	100	0.043958	1	0.433,0.448,0.429	0.556,0.559,0.556	0.12
13031	ENSMUSG00000028760	Eif4g3	chr4	+	138084256	138084370	138082892	138082988	138096751	138096931	13031	30,36,25	35,32,17	35,43,29	15,24,19	214	100	0.0344849	0.936601	0.286,0.345,0.407	0.522,0.456,0.416	0.119
13029	ENSMUSG00000028760	Eif4g3	chr4	+	138084256	138084370	138082892	138082988	138087532	138087565	13029	32,37,31	68,60,44	39,47,31	29,57,28	214	100	0.00504952	0.37665	0.18,0.224,0.248	0.386,0.278,0.341	0.118
18602	ENSMUSG00000072294	Klf12	chr14	-	100149731	100149795	100109770	100109860	100284256	100284484	18602	18,36,22	5,1,2	32,32,23	3,0,0	164	100	0.00827719	0.478523	0.687,0.956,0.87	0.867,1.0,1.0	0.118
52589	ENSMUSG00000031997	Trpc6	chr9	+	8677923	8678007	8658302	8658377	8679467	8679543	52589	22,14,26	2,3,1	23,19,32	2,0,0	184	100	0.011415	0.56318	0.857,0.717,0.934	0.862,1.0,1.0	0.118
26995	ENSMUSG00000033396	Spg11	chr2	-	122084894	122085040	122083399	122083561	122086862	122086969	26995	69,67,71	16,7,11	72,63,77	8,4,5	246	100	0.0231161	0.781564	0.637,0.796,0.724	0.785,0.865,0.862	0.118
37553	ENSMUSG00000098789	Jmjd7	chr2	+	120031574	120031651	120030815	120030872	120031840	120032000	37553	24,20,21	3,2,2	24,24,25	0,0,2	177	100	0.00378737	0.328996	0.819,0.85,0.856	1.0,1.0,0.876	0.117
9274	ENSMUSG00000025154	Arhgap19	chr19	-	41773049	41773128	41766587	41770196	41774065	41774176	9274	11,15,8	1,2,1	12,13,9	0,0,1	179	100	0.00767289	0.462155	0.86,0.807,0.817	1.0,1.0,0.834	0.117
51696	ENSMUSG00000051113	Fam71e1	chr7	+	44496914	44497033	44496580	44496730	44497502	44497633	51696	26,41,25	7,2,0	20,49,19	0,3,0	219	100	0.0167022	0.680093	0.629,0.903,1.0	1.0,0.882,1.0	0.117
23402	ENSMUSG00000004127	Trmt10a	chr3	+	138146286	138146393	138143860	138143995	138147374	138147570	23402	33,36,26	8,1,5	24,42,28	3,1,1	207	100	0.0254686	0.82011	0.666,0.946,0.715	0.794,0.953,0.931	0.117
26030	ENSMUSG00000036833	Pnpla7	chr2	+	25038836	25038900	25029506	25029656	25039602	25039771	26030	59,57,41	7,7,4	41,57,56	1,2,1	164	100	0.000386803	0.0931225	0.837,0.832,0.862	0.962,0.946,0.972	0.116
45113	ENSMUSG00000037541	Shank2	chr7	+	144129063	144129234	144128338	144128405	144179754	144180073	45113	88,64,50	5,5,5	57,76,41	1,2,1	271	100	0.00460819	0.365327	0.867,0.825,0.787	0.955,0.933,0.938	0.116
30795	ENSMUSG00000028702	Rad54l	chr4	-	116112480	116112541	116105757	116105908	116118837	116118957	30795	5,4,4	2,1,1	2,1,1	0,1,0	161	100	0.00526674	0.383438	0.608,0.713,0.713	1.0,0.383,1.0	0.116
47586	ENSMUSG00000029769	Ccdc136	chr6	+	29417071	29417578	29414785	29414980	29421990	29422097	47586	249285253	18,14,15	312280228	6,3,15	607	100	0.0136801	0.614625	0.695,0.77,0.735	0.895,0.939,0.715	0.116
50185	ENSMUSG00000031728	Zfp821	chr8	+	109708028	109708144	109706087	109706419	109709410	109709527	50185	113,147,97	68,40,38	123161138	30,35,39	216	100	0.0197997	0.731679	0.435,0.63,0.542	0.655,0.68,0.621	0.116
48226	ENSMUSG00000006494	Pdk1	chr2	+	71885981	71886059	71883842	71883932	71888895	71888994	48226	43,51,35	9,6,2	27,74,60	2,2,1	178	100	0.000881054	0.151259	0.729,0.827,0.908	0.884,0.954,0.971	0.115
27885	ENSMUSG00000053580	Tanc2	chr11	+	105758921	105759032	105713381	105713453	105776805	105776897	27885	12,8,22	5,1,2	9,7,6	0,1,1	211	100	0.00428712	0.353102	0.532,0.791,0.839	1.0,0.768,0.74	0.115
36737	ENSMUSG00000041014	Nrg3	chr14	-	38371276	38371348	38368951	38371040	38376333	38376483	36737	21,8,5	40,26,29	12,20,18	18,26,34	172	100	0.0323287	0.911175	0.234,0.152,0.091	0.279,0.309,0.235	0.115
39100	ENSMUSG00000048497	Mmgt2	chr11	+	62649446	62649548	62648663	62648816	62664669	62664929	39100	0,1,0	20,20,10	1,0,5	6,18,6	202	100	0.033172	0.917642	0.0,0.024,0.0	0.076,0.0,0.292	0.115
39660	ENSMUSG00000026463	Atp2b4	chr1	-	133736615	133736651	133735047	133735209	133737989	133738118	39660	63,37,47	13,3,7	47,74,48	3,2,1	136	100	0.000164355	0.0538841	0.781,0.901,0.832	0.92,0.965,0.972	0.114
37916	ENSMUSG00000040621	Gemin8	chrX	+	166178533	166178642	166176844	166177079	166178791	166178830	37916	2,4,3	23,12,18	6,22,12	22,34,18	209	100	0.00119093	0.180353	0.04,0.138,0.074	0.115,0.236,0.242	0.114
53752	ENSMUSG00000036466	Megf11	chr9	+	64690001	64690130	64685879	64686026	64691794	64691923	53752	182163181	29,27,23	172233179	13,15,14	229	100	0.000395467	0.0939085	0.733,0.725,0.775	0.852,0.872,0.848	0.113
38597	ENSMUSG00000005871	Apc	chr18	+	34261004	34261157	34247697	34247734	34268297	34268379	38597	91,114,79	3,8,9	94,113,69	2,3,0	253	100	0.000672065	0.126211	0.923,0.849,0.776	0.949,0.937,1.0	0.113
27903	ENSMUSG00000054387	Mdm4	chr1	-	133012636	133012711	133009096	133009192	133018776	133018884	27903	44,40,55	6,6,4	48,55,42	2,1,2	175	100	0.00412056	0.344497	0.807,0.792,0.887	0.932,0.969,0.923	0.113
5515	ENSMUSG00000047888	Tnrc6b	chr15	+	80890105	80890276	80889149	80889155	80894328	80894334	5515	30,20,18	30,31,32	24,50,25	22,30,21	271	100	0.0112757	0.559021	0.27,0.192,0.172	0.287,0.381,0.305	0.113
14936	ENSMUSG00000084808	9430091E24Rik	chr8	-	111137442	111137552	111128885	111129786	111145403	111145459	14936	13,11,12	1,1,1	18,17,17	0,1,0	210	100	0.0255952	0.82011	0.861,0.84,0.851	1.0,0.89,1.0	0.113
47069	ENSMUSG00000018412	Kansl1	chr11	-	104426423	104426468	104424936	104425293	104441724	104442291	47069	6,0,4	30,17,34	8,4,5	19,22,14	145	100	0.028006	0.853687	0.121,0.0,0.075	0.225,0.111,0.198	0.113
23659	ENSMUSG00000036879	Phkb	chr8	+	85843003	85843112	85841001	85841103	85875633	85875723	23659	40,45,38	18,17,19	62,89,42	15,23,14	209	100	0.0401555	1	0.515,0.559,0.489	0.664,0.649,0.589	0.113
51787	ENSMUSG00000030727	Rabep2	chr7	+	126444522	126444578	126444417	126444429	126444819	126444936	51787	27,40,37	3,6,4	52,32,33	2,2,0	156	100	0.00320385	0.299834	0.852,0.81,0.856	0.943,0.911,1.0	0.112
9860	ENSMUSG00000025006	Sorbs1	chr19	-	40376644	40376803	40373475	40373617	40376983	40377016	9860	75,84,71	16,22,14	131,74,67	12,13,9	259	100	0.0215364	0.756994	0.644,0.596,0.662	0.808,0.687,0.742	0.112
39238	ENSMUSG00000058979	Hdhd5	chr6	-	120517049	120517080	120514397	120514572	120518443	120518537	39238	35,36,28	13,11,11	30,50,28	7,6,7	131	100	0.0377322	0.971073	0.673,0.714,0.66	0.766,0.864,0.753	0.112
26332	ENSMUSG00000026305	Lrrfip1	chr1	+	91084945	91085005	91068562	91068649	91093559	91093637	26332	61,69,57	9,12,3	41,34,26	0,1,2	160	100	0.000136114	0.0469379	0.809,0.782,0.922	1.0,0.955,0.89	0.111
27636	ENSMUSG00000051149	Adnp	chr2	-	168189281	168189394	168187566	168187659	168206573	168207112	27636	183152218	21,34,19	172253203	7,24,10	213	100	0.0024779	0.259476	0.804,0.677,0.843	0.92,0.832,0.905	0.111
48856	ENSMUSG00000022973	Synj1	chr16	-	90948065	90948113	90947014	90947053	90949698	90949737	48856	112,98,83	46,45,54	119141126	36,55,31	148	100	0.012282	0.58581	0.622,0.595,0.509	0.691,0.634,0.733	0.111
57287	ENSMUSG00000041592	Sdk2	chr11	-	113823370	113823427	113821575	113821677	113825014	113825150	57287	13,10,8	2,1,2	12,11,4	0,0,1	157	100	0.0158842	0.663911	0.805,0.864,0.718	1.0,1.0,0.718	0.11
47582	ENSMUSG00000029769	Ccdc136	chr6	+	29415430	29415655	29414785	29414980	29421990	29422097	47582	129156114	18,14,15	120158109	6,3,15	325	100	0.0315806	0.902604	0.688,0.774,0.7	0.86,0.942,0.691	0.11
48015	ENSMUSG00000029049	Morn1	chr4	+	155090882	155090993	155089485	155089584	155092268	155092359	48015	64,55,50	1,11,1	41,49,44	0,1,0	211	100	9.87905e-05	0.0401619	0.968,0.703,0.96	1.0,0.959,1.0	0.109
13036	ENSMUSG00000028760	Eif4g3	chr4	+	138095908	138095929	138045342	138045418	138096751	138096931	13036	22,19,12	2,7,1	18,22,27	2,1,0	121	100	0.00266559	0.268765	0.901,0.692,0.908	0.881,0.948,1.0	0.109
36432	ENSMUSG00000031393	Mecp2	chrX	-	74079908	74080032	74036981	74037332	74085509	74085612	36432	143152132	34,42,36	128220143	19,33,25	224	100	0.00407204	0.344497	0.652,0.618,0.621	0.75,0.749,0.719	0.109
31996	ENSMUSG00000068735	Trp53i11	chr2	+	93189088	93189223	93187547	93187747	93197608	93197748	31996	19,18,16	0,4,1	18,42,14	0,0,1	235	100	0.0210538	0.751265	1.0,0.657,0.872	1.0,1.0,0.856	0.109
8563	ENSMUSG00000038170	Pde4dip	chr3	-	97709481	97709634	97703166	97703418	97710220	97710444	8563	44,51,45	44,39,39	38,53,41	22,30,20	253	100	0.0232736	0.78365	0.283,0.341,0.313	0.406,0.411,0.448	0.109
16449	ENSMUSG00000041609	Bicdl1	chr5	-	115672143	115672155	115670184	115670300	115673079	115673196	16449	135,128,88	48,75,51	122123118	26,41,42	112	100	0.00614845	0.417709	0.715,0.604,0.606	0.807,0.728,0.715	0.108
5872	ENSMUSG00000022607	Ptk2	chr15	-	73360025	73360337	73343132	73343359	73394647	73394744	5872	138176152	54,46,43	173200165	41,36,30	412	100	0.0105836	0.543513	0.383,0.482,0.462	0.506,0.574,0.572	0.108
20524	ENSMUSG00000029863	Casp2	chr6	+	42276869	42276930	42273916	42274045	42279776	42279926	20524	21,28,26	4,5,1	30,39,23	1,2,1	161	100	0.0275281	0.848642	0.765,0.777,0.942	0.949,0.924,0.935	0.108
12435	ENSMUSG00000029060	Mib2	chr4	-	155655251	155655270	155655104	155655170	155655521	155656305	12435	24,23,26	6,6,4	31,42,39	4,2,4	119	100	0.0302458	0.88642	0.771,0.763,0.845	0.867,0.946,0.891	0.108
9141	ENSMUSG00000029862	Clcn1	chr6	+	42313053	42313158	42311211	42311250	42313237	42313324	9141	46,40,21	5,1,1	39,36,43	0,0,0	205	100	0.00175047	0.21696	0.818,0.951,0.911	1.0,1.0,1.0	0.107
48227	ENSMUSG00000006494	Pdk1	chr2	+	71887381	71887458	71883842	71883932	71888895	71888952	48227	55,45,34	9,6,2	34,53,53	2,2,1	177	100	0.00248262	0.259476	0.775,0.809,0.906	0.906,0.937,0.968	0.107
29095	ENSMUSG00000026384	Ptpn4	chr1	-	119773048	119773127	119765428	119765481	119802322	119802422	29095	14,17,21	1,7,0	13,15,16	2,0,0	179	100	0.00340818	0.310382	0.887,0.576,1.0	0.784,1.0,1.0	0.107
38966	ENSMUSG00000030314	Atg7	chr6	+	114646936	114647057	114643126	114643150	114672790	114672843	38966	0,0,3	2,10,2	4,4,6	7,9,5	221	100	0.00748311	0.457274	0.0,0.0,0.404	0.205,0.167,0.352	0.107
53279	ENSMUSG00000032089	Il10ra	chr9	-	45267099	45267214	45266454	45266642	45269005	45269146	53279	20,17,18	0,5,1	19,31,22	0,3,0	215	100	0.0162398	0.669851	1.0,0.613,0.893	1.0,0.828,1.0	0.107
40509	ENSMUSG00000008305	Tle1	chr4	-	72158212	72158417	72145309	72145420	72169121	72169196	40509	128,164,98	9,2,10	81136122	2,3,0	305	100	0.00101616	0.164979	0.823,0.964,0.763	0.93,0.937,1.0	0.106
6507	ENSMUSG00000002625	Akap8l	chr17	-	32333905	32333980	32333002	32333144	32334587	32334696	6507	42,42,46	88,88,80	51,63,64	73,79,56	175	100	0.00331008	0.305275	0.214,0.214,0.247	0.285,0.313,0.395	0.106
15379	ENSMUSG00000073792	Alg6	chr4	+	99744489	99744625	99726862	99726947	99748685	99748770	15379	41,41,34	6,3,1	52,47,37	1,1,1	236	100	0.00505989	0.37665	0.743,0.853,0.935	0.957,0.952,0.94	0.106
32802	ENSMUSG00000033852	Gm28042	chr2	+	120031306	120031402	120030815	120030872	120031840	120032000	32802	29,29,24	3,2,2	29,17,32	0,0,2	196	100	0.00547702	0.392561	0.831,0.881,0.86	1.0,1.0,0.891	0.106
39388	ENSMUSG00000025085	Ablim1	chr19	-	57059084	57059204	57049461	57049509	57061252	57061382	39388	157159136	100,92,97	110182184	58,82,56	220	100	0.00835021	0.478965	0.416,0.44,0.389	0.463,0.502,0.599	0.106
13941	ENSMUSG00000061887	Ssbp3	chr4	+	107027216	107027297	107009678	107009768	107030861	107030928	13941	23,27,14	2,1,2	20,24,19	0,0,1	181	100	0.0433405	1	0.864,0.937,0.795	1.0,1.0,0.913	0.106
51070	ENSMUSG00000022353	Mtss1	chr15	-	58947325	58947520	58945845	58946019	58951469	58951680	51070	85,114,77	7,4,8	87141102	6,2,0	295	100	0.00809766	0.474575	0.805,0.906,0.765	0.831,0.96,1.0	0.105
42032	ENSMUSG00000007837	Prrg2	chr7	-	45060204	45060415	45059971	45060011	45060740	45060892	42032	49,45,53	5,3,4	53,83,48	1,2,3	311	100	0.0354883	0.948425	0.759,0.828,0.81	0.945,0.93,0.837	0.105
20016	ENSMUSG00000015980	Lrrc27	chr7	+	139216748	139216890	139214674	139214959	139218227	139218358	20016	0,2,1	14,19,13	3,1,3	9,14,4	242	100	0.0388575	0.983636	0.0,0.042,0.031	0.121,0.029,0.237	0.105
5547	ENSMUSG00000042564	Fam227a	chr15	-	79643947	79644017	79643291	79643371	79648736	79648819	5547	2,0,0	9,9,6	0,7,1	6,8,6	170	100	0.00303161	0.290674	0.116,0.0,0.0	0.0,0.34,0.089	0.104
15752	ENSMUSG00000024317	Rnf138	chr18	+	21024408	21024516	21020887	21020999	21026085	21027535	15752	133126122	62,73,63	111192172	41,70,51	208	100	0.00493208	0.374059	0.508,0.453,0.482	0.566,0.569,0.619	0.104
43774	ENSMUSG00000066829	Zfp810	chr9	-	22280452	22280559	22276747	22279280	22283167	22283260	43774	116,73,85	8,10,8	77,97,92	0,4,6	207	100	0.00618807	0.418949	0.875,0.779,0.837	1.0,0.921,0.881	0.104
20175	ENSMUSG00000026113	Inpp4a	chr1	+	37374274	37374289	37372310	37372419	37377577	37377761	20175	102,86,83	83,91,73	66,67,67	39,45,36	115	100	0.0106665	0.543675	0.517,0.451,0.497	0.595,0.564,0.618	0.104
22713	ENSMUSG00000089809	Rasgef1b	chr5	-	99377094	99377175	99243063	99243246	99558891	99558945	22713	18,20,10	0,5,0	14,21,22	0,0,0	181	100	0.0467458	1	1.0,0.688,1.0	1.0,1.0,1.0	0.104
50885	ENSMUSG00000063142	Kcnma1	chr14	-	23336039	23336120	23330839	23330970	23336944	23337058	50885	97108100	145112128	93,117,93	82,100,63	181	100	0.00153957	0.20374	0.27,0.348,0.301	0.385,0.393,0.449	0.103
5883	ENSMUSG00000022607	Ptk2	chr15	-	73391758	73391880	73343132	73343359	73394647	73394744	5883	24,8,8	54,46,43	23,19,20	41,36,30	222	100	0.00316507	0.299834	0.167,0.073,0.077	0.202,0.192,0.231	0.103
4711	ENSMUSG00000022789	Dnm1l	chr16	-	16318444	16318477	16316601	16316778	16319451	16319508	4711	103112131	55,51,31	103158123	26,43,24	133	100	0.0212349	0.75198	0.585,0.623,0.761	0.749,0.734,0.794	0.103
10997	ENSMUSG00000029376	Mthfd2l	chr5	+	90932911	90932945	90931116	90931433	90946789	90946974	10997	10,12,12	1,4,0	6,23,10	0,0,1	134	100	0.0294991	0.874279	0.882,0.691,1.0	1.0,1.0,0.882	0.103
41611	ENSMUSG00000021969	Zdhhc20	chr14	-	57850144	57850180	57846920	57847062	57856609	57856730	41611	57,64,68	61,67,57	69,69,82	33,65,49	136	100	0.0478984	1	0.407,0.413,0.467	0.606,0.438,0.552	0.103
58386	ENSMUSG00000021458	Aopep	chr13	+	63156545	63156735	63068039	63068285	63190478	63190551	58386	34,39,37	3,3,0	36,34,48	0,1,0	290	100	0.00555221	0.395163	0.796,0.818,1.0	1.0,0.921,1.0	0.102
31528	ENSMUSG00000027652	Ralgapb	chr2	+	158439528	158439564	158437259	158437476	158440769	158440971	31528	80,85,69	71,69,77	94114104	54,77,63	136	100	0.00905332	0.501704	0.453,0.475,0.397	0.561,0.521,0.548	0.102
24666	ENSMUSG00000033486	Catsper2	chr2	-	121400043	121400222	121397460	121397888	121406328	121406453	24666	9,6,1	25,17,17	6,7,13	10,10,22	279	100	0.0248814	0.807405	0.114,0.112,0.021	0.177,0.201,0.175	0.102
27197	ENSMUSG00000101838	Gm18800	chr1	-	53328068	53328113	53326205	53326457	53330211	53330408	27197	0,2,0	5,7,3	3,1,2	5,6,17	145	100	0.0319993	0.907427	0.0,0.165,0.0	0.293,0.103,0.075	0.102
24764	ENSMUSG00000029759	Pon3	chr6	-	5254515	5254586	5246047	5246333	5256152	5256214	24764	8,28,14	0,4,1	10,14,23	0,0,0	171	100	0.0356864	0.94999	1.0,0.804,0.891	1.0,1.0,1.0	0.102
44862	ENSMUSG00000021240	Abcd4	chr12	-	84612779	84612896	84612324	84612450	84613904	84614044	44862	87,74,87	5,6,4	82,105,72	0,1,1	217	100	2.94425e-05	0.0166242	0.889,0.85,0.909	1.0,0.98,0.971	0.101
43464	ENSMUSG00000009073	Nf2	chr11	-	4780577	4780622	4767664	4768273	4782186	4782352	43464	77,69,71	66,51,48	79,64,87	33,37,45	145	100	0.0158366	0.663911	0.446,0.483,0.505	0.623,0.544,0.571	0.101
17944	ENSMUSG00000083844	Ube2d-ps	chr11	+	5782184	5782278	5765508	5765571	5783891	5783937	17944	41,51,48	6,4,9	30,53,39	2,1,4	194	100	0.0248988	0.807454	0.779,0.868,0.733	0.885,0.965,0.834	0.101
10642	ENSMUSG00000029267	Mtf2	chr5	+	108073306	108073454	108065673	108065965	108080824	108080841	10642	65,74,91	65,56,46	89110105	41,49,54	248	100	0.0256092	0.82011	0.287,0.348,0.444	0.467,0.475,0.439	0.101
53611	ENSMUSG00000097121	D130020L05Rik	chr12	+	101086187	101086352	101084283	101084499	101088041	101088179	53611	24,15,14	35,27,20	17,29,17	19,20,16	265	100	0.0357623	0.94999	0.206,0.173,0.209	0.252,0.354,0.286	0.101
55979	ENSMUSG00000018774	Cd68	chr11	-	69665502	69665936	69665246	69665366	69666019	69666153	55979	63,83,77	0,0,0	122187132	3,3,3	534	100	0.000609878	0.122499	1.0,1.0,1.0	0.884,0.921,0.892	-0.101
3252	ENSMUSG00000046711	Hmga1	chr17	+	27556951	27557066	27556667	27556749	27559532	27559670	3252	181165170	12,10,13	114143123	9,27,19	215	100	0.00332191	0.305275	0.875,0.885,0.859	0.855,0.711,0.751	-0.101
21944	ENSMUSG00000029095	Ablim2	chr5	+	35856100	35856220	35848803	35848905	35857127	35857180	21944	25,20,19	30,36,37	14,9,8	36,40,27	220	100	0.00490386	0.373053	0.275,0.202,0.189	0.15,0.093,0.119	-0.101
25699	ENSMUSG00000016918	Sulf1	chr1	+	12850759	12850793	12848330	12848454	12858811	12860371	25699	36,53,33	42,59,37	29,30,34	51,54,60	134	100	0.0208131	0.748521	0.39,0.401,0.4	0.298,0.293,0.297	-0.101
1243	ENSMUSG00000050875	Minar2	chr18	+	59066816	59066989	59065834	59065885	59072192	59072417	1243	103,65,53	0,2,0	41,53,39	2,7,0	273	100	0.000421602	0.0969437	1.0,0.923,1.0	0.882,0.735,1.0	-0.102
51032	ENSMUSG00000006526	Stimate	chr14	+	30862879	30862928	30825589	30825890	30866622	30866744	51032	20,30,11	0,0,1	16,18,31	1,5,1	149	100	0.00245846	0.258657	1.0,1.0,0.881	0.915,0.707,0.954	-0.102
26339	ENSMUSG00000026305	Lrrfip1	chr1	+	91093559	91093637	91068562	91068649	91100576	91100581	26339	147152124	7,9,7	78,76,50	10,7,9	178	100	0.00763319	0.460684	0.922,0.905,0.909	0.814,0.859,0.757	-0.102
46346	ENSMUSG00000071253	Slc25a16	chr10	+	62932718	62932791	62930302	62930436	62937417	62937539	46346	81,76,74	3,6,9	72,82,97	12,13,16	173	100	0.00921864	0.508095	0.94,0.88,0.826	0.776,0.785,0.778	-0.102
16984	ENSMUSG00000038593	Tctn1	chr5	-	122257469	122257621	122254483	122254583	122258834	122258965	16984	111,95,68	7,3,1	97,114,71	10,11,5	252	100	0.0117168	0.571472	0.863,0.926,0.964	0.794,0.804,0.849	-0.102
21954	ENSMUSG00000029095	Ablim2	chr5	+	35874632	35874640	35866704	35866766	35874832	35874884	21954	12,23,7	1,1,0	13,15,14	2,4,1	108	100	0.00698707	0.437172	0.917,0.955,1.0	0.858,0.776,0.928	-0.103
53307	ENSMUSG00000043987	Cep164	chr9	-	45781951	45782248	45779689	45779836	45785777	45785921	53307	57,55,52	1,2,0	59,68,60	4,5,1	397	100	0.00746606	0.457274	0.935,0.874,1.0	0.788,0.774,0.938	-0.103
21811	ENSMUSG00000068284	Usf3	chr16	+	44199118	44199167	44198903	44199021	44200613	44200678	21811	12,11,7	38,18,26	4,4,7	35,33,24	149	100	0.0173708	0.693425	0.175,0.291,0.153	0.071,0.075,0.164	-0.103
46042	ENSMUSG00000025958	Creb1	chr1	+	64559726	64559768	64558502	64558649	64561752	64561865	46042	12,6,9	1,0,0	8,8,11	1,1,1	142	100	0.0285777	0.863397	0.894,1.0,1.0	0.849,0.849,0.886	-0.103
45723	ENSMUSG00000019792	Trmt11	chr10	-	30594114	30594188	30590842	30590935	30597739	30597805	45723	61,53,61	0,0,1	43,49,56	7,1,3	174	100	7.27019e-05	0.0323084	1.0,1.0,0.972	0.779,0.966,0.915	-0.104
2884	ENSMUSG00000007035	Msh5	chr17	-	35042097	35042180	35041469	35041515	35043728	35043764	2884	34,12,14	0,0,2	25,15,13	1,4,1	183	100	0.0115062	0.566031	1.0,1.0,0.793	0.932,0.672,0.877	-0.104
9675	ENSMUSG00000026034	Clk1	chr1	-	58420120	58420211	58419666	58419733	58421082	58421308	9675	280218287	38,37,55	192353266	61,82,75	191	100	0.000609342	0.122499	0.794,0.755,0.732	0.622,0.693,0.65	-0.105
55229	ENSMUSG00000025145	Lrrc45	chr11	+	120718649	120718720	120718441	120718553	120719039	120719132	55229	100,112,93	14,14,13	84,94,84	17,26,21	171	100	0.00807851	0.474048	0.807,0.824,0.807	0.743,0.679,0.701	-0.105
23894	ENSMUSG00000032311	Nrg4	chr9	-	55226615	55226754	55220221	55221408	55227852	55227938	23894	5,8,11	1,0,1	2,6,8	0,2,2	239	100	0.0380501	0.973897	0.677,1.0,0.822	1.0,0.557,0.626	-0.105
19552	ENSMUSG00000089989	Gm45713	chr7	-	45135663	45135777	45135121	45135175	45136017	45136231	19552	32,29,22	0,1,0	28,12,35	4,1,0	214	100	0.0396582	0.995214	1.0,0.931,1.0	0.766,0.849,1.0	-0.105
39226	ENSMUSG00000030177	Ccdc77	chr6	-	120338068	120338160	120334768	120334917	120341972	120342069	39226	18,31,16	0,0,1	15,26,23	3,1,1	192	100	0.0429104	1	1.0,1.0,0.893	0.723,0.931,0.923	-0.105
16650	ENSMUSG00000034949	Zfr2	chr10	+	81249164	81249260	81248983	81249078	81249684	81249796	16650	142,146,97	3,12,9	134,96,100	20,15,12	196	100	0.00203122	0.236203	0.96,0.861,0.846	0.774,0.766,0.81	-0.106
3714	ENSMUSG00000014039	Prdm15	chr16	-	97816105	97816193	97812557	97812725	97816535	97816630	3714	61,41,47	0,0,1	34,29,35	2,3,2	188	100	0.00174829	0.21696	1.0,1.0,0.962	0.9,0.837,0.903	-0.107
47548	ENSMUSG00000035681	Kcnc2	chr10	+	112456928	112457032	112456342	112456535	112458489	112458654	47548	9,0,9	33,18,17	0,0,0	2,23,10	204	100	1.18885e-05	0.0102396	0.118,0.0,0.206	0.0,0.0,0.0	-0.108
5021	ENSMUSG00000023044	Csad	chr15	-	102178780	102178832	102177318	102177786	102178960	102179160	5021	70,98,79	6,5,8	69,58,51	18,10,6	152	100	0.00355189	0.317598	0.885,0.928,0.867	0.716,0.792,0.848	-0.108
43409	ENSMUSG00000070425	Xntrpc	chr7	+	102079004	102079177	102078732	102078818	102080528	102080604	43409	114130117	15,11,12	102134118	20,21,23	273	100	0.0154924	0.657422	0.736,0.812,0.781	0.651,0.7,0.653	-0.108
26054	ENSMUSG00000026767	Mindy3	chr2	-	12386608	12386679	12364446	12364519	12396178	12396258	26054	107,85,86	13,18,9	77,78,87	14,20,30	171	100	0.0161645	0.667667	0.828,0.734,0.848	0.763,0.695,0.629	-0.108
41383	ENSMUSG00000030584	Dpf1	chr7	+	29314138	29314189	29313081	29313213	29314282	29314402	41383	72,63,77	13,8,13	55,60,48	11,19,17	151	100	0.0255247	0.82011	0.786,0.839,0.797	0.768,0.677,0.652	-0.108
25315	ENSMUSG00000071342	Lsmem1	chr12	-	40180645	40180774	40176385	40177228	40185288	40185420	25315	33,15,17	0,2,1	29,40,41	4,9,2	229	100	0.00397976	0.34047	1.0,0.766,0.881	0.76,0.66,0.9	-0.109
25117	ENSMUSG00000043088	Il17re	chr6	+	113465714	113465890	113464760	113464827	113465979	113466027	25117	43,50,44	0,2,1	33,44,33	1,3,4	276	100	0.0155047	0.657422	1.0,0.901,0.941	0.923,0.842,0.749	-0.109
38761	ENSMUSG00000030102	Itpr1	chr6	+	108431460	108431496	108417888	108418000	108438299	108438432	38761	102,135,82	25,51,33	58,66,46	30,33,28	136	100	0.0219515	0.763428	0.75,0.661,0.646	0.587,0.595,0.547	-0.109
27900	ENSMUSG00000054387	Mdm4	chr1	-	133009136	133009192	133003790	133003890	133018776	133018858	27900	23,13,13	2,0,0	13,16,16	2,2,1	156	100	0.0328421	0.914845	0.881,1.0,1.0	0.806,0.837,0.911	-0.109
50893	ENSMUSG00000063142	Kcnma1	chr14	-	23425566	23425749	23386259	23386353	23435949	23436026	50893	7,4,0	5,6,7	1,0,2	8,6,4	283	100	0.00580992	0.406111	0.331,0.191,0.0	0.042,0.0,0.15	-0.11
26052	ENSMUSG00000026767	Mindy3	chr2	-	12382102	12382183	12364446	12364519	12396178	12396258	26052	120,135,98	13,18,9	71129101	14,20,30	181	100	0.00772123	0.462155	0.836,0.806,0.857	0.737,0.781,0.65	-0.11
31750	ENSMUSG00000021254	Gpatch2l	chr12	+	86261615	86261695	86244034	86244706	86281448	86281543	31750	2,2,1	3,4,1	1,1,0	3,1,1	180	100	0.0274055	0.848642	0.27,0.217,0.357	0.156,0.357,0.0	-0.11
4477	ENSMUSG00000033809	Alg3	chr16	-	20608986	20609086	20608741	20608889	20610542	20610755	4477	94,94,50	7,5,7	86,88,57	8,20,13	200	100	0.0111945	0.557397	0.87,0.904,0.781	0.843,0.688,0.687	-0.112
25616	ENSMUSG00000028613	Lrp8	chr4	+	107846238	107846619	107843215	107843344	107847443	107847566	25616	143170191	18,16,28	103148106	27,22,19	481	100	0.0487518	1	0.623,0.688,0.586	0.442,0.583,0.537	-0.112
54469	ENSMUSG00000037286	Stag1	chr9	+	100705152	100705254	100643447	100643796	100737977	100737996	54469	62,64,62	1,1,2	46,71,48	6,1,7	202	100	0.00193454	0.228622	0.968,0.969,0.939	0.791,0.972,0.772	-0.114
45874	ENSMUSG00000087177	E130307A14Rik	chr10	-	39654521	39654688	39645555	39645808	39681472	39681549	45874	40,38,43	0,1,2	44,49,35	3,4,3	267	100	0.00568299	0.400545	1.0,0.934,0.89	0.846,0.821,0.814	-0.114
12930	ENSMUSG00000029823	Luc7l2	chr6	+	38565654	38565722	38554979	38555063	38568846	38568917	12930	109,78,92	6,5,5	80,105,83	17,15,9	168	100	0.000772427	0.137246	0.915,0.903,0.916	0.737,0.806,0.846	-0.115
36854	ENSMUSG00000079481	Nhsl2	chrX	+	102073781	102073974	101947653	101947722	102076161	102076293	36854	5,3,0	6,4,5	0,0,1	8,11,4	293	100	0.00109524	0.170205	0.221,0.204,0.0	0.0,0.0,0.079	-0.115
40110	ENSMUSG00000021541	Trpc7	chr13	-	56831285	56831450	56822424	56822641	56887338	56888116	40110	6,27,20	1,1,0	19,37,28	3,4,3	265	100	0.00125846	0.185834	0.694,0.911,1.0	0.705,0.777,0.779	-0.115
14647	ENSMUSG00000090053	Pakap	chr4	+	57568369	57568415	57434246	57434556	57638009	57638090	14647	11,9,9	0,0,1	7,7,9	1,1,1	146	100	0.0190654	0.720818	1.0,1.0,0.86	0.827,0.827,0.86	-0.115
37870	ENSMUSG00000029130	Rnf32	chr5	+	29224116	29224284	29206695	29206804	29225042	29225291	37870	78,80,56	1,1,1	65,87,86	7,7,2	268	100	0.000240918	0.0687794	0.967,0.968,0.954	0.776,0.823,0.941	-0.116
38071	ENSMUSG00000033752	Mnd1	chr3	-	84116426	84116501	84104934	84105049	84134017	84134166	38071	36,11,13	0,0,1	15,10,21	0,5,0	175	100	0.0491857	1	1.0,1.0,0.881	1.0,0.533,1.0	-0.116
17439	ENSMUSG00000042632	Pla2g6	chr15	-	79327634	79327714	79317760	79318010	79328088	79328203	17439	39,17,20	0,0,3	35,30,21	8,4,1	180	100	0.00172839	0.215802	1.0,1.0,0.787	0.709,0.806,0.921	-0.117
19910	ENSMUSG00000031284	Pak3	chrX	+	143665732	143665843	143664372	143664614	143693286	143693384	19910	13,15,8	11,24,14	7,6,11	27,31,15	211	100	0.0262339	0.827516	0.359,0.229,0.213	0.109,0.084,0.258	-0.117
2298	ENSMUSG00000024074	Crim1	chr17	+	78279972	78280215	78237741	78237915	78281245	78281366	2298	110105105	19,12,12	77,105,80	17,19,21	343	100	0.0387116	0.98189	0.628,0.718,0.718	0.569,0.617,0.526	-0.117
44160	ENSMUSG00000030766	Arhgap17	chr7	-	123283776	123283825	123279279	123280116	123286497	123287013	44160	18,17,13	23,35,33	8,6,15	29,47,38	149	100	0.0129754	0.598342	0.344,0.246,0.209	0.156,0.079,0.209	-0.118
21001	ENSMUSG00000002345	Borcs8	chr8	+	70145810	70145890	70145023	70145134	70147089	70147256	21001	38,49,27	1,0,0	16,27,26	2,0,4	180	100	0.00563962	0.399148	0.955,1.0,1.0	0.816,1.0,0.783	-0.119
6785	ENSMUSG00000021012	Zc3h14	chr12	+	98779107	98779267	98763822	98763978	98783581	98783702	6785	90103109	4,10,9	77,86,77	11,13,12	260	100	0.0159665	0.665057	0.896,0.798,0.823	0.729,0.718,0.712	-0.119
32876	ENSMUSG00000090100	Ttbk2	chr2	-	120837164	120837260	120825241	120825315	120850055	120850435	32876	25,19,36	30,26,22	19,18,19	34,46,25	196	100	0.023196	0.782429	0.298,0.272,0.455	0.222,0.166,0.279	-0.119
31915	ENSMUSG00000027257	Pacsin3	chr2	+	91256301	91256408	91256143	91256190	91259867	91259927	31915	10,15,15	1,0,0	12,23,18	3,0,2	207	100	0.02414	0.799168	0.829,1.0,1.0	0.659,1.0,0.813	-0.119
43993	ENSMUSG00000109284	B230311B06Rik	chr7	+	118594952	118595034	118592445	118592636	118596424	118596741	43993	19,19,24	1,4,0	34,29,19	7,9,1	182	100	0.0331357	0.917642	0.913,0.723,1.0	0.727,0.639,0.913	-0.119
56319	ENSMUSG00000000631	Myo18a	chr11	+	77821529	77821550	77821041	77821186	77822665	77822674	56319	5,5,6	0,0,1	7,7,4	1,1,1	121	100	0.0405044	1	1.0,1.0,0.832	0.853,0.853,0.768	-0.119
3193	ENSMUSG00000036196	Slc26a8	chr17	-	28663563	28663728	28661864	28662014	28669902	28670084	3193	2,3,1	1,0,0	2,7,8	0,3,2	265	100	0.00201984	0.235959	0.43,1.0,1.0	1.0,0.468,0.602	-0.12
40053	ENSMUSG00000097960	A330074K22Rik	chr8	-	120224524	120224655	120204433	120206485	120227924	120228230	40053	40,60,51	0,1,1	35,36,25	1,3,3	231	100	0.00327664	0.303849	1.0,0.963,0.957	0.938,0.839,0.783	-0.12
38703	ENSMUSG00000073728	Tmem51os1	chr4	+	142086875	142087294	142086379	142086558	142087751	142088052	38703	7,22,6	6,7,6	7,11,0	4,17,12	519	100	0.0104784	0.543097	0.184,0.377,0.162	0.252,0.111,0.0	-0.12
43038	ENSMUSG00000030616	Sytl2	chr7	+	90388867	90388915	90386998	90387556	90392358	90392453	43038	98,92,75	59,40,44	50,95,61	62,72,43	148	100	0.0137099	0.614625	0.529,0.608,0.535	0.353,0.471,0.489	-0.12
24008	ENSMUSG00000020193	Zpbp	chr11	-	11403980	11404057	11352521	11352699	11408388	11408607	24008	9,2,0	0,2,1	2,0,0	0,5,2	177	100	0.0295907	0.875181	1.0,0.361,0.0	1.0,0.0,0.0	-0.12
43026	ENSMUSG00000097162	2310010J17Rik	chr7	-	90126927	90127044	90124821	90125032	90127596	90127656	43026	8,13,3	0,1,1	6,9,10	1,1,4	217	100	0.00453568	0.363549	1.0,0.857,0.58	0.734,0.806,0.535	-0.121
19587	ENSMUSG00000032599	Ip6k2	chr9	+	108796540	108796572	108796063	108796396	108797283	108797693	19587	5,8,3	17,24,10	0,2,3	17,19,15	132	100	0.00563522	0.399148	0.182,0.202,0.185	0.0,0.074,0.132	-0.121
15865	ENSMUSG00000039782	Cpeb2	chr5	+	43238326	43238416	43237314	43237597	43244585	43244676	15865	59,58,45	5,7,2	43,69,51	12,13,5	190	100	0.0258737	0.823309	0.861,0.813,0.922	0.653,0.736,0.843	-0.121
41924	ENSMUSG00000038695	Josd2	chr7	+	44468359	44468417	44468049	44468190	44470411	44470468	41924	6,5,6	0,0,2	5,9,3	4,1,0	158	100	0.0288745	0.866183	1.0,1.0,0.655	0.442,0.851,1.0	-0.121
34007	ENSMUSG00000032498	Mlh1	chr9	-	111252863	111252976	111241224	111241607	111255627	111255716	34007	61,50,51	1,1,1	23,69,38	8,0,1	213	100	0.0371178	0.967457	0.966,0.959,0.96	0.574,1.0,0.947	-0.121
29543	ENSMUSG00000059742	Kcnh7	chr2	-	62845753	62845774	62837065	62837280	62850349	62850778	29543	5,7,10	1,0,0	4,11,8	0,3,3	121	100	0.00206037	0.238501	0.805,1.0,1.0	1.0,0.752,0.688	-0.122
7227	ENSMUSG00000021071	Trim9	chr12	-	70252019	70252043	70250956	70251260	70268061	70268200	7227	85,60,66	30,32,25	45,59,38	30,40,28	124	100	0.0117256	0.571472	0.696,0.602,0.68	0.547,0.543,0.523	-0.122
54138	ENSMUSG00000079427	Mthfsl	chr9	-	88716493	88716563	88715487	88715749	88719658	88719813	54138	7,10,4	9,12,11	2,4,3	5,14,13	170	100	0.044602	1	0.314,0.329,0.176	0.19,0.144,0.12	-0.122
47801	ENSMUSG00000030269	Mtmr14	chr6	+	113277789	113277945	113270521	113270701	113280602	113280919	47801	130163141	9,17,6	123159140	16,27,21	256	100	0.00205733	0.238501	0.849,0.789,0.902	0.75,0.697,0.723	-0.123
3811	ENSMUSG00000022961	Son	chr16	+	91673968	91674022	91671348	91671465	91674694	91674774	3811	4,6,7	26,35,10	0,1,4	20,17,24	154	100	0.00830465	0.478965	0.091,0.1,0.313	0.0,0.037,0.098	-0.123
9777	ENSMUSG00000105355	Gm40117	chr3	+	104994876	104994921	104994031	104994200	105003850	105004005	9777	7,13,8	2,0,0	5,10,9	1,3,1	145	100	0.020288	0.742965	0.707,1.0,1.0	0.775,0.697,0.861	-0.125
23486	ENSMUSG00000043065	Spice1	chr16	+	44355439	44355535	44347120	44347506	44357759	44357903	23486	22,20,18	1,0,0	22,16,9	1,2,1	196	100	0.0475954	1	0.918,1.0,1.0	0.918,0.803,0.821	-0.125
55978	ENSMUSG00000018774	Cd68	chr11	-	69665475	69665936	69665246	69665366	69666019	69666062	55978	51,64,69	0,0,0	103161101	3,3,3	561	100	0.000272992	0.0744911	1.0,1.0,1.0	0.86,0.905,0.857	-0.126
14093	ENSMUSG00000048747	E130114P18Rik	chr4	-	97574818	97574921	97569181	97569278	97690622	97690736	14093	16,7,6	0,0,2	9,23,8	1,4,2	203	100	0.00664618	0.431234	1.0,1.0,0.596	0.816,0.739,0.663	-0.126
34486	ENSMUSG00000039671	Zmynd8	chr2	-	165884178	165884239	165874876	165875775	165884607	165884874	34486	9,4,7	16,12,12	2,5,2	14,16,15	161	100	0.0240264	0.798007	0.259,0.172,0.266	0.081,0.163,0.076	-0.126
37103	ENSMUSG00000026188	Tmem169	chr1	+	72292919	72293045	72284394	72284466	72297769	72298178	37103	24,18,28	22,18,16	10,26,15	25,28,20	226	100	0.0393253	0.990774	0.326,0.307,0.436	0.15,0.291,0.249	-0.126
55988	ENSMUSG00000041189	Chrnb1	chr11	-	69786880	69787104	69785706	69785879	69792698	69792908	55988	34,31,47	0,2,0	43,27,44	4,2,2	324	100	0.00183924	0.223066	1.0,0.827,1.0	0.768,0.806,0.872	-0.127
23853	ENSMUSG00000071679	Rtl4	chrX	+	145117927	145117990	145116854	145116966	145119332	145122411	23853	2,1,6	1,1,0	1,2,2	3,2,0	163	100	0.00469423	0.368128	0.551,0.38,1.0	0.17,0.38,1.0	-0.127
11421	ENSMUSG00000037795	N4bp2	chr5	+	65788052	65788141	65786105	65786361	65790017	65791170	11421	10,8,6	0,0,2	17,11,4	2,0,3	189	100	0.0367538	0.963311	1.0,1.0,0.613	0.818,1.0,0.414	-0.127
49335	ENSMUSG00000004677	Myo9b	chr8	+	71340759	71340799	71338906	71339020	71342761	71342884	49335	26,25,28	1,1,2	26,32,25	4,8,3	140	100	0.00302679	0.290674	0.949,0.947,0.909	0.823,0.741,0.856	-0.128
45162	ENSMUSG00000048677	Tpcn2	chr7	-	145277108	145277731	145273877	145273968	145278736	145278914	45162	25,21,18	0,0,1	28,27,21	1,1,1	723	100	0.00678441	0.43312	1.0,1.0,0.713	0.795,0.789,0.744	-0.128
54082	ENSMUSG00000042761	Mrap2	chr9	+	87144976	87145157	87144530	87144675	87169524	87169658	54082	11,20,6	10,12,5	6,8,3	8,8,10	281	100	0.0495447	1	0.281,0.372,0.299	0.211,0.262,0.096	-0.128
56538	ENSMUSG00000059439	Bcas3	chr11	+	85354593	85354661	85353166	85353233	85354887	85354975	56538	17,17,8	25,28,20	3,9,7	20,30,30	168	100	0.00398867	0.340659	0.288,0.265,0.192	0.082,0.152,0.122	-0.13
23383	ENSMUSG00000041757	Plekha6	chr1	+	133275811	133275865	133274792	133274879	133280338	133280407	23383	21,18,9	1,2,0	13,13,11	0,2,5	154	100	0.022018	0.763428	0.932,0.854,1.0	1.0,0.808,0.588	-0.13
42903	ENSMUSG00000038570	Saxo2	chr7	-	82643646	82643849	82632959	82635407	82648391	82648523	42903	5,9,9	2,0,0	6,6,3	3,1,0	303	100	0.0405539	1	0.452,1.0,1.0	0.398,0.664,1.0	-0.13
3814	ENSMUSG00000022961	Son	chr16	+	91673984	91674022	91671348	91671465	91674694	91674774	3814	7,10,5	26,35,10	1,1,5	20,17,24	138	100	0.00816216	0.474782	0.163,0.172,0.266	0.035,0.041,0.131	-0.131
23566	ENSMUSG00000025950	Idh1	chr1	-	65179762	65179815	65175230	65175368	65181627	65181698	23566	9,8,2	12,7,11	3,0,1	3,11,8	153	100	0.012356	0.586817	0.329,0.428,0.106	0.395,0.0,0.076	-0.131
33818	ENSMUSG00000030556	Lrrc28	chr7	-	67579689	67579750	67559857	67560064	67617992	67618130	33818	2,7,2	7,10,7	2,0,3	13,6,13	161	100	0.0287319	0.865459	0.151,0.303,0.151	0.087,0.0,0.125	-0.131
42245	ENSMUSG00000006958	Chrd	chr16	+	20734006	20734136	20733433	20733634	20734272	20734401	42245	110115121	7,4,5	64,122,93	7,17,13	230	100	0.000354804	0.0883827	0.872,0.926,0.913	0.799,0.757,0.757	-0.133
35454	ENSMUSG00000030862	Cpxm2	chr7	-	132057633	132057813	132054631	132055028	132059733	132059863	35454	38,26,30	1,0,0	28,30,23	0,4,2	280	100	0.00339215	0.310379	0.931,1.0,1.0	1.0,0.728,0.804	-0.133
37363	ENSMUSG00000087368	BC065397	chrX	+	136756493	136756620	136747322	136747448	136758100	136758181	37363	13,21,16	2,1,0	11,21,16	1,8,1	227	100	0.00845073	0.482518	0.741,0.902,1.0	0.829,0.536,0.876	-0.134
25214	ENSMUSG00000087396	4933407K13Rik	chrX	-	75709243	75709406	75708004	75708459	75727457	75727518	25214	7,4,3	0,1,0	1,4,5	0,6,0	263	100	0.0296566	0.875181	1.0,0.603,1.0	1.0,0.202,1.0	-0.134
3623	ENSMUSG00000023873	1700010I14Rik	chr17	+	9001769	9001945	9001127	9001186	9005191	9005245	3623	6,10,5	0,0,1	17,13,8	3,1,1	276	100	0.00494505	0.374059	1.0,1.0,0.644	0.672,0.825,0.743	-0.135
55982	ENSMUSG00000006611	Hfe	chr13	-	23708027	23708291	23706766	23707066	23710626	23710854	55982	52,91,85	2,2,2	56,74,76	4,5,8	364	100	0.00501319	0.37597	0.877,0.926,0.921	0.794,0.803,0.723	-0.135
1473	ENSMUSG00000060275	Nrg2	chr18	-	36031882	36031941	36024305	36024408	36032335	36032412	1473	15,17,12	2,0,1	12,25,7	5,2,1	159	100	0.019337	0.723613	0.825,1.0,0.883	0.602,0.887,0.815	-0.135
45436	ENSMUSG00000015501	Hivep2	chr10	+	14004200	14004275	13966645	13966697	14066582	14066684	45436	50,44,47	12,17,10	38,54,41	18,23,23	175	100	0.0287123	0.865406	0.704,0.597,0.729	0.547,0.573,0.505	-0.135
26799	ENSMUSG00000075324	Fign	chr2	-	64096894	64097064	63971506	63980899	64097841	64098012	26799	3,1,1	0,1,0	3,5,5	0,2,3	270	100	0.00152127	0.202755	1.0,0.27,1.0	1.0,0.481,0.382	-0.136
41819	ENSMUSG00000017868	Sgk2	chr2	+	162999181	162999268	162998229	162998266	163003271	163003367	41819	20,4,11	0,1,1	5,5,2	1,4,0	187	100	0.00834024	0.478965	1.0,0.681,0.855	0.728,0.401,1.0	-0.136
7915	ENSMUSG00000071454	Dtnb	chr12	+	3773550	3773640	3772586	3772746	3774569	3774610	7915	15,19,21	15,20,15	17,12,15	29,21,27	190	100	0.0203973	0.742965	0.345,0.333,0.424	0.236,0.231,0.226	-0.136
45636	ENSMUSG00000032480	Dhx30	chr9	-	110107940	110107969	110098728	110098852	110109025	110109121	45636	8,10,13	0,0,0	9,14,8	0,4,1	129	100	0.0255399	0.82011	1.0,1.0,1.0	1.0,0.731,0.861	-0.136
11348	ENSMUSG00000000296	Tpd52l1	chr10	-	31341139	31341178	31332626	31332969	31346610	31346712	11348	3,1,1	5,12,7	0,0,1	7,9,16	139	100	0.0447746	1	0.302,0.057,0.093	0.0,0.0,0.043	-0.136
21667	ENSMUSG00000030304	Ergic2	chr6	-	148190918	148191023	148189499	148189584	148195194	148195290	21667	15,11,21	1,1,0	11,22,9	1,3,2	205	100	0.0052951	0.384402	0.88,0.843,1.0	0.843,0.782,0.687	-0.137
47766	ENSMUSG00000044499	Hs3st5	chr10	+	36554013	36554072	36506818	36507615	36628244	36628410	47766	12,12,2	19,11,15	5,8,4	20,38,22	159	100	0.029893	0.881643	0.284,0.407,0.077	0.136,0.117,0.103	-0.137
1136	ENSMUSG00000042439	Zfp532	chr18	+	65582726	65582809	65579911	65580510	65582896	65583006	1136	2,6,11	3,9,6	3,4,3	8,20,3	183	100	0.0328279	0.914845	0.267,0.267,0.5	0.17,0.099,0.353	-0.137
50139	ENSMUSG00000003847	Nfat5	chr8	+	107295580	107295634	107293469	107293898	107324638	107324764	50139	48,38,40	10,6,4	20,29,29	7,14,5	154	100	0.0461829	1	0.757,0.804,0.867	0.65,0.574,0.79	-0.138
22476	ENSMUSG00000031502	Col4a1	chr8	-	11204535	11204552	11202893	11203008	11206225	11206403	22476	15,8,18	45,54,52	2,1,6	49,63,48	117	100	2.74937e-06	0.00399185	0.222,0.112,0.228	0.034,0.013,0.097	-0.139
1526	ENSMUSG00000037058	Paip2	chr18	+	35608737	35608819	35600044	35600117	35610870	35611034	1526	57,58,50	28,31,27	26,34,43	23,43,31	182	100	0.00769363	0.462155	0.528,0.507,0.504	0.383,0.303,0.433	-0.14
21632	ENSMUSG00000098097	6530403H02Rik	chr3	-	120772681	120772787	120694808	120695265	120886512	120886714	21632	9,7,13	0,0,1	11,13,11	1,2,1	206	100	0.0114879	0.565678	1.0,1.0,0.863	0.842,0.759,0.842	-0.14
26572	ENSMUSG00000022237	Ankrd33b	chr15	-	31325085	31325215	31304991	31305132	31367038	31367532	26572	33,28,22	0,1,2	18,23,21	2,2,4	230	100	0.00683975	0.433927	1.0,0.924,0.827	0.796,0.833,0.695	-0.142
39627	ENSMUSG00000059659	Gm10069	chr6	+	128488890	128489043	128439514	128439696	128502165	128502363	39627	14,22,18	0,1,0	23,34,9	2,2,1	253	100	0.0149264	0.646645	1.0,0.897,1.0	0.82,0.87,0.781	-0.142
55767	ENSMUSG00000049154	Fam183b	chr11	-	58796554	58796658	58792796	58792999	58798635	58798695	55767	75,78,69	5,4,11	32,52,34	8,10,6	204	100	0.0181141	0.707582	0.88,0.905,0.755	0.662,0.718,0.735	-0.142
58356	ENSMUSG00000035248	Tut7	chr13	-	59779136	59779201	59778751	59778815	59782017	59782343	58356	28,27,26	31,23,15	21,11,18	22,25,28	165	100	0.0405803	1	0.354,0.416,0.512	0.366,0.211,0.28	-0.142
18842	ENSMUSG00000036792	Mbd5	chr2	+	49086589	49086652	49018253	49018325	49099716	49099809	18842	87,79,63	8,10,6	53,86,70	11,23,19	163	100	0.000640163	0.123693	0.87,0.829,0.866	0.747,0.696,0.693	-0.143
6696	ENSMUSG00000021185	Dglucy	chr12	+	100787615	100787672	100779094	100779310	100829598	100829725	6696	3,1,2	6,5,9	0,0,1	4,13,12	157	100	0.00364816	0.32354	0.242,0.113,0.124	0.0,0.0,0.05	-0.143
36565	ENSMUSG00000029534	St7	chr6	+	17905706	17905842	17904896	17904969	17906407	17906492	36565	53,45,34	34,47,23	31,46,42	53,78,56	236	100	0.000658037	0.126106	0.398,0.289,0.385	0.199,0.2,0.241	-0.144
28783	ENSMUSG00000097040	2610316D01Rik	chr3	-	45377867	45378010	45366304	45366348	45378141	45378205	28783	13,0,0	5,1,6	0,0,2	3,1,9	243	100	0.0123881	0.587794	0.517,0.0,0.0	0.0,0.0,0.084	-0.144
7476	ENSMUSG00000020598	Nrcam	chr12	+	44578144	44578180	44576603	44576780	44584834	44584987	7476	27,20,23	3,0,4	26,26,14	5,7,4	136	100	0.0325114	0.911773	0.869,1.0,0.809	0.793,0.732,0.72	-0.144
45722	ENSMUSG00000019792	Trmt11	chr10	-	30591020	30591102	30590842	30590935	30597739	30597805	45722	46,35,34	0,0,1	37,34,25	7,1,3	182	100	2.02219e-05	0.0135213	1.0,1.0,0.949	0.744,0.949,0.821	-0.145
46786	ENSMUSG00000048445	Ccdc57	chr11	-	120882012	120882055	120881814	120881915	120885232	120885385	46786	4,2,0	5,7,8	1,0,0	7,12,7	143	100	0.00543994	0.391006	0.359,0.167,0.0	0.091,0.0,0.0	-0.145
14875	ENSMUSG00000041444	Arhgap32	chr9	+	32152667	32152709	32151921	32152013	32153039	32153124	14875	78,68,62	14,18,21	45,38,46	20,29,16	142	100	0.0130842	0.600512	0.797,0.727,0.675	0.613,0.48,0.669	-0.146
51810	ENSMUSG00000036834	Plch1	chr3	-	63699779	63699802	63696236	63699480	63701783	63702138	51810	28,26,25	2,2,4	18,20,16	5,5,5	123	100	0.0188498	0.716539	0.919,0.914,0.836	0.745,0.765,0.722	-0.146
52959	ENSMUSG00000032300	1700017B05Rik	chr9	-	57258956	57259140	57253609	57254329	57262428	57262547	52959	44,28,28	0,0,0	23,37,27	2,0,3	284	100	0.0318171	0.903923	1.0,1.0,1.0	0.802,1.0,0.76	-0.146
8870	ENSMUSG00000042213	Zfand4	chr6	+	116305616	116305761	116287981	116288168	116313844	116315017	8870	30,21,30	0,0,0	13,22,23	1,2,1	245	100	0.039449	0.992416	1.0,1.0,1.0	0.841,0.818,0.904	-0.146
47459	ENSMUSG00000038665	Dgki	chr6	-	36994858	36994921	36975146	36975247	37000041	37000241	47459	15,15,22	25,43,36	8,5,4	32,45,28	163	100	0.000127703	0.0456496	0.269,0.176,0.273	0.133,0.064,0.081	-0.147
11346	ENSMUSG00000000296	Tpd52l1	chr10	-	31338184	31338245	31332375	31332969	31346610	31346712	11346	3,3,5	5,12,7	2,2,0	7,9,16	161	100	0.0092876	0.510788	0.271,0.134,0.307	0.151,0.121,0.0	-0.147
44843	ENSMUSG00000021240	Abcd4	chr12	-	84605871	84605963	84605347	84605384	84608569	84608659	44843	37,62,37	2,6,3	28,56,51	9,9,7	192	100	0.0185283	0.714921	0.906,0.843,0.865	0.618,0.764,0.791	-0.147
23257	ENSMUSG00000041642	Kif21b	chr1	+	136167161	136167200	136165017	136165131	136169186	136169323	23257	28,42,46	5,9,6	21,36,33	10,19,6	139	100	0.023523	0.788689	0.801,0.771,0.847	0.602,0.577,0.798	-0.147
43729	ENSMUSG00000008575	Nfib	chr4	-	82320473	82320556	82310302	82310391	82327728	82327913	43729	16,12,11	9,11,10	13,11,10	14,19,19	183	100	0.0477689	1	0.493,0.373,0.375	0.337,0.24,0.223	-0.147
51148	ENSMUSG00000054051	Ercc6	chr14	+	32516946	32517378	32513520	32513599	32526148	32526878	51148	83,60,61	0,0,0	82,79,57	0,6,2	532	100	0.000118814	0.0444717	1.0,1.0,1.0	1.0,0.712,0.843	-0.148
39367	ENSMUSG00000040613	Apobec1	chr6	-	122588144	122588172	122581352	122581750	122591086	122591204	39367	8,3,4	0,0,0	11,9,15	2,0,4	128	100	0.00332552	0.305275	1.0,1.0,1.0	0.811,1.0,0.746	-0.148
49479	ENSMUSG00000034518	Hmgxb4	chr8	+	74998834	74998938	74993355	74993749	74999559	74999708	49479	62,56,63	6,6,4	46,40,37	8,8,10	204	100	0.00897882	0.500304	0.835,0.821,0.885	0.738,0.71,0.645	-0.149
27271	ENSMUSG00000034035	Ccdc17	chr4	+	116598173	116598287	116597842	116597961	116598499	116598627	27271	7,3,5	0,1,1	2,6,7	1,2,1	214	100	0.0291669	0.869006	1.0,0.584,0.7	0.483,0.584,0.766	-0.15
51017	ENSMUSG00000070371	Prss36	chr7	-	127934138	127934280	127933370	127933492	127934389	127934627	51017	19,10,22	9,10,14	20,13,9	17,20,19	242	100	0.0348281	0.939914	0.466,0.292,0.394	0.327,0.212,0.164	-0.15
34004	ENSMUSG00000054582	Pabpc1l	chr2	+	164049493	164049624	164048009	164048146	164049976	164050538	34004	3,0,5	2,7,5	1,1,0	2,7,5	231	100	0.00485393	0.372441	0.394,0.0,0.302	0.178,0.058,0.0	-0.153
30654	ENSMUSG00000009418	Nav1	chr1	-	135465838	135466009	135464705	135464758	135467640	135467673	30654	69,37,67	5,5,4	50,58,37	5,14,10	271	100	0.0145094	0.635624	0.836,0.732,0.861	0.787,0.605,0.577	-0.153
27539	ENSMUSG00000018740	Slc25a35	chr11	+	68971183	68971336	68970723	68970789	68971668	68971782	27539	30,21,37	4,2,3	29,22,29	4,6,8	253	100	0.0498899	1	0.748,0.806,0.83	0.741,0.592,0.589	-0.154
33271	ENSMUSG00000032443	Zcwpw2	chr9	-	117929083	117929181	117911879	117912038	117964463	117964578	33271	0,1,4	1,0,0	3,9,2	2,3,1	198	100	0.00218525	0.242463	0.0,1.0,1.0	0.431,0.602,0.503	-0.155
36000	ENSMUSG00000025592	Dach2	chrX	+	113765785	113765875	113752819	113752903	113814842	113815021	36000	2,2,3	0,0,2	2,7,4	0,1,9	190	100	0.0113824	0.562194	1.0,1.0,0.441	1.0,0.787,0.19	-0.155
24623	ENSMUSG00000025558	Dock9	chr14	-	121591310	121591354	121586226	121586342	121594335	121594383	24623	20,39,21	0,3,2	11,13,16	1,5,3	144	100	0.0203354	0.742965	1.0,0.9,0.879	0.884,0.644,0.787	-0.155
14031	ENSMUSG00000028549	Itgb3bp	chr4	-	99802096	99802232	99789600	99789679	99814057	99814100	14031	54,38,46	23,24,13	31,31,26	30,35,13	236	100	0.0206027	0.745902	0.499,0.402,0.6	0.305,0.273,0.459	-0.155
50306	ENSMUSG00000031819	Emc8	chr8	-	120659004	120659074	120653913	120658248	120667756	120667763	50306	0,2,5	5,7,4	0,1,1	2,10,12	170	100	0.020744	0.747714	0.0,0.144,0.424	0.0,0.056,0.047	-0.155
44783	ENSMUSG00000049571	Cfap46	chr7	-	139678489	139678600	139675966	139676066	139679324	139679419	44783	35,33,15	0,2,2	10,15,27	3,2,3	211	100	0.0295708	0.875181	1.0,0.887,0.78	0.612,0.78,0.81	-0.155
30131	ENSMUSG00000029802	Abcg2	chr6	+	58650460	58650543	58596974	58597108	58655637	58655856	30131	2,0,5	6,8,6	0,0,0	7,6,13	183	100	0.00161076	0.207664	0.154,0.0,0.313	0.0,0.0,0.0	-0.156
32402	ENSMUSG00000040785	Ttc3	chr16	+	94388264	94388385	94370745	94370971	94392014	94392109	32402	14,15,32	0,0,0	24,19,17	0,2,3	221	100	0.0245168	0.804825	1.0,1.0,1.0	1.0,0.811,0.719	-0.157
29039	ENSMUSG00000025968	Ndufs1	chr1	-	63175636	63175688	63172153	63172257	63176427	63176666	29039	2,2,2	9,10,3	0,0,1	7,10,8	152	100	0.00519418	0.380884	0.128,0.116,0.305	0.0,0.0,0.076	-0.158
31709	ENSMUSG00000040270	Bach2	chr4	+	32417434	32417583	32317197	32317304	32501612	32501636	31709	13,6,17	0,0,1	39,26,16	1,2,4	249	100	0.00142347	0.196069	1.0,1.0,0.872	0.94,0.839,0.616	-0.159
24721	ENSMUSG00000052605	Isoc2b	chr7	-	4851023	4851233	4850754	4850825	4851392	4851533	24721	53,61,42	0,3,4	48,52,47	4,9,6	310	100	0.0103337	0.540769	1.0,0.868,0.772	0.795,0.651,0.716	-0.159
51699	ENSMUSG00000051113	Fam71e1	chr7	+	44496914	44497064	44496667	44496730	44500149	44500438	51699	20,32,21	0,0,0	16,39,19	3,3,0	250	100	0.00352713	0.316116	1.0,1.0,1.0	0.681,0.839,1.0	-0.16
17069	ENSMUSG00000024957	Kcnk4	chr19	-	6928281	6928408	6927993	6928154	6932702	6932968	17069	6,10,13	0,0,1	4,8,7	0,6,0	227	100	0.0172808	0.692842	1.0,1.0,0.851	1.0,0.37,1.0	-0.16
12957	ENSMUSG00000037126	Psd	chr19	-	46326166	46326182	46324953	46325013	46327083	46327156	12957	12,9,6	0,1,0	9,11,6	4,1,1	116	100	0.00202736	0.236203	1.0,0.886,1.0	0.66,0.905,0.838	-0.161
55585	ENSMUSG00000024235	Map3k8	chr18	-	4340546	4340808	4339496	4339603	4343021	4343189	55585	44,29,46	0,0,0	51,53,45	3,2,3	362	100	0.00012305	0.0453118	1.0,1.0,1.0	0.824,0.88,0.806	-0.163
23451	ENSMUSG00000097571	Jpx	chrX	+	103502859	103503192	103493563	103493700	103524866	103524996	23451	29,38,27	1,1,2	33,38,21	5,2,3	433	100	0.0388724	0.983636	0.87,0.898,0.757	0.604,0.814,0.618	-0.163
25215	ENSMUSG00000087396	4933407K13Rik	chrX	-	75709243	75710703	75706931	75708459	75727457	75727518	25215	58,54,50	0,1,0	49,37,45	0,6,0	1560	100	0.0156323	0.660885	1.0,0.776,1.0	1.0,0.283,1.0	-0.164
5297	ENSMUSG00000047394	Odf3b	chr15	-	89378099	89378221	89377448	89377872	89378334	89378439	5297	50,61,51	3,7,2	33,55,41	14,6,5	222	100	0.0197196	0.730918	0.882,0.797,0.92	0.515,0.805,0.787	-0.164
53812	ENSMUSG00000036661	Dennd3	chr15	+	73567985	73568113	73567032	73567166	73568421	73568525	53812	9,14,9	15,8,7	4,4,3	7,12,6	228	100	0.0266073	0.833602	0.208,0.434,0.361	0.2,0.128,0.18	-0.165
12374	ENSMUSG00000030223	Ptpro	chr6	+	137420323	137420407	137418208	137418277	137426764	137426800	12374	14,4,4	13,13,11	3,0,1	14,9,7	184	100	0.00096056	0.160638	0.369,0.143,0.165	0.104,0.0,0.072	-0.167
18534	ENSMUSG00000115529	9630013A20Rik	chr14	-	84472212	84472704	84470667	84470731	84476008	84476039	18534	75,70,79	0,0,0	45,90,48	1,2,3	592	100	0.00197267	0.231514	1.0,1.0,1.0	0.884,0.884,0.73	-0.167
54022	ENSMUSG00000097466	D430036J16Rik	chr9	+	81642546	81642702	81631550	81632279	81644056	81644195	54022	19,11,22	0,0,0	19,23,19	5,1,0	256	100	0.00279216	0.276886	1.0,1.0,1.0	0.597,0.9,1.0	-0.168
23568	ENSMUSG00000025950	Idh1	chr1	-	65179762	65179815	65175230	65175368	65186304	65186479	23568	8,9,2	12,14,8	3,0,1	9,7,12	153	100	0.0018248	0.222376	0.303,0.296,0.14	0.179,0.0,0.052	-0.169
45982	ENSMUSG00000062866	Phactr2	chr10	-	13261765	13261924	13253341	13253879	13291794	13291962	45982	35,52,45	2,2,2	27,38,28	5,6,3	259	100	0.00744854	0.457141	0.871,0.909,0.897	0.676,0.71,0.783	-0.169
18532	ENSMUSG00000115529	9630013A20Rik	chr14	-	84472212	84472340	84470667	84470731	84476008	84476039	18532	42,26,34	0,0,0	16,37,18	1,2,3	228	100	0.00250354	0.259579	1.0,1.0,1.0	0.875,0.89,0.725	-0.17
38887	ENSMUSG00000030281	Il17rc	chr6	+	113474552	113474597	113474160	113474272	113476398	113476538	38887	13,19,16	1,2,1	10,15,20	1,4,10	145	100	0.00568243	0.400545	0.9,0.868,0.917	0.873,0.721,0.58	-0.17
13141	ENSMUSG00000012126	Ubxn11	chr4	+	134116030	134116157	134109559	134109658	134123391	134123603	13141	20,28,18	0,0,0	18,16,20	1,3,1	227	100	0.0188044	0.715794	1.0,1.0,1.0	0.888,0.701,0.898	-0.171
47137	ENSMUSG00000035189	Ano4	chr10	-	89125119	89125224	89116865	89117002	89149249	89149444	47137	32,26,53	5,7,6	28,27,42	10,16,10	205	100	0.020886	0.749022	0.757,0.644,0.812	0.577,0.452,0.672	-0.171
18530	ENSMUSG00000115529	9630013A20Rik	chr14	-	84472212	84472290	84470667	84470731	84476008	84476039	18530	31,18,28	0,0,0	13,26,14	1,2,3	178	100	0.00221351	0.244	1.0,1.0,1.0	0.88,0.88,0.724	-0.172
49524	ENSMUSG00000071064	Zfp827	chr8	+	79188153	79188181	79186175	79186353	79189666	79189761	49524	15,17,8	12,24,21	4,9,2	11,24,12	128	100	0.0323958	0.911488	0.494,0.356,0.229	0.221,0.227,0.115	-0.172
38133	ENSMUSG00000069094	Pde7a	chr3	-	19241145	19241209	19236443	19236539	19256777	19256861	38133	37,46,39	0,5,3	24,39,20	4,6,7	164	100	0.00668716	0.431234	1.0,0.849,0.888	0.785,0.799,0.635	-0.173
8168	ENSMUSG00000061474	Mrps36	chr13	-	100743788	100743824	100741167	100741231	100744040	100744131	8168	14,10,7	2,1,1	6,11,11	2,5,3	136	100	0.0459267	1	0.837,0.88,0.837	0.688,0.618,0.729	-0.173
420	ENSMUSG00000032702	Kank1	chr19	+	25318304	25318432	25274747	25274834	25378410	25378530	420	52,34,43	0,1,0	26,51,47	5,7,1	228	100	7.07542e-06	0.00749066	1.0,0.937,1.0	0.695,0.762,0.954	-0.175
47802	ENSMUSG00000030269	Mtmr14	chr6	+	113277830	113277945	113270521	113270701	113280602	113281087	47802	53,70,60	9,17,6	54,64,56	16,27,21	215	100	0.00443942	0.359806	0.733,0.657,0.823	0.611,0.524,0.554	-0.175
44837	ENSMUSG00000060579	Fhit	chr14	-	11009890	11009956	10729724	10729795	11125546	11125591	44837	2,0,6	9,8,4	0,0,1	6,7,10	166	100	0.00146937	0.199649	0.118,0.0,0.475	0.0,0.0,0.057	-0.179
9270	ENSMUSG00000056698	Elmod3	chr6	-	72596435	72596466	72594739	72595020	72597623	72597645	9270	16,22,18	2,0,2	14,19,15	4,7,3	131	100	0.0018763	0.224537	0.859,1.0,0.873	0.728,0.674,0.792	-0.179
33014	ENSMUSG00000038058	Nod1	chr6	-	54938137	54938221	54937353	54937437	54939303	54939387	33014	26,32,22	0,0,0	20,22,26	3,3,2	184	100	7.5022e-05	0.0323084	1.0,1.0,1.0	0.784,0.799,0.876	-0.18
31913	ENSMUSG00000027257	Pacsin3	chr2	+	91256301	91256343	91255953	91256190	91259867	91259927	31913	4,5,4	1,0,0	4,6,7	3,0,2	142	100	0.00693458	0.435593	0.738,1.0,1.0	0.484,1.0,0.711	-0.181
36161	ENSMUSG00000071753	Cdr1os	chrX	+	61172984	61173042	61134720	61134796	61175127	61176323	36161	8,7,11	13,24,19	1,0,3	10,15,19	158	100	7.48322e-05	0.0323084	0.28,0.156,0.268	0.06,0.0,0.091	-0.184
22634	ENSMUSG00000020088	Sar1a	chr10	+	61682098	61682148	61680366	61680413	61684060	61684187	22634	7,3,3	10,9,7	0,1,2	16,13,10	150	100	0.000129676	0.0457621	0.318,0.182,0.222	0.0,0.049,0.118	-0.185
24539	ENSMUSG00000047996	Prrg1	chrX	-	78535417	78535499	78520803	78520821	78561559	78561644	24539	1,5,0	6,3,4	0,0,0	4,10,4	182	100	0.0105928	0.543513	0.084,0.478,0.0	0.0,0.0,0.0	-0.187
44834	ENSMUSG00000060579	Fhit	chr14	-	10751584	10751694	10729724	10729795	11125546	11125595	44834	7,2,3	9,8,4	1,0,0	6,7,10	210	100	1.63091e-05	0.0115109	0.27,0.106,0.263	0.074,0.0,0.0	-0.188
51703	ENSMUSG00000051113	Fam71e1	chr7	+	44497502	44497633	44496580	44496730	44500149	44500438	51703	30,27,12	0,0,0	13,24,24	3,3,0	231	100	0.002226	0.244389	1.0,1.0,1.0	0.652,0.776,1.0	-0.191
13806	ENSMUSG00000032806	Slc10a3	chrX	-	74372613	74372682	74369216	74371011	74373190	74373349	13806	6,16,11	0,0,0	6,16,13	1,3,1	169	100	0.0153687	0.655744	1.0,1.0,1.0	0.78,0.759,0.885	-0.192
5876	ENSMUSG00000022607	Ptk2	chr15	-	73365040	73365195	73343132	73343359	73391758	73391880	5876	28,15,28	15,6,7	17,15,15	15,11,14	255	100	0.0184871	0.713874	0.423,0.495,0.611	0.308,0.348,0.296	-0.192
44225	ENSMUSG00000090386	Mir99ahg	chr16	+	77436354	77436402	77360662	77360718	77501502	77501610	44225	23,26,26	3,5,3	13,16,11	6,6,4	148	100	0.0175205	0.69721	0.838,0.778,0.854	0.594,0.643,0.65	-0.194
36329	ENSMUSG00000044702	Palb2	chr7	-	122117269	122117355	122114308	122114470	122121053	122121215	36329	7,10,29	0,0,2	7,14,8	0,1,6	186	100	0.00411046	0.344497	1.0,1.0,0.886	1.0,0.883,0.418	-0.195
25935	ENSMUSG00000041144	Dnah7b	chr1	+	46340117	46340303	46337429	46337591	46343733	46343871	25935	32,27,33	0,0,0	32,33,29	6,2,1	286	100	6.91301e-06	0.00747443	1.0,1.0,1.0	0.651,0.852,0.91	-0.196
47594	ENSMUSG00000029769	Ccdc136	chr6	+	29419101	29419383	29417931	29418153	29426624	29426948	47594	55,52,49	10,7,10	38,43,40	16,14,16	382	100	0.00412173	0.344497	0.59,0.66,0.562	0.383,0.446,0.396	-0.196
55396	ENSMUSG00000020282	Rhbdf1	chr11	-	32210707	32210758	32210398	32210551	32210826	32210902	55396	13,15,25	0,0,0	14,32,17	3,2,4	151	100	1.34136e-05	0.0103278	1.0,1.0,1.0	0.756,0.914,0.738	-0.197
20155	ENSMUSG00000010721	Lmbr1	chr5	-	29323801	29323824	29292822	29292949	29346766	29346906	20155	16,8,9	1,0,2	7,15,8	4,6,1	123	100	0.00222666	0.244389	0.929,1.0,0.785	0.587,0.67,0.867	-0.197
48576	ENSMUSG00000067367	Lyar	chr5	+	38222930	38223054	38220549	38220635	38223133	38223227	48576	5,4,9	3,10,5	4,3,0	4,10,14	224	100	0.0105011	0.543097	0.427,0.152,0.446	0.309,0.118,0.0	-0.199
5825	ENSMUSG00000072487	Mroh5	chr15	-	73793067	73793175	73792668	73792785	73798879	73798932	5825	9,11,18	0,1,3	9,18,14	1,4,7	208	100	0.0300009	0.882838	1.0,0.841,0.743	0.812,0.684,0.49	-0.199
8850	ENSMUSG00000016493	Cd46	chr1	-	195075509	195075557	195068126	195068168	195077653	195077836	8850	10,11,8	0,0,1	6,6,8	2,0,4	148	100	0.000966794	0.160981	1.0,1.0,0.844	0.67,1.0,0.575	-0.2
21590	ENSMUSG00000002032	Tmem25	chr9	-	44795681	44795712	44795190	44795277	44796323	44796614	21590	8,11,15	0,0,0	6,20,13	2,4,1	131	100	0.000311237	0.080285	1.0,1.0,1.0	0.696,0.792,0.908	-0.201
25973	ENSMUSG00000001120	Pcbp3	chr10	-	76849376	76849610	76847735	76847812	76850221	76850348	25973	20,11,11	0,1,1	16,28,20	6,3,2	334	100	0.000581881	0.120201	1.0,0.767,0.767	0.444,0.736,0.75	-0.201
48664	ENSMUSG00000031486	Adgra2	chr8	+	27120446	27120536	27119705	27119851	27120765	27120899	48664	38,42,44	0,0,0	30,42,42	5,5,5	190	100	7.479e-08	0.000292354	1.0,1.0,1.0	0.759,0.816,0.816	-0.203
48803	ENSMUSG00000045636	Mtus1	chr8	-	41056534	41056684	41049984	41050116	41076231	41076427	48803	6,10,6	9,5,9	2,2,0	5,6,9	250	100	0.000700748	0.128556	0.211,0.444,0.211	0.138,0.118,0.0	-0.203
38118	ENSMUSG00000000827	Tpd52l2	chr2	+	181511573	181511615	181508165	181508267	181515079	181515387	38118	20,19,17	0,4,1	11,18,15	6,6,2	142	100	0.00786135	0.466667	1.0,0.77,0.923	0.564,0.679,0.841	-0.203
21744	ENSMUSG00000022641	Bbx	chr16	-	50320299	50320413	50280368	50280539	50330833	50330993	21744	26,19,38	0,1,0	21,43,20	1,6,6	214	100	6.24311e-06	0.00705014	1.0,0.899,1.0	0.908,0.77,0.609	-0.204
10029	ENSMUSG00000051729	Gm5087	chr14	-	13264879	13265016	13264009	13264026	13284511	13284630	10029	4,6,1	1,0,1	2,3,2	1,1,2	237	100	0.0038274	0.330899	0.628,1.0,0.297	0.458,0.559,0.297	-0.204
32634	ENSMUSG00000031878	Nae1	chr8	-	104527082	104527162	104524334	104524444	104530055	104530116	32634	5,3,2	3,4,2	1,1,1	2,2,6	180	100	0.00671054	0.431234	0.481,0.294,0.357	0.217,0.217,0.085	-0.204
37102	ENSMUSG00000042298	Ttc19	chr11	+	62315876	62315968	62313015	62313178	62327897	62328451	37102	11,16,12	2,3,2	21,9,9	8,2,9	192	100	0.0421931	1	0.741,0.735,0.758	0.578,0.701,0.342	-0.204
11350	ENSMUSG00000000296	Tpd52l1	chr10	-	31343011	31343026	31332626	31332969	31346610	31346712	11350	5,4,2	5,12,7	1,2,0	7,9,16	115	100	0.00102924	0.166167	0.465,0.225,0.199	0.11,0.162,0.0	-0.206
44074	ENSMUSG00000022483	Col2a1	chr15	-	98000402	98000606	97999274	97999291	98004408	98004695	44074	11,26,36	0,0,0	26,15,21	0,8,0	304	100	0.00433087	0.355139	1.0,1.0,1.0	1.0,0.381,1.0	-0.206
46785	ENSMUSG00000048445	Ccdc57	chr11	-	120881814	120881915	120878877	120879048	120885232	120885385	46785	10,9,10	0,0,1	13,24,9	6,0,2	201	100	0.000202255	0.0611786	1.0,1.0,0.833	0.519,1.0,0.691	-0.208
31686	ENSMUSG00000034354	Mtmr3	chr11	-	4546188	4546268	4507589	4507686	4594602	4594863	31686	5,4,0	0,1,1	1,3,1	2,1,2	180	100	0.00725657	0.449144	1.0,0.69,0.0	0.217,0.625,0.217	-0.21
29217	ENSMUSG00000044709	Gemin7	chr7	-	19569737	19569882	19565245	19565676	19577332	19577595	29217	6,10,7	0,0,1	8,6,7	3,0,2	245	100	0.0025298	0.259711	1.0,1.0,0.741	0.521,1.0,0.588	-0.211
5890	ENSMUSG00000022607	Ptk2	chr15	-	73392343	73392447	73391758	73391880	73394647	73394744	5890	25,23,18	0,0,0	16,35,33	4,4,2	204	100	6.52376e-06	0.00720691	1.0,1.0,1.0	0.662,0.811,0.89	-0.212
6184	ENSMUSG00000115157	Gm49397	chr15	-	37725083	37725161	37661031	37661086	37730778	37730919	6184	23,8,14	2,1,1	10,12,12	4,5,2	178	100	0.00983111	0.526991	0.866,0.818,0.887	0.584,0.574,0.771	-0.214
33910	ENSMUSG00000032680	6820408C15Rik	chr2	+	152439609	152439709	152437484	152437643	152440764	152440922	33910	24,40,39	3,0,1	15,23,23	2,6,6	200	100	0.00022585	0.0663412	0.8,1.0,0.951	0.789,0.657,0.657	-0.216
12543	ENSMUSG00000029420	Rimbp2	chr5	-	128760803	128760849	128758806	128759220	128761339	128761474	12543	2,11,5	12,6,6	0,3,2	6,7,8	146	100	0.0262249	0.827516	0.102,0.557,0.363	0.0,0.227,0.146	-0.216
33575	ENSMUSG00000040594	Ranbp17	chr11	-	33404037	33404199	33337854	33337914	33441802	33441938	33575	22,21,15	0,2,1	27,17,20	2,11,2	262	100	0.00318824	0.299834	1.0,0.8,0.851	0.837,0.371,0.792	-0.217
44542	ENSMUSG00000030852	Tacc2	chr7	+	130589969	130590026	130577483	130577516	130601836	130601937	44542	3,2,3	1,0,0	3,3,5	0,3,2	157	100	0.00282462	0.277607	0.656,1.0,1.0	1.0,0.389,0.614	-0.218
44443	ENSMUSG00000020867	Spata20	chr11	-	94483085	94483160	94482778	94482988	94483380	94483485	44443	15,2,4	0,0,2	5,13,8	3,2,3	175	100	0.00294349	0.28638	1.0,1.0,0.533	0.488,0.788,0.604	-0.218
56948	ENSMUSG00000037935	Smarce1	chr11	-	99228496	99228548	99224720	99225142	99230401	99230445	56948	10,10,13	1,0,0	4,13,8	3,3,0	152	100	0.00155094	0.204222	0.868,1.0,1.0	0.467,0.74,1.0	-0.22
30874	ENSMUSG00000087040	Gm14033	chr2	+	55415040	55415131	55411814	55411891	55421055	55421407	30874	44,33,50	38,26,27	11,14,23	28,34,35	191	100	1.56899e-05	0.0115109	0.377,0.399,0.492	0.171,0.177,0.256	-0.221
57429	ENSMUSG00000020776	Fbf1	chr11	-	116167132	116167228	116164662	116164690	116167561	116168148	57429	4,2,6	1,0,0	1,0,4	0,5,0	196	100	0.0311593	0.895866	0.671,1.0,1.0	1.0,0.0,1.0	-0.224
45078	ENSMUSG00000028946	Hes3	chr4	-	152288000	152288131	152287784	152287880	152288317	152288605	45078	165203171	59,69,68	81126102	100,98,87	231	100	4.15045e-10	3.01305e-06	0.548,0.56,0.521	0.26,0.358,0.337	-0.225
51780	ENSMUSG00000035067	Xkr6	chr14	+	63660819	63661029	63607025	63607284	63662584	63662809	51780	14,7,8	1,0,1	13,12,6	1,2,3	310	100	0.00279518	0.276886	0.819,1.0,0.721	0.807,0.659,0.392	-0.227
48684	ENSMUSG00000022440	C1qtnf6	chr15	-	78525353	78525398	78523347	78525187	78527227	78527468	48684	8,7,14	2,3,1	4,11,4	4,10,1	145	100	0.0227221	0.775988	0.734,0.617,0.906	0.408,0.431,0.734	-0.228
36572	ENSMUSG00000038412	Higd1a	chr9	-	121856449	121856585	121852490	121852609	121856720	121856872	36572	5,1,5	0,0,1	2,7,3	0,2,2	236	100	0.0170171	0.686134	1.0,1.0,0.679	1.0,0.597,0.389	-0.231
22627	ENSMUSG00000009356	Lpo	chr11	-	87814896	87815221	87814246	87814407	87816411	87816618	22627	47,38,17	0,0,0	26,48,36	2,4,2	425	100	2.08705e-05	0.0137568	1.0,1.0,1.0	0.754,0.738,0.809	-0.233
58058	ENSMUSG00000100760	Gm4035	chr13	-	37430019	37430180	37421944	37422155	37434995	37435149	58058	6,0,2	3,2,1	1,0,0	2,4,1	261	100	0.000946035	0.159693	0.434,0.0,0.434	0.161,0.0,0.0	-0.236
8882	ENSMUSG00000049690	Nckap5	chr1	-	126033772	126033964	126024275	126028015	126102543	126102663	8882	15,33,20	0,0,2	9,14,17	3,2,1	292	100	0.00196869	0.231514	1.0,1.0,0.774	0.507,0.706,0.853	-0.236
53639	ENSMUSG00000051705	Senp8	chr9	-	59739939	59740032	59734452	59737868	59750577	59750638	53639	18,21,14	6,9,3	4,10,21	3,21,9	193	100	0.0239527	0.796495	0.609,0.547,0.707	0.409,0.198,0.547	-0.236
27096	ENSMUSG00000036353	P2ry12	chr3	-	59227450	59227581	59220218	59220283	59262773	59262831	27096	8,5,12	1,1,1	6,5,8	4,3,1	231	100	0.0152026	0.652641	0.776,0.684,0.839	0.394,0.419,0.776	-0.237
51700	ENSMUSG00000051113	Fam71e1	chr7	+	44497405	44497633	44496693	44496730	44500149	44500366	51700	29,27,16	0,0,0	15,21,24	3,3,0	328	100	0.000633387	0.12285	1.0,1.0,1.0	0.604,0.681,1.0	-0.238
37908	ENSMUSG00000052125	F730043M19Rik	chr12	-	33119116	33119332	33111710	33112137	33135965	33136043	37908	10,12,8	1,0,1	3,4,5	2,0,2	316	100	0.0073584	0.452702	0.76,1.0,0.717	0.322,1.0,0.442	-0.238
21343	ENSMUSG00000074452	Pate2	chr9	+	35574229	35574387	35570283	35570530	35607594	35607719	21343	2,0,2	0,2,0	0,1,1	1,0,1	258	100	0.000517999	0.111068	1.0,0.0,1.0	0.0,1.0,0.279	-0.24
10520	ENSMUSG00000097113	Gm19705	chr1	+	136677122	136677266	136675138	136675283	136681468	136681562	10520	7,16,8	0,0,2	6,9,10	3,2,1	244	100	0.00296978	0.287458	1.0,1.0,0.621	0.45,0.648,0.804	-0.24
25403	ENSMUSG00000097899	Gm16894	chr1	-	40085143	40085287	40084966	40085014	40085612	40085851	25403	15,16,14	5,2,2	10,11,12	7,5,5	244	100	0.0346447	0.937953	0.551,0.766,0.742	0.369,0.474,0.496	-0.24
22341	ENSMUSG00000002031	Ift46	chr9	+	44774182	44774231	44773687	44773784	44778593	44778638	22341	0,4,2	7,3,4	0,0,0	5,4,2	149	100	0.00266309	0.268765	0.0,0.472,0.251	0.0,0.0,0.0	-0.241
18441	ENSMUSG00000066235	Pomgnt2	chr9	-	121984099	121984156	121981605	121983823	121994844	121994950	18441	1,7,6	0,0,2	2,3,3	0,5,1	157	100	0.00299994	0.288727	1.0,1.0,0.656	1.0,0.276,0.656	-0.241
22482	ENSMUSG00000055371	Stam2	chr2	-	52739162	52739480	52736130	52736319	52742060	52742156	22482	6,14,6	3,2,5	0,6,1	5,2,7	418	100	0.00488894	0.373035	0.324,0.626,0.223	0.0,0.418,0.033	-0.241
37571	ENSMUSG00000042269	Fam92b	chr8	-	120174709	120174944	120172075	120172144	120177313	120177427	37571	19,33,27	0,2,2	15,14,32	2,4,4	335	100	0.0127157	0.593911	1.0,0.831,0.801	0.691,0.511,0.705	-0.242
19585	ENSMUSG00000032599	Ip6k2	chr9	+	108796540	108796572	108796063	108796396	108796654	108796783	19585	11,12,5	16,15,17	0,2,3	31,24,18	132	100	7.84648e-07	0.00189874	0.342,0.377,0.182	0.0,0.059,0.112	-0.243
48085	ENSMUSG00000045100	Slc25a26	chr6	+	94513804	94514041	94510751	94510861	94576333	94576378	48085	20,7,10	2,1,1	8,8,15	4,2,4	337	100	0.0339838	0.928969	0.748,0.675,0.748	0.372,0.543,0.527	-0.243
26551	ENSMUSG00000043467	Zbtb37	chr1	-	161034087	161034284	161031804	161032764	161034777	161034834	26551	21,17,22	0,0,0	9,12,8	2,2,0	297	100	0.0478402	1	1.0,1.0,1.0	0.602,0.669,1.0	-0.243
47055	ENSMUSG00000059602	Syn3	chr10	-	86477665	86477740	86466978	86467435	86491753	86491897	47055	3,3,3	4,8,5	0,0,0	11,7,4	175	100	1.08626e-05	0.00983034	0.3,0.176,0.255	0.0,0.0,0.0	-0.244
2235	ENSMUSG00000037104	Socs5	chr17	+	87121061	87121218	87120747	87120808	87133621	87137839	2235	4,13,4	1,0,0	4,4,4	2,2,0	257	100	0.0113839	0.562194	0.609,1.0,1.0	0.438,0.438,1.0	-0.244
12960	ENSMUSG00000037126	Psd	chr19	-	46326897	46327007	46324885	46325013	46327083	46327121	12960	10,13,5	0,1,0	5,22,11	4,1,1	210	100	0.00136014	0.190934	1.0,0.861,1.0	0.373,0.913,0.84	-0.245
20985	ENSMUSG00000035829	Ppp1r26	chr2	+	28447884	28447982	28446799	28446896	28450301	28450506	20985	9,13,6	0,0,0	9,12,9	1,2,2	198	100	0.00668128	0.431234	1.0,1.0,1.0	0.82,0.752,0.694	-0.245
46120	ENSMUSG00000038215	Cep44	chr8	-	56550062	56550121	56549224	56549384	56550687	56550799	46120	24,15,14	1,3,0	10,21,9	5,3,4	159	100	0.00412885	0.344525	0.938,0.759,1.0	0.557,0.815,0.586	-0.246
25894	ENSMUSG00000040612	Ildr2	chr1	+	166291415	166291472	166270498	166270618	166294590	166294737	25894	20,26,14	4,3,0	5,10,10	4,5,1	157	100	0.040839	1	0.761,0.847,1.0	0.443,0.56,0.864	-0.247
11155	ENSMUSG00000053453	Thoc7	chr14	-	13957553	13957631	13957061	13957180	13960867	13961160	11155	4,3,1	1,0,1	1,10,3	1,4,3	178	100	0.00373713	0.327431	0.692,1.0,0.36	0.36,0.584,0.36	-0.249
40274	ENSMUSG00000021414	Fam217a	chr13	-	34915653	34915750	34914440	34914656	34916750	34916918	40274	2,6,3	0,1,1	3,2,6	1,3,1	197	100	0.00404239	0.343515	1.0,0.753,0.604	0.604,0.253,0.753	-0.249
45822	ENSMUSG00000004285	Atp6v1f	chr6	+	29468966	29469226	29468067	29468167	29470066	29470512	45822	8,6,14	0,0,2	8,8,5	1,0,5	360	100	0.00282779	0.277607	1.0,1.0,0.66	0.69,1.0,0.217	-0.251
16787	ENSMUSG00000086496	Gm14204	chr2	-	158604005	158604176	158598172	158603185	158610527	158610723	16787	8,6,6	3,5,2	4,6,4	6,10,6	271	100	0.024283	0.802333	0.496,0.307,0.525	0.197,0.181,0.197	-0.251
44234	ENSMUSG00000090386	Mir99ahg	chr16	+	77670352	77670560	77596898	77596959	77691234	77691403	44234	13,14,16	0,1,0	5,8,23	0,3,5	308	100	4.66946e-05	0.0237288	1.0,0.82,1.0	1.0,0.464,0.599	-0.252
55421	ENSMUSG00000049336	Tenm2	chr11	-	36139575	36139761	36106718	36106865	36141482	36141683	55421	19,8,18	1,2,1	8,5,9	3,2,2	286	100	0.0275214	0.848642	0.869,0.583,0.863	0.483,0.466,0.611	-0.252
42739	ENSMUSG00000084957	Bbip1	chr19	-	53933490	53933570	53932129	53932205	53944155	53944180	42739	9,12,9	0,2,0	12,16,9	3,4,3	180	100	0.000389011	0.0931225	1.0,0.769,1.0	0.69,0.69,0.625	-0.255
28707	ENSMUSG00000001441	Npepps	chr11	-	97241950	97242047	97238093	97238258	97244427	97244535	28707	5,2,5	2,0,1	0,1,2	2,0,1	197	100	0.0135195	0.611229	0.559,1.0,0.717	0.0,1.0,0.504	-0.257
32493	ENSMUSG00000000037	Scml2	chrX	+	161255029	161255181	161246256	161246367	161256565	161258196	32493	4,0,2	1,2,1	2,0,0	2,2,3	252	100	0.0144455	0.633919	0.613,0.0,0.442	0.284,0.0,0.0	-0.257
36021	ENSMUSG00000058806	Col13a1	chr10	-	61842603	61842681	61840077	61840116	61843567	61843654	36021	3,1,3	3,6,2	1,0,0	4,4,2	178	100	0.000579136	0.120122	0.36,0.086,0.457	0.123,0.0,0.0	-0.26
33275	ENSMUSG00000032443	Zcwpw2	chr9	-	117959966	117960013	117911995	117912038	117964463	117964578	33275	3,5,5	1,0,0	1,13,11	2,3,1	147	100	0.00217498	0.242382	0.671,1.0,1.0	0.254,0.747,0.882	-0.263
56660	ENSMUSG00000049676	Catsperg1	chr7	-	29198348	29198408	29198112	29198220	29200116	29200254	56660	2,1,0	0,0,1	2,0,3	1,2,1	160	100	0.00085546	0.14764	1.0,1.0,0.0	0.556,0.0,0.652	-0.264
29874	ENSMUSG00000021313	Ryr2	chr13	-	11903217	11903238	11890833	11890848	11918310	11918415	29874	10,15,18	14,21,10	10,4,4	23,24,17	121	100	0.00105255	0.166628	0.371,0.371,0.598	0.264,0.121,0.163	-0.264
2672	ENSMUSG00000064043	Trerf1	chr17	+	47319351	47319618	47317770	47317921	47323277	47323662	2672	13,14,19	1,1,0	7,6,7	1,1,2	367	100	0.0090326	0.501102	0.78,0.792,1.0	0.656,0.62,0.488	-0.269
2673	ENSMUSG00000064043	Trerf1	chr17	+	47319351	47319678	47317767	47317921	47323277	47323662	2673	18,18,27	1,1,0	9,9,7	1,1,2	427	100	0.0123048	0.586029	0.808,0.808,1.0	0.678,0.678,0.45	-0.27
16738	ENSMUSG00000028184	Adgrl2	chr3	-	148820450	148820468	148818647	148818686	148821279	148821408	16738	4,1,1	1,4,1	1,2,0	2,4,1	118	100	0.0345579	0.936601	0.772,0.175,0.459	0.298,0.298,0.0	-0.27
56890	ENSMUSG00000020882	Cacnb1	chr11	-	98011342	98011497	98010295	98010376	98011865	98011942	56890	5,17,6	0,0,0	12,13,9	0,2,4	255	100	0.000379742	0.0923317	1.0,1.0,1.0	1.0,0.718,0.469	-0.271
17983	ENSMUSG00000040479	Dgkz	chr2	-	91945825	91945924	91944760	91944869	91950220	91950311	17983	4,3,4	0,0,2	6,6,1	1,2,1	199	100	0.0274721	0.848642	1.0,1.0,0.501	0.751,0.601,0.334	-0.272
54020	ENSMUSG00000097466	D430036J16Rik	chr9	+	81636834	81636937	81631929	81632279	81644056	81644195	54020	10,23,33	0,0,0	9,5,12	5,1,0	203	100	0.000840711	0.14631	1.0,1.0,1.0	0.47,0.711,1.0	-0.273
7405	ENSMUSG00000021010	Npas3	chr12	+	53354344	53354434	53253045	53253095	53501033	53501278	7405	17,13,13	1,1,1	5,19,9	2,3,5	190	100	0.0033032	0.305197	0.899,0.872,0.872	0.568,0.769,0.486	-0.273
2975	ENSMUSG00000057246	BC051142	chr17	+	34446018	34446033	34445486	34445498	34446956	34446977	2975	9,6,5	0,0,4	4,8,2	2,3,3	115	100	0.0345419	0.936601	1.0,1.0,0.521	0.635,0.699,0.367	-0.273
22011	ENSMUSG00000078552	Dcdc2b	chr4	-	129610908	129611040	129610330	129610477	129611262	129611339	22011	1,8,18	0,0,0	2,9,17	4,0,0	232	100	0.0440294	1	1.0,1.0,1.0	0.177,1.0,1.0	-0.274
18430	ENSMUSG00000038704	Aspdh	chr7	+	44466884	44467105	44466663	44466813	44467178	44467221	18430	12,17,16	0,0,1	11,15,6	3,1,1	321	100	0.00159191	0.207216	1.0,1.0,0.833	0.533,0.824,0.651	-0.275
49332	ENSMUSG00000004677	Myo9b	chr8	+	71336875	71336965	71334312	71334394	71342761	71342884	49332	26,21,7	3,4,3	11,10,14	7,10,8	190	100	0.00274564	0.274116	0.82,0.734,0.551	0.453,0.345,0.479	-0.276
35110	ENSMUSG00000027584	Oprl1	chr2	+	181717954	181718093	181716501	181716535	181718376	181718732	35110	20,9,21	4,5,6	3,8,11	4,8,9	239	100	0.0076302	0.460684	0.677,0.43,0.594	0.239,0.295,0.338	-0.276
21635	ENSMUSG00000098097	6530403H02Rik	chr3	-	120797591	120797669	120694808	120695265	120886512	120886714	21635	5,6,8	0,0,1	7,3,5	1,2,1	178	100	0.0409943	1	1.0,1.0,0.818	0.797,0.457,0.737	-0.276
14873	ENSMUSG00000035696	Rnf38	chr4	-	44159004	44159054	44152359	44152553	44168242	44168252	14873	2,2,4	1,0,2	2,2,0	0,3,2	150	100	0.042094	1	0.571,1.0,0.571	1.0,0.308,0.0	-0.278
23776	ENSMUSG00000097321	1700028E10Rik	chr5	+	151428087	151428170	151380388	151380523	151430074	151430473	23776	1,5,2	1,1,1	4,0,1	1,2,6	183	100	0.0292094	0.869558	0.353,0.732,0.522	0.686,0.0,0.083	-0.279
45978	ENSMUSG00000062866	Phactr2	chr10	-	13255309	13255321	13253341	13253879	13291794	13291962	45978	14,8,11	2,2,2	11,5,4	5,6,3	112	100	0.00647642	0.428516	0.862,0.781,0.831	0.663,0.427,0.543	-0.28
32357	ENSMUSG00000045036	Tmem232	chr17	-	65430778	65431031	65402827	65403006	65436262	65436386	32357	5,3,0	0,0,2	2,4,0	3,0,1	353	100	0.0324474	0.911488	1.0,1.0,0.0	0.159,1.0,0.0	-0.28
17978	ENSMUSG00000040479	Dgkz	chr2	-	91944373	91944469	91942627	91942684	91963285	91963657	17978	2,2,2	2,1,3	0,2,0	3,3,1	196	100	0.00523813	0.381903	0.338,0.505,0.254	0.0,0.254,0.0	-0.281
12961	ENSMUSG00000037126	Psd	chr19	-	46326897	46327007	46326166	46326222	46327083	46327121	12961	26,18,20	4,4,1	10,35,19	9,12,7	210	100	0.00566605	0.400462	0.756,0.682,0.905	0.346,0.581,0.564	-0.284
14966	ENSMUSG00000037536	Fbxo34	chr14	+	47507264	47507446	47500793	47500870	47529174	47531900	14966	7,4,8	1,3,6	2,5,4	6,5,9	282	100	0.0281731	0.856552	0.713,0.321,0.321	0.106,0.262,0.136	-0.284
3566	ENSMUSG00000036552	Ermard	chr17	+	15065825	15065945	15061068	15061182	15074416	15074993	3566	4,9,8	1,0,0	5,3,5	0,4,2	220	100	0.00034876	0.0873052	0.645,1.0,1.0	1.0,0.254,0.532	-0.286
37374	ENSMUSG00000006154	Eps8l1	chr7	+	4478139	4478314	4477889	4477998	4478618	4478751	37374	1,8,7	0,0,1	3,4,1	3,1,0	275	100	0.00608098	0.415346	1.0,1.0,0.718	0.267,0.593,1.0	-0.286
7725	ENSMUSG00000102018	Iqank1	chr15	+	76011335	76011424	76009889	76009945	76014902	76014989	7725	0,2,4	3,2,2	0,0,0	5,4,1	189	100	0.00184379	0.223086	0.0,0.346,0.514	0.0,0.0,0.0	-0.287
3026	ENSMUSG00000055240	Zfp101	chr17	-	33393786	33394012	33386684	33386811	33394239	33394378	3026	11,20,11	3,0,2	10,8,14	3,10,3	326	100	0.021717	0.760385	0.529,1.0,0.628	0.506,0.197,0.589	-0.288
8350	ENSMUSG00000003992	Ssbp2	chr13	+	91539334	91539396	91461049	91461248	91642301	91642391	8350	2,4,2	0,0,1	2,6,3	1,2,2	162	100	0.000698266	0.128556	1.0,1.0,0.552	0.552,0.649,0.481	-0.29
31556	ENSMUSG00000021959	Lats2	chr14	-	57722699	57722846	57722188	57722551	57733877	57734300	31556	6,1,5	1,1,1	1,1,3	5,2,1	247	100	0.0112173	0.557397	0.708,0.288,0.669	0.075,0.168,0.548	-0.291
22247	ENSMUSG00000104117	Gm20743	chr1	+	164870137	164870266	164864526	164864643	164870553	164871438	22247	4,14,13	0,1,3	7,10,8	3,3,3	229	100	0.0309117	0.892924	1.0,0.859,0.654	0.505,0.593,0.538	-0.292
18742	ENSMUSG00000049680	Urgcp	chr11	-	5723110	5723161	5713416	5718263	5761880	5762371	18742	1,3,0	0,0,3	4,0,1	1,5,1	151	100	0.0373729	0.970591	1.0,1.0,0.0	0.726,0.0,0.398	-0.292
32023	ENSMUSG00000075023	Accsl	chr2	-	93855903	93855980	93855366	93855780	93856696	93856732	32023	1,2,1	0,0,0	5,1,1	0,4,0	177	100	0.046161	1	1.0,1.0,1.0	1.0,0.124,1.0	-0.292
29606	ENSMUSG00000028032	Papss1	chr3	+	131565947	131566060	131565591	131565643	131579310	131579425	29606	2,4,6	2,1,1	1,1,4	4,6,1	213	100	0.0239652	0.796495	0.319,0.653,0.738	0.105,0.073,0.653	-0.293
25698	ENSMUSG00000016918	Sulf1	chr1	+	12850759	12850793	12848094	12848237	12858811	12860371	25698	8,14,10	2,2,3	6,6,5	7,5,3	134	100	0.00450548	0.362271	0.749,0.839,0.713	0.39,0.472,0.554	-0.295
17413	ENSMUSG00000031948	Kars	chr8	-	112008481	112008539	112008206	112008386	112010221	112010280	17413	6,2,1	0,0,0	2,7,1	3,1,0	158	100	0.0377598	0.971073	1.0,1.0,1.0	0.297,0.816,1.0	-0.296
12854	ENSMUSG00000075225	Ccdc162	chr10	-	41546882	41547003	41541773	41541901	41550721	41550931	12854	6,9,5	0,2,2	0,4,2	2,4,0	221	100	0.0375372	0.971073	1.0,0.671,0.531	0.0,0.312,1.0	-0.297
30718	ENSMUSG00000109394	A230057D06Rik	chr7	-	61714645	61714744	61705847	61706852	61736898	61736996	30718	10,10,6	0,0,0	6,2,6	2,0,3	199	100	0.00147857	0.200364	1.0,1.0,1.0	0.601,1.0,0.501	-0.299
1522	ENSMUSG00000037058	Paip2	chr18	+	35608737	35608819	35598648	35598759	35609592	35609673	1522	5,5,5	0,0,0	1,1,3	0,5,0	182	100	0.0285485	0.863027	1.0,1.0,1.0	1.0,0.099,1.0	-0.3
16786	ENSMUSG00000086496	Gm14204	chr2	-	158603688	158603850	158603048	158603185	158610527	158610606	16786	15,14,8	3,5,2	17,6,3	6,10,6	262	100	0.0126601	0.593659	0.656,0.517,0.604	0.52,0.186,0.16	-0.304
22552	ENSMUSG00000053332	Gas5	chr1	+	161036819	161036852	161036207	161036244	161038224	161038272	22552	6,1,2	0,0,0	4,7,2	1,2,1	133	100	0.0477687	1	1.0,1.0,1.0	0.75,0.725,0.601	-0.308
18528	ENSMUSG00000115529	9630013A20Rik	chr14	-	84472212	84472242	84470667	84470731	84476008	84476039	18528	10,9,14	0,0,0	3,7,7	1,2,3	130	100	7.12739e-05	0.0323084	1.0,1.0,1.0	0.698,0.729,0.642	-0.31
4800	ENSMUSG00000097537	2610020C07Rik	chr16	+	11207491	11207576	11203694	11203747	11223236	11223615	4800	7,6,8	2,4,3	6,5,3	9,8,5	185	100	0.00812484	0.474575	0.654,0.448,0.59	0.265,0.253,0.245	-0.31
58368	ENSMUSG00000074867	Zfp808	chr13	+	62169753	62169814	62169441	62169568	62171149	62173419	58368	8,1,2	0,0,2	0,4,3	2,3,0	161	100	0.00819735	0.47553	1.0,1.0,0.383	0.0,0.453,1.0	-0.31
51238	ENSMUSG00000039997	Ifi203	chr1	-	173928274	173929516	173926805	173927222	173935009	173935177	51238	42,38,36	3,2,0	22,36,24	6,3,2	1342	100	0.0419377	1	0.511,0.586,1.0	0.215,0.472,0.472	-0.313
23448	ENSMUSG00000097571	Jpx	chrX	+	103502859	103502930	103493563	103493700	103524866	103525012	23448	3,4,0	1,1,2	1,0,2	5,2,3	171	100	0.0137071	0.614625	0.637,0.701,0.0	0.105,0.0,0.281	-0.317
23895	ENSMUSG00000032311	Nrg4	chr9	-	55239431	55239494	55236439	55236519	55242060	55242207	23895	1,5,2	1,1,2	0,4,1	5,5,2	163	100	0.0288329	0.866183	0.38,0.754,0.38	0.0,0.329,0.235	-0.317
48183	ENSMUSG00000023235	Ccl25	chr8	+	4349771	4349894	4327756	4327893	4353882	4354000	48183	9,12,5	0,0,2	11,6,10	3,5,3	223	100	0.000375778	0.0918072	1.0,1.0,0.529	0.622,0.35,0.599	-0.319
24284	ENSMUSG00000085772	D630024D03Rik	chr11	-	31823331	31823496	31802331	31802448	31824292	31824473	24284	4,6,1	5,2,1	0,0,1	2,2,5	265	100	2.11165e-05	0.0137568	0.232,0.531,0.274	0.0,0.0,0.07	-0.322
34266	ENSMUSG00000027651	Rprd1b	chr2	+	158070560	158070656	158050086	158050213	158074929	158075067	34266	15,9,8	2,1,2	7,9,8	4,5,7	196	100	0.00256718	0.262487	0.793,0.821,0.671	0.472,0.479,0.368	-0.322
39170	ENSMUSG00000041460	Cacna2d4	chr6	+	119345429	119345450	119345043	119345096	119347133	119347251	39170	1,2,4	1,7,2	1,0,0	2,2,4	121	100	0.00028312	0.0752855	0.452,0.191,0.623	0.292,0.0,0.0	-0.325
35908	ENSMUSG00000044465	Fam160a2	chr7	-	105391576	105391667	105390020	105390352	105399647	105399986	35908	4,7,9	0,0,0	4,6,4	0,3,2	191	100	0.00159745	0.207216	1.0,1.0,1.0	1.0,0.512,0.512	-0.325
51706	ENSMUSG00000051113	Fam71e1	chr7	+	44497502	44497751	44496671	44496730	44500149	44501133	51706	16,14,11	0,0,0	8,15,11	3,3,0	349	100	0.000106779	0.0422817	1.0,1.0,1.0	0.433,0.589,1.0	-0.326
2967	ENSMUSG00000057246	BC051142	chr17	+	34428094	34428145	34421957	34421987	34434526	34434547	2967	2,3,2	1,1,4	0,2,1	1,2,6	151	100	0.0171917	0.691162	0.57,0.665,0.249	0.0,0.398,0.099	-0.329
4445	ENSMUSG00000043391	2510009E07Rik	chr16	-	21690181	21690241	21676721	21677442	21694215	21694580	4445	4,3,3	2,1,10	3,2,0	4,20,2	160	100	0.0179866	0.705413	0.556,0.652,0.158	0.319,0.059,0.0	-0.329
27739	ENSMUSG00000034755	Pcdh11x	chrX	+	120811139	120811163	120726500	120726699	120905697	120906344	27739	11,3,7	1,0,0	2,2,4	4,1,0	124	100	0.00506232	0.37665	0.899,1.0,1.0	0.287,0.617,1.0	-0.332
25495	ENSMUSG00000034312	Iqsec1	chr6	-	90787117	90787162	90689579	90690826	90809767	90810123	25495	5,1,9	0,0,0	0,9,7	4,0,0	145	100	0.0401806	1	1.0,1.0,1.0	0.0,1.0,1.0	-0.333
48275	ENSMUSG00000056228	Cars2	chr8	-	11547029	11547087	11542901	11542977	11547726	11547844	48275	2,0,5	1,4,4	0,0,0	1,3,2	158	100	0.000485042	0.106125	0.559,0.0,0.442	0.0,0.0,0.0	-0.334
50417	ENSMUSG00000001482	Def8	chr8	+	123447316	123447363	123446938	123447153	123447787	123447912	50417	2,2,1	2,0,0	2,1,2	2,1,1	147	100	0.00497088	0.374785	0.405,1.0,1.0	0.405,0.405,0.576	-0.34
16810	ENSMUSG00000028107	Tars2	chr3	-	95748041	95748140	95746032	95746170	95750338	95750417	16810	4,5,5	1,0,1	3,4,3	2,2,2	199	100	0.000462186	0.103658	0.668,1.0,0.715	0.43,0.501,0.43	-0.341
51860	ENSMUSG00000034908	Sidt2	chr9	-	45946505	45946568	45945740	45945766	45946744	45946816	51860	7,6,4	1,1,1	3,4,4	3,3,3	163	100	0.00395333	0.339352	0.811,0.786,0.71	0.38,0.45,0.45	-0.342
40463	ENSMUSG00000040899	Ccr6	chr17	+	8255751	8255866	8245107	8245198	8255962	8257091	40463	2,6,2	1,1,2	1,2,0	2,2,1	215	100	0.00631512	0.42291	0.482,0.736,0.317	0.189,0.317,0.0	-0.343
43706	ENSMUSG00000030882	Dnhd1	chr7	+	105708867	105709050	105705523	105705626	105709160	105709592	43706	6,7,5	0,1,0	5,0,6	0,2,1	283	100	0.044802	1	1.0,0.712,1.0	1.0,0.0,0.68	-0.344
35858	ENSMUSG00000038782	1700028J19Rik	chr7	-	44230781	44230910	44229810	44230641	44231325	44231472	35858	1,4,1	1,1,4	0,0,0	2,3,1	229	100	0.00236546	0.251516	0.304,0.636,0.098	0.0,0.0,0.0	-0.346
40650	ENSMUSG00000117286	Gm1043	chr5	+	37179353	37179538	37175489	37175601	37182080	37182254	40650	2,2,1	0,0,2	1,2,4	1,2,1	285	100	0.0186379	0.715731	1.0,1.0,0.149	0.26,0.26,0.584	-0.348
44246	ENSMUSG00000030741	Spns1	chr7	-	126374200	126374279	126373769	126373836	126375066	126375203	44246	5,2,8	2,1,0	6,1,5	6,4,2	179	100	0.00508445	0.377192	0.583,0.528,1.0	0.358,0.123,0.583	-0.349
29451	ENSMUSG00000026730	Pter	chr2	+	12974368	12974453	12924040	12924198	12978159	12978617	29451	13,20,14	0,2,6	2,6,6	4,2,3	185	100	0.0224761	0.771214	1.0,0.844,0.558	0.213,0.619,0.519	-0.35
4691	ENSMUSG00000022779	Top3b	chr16	+	16875068	16875155	16870806	16870898	16877831	16878016	4691	4,5,4	1,5,1	4,4,1	6,7,3	187	100	0.0355018	0.948425	0.681,0.348,0.681	0.263,0.234,0.151	-0.354
57276	ENSMUSG00000075437	Gm11681	chr11	-	112796439	112796543	112792730	112793267	112798779	112799008	57276	11,12,6	0,1,0	1,13,9	1,1,3	204	100	0.00435389	0.355139	1.0,0.855,1.0	0.329,0.864,0.595	-0.356
19455	ENSMUSG00000033768	Nrxn2	chr19	+	6463823	6463868	6448254	6448284	6472257	6472419	19455	3,1,1	0,1,1	1,4,0	2,3,1	145	100	0.00263762	0.267536	1.0,0.408,0.408	0.256,0.479,0.0	-0.36
3361	ENSMUSG00000073434	Wdr90	chr17	-	25855300	25855431	25854529	25855234	25855507	25855669	3361	11,23,12	0,4,3	4,7,11	3,8,3	231	100	0.00872339	0.492005	1.0,0.713,0.634	0.366,0.275,0.613	-0.364
8456	ENSMUSG00000118074	Gm31907	chr18	-	45506223	45506426	45504296	45504384	45559807	45560130	8456	2,6,3	1,0,0	10,0,4	0,1,3	303	100	0.00963129	0.520963	0.398,1.0,1.0	1.0,0.0,0.306	-0.364
38035	ENSMUSG00000034032	Rpap1	chr2	-	119787186	119787297	119783733	119783970	119787434	119787504	38035	3,4,4	2,0,2	2,1,2	2,1,5	211	100	0.0211812	0.751477	0.416,1.0,0.487	0.322,0.322,0.159	-0.367
8866	ENSMUSG00000042213	Zfand4	chr6	+	116285853	116285921	116273572	116273872	116287981	116288159	8866	10,16,12	1,0,2	5,20,7	5,5,5	168	100	0.000136703	0.0469379	0.856,1.0,0.781	0.373,0.704,0.455	-0.368
12997	ENSMUSG00000032373	Car12	chr9	+	66762402	66762432	66753694	66753821	66763246	66763334	12997	9,83,18	17,10,6	0,0,46	15,21,12	130	100	0.00155786	0.204222	0.289,0.865,0.698	0.0,0.0,0.747	-0.368
4695	ENSMUSG00000022779	Top3b	chr16	+	16875071	16875155	16870806	16870898	16877831	16878016	4695	4,5,5	1,5,1	4,4,1	6,7,3	184	100	0.0243727	0.802687	0.685,0.352,0.731	0.266,0.237,0.153	-0.371
33270	ENSMUSG00000032443	Zcwpw2	chr9	-	117929083	117929181	117911879	117912038	117959966	117960013	33270	1,3,3	0,0,2	3,15,1	1,5,4	198	100	0.00339592	0.310379	1.0,1.0,0.431	0.602,0.602,0.112	-0.372
53852	ENSMUSG00000052374	Actn2	chr13	-	12296474	12296560	12294309	12294402	12300934	12301016	53852	4,5,4	2,2,1	1,9,0	3,5,3	186	100	0.029092	0.868534	0.518,0.573,0.683	0.152,0.492,0.0	-0.377
56312	ENSMUSG00000000631	Myo18a	chr11	+	77812008	77812719	77809805	77809858	77815855	77815891	56312	6,6,7	0,0,1	11,17,24	3,2,3	811	100	0.000128459	0.0456496	1.0,1.0,0.463	0.311,0.512,0.497	-0.381
36114	ENSMUSG00000031708	Tecr	chr8	-	83590182	83590301	83574477	83574528	83607890	83607971	36114	6,2,1	0,0,4	0,1,4	1,1,1	219	100	0.0333263	0.918909	1.0,1.0,0.102	0.0,0.313,0.646	-0.381
47252	ENSMUSG00000058897	Col25a1	chr3	+	130535430	130535475	130530096	130530132	130546359	130546422	47252	3,8,9	0,1,0	3,3,3	1,2,2	145	100	0.000390324	0.0931225	1.0,0.847,1.0	0.674,0.508,0.508	-0.386
54289	ENSMUSG00000032411	Tfdp2	chr9	+	96247049	96247088	96232681	96232748	96287600	96287722	54289	2,5,7	0,0,0	2,2,3	0,3,2	139	100	0.000984982	0.161986	1.0,1.0,1.0	1.0,0.324,0.519	-0.386
40651	ENSMUSG00000117286	Gm1043	chr5	+	37179384	37179538	37175507	37175601	37182080	37182254	40651	2,1,1	0,0,2	1,1,3	1,2,1	254	100	0.0204323	0.742965	1.0,1.0,0.164	0.282,0.164,0.542	-0.392
28952	ENSMUSG00000028634	Hivep3	chr4	+	119762219	119762348	119733840	119733862	119997173	119998432	28952	5,4,14	1,0,0	2,8,3	2,2,1	229	100	0.000279802	0.0751363	0.686,1.0,1.0	0.304,0.636,0.567	-0.393
34455	ENSMUSG00000017670	Elmo2	chr2	-	165303665	165303701	165298619	165298742	165304899	165304978	34455	6,9,2	2,1,0	2,2,3	2,1,4	136	100	0.00217332	0.242382	0.688,0.869,1.0	0.424,0.595,0.355	-0.394
29214	ENSMUSG00000044709	Gemin7	chr7	-	19569737	19569882	19565245	19565676	19571428	19571581	29214	6,11,7	0,1,0	8,6,7	1,3,4	245	100	1.26934e-05	0.0102724	1.0,0.818,1.0	0.766,0.449,0.417	-0.395
42298	ENSMUSG00000059456	Ptk2b	chr14	-	66163024	66163150	66158530	66158677	66165263	66165329	42298	23,6,7	0,2,0	1,6,12	2,5,1	226	100	0.000333722	0.0850499	1.0,0.57,1.0	0.181,0.347,0.842	-0.4
33356	ENSMUSG00000024985	Tcf7l2	chr19	+	55925976	55926049	55924529	55924580	55931433	55932195	33356	21,13,11	2,2,0	2,3,2	1,3,1	173	100	0.00690895	0.435282	0.859,0.79,1.0	0.536,0.366,0.536	-0.404
18642	ENSMUSG00000078700	D030028A08Rik	chr11	+	96958852	96959024	96952580	96952728	96959339	96959451	18642	9,2,2	0,0,2	3,2,3	1,4,2	272	100	0.00133361	0.1906	1.0,1.0,0.269	0.524,0.155,0.355	-0.412
42100	ENSMUSG00000050565	Tor1aip2	chr1	+	156041074	156041134	156035725	156035920	156059410	156059587	42100	1,4,8	0,1,0	6,3,5	2,3,4	160	100	1.27796e-05	0.0102724	1.0,0.714,1.0	0.652,0.385,0.439	-0.413
20164	ENSMUSG00000029727	Cyp3a13	chr5	-	137915573	137915673	137911838	137911952	137917517	137917570	20164	1,1,7	0,0,0	3,4,6	2,4,0	200	100	8.95065e-05	0.0372824	1.0,1.0,1.0	0.429,0.333,1.0	-0.413
54399	ENSMUSG00000040812	Agbl2	chr2	+	90784061	90784125	90783575	90783673	90791459	90791612	54399	6,10,4	0,0,0	3,10,7	2,0,11	164	100	6.20399e-06	0.00705014	1.0,1.0,1.0	0.478,1.0,0.28	-0.414
1842	ENSMUSG00000061802	Armc4	chr18	-	7288483	7288641	7286660	7286847	7294387	7294624	1842	5,2,5	0,0,0	7,4,7	2,2,1	258	100	0.000463042	0.103658	1.0,1.0,1.0	0.576,0.437,0.731	-0.419
23567	ENSMUSG00000025950	Idh1	chr1	-	65179762	65179815	65175230	65175368	65186208	65186459	23567	8,7,2	1,2,3	3,0,1	2,1,7	153	100	0.00355978	0.317598	0.839,0.696,0.303	0.495,0.0,0.085	-0.419
39994	ENSMUSG00000027763	Mbnl1	chr3	+	60500980	60501094	60473076	60473173	60528755	60531622	39994	4,1,3	0,0,1	2,0,3	2,1,0	214	100	0.0354065	0.948425	1.0,1.0,0.584	0.318,0.0,1.0	-0.422
54395	ENSMUSG00000040812	Agbl2	chr2	+	90783985	90784125	90783560	90783673	90791459	90791645	54395	5,7,4	0,0,0	4,6,10	2,0,11	240	100	2.54825e-06	0.00380866	1.0,1.0,1.0	0.455,1.0,0.275	-0.423
46102	ENSMUSG00000032609	Klhdc8b	chr9	-	108459224	108459309	108458435	108458836	108460810	108461073	46102	4,1,3	0,2,0	5,0,1	2,2,1	185	100	0.00216339	0.242152	1.0,0.213,1.0	0.575,0.0,0.351	-0.429
28386	ENSMUSG00000086629	2810403D21Rik	chrX	+	108871471	108871598	108836228	108836355	108901463	108901555	28386	5,3,6	0,0,0	7,7,1	0,2,4	227	100	0.000102737	0.0414349	1.0,1.0,1.0	1.0,0.607,0.099	-0.431
28231	ENSMUSG00000044229	Nxpe4	chr9	+	48361426	48361514	48354986	48355087	48375872	48376067	28231	3,6,3	4,1,1	1,0,1	3,3,2	188	100	7.39875e-05	0.0323084	0.285,0.761,0.615	0.151,0.0,0.21	-0.433
11404	ENSMUSG00000087261	Gm15477	chr5	+	67896465	67896620	67847064	67847227	67902537	67902623	11404	6,7,4	1,0,0	3,1,1	0,1,3	255	100	0.00116509	0.178332	0.702,1.0,1.0	1.0,0.282,0.116	-0.435
27159	ENSMUSG00000017652	Cd40	chr2	+	165066502	165066564	165063467	165063561	165069628	165069715	27159	7,3,1	0,0,0	2,5,6	2,3,1	162	100	3.12116e-05	0.0170742	1.0,1.0,1.0	0.382,0.507,0.787	-0.441
54401	ENSMUSG00000040812	Agbl2	chr2	+	90788932	90789067	90783560	90783673	90791459	90791645	54401	3,7,4	0,0,0	7,9,2	2,0,11	235	100	5.47992e-06	0.00663032	1.0,1.0,1.0	0.598,1.0,0.072	-0.443
28102	ENSMUSG00000028553	Angptl3	chr4	+	99034444	99034558	99033202	99033367	99034828	99034924	28102	9,16,7	1,1,0	16,3,13	5,4,6	214	100	1.10264e-05	0.00983034	0.808,0.882,1.0	0.599,0.26,0.503	-0.443
58247	ENSMUSG00000110559	Gm26843	chr8	-	93682336	93682366	93658248	93658403	93685478	93685568	58247	2,3,2	0,0,1	0,3,1	4,0,2	130	100	0.000110697	0.0426318	1.0,1.0,0.606	0.0,1.0,0.278	-0.443
798	ENSMUSG00000056917	Sipa1	chr19	-	5662587	5662841	5660313	5661111	5663603	5663620	798	4,13,10	2,2,0	3,2,5	3,4,3	354	100	0.00428723	0.353102	0.361,0.647,1.0	0.22,0.124,0.32	-0.448
48847	ENSMUSG00000031639	Tlr3	chr8	-	45410119	45410299	45408665	45408735	45410452	45410558	48847	4,15,4	0,1,0	6,1,5	0,3,3	280	100	5.16855e-05	0.0252973	1.0,0.843,1.0	1.0,0.106,0.373	-0.455
38576	ENSMUSG00000030067	Foxp1	chr6	-	99520596	99520732	99435235	99435345	99522547	99522721	38576	2,1,0	0,0,1	1,0,1	1,2,1	236	100	0.00188231	0.224538	1.0,1.0,0.0	0.298,0.0,0.298	-0.468
20317	ENSMUSG00000023206	Il15ra	chr2	+	11720012	11720105	11718263	11718458	11724095	11724128	20317	1,8,3	0,0,0	3,5,0	0,2,2	193	100	0.00356866	0.317598	1.0,1.0,1.0	1.0,0.564,0.0	-0.479
40697	ENSMUSG00000022758	P2rx6	chr16	+	17568260	17568370	17568032	17568174	17570357	17570451	40697	6,6,4	0,2,0	1,10,1	1,2,4	210	100	0.000327248	0.0839886	1.0,0.588,1.0	0.323,0.704,0.106	-0.485
56246	ENSMUSG00000035765	Dym	chr18	+	75063100	75063173	75043078	75043269	75114789	75114972	56246	13,13,5	2,0,1	6,4,0	3,2,1	173	100	0.00328597	0.304159	0.79,1.0,0.743	0.536,0.536,0.0	-0.487
39586	ENSMUSG00000097166	9330179D12Rik	chr6	+	127185368	127185574	127149388	127149563	127211499	127212119	39586	7,8,1	1,0,0	3,1,1	0,4,2	306	100	4.21796e-06	0.00535861	0.696,1.0,1.0	1.0,0.076,0.14	-0.493
30392	ENSMUSG00000035847	Ids	chrX	-	70361042	70361131	70358266	70358437	70363801	70363938	30392	3,1,1	0,0,0	2,2,1	0,5,1	189	100	0.000221239	0.0653646	1.0,1.0,1.0	1.0,0.175,0.346	-0.493
51045	ENSMUSG00000029456	Acad10	chr5	-	121651955	121652104	121649353	121649548	121656013	121656213	51045	12,18,4	0,0,1	3,8,9	5,5,3	249	100	2.28882e-07	0.000726945	1.0,1.0,0.616	0.194,0.391,0.546	-0.495
57094	ENSMUSG00000020930	Ccdc103	chr11	+	102882351	102882431	102881203	102881315	102882544	102882696	57094	7,10,10	0,0,1	0,5,11	2,3,1	180	100	7.47262e-05	0.0323084	1.0,1.0,0.847	0.0,0.481,0.859	-0.502
23705	ENSMUSG00000027520	Zdbf2	chr1	+	63290676	63290782	63280766	63280877	63294915	63295046	23705	5,4,3	1,0,0	1,0,1	2,1,0	206	100	0.000153426	0.0512939	0.708,1.0,1.0	0.195,0.0,1.0	-0.504
33361	ENSMUSG00000024985	Tcf7l2	chr19	+	55927729	55927754	55925976	55926049	55931433	55933229	33361	16,0,12	5,7,2	0,0,0	2,3,1	125	100	1.0034e-06	0.00221694	0.719,0.0,0.828	0.0,0.0,0.0	-0.516
39222	ENSMUSG00000073131	Vma21	chrX	+	71817642	71817707	71816789	71817067	71820067	71820177	39222	1,1,3	1,0,3	0,0,1	1,5,3	165	100	0.00874282	0.492179	0.377,1.0,0.377	0.0,0.0,0.168	-0.529
10955	ENSMUSG00000049606	Zfp644	chr5	-	106695642	106695699	106679679	106679743	106696531	106696826	10955	1,1,2	0,0,0	3,1,0	0,1,1	157	100	0.0471322	1	1.0,1.0,1.0	1.0,0.389,0.0	-0.537
22887	ENSMUSG00000027750	Postn	chr3	+	54385670	54385754	54385207	54385285	54389338	54389380	22887	17,20,15	7,2,6	4,0,2	10,8,7	184	100	4.64375e-08	0.000196651	0.569,0.845,0.576	0.179,0.0,0.134	-0.559
12237	ENSMUSG00000042476	Abcb4	chr5	+	8894087	8894164	8893716	8893907	8896572	8896627	12237	2,2,3	4,0,0	2,2,0	3,4,2	177	100	0.00318558	0.299834	0.22,1.0,1.0	0.274,0.22,0.0	-0.575
58232	ENSMUSG00000044092	C130050O18Rik	chr5	+	139410832	139412347	139406464	139406572	139414272	139415623	58232	8,4,7	0,0,0	7,4,2	3,0,1	1615	100	1.32332e-05	0.0103278	1.0,1.0,1.0	0.126,1.0,0.11	-0.588
16171	ENSMUSG00000032355	Mlip	chr9	-	77216976	77217048	77190671	77190737	77229484	77230954	16171	1,5,1	0,0,3	2,1,0	3,6,1	172	100	0.000660135	0.126106	1.0,1.0,0.162	0.279,0.088,0.0	-0.598
29497	ENSMUSG00000030209	Grin2b	chr6	-	135740921	135741082	135738958	135739146	135772192	135772422	29497	7,7,5	0,0,0	2,9,4	4,5,1	261	100	1.06708e-10	1.08452e-06	1.0,1.0,1.0	0.161,0.408,0.605	-0.609
38486	ENSMUSG00000064080	Fbln2	chr6	+	91259629	91259770	91257724	91257826	91263338	91263473	38486	3,4,6	1,0,3	0,1,1	5,5,4	241	100	1.80734e-06	0.00306145	0.555,1.0,0.454	0.0,0.077,0.094	-0.613
49441	ENSMUSG00000003033	Ap1m1	chr8	+	72253208	72253280	72251742	72251869	72255696	72255822	49441	2,2,2	0,0,0	2,1,0	0,4,2	172	100	1.80083e-06	0.00306145	1.0,1.0,1.0	1.0,0.127,0.0	-0.624
40648	ENSMUSG00000117286	Gm1043	chr5	+	37153708	37153957	37149100	37151249	37154316	37154713	40648	28,11,12	0,1,0	7,7,5	3,6,5	349	100	5.21492e-10	3.31258e-06	1.0,0.759,1.0	0.401,0.251,0.223	-0.628
32360	ENSMUSG00000045036	Tmem232	chr17	-	65500077	65500212	65486471	65486583	65517130	65517237	32360	3,1,4	0,5,0	0,0,0	1,2,5	235	100	1.62428e-05	0.0115109	1.0,0.078,1.0	0.0,0.0,0.0	-0.693
47253	ENSMUSG00000058897	Col25a1	chr3	+	130550036	130550081	130549174	130549243	130551959	130552004	47253	1,3,8	0,0,0	1,0,3	3,2,1	145	100	1.5617e-07	0.000529071	1.0,1.0,1.0	0.187,0.0,0.674	-0.713

## Sheet: GSE75778 30Q vs 82Q FDR
ID	GeneID	geneSymbol	chr	strand	exonStart_0base	exonEnd	upstreamES	upstreamEE	downstreamES	downstreamEE	ID	IJC_SAMPLE_1	SJC_SAMPLE_1	IJC_SAMPLE_2	SJC_SAMPLE_2	IncFormLen	SkipFormLen	PValue	FDR	IncLevel 30Q	IncLevel 82Q	IncLevelDifference
39229	ENSMUSG00000030177	Ccdc77	chr6	-	120341972	120342077	120334811	120334917	120348387	120348530	39229	1,0,2	3,1,2	7,9,1	0,0,0	205	100	3.25008e-10	2.75266e-06	0.14,0.0,0.328	1.0,1.0,1.0	0.844
49396	ENSMUSG00000074247	Dda1	chr8	+	71472194	71472246	71469198	71469325	71474487	71476098	49396	0,0,0	4,2,5	2,1,1	2,0,0	152	100	0.00020896	0.0622429	0.0,0.0,0.0	0.397,1.0,1.0	0.799
12605	ENSMUSG00000078495	Zfp984	chr4	-	147795657	147795724	147761220	147761325	147807089	147807183	12605	3,0,0	4,4,5	3,3,4	0,0,1	167	100	1.0712e-09	5.44351e-06	0.31,0.0,0.0	1.0,1.0,0.705	0.798
56672	ENSMUSG00000049676	Catsperg1	chr7	-	29210479	29210533	29202263	29202435	29210746	29210925	56672	0,0,0	2,1,1	2,2,1	0,0,1	154	100	4.20354e-08	0.000194192	0.0,0.0,0.0	1.0,1.0,0.394	0.798
35133	ENSMUSG00000057531	Dtnbp1	chr13	-	44948099	44948274	44946745	44947128	44953171	44953194	35133	2,1,0	1,1,2	3,2,2	0,0,0	275	100	1.46589e-06	0.00286507	0.421,0.267,0.0	1.0,1.0,1.0	0.771
26528	ENSMUSG00000031483	Erlin2	chr8	+	27024833	27024927	27023436	27023626	27025056	27025178	26528	2,5,1	4,15,5	9,5,6	0,1,0	194	100	1.77096e-11	3.77177e-07	0.205,0.147,0.093	1.0,0.72,1.0	0.758
51306	ENSMUSG00000056153	Socs6	chr18	-	88761951	88762168	88668694	88668699	88792670	88792772	51306	1,5,0	3,3,1	4,4,3	0,1,0	317	100	1.4163e-06	0.00286507	0.095,0.345,0.0	1.0,0.558,1.0	0.706
10323	ENSMUSG00000017978	Cadps2	chr6	-	23344582	23344591	23344206	23344363	23355823	23355927	10323	0,5,0	3,6,7	1,1,2	0,1,0	109	100	4.48766e-06	0.00556218	0.0,0.433,0.0	1.0,0.478,1.0	0.682
1789	ENSMUSG00000117536	Gm41669	chr18	-	13302799	13302903	13286046	13287034	13306204	13306338	1789	0,0,1	2,1,0	2,2,1	0,0,0	204	100	3.45872e-06	0.00462531	0.0,0.0,1.0	1.0,1.0,1.0	0.667
13237	ENSMUSG00000032066	Bco2	chr9	-	50545346	50545462	50544456	50544559	50545864	50546076	13237	0,4,0	3,0,1	14,4,2	0,0,0	216	100	2.79916e-05	0.0159826	0.0,1.0,0.0	1.0,1.0,1.0	0.667
3662	ENSMUSG00000094724	Rnaset2b	chr17	+	6985055	6985113	6984138	6984191	6988721	6988792	3662	0,0,4	2,2,6	4,5,2	1,0,1	158	100	2.20184e-06	0.00344414	0.0,0.0,0.297	0.717,1.0,0.559	0.66
17623	ENSMUSG00000034544	Rsrc1	chr3	+	66989033	66989161	66985977	66986188	66994516	66994712	17623	2,0,0	3,6,2	1,1,3	2,0,0	228	100	0.000289849	0.0755347	0.226,0.0,0.0	0.18,1.0,1.0	0.651
26337	ENSMUSG00000026305	Lrrfip1	chr1	+	91091601	91091667	91079030	91079081	91093559	91093637	26337	3,8,3	8,8,7	3,7,8	0,2,0	166	100	3.96073e-07	0.00111818	0.184,0.376,0.205	1.0,0.678,1.0	0.638
20864	ENSMUSG00000096929	A330023F24Rik	chr1	+	194982828	194982909	194976384	194976457	195021385	195021493	20864	3,5,4	3,7,2	2,4,1	0,0,0	181	100	2.9689e-11	3.77177e-07	0.356,0.283,0.525	1.0,1.0,1.0	0.612
30849	ENSMUSG00000085620	G630018N14Rik	chr13	-	31407354	31407587	31406917	31406975	31408777	31408922	30849	2,1,0	1,1,2	2,4,4	1,0,0	333	100	8.57833e-07	0.00198148	0.375,0.231,0.0	0.375,1.0,1.0	0.59
35823	ENSMUSG00000045275	Lca5l	chr16	-	96161982	96162100	96161330	96161441	96162558	96162662	35823	3,0,0	1,2,1	2,1,3	0,1,0	218	100	2.99275e-06	0.00422452	0.579,0.0,0.0	1.0,0.314,1.0	0.578
47174	ENSMUSG00000020014	Cfap54	chr10	-	93031544	93031691	93029039	93029168	93032885	93032962	47174	3,4,0	0,4,2	1,3,2	0,0,0	247	100	1.24039e-05	0.0102724	1.0,0.288,0.0	1.0,1.0,1.0	0.571
2941	ENSMUSG00000033327	Tnxb	chr17	+	34681953	34682322	34678855	34679119	34683283	34683577	2941	0,4,8	3,0,4	8,2,6	0,0,0	469	100	1.3019e-07	0.000472563	0.0,1.0,0.299	1.0,1.0,1.0	0.567
55595	ENSMUSG00000038777	Sema6c	chr3	+	95162614	95162663	95160493	95160702	95164338	95164427	55595	0,0,2	4,3,3	2,1,2	1,1,0	149	100	1.62262e-05	0.0115109	0.0,0.0,0.309	0.573,0.402,1.0	0.555
10061	ENSMUSG00000055923	Aasdh	chr5	-	76904958	76905012	76901917	76902185	76905422	76905487	10061	0,1,0	1,1,2	2,3,1	1,2,0	154	100	7.08054e-05	0.0323084	0.0,0.394,0.0	0.565,0.493,1.0	0.555
48014	ENSMUSG00000086742	Gm16201	chr7	+	139962799	139962886	139951865	139951952	139975304	139975410	48014	2,0,1	1,2,1	1,2,2	0,1,0	187	100	3.42327e-06	0.00462531	0.517,0.0,0.348	1.0,0.517,1.0	0.551
50989	ENSMUSG00000010406	Mrpl52	chr14	+	54427033	54427091	54426908	54426960	54428583	54428648	50989	2,1,0	2,2,2	3,1,1	0,0,2	158	100	0.000364282	0.0903011	0.388,0.24,0.0	1.0,1.0,0.24	0.537
31294	ENSMUSG00000098243	Gm4258	chr1	+	137930914	137931039	137898597	137898785	138000191	138000384	31294	3,2,9	3,2,1	1,3,3	0,0,0	225	100	5.78603e-06	0.00683788	0.308,0.308,0.8	1.0,1.0,1.0	0.528
47256	ENSMUSG00000058897	Col25a1	chr3	+	130584699	130584726	130583269	130583323	130585682	130585736	47256	2,1,0	8,1,4	3,2,2	1,0,2	127	100	0.000200077	0.0611786	0.164,0.441,0.0	0.703,1.0,0.441	0.513
22228	ENSMUSG00000026571	Dcaf6	chr1	-	165371122	165371248	165357428	165357546	165390413	165390533	22228	3,1,7	3,1,3	8,8,9	0,2,0	226	100	7.22808e-05	0.0323084	0.307,0.307,0.508	1.0,0.639,1.0	0.506
43119	ENSMUSG00000048078	Tenm4	chr7	+	96805104	96805131	96797319	96797505	96811832	96811979	43119	3,3,3	11,12,14	9,8,2	2,2,2	127	100	7.85507e-06	0.00798342	0.177,0.164,0.144	0.78,0.759,0.441	0.498
28645	ENSMUSG00000020061	Mybpc1	chr10	-	88519900	88519943	88519386	88519701	88522966	88523153	28645	2,2,1	1,1,3	8,2,5	1,0,0	143	100	5.82842e-05	0.0282079	0.583,0.583,0.189	0.848,1.0,1.0	0.498
27014	ENSMUSG00000074579	Lekr1	chr3	+	65739681	65739867	65669089	65669178	65783821	65784025	27014	0,4,5	1,3,1	7,3,2	0,0,1	286	100	4.28251e-05	0.0224355	0.0,0.318,0.636	1.0,1.0,0.412	0.486
46481	ENSMUSG00000069601	Ank3	chr10	+	70014189	70014246	70013971	70014055	70015567	70015653	46481	0,0,0	5,3,1	1,3,2	2,1,1	157	100	6.29199e-05	0.0298823	0.0,0.0,0.0	0.242,0.656,0.56	0.486
3964	ENSMUSG00000022747	St3gal6	chr16	-	58523926	58524032	58507447	58507614	58524123	58524169	3964	1,0,2	1,2,3	2,2,0	0,0,1	206	100	0.00023781	0.0686637	0.327,0.0,0.244	1.0,1.0,0.0	0.476
25317	ENSMUSG00000071342	Lsmem1	chr12	-	40185288	40185420	40175492	40177228	40199206	40199315	25317	9,11,12	8,5,5	26,39,18	1,2,1	232	100	2.67229e-07	0.000798809	0.327,0.487,0.508	0.918,0.894,0.886	0.459
36184	ENSMUSG00000019978	Epb41l2	chr10	+	25501577	25501631	25488950	25489093	25504136	25504259	36184	5,2,3	3,2,2	2,4,3	0,1,0	154	100	2.70547e-05	0.0157501	0.52,0.394,0.493	1.0,0.722,1.0	0.438
33920	ENSMUSG00000028456	Unc13b	chr4	+	43233903	43233909	43232529	43232608	43234665	43234740	33920	14,2,3	11,20,5	15,19,9	5,4,3	106	100	8.69196e-05	0.0365041	0.546,0.086,0.361	0.739,0.818,0.739	0.434
31609	ENSMUSG00000028273	Pdlim5	chr3	-	142281851	142281983	142277816	142278001	142282968	142283112	31609	2,2,0	2,0,3	1,3,3	0,0,1	232	100	2.67978e-05	0.0157501	0.301,1.0,0.0	1.0,1.0,0.564	0.421
8217	ENSMUSG00000021646	Mccc2	chr13	-	100009649	100009740	100002291	100002439	100015385	100015618	8217	5,3,4	3,1,2	5,10,6	0,1,0	191	100	2.56639e-05	0.0155965	0.466,0.611,0.512	1.0,0.84,1.0	0.417
45475	ENSMUSG00000019865	Nmbr	chr10	+	14769957	14770041	14766676	14767025	14770154	14770583	45475	0,0,1	3,1,0	3,2,2	0,4,0	184	100	0.000159615	0.053014	0.0,0.0,1.0	1.0,0.214,1.0	0.405
40087	ENSMUSG00000053004	Hrh1	chr6	+	114408773	114408920	114397935	114397998	114479724	114483296	40087	6,1,2	0,3,2	3,1,4	0,0,1	247	100	0.000198219	0.0611786	1.0,0.119,0.288	1.0,1.0,0.618	0.404
53154	ENSMUSG00000074415	Mir100hg	chr9	+	41613282	41613481	41581266	41581402	41630658	41630945	53154	4,12,3	0,3,3	1,2,1	0,0,0	299	100	5.09852e-05	0.0252973	1.0,0.572,0.251	1.0,1.0,1.0	0.392
29088	ENSMUSG00000026384	Ptpn4	chr1	-	119765877	119765922	119765030	119765151	119783481	119783589	29088	1,1,3	3,2,3	6,6,0	0,0,1	145	100	0.000119649	0.0444717	0.187,0.256,0.408	1.0,1.0,0.0	0.383
51163	ENSMUSG00000079469	Pigb	chr9	-	73023309	73023382	73022344	73022486	73029565	73029706	51163	7,5,3	1,5,2	2,6,5	0,1,0	173	100	2.48725e-05	0.015414	0.802,0.366,0.464	1.0,0.776,1.0	0.381
48090	ENSMUSG00000045100	Slc25a26	chr6	+	94549039	94549195	94535720	94535768	94564621	94564705	48090	1,0,1	0,2,2	2,1,1	0,0,1	256	100	1.24281e-06	0.00263149	1.0,0.0,0.163	1.0,1.0,0.281	0.373
35293	ENSMUSG00000052675	Zfp112	chr7	+	24118334	24118383	24112323	24112436	24122233	24122360	35293	2,4,4	1,4,2	7,13,5	0,1,1	149	100	8.52294e-05	0.0360925	0.573,0.402,0.573	1.0,0.897,0.77	0.373
37181	ENSMUSG00000021460	Auh	chr13	-	52889102	52889195	52840868	52841064	52919000	52919088	37181	1,12,12	5,2,5	2,1,3	1,0,0	193	100	0.000108134	0.0422817	0.094,0.757,0.554	0.509,1.0,1.0	0.368
14141	ENSMUSG00000087366	Junos	chr4	+	95101057	95101307	95053239	95053396	95147104	95147200	14141	2,11,3	2,4,0	11,21,7	0,2,0	350	100	0.000368768	0.0905298	0.222,0.44,1.0	1.0,0.75,1.0	0.363
3982	ENSMUSG00000035258	Abi3bp	chr16	+	56594461	56594536	56592603	56592681	56642488	56642560	3982	7,3,7	2,4,2	4,2,8	1,0,0	175	100	3.046e-05	0.0170098	0.667,0.3,0.667	0.696,1.0,1.0	0.354
138	ENSMUSG00000025036	Sfxn2	chr19	+	46588223	46588309	46587934	46588010	46590140	46590201	138	7,9,6	3,4,3	7,6,8	0,0,2	186	100	0.000189355	0.0601404	0.556,0.547,0.518	1.0,1.0,0.683	0.354
25316	ENSMUSG00000071342	Lsmem1	chr12	-	40180645	40180774	40176385	40177228	40199206	40199315	25316	21,10,11	8,5,5	12,18,23	1,2,1	229	100	0.000111311	0.0426318	0.534,0.466,0.49	0.84,0.797,0.909	0.352
28056	ENSMUSG00000006204	Cdcp3	chr7	+	131283622	131283655	131282369	131282414	131284146	131284182	28056	1,0,0	0,1,1	2,3,0	0,0,1	133	100	1.92073e-06	0.00314858	1.0,0.0,0.0	1.0,1.0,0.0	0.333
43153	ENSMUSG00000022708	Zbtb20	chr16	+	43007017	43007086	42907651	42907721	43024937	43024987	43153	0,0,0	3,4,4	5,1,2	7,4,1	169	100	3.54489e-05	0.0189622	0.0,0.0,0.0	0.297,0.129,0.542	0.323
47257	ENSMUSG00000058897	Col25a1	chr3	+	130589410	130589497	130585682	130585736	130589959	130590037	47257	0,1,0	4,0,3	3,2,1	1,0,1	187	100	2.4355e-05	0.0152796	0.0,1.0,0.0	0.616,1.0,0.348	0.321
17712	ENSMUSG00000012535	Tnpo3	chr6	-	29599539	29599698	29589028	29589229	29601957	29602023	17712	32,17,11	8,2,5	28,31,33	0,2,1	259	100	2.67156e-05	0.0157501	0.607,0.766,0.459	1.0,0.857,0.927	0.317
32499	ENSMUSG00000085316	D330050G23Rik	chr2	+	116900975	116901075	116900174	116900331	116910720	116910836	32499	1,0,1	1,4,6	3,4,4	2,2,3	200	100	6.85397e-05	0.031954	0.333,0.0,0.077	0.429,0.5,0.4	0.306
30847	ENSMUSG00000085620	G630018N14Rik	chr13	-	31367469	31371656	31366219	31366313	31399188	31399315	30847	15,4,6	1,0,2	12,13,12	0,1,0	4287	100	5.17724e-05	0.0252973	0.259,1.0,0.065	1.0,0.233,1.0	0.303
36176	ENSMUSG00000019978	Epb41l2	chr10	+	25495444	25495591	25488950	25489093	25504136	25504259	36176	7,14,12	3,2,2	8,9,9	0,1,0	247	100	1.39579e-05	0.0105866	0.486,0.739,0.708	1.0,0.785,1.0	0.284
30498	ENSMUSG00000033434	Gtpbp6	chr5	-	110106648	110106742	110106319	110106336	110107059	110107197	30498	14,12,14	6,2,2	9,15,20	0,1,0	194	100	1.05643e-05	0.00983034	0.546,0.756,0.783	1.0,0.885,1.0	0.267
49395	ENSMUSG00000074247	Dda1	chr8	+	71472040	71472117	71469198	71469325	71474487	71476098	49395	9,11,12	4,2,5	8,10,10	2,0,0	177	100	0.000275889	0.0745736	0.56,0.757,0.576	0.693,1.0,1.0	0.267
6652	ENSMUSG00000041669	Prima1	chr12	-	103235585	103235721	103202648	103202778	103241339	103241462	6652	12,25,7	2,3,3	9,15,18	1,0,0	236	100	2.13863e-05	0.0137568	0.718,0.779,0.497	0.792,1.0,1.0	0.266
16753	ENSMUSG00000028184	Adgrl2	chr3	-	148860426	148860438	148858732	148859533	148865599	148865709	16753	23,21,27	9,12,12	37,35,27	4,4,2	112	100	1.29373e-05	0.0102724	0.695,0.61,0.668	0.892,0.887,0.923	0.243
38742	ENSMUSG00000054423	Cadps	chr14	-	12486524	12486593	12473408	12473515	12488980	12489104	38742	23,21,17	43,52,33	37,35,17	21,22,17	169	100	1.02294e-05	0.00983034	0.24,0.193,0.234	0.51,0.485,0.372	0.233
40838	ENSMUSG00000058571	Gpc6	chr14	+	117892341	117892371	117888521	117888665	117951137	117951274	40838	4,2,2	31,39,32	16,11,10	23,30,25	130	100	6.89391e-07	0.00175164	0.09,0.038,0.046	0.349,0.22,0.235	0.21
54023	ENSMUSG00000097466	D430036J16Rik	chr9	+	81642546	81642702	81636834	81636937	81644056	81644195	54023	24,23,32	2,3,3	28,31,35	0,0,0	256	100	3.12474e-05	0.0170742	0.824,0.75,0.806	1.0,1.0,1.0	0.207
31863	ENSMUSG00000000340	Dbt	chr3	+	116523351	116523427	116513069	116513191	116533254	116533436	31863	26,31,27	4,9,2	24,32,23	0,1,0	176	100	1.78761e-06	0.00306145	0.787,0.662,0.885	1.0,0.948,1.0	0.205
12368	ENSMUSG00000027716	Trpc3	chr3	-	36634374	36634458	36624344	36624420	36638411	36638621	12368	357343342	477496455	313489396	216259200	184	100	1.11022e-16	5.64182e-12	0.289,0.273,0.29	0.441,0.506,0.518	0.204
53286	ENSMUSG00000025702	Marchf8	chr6	+	116338385	116338490	116338023	116338215	116392523	116392574	53286	29,42,28	8,2,2	18,47,27	0,0,0	205	100	2.23659e-06	0.00344414	0.639,0.911,0.872	1.0,1.0,1.0	0.193
25714	ENSMUSG00000016487	Ppfibp1	chr6	+	146996808	146996901	146996389	146996482	146998166	146998281	25714	25,18,22	63,53,51	34,43,39	31,62,29	193	100	5.07227e-05	0.0252973	0.171,0.15,0.183	0.362,0.264,0.411	0.178
8151	ENSMUSG00000034751	Mast4	chr13	-	103007204	103007240	102853830	102853919	103025521	103025553	8151	1,0,0	3,10,3	0,7,1	3,6,2	136	100	0.000201795	0.0611786	0.197,0.0,0.0	0.0,0.462,0.269	0.178
41533	ENSMUSG00000060962	Dmkn	chr7	+	30769714	30769762	30767379	30767430	30771032	30771092	41533	17,13,11	2,2,4	2,8,7	0,1,0	148	100	0.000126997	0.0456496	0.852,0.815,0.65	1.0,0.844,1.0	0.176
23585	ENSMUSG00000036817	Sun1	chr5	+	139230772	139230838	139226705	139226885	139233470	139233569	23585	67,73,65	36,36,38	65,98,103	17,27,24	166	100	0.000125787	0.0456496	0.529,0.55,0.507	0.697,0.686,0.721	0.173
47183	ENSMUSG00000020015	Cdk17	chr10	+	93262057	93262255	93241685	93241785	93265364	93265743	47183	0,0,0	3,8,1	4,4,0	4,4,3	298	100	0.000254783	0.0715812	0.0,0.0,0.0	0.251,0.251,0.0	0.167
54624	ENSMUSG00000023249	Parp3	chr9	-	106473680	106473833	106473432	106473519	106474057	106474284	54624	37,26,37	1,6,1	30,44,37	0,0,0	253	100	0.000124804	0.045627	0.936,0.631,0.936	1.0,1.0,1.0	0.166
46372	ENSMUSG00000020064	Herc4	chr10	+	63303844	63303868	63299119	63299239	63306347	63306446	46372	54,49,48	22,17,11	49,60,70	4,10,6	124	100	0.000134355	0.0467639	0.664,0.699,0.779	0.908,0.829,0.904	0.166
8562	ENSMUSG00000038170	Pde4dip	chr3	-	97706871	97707057	97703166	97703418	97710220	97710444	8562	153190191	44,39,39	211273193	22,30,20	286	100	1.85996e-05	0.0126023	0.549,0.63,0.631	0.77,0.761,0.771	0.164
31862	ENSMUSG00000000340	Dbt	chr3	+	116520236	116520360	116513069	116513191	116533254	116533436	31862	55,47,54	4,9,2	24,65,54	0,1,0	224	100	4.10101e-06	0.00534362	0.86,0.7,0.923	1.0,0.967,1.0	0.161
37875	ENSMUSG00000003119	Cdk12	chr11	+	98249709	98250100	98245216	98245669	98263469	98263570	37875	140209206	12,16,12	165247183	3,3,8	491	100	0.000176684	0.0571883	0.704,0.727,0.778	0.918,0.944,0.823	0.159
3029	ENSMUSG00000003929	Zfp81	chr17	-	33338100	33338251	33336721	33336848	33358733	33358868	3029	36,40,24	55,50,65	53,73,69	35,58,59	251	100	4.33811e-05	0.0224949	0.207,0.242,0.128	0.376,0.334,0.318	0.15
30470	ENSMUSG00000026049	Tex30	chr1	-	44091182	44091212	44088513	44088527	44091360	44091591	30470	8,4,5	55,25,49	8,23,28	26,52,54	130	100	1.82596e-05	0.0125392	0.101,0.11,0.073	0.191,0.254,0.285	0.149
17420	ENSMUSG00000074829	2010315B03Rik	chr9	-	124304655	124304718	124295357	124295484	124312559	124312642	17420	1,0,0	13,14,15	3,5,3	11,13,10	163	100	3.37343e-05	0.018237	0.045,0.0,0.0	0.143,0.191,0.155	0.148
12047	ENSMUSG00000005893	Nr2c2	chr6	+	92105281	92105365	92092432	92092814	92138986	92139026	12047	32,33,23	4,4,2	41,53,38	2,0,0	184	100	0.000119104	0.0444717	0.813,0.818,0.862	0.918,1.0,1.0	0.142
20602	ENSMUSG00000052783	Grk4	chr5	+	34719700	34719891	34716188	34716329	34730004	34730042	20602	19,35,42	0,6,4	36,46,32	1,1,0	291	100	0.0002708	0.0743851	1.0,0.667,0.783	0.925,0.941,1.0	0.139
30466	ENSMUSG00000026110	Mgat4a	chr1	-	37466536	37466583	37462891	37462967	37490259	37490393	30466	41,24,16	6,5,0	19,42,17	0,0,0	147	100	1.07334e-05	0.00983034	0.823,0.766,1.0	1.0,1.0,1.0	0.137
24720	ENSMUSG00000052605	Isoc2b	chr7	-	4850754	4850825	4849334	4849567	4851392	4851533	24720	20,28,26	3,4,1	24,36,30	0,0,1	171	100	0.000383465	0.0927929	0.796,0.804,0.938	1.0,1.0,0.946	0.136
34342	ENSMUSG00000022883	Robo1	chr16	+	72993666	72993693	72989598	72989796	72995116	72995159	34342	30,28,17	3,5,2	8,29,16	0,1,0	127	100	0.000256935	0.0717398	0.887,0.815,0.87	1.0,0.958,1.0	0.129
26134	ENSMUSG00000023034	Nr4a1	chr15	+	101268927	101269103	101266845	101266971	101270082	101270124	26134	0,1,3	24,7,15	8,9,5	8,25,14	276	100	9.83539e-05	0.0401619	0.0,0.049,0.068	0.266,0.115,0.115	0.126
43364	ENSMUSG00000032812	Arap1	chr7	+	101404932	101404965	101404279	101404425	101408046	101408129	43364	22,20,20	91,90,86	33,37,25	69,64,55	133	100	0.000119893	0.0444717	0.154,0.143,0.149	0.264,0.303,0.255	0.125
31402	ENSMUSG00000078490	Cfap74	chr4	+	155423909	155424012	155423258	155423369	155425996	155426192	31402	33,31,42	0,4,4	39,44,21	0,0,0	203	100	0.000345042	0.0871633	1.0,0.792,0.838	1.0,1.0,1.0	0.123
35718	ENSMUSG00000047216	Cdh19	chr1	-	110950352	110950497	110949123	110949415	110954568	110954872	35718	3,2,2	32,26,20	8,5,6	13,18,12	245	100	0.000254958	0.0715812	0.037,0.03,0.039	0.201,0.102,0.169	0.122
30463	ENSMUSG00000026110	Mgat4a	chr1	-	37464420	37464534	37462891	37462967	37490259	37490393	30463	66,44,67	6,5,0	60,100,66	0,0,0	214	100	1.8044e-05	0.0125392	0.837,0.804,1.0	1.0,1.0,1.0	0.12
26030	ENSMUSG00000036833	Pnpla7	chr2	+	25038836	25038900	25029506	25029656	25039602	25039771	26030	59,57,41	7,7,4	41,57,56	1,2,1	164	100	0.000386803	0.0931225	0.837,0.832,0.862	0.962,0.946,0.972	0.116
39660	ENSMUSG00000026463	Atp2b4	chr1	-	133736615	133736651	133735047	133735209	133737989	133738118	39660	63,37,47	13,3,7	47,74,48	3,2,1	136	100	0.000164355	0.0538841	0.781,0.901,0.832	0.92,0.965,0.972	0.114
53752	ENSMUSG00000036466	Megf11	chr9	+	64690001	64690130	64685879	64686026	64691794	64691923	53752	182163181	29,27,23	172233179	13,15,14	229	100	0.000395467	0.0939085	0.733,0.725,0.775	0.852,0.872,0.848	0.113
26332	ENSMUSG00000026305	Lrrfip1	chr1	+	91084945	91085005	91068562	91068649	91093559	91093637	26332	61,69,57	9,12,3	41,34,26	0,1,2	160	100	0.000136114	0.0469379	0.809,0.782,0.922	1.0,0.955,0.89	0.111
48015	ENSMUSG00000029049	Morn1	chr4	+	155090882	155090993	155089485	155089584	155092268	155092359	48015	64,55,50	1,11,1	41,49,44	0,1,0	211	100	9.87905e-05	0.0401619	0.968,0.703,0.96	1.0,0.959,1.0	0.109
44862	ENSMUSG00000021240	Abcd4	chr12	-	84612779	84612896	84612324	84612450	84613904	84614044	44862	87,74,87	5,6,4	82,105,72	0,1,1	217	100	2.94425e-05	0.0166242	0.889,0.85,0.909	1.0,0.98,0.971	0.101
1243	ENSMUSG00000050875	Minar2	chr18	+	59066816	59066989	59065834	59065885	59072192	59072417	1243	103,65,53	0,2,0	41,53,39	2,7,0	273	100	0.000421602	0.0969437	1.0,0.923,1.0	0.882,0.735,1.0	-0.102
45723	ENSMUSG00000019792	Trmt11	chr10	-	30594114	30594188	30590842	30590935	30597739	30597805	45723	61,53,61	0,0,1	43,49,56	7,1,3	174	100	7.27019e-05	0.0323084	1.0,1.0,0.972	0.779,0.966,0.915	-0.104
47548	ENSMUSG00000035681	Kcnc2	chr10	+	112456928	112457032	112456342	112456535	112458489	112458654	47548	9,0,9	33,18,17	0,0,0	2,23,10	204	100	1.18885e-05	0.0102396	0.118,0.0,0.206	0.0,0.0,0.0	-0.108
37870	ENSMUSG00000029130	Rnf32	chr5	+	29224116	29224284	29206695	29206804	29225042	29225291	37870	78,80,56	1,1,1	65,87,86	7,7,2	268	100	0.000240918	0.0687794	0.967,0.968,0.954	0.776,0.823,0.941	-0.116
55978	ENSMUSG00000018774	Cd68	chr11	-	69665475	69665936	69665246	69665366	69666019	69666062	55978	51,64,69	0,0,0	103161101	3,3,3	561	100	0.000272992	0.0744911	1.0,1.0,1.0	0.86,0.905,0.857	-0.126
42245	ENSMUSG00000006958	Chrd	chr16	+	20734006	20734136	20733433	20733634	20734272	20734401	42245	110115121	7,4,5	64,122,93	7,17,13	230	100	0.000354804	0.0883827	0.872,0.926,0.913	0.799,0.757,0.757	-0.133
22476	ENSMUSG00000031502	Col4a1	chr8	-	11204535	11204552	11202893	11203008	11206225	11206403	22476	15,8,18	45,54,52	2,1,6	49,63,48	117	100	2.74937e-06	0.00399185	0.222,0.112,0.228	0.034,0.013,0.097	-0.139
45722	ENSMUSG00000019792	Trmt11	chr10	-	30591020	30591102	30590842	30590935	30597739	30597805	45722	46,35,34	0,0,1	37,34,25	7,1,3	182	100	2.02219e-05	0.0135213	1.0,1.0,0.949	0.744,0.949,0.821	-0.145
47459	ENSMUSG00000038665	Dgki	chr6	-	36994858	36994921	36975146	36975247	37000041	37000241	47459	15,15,22	25,43,36	8,5,4	32,45,28	163	100	0.000127703	0.0456496	0.269,0.176,0.273	0.133,0.064,0.081	-0.147
51148	ENSMUSG00000054051	Ercc6	chr14	+	32516946	32517378	32513520	32513599	32526148	32526878	51148	83,60,61	0,0,0	82,79,57	0,6,2	532	100	0.000118814	0.0444717	1.0,1.0,1.0	1.0,0.712,0.843	-0.148
55585	ENSMUSG00000024235	Map3k8	chr18	-	4340546	4340808	4339496	4339603	4343021	4343189	55585	44,29,46	0,0,0	51,53,45	3,2,3	362	100	0.00012305	0.0453118	1.0,1.0,1.0	0.824,0.88,0.806	-0.163
420	ENSMUSG00000032702	Kank1	chr19	+	25318304	25318432	25274747	25274834	25378410	25378530	420	52,34,43	0,1,0	26,51,47	5,7,1	228	100	7.07542e-06	0.00749066	1.0,0.937,1.0	0.695,0.762,0.954	-0.175
33014	ENSMUSG00000038058	Nod1	chr6	-	54938137	54938221	54937353	54937437	54939303	54939387	33014	26,32,22	0,0,0	20,22,26	3,3,2	184	100	7.5022e-05	0.0323084	1.0,1.0,1.0	0.784,0.799,0.876	-0.18
36161	ENSMUSG00000071753	Cdr1os	chrX	+	61172984	61173042	61134720	61134796	61175127	61176323	36161	8,7,11	13,24,19	1,0,3	10,15,19	158	100	7.48322e-05	0.0323084	0.28,0.156,0.268	0.06,0.0,0.091	-0.184
22634	ENSMUSG00000020088	Sar1a	chr10	+	61682098	61682148	61680366	61680413	61684060	61684187	22634	7,3,3	10,9,7	0,1,2	16,13,10	150	100	0.000129676	0.0457621	0.318,0.182,0.222	0.0,0.049,0.118	-0.185
44834	ENSMUSG00000060579	Fhit	chr14	-	10751584	10751694	10729724	10729795	11125546	11125595	44834	7,2,3	9,8,4	1,0,0	6,7,10	210	100	1.63091e-05	0.0115109	0.27,0.106,0.263	0.074,0.0,0.0	-0.188
25935	ENSMUSG00000041144	Dnah7b	chr1	+	46340117	46340303	46337429	46337591	46343733	46343871	25935	32,27,33	0,0,0	32,33,29	6,2,1	286	100	6.91301e-06	0.00747443	1.0,1.0,1.0	0.651,0.852,0.91	-0.196
55396	ENSMUSG00000020282	Rhbdf1	chr11	-	32210707	32210758	32210398	32210551	32210826	32210902	55396	13,15,25	0,0,0	14,32,17	3,2,4	151	100	1.34136e-05	0.0103278	1.0,1.0,1.0	0.756,0.914,0.738	-0.197
21590	ENSMUSG00000002032	Tmem25	chr9	-	44795681	44795712	44795190	44795277	44796323	44796614	21590	8,11,15	0,0,0	6,20,13	2,4,1	131	100	0.000311237	0.080285	1.0,1.0,1.0	0.696,0.792,0.908	-0.201
48664	ENSMUSG00000031486	Adgra2	chr8	+	27120446	27120536	27119705	27119851	27120765	27120899	48664	38,42,44	0,0,0	30,42,42	5,5,5	190	100	7.479e-08	0.000292354	1.0,1.0,1.0	0.759,0.816,0.816	-0.203
21744	ENSMUSG00000022641	Bbx	chr16	-	50320299	50320413	50280368	50280539	50330833	50330993	21744	26,19,38	0,1,0	21,43,20	1,6,6	214	100	6.24311e-06	0.00705014	1.0,0.899,1.0	0.908,0.77,0.609	-0.204
46785	ENSMUSG00000048445	Ccdc57	chr11	-	120881814	120881915	120878877	120879048	120885232	120885385	46785	10,9,10	0,0,1	13,24,9	6,0,2	201	100	0.000202255	0.0611786	1.0,1.0,0.833	0.519,1.0,0.691	-0.208
5890	ENSMUSG00000022607	Ptk2	chr15	-	73392343	73392447	73391758	73391880	73394647	73394744	5890	25,23,18	0,0,0	16,35,33	4,4,2	204	100	6.52376e-06	0.00720691	1.0,1.0,1.0	0.662,0.811,0.89	-0.212
33910	ENSMUSG00000032680	6820408C15Rik	chr2	+	152439609	152439709	152437484	152437643	152440764	152440922	33910	24,40,39	3,0,1	15,23,23	2,6,6	200	100	0.00022585	0.0663412	0.8,1.0,0.951	0.789,0.657,0.657	-0.216
30874	ENSMUSG00000087040	Gm14033	chr2	+	55415040	55415131	55411814	55411891	55421055	55421407	30874	44,33,50	38,26,27	11,14,23	28,34,35	191	100	1.56899e-05	0.0115109	0.377,0.399,0.492	0.171,0.177,0.256	-0.221
45078	ENSMUSG00000028946	Hes3	chr4	-	152288000	152288131	152287784	152287880	152288317	152288605	45078	165203171	59,69,68	81126102	100,98,87	231	100	4.15045e-10	3.01305e-06	0.548,0.56,0.521	0.26,0.358,0.337	-0.225
22627	ENSMUSG00000009356	Lpo	chr11	-	87814896	87815221	87814246	87814407	87816411	87816618	22627	47,38,17	0,0,0	26,48,36	2,4,2	425	100	2.08705e-05	0.0137568	1.0,1.0,1.0	0.754,0.738,0.809	-0.233
19585	ENSMUSG00000032599	Ip6k2	chr9	+	108796540	108796572	108796063	108796396	108796654	108796783	19585	11,12,5	16,15,17	0,2,3	31,24,18	132	100	7.84648e-07	0.00189874	0.342,0.377,0.182	0.0,0.059,0.112	-0.243
47055	ENSMUSG00000059602	Syn3	chr10	-	86477665	86477740	86466978	86467435	86491753	86491897	47055	3,3,3	4,8,5	0,0,0	11,7,4	175	100	1.08626e-05	0.00983034	0.3,0.176,0.255	0.0,0.0,0.0	-0.244
44234	ENSMUSG00000090386	Mir99ahg	chr16	+	77670352	77670560	77596898	77596959	77691234	77691403	44234	13,14,16	0,1,0	5,8,23	0,3,5	308	100	4.66946e-05	0.0237288	1.0,0.82,1.0	1.0,0.464,0.599	-0.252
42739	ENSMUSG00000084957	Bbip1	chr19	-	53933490	53933570	53932129	53932205	53944155	53944180	42739	9,12,9	0,2,0	12,16,9	3,4,3	180	100	0.000389011	0.0931225	1.0,0.769,1.0	0.69,0.69,0.625	-0.255
56890	ENSMUSG00000020882	Cacnb1	chr11	-	98011342	98011497	98010295	98010376	98011865	98011942	56890	5,17,6	0,0,0	12,13,9	0,2,4	255	100	0.000379742	0.0923317	1.0,1.0,1.0	1.0,0.718,0.469	-0.271
3566	ENSMUSG00000036552	Ermard	chr17	+	15065825	15065945	15061068	15061182	15074416	15074993	3566	4,9,8	1,0,0	5,3,5	0,4,2	220	100	0.00034876	0.0873052	0.645,1.0,1.0	1.0,0.254,0.532	-0.286
18528	ENSMUSG00000115529	9630013A20Rik	chr14	-	84472212	84472242	84470667	84470731	84476008	84476039	18528	10,9,14	0,0,0	3,7,7	1,2,3	130	100	7.12739e-05	0.0323084	1.0,1.0,1.0	0.698,0.729,0.642	-0.31
48183	ENSMUSG00000023235	Ccl25	chr8	+	4349771	4349894	4327756	4327893	4353882	4354000	48183	9,12,5	0,0,2	11,6,10	3,5,3	223	100	0.000375778	0.0918072	1.0,1.0,0.529	0.622,0.35,0.599	-0.319
24284	ENSMUSG00000085772	D630024D03Rik	chr11	-	31823331	31823496	31802331	31802448	31824292	31824473	24284	4,6,1	5,2,1	0,0,1	2,2,5	265	100	2.11165e-05	0.0137568	0.232,0.531,0.274	0.0,0.0,0.07	-0.322
39170	ENSMUSG00000041460	Cacna2d4	chr6	+	119345429	119345450	119345043	119345096	119347133	119347251	39170	1,2,4	1,7,2	1,0,0	2,2,4	121	100	0.00028312	0.0752855	0.452,0.191,0.623	0.292,0.0,0.0	-0.325
51706	ENSMUSG00000051113	Fam71e1	chr7	+	44497502	44497751	44496671	44496730	44500149	44501133	51706	16,14,11	0,0,0	8,15,11	3,3,0	349	100	0.000106779	0.0422817	1.0,1.0,1.0	0.433,0.589,1.0	-0.326
8866	ENSMUSG00000042213	Zfand4	chr6	+	116285853	116285921	116273572	116273872	116287981	116288159	8866	10,16,12	1,0,2	5,20,7	5,5,5	168	100	0.000136703	0.0469379	0.856,1.0,0.781	0.373,0.704,0.455	-0.368
56312	ENSMUSG00000000631	Myo18a	chr11	+	77812008	77812719	77809805	77809858	77815855	77815891	56312	6,6,7	0,0,1	11,17,24	3,2,3	811	100	0.000128459	0.0456496	1.0,1.0,0.463	0.311,0.512,0.497	-0.381
47252	ENSMUSG00000058897	Col25a1	chr3	+	130535430	130535475	130530096	130530132	130546359	130546422	47252	3,8,9	0,1,0	3,3,3	1,2,2	145	100	0.000390324	0.0931225	1.0,0.847,1.0	0.674,0.508,0.508	-0.386
28952	ENSMUSG00000028634	Hivep3	chr4	+	119762219	119762348	119733840	119733862	119997173	119998432	28952	5,4,14	1,0,0	2,8,3	2,2,1	229	100	0.000279802	0.0751363	0.686,1.0,1.0	0.304,0.636,0.567	-0.393
29214	ENSMUSG00000044709	Gemin7	chr7	-	19569737	19569882	19565245	19565676	19571428	19571581	29214	6,11,7	0,1,0	8,6,7	1,3,4	245	100	1.26934e-05	0.0102724	1.0,0.818,1.0	0.766,0.449,0.417	-0.395
42298	ENSMUSG00000059456	Ptk2b	chr14	-	66163024	66163150	66158530	66158677	66165263	66165329	42298	23,6,7	0,2,0	1,6,12	2,5,1	226	100	0.000333722	0.0850499	1.0,0.57,1.0	0.181,0.347,0.842	-0.4
42100	ENSMUSG00000050565	Tor1aip2	chr1	+	156041074	156041134	156035725	156035920	156059410	156059587	42100	1,4,8	0,1,0	6,3,5	2,3,4	160	100	1.27796e-05	0.0102724	1.0,0.714,1.0	0.652,0.385,0.439	-0.413
20164	ENSMUSG00000029727	Cyp3a13	chr5	-	137915573	137915673	137911838	137911952	137917517	137917570	20164	1,1,7	0,0,0	3,4,6	2,4,0	200	100	8.95065e-05	0.0372824	1.0,1.0,1.0	0.429,0.333,1.0	-0.413
54399	ENSMUSG00000040812	Agbl2	chr2	+	90784061	90784125	90783575	90783673	90791459	90791612	54399	6,10,4	0,0,0	3,10,7	2,0,11	164	100	6.20399e-06	0.00705014	1.0,1.0,1.0	0.478,1.0,0.28	-0.414
54395	ENSMUSG00000040812	Agbl2	chr2	+	90783985	90784125	90783560	90783673	90791459	90791645	54395	5,7,4	0,0,0	4,6,10	2,0,11	240	100	2.54825e-06	0.00380866	1.0,1.0,1.0	0.455,1.0,0.275	-0.423
28386	ENSMUSG00000086629	2810403D21Rik	chrX	+	108871471	108871598	108836228	108836355	108901463	108901555	28386	5,3,6	0,0,0	7,7,1	0,2,4	227	100	0.000102737	0.0414349	1.0,1.0,1.0	1.0,0.607,0.099	-0.431
28231	ENSMUSG00000044229	Nxpe4	chr9	+	48361426	48361514	48354986	48355087	48375872	48376067	28231	3,6,3	4,1,1	1,0,1	3,3,2	188	100	7.39875e-05	0.0323084	0.285,0.761,0.615	0.151,0.0,0.21	-0.433
27159	ENSMUSG00000017652	Cd40	chr2	+	165066502	165066564	165063467	165063561	165069628	165069715	27159	7,3,1	0,0,0	2,5,6	2,3,1	162	100	3.12116e-05	0.0170742	1.0,1.0,1.0	0.382,0.507,0.787	-0.441
54401	ENSMUSG00000040812	Agbl2	chr2	+	90788932	90789067	90783560	90783673	90791459	90791645	54401	3,7,4	0,0,0	7,9,2	2,0,11	235	100	5.47992e-06	0.00663032	1.0,1.0,1.0	0.598,1.0,0.072	-0.443
28102	ENSMUSG00000028553	Angptl3	chr4	+	99034444	99034558	99033202	99033367	99034828	99034924	28102	9,16,7	1,1,0	16,3,13	5,4,6	214	100	1.10264e-05	0.00983034	0.808,0.882,1.0	0.599,0.26,0.503	-0.443
58247	ENSMUSG00000110559	Gm26843	chr8	-	93682336	93682366	93658248	93658403	93685478	93685568	58247	2,3,2	0,0,1	0,3,1	4,0,2	130	100	0.000110697	0.0426318	1.0,1.0,0.606	0.0,1.0,0.278	-0.443
48847	ENSMUSG00000031639	Tlr3	chr8	-	45410119	45410299	45408665	45408735	45410452	45410558	48847	4,15,4	0,1,0	6,1,5	0,3,3	280	100	5.16855e-05	0.0252973	1.0,0.843,1.0	1.0,0.106,0.373	-0.455
40697	ENSMUSG00000022758	P2rx6	chr16	+	17568260	17568370	17568032	17568174	17570357	17570451	40697	6,6,4	0,2,0	1,10,1	1,2,4	210	100	0.000327248	0.0839886	1.0,0.588,1.0	0.323,0.704,0.106	-0.485
39586	ENSMUSG00000097166	9330179D12Rik	chr6	+	127185368	127185574	127149388	127149563	127211499	127212119	39586	7,8,1	1,0,0	3,1,1	0,4,2	306	100	4.21796e-06	0.00535861	0.696,1.0,1.0	1.0,0.076,0.14	-0.493
30392	ENSMUSG00000035847	Ids	chrX	-	70361042	70361131	70358266	70358437	70363801	70363938	30392	3,1,1	0,0,0	2,2,1	0,5,1	189	100	0.000221239	0.0653646	1.0,1.0,1.0	1.0,0.175,0.346	-0.493
51045	ENSMUSG00000029456	Acad10	chr5	-	121651955	121652104	121649353	121649548	121656013	121656213	51045	12,18,4	0,0,1	3,8,9	5,5,3	249	100	2.28882e-07	0.000726945	1.0,1.0,0.616	0.194,0.391,0.546	-0.495
57094	ENSMUSG00000020930	Ccdc103	chr11	+	102882351	102882431	102881203	102881315	102882544	102882696	57094	7,10,10	0,0,1	0,5,11	2,3,1	180	100	7.47262e-05	0.0323084	1.0,1.0,0.847	0.0,0.481,0.859	-0.502
23705	ENSMUSG00000027520	Zdbf2	chr1	+	63290676	63290782	63280766	63280877	63294915	63295046	23705	5,4,3	1,0,0	1,0,1	2,1,0	206	100	0.000153426	0.0512939	0.708,1.0,1.0	0.195,0.0,1.0	-0.504
33361	ENSMUSG00000024985	Tcf7l2	chr19	+	55927729	55927754	55925976	55926049	55931433	55933229	33361	16,0,12	5,7,2	0,0,0	2,3,1	125	100	1.0034e-06	0.00221694	0.719,0.0,0.828	0.0,0.0,0.0	-0.516
22887	ENSMUSG00000027750	Postn	chr3	+	54385670	54385754	54385207	54385285	54389338	54389380	22887	17,20,15	7,2,6	4,0,2	10,8,7	184	100	4.64375e-08	0.000196651	0.569,0.845,0.576	0.179,0.0,0.134	-0.559
58232	ENSMUSG00000044092	C130050O18Rik	chr5	+	139410832	139412347	139406464	139406572	139414272	139415623	58232	8,4,7	0,0,0	7,4,2	3,0,1	1615	100	1.32332e-05	0.0103278	1.0,1.0,1.0	0.126,1.0,0.11	-0.588
29497	ENSMUSG00000030209	Grin2b	chr6	-	135740921	135741082	135738958	135739146	135772192	135772422	29497	7,7,5	0,0,0	2,9,4	4,5,1	261	100	1.06708e-10	1.08452e-06	1.0,1.0,1.0	0.161,0.408,0.605	-0.609
38486	ENSMUSG00000064080	Fbln2	chr6	+	91259629	91259770	91257724	91257826	91263338	91263473	38486	3,4,6	1,0,3	0,1,1	5,5,4	241	100	1.80734e-06	0.00306145	0.555,1.0,0.454	0.0,0.077,0.094	-0.613
49441	ENSMUSG00000003033	Ap1m1	chr8	+	72253208	72253280	72251742	72251869	72255696	72255822	49441	2,2,2	0,0,0	2,1,0	0,4,2	172	100	1.80083e-06	0.00306145	1.0,1.0,1.0	1.0,0.127,0.0	-0.624
40648	ENSMUSG00000117286	Gm1043	chr5	+	37153708	37153957	37149100	37151249	37154316	37154713	40648	28,11,12	0,1,0	7,7,5	3,6,5	349	100	5.21492e-10	3.31258e-06	1.0,0.759,1.0	0.401,0.251,0.223	-0.628
32360	ENSMUSG00000045036	Tmem232	chr17	-	65500077	65500212	65486471	65486583	65517130	65517237	32360	3,1,4	0,5,0	0,0,0	1,2,5	235	100	1.62428e-05	0.0115109	1.0,0.078,1.0	0.0,0.0,0.0	-0.693
47253	ENSMUSG00000058897	Col25a1	chr3	+	130550036	130550081	130549174	130549243	130551959	130552004	47253	1,3,8	0,0,0	1,0,3	3,2,1	145	100	1.5617e-07	0.000529071	1.0,1.0,1.0	0.187,0.0,0.674	-0.713

## Sheet: GSE117605 15Q vs 84Q p-value
ID	GeneID	geneSymbol	chr	strand	exonStart_0base	exonEnd	upstreamES	upstreamEE	downstreamES	downstreamEE	ID	IJC_SAMPLE_1	SJC_SAMPLE_1	IJC_SAMPLE_2	SJC_SAMPLE_2	IncFormLen	SkipFormLen	PValue	FDR	IncLevel 15Q	IncLevel 84Q	IncLevelDifference
42809	ENSMUSG00000002578	Ikzf4	chr10	-	128643874	128643968	128643693	128643765	128645720	128645826	42809	0,1,0,1	2,0,2,1	1,3,2,1	0,0,0,0	194	100	8.54464e-09	0.0001882	0.0,1.0,0.0,0.34	1.0,1.0,1.0,1.0	0.665
2674	ENSMUSG00000033327	Tnxb	chr17	+	34679860	34680586	34678855	34679119	34683283	34683577	2674	6,1,2,2	0,1,1,2	4,2,2,3	0,0,0,0	826	100	3.96692e-05	0.0306381	1.0,0.108,0.195,0.108	1.0,1.0,1.0,1.0	0.647
46691	ENSMUSG00000020451	Limk2	chr11	-	3361782	3361825	3361020	3361108	3370968	3371335	46691	0,0,1,1	1,1,1,0	2,3,2,2	0,0,0,0	143	100	0.000366953	0.104965	0.0,0.0,0.412,1.0	1.0,1.0,1.0,1.0	0.647
36073	ENSMUSG00000032258	Lca5	chr9	-	83428879	83428948	83426748	83426961	83441040	83441116	36073	1,2,0,0	1,2,5,2	5,2,5,2	1,0,5,0	169	100	5.37629e-06	0.0090417	0.372,0.372,0.0,0.0	0.747,1.0,0.372,1.0	0.594
36753	ENSMUSG00000004056	Akt2	chr7	+	27607242	27607405	27605816	27605937	27608622	27608753	36753	2,3,1,1	4,2,1,7	4,2,3,6	2,0,0,3	263	100	0.00207085	0.283301	0.16,0.363,0.275,0.052	0.432,1.0,1.0,0.432	0.503
31778	ENSMUSG00000051243	Islr2	chr9	-	58200271	58200461	58196297	58199983	58201279	58201372	31778	0,0,0,1	1,1,3,3	0,1,2,3	1,4,0,0	290	100	0.037711	1	0.0,0.0,0.0,0.103	0.0,0.079,1.0,1.0	0.494
18776	ENSMUSG00000096929	A330023F24Rik	chr1	+	194982828	194982909	194976374	194976800	195021385	195021493	18776	6,1,0,2	2,3,2,1	5,1,5,2	1,0,0,1	181	100	3.74835e-06	0.00846645	0.624,0.156,0.0,0.525	0.734,1.0,1.0,0.525	0.488
38780	ENSMUSG00000030649	Anapc15	chr7	+	101897732	101897787	101896339	101896450	101897946	101898071	38780	0,2,0,2	1,1,1,1	6,4,1,2	1,0,2,0	155	100	0.0017356	0.258428	0.0,0.563,0.0,0.563	0.795,1.0,0.244,1.0	0.478
2262	ENSMUSG00000024227	Pdzph1	chr17	-	58922568	58922747	58888007	58888165	58932417	58932528	2262	6,2,6,3	0,1,3,2	6,10,1,4	0,0,0,0	279	100	0.000229872	0.0809895	1.0,0.418,0.418,0.35	1.0,1.0,1.0,1.0	0.454
38831	ENSMUSG00000031090	Nadsyn1	chr7	-	143812762	143812851	143811168	143811300	143815585	143815675	38831	0,1,3,5	1,1,2,1	3,6,4,4	2,1,0,0	189	100	0.00457108	0.439652	0.0,0.346,0.442,0.726	0.442,0.76,1.0,1.0	0.422
43140	ENSMUSG00000090336	Cfap97d2	chr8	+	13738327	13738488	13735902	13736021	13742653	13743414	43140	0,0,2,4	4,2,2,4	2,7,8,3	1,2,0,4	261	100	0.00185298	0.269391	0.0,0.0,0.277,0.277	0.434,0.573,1.0,0.223	0.419
43587	ENSMUSG00000097039	Pvt1	chr15	+	62159996	62160128	62149238	62149352	62175466	62175548	43587	1,4,2,1	3,0,2,1	6,6,12,3	0,4,0,0	232	100	0.00100303	0.195975	0.126,1.0,0.301,0.301	1.0,0.393,1.0,1.0	0.416
16476	ENSMUSG00000034621	Gpatch8	chr11	-	102531312	102531330	102528093	102528166	102537111	102537146	16476	1,0,6,4	3,1,1,2	2,1,6,2	0,1,1,0	118	100	0.000295967	0.0947294	0.22,0.0,0.836,0.629	1.0,0.459,0.836,1.0	0.402
11423	ENSMUSG00000024668	Sdhaf2	chr19	-	10523860	10523997	10516979	10517089	10525058	10525122	11423	0,0,3,2	2,1,1,2	2,2,2,0	0,1,0,1	237	100	0.000433419	0.116418	0.0,0.0,0.559,0.297	1.0,0.458,1.0,0.0	0.401
44500	ENSMUSG00000054400	Cklf	chr8	+	104262167	104262281	104261473	104261569	104263270	104263444	44500	1,0,3,5	2,2,1,1	5,2,2,6	0,0,1,2	214	100	0.000419493	0.114068	0.189,0.0,0.584,0.7	1.0,1.0,0.483,0.584	0.399
21412	ENSMUSG00000071679	Rtl4	chrX	+	145101160	145101241	144690419	144690519	145109430	145109485	21412	2,5,7,8	4,1,1,2	4,9,3,8	0,0,0,0	181	100	4.98409e-06	0.0090417	0.216,0.734,0.795,0.688	1.0,1.0,1.0,1.0	0.392
41865	ENSMUSG00000061589	Dot1l	chr10	+	80791743	80791839	80790610	80791561	80792142	80792773	41865	3,2,1,1	1,1,1,2	2,4,3,3	0,0,1,1	196	100	0.000393589	0.109734	0.605,0.505,0.338,0.203	1.0,1.0,0.605,0.605	0.39
20535	ENSMUSG00000097877	Gm26703	chr5	+	104114838	104114976	104113887	104114260	104115054	104115219	20535	3,1,1,1	4,1,1,1	6,2,5,6	1,2,1,0	238	100	0.00209978	0.285486	0.24,0.296,0.296,0.296	0.716,0.296,0.678,1.0	0.39
49068	ENSMUSG00000049800	Sertad2	chr11	+	20595129	20595214	20543252	20543760	20647801	20653021	49068	2,0,2,3	7,1,11,3	15,8,9,11	3,4,10,5	185	100	8.08399e-05	0.0474904	0.134,0.0,0.089,0.351	0.73,0.519,0.327,0.543	0.386
5442	ENSMUSG00000022340	Sybu	chr15	-	44748308	44748398	44718787	44718985	44787588	44788063	5442	1,1,10,10	2,2,1,0	11,7,14,9	0,1,0,0	190	100	0.0102712	0.683291	0.208,0.208,0.84,1.0	1.0,0.787,1.0,1.0	0.383
45603	ENSMUSG00000039903	Eva1c	chr16	+	90866254	90866451	90830858	90831432	90869565	90869689	45603	5,0,4,1	3,2,1,1	3,3,6,7	0,1,2,1	297	100	0.0141368	0.79791	0.359,0.0,0.574,0.252	1.0,0.503,0.503,0.702	0.381
24441	ENSMUSG00000079330	Lemd1	chr1	+	132255420	132255494	132232266	132232337	132256696	132257009	24441	3,0,1,2	1,4,1,2	1,4,2,2	3,1,0,0	174	100	0.00650323	0.533568	0.633,0.0,0.365,0.365	0.161,0.697,1.0,1.0	0.374
14231	ENSMUSG00000028188	Spata1	chr3	-	146487199	146487419	146481766	146481860	146487511	146487565	14231	1,4,0,6	1,0,1,2	5,5,5,1	0,1,1,0	320	100	0.0212677	0.960727	0.238,1.0,0.0,0.484	1.0,0.61,0.61,1.0	0.374
47720	ENSMUSG00000037860	Aim2	chr1	+	173393962	173394033	173350878	173350973	173452827	173452948	47720	1,1,0,1	1,2,1,0	1,1,2,4	0,1,0,1	171	100	9.91821e-05	0.0514518	0.369,0.226,0.0,1.0	1.0,0.369,1.0,0.701	0.369
2703	ENSMUSG00000057246	BC051142	chr17	+	34446018	34446033	34445486	34445498	34446956	34446977	2703	0,3,4,2	1,2,2,1	3,1,4,4	0,0,3,1	115	100	0.0496218	1	0.0,0.566,0.635,0.635	1.0,1.0,0.537,0.777	0.369
35655	ENSMUSG00000032712	Resf1	chr6	+	149317634	149317708	149310321	149310377	149325404	149328977	35655	1,2,0,2	6,2,5,4	11,1,5,5	1,3,2,3	174	100	0.000380271	0.10738	0.087,0.365,0.0,0.223	0.863,0.161,0.59,0.489	0.357
22330	ENSMUSG00000040877	Wdr25	chr12	+	108897908	108898006	108894292	108894330	108980690	108980838	22330	6,7,13,3	3,4,2,2	5,11,14,12	0,2,0,1	198	100	2.92861e-05	0.0254053	0.503,0.469,0.767,0.431	1.0,0.735,1.0,0.858	0.356
10509	ENSMUSG00000029086	Prom1	chr5	-	44001269	44001293	43995074	43995114	44001785	44001901	10509	1,0,2,4	2,1,3,0	1,3,6,2	1,0,0,1	124	100	0.00110806	0.204299	0.287,0.0,0.35,1.0	0.446,1.0,1.0,0.617	0.356
42217	ENSMUSG00000046949	Nqo2	chr13	+	33966044	33966126	33965005	33965052	33968189	33968277	42217	8,1,1,12	1,5,2,1	3,3,7,5	0,1,1,0	182	100	1.74552e-05	0.0189281	0.815,0.099,0.216,0.868	1.0,0.622,0.794,1.0	0.355
7251	ENSMUSG00000073436	Eme2	chr17	-	24893304	24893398	24888485	24892944	24894130	24894185	7251	0,0,3,1	1,1,3,1	2,6,3,1	0,2,4,2	194	100	0.00845209	0.610366	0.0,0.0,0.34,0.34	1.0,0.607,0.279,0.205	0.353
45850	ENSMUSG00000013878	Rnf170	chr8	+	26138868	26138979	26135628	26135702	26140810	26141078	45850	1,0,1,3	0,2,1,4	2,3,2,4	0,3,0,1	211	100	0.00136291	0.224618	1.0,0.0,0.322,0.262	1.0,0.322,1.0,0.655	0.348
39070	ENSMUSG00000039116	Adgrg6	chr10	-	14407865	14407911	14402582	14405438	14409672	14409825	39070	2,0,1,0	3,3,7,1	3,4,0,1	2,7,4,0	146	100	0.0239938	1	0.313,0.0,0.089,0.0	0.507,0.281,0.0,1.0	0.347
38928	ENSMUSG00000021338	Carmil1	chr13	-	24020046	24020071	24019563	24019710	24022495	24022636	38928	1,0,5,1	4,2,3,3	4,3,8,3	2,1,2,7	125	100	0.0273906	1	0.167,0.0,0.571,0.211	0.615,0.706,0.762,0.255	0.347
51320	ENSMUSG00000055313	Pgbd1	chr13	-	21428267	21428378	21421277	21423624	21433390	21433542	51320	2,0,3,1	1,2,0,2	1,4,6,5	1,0,1,0	211	100	0.000105091	0.0514518	0.487,0.0,1.0,0.192	0.322,1.0,0.74,1.0	0.346
18825	ENSMUSG00000040473	Cfap69	chr5	-	5619166	5619215	5617168	5617385	5621919	5622043	18825	2,2,3,1	4,2,3,5	2,4,2,2	2,0,1,1	149	100	0.00721298	0.56638	0.251,0.402,0.402,0.118	0.402,1.0,0.573,0.573	0.344
48854	ENSMUSG00000107008	Gm2762	chr13	+	53395284	53395395	53394145	53394384	53397898	53398033	48854	5,1,9,6	3,2,2,1	5,7,4,4	0,1,1,0	211	100	1.37793e-06	0.00505826	0.441,0.192,0.681,0.74	1.0,0.768,0.655,1.0	0.342
27690	ENSMUSG00000085218	BB218582	chr2	-	106647874	106648061	106643700	106643875	106650293	106650334	27690	16,8,11,7	9,2,5,5	13,28,30,14	2,1,3,2	287	100	9.17854e-05	0.0499165	0.383,0.582,0.434,0.328	0.694,0.907,0.777,0.709	0.34
23195	ENSMUSG00000064329	Scn1a	chr2	-	66293831	66293895	66287722	66287776	66296752	66296875	23195	0,0,2,0	4,1,0,3	2,2,5,1	0,1,4,1	164	100	0.000526218	0.128069	0.0,0.0,1.0,0.0	1.0,0.549,0.433,0.379	0.34
42843	ENSMUSG00000086742	Gm16201	chr7	+	139950737	139950884	139950395	139950477	139975304	139975410	42843	0,1,3,7	2,1,0,5	2,4,0,3	0,0,1,0	247	100	2.83903e-05	0.0254053	0.0,0.288,1.0,0.362	1.0,1.0,0.0,1.0	0.338
20022	ENSMUSG00000052726	Kcnt2	chr1	+	140484124	140484233	140450195	140450304	140507699	140507849	20022	3,2,3,4	0,2,1,2	7,4,3,6	0,0,0,1	209	100	0.00967519	0.662833	1.0,0.324,0.589,0.489	1.0,1.0,1.0,0.742	0.335
9105	ENSMUSG00000087380	2210408F21Rik	chr6	+	31328288	31328389	31220404	31220519	31335990	31336062	9105	9,0,8,8	4,1,2,3	2,6,9,7	1,0,3,0	201	100	0.0117318	0.726062	0.528,0.0,0.666,0.57	0.499,1.0,0.599,1.0	0.334
40911	ENSMUSG00000022543	4930451G09Rik	chr16	+	4971851	4971969	4968712	4969185	4976142	4976289	40911	4,3,7,5	2,1,2,1	2,3,5,5	0,0,1,0	218	100	0.0001125	0.0527206	0.478,0.579,0.616,0.696	1.0,1.0,0.696,1.0	0.332
24522	ENSMUSG00000114317	Gm49873	chr14	+	43098052	43098154	43089628	43089784	43109085	43109217	24522	3,7,5,3	5,1,1,1	5,7,4,8	0,2,0,0	202	100	3.84393e-06	0.00846645	0.229,0.776,0.712,0.598	1.0,0.634,1.0,1.0	0.33
47644	ENSMUSG00000097121	D130020L05Rik	chr12	+	101086187	101086352	101083741	101084025	101088041	101088179	47644	5,3,5,0	4,0,1,1	7,3,7,7	1,0,2,0	265	100	0.00960175	0.660885	0.321,1.0,0.654,0.0	0.725,1.0,0.569,1.0	0.33
23985	ENSMUSG00000052525	Spdya	chr17	+	71569016	71569188	71552060	71552141	71578101	71578393	23985	2,4,1,1	0,4,4,7	4,1,7,7	2,0,1,2	272	100	0.0104006	0.684836	1.0,0.269,0.084,0.05	0.424,1.0,0.72,0.563	0.326
19667	ENSMUSG00000075302	Erich2	chr2	+	70523043	70523092	70522479	70522507	70523330	70523367	19667	3,3,6,1	3,1,2,2	4,5,2,6	0,1,0,4	149	100	0.0422177	1	0.402,0.668,0.668,0.251	1.0,0.77,1.0,0.502	0.321
43952	ENSMUSG00000000791	Il12rb1	chr8	+	70819324	70819421	70817211	70817346	70819681	70819763	43952	0,1,2,1	2,0,2,1	6,5,10,2	1,2,3,0	197	100	0.00176203	0.259596	0.0,1.0,0.337,0.337	0.753,0.559,0.629,1.0	0.317
46493	ENSMUSG00000070436	Serpinh1	chr7	-	99351823	99351867	99348802	99349464	99352881	99353114	46493	0,1,2,2	2,1,1,1	1,2,1,1	0,1,0,2	144	100	0.0036818	0.386159	0.0,0.41,0.581,0.581	1.0,0.581,1.0,0.258	0.317
19127	ENSMUSG00000029674	Limk1	chr5	-	134660743	134660895	134659846	134660003	134661388	134661858	19127	3,6,3,5	1,2,3,2	1,2,5,10	0,5,0,0	252	100	0.00712217	0.56125	0.543,0.543,0.284,0.498	1.0,0.137,1.0,1.0	0.317
29037	ENSMUSG00000047671	Tctex1d4	chr4	+	117126981	117127088	117126812	117126858	117127275	117127344	29037	7,0,0,0	2,2,2,4	4,2,4,3	4,0,6,3	207	100	0.0228313	0.993814	0.628,0.0,0.0,0.0	0.326,1.0,0.244,0.326	0.317
32926	ENSMUSG00000034551	Hdx	chrX	-	111671342	111671489	111659633	111660743	111696966	111697079	32926	5,0,3,4	4,4,5,4	7,4,5,3	4,1,2,1	247	100	0.0166833	0.862436	0.336,0.0,0.195,0.288	0.415,0.618,0.503,0.548	0.316
40960	ENSMUSG00000087177	E130307A14Rik	chr10	-	39622902	39623091	39621411	39622727	39640275	39640511	40960	7,5,9,10	2,2,0,3	6,9,8,12	0,0,0,1	289	100	6.44903e-05	0.0437056	0.548,0.464,1.0,0.536	1.0,1.0,1.0,0.806	0.315
32575	ENSMUSG00000038412	Higd1a	chr9	-	121856720	121856872	121856449	121856585	121857511	121857535	32575	6,6,2,7	1,3,2,1	5,10,3,8	1,0,0,1	252	100	7.76795e-05	0.0468748	0.704,0.442,0.284,0.735	0.665,1.0,1.0,0.76	0.315
11546	ENSMUSG00000032384	Csnk1g1	chr9	+	65950015	65950064	65921003	65921068	65958328	65958721	11546	2,4,16,6	5,2,1,2	6,4,7,7	1,0,0,1	149	100	2.04446e-05	0.0200135	0.212,0.573,0.915,0.668	0.801,1.0,1.0,0.824	0.314
47404	ENSMUSG00000109844	Gm31816	chr9	-	47360736	47360886	47270643	47270799	47368306	47368649	47404	0,6,0,7	2,0,3,1	1,5,1,6	1,0,0,1	250	100	6.36363e-05	0.0437056	0.0,1.0,0.0,0.737	0.286,1.0,1.0,0.706	0.314
37199	ENSMUSG00000031027	Stk33	chr7	-	109341288	109341639	109338319	109338433	109438578	109438817	37199	13,2,6,4	1,3,1,2	6,8,9,5	0,1,0,2	451	100	0.00223172	0.297008	0.742,0.129,0.571,0.307	1.0,0.639,1.0,0.357	0.312
40962	ENSMUSG00000087177	E130307A14Rik	chr10	-	39632949	39633016	39622624	39622727	39640275	39640511	40962	4,3,8,8	2,2,0,3	7,8,10,12	0,0,0,1	167	100	0.000220792	0.0809895	0.545,0.473,1.0,0.615	1.0,1.0,1.0,0.878	0.311
50435	ENSMUSG00000038453	Srcin1	chr11	-	97566710	97566773	97551872	97551978	97574916	97575226	50435	2,4,2,4	9,7,6,2	6,10,12,9	4,4,5,3	163	100	0.00115127	0.207848	0.12,0.26,0.17,0.551	0.479,0.605,0.596,0.648	0.307
2907	ENSMUSG00000036196	Slc26a8	chr17	-	28642233	28642418	28637782	28638692	28644548	28644926	2907	3,1,6,3	2,2,4,4	5,2,5,4	1,1,1,1	285	100	0.0211954	0.958603	0.345,0.149,0.345,0.208	0.637,0.412,0.637,0.584	0.306
10841	ENSMUSG00000029712	Actl6b	chr5	+	137554063	137554140	137553554	137553783	137563106	137563204	10841	2,1,0,2	2,1,4,2	3,0,9,5	0,8,2,2	177	100	0.0413474	1	0.361,0.361,0.0,0.361	1.0,0.0,0.718,0.585	0.305
24490	ENSMUSG00000038496	Slc19a3	chr1	-	83028012	83028142	83026225	83026380	83038369	83038448	24490	19,9,4,14	1,5,2,3	12,12,24,12	1,1,0,0	230	100	3.84223e-06	0.00846645	0.892,0.439,0.465,0.67	0.839,0.839,1.0,1.0	0.303
9654	ENSMUSG00000057230	Aak1	chr6	+	86982541	86982643	86967268	86967373	86995839	86997622	9654	2,4,15,3	7,5,4,4	6,15,15,13	3,4,3,3	202	100	0.00661337	0.539492	0.124,0.284,0.65,0.271	0.498,0.65,0.712,0.682	0.303
16683	ENSMUSG00000066235	Pomgnt2	chr9	-	121995066	121995113	121994844	121994950	121995875	121996009	16683	3,1,5,3	1,0,4,1	2,5,1,3	0,0,0,0	147	100	0.00270844	0.317312	0.671,1.0,0.46,0.671	1.0,1.0,1.0,1.0	0.299
27730	ENSMUSG00000028796	Phc2	chr4	+	128741915	128742084	128728086	128728199	128743353	128743471	27730	3,1,4,8	3,2,6,4	9,4,7,6	5,1,1,2	269	100	0.0339331	1	0.271,0.157,0.199,0.426	0.401,0.598,0.722,0.527	0.299
42381	ENSMUSG00000020181	Nav3	chr10	-	109760486	109760528	109758888	109759049	109764517	109765006	42381	1,0,1,2	3,4,8,5	7,5,4,3	4,3,7,5	142	100	0.000102396	0.0514518	0.19,0.0,0.081,0.22	0.552,0.54,0.287,0.297	0.296
35932	ENSMUSG00000021196	Pfkp	chr13	-	6593100	6593164	6588488	6588653	6594962	6595036	35932	2,1,2,2	2,0,2,3	3,5,6,6	2,1,0,0	164	100	0.000105322	0.0514518	0.379,1.0,0.379,0.289	0.478,0.753,1.0,1.0	0.296
23171	ENSMUSG00000020718	Polg2	chr11	-	106778716	106778807	106777434	106777561	106778958	106779515	23171	0,1,0,2	2,4,1,4	4,3,3,1	1,2,7,2	191	100	0.000360652	0.104373	0.0,0.116,0.0,0.207	0.677,0.44,0.183,0.207	0.296
15664	ENSMUSG00000014778	Fhod1	chr8	-	105336236	105336260	105334686	105334802	105336381	105336561	15664	3,6,6,5	7,3,8,2	10,5,12,12	1,3,1,4	124	100	0.00435773	0.430409	0.257,0.617,0.377,0.668	0.89,0.573,0.906,0.708	0.289
38149	ENSMUSG00000032263	Bckdhb	chr9	+	83991713	83991822	83925144	83925359	84069104	84069191	38149	12,2,8,8	3,1,3,4	15,9,12,5	2,0,1,1	209	100	0.00116773	0.209104	0.657,0.489,0.561,0.489	0.782,1.0,0.852,0.705	0.286
37914	ENSMUSG00000026646	Suv39h2	chr2	-	3472501	3472647	3464266	3464926	3474702	3474960	37914	4,6,7,3	2,4,7,2	6,9,7,6	1,3,0,4	246	100	0.0457419	1	0.448,0.379,0.289,0.379	0.709,0.549,1.0,0.379	0.286
51319	ENSMUSG00000055313	Pgbd1	chr13	-	21428267	21428362	21421851	21423624	21433390	21433542	51319	2,0,1,1	1,2,0,2	1,3,2,1	1,0,1,0	195	100	5.66897e-06	0.0090417	0.506,0.0,1.0,0.204	0.339,1.0,0.506,1.0	0.284
42125	ENSMUSG00000010461	Eya4	chr10	-	23163393	23163486	23159087	23159154	23172998	23173123	42125	5,3,1,1	1,0,5,2	7,6,5,6	3,2,0,0	193	100	0.0480538	1	0.722,1.0,0.094,0.206	0.547,0.609,1.0,1.0	0.283
7778	ENSMUSG00000026153	Fam135a	chr1	-	24098630	24098719	24086519	24086611	24100060	24100182	7778	2,2,7,1	5,4,11,15	15,13,17,12	11,11,12,5	189	100	5.58574e-05	0.0396867	0.175,0.209,0.252,0.034	0.419,0.385,0.428,0.559	0.28
41806	ENSMUSG00000066406	Akap13	chr7	+	75679819	75679873	75677105	75677479	75683393	75683459	41806	2,0,0,3	4,3,6,4	1,1,4,4	1,3,4,1	154	100	0.0121719	0.736985	0.245,0.0,0.0,0.328	0.394,0.178,0.394,0.722	0.279
36072	ENSMUSG00000032258	Lca5	chr9	-	83428879	83428948	83426748	83426961	83440908	83441062	36072	1,2,0,0	1,2,1,1	5,2,7,2	1,2,4,4	169	100	0.000729912	0.158391	0.372,0.372,0.0,0.0	0.747,0.372,0.509,0.228	0.278
43409	ENSMUSG00000031586	Rbpms	chr8	-	33789391	33789495	33782643	33784186	33795081	33795150	43409	0,0,1,2	1,3,2,0	11,3,1,1	5,1,2,0	204	100	0.00438714	0.431379	0.0,0.0,0.197,1.0	0.519,0.595,0.197,1.0	0.278
29459	ENSMUSG00000106918	Mrpl33	chr5	+	31629615	31629720	31616380	31616487	31650302	31650484	29459	3,5,5,4	4,3,5,4	2,6,6,6	1,3,1,1	205	100	0.0215843	0.964363	0.268,0.448,0.328,0.328	0.494,0.494,0.745,0.745	0.277
32851	ENSMUSG00000039652	Cpeb3	chr19	-	37175212	37175326	37174622	37174985	37175535	37176063	32851	3,8,13,11	3,1,6,6	14,6,10,13	1,0,2,4	214	100	0.0278851	1	0.318,0.789,0.503,0.461	0.867,1.0,0.7,0.603	0.275
18336	ENSMUSG00000023206	Il15ra	chr2	+	11720012	11720105	11718263	11718458	11724095	11724128	18336	8,7,20,5	3,4,4,5	9,16,10,14	1,2,0,5	193	100	0.0284802	1	0.58,0.476,0.722,0.341	0.823,0.806,1.0,0.592	0.275
9305	ENSMUSG00000029442	Wdr66	chr5	+	123262016	123262154	123256003	123256246	123264790	123264900	9305	2,12,4,4	2,1,0,2	4,5,8,12	0,1,0,0	238	100	0.0205513	0.947813	0.296,0.834,1.0,0.457	1.0,0.678,1.0,1.0	0.273
16443	ENSMUSG00000050174	Nudt6	chr3	-	37415650	37415692	37412359	37412415	37416700	37416904	16443	3,1,2,0	6,1,2,3	5,4,5,3	3,2,6,1	142	100	0.021416	0.963593	0.26,0.413,0.413,0.0	0.54,0.585,0.37,0.679	0.272
40192	ENSMUSG00000025495	Ptdss2	chr7	+	141147080	141147148	141135308	141135410	141154556	141154702	40192	5,1,12,10	0,3,0,2	2,7,6,2	0,0,0,0	168	100	0.0387334	1	1.0,0.166,1.0,0.749	1.0,1.0,1.0,1.0	0.271
46933	ENSMUSG00000032175	Tyk2	chr9	-	21124410	21124558	21121391	21121758	21124863	21124981	46933	7,5,16,8	1,2,1,2	10,12,6,11	1,0,0,0	248	100	0.00349527	0.37768	0.738,0.502,0.866,0.617	0.801,1.0,1.0,1.0	0.27
31975	ENSMUSG00000045103	Dmd	chrX	+	83928802	83928985	83927844	83927997	83954962	83955157	31975	6,10,18,12	4,3,5,5	13,10,7,11	0,2,2,1	283	100	0.0109479	0.70199	0.346,0.541,0.56,0.459	1.0,0.639,0.553,0.795	0.27
47933	ENSMUSG00000031626	Sorbs2	chr8	+	45783542	45783626	45782801	45782960	45789975	45790025	47933	2,5,2,1	2,0,5,3	2,3,6,2	1,1,2,0	184	100	0.029044	1	0.352,1.0,0.179,0.153	0.521,0.62,0.62,1.0	0.269
30502	ENSMUSG00000052566	Hook2	chr8	+	84998489	84998524	84998203	84998291	85001154	85001237	30502	3,1,6,5	2,1,3,1	10,2,3,6	1,0,2,0	135	100	0.00282411	0.326522	0.526,0.426,0.597,0.787	0.881,1.0,0.526,1.0	0.268
11618	ENSMUSG00000075225	Ccdc162	chr10	-	41553072	41553207	41552317	41552470	41553415	41553568	11618	4,2,5,9	2,2,1,1	6,1,9,11	0,1,0,0	235	100	0.000477555	0.122896	0.46,0.299,0.68,0.793	1.0,0.299,1.0,1.0	0.267
16742	ENSMUSG00000029822	Osbpl3	chr6	-	50333185	50333293	50328669	50328804	50336214	50336345	16742	7,11,12,7	5,1,5,2	9,11,14,8	1,0,0,2	208	100	7.27809e-05	0.0451559	0.402,0.841,0.536,0.627	0.812,1.0,1.0,0.658	0.266
10485	ENSMUSG00000032878	Ccdc85a	chr11	-	28399375	28399510	28387151	28388948	28576390	28577345	10485	5,4,4,7	5,5,8,5	4,9,4,10	2,2,2,3	235	100	0.00776074	0.583589	0.299,0.254,0.175,0.373	0.46,0.657,0.46,0.587	0.266
7060	ENSMUSG00000022311	Csmd3	chr15	-	47755967	47756081	47753714	47753918	47820351	47820468	7060	5,6,3,7	8,5,4,6	6,9,5,11	2,5,4,1	214	100	0.0275061	1	0.226,0.359,0.26,0.353	0.584,0.457,0.369,0.837	0.262
21324	ENSMUSG00000041674	BC006965	chr11	-	112776560	112776638	112774298	112774431	112781953	112781976	21324	1,0,0,0	2,1,5,5	3,0,2,1	1,1,3,1	178	100	0.0125552	0.746383	0.219,0.0,0.0,0.0	0.628,0.0,0.272,0.36	0.26
15688	ENSMUSG00000042138	Msantd2	chr9	+	37513613	37513703	37489818	37489833	37517216	37517472	15688	2,4,5,6	0,3,5,1	8,4,10,9	0,0,2,1	190	100	0.000270143	0.0886463	1.0,0.412,0.345,0.759	1.0,1.0,0.725,0.826	0.259
20029	ENSMUSG00000023330	Dtwd1	chr2	+	126158409	126158553	126154540	126154860	126159769	126160028	20029	9,9,32,23	3,3,2,3	23,14,29,33	1,0,2,0	244	100	4.43391e-05	0.0331048	0.551,0.551,0.868,0.759	0.904,1.0,0.856,1.0	0.258
15187	ENSMUSG00000028184	Adgrl2	chr3	-	148820416	148820468	148818647	148818686	148821279	148821408	15187	7,10,15,8	7,5,4,1	12,14,10,11	0,1,2,1	152	100	0.000142243	0.0602258	0.397,0.568,0.712,0.84	1.0,0.902,0.767,0.879	0.258
10033	ENSMUSG00000071723	Gspt2	chrX	+	94639092	94639234	94638245	94638380	94640925	94641588	10033	4,6,5,15	4,3,3,0	9,13,7,6	1,1,0,2	242	100	0.00912314	0.635892	0.292,0.452,0.408,1.0	0.788,0.843,1.0,0.554	0.258
46452	ENSMUSG00000034731	Dgkh	chr14	-	78575886	78576017	78570002	78570157	78577448	78577557	46452	0,1,1,4	2,5,7,9	10,1,2,3	1,4,2,10	231	100	0.0283622	1	0.0,0.08,0.058,0.161	0.812,0.098,0.302,0.115	0.257
43655	ENSMUSG00000026765	Lypd6b	chr2	+	49840087	49840143	49787730	49787773	49930924	49930984	43655	2,4,6,8	6,4,13,5	5,5,14,4	1,4,2,6	156	100	0.0422961	1	0.176,0.391,0.228,0.506	0.762,0.445,0.818,0.299	0.256
15192	ENSMUSG00000028184	Adgrl2	chr3	-	148820450	148820468	148818647	148818686	148821279	148821408	15192	5,9,8,5	7,5,4,1	8,7,8,5	0,1,2,1	118	100	0.000362515	0.104373	0.377,0.604,0.629,0.809	1.0,0.856,0.772,0.809	0.255
37048	ENSMUSG00000001247	Lsr	chr7	-	30962097	30962244	30959152	30959314	30965968	30966088	37048	19,9,7,18	2,5,3,2	16,24,21,15	2,0,3,0	247	100	0.00448214	0.434896	0.794,0.422,0.486,0.785	0.764,1.0,0.739,1.0	0.254
46451	ENSMUSG00000034731	Dgkh	chr14	-	78575886	78576012	78570070	78570157	78577448	78577557	46451	0,1,0,3	2,5,7,9	8,2,1,2	1,4,2,10	226	100	0.0031001	0.35016	0.0,0.081,0.0,0.129	0.78,0.181,0.181,0.081	0.253
19652	ENSMUSG00000026414	Tnnt2	chr1	+	135842014	135842026	135841900	135841911	135843784	135843814	19652	9,4,2,6	0,3,3,1	5,11,15,9	0,3,0,0	112	100	0.0013028	0.221297	1.0,0.543,0.373,0.843	1.0,0.766,1.0,1.0	0.252
4241	ENSMUSG00000022779	Top3b	chr16	+	16875068	16875155	16870806	16870898	16877831	16878016	4241	7,3,5,8	5,10,11,12	4,12,11,8	1,4,6,14	187	100	0.0387989	1	0.428,0.138,0.196,0.263	0.681,0.616,0.495,0.234	0.25
33288	ENSMUSG00000006154	Eps8l1	chr7	+	4478139	4478314	4477889	4477998	4478618	4478751	33288	9,5,12,15	0,1,4,1	7,7,22,17	0,0,0,0	275	100	0.00769101	0.580132	1.0,0.645,0.522,0.845	1.0,1.0,1.0,1.0	0.247
1499	ENSMUSG00000033632	AW554918	chr18	+	25344863	25344962	25339713	25340384	25399925	25400107	1499	17,5,14,32	7,6,7,7	22,13,24,25	6,2,4,2	199	100	0.0150183	0.816063	0.55,0.295,0.501,0.697	0.648,0.766,0.751,0.863	0.246
17505	ENSMUSG00000033768	Nrxn2	chr19	+	6448254	6448284	6443630	6443648	6454978	6455280	17505	13,4,12,11	9,19,11,18	12,14,26,17	10,10,3,11	130	100	0.0115029	0.717727	0.526,0.139,0.456,0.32	0.48,0.519,0.87,0.543	0.243
20658	ENSMUSG00000028073	Pear1	chr3	-	87751853	87751942	87751649	87751773	87752106	87752319	20658	7,2,6,3	3,1,1,1	4,5,3,4	0,1,0,1	189	100	0.00119944	0.212421	0.552,0.514,0.76,0.613	1.0,0.726,1.0,0.679	0.242
10197	ENSMUSG00000051674	Dcun1d4	chr5	+	73510597	73510764	73492846	73493076	73510885	73510956	10197	2,7,3,5	3,0,2,0	2,7,3,8	0,0,1,0	267	100	0.0104226	0.685265	0.2,1.0,0.36,1.0	1.0,1.0,0.529,1.0	0.242
13034	ENSMUSG00000045083	Lingo2	chr4	-	35765049	35765156	35707405	35710013	35845009	35845204	13034	0,0,0,3	1,1,1,1	5,1,3,1	1,2,3,1	207	100	0.00249682	0.309382	0.0,0.0,0.0,0.592	0.707,0.195,0.326,0.326	0.241
38872	ENSMUSG00000073968	Trim68	chr7	-	102679673	102679696	102679035	102679136	102680136	102680397	38872	2,3,4,5	1,2,0,3	10,3,4,5	0,1,0,0	123	100	0.00445165	0.432891	0.619,0.549,1.0,0.575	1.0,0.709,1.0,1.0	0.241
85	ENSMUSG00000043531	Sorcs1	chr19	-	50152759	50152920	50143300	50144147	50153053	50153159	85	11,23,18,20	10,5,12,11	52,25,42,30	5,5,11,7	261	100	0.0035077	0.37768	0.296,0.638,0.365,0.411	0.799,0.657,0.594,0.622	0.24
13971	ENSMUSG00000085558	4930412C18Rik	chr4	+	9776036	9776197	9770650	9770821	9782625	9782739	13971	4,4,7,9	9,4,7,5	4,10,10,16	2,6,4,2	261	100	0.016886	0.867753	0.146,0.277,0.277,0.408	0.434,0.39,0.489,0.754	0.24
47401	ENSMUSG00000109844	Gm31816	chr9	-	47297164	47297336	47270647	47270799	47368306	47368616	47401	4,4,3,2	2,0,3,1	5,4,5,2	1,0,0,1	272	100	0.000225045	0.0809895	0.424,1.0,0.269,0.424	0.648,1.0,1.0,0.424	0.239
45283	ENSMUSG00000063142	Kcnma1	chr14	-	23425566	23425740	23386259	23386353	23432232	23432241	45283	1,0,1,1	0,2,2,3	6,2,3,2	2,1,3,0	274	100	0.00140857	0.227486	1.0,0.0,0.154,0.108	0.523,0.422,0.267,1.0	0.238
18738	ENSMUSG00000028556	Dock7	chr4	-	98993646	98993736	98992368	98992458	99001032	99001202	18738	16,9,24,31	9,8,18,10	27,22,26,15	2,7,2,9	190	100	0.0145466	0.805822	0.483,0.372,0.412,0.62	0.877,0.623,0.872,0.467	0.238
25298	ENSMUSG00000044229	Nxpe4	chr9	+	48361426	48361514	48233210	48233282	48375872	48376067	25298	7,5,12,8	1,1,2,3	4,8,8,12	0,0,1,0	188	100	0.000311085	0.0978829	0.788,0.727,0.761,0.587	1.0,1.0,0.81,1.0	0.237
9929	ENSMUSG00000049606	Zfp644	chr5	-	106695642	106695699	106636806	106638635	106696233	106696544	9929	0,3,0,0	1,0,4,1	2,1,3,3	1,2,2,1	157	100	0.00235409	0.302286	0.0,1.0,0.0,0.0	0.56,0.242,0.489,0.656	0.237
151	ENSMUSG00000025221	Kcnip2	chr19	-	45796278	45797186	45795579	45795704	45815730	45816022	151	14,17,27,20	2,3,1,1	18,16,36,23	2,0,2,0	1008	100	0.0395035	1	0.41,0.36,0.728,0.665	0.472,1.0,0.641,1.0	0.237
34102	ENSMUSG00000019088	Dnase1l1	chrX	-	74276478	74276556	74274367	74274468	74277038	74277342	34102	4,2,2,2	2,1,0,2	2,5,1,2	0,0,1,0	178	100	0.0124789	0.746009	0.529,0.529,1.0,0.36	1.0,1.0,0.36,1.0	0.236
2510	ENSMUSG00000023935	Spats1	chr17	-	45464426	45464580	45461161	45461310	45475200	45475415	2510	6,10,8,7	2,4,1,2	4,17,13,12	0,1,1,3	254	100	0.0329053	1	0.542,0.496,0.759,0.579	1.0,0.87,0.837,0.612	0.236
43042	ENSMUSG00000001901	Kcnh6	chr11	+	106026715	106026872	106025687	106025878	106027556	106027737	43042	22,15,20,16	0,2,6,4	9,14,22,15	0,0,0,1	257	100	1.64885e-06	0.0055872	1.0,0.745,0.565,0.609	1.0,1.0,1.0,0.854	0.234
18610	ENSMUSG00000004113	Cacna1b	chr2	-	24626822	24626919	24622598	24622707	24631898	24632024	18610	2,0,2,2	1,1,3,2	14,2,5,4	3,3,2,2	197	100	0.0360685	1	0.504,0.0,0.253,0.337	0.703,0.253,0.559,0.504	0.231
9655	ENSMUSG00000057230	Aak1	chr6	+	86982541	86982643	86970990	86971086	86995839	86997622	9655	3,6,14,9	1,4,4,6	8,16,16,12	2,5,3,0	202	100	0.0455699	1	0.598,0.426,0.634,0.426	0.664,0.613,0.725,1.0	0.23
7773	ENSMUSG00000026153	Fam135a	chr1	-	24049129	24049207	24046357	24046407	24053182	24053336	7773	8,3,10,5	11,7,6,13	15,13,20,16	7,11,7,9	178	100	0.0070922	0.560096	0.29,0.194,0.484,0.178	0.546,0.399,0.616,0.5	0.229
18338	ENSMUSG00000023206	Il15ra	chr2	+	11723412	11723610	11718263	11718458	11724095	11724128	18338	20,7,26,17	3,4,4,5	23,19,22,18	1,2,0,5	298	100	0.0410563	1	0.691,0.37,0.686,0.533	0.885,0.761,1.0,0.547	0.228
38008	ENSMUSG00000053091	Lins1	chr7	+	66708638	66708728	66708177	66708460	66709293	66709435	38008	5,1,1,2	1,0,3,1	3,8,3,4	1,2,0,0	190	100	0.0196685	0.931667	0.725,1.0,0.149,0.513	0.612,0.678,1.0,1.0	0.226
6965	ENSMUSG00000069755	Zfp125	chr12	-	20914758	20914841	20877083	20877095	20920841	20921262	6965	1,2,3,1	5,2,6,4	2,4,5,5	1,4,9,2	183	100	0.0402691	1	0.099,0.353,0.215,0.12	0.522,0.353,0.233,0.577	0.225
25297	ENSMUSG00000044229	Nxpe4	chr9	+	48354986	48355087	48233210	48233282	48375872	48376067	25297	9,6,13,14	1,1,2,3	9,6,23,15	0,0,1,0	201	100	0.000273484	0.0886463	0.817,0.749,0.764,0.699	1.0,1.0,0.92,1.0	0.223
9088	ENSMUSG00000087380	2210408F21Rik	chr6	+	31244104	31244358	31220350	31220519	31335990	31336062	9088	18,13,14,24	4,1,2,3	22,22,28,29	1,0,3,0	354	100	0.00163558	0.251041	0.56,0.786,0.664,0.693	0.861,1.0,0.725,1.0	0.221
13651	ENSMUSG00000054752	Fsd1l	chr4	+	53687206	53687239	53686387	53686517	53693983	53694084	13651	1,1,1,0	3,2,5,7	3,5,2,3	1,5,7,10	133	100	0.000483473	0.122896	0.2,0.273,0.131,0.0	0.693,0.429,0.177,0.184	0.22
22276	ENSMUSG00000069372	Ctxn3	chr18	+	57472611	57472696	57468521	57468836	57477013	57477208	22276	15,4,12,24	6,11,14,21	14,12,27,11	4,9,8,4	185	100	0.0196904	0.931667	0.575,0.164,0.317,0.382	0.654,0.419,0.646,0.598	0.22
30592	ENSMUSG00000109780	Gm45447	chr2	+	161112103	161112319	161109410	161109828	161113687	161114858	30592	9,9,16,9	4,3,5,1	17,19,16,17	0,3,2,3	316	100	0.0423331	1	0.416,0.487,0.503,0.74	1.0,0.667,0.717,0.642	0.22
42208	ENSMUSG00000053825	Ppfia2	chr10	+	106904820	106904846	106903642	106903705	106906365	106906559	42208	5,4,2,2	0,4,1,1	3,1,7,3	2,0,0,0	126	100	0.00849657	0.612574	1.0,0.442,0.613,0.613	0.543,1.0,1.0,1.0	0.219
27007	ENSMUSG00000097881	Celrr	chr1	+	121113757	121113861	121099038	121099087	121119857	121120956	27007	6,1,7,9	0,4,4,0	3,5,7,4	0,0,1,1	204	100	0.00215636	0.289962	1.0,0.109,0.462,1.0	1.0,1.0,0.774,0.662	0.216
13405	ENSMUSG00000039693	Msantd3	chr4	+	48549921	48549997	48540545	48540568	48552379	48552553	13405	1,2,1,1	3,2,12,7	3,2,7,3	8,3,1,5	176	100	0.00523371	0.478384	0.159,0.362,0.045,0.075	0.176,0.275,0.799,0.254	0.216
5976	ENSMUSG00000021198	Unc79	chr12	+	103096550	103096616	103094957	103095137	103104608	103104895	5976	11,8,17,16	6,7,16,13	12,28,12,18	6,7,9,1	166	100	0.0226848	0.989394	0.525,0.408,0.39,0.426	0.546,0.707,0.445,0.916	0.216
33373	ENSMUSG00000107318	Gm30003	chr5	+	134774493	134774940	134747041	134747308	134800445	134800596	33373	6,12,16,19	0,2,4,3	9,14,20,11	1,1,0,0	547	100	2.41191e-05	0.0221348	1.0,0.523,0.422,0.537	0.622,0.719,1.0,1.0	0.215
42492	ENSMUSG00000029769	Ccdc136	chr6	+	29419101	29419383	29417931	29418153	29426624	29426948	42492	20,14,30,29	1,6,5,11	29,46,38,42	4,1,2,5	382	100	0.0169759	0.867753	0.84,0.379,0.611,0.408	0.655,0.923,0.833,0.687	0.215
20607	ENSMUSG00000026790	Odf2	chr2	+	29893037	29893154	29892185	29892276	29893443	29893512	20607	30,38,47,63	26,20,27,21	66,63,67,65	18,16,14,11	217	100	0.000206692	0.0778202	0.347,0.467,0.445,0.58	0.628,0.645,0.688,0.731	0.213
44387	ENSMUSG00000031774	Fam192a	chr8	-	94597050	94597108	94591590	94591702	94601496	94601678	44387	1,0,0,1	0,1,2,1	2,0,4,1	0,2,0,2	158	100	0.00422479	0.421882	1.0,0.0,0.0,0.388	1.0,0.0,1.0,0.24	0.213
49947	ENSMUSG00000006127	Inpp5k	chr11	+	75646785	75646923	75639136	75639565	75647401	75647506	49947	19,12,25,25	5,3,5,3	21,23,31,26	0,3,2,1	238	100	0.00266582	0.31399	0.615,0.627,0.678,0.778	1.0,0.763,0.867,0.916	0.212
36430	ENSMUSG00000002043	Trappc6a	chr7	+	19515024	19515090	19514421	19514539	19515203	19515297	36430	10,2,12,12	1,2,0,3	5,12,12,7	0,0,2,0	166	100	0.0234796	1	0.858,0.376,1.0,0.707	1.0,1.0,0.783,1.0	0.211
25075	ENSMUSG00000062184	Hs6st2	chrX	-	51471373	51471406	51387211	51390361	51679889	51680408	25075	11,9,18,16	11,7,11,12	11,12,17,18	2,2,9,9	133	100	0.0299361	1	0.429,0.492,0.552,0.501	0.805,0.819,0.587,0.601	0.21
17504	ENSMUSG00000033768	Nrxn2	chr19	+	6448254	6448284	6443630	6443648	6450530	6450599	17504	8,5,10,13	4,1,3,0	12,17,27,20	0,0,1,0	130	100	0.000240384	0.0809895	0.606,0.794,0.719,1.0	1.0,1.0,0.954,1.0	0.209
38989	ENSMUSG00000066258	Trim12a	chr7	-	104305998	104306094	104303590	104304386	104306911	104307387	38989	6,6,11,6	0,2,0,5	14,25,18,12	0,0,2,0	196	100	0.00351522	0.37768	1.0,0.605,1.0,0.38	1.0,1.0,0.821,1.0	0.209
18861	ENSMUSG00000051510	Mafg	chr11	-	120629985	120630016	120629817	120629881	120633361	120633600	18861	2,4,3,7	6,7,14,9	7,7,13,4	5,7,9,5	131	100	0.0116205	0.723015	0.203,0.304,0.141,0.373	0.517,0.433,0.524,0.379	0.208
48977	ENSMUSG00000017713	Tha1	chr11	-	117871011	117871100	117870434	117870620	117871603	117871687	48977	8,8,6,4	2,1,0,3	6,9,10,15	0,0,1,1	189	100	0.00547113	0.484927	0.679,0.809,1.0,0.414	1.0,1.0,0.841,0.888	0.207
8012	ENSMUSG00000042213	Zfand4	chr6	+	116287981	116288168	116273578	116273872	116305616	116305761	8012	11,7,9,5	0,2,4,3	13,13,15,14	2,1,1,1	287	100	0.0416193	1	1.0,0.549,0.439,0.367	0.694,0.819,0.839,0.83	0.207
4229	ENSMUSG00000022773	Ypel1	chr16	+	17077192	17077402	17070198	17070363	17077774	17078054	4229	2,0,0,1	3,2,2,4	4,3,2,1	1,4,2,4	310	100	0.000753656	0.160383	0.177,0.0,0.0,0.075	0.563,0.195,0.244,0.075	0.206
18824	ENSMUSG00000040473	Cfap69	chr5	-	5618947	5619069	5617168	5617385	5621919	5622043	18824	13,7,15,21	4,2,3,5	7,9,14,20	2,0,1,1	222	100	0.00175363	0.259225	0.594,0.612,0.693,0.654	0.612,1.0,0.863,0.9	0.206
8021	ENSMUSG00000087231	E230016M11Rik	chr6	+	67043758	67043918	67036654	67036935	67063394	67064718	8021	1,1,1,1	3,4,3,4	4,2,4,3	4,1,5,3	260	100	0.00500298	0.46495	0.114,0.088,0.114,0.088	0.278,0.435,0.235,0.278	0.205
32275	ENSMUSG00000029772	Ahcyl2	chr6	+	29820328	29820634	29799438	29799584	29854015	29854139	32275	9,8,3,6	3,2,1,1	3,2,8,2	1,1,0,0	406	100	0.00034158	0.100313	0.425,0.496,0.425,0.596	0.425,0.33,1.0,1.0	0.203
41077	ENSMUSG00000062866	Phactr2	chr10	-	13257576	13257816	13253341	13253879	13261765	13261924	41077	27,17,37,24	12,6,8,9	25,33,38,34	6,4,6,3	340	100	0.0114633	0.717727	0.398,0.455,0.576,0.44	0.551,0.708,0.651,0.769	0.203
37495	ENSMUSG00000030792	Dkkl1	chr7	-	45211400	45211570	45210330	45210471	45211755	45212123	37495	4,5,8,5	2,1,2,1	2,6,7,4	0,2,0,1	270	100	0.00728488	0.56802	0.426,0.649,0.597,0.649	1.0,0.526,1.0,0.597	0.201
28286	ENSMUSG00000073758	Sh3d21	chr4	-	126162175	126162266	126161967	126162023	126162452	126162571	28286	2,0,1,1	2,4,5,7	6,6,3,1	3,3,6,7	191	100	0.00123555	0.214281	0.344,0.0,0.095,0.07	0.512,0.512,0.207,0.07	0.198
4080	ENSMUSG00000035356	Nfkbiz	chr16	-	55821767	55822115	55819566	55819706	55836320	55836392	4080	14,6,10,7	0,0,0,6	10,12,18,4	0,0,0,0	448	100	0.0336691	1	1.0,1.0,1.0,0.207	1.0,1.0,1.0,1.0	0.198
25925	ENSMUSG00000028634	Hivep3	chr4	+	119814677	119814790	119733783	119733862	119872036	119872272	25925	13,10,10,10	2,4,8,5	16,21,24,26	6,4,1,4	213	100	0.041639	1	0.753,0.54,0.37,0.484	0.556,0.711,0.918,0.753	0.198
35775	ENSMUSG00000086155	9430041J12Rik	chr7	-	4110190	4110292	4101897	4102056	4119910	4120444	35775	2,3,0,3	2,3,5,8	2,4,4,8	4,6,2,2	202	100	0.0378415	1	0.331,0.331,0.0,0.157	0.198,0.248,0.498,0.664	0.197
47273	ENSMUSG00000111758	Gm30373	chr9	-	43962879	43965155	43940753	43940857	43969999	43970171	47273	8,16,8,5	4,2,0,0	3,5,5,7	1,0,0,0	2376	100	0.000147716	0.061387	0.078,0.252,1.0,1.0	0.112,1.0,1.0,1.0	0.196
18988	ENSMUSG00000027800	Tm4sf1	chr3	-	57301521	57301636	57294611	57295082	57301727	57301936	18988	4,6,7,4	9,6,4,3	11,14,17,11	5,6,6,5	215	100	0.0159893	0.841426	0.171,0.317,0.449,0.383	0.506,0.52,0.569,0.506	0.195
2039	ENSMUSG00000112121	C230072F16Rik	chr17	+	80922642	80922712	80896839	80896957	80923166	80923349	2039	1,0,1,0	1,1,1,4	0,2,4,5	1,1,4,2	170	100	6.99674e-05	0.0445474	0.37,0.0,0.37,0.0	0.0,0.541,0.37,0.595	0.192
40912	ENSMUSG00000022543	4930451G09Rik	chr16	+	4974037	4974179	4968712	4969185	4976142	4976289	40912	14,12,12,9	2,1,2,1	8,6,13,7	0,0,1,0	242	100	0.000726332	0.158391	0.743,0.832,0.713,0.788	1.0,1.0,0.843,1.0	0.192
45418	ENSMUSG00000006527	Sfmbt1	chr14	+	30738538	30738630	30715614	30715875	30765962	30766101	45418	3,4,2,4	12,10,14,11	12,14,8,10	9,20,19,7	192	100	0.00159675	0.247253	0.115,0.172,0.069,0.159	0.41,0.267,0.18,0.427	0.192
47228	ENSMUSG00000074415	Mir100hg	chr9	+	41488193	41488268	41402123	41402263	41528122	41528200	47228	2,1,0,1	3,3,3,8	2,3,0,4	10,1,1,2	175	100	0.022382	0.982021	0.276,0.16,0.0,0.067	0.103,0.632,0.0,0.533	0.191
13981	ENSMUSG00000085558	4930412C18Rik	chr4	+	9784904	9785161	9782625	9782739	9819923	9821951	13981	1,0,3,0	3,5,1,4	1,3,7,2	2,2,1,2	357	100	0.00186099	0.269667	0.085,0.0,0.457,0.0	0.123,0.296,0.662,0.219	0.19
33587	ENSMUSG00000038126	Mphosph9	chr5	-	124316081	124316171	124315372	124315896	124320844	124320954	33587	10,10,16,17	6,3,6,9	14,28,15,13	3,2,1,8	190	100	0.0458109	1	0.467,0.637,0.584,0.499	0.711,0.881,0.888,0.461	0.188
10119	ENSMUSG00000053453	Thoc7	chr14	-	13957553	13957631	13957061	13957180	13961184	13961212	10119	6,15,25,14	10,7,15,17	27,29,24,20	5,12,14,10	178	100	0.0358717	1	0.252,0.546,0.484,0.316	0.752,0.576,0.491,0.529	0.187
5631	ENSMUSG00000022197	Pdzd2	chr15	-	12382598	12382743	12372446	12376380	12385160	12385948	5631	29,13,18,32	0,1,5,5	27,21,23,17	0,0,1,0	245	100	8.60226e-06	0.0119272	1.0,0.841,0.595,0.723	1.0,1.0,0.904,1.0	0.186
41879	ENSMUSG00000035024	Ncapd3	chr9	+	27030622	27030830	27030174	27030499	27036984	27037139	41879	19,22,38,29	3,3,6,6	40,27,41,32	2,2,0,4	308	100	0.0060848	0.513237	0.673,0.704,0.673,0.611	0.867,0.814,1.0,0.722	0.186
1992	ENSMUSG00000024150	Mcfd2	chr17	-	87258749	87258881	87257927	87258089	87265791	87265880	1992	11,2,27,7	17,11,17,11	20,24,23,21	9,13,20,14	232	100	0.0157335	0.837573	0.218,0.073,0.406,0.215	0.489,0.443,0.331,0.393	0.186
9162	ENSMUSG00000055923	Aasdh	chr5	-	76904208	76904380	76901917	76902185	76905422	76905427	9162	19,34,36,38	5,2,3,4	37,54,56,30	2,1,1,0	272	100	9.59772e-05	0.0509384	0.583,0.862,0.815,0.777	0.872,0.952,0.954,1.0	0.185
39315	ENSMUSG00000068758	Il3ra	chr14	+	14347009	14347188	14346274	14346512	14348820	14348944	39315	7,0,1,0	0,2,0,1	4,1,5,3	1,2,0,0	279	100	0.0154962	0.831228	1.0,0.0,1.0,0.0	0.589,0.152,1.0,1.0	0.185
9131	ENSMUSG00000029428	Stx2	chr5	-	128987717	128987842	128984556	128986430	128988801	128988912	9131	37,27,29,23	8,9,8,13	22,48,35,50	6,2,10,3	225	100	0.0157298	0.837573	0.673,0.571,0.617,0.44	0.62,0.914,0.609,0.881	0.181
23734	ENSMUSG00000011257	Pabpc4	chr4	+	123295749	123295836	123295201	123295273	123295929	123296057	23734	8,9,27,13	4,2,2,3	21,13,21,27	1,2,0,3	187	100	0.0201988	0.941243	0.517,0.706,0.878,0.699	0.918,0.777,1.0,0.828	0.181
19945	ENSMUSG00000097503	3110045C21Rik	chr1	+	169970469	169970802	169969451	169969575	169971781	169972370	19945	8,9,12,14	0,2,4,1	13,4,12,8	0,0,4,0	433	100	0.0269977	1	1.0,0.51,0.409,0.764	1.0,1.0,0.409,1.0	0.181
50102	ENSMUSG00000020696	Rffl	chr11	-	82811027	82811111	82810007	82810218	82812399	82812810	50102	31,24,34,38	20,17,32,35	55,46,66,64	29,17,28,16	184	100	0.000471838	0.122896	0.457,0.434,0.366,0.371	0.508,0.595,0.562,0.685	0.18
41202	ENSMUSG00000038215	Cep44	chr8	-	56549224	56549384	56547387	56547524	56550062	56550121	41202	31,7,12,18	5,2,0,1	10,9,25,17	0,0,0,1	260	100	0.000392883	0.109734	0.705,0.574,1.0,0.874	1.0,1.0,1.0,0.867	0.178
30006	ENSMUSG00000022106	Rcbtb2	chr14	+	73151532	73151615	73143399	73143830	73154830	73154894	30006	3,8,8,3	3,1,2,0	7,5,9,9	0,1,0,1	183	100	0.00473931	0.448971	0.353,0.814,0.686,1.0	1.0,0.732,1.0,0.831	0.178
40030	ENSMUSG00000049571	Cfap46	chr7	-	139613508	139613588	139611976	139612129	139614406	139614504	40030	4,3,8,9	2,1,1,2	7,5,6,10	2,1,0,0	180	100	0.0114946	0.717727	0.526,0.625,0.816,0.714	0.66,0.735,1.0,1.0	0.178
11908	ENSMUSG00000043257	Pigv	chr4	-	133669737	133669860	133662253	133662791	133672318	133672647	11908	17,17,13,29	3,1,4,3	24,24,31,26	0,3,1,0	223	100	0.000645032	0.146397	0.718,0.884,0.593,0.813	1.0,0.782,0.933,1.0	0.177
15438	ENSMUSG00000071267	Zfp942	chr17	-	21932992	21933113	21930365	21930492	21941725	21941850	15438	20,13,18,20	7,6,7,3	14,21,26,28	3,3,2,4	221	100	0.0203752	0.944522	0.564,0.495,0.538,0.751	0.679,0.76,0.855,0.76	0.177
11907	ENSMUSG00000043257	Pigv	chr4	-	133664657	133665779	133660386	133662791	133672318	133672647	11907	66,78,102,101	3,1,4,3	129,92,117,87	0,3,1,0	1222	100	0.00193536	0.275904	0.643,0.865,0.676,0.734	1.0,0.715,0.905,1.0	0.175
13731	ENSMUSG00000037773	Pced1a	chr2	-	130423411	130423552	130422812	130422892	130424492	130424687	13731	33,22,32,24	5,4,3,4	38,43,35,45	1,3,0,3	241	100	0.00256584	0.313966	0.733,0.695,0.816,0.713	0.94,0.856,1.0,0.862	0.175
42580	ENSMUSG00000097547	B230110C06Rik	chr14	+	15440434	15440649	15437622	15437743	15449387	15449545	42580	2,1,0,1	5,2,5,6	1,3,3,2	3,1,3,3	315	100	0.00866217	0.617439	0.113,0.137,0.0,0.05	0.096,0.488,0.241,0.175	0.175
1925	ENSMUSG00000040565	Btaf1	chr19	+	36949067	36949182	36945211	36945335	36956370	36956534	1925	17,11,8,21	3,2,1,1	7,11,5,4	0,1,0,0	215	100	0.00155776	0.245075	0.725,0.719,0.788,0.907	1.0,0.837,1.0,1.0	0.174
17059	ENSMUSG00000038685	Rtel1	chr2	+	181355008	181355125	181354352	181354442	181355309	181355552	17059	11,14,9,11	4,4,3,0	15,12,23,11	1,4,0,0	217	100	0.01805	0.898439	0.559,0.617,0.58,1.0	0.874,0.58,1.0,1.0	0.174
41178	ENSMUSG00000053714	4732471J01Rik	chr7	+	25383598	25383737	25376822	25376870	25384794	25384882	41178	0,3,1,1	2,2,3,2	0,5,6,5	3,3,3,2	239	100	0.0248862	1	0.0,0.386,0.122,0.173	0.0,0.411,0.456,0.511	0.174
22474	ENSMUSG00000038079	Tmem237	chr1	-	59117330	59117341	59115872	59115929	59119702	59119806	22474	6,5,4,7	1,1,1,1	6,11,5,8	0,0,0,0	111	100	0.0200136	0.938667	0.844,0.818,0.783,0.863	1.0,1.0,1.0,1.0	0.173
18242	ENSMUSG00000028078	Dclk2	chr3	-	86789408	86789490	86787348	86787412	86792068	86793913	18242	0,0,2,0	3,3,3,1	0,3,1,2	2,2,3,2	182	100	0.0301186	1	0.0,0.0,0.268,0.0	0.0,0.452,0.155,0.355	0.173
30822	ENSMUSG00000029211	Gabra4	chr5	-	71640827	71640910	71638131	71638275	71657170	71657289	30822	16,7,21,14	1,3,2,0	19,16,31,9	0,0,0,0	183	100	0.0306386	1	0.897,0.56,0.852,1.0	1.0,1.0,1.0,1.0	0.173
86	ENSMUSG00000043531	Sorcs1	chr19	-	50152759	50152920	50150966	50151351	50153053	50153159	86	16,27,29,31	7,6,10,15	64,41,55,37	5,8,10,10	261	100	0.0137136	0.783164	0.467,0.633,0.526,0.442	0.831,0.663,0.678,0.586	0.172
16056	ENSMUSG00000031174	Rpgr	chrX	-	10162601	10162690	10158215	10158880	10164721	10164779	16056	16,15,18,31	2,9,3,6	26,22,30,30	6,1,0,3	189	100	0.0193975	0.929055	0.809,0.469,0.76,0.732	0.696,0.921,1.0,0.841	0.172
4903	ENSMUSG00000068114	Ccdc134	chr15	+	82131716	82131829	82131423	82131545	82134580	82134762	4903	3,9,14,11	4,0,3,1	9,16,3,14	0,1,1,0	213	100	0.000647272	0.146397	0.26,1.0,0.687,0.838	1.0,0.883,0.585,1.0	0.171
29717	ENSMUSG00000024985	Tcf7l2	chr19	+	55926683	55926756	55925976	55926049	55931433	55932209	29717	0,1,1,0	1,2,7,2	1,1,4,1	3,2,3,3	173	100	0.00233832	0.302286	0.0,0.224,0.076,0.0	0.162,0.224,0.435,0.162	0.171
16744	ENSMUSG00000029822	Osbpl3	chr6	-	50412064	50412182	50370122	50370358	50428328	50428420	16744	0,0,0,0	9,2,4,7	1,2,4,0	4,2,5,3	218	100	0.00802235	0.589971	0.0,0.0,0.0,0.0	0.103,0.314,0.268,0.0	0.171
29482	ENSMUSG00000000197	Nalcn	chr14	-	123571974	123572094	123515630	123515773	123599842	123599989	29482	7,11,13,7	1,0,3,4	10,11,23,11	0,1,0,2	220	100	0.000155718	0.0635144	0.761,1.0,0.663,0.443	1.0,0.833,1.0,0.714	0.17
43264	ENSMUSG00000021280	Exoc3l4	chr12	+	111418759	111418864	111417444	111417520	111421498	111421583	43264	12,10,27,13	0,3,3,2	24,14,17,14	0,1,0,0	205	100	0.000301754	0.0956299	1.0,0.619,0.814,0.76	1.0,0.872,1.0,1.0	0.17
11814	ENSMUSG00000007812	Zfp655	chr5	+	145235736	145235863	145235305	145235391	145242919	145243024	11814	16,6,10,20	4,1,3,2	23,16,28,14	0,3,0,2	227	100	0.0152815	0.824955	0.638,0.726,0.595,0.815	1.0,0.701,1.0,0.755	0.17
33505	ENSMUSG00000037363	Letm2	chr8	-	25579719	25579794	25578489	25578804	25580315	25580408	33505	13,24,15,17	1,1,4,2	24,17,27,19	0,0,0,0	175	100	0.00054585	0.132117	0.881,0.932,0.682,0.829	1.0,1.0,1.0,1.0	0.169
20606	ENSMUSG00000026790	Odf2	chr2	+	29893000	29893154	29892185	29892276	29893443	29893512	20606	89,70,86,109	26,20,27,21	113118141107	18,16,14,11	254	100	8.30957e-05	0.0481638	0.574,0.579,0.556,0.671	0.712,0.744,0.799,0.793	0.167
32200	ENSMUSG00000019978	Epb41l2	chr10	+	25495444	25495591	25488950	25489093	25501577	25501631	32200	6,9,7,20	1,1,7,0	19,9,10,11	0,2,1,0	247	100	0.00140982	0.227486	0.708,0.785,0.288,1.0	1.0,0.646,0.802,1.0	0.167
35074	ENSMUSG00000032773	Chrm1	chr19	+	8664908	8665000	8663788	8664457	8677861	8678154	35074	1,0,1,1	7,2,1,3	1,5,4,0	2,5,1,2	192	100	0.00262761	0.31399	0.069,0.0,0.342,0.148	0.207,0.342,0.676,0.0	0.167
304	ENSMUSG00000024766	Lipo3	chr19	-	33579361	33579498	33559511	33559655	33580464	33580574	304	16,3,15,12	1,2,1,2	10,14,14,11	1,0,0,2	237	100	0.02393	1	0.871,0.388,0.864,0.717	0.808,1.0,1.0,0.699	0.167
33309	ENSMUSG00000032386	Trip4	chr9	-	65896696	65896930	65884927	65885247	65908438	65908794	33309	4,4,8,9	3,0,0,3	3,10,6,7	0,4,0,0	334	100	0.0414847	1	0.285,1.0,1.0,0.473	1.0,0.428,1.0,1.0	0.167
25800	ENSMUSG00000037994	Slc9b2	chr3	+	135315880	135315950	135307730	135307781	135317053	135317193	25800	1,1,0,3	7,12,12,13	4,2,5,5	9,6,8,8	170	100	0.00039794	0.110249	0.078,0.047,0.0,0.12	0.207,0.164,0.269,0.269	0.166
36773	ENSMUSG00000063047	Zfp780b	chr7	-	27976739	27976833	27974752	27974805	27979089	27979147	36773	36,14,26,13	1,5,2,4	18,16,26,22	4,0,0,0	194	100	0.00237854	0.302824	0.949,0.591,0.87,0.626	0.699,1.0,1.0,1.0	0.166
10508	ENSMUSG00000029086	Prom1	chr5	-	44000776	44000845	43995074	43995114	44001785	44001901	10508	4,4,6,9	2,1,3,0	5,7,7,4	1,0,0,1	169	100	0.0047593	0.449897	0.542,0.703,0.542,1.0	0.747,1.0,1.0,0.703	0.166
18218	ENSMUSG00000024485	Slc4a9	chr18	+	36531677	36531811	36530713	36531526	36531969	36532232	18218	7,4,12,8	0,0,3,3	11,10,7,12	1,0,0,0	234	100	0.00760797	0.577178	1.0,1.0,0.631,0.533	0.825,1.0,1.0,1.0	0.165
4278	ENSMUSG00000018830	Myh11	chr16	-	14198049	14198088	14194899	14195184	14200694	14200867	4278	0,1,3,0	5,7,8,4	2,3,0,4	9,7,8,2	139	100	0.0112825	0.717516	0.0,0.093,0.212,0.0	0.138,0.236,0.0,0.59	0.165
4494	ENSMUSG00000023044	Csad	chr15	-	102178526	102178616	102176998	102177786	102178780	102178832	4494	41,28,19,47	10,14,16,12	47,40,50,38	8,9,8,9	190	100	0.0182587	0.90245	0.683,0.513,0.385,0.673	0.756,0.701,0.767,0.69	0.165
22591	ENSMUSG00000035184	Fam124a	chr14	+	62587152	62587886	62564487	62564519	62605872	62608486	22591	42,37,54,64	9,11,14,7	58,79,72,79	5,6,9,11	834	100	0.0235657	1	0.359,0.287,0.316,0.523	0.582,0.612,0.49,0.463	0.165
50312	ENSMUSG00000020866	Cacna1g	chr11	-	94413089	94413224	94411438	94411616	94415742	94416099	50312	11,4,21,10	13,18,12,16	17,23,24,17	11,11,9,22	235	100	0.031268	1	0.265,0.086,0.427,0.21	0.397,0.471,0.532,0.247	0.165
30601	ENSMUSG00000053141	Ptprt	chr2	-	161718354	161718411	161697973	161698109	161732878	161732915	30601	3,8,8,7	22,17,18,20	9,5,11,14	8,17,11,13	157	100	0.0142976	0.800172	0.08,0.231,0.221,0.182	0.417,0.158,0.389,0.407	0.164
47466	ENSMUSG00000047021	Cfap65	chr1	-	74929254	74929357	74928333	74928500	74933069	74933238	47466	20,7,7,10	0,2,2,6	3,8,6,7	0,0,2,1	203	100	0.0025852	0.31399	1.0,0.633,0.633,0.451	1.0,1.0,0.596,0.775	0.163
36774	ENSMUSG00000063047	Zfp780b	chr7	-	27976751	27976833	27974752	27974805	27979089	27979139	36774	27,11,27,15	1,5,2,4	16,16,21,14	4,0,0,0	182	100	0.00371647	0.38887	0.937,0.547,0.881,0.673	0.687,1.0,1.0,1.0	0.162
20194	ENSMUSG00000075415	Fnbp1	chr2	-	31048204	31048288	31040404	31040514	31054023	31054218	20194	3,0,2,0	0,1,3,3	2,4,2,1	1,2,1,1	184	100	0.0291284	1	1.0,0.0,0.266,0.0	0.521,0.521,0.521,0.352	0.162
24047	ENSMUSG00000018449	Rpain	chr11	+	70973801	70973913	70973014	70973075	70974068	70974132	24047	38,25,42,47	6,5,3,3	43,52,62,51	1,2,1,0	212	100	1.26927e-05	0.0155313	0.749,0.702,0.868,0.881	0.953,0.925,0.967,1.0	0.161
2771	ENSMUSG00000048440	Cyp4f16	chr17	+	32540270	32540415	32536557	32536655	32542737	32542791	2771	10,12,24,14	5,0,1,0	17,18,25,27	0,0,0,0	245	100	0.0346389	1	0.449,1.0,0.907,1.0	1.0,1.0,1.0,1.0	0.161
36807	ENSMUSG00000030598	Fbxo17	chr7	+	28737338	28737546	28736067	28736203	28737664	28738138	36807	21,11,18,21	1,3,5,0	11,14,15,9	0,0,0,2	308	100	0.000115619	0.0536119	0.872,0.543,0.539,1.0	1.0,1.0,1.0,0.594	0.16
13404	ENSMUSG00000039693	Msantd3	chr4	+	48549921	48549997	48540078	48540271	48552379	48552553	13404	1,2,1,1	6,7,3,12	3,4,7,3	14,4,5,9	176	100	0.00511179	0.471086	0.087,0.14,0.159,0.045	0.109,0.362,0.443,0.159	0.16
18979	ENSMUSG00000079164	Tlr5	chr1	+	182957945	182958069	182954821	182954882	182969013	182969141	18979	0,1,2,2	2,0,2,0	1,2,2,2	0,1,0,1	224	100	0.0288912	1	0.0,1.0,0.309,1.0	1.0,0.472,1.0,0.472	0.159
39130	ENSMUSG00000054426	A930005H10Rik	chr3	-	115886321	115886375	115881785	115881838	115887775	115888104	39130	3,4,8,0	27,10,25,18	11,7,11,9	24,22,16,10	154	100	0.00188656	0.2707	0.067,0.206,0.172,0.0	0.229,0.171,0.309,0.369	0.158
25904	ENSMUSG00000087578	Ccdc142os	chr6	-	83107742	83107914	83106866	83107190	83108883	83108987	25904	11,12,16,13	0,0,3,5	15,13,17,19	0,0,0,2	272	100	0.000323463	0.098538	1.0,1.0,0.662,0.489	1.0,1.0,1.0,0.777	0.157
24124	ENSMUSG00000027200	Sema6d	chr2	+	124662203	124662371	124660282	124660344	124664020	124665309	24124	61,41,51,64	16,19,34,19	59,67,93,66	10,17,21,12	268	100	0.00681843	0.552231	0.587,0.446,0.359,0.557	0.688,0.595,0.623,0.672	0.157
33753	ENSMUSG00000040855	Reps2	chrX	-	162512678	162512732	162471794	162471856	162514278	162514348	33753	25,14,33,29	12,11,9,17	32,31,33,40	9,10,8,7	154	100	0.0208831	0.952299	0.575,0.452,0.704,0.526	0.698,0.668,0.728,0.788	0.156
13676	ENSMUSG00000029660	Tex26	chr5	+	149445772	149445854	149439659	149439787	149453293	149453459	13676	1,0,1,0	1,2,0,2	0,2,3,4	1,1,2,0	182	100	0.00134552	0.224618	0.355,0.0,1.0,0.0	0.0,0.524,0.452,1.0	0.155
16884	ENSMUSG00000037426	Depdc5	chr5	+	32864157	32864312	32863712	32863743	32864576	32864699	16884	12,13,20,15	26,25,27,23	27,28,31,27	12,22,30,27	255	100	0.00168539	0.255131	0.153,0.169,0.225,0.204	0.469,0.333,0.288,0.282	0.155
21487	ENSMUSG00000028896	Rcc1	chr4	-	132339202	132339241	132338050	132338238	132339924	132340006	21487	2,2,1,4	20,14,19,18	7,8,2,10	11,19,26,13	139	100	0.00234882	0.302286	0.067,0.093,0.036,0.138	0.314,0.232,0.052,0.356	0.155
47053	ENSMUSG00000034275	Igsf9b	chr9	+	27342510	27342632	27333077	27334733	27345769	27357546	47053	15,10,22,10	1,1,2,5	17,22,26,8	0,1,1,1	222	100	0.000914474	0.184787	0.871,0.818,0.832,0.474	1.0,0.908,0.921,0.783	0.154
2311	ENSMUSG00000024212	Mllt1	chr17	-	56902562	56902688	56899768	56900296	56905711	56905855	2311	25,23,18,28	19,13,20,15	28,33,54,27	9,11,17,16	226	100	0.0145124	0.805148	0.368,0.439,0.285,0.452	0.579,0.57,0.584,0.427	0.154
42049	ENSMUSG00000020053	Igf1	chr10	+	87915297	87915349	87913618	87913800	87930674	87930877	42049	0,0,0,0	5,9,6,9	0,3,3,1	12,4,8,7	152	100	0.0148024	0.81137	0.0,0.0,0.0,0.0	0.0,0.33,0.198,0.086	0.153
25860	ENSMUSG00000013523	Bcas1	chr2	-	170370449	170370491	170349181	170349463	170406273	170406848	25860	2,1,2,1	4,5,3,6	6,6,6,5	10,7,11,4	142	100	0.0262061	1	0.26,0.123,0.319,0.105	0.297,0.376,0.278,0.468	0.153
51741	ENSMUSG00000035248	Tut7	chr13	-	59779136	59779201	59778751	59778815	59782017	59782343	51741	5,4,3,7	13,7,16,8	4,7,6,15	6,6,10,8	165	100	0.031497	1	0.189,0.257,0.102,0.347	0.288,0.414,0.267,0.532	0.151
26059	ENSMUSG00000039254	Pomt1	chr2	+	32244785	32244950	32244358	32244389	32245546	32245677	26059	1,0,5,6	9,11,15,6	5,7,8,8	5,16,6,8	265	100	0.00781866	0.584754	0.04,0.0,0.112,0.274	0.274,0.142,0.335,0.274	0.15
37929	ENSMUSG00000068151	A230006K03Rik	chr7	-	61285842	61285951	61282738	61282828	61290212	61290253	37929	0,0,4,0	8,2,5,4	3,2,2,3	5,4,6,3	209	100	0.00843234	0.609939	0.0,0.0,0.277,0.0	0.223,0.193,0.138,0.324	0.15
21065	ENSMUSG00000097571	Jpx	chrX	+	103502859	103503192	103496437	103496530	103518310	103518357	21065	3,14,5,13	2,0,1,2	8,11,9,10	2,0,2,0	433	100	0.0278487	1	0.257,1.0,0.536,0.6	0.48,1.0,0.51,1.0	0.149
21166	ENSMUSG00000025950	Idh1	chr1	-	65181627	65181698	65175230	65175368	65186208	65186459	21166	2,6,4,9	2,0,3,1	10,2,4,2	0,1,1,0	171	100	0.00597889	0.511103	0.369,1.0,0.438,0.84	1.0,0.539,0.701,1.0	0.148
33607	ENSMUSG00000031298	Adgrg2	chrX	+	160492599	160492752	160491397	160491499	160496304	160498070	33607	24,11,19,10	2,1,1,1	12,27,26,24	0,0,0,1	253	100	0.00304024	0.344282	0.826,0.813,0.882,0.798	1.0,1.0,1.0,0.905	0.147
16280	ENSMUSG00000040479	Dgkz	chr2	-	91945825	91945924	91944760	91944869	91950220	91950311	16280	4,1,2,3	0,0,3,2	2,3,3,4	0,0,1,1	199	100	0.0255761	1	1.0,1.0,0.251,0.43	1.0,1.0,0.601,0.668	0.147
36514	ENSMUSG00000087479	Gm16835	chr14	+	119101031	119101164	119100287	119100514	119106145	119106314	36514	17,1,18,15	3,1,2,2	4,12,5,9	1,1,1,0	233	100	0.00779451	0.584754	0.709,0.3,0.794,0.763	0.632,0.837,0.682,1.0	0.146
27633	ENSMUSG00000048874	Phf3	chr1	-	30862986	30863255	30837104	30837266	30873577	30873581	27633	49,39,52,58	5,4,6,9	64,69,53,68	4,4,4,1	369	100	0.0103907	0.684836	0.726,0.725,0.701,0.636	0.813,0.824,0.782,0.949	0.145
308	ENSMUSG00000024766	Lipo3	chr19	-	33582052	33582251	33580464	33580574	33583046	33583164	308	24,8,15,21	4,2,1,0	17,17,19,11	0,0,1,1	299	100	0.00242378	0.303323	0.667,0.572,0.834,1.0	1.0,1.0,0.864,0.786	0.144
41288	ENSMUSG00000021694	Ercc8	chr13	+	108175804	108175906	108175553	108175620	108177616	108177717	41288	3,1,4,2	17,10,10,18	4,7,10,2	4,13,10,20	202	100	0.0113914	0.717727	0.08,0.047,0.165,0.052	0.331,0.21,0.331,0.047	0.144
19944	ENSMUSG00000097503	3110045C21Rik	chr1	+	169970449	169970802	169969408	169969575	169971781	169972396	19944	12,19,15,24	0,2,4,1	22,8,22,16	0,0,4,0	453	100	0.017463	0.883664	1.0,0.677,0.453,0.841	1.0,1.0,0.548,1.0	0.144
29819	ENSMUSG00000033014	Trim33	chr3	+	103353566	103353617	103352002	103352155	103353696	103353923	29819	30,31,34,41	21,20,13,17	42,47,41,42	6,6,21,19	151	100	0.0401888	1	0.486,0.507,0.634,0.615	0.823,0.838,0.564,0.594	0.144
38941	ENSMUSG00000087174	5530601H04Rik	chrX	-	105047908	105048010	105041400	105044111	105066758	105066877	38941	28,19,31,33	4,8,8,11	33,48,42,41	3,8,7,5	202	100	0.0322792	1	0.776,0.54,0.657,0.598	0.845,0.748,0.748,0.802	0.143
28577	ENSMUSG00000005069	Pex5	chr6	-	124404132	124404243	124403811	124403907	124404629	124404720	28577	42,30,48,58	27,18,25,18	55,61,57,69	15,15,15,25	211	100	0.013204	0.76332	0.424,0.441,0.476,0.604	0.635,0.658,0.643,0.567	0.14
47643	ENSMUSG00000097121	D130020L05Rik	chr12	+	101084283	101084499	101083677	101084025	101088041	101088183	47643	6,11,13,8	4,0,1,1	14,11,9,12	1,0,2,0	316	100	0.0158713	0.83948	0.322,1.0,0.804,0.717	0.816,1.0,0.587,1.0	0.14
40399	ENSMUSG00000022295	Atp6v1c1	chr15	+	38676027	38676113	38661932	38662083	38679319	38679411	40399	6,8,10,13	2,2,0,3	5,10,9,14	0,1,0,3	186	100	0.00263469	0.31399	0.617,0.683,1.0,0.7	1.0,0.843,1.0,0.715	0.139
49049	ENSMUSG00000025145	Lrrc45	chr11	+	120718649	120718720	120718441	120718553	120719039	120719132	49049	37,40,74,60	13,7,5,4	53,90,88,86	2,3,3,5	171	100	0.000526159	0.128069	0.625,0.77,0.896,0.898	0.939,0.946,0.945,0.91	0.138
3388	ENSMUSG00000015659	Serac1	chr17	-	6069298	6069388	6067528	6067660	6070752	6070889	3388	17,18,37,30	5,3,3,8	26,40,44,26	4,4,0,2	190	100	0.0169367	0.867753	0.642,0.759,0.867,0.664	0.774,0.84,1.0,0.872	0.138
46931	ENSMUSG00000032175	Tyk2	chr9	-	21123976	21124140	21121391	21121758	21124863	21124981	46931	25,14,19,31	1,2,1,2	27,32,22,29	1,0,0,0	264	100	0.0148456	0.81137	0.904,0.726,0.878,0.854	0.911,1.0,1.0,1.0	0.137
22422	ENSMUSG00000033323	Ctdp1	chr18	-	80434165	80434328	80420442	80420630	80445885	80446095	22422	41,39,50,59	4,4,2,4	39,61,62,74	0,0,0,4	263	100	0.000184281	0.0722453	0.796,0.788,0.905,0.849	1.0,1.0,1.0,0.876	0.134
9232	ENSMUSG00000029406	Pitpnm2	chr5	-	124124797	124124959	124123938	124124087	124125298	124125463	9232	22,6,11,11	43,16,25,36	25,21,28,21	21,21,34,25	262	100	0.000233641	0.0809895	0.163,0.125,0.144,0.104	0.312,0.276,0.239,0.243	0.134
46336	ENSMUSG00000021090	Lrrc9	chr12	+	72512363	72512532	72510335	72510477	72514256	72514334	46336	0,0,1,2	1,2,2,0	3,3,3,1	1,1,1,3	269	100	0.00884376	0.624321	0.0,0.0,0.157,1.0	0.527,0.527,0.527,0.11	0.134
19882	ENSMUSG00000026565	Pou2f1	chr1	-	165952780	165952856	165945901	165946002	166002561	166002609	19882	1,2,2,5	2,0,7,1	2,1,5,1	1,0,1,1	176	100	0.00411386	0.416912	0.221,1.0,0.14,0.74	0.532,1.0,0.74,0.362	0.133
47930	ENSMUSG00000031626	Sorbs2	chr8	+	45782801	45782960	45775588	45775703	45785268	45785325	47930	28,31,42,34	2,0,5,7	43,42,48,45	2,0,1,1	259	100	0.000328682	0.098538	0.844,1.0,0.764,0.652	0.892,1.0,0.949,0.946	0.132
28576	ENSMUSG00000005069	Pex5	chr6	-	124404132	124404222	124403811	124403907	124404629	124404720	28576	25,16,22,28	27,18,25,18	37,29,26,31	15,15,15,25	190	100	0.0270683	1	0.328,0.319,0.317,0.45	0.565,0.504,0.477,0.395	0.132
19893	ENSMUSG00000003534	Ddr1	chr17	-	35686480	35686591	35685305	35685550	35687144	35687310	19893	127,91,179,184	28,25,33,42	259225232224	24,31,17,34	211	100	4.03398e-05	0.0306381	0.683,0.633,0.72,0.675	0.836,0.775,0.866,0.757	0.131
51802	ENSMUSG00000021461	Fancc	chr13	-	63402841	63403038	63400233	63400318	63431449	63431724	51802	29,32,43,49	1,2,2,3	46,43,49,41	0,0,0,0	297	100	0.00112028	0.204299	0.907,0.843,0.879,0.846	1.0,1.0,1.0,1.0	0.131
37357	ENSMUSG00000085385	Snhg17	chr2	-	158358204	158358340	158357197	158357263	158359181	158359432	37357	1,2,1,1	2,2,8,3	2,8,4,3	5,3,5,4	236	100	0.00977141	0.66426	0.175,0.298,0.05,0.124	0.145,0.531,0.253,0.241	0.131
15070	ENSMUSG00000027861	Casq2	chr3	+	102133089	102133098	102127940	102127986	102133376	102133431	15070	0,0,0,1	4,6,9,7	0,1,4,1	1,9,8,3	109	100	0.0247845	1	0.0,0.0,0.0,0.116	0.0,0.093,0.314,0.234	0.131
7874	ENSMUSG00000050530	Fam171a1	chr2	+	3223469	3223584	3220252	3220369	3224817	3227250	7874	73,70,114,103	15,10,7,6	83110134105	1,3,4,6	215	100	0.000104267	0.0514518	0.694,0.765,0.883,0.889	0.975,0.945,0.94,0.891	0.13
24141	ENSMUSG00000027630	Tbl1xr1	chr3	+	22179202	22179305	22148941	22149008	22188365	22188471	24141	19,19,44,24	2,1,5,4	33,30,34,42	0,0,4,0	203	100	0.000737693	0.158562	0.824,0.903,0.813,0.747	1.0,1.0,0.807,1.0	0.13
13013	ENSMUSG00000066442	Mthfs	chr9	+	89226170	89226387	89215208	89215470	89235671	89235744	13013	2,2,2,1	0,1,1,3	0,2,4,4	1,1,0,0	317	100	0.00102132	0.197205	1.0,0.387,0.387,0.095	0.0,0.387,1.0,1.0	0.13
19446	ENSMUSG00000004661	Arid3b	chr9	-	57805430	57805539	57798041	57798225	57810164	57810237	19446	0,0,4,0	6,5,4,4	2,0,2,4	4,3,5,2	209	100	0.00688273	0.553594	0.0,0.0,0.324,0.0	0.193,0.0,0.161,0.489	0.13
17630	ENSMUSG00000032599	Ip6k2	chr9	+	108796654	108796783	108796063	108796396	108797206	108797345	17630	13,13,25,20	17,10,19,21	27,34,39,20	15,12,23,15	229	100	0.0289548	1	0.25,0.362,0.365,0.294	0.44,0.553,0.425,0.368	0.129
23048	ENSMUSG00000016918	Sulf1	chr1	+	12850759	12850793	12848330	12848454	12858811	12860371	23048	25,13,18,45	6,3,6,6	13,17,21,14	0,2,4,1	134	100	0.032571	1	0.757,0.764,0.691,0.848	1.0,0.864,0.797,0.913	0.129
14330	ENSMUSG00000017664	Slc35c2	chr2	-	165280785	165280891	165278353	165278416	165281307	165281380	14330	7,4,3,6	1,1,2,1	8,4,4,4	1,1,0,1	206	100	0.0408796	1	0.773,0.66,0.421,0.744	0.795,0.66,1.0,0.66	0.129
29173	ENSMUSG00000038388	Mpp6	chr6	+	50143718	50143784	50110240	50110464	50145773	50145892	29173	29,18,29,29	5,3,4,5	32,41,38,32	2,3,1,2	166	100	0.00609773	0.513237	0.777,0.783,0.814,0.777	0.906,0.892,0.958,0.906	0.128
32796	ENSMUSG00000021902	Phf7	chr14	-	31240273	31240433	31239630	31239737	31240858	31240983	32796	23,18,23,29	1,3,1,3	19,22,11,22	2,0,0,0	260	100	0.00136222	0.224618	0.898,0.698,0.898,0.788	0.785,1.0,1.0,1.0	0.126
15961	ENSMUSG00000034544	Rsrc1	chr3	+	66989033	66989161	66985977	66986188	66994516	66994712	15961	4,1,1,0	6,5,7,5	1,3,10,2	6,5,5,6	228	100	0.0240513	1	0.226,0.081,0.059,0.0	0.068,0.208,0.467,0.128	0.126
50916	ENSMUSG00000020758	Itgb4	chr11	+	116005896	116006055	116005530	116005767	116006460	116006610	50916	13,16,14,19	22,22,26,18	24,33,31,24	17,18,32,19	259	100	0.00799251	0.589179	0.186,0.219,0.172,0.29	0.353,0.414,0.272,0.328	0.125
48182	ENSMUSG00000054594	Oscar	chr7	-	3611583	3611883	3611068	3611350	3615483	3615516	48182	4,1,3,4	0,0,4,1	2,5,6,2	0,1,1,0	400	100	0.0353698	1	1.0,1.0,0.158,0.5	1.0,0.556,0.6,1.0	0.125
44487	ENSMUSG00000033102	Cdc14b	chr13	-	64201331	64201448	64195336	64196675	64205270	64205417	44487	6,10,9,9	1,1,3,3	6,5,8,12	0,1,1,2	217	100	0.0491801	1	0.734,0.822,0.58,0.58	1.0,0.697,0.787,0.734	0.125
25794	ENSMUSG00000036503	Rnf13	chr3	+	57796197	57796295	57764256	57764382	57820506	57820600	25794	0,0,3,1	6,9,8,6	4,5,1,0	4,5,8,4	198	100	0.00335589	0.368675	0.0,0.0,0.159,0.078	0.336,0.336,0.059,0.0	0.124
45407	ENSMUSG00000070371	Prss36	chr7	-	127933566	127933832	127933370	127933492	127934509	127934627	45407	38,16,46,38	4,2,1,2	37,37,37,41	0,1,2,1	366	100	0.0171062	0.872158	0.722,0.686,0.926,0.838	1.0,0.91,0.835,0.918	0.123
6221	ENSMUSG00000007411	Mark3	chr12	+	111651957	111651984	111647470	111647728	111655269	111656160	6221	9,3,5,3	1,0,2,4	7,3,5,8	2,0,2,0	127	100	0.0157243	0.837573	0.876,1.0,0.663,0.371	0.734,1.0,0.663,1.0	0.122
49992	ENSMUSG00000000631	Myo18a	chr11	+	77821529	77821550	77821041	77821186	77822662	77822674	49992	22,18,48,20	22,22,42,26	18,36,41,45	15,26,23,26	121	100	0.0195584	0.931667	0.452,0.403,0.486,0.389	0.498,0.534,0.596,0.589	0.122
40889	ENSMUSG00000024381	Bin1	chr18	+	32430749	32430857	32426223	32426352	32431982	32432093	40889	16,11,23,21	4,1,2,1	38,27,16,28	1,0,2,0	208	100	0.00250731	0.309382	0.658,0.841,0.847,0.91	0.948,1.0,0.794,1.0	0.121
28535	ENSMUSG00000027257	Pacsin3	chr2	+	91259867	91259927	91256812	91256926	91260170	91260261	28535	72,40,82,86	46,31,48,45	88,96,106,105	25,50,43,37	160	100	0.00688678	0.553594	0.495,0.446,0.516,0.544	0.688,0.545,0.606,0.639	0.119
29585	ENSMUSG00000062372	Otof	chr5	-	30370075	30370278	30367061	30368040	30370699	30370800	29585	27,23,27,20	4,1,2,2	9,32,28,27	0,1,2,1	303	100	0.0227493	0.991225	0.69,0.884,0.817,0.767	1.0,0.914,0.822,0.899	0.119
28530	ENSMUSG00000027257	Pacsin3	chr2	+	91259863	91259927	91256812	91256926	91260170	91260229	28530	95,58,113,139	46,31,48,45	119158143162	25,50,43,37	164	100	0.00265155	0.31399	0.557,0.533,0.589,0.653	0.744,0.658,0.67,0.728	0.117
38819	ENSMUSG00000030990	Pgap2	chr7	+	102223378	102223490	102210361	102210591	102236447	102236554	38819	21,11,15,22	2,0,1,3	26,27,41,27	0,0,1,0	212	100	0.0351365	1	0.832,1.0,0.876,0.776	1.0,1.0,0.951,1.0	0.117
45861	ENSMUSG00000032872	Cyb5r4	chr9	+	87057141	87057294	87055764	87055905	87058924	87059075	45861	87,63,78,101	24,15,25,25	86,100,102,86	18,12,15,15	253	100	0.00763876	0.577178	0.589,0.624,0.552,0.615	0.654,0.767,0.729,0.694	0.116
36924	ENSMUSG00000058402	Zfp420	chr7	+	29872891	29872933	29860040	29860093	29874178	29876505	36924	17,15,25,14	1,5,1,3	23,29,39,28	0,3,3,0	142	100	0.02112	0.957657	0.923,0.679,0.946,0.767	1.0,0.872,0.902,1.0	0.115
49792	ENSMUSG00000057054	Inca1	chr11	-	70694148	70694212	70690438	70690552	70700057	70700155	49792	1,1,0,2	0,2,4,2	3,4,2,1	0,2,3,2	164	100	0.0223052	0.980095	1.0,0.234,0.0,0.379	1.0,0.549,0.289,0.234	0.115
9554	ENSMUSG00000032525	Nktr	chr9	+	121738387	121740075	121731477	121731565	121741121	121741151	9554	123151232229	13,18,18,22	201207220226	10,12,17,14	1788	100	0.0269516	1	0.346,0.319,0.419,0.368	0.529,0.491,0.42,0.474	0.115
5298	ENSMUSG00000072501	Phf20l1	chr15	+	66597676	66597754	66597358	66597447	66604026	66604240	5298	17,15,19,14	17,18,24,24	17,17,28,19	16,15,20,11	178	100	0.0409965	1	0.36,0.319,0.308,0.247	0.374,0.389,0.44,0.492	0.115
49089	ENSMUSG00000020319	Wdpcp	chr11	+	21648069	21648123	21572234	21572370	21652225	21652310	49089	0,0,4,4	15,12,7,14	9,4,4,4	9,11,22,11	154	100	0.0195155	0.931667	0.0,0.0,0.271,0.156	0.394,0.191,0.106,0.191	0.114
48130	ENSMUSG00000054556	Gm4876	chr6	-	17087117	17087243	17076260	17077896	17171370	17171833	48130	5,2,2,5	3,1,0,1	3,1,3,2	0,0,1,1	226	100	0.0198715	0.937214	0.424,0.469,1.0,0.689	1.0,1.0,0.57,0.469	0.114
39114	ENSMUSG00000036528	Ppfibp2	chr7	+	107728715	107728748	107727643	107727785	107729138	107729265	39114	14,12,22,25	6,2,0,7	20,17,19,17	0,4,2,0	133	100	0.0215855	0.964363	0.637,0.819,1.0,0.729	1.0,0.762,0.877,1.0	0.114
33193	ENSMUSG00000043940	Wdfy3	chr5	-	101878005	101878059	101875840	101876009	101882422	101882650	33193	31,15,31,45	50,65,99,73	44,53,62,62	79,76,63,73	154	100	0.00191508	0.2739	0.287,0.13,0.169,0.286	0.266,0.312,0.39,0.355	0.113
30332	ENSMUSG00000046897	Zfp740	chr15	+	102205228	102205305	102204570	102205086	102207770	102207920	30332	13,23,21,22	33,28,54,37	48,40,28,36	31,41,46,47	177	100	0.0129142	0.756151	0.182,0.317,0.18,0.251	0.467,0.355,0.256,0.302	0.113
30130	ENSMUSG00000028871	Rspo1	chr4	+	125004981	125005173	124991092	124991426	125007146	125007296	30130	20,22,37,15	1,4,1,0	26,22,30,28	0,0,0,1	292	100	0.0340531	1	0.873,0.653,0.927,1.0	1.0,1.0,1.0,0.906	0.113
35898	ENSMUSG00000020590	Snx13	chr12	+	35078899	35079012	35047185	35047411	35085938	35086028	35898	65,40,71,42	3,2,2,6	75,54,93,55	1,0,0,0	213	100	1.08763e-05	0.0145185	0.91,0.904,0.943,0.767	0.972,1.0,1.0,1.0	0.112
9664	ENSMUSG00000029267	Mtf2	chr5	+	108073306	108073454	108069161	108069363	108080824	108080841	9664	36,29,33,38	3,3,6,7	31,45,51,51	2,3,6,1	248	100	0.0487903	1	0.829,0.796,0.689,0.686	0.862,0.858,0.774,0.954	0.112
20436	ENSMUSG00000032534	Cep63	chr9	-	102590327	102590533	102588707	102588987	102594507	102594594	20436	8,14,20,7	2,0,4,1	10,10,8,14	0,0,1,3	306	100	0.0117514	0.726062	0.567,1.0,0.62,0.696	1.0,1.0,0.723,0.604	0.111
17459	ENSMUSG00000026811	St6galnac6	chr2	+	32608041	32608225	32607010	32607111	32612223	32612403	17459	101,88,110,110	12,7,9,12	96,137,152,98	5,8,4,3	284	100	0.00135364	0.224618	0.748,0.816,0.811,0.763	0.871,0.858,0.93,0.92	0.11
44880	ENSMUSG00000001482	Def8	chr8	+	123447316	123447363	123446097	123446184	123447787	123447912	44880	0,1,1,0	7,6,15,6	3,2,0,3	6,8,8,9	147	100	0.00262194	0.31399	0.0,0.102,0.043,0.0	0.254,0.145,0.0,0.185	0.11
14141	ENSMUSG00000029676	Pot1a	chr6	-	25798008	25798055	25794559	25794674	25805874	25805941	14141	5,3,5,9	2,0,3,3	6,12,2,2	1,1,1,0	147	100	0.00288951	0.330612	0.63,1.0,0.531,0.671	0.803,0.891,0.576,1.0	0.11
16882	ENSMUSG00000037426	Depdc5	chr5	+	32864009	32864312	32863712	32863743	32864576	32864699	16882	20,19,25,19	26,25,27,23	31,30,33,38	12,22,30,27	403	100	0.00969715	0.662966	0.16,0.159,0.187,0.17	0.391,0.253,0.214,0.259	0.11
47709	ENSMUSG00000032246	Calml4	chr9	+	62871265	62871454	62858241	62858272	62875476	62875644	47709	79,11,8,76	4,1,1,1	11,13,51,17	0,0,1,1	289	100	0.0250604	1	0.872,0.792,0.735,0.963	1.0,1.0,0.946,0.855	0.11
2800	ENSMUSG00000061613	U2af1	chr17	-	31652501	31652568	31648844	31648894	31658652	31658755	2800	6,8,15,16	64,35,44,54	12,27,23,35	34,57,50,45	167	100	0.000254821	0.0850388	0.053,0.12,0.17,0.151	0.174,0.221,0.216,0.318	0.109
36894	ENSMUSG00000030922	Lyrm1	chr7	+	119900110	119900308	119896291	119896572	119909803	119909962	36894	23,21,43,32	4,4,3,1	16,21,17,25	1,0,2,1	298	100	0.0118034	0.727208	0.659,0.638,0.828,0.915	0.843,1.0,0.74,0.893	0.109
26197	ENSMUSG00000031139	Mcf2	chrX	-	60135378	60135495	60133607	60133757	60136253	60136373	26197	32,41,76,51	6,14,24,10	71,57,74,72	12,10,9,10	217	100	0.0201728	0.941243	0.711,0.574,0.593,0.702	0.732,0.724,0.791,0.768	0.109
29078	ENSMUSG00000087694	A530058N18Rik	chr2	+	114020185	114020208	114016991	114017033	114023228	114023277	29078	16,5,24,11	1,1,4,3	18,18,17,16	1,2,1,0	123	100	0.0208641	0.952299	0.929,0.803,0.83,0.749	0.936,0.88,0.933,1.0	0.109
41653	ENSMUSG00000032497	Lrrfip2	chr9	+	111213812	111213914	111205754	111205847	111214140	111214273	41653	60,45,66,82	21,30,17,36	54,70,92,116	16,14,30,25	202	100	0.0365755	1	0.586,0.426,0.658,0.53	0.626,0.712,0.603,0.697	0.109
22447	ENSMUSG00000036555	Iqce	chr5	-	140669021	140669120	140666028	140666208	140670466	140670567	22447	0,2,2,4	9,6,12,13	1,7,3,4	8,6,7,9	199	100	0.039084	1	0.0,0.143,0.077,0.134	0.059,0.37,0.177,0.183	0.109
38132	ENSMUSG00000030609	Aen	chr7	+	78902343	78902830	78895933	78896014	78905842	78906043	38132	191195275267	54,45,48,42	268335320294	23,49,55,42	587	100	0.0182942	0.90245	0.376,0.425,0.494,0.52	0.665,0.538,0.498,0.544	0.108
5083	ENSMUSG00000033697	Arhgap39	chr15	-	76730363	76730456	76727402	76727476	76734876	76735438	5083	16,16,26,13	18,14,24,34	37,26,36,27	25,19,26,23	193	100	0.0286182	1	0.315,0.372,0.36,0.165	0.434,0.415,0.418,0.378	0.108
37738	ENSMUSG00000051504	Siglech	chr7	+	55769331	55769379	55768886	55769165	55771602	55771696	37738	14,14,11,20	0,5,4,1	8,21,12,12	2,1,0,0	148	100	0.000808158	0.169525	1.0,0.654,0.65,0.931	0.73,0.934,1.0,1.0	0.107
23839	ENSMUSG00000021991	Cacna2d3	chr14	-	29124665	29124683	29104953	29105025	29170503	29170637	23839	47,55,80,84	59,50,86,75	67,83,101,83	34,71,73,51	118	100	0.00744264	0.572174	0.403,0.482,0.441,0.487	0.625,0.498,0.54,0.58	0.107
31490	ENSMUSG00000035762	Tmem161b	chr13	+	84251229	84251333	84222295	84222434	84257760	84257844	31490	70,70,83,68	26,25,31,24	71,74,81,81	25,21,11,15	204	100	0.0340943	1	0.569,0.579,0.568,0.581	0.582,0.633,0.783,0.726	0.107
23429	ENSMUSG00000059820	Nkapd1	chr9	-	50616657	50616684	50615482	50615559	50617227	50617281	23429	3,1,4,3	12,6,14,21	4,8,8,4	10,13,21,13	127	100	0.0453308	1	0.164,0.116,0.184,0.101	0.24,0.326,0.231,0.195	0.107
43592	ENSMUSG00000097039	Pvt1	chr15	+	62175827	62175926	62175466	62175548	62242173	62242301	43592	8,1,8,7	15,18,25,23	16,18,11,10	24,23,21,21	199	100	0.00826599	0.601859	0.211,0.027,0.139,0.133	0.251,0.282,0.208,0.193	0.106
15812	ENSMUSG00000074829	2010315B03Rik	chr9	-	124304655	124304718	124295357	124295484	124312559	124312642	15812	0,0,0,1	13,9,5,9	8,0,1,0	6,5,15,13	163	100	0.0113664	0.717727	0.0,0.0,0.0,0.064	0.45,0.0,0.039,0.0	0.106
42309	ENSMUSG00000021916	Glt8d1	chr14	+	31004694	31004790	31001403	31001428	31006458	31006512	42309	6,8,12,11	18,13,25,25	17,15,14,12	14,16,23,19	196	100	0.0356342	1	0.145,0.239,0.197,0.183	0.383,0.324,0.237,0.244	0.106
33382	ENSMUSG00000024457	Trim26	chr17	+	36837464	36837572	36837140	36837264	36850655	36851128	33382	46,52,82,65	9,7,6,8	78,100,114,86	5,6,2,8	208	100	0.0094339	0.652179	0.711,0.781,0.868,0.796	0.882,0.889,0.965,0.838	0.105
23952	ENSMUSG00000040537	Adam22	chr5	-	8087981	8088068	8082142	8082269	8092339	8092406	23952	30,24,29,14	34,24,35,29	34,31,44,34	21,33,38,25	187	100	0.0372242	1	0.321,0.348,0.307,0.205	0.464,0.334,0.382,0.421	0.105
43659	ENSMUSG00000026765	Lypd6b	chr2	+	49863810	49863906	49787687	49787773	49930924	49930984	43659	62,40,48,72	6,4,13,5	57,55,73,59	1,4,2,6	196	100	0.0100839	0.675885	0.841,0.836,0.653,0.88	0.967,0.875,0.949,0.834	0.104
9100	ENSMUSG00000087380	2210408F21Rik	chr6	+	31285002	31285120	31277847	31277955	31328288	31328300	9100	24,17,36,35	1,3,2,1	36,29,55,34	0,0,0,2	218	100	0.0136888	0.783164	0.917,0.722,0.892,0.941	1.0,1.0,1.0,0.886	0.104
35055	ENSMUSG00000035642	Aamdc	chr7	-	97558130	97558226	97550330	97550741	97579365	97579497	35055	62,37,65,59	7,2,5,8	56,79,87,74	0,2,3,4	196	100	0.000841542	0.173338	0.819,0.904,0.869,0.79	1.0,0.953,0.937,0.904	0.103
25994	ENSMUSG00000025968	Ndufs1	chr1	-	63175636	63175688	63172153	63172257	63176427	63176666	25994	1,1,0,2	4,3,3,6	2,2,2,2	5,4,5,4	152	100	0.0362976	1	0.141,0.18,0.0,0.18	0.208,0.248,0.208,0.248	0.103
30492	ENSMUSG00000031111	Igsf1	chrX	-	49783099	49783223	49782535	49782952	49783611	49783890	30492	50,44,65,59	11,4,11,10	56,70,59,90	3,3,13,5	224	100	0.0371035	1	0.67,0.831,0.725,0.725	0.893,0.912,0.67,0.889	0.103
4904	ENSMUSG00000068114	Ccdc134	chr15	+	82131744	82131829	82131423	82131545	82134580	82134762	4904	16,16,24,20	4,0,3,1	11,21,17,29	0,1,1,0	185	100	0.0017365	0.258428	0.684,1.0,0.812,0.915	1.0,0.919,0.902,1.0	0.102
36262	ENSMUSG00000056069	Otulinl	chr15	-	27657175	27657263	27655068	27657071	27658044	27658314	36262	2,3,1,1	11,9,19,13	2,5,9,5	12,11,12,15	188	100	0.00312224	0.351759	0.088,0.151,0.027,0.039	0.081,0.195,0.285,0.151	0.102
18712	ENSMUSG00000047767	Atg16l2	chr7	-	101299005	101299108	101297159	101297233	101300111	101300211	18712	22,17,37,27	3,0,1,3	30,26,44,44	0,0,0,1	203	100	0.0142438	0.800172	0.783,1.0,0.948,0.816	1.0,1.0,1.0,0.956	0.102
43495	ENSMUSG00000045636	Mtus1	chr8	-	41056534	41056684	41049984	41050116	41076231	41076427	43495	1,2,1,5	8,6,7,5	4,11,7,4	6,9,10,9	250	100	0.0280523	1	0.048,0.118,0.054,0.286	0.211,0.328,0.219,0.151	0.101
24086	ENSMUSG00000063052	Lrrc40	chr3	+	158041619	158041659	158040440	158040622	158043560	158043690	24086	5,5,2,5	18,7,18,17	6,13,12,10	12,20,21,18	140	100	0.0284875	1	0.166,0.338,0.074,0.174	0.263,0.317,0.29,0.284	0.101
44575	ENSMUSG00000039887	Alg14	chr3	+	121298603	121298758	121291772	121291983	121320079	121320211	44575	98,64,116,85	5,4,4,2	78,85,93,94	9,4,12,10	255	100	0.00267373	0.314081	0.885,0.863,0.919,0.943	0.773,0.893,0.752,0.787	-0.101
24798	ENSMUSG00000028164	Manba	chr3	+	135512345	135512447	135511802	135511973	135517902	135518026	24798	2,2,3,10	6,7,15,11	0,2,1,3	12,8,12,12	202	100	0.00524528	0.478384	0.142,0.124,0.09,0.31	0.0,0.11,0.04,0.11	-0.101
29721	ENSMUSG00000055835	Zfp1	chr8	+	111666119	111666204	111658385	111658441	111669490	111670682	29721	30,19,19,24	1,1,1,1	19,26,22,29	3,1,2,6	185	100	0.0074326	0.572174	0.942,0.911,0.911,0.928	0.774,0.934,0.856,0.723	-0.101
25213	ENSMUSG00000030231	Plekha5	chr6	+	140563567	140563648	140556803	140556857	140569352	140569415	25213	11,20,13,17	0,0,0,1	17,28,28,21	2,2,1,2	181	100	0.0143138	0.800172	1.0,1.0,1.0,0.904	0.824,0.886,0.939,0.853	-0.101
43732	ENSMUSG00000057234	Mettl15	chr2	-	109240279	109240416	109191551	109191688	109274388	109274675	43732	4,2,2,0	8,5,9,13	0,0,0,0	8,11,12,6	237	100	0.0175114	0.884628	0.174,0.144,0.086,0.0	0.0,0.0,0.0,0.0	-0.101
41380	ENSMUSG00000020608	Smc6	chr12	+	11276259	11276365	11271728	11271871	11279604	11279727	41380	36,37,44,49	2,1,4,3	35,45,38,47	3,12,4,4	206	100	0.0193483	0.928446	0.897,0.947,0.842,0.888	0.85,0.645,0.822,0.851	-0.101
36990	ENSMUSG00000031105	Slc25a14	chrX	+	48628135	48628183	48623961	48624206	48629251	48629345	36990	6,4,11,6	15,22,17,25	4,3,5,2	21,20,28,29	148	100	0.0119256	0.731979	0.213,0.109,0.304,0.14	0.114,0.092,0.108,0.045	-0.102
33304	ENSMUSG00000032386	Trip4	chr9	-	65838934	65839037	65831758	65833448	65851366	65851458	33304	86,59,92,100	8,7,12,10	82,61,98,66	13,14,16,16	203	100	0.0129255	0.756151	0.841,0.806,0.791,0.831	0.757,0.682,0.751,0.67	-0.102
9466	ENSMUSG00000048997	Atxn7l2	chr3	-	108208916	108209095	108208439	108208505	108210344	108210934	9466	15,12,25,15	11,13,22,10	13,20,23,10	15,24,34,21	279	100	0.0380444	1	0.328,0.249,0.289,0.35	0.237,0.23,0.195,0.146	-0.102
23066	ENSMUSG00000016487	Ppfibp1	chr6	+	147016860	147016893	147016221	147016393	147019033	147019181	23066	6,6,11,9	14,18,21,18	3,8,8,2	15,21,28,23	133	100	0.0469413	1	0.244,0.2,0.283,0.273	0.131,0.223,0.177,0.061	-0.102
48187	ENSMUSG00000032407	U2surp	chr9	-	95500687	95500873	95495834	95495933	95502539	95502584	48187	83,68,93,84	10,8,16,8	73,86,131,69	16,21,18,15	286	100	0.0490294	1	0.744,0.748,0.67,0.786	0.615,0.589,0.718,0.617	-0.102
20196	ENSMUSG00000075415	Fnbp1	chr2	-	31048204	31048288	31044881	31044896	31054023	31054218	20196	38,26,34,38	57,41,80,69	16,31,21,23	76,74,90,86	184	100	6.82242e-05	0.0445474	0.266,0.256,0.188,0.23	0.103,0.185,0.113,0.127	-0.103
46908	ENSMUSG00000041488	Stx3	chr19	-	11791745	11791845	11790047	11790093	11803493	11803577	46908	51,27,40,37	1,3,2,1	39,40,46,39	5,1,8,7	200	100	0.00443488	0.432891	0.962,0.818,0.909,0.949	0.796,0.952,0.742,0.736	-0.103
19429	ENSMUSG00000079363	Gbp4	chr5	-	105136809	105137045	105135066	105135190	105139479	105139586	19429	11,3,7,9	1,1,1,0	7,4,8,5	1,3,2,0	336	100	0.00533494	0.481576	0.766,0.472,0.676,1.0	0.676,0.284,0.543,1.0	-0.103
47688	ENSMUSG00000032252	Glce	chr9	-	62088428	62088519	62070014	62070613	62122484	62122609	47688	23,9,26,17	0,0,1,0	23,28,30,21	2,1,1,3	191	100	0.0132307	0.76386	1.0,1.0,0.932,1.0	0.858,0.936,0.94,0.786	-0.103
23076	ENSMUSG00000026566	Mpzl1	chr1	-	165601749	165601864	165593653	165593677	165604609	165604742	23076	22,18,38,28	34,30,34,38	10,24,28,22	36,68,60,42	215	100	0.001567	0.24564	0.231,0.218,0.342,0.255	0.114,0.141,0.178,0.196	-0.104
49314	ENSMUSG00000097248	Gm2694	chr8	+	87513808	87513896	87472843	87472960	87521735	87521813	49314	8,3,4,6	12,9,16,13	4,7,0,1	15,20,13,17	188	100	0.0295772	1	0.262,0.151,0.117,0.197	0.124,0.157,0.0,0.03	-0.104
46735	ENSMUSG00000045095	Magi1	chr6	-	93704276	93704360	93701289	93701381	93708003	93708217	46735	66,58,112,120	20,5,20,17	89,62,103,90	23,27,18,27	184	100	0.0463248	1	0.642,0.863,0.753,0.793	0.678,0.555,0.757,0.644	-0.104
46734	ENSMUSG00000045095	Magi1	chr6	-	93694007	93694211	93686781	93686875	93697193	93697487	46734	320238450343	14,26,31,32	303360359329	40,60,50,38	304	100	0.000126817	0.0557168	0.883,0.751,0.827,0.779	0.714,0.664,0.703,0.74	-0.105
47100	ENSMUSG00000032294	Pkm	chr9	+	59658998	59659153	59657237	59657270	59665199	59665367	47100	6,3,4,4	7,6,11,11	0,3,3,2	6,9,12,19	255	100	0.0129625	0.756607	0.252,0.164,0.125,0.125	0.0,0.116,0.089,0.04	-0.105
6727	ENSMUSG00000020598	Nrcam	chr12	+	44578144	44578180	44576603	44576789	44590107	44590239	6727	17,14,18,17	21,23,30,37	15,15,8,11	26,48,40,31	136	100	0.0233032	1	0.373,0.309,0.306,0.253	0.298,0.187,0.128,0.207	-0.105
23698	ENSMUSG00000100515	Gm17916	chr1	-	115683397	115683577	115679618	115679832	115684574	115684619	23698	3,8,16,9	1,2,0,1	10,11,17,8	2,3,2,3	280	100	0.0363766	1	0.517,0.588,1.0,0.763	0.641,0.567,0.752,0.488	-0.105
50718	ENSMUSG00000069631	Strada	chr11	-	106184561	106184619	106173678	106173781	106187100	106187180	50718	16,12,25,26	0,4,1,2	18,23,21,24	9,5,1,3	158	100	0.0372373	1	1.0,0.655,0.941,0.892	0.559,0.744,0.93,0.835	-0.105
6361	ENSMUSG00000047454	Gphn	chr12	+	78522897	78522954	78504616	78504751	78562855	78562898	6361	34,42,51,57	37,47,44,61	24,38,37,30	51,47,59,58	157	100	0.00435123	0.430409	0.369,0.363,0.425,0.373	0.231,0.34,0.285,0.248	-0.106
29342	ENSMUSG00000027259	Adal	chr2	+	121142523	121142654	121142092	121142303	121143148	121143209	29342	53,38,88,67	4,4,8,4	69,42,69,61	12,10,12,4	231	100	0.024434	1	0.852,0.804,0.826,0.879	0.713,0.645,0.713,0.868	-0.106
1523	ENSMUSG00000041923	Nol4	chr18	-	22769743	22769935	22751926	22752040	22770680	22770860	1523	69,59,78,79	7,4,7,8	80,113,115,69	19,11,19,10	292	100	0.0293946	1	0.771,0.835,0.792,0.772	0.59,0.779,0.675,0.703	-0.106
33608	ENSMUSG00000046550	Spin2c	chrX	+	153832434	153832548	153832240	153832329	153833190	153833523	33608	29,29,40,35	0,0,0,0	21,26,43,37	1,2,2,2	214	100	0.00324086	0.359605	1.0,1.0,1.0,1.0	0.908,0.859,0.909,0.896	-0.107
1701	ENSMUSG00000024238	Zeb1	chr18	+	5633203	5633357	5594372	5594472	5705042	5706884	1701	11,9,17,19	0,1,0,2	27,20,18,13	1,1,2,4	254	100	0.00738653	0.571478	1.0,0.78,1.0,0.789	0.914,0.887,0.78,0.561	-0.107
14507	ENSMUSG00000033526	Ppip5k1	chr2	-	121323193	121323376	121321689	121321792	121331557	121331648	14507	27,26,42,50	1,2,4,0	25,46,48,59	6,5,3,3	283	100	0.0413403	1	0.905,0.821,0.788,1.0	0.596,0.765,0.85,0.874	-0.107
50534	ENSMUSG00000021427	Ssr1	chr13	-	37983094	37983109	37979742	37979806	37983392	37983486	50534	102,92,117,145	47,51,72,77	65,105,128,96	65,80,95,83	115	100	0.00109943	0.204299	0.654,0.611,0.586,0.621	0.465,0.533,0.54,0.501	-0.108
34873	ENSMUSG00000021747	4930452B06Rik	chr14	-	8644396	8644469	8578347	8578462	8659388	8659482	34873	18,31,23,21	0,0,0,3	33,17,26,23	0,3,4,3	173	100	0.00212373	0.287854	1.0,1.0,1.0,0.802	1.0,0.766,0.79,0.816	-0.108
6606	ENSMUSG00000021000	Mia2	chr12	+	59144698	59144770	59137697	59137786	59146335	59146362	6606	55,34,72,69	13,16,11,12	57,47,74,43	26,17,26,17	172	100	0.0336509	1	0.711,0.553,0.792,0.77	0.56,0.616,0.623,0.595	-0.108
25857	ENSMUSG00000013523	Bcas1	chr2	-	170366363	170366528	170356247	170356313	170370449	170370491	25857	166165195167	10,8,23,10	356272367297	61,28,50,42	265	100	0.000238014	0.0809895	0.862,0.886,0.762,0.863	0.688,0.786,0.735,0.727	-0.109
30311	ENSMUSG00000026442	Nfasc	chr1	-	132607002	132607047	132605483	132605585	132608382	132608507	30311	74,53,102,106	38,44,67,69	73,90,92,83	81,72,92,101	145	100	0.00203554	0.283301	0.573,0.454,0.512,0.514	0.383,0.463,0.408,0.362	-0.109
41171	ENSMUSG00000034342	Cbl	chr9	-	44158976	44159108	44158513	44158891	44163338	44163542	41171	35,21,59,48	0,0,2,0	65,72,51,46	8,4,1,3	232	100	1.78866e-05	0.0189281	1.0,1.0,0.927,1.0	0.778,0.886,0.956,0.869	-0.11
48016	ENSMUSG00000002372	Ranbp3	chr17	+	56701448	56701541	56696717	56696789	56702762	56702890	48016	61,48,83,69	2,2,12,1	57,56,101,72	6,8,10,14	193	100	0.0100657	0.675885	0.94,0.926,0.782,0.973	0.831,0.784,0.84,0.727	-0.11
34801	ENSMUSG00000014418	Hps5	chr7	-	46768936	46769092	46768032	46768152	46769292	46769413	34801	35,31,48,46	1,3,4,0	49,46,53,58	2,9,9,4	256	100	0.0157142	0.837573	0.932,0.801,0.824,1.0	0.905,0.666,0.697,0.85	-0.11
32374	ENSMUSG00000060147	Serpinb6a	chr13	-	33996242	33996351	33931471	33931646	34002465	34002767	32374	16,18,24,19	0,0,1,1	7,15,20,20	1,1,2,1	209	100	0.0297381	1	1.0,1.0,0.92,0.901	0.77,0.878,0.827,0.905	-0.11
46733	ENSMUSG00000045095	Magi1	chr6	-	93694007	93694208	93686781	93686875	93697193	93697487	46733	277211439302	14,26,31,32	272329307302	40,60,50,38	301	100	0.000143554	0.0602258	0.868,0.729,0.825,0.758	0.693,0.646,0.671,0.725	-0.111
33276	ENSMUSG00000087368	BC065397	chrX	+	136756493	136756620	136747322	136747448	136758100	136758181	33276	4,1,8,6	0,1,0,1	10,4,6,7	1,4,3,0	227	100	0.000741499	0.158562	1.0,0.306,1.0,0.726	0.815,0.306,0.468,1.0	-0.111
33703	ENSMUSG00000037509	Arhgef4	chr1	+	34732108	34732408	34721703	34725159	34745317	34745444	33703	49,48,59,31	0,1,3,0	35,51,75,82	2,6,2,2	400	100	0.00350651	0.37768	1.0,0.923,0.831,1.0	0.814,0.68,0.904,0.911	-0.111
30053	ENSMUSG00000031229	Atrx	chrX	-	105899880	105899993	105890916	105890972	105929099	105929238	30053	28,15,23,37	0,2,2,2	18,23,38,27	4,2,8,2	213	100	0.0138045	0.78566	1.0,0.779,0.844,0.897	0.679,0.844,0.69,0.864	-0.111
7431	ENSMUSG00000021662	Arhgef28	chr13	-	97969280	97969329	97967287	97967432	97978030	97978163	7431	15,20,12,6	0,2,3,1	17,20,21,15	10,5,4,1	149	100	0.0225819	0.987578	1.0,0.87,0.729,0.801	0.533,0.729,0.779,0.91	-0.112
1541	ENSMUSG00000033382	Trappc8	chr18	-	20855820	20855838	20854944	20855076	20860432	20860538	1541	9,5,11,12	35,19,17,23	6,10,4,2	25,26,30,28	118	100	0.0318767	1	0.179,0.182,0.354,0.307	0.169,0.246,0.102,0.057	-0.112
7772	ENSMUSG00000026153	Fam135a	chr1	-	24030741	24030896	24028199	24030528	24032662	24032736	7772	19,24,33,34	1,0,0,2	43,45,34,17	4,3,2,2	255	100	0.000986101	0.19567	0.882,1.0,1.0,0.87	0.808,0.855,0.87,0.769	-0.113
45993	ENSMUSG00000051113	Fam71e1	chr7	+	44497502	44497633	44496914	44497033	44500149	44500438	45993	20,21,39,19	0,1,0,0	21,21,46,22	0,2,3,3	231	100	0.00120536	0.212421	1.0,0.901,1.0,1.0	1.0,0.82,0.869,0.76	-0.113
919	ENSMUSG00000023066	Rttn	chr18	+	89108048	89108154	89103843	89104061	89109250	89109348	919	9,3,8,7	0,1,0,1	4,13,9,12	2,3,0,2	206	100	0.00194916	0.276085	1.0,0.593,1.0,0.773	0.493,0.678,1.0,0.744	-0.113
34207	ENSMUSG00000059921	Unc5c	chr3	+	141786856	141786913	141771017	141771182	141788870	141789062	34207	4,4,3,2	15,6,9,16	3,1,1,1	14,15,21,12	157	100	0.0194032	0.929055	0.145,0.298,0.175,0.074	0.12,0.041,0.029,0.05	-0.113
21431	ENSMUSG00000011958	Bnip2	chr9	+	69998247	69998333	69997080	69997257	69999093	69999158	21431	17,15,23,31	24,12,22,43	9,25,24,20	32,37,40,37	186	100	0.0360128	1	0.276,0.402,0.36,0.279	0.131,0.266,0.244,0.225	-0.113
30462	ENSMUSG00000027624	Epb41l1	chr2	+	156523660	156523771	156514027	156514210	156526888	156526993	30462	55,70,120,105	16,7,19,26	82,102,108,92	36,35,25,26	211	100	0.0245899	1	0.62,0.826,0.75,0.657	0.519,0.58,0.672,0.626	-0.114
15197	ENSMUSG00000028184	Adgrl2	chr3	-	148820972	148821054	148817721	148817928	148821279	148821408	15197	4,1,3,5	8,13,11,16	0,2,0,1	17,19,13,26	182	100	6.9925e-05	0.0445474	0.216,0.041,0.13,0.147	0.0,0.055,0.0,0.021	-0.115
35777	ENSMUSG00000086155	9430041J12Rik	chr7	-	4119679	4119808	4110190	4110292	4119910	4120728	35777	15,10,13,12	0,2,0,1	12,11,22,8	0,1,2,5	229	100	0.000834947	0.173338	1.0,0.686,1.0,0.84	1.0,0.828,0.828,0.411	-0.115
14870	ENSMUSG00000086968	4933431E20Rik	chr3	-	107894588	107894656	107894050	107894228	107895642	107895763	14870	25,30,29,40	30,23,34,33	17,23,34,25	36,45,39,40	168	100	0.0121793	0.736985	0.332,0.437,0.337,0.419	0.219,0.233,0.342,0.271	-0.115
8972	ENSMUSG00000025006	Sorbs1	chr19	-	40376983	40377016	40376644	40376803	40382520	40382633	8972	7,4,6,4	1,0,0,1	6,3,8,8	3,0,3,1	133	100	0.00206162	0.283301	0.84,1.0,1.0,0.75	0.601,1.0,0.667,0.857	-0.116
40953	ENSMUSG00000051736	Fam229b	chr10	-	39120225	39120396	39118867	39119034	39122176	39122335	40953	29,18,48,28	3,0,2,1	32,30,37,31	3,3,6,2	271	100	0.029497	1	0.781,1.0,0.899,0.912	0.797,0.787,0.695,0.851	-0.116
41255	ENSMUSG00000019856	Fam184a	chr10	-	53638176	53638281	53635231	53635897	53640944	53641062	41255	30,17,24,27	0,0,0,0	41,39,48,25	3,1,1,4	205	100	0.000991908	0.19594	1.0,1.0,1.0,1.0	0.87,0.95,0.959,0.753	-0.117
15928	ENSMUSG00000043411	Usp48	chr4	+	137636933	137636987	137634897	137635008	137637764	137637890	15928	5,5,3,7	13,10,15,16	0,3,4,1	17,9,22,20	154	100	0.00315177	0.353278	0.2,0.245,0.115,0.221	0.0,0.178,0.106,0.031	-0.117
49226	ENSMUSG00000049336	Tenm2	chr11	-	36385118	36385328	36300195	36300430	36864667	36864943	49226	26,28,51,59	5,1,1,1	34,41,43,31	5,3,5,4	310	100	0.035051	1	0.627,0.9,0.943,0.95	0.687,0.815,0.735,0.714	-0.117
46732	ENSMUSG00000045095	Magi1	chr6	-	93694007	93694175	93686781	93686875	93697193	93697487	46732	233192373295	14,26,31,32	242291258264	40,60,50,38	268	100	4.58595e-05	0.0336693	0.861,0.734,0.818,0.775	0.693,0.644,0.658,0.722	-0.118
42856	ENSMUSG00000029049	Morn1	chr4	+	155093061	155093149	155092268	155092359	155101265	155101362	42856	27,13,20,20	0,0,1,0	12,18,15,20	0,2,1,4	188	100	0.00469015	0.445271	1.0,1.0,0.914,1.0	1.0,0.827,0.889,0.727	-0.118
13993	ENSMUSG00000028207	Asph	chr4	-	9607796	9607871	9604515	9604629	9635900	9635969	13993	36,33,41,46	0,2,0,5	30,54,29,43	8,7,3,2	175	100	0.00362261	0.382857	1.0,0.904,1.0,0.84	0.682,0.815,0.847,0.925	-0.119
31919	ENSMUSG00000038782	1700028J19Rik	chr7	-	44230842	44230915	44229932	44230641	44231325	44231472	31919	5,2,2,2	1,2,2,0	0,0,4,3	1,1,0,0	173	100	0.0157434	0.837573	0.743,0.366,0.366,1.0	0.0,0.0,1.0,1.0	-0.119
26235	ENSMUSG00000013155	Enkd1	chr8	-	105704350	105704760	105704112	105704249	105707548	105707743	26235	11,20,13,16	2,2,0,0	10,16,15,10	2,2,2,0	510	100	0.0026647	0.31399	0.519,0.662,1.0,1.0	0.495,0.611,0.595,1.0	-0.12
37092	ENSMUSG00000021969	Zdhhc20	chr14	-	57850144	57850180	57846920	57847062	57856609	57856730	37092	67,38,70,73	34,34,29,32	55,57,73,53	50,50,61,46	136	100	0.00902322	0.630923	0.592,0.451,0.64,0.627	0.447,0.456,0.468,0.459	-0.12
35756	ENSMUSG00000055541	Lair1	chr7	-	4028706	4029036	4010729	4010846	4055917	4055953	35756	43,43,45,50	0,1,1,0	49,25,52,50	3,0,3,4	430	100	0.000111328	0.0527206	1.0,0.909,0.913,1.0	0.792,1.0,0.801,0.744	-0.121
45434	ENSMUSG00000029456	Acad10	chr5	-	121651955	121652104	121649353	121649548	121656013	121656213	45434	5,5,3,4	2,0,0,1	8,10,5,6	2,1,1,2	249	100	0.0184583	0.90245	0.501,1.0,1.0,0.616	0.616,0.801,0.668,0.546	-0.121
30678	ENSMUSG00000107476	Zfp862-ps	chr6	+	48514151	48514326	48511814	48512512	48525023	48525122	30678	9,10,16,17	2,0,2,0	14,15,15,21	7,1,2,1	275	100	0.0187826	0.913234	0.621,1.0,0.744,1.0	0.421,0.845,0.732,0.884	-0.121
973	ENSMUSG00000034006	Slc66a2	chr18	+	80272461	80272515	80263419	80263553	80283275	80283492	973	32,21,46,45	11,6,5,12	34,43,41,33	15,10,19,20	154	100	0.0396148	1	0.654,0.694,0.857,0.709	0.595,0.736,0.584,0.517	-0.121
40834	ENSMUSG00000054640	Slc8a1	chr17	-	81437744	81437813	81432643	81432774	81441651	81441666	40834	12,10,21,18	0,1,0,0	17,6,21,23	3,1,0,3	169	100	0.00681968	0.552231	1.0,0.855,1.0,1.0	0.77,0.78,1.0,0.819	-0.122
19163	ENSMUSG00000093979	Gm2237	chr14	-	19570320	19570455	19569425	19569588	19580206	19580357	19163	4,1,3,7	2,0,1,1	6,4,3,1	1,0,2,2	235	100	0.0117076	0.726062	0.46,1.0,0.561,0.749	0.719,1.0,0.39,0.175	-0.122
43635	ENSMUSG00000068373	D430041D05Rik	chr2	-	104258163	104258508	104254955	104255570	104409928	104410334	43635	57,62,79,78	0,0,3,3	41,62,97,52	8,1,1,3	445	100	0.0295263	1	1.0,1.0,0.855,0.854	0.535,0.933,0.956,0.796	-0.122
43032	ENSMUSG00000040396	Abhd13	chr8	+	9982863	9982970	9977706	9978019	9987384	9992155	43032	5,5,7,12	10,12,15,14	1,1,9,3	29,23,17,12	207	100	0.00112234	0.204299	0.195,0.168,0.184,0.293	0.016,0.021,0.204,0.108	-0.123
43181	ENSMUSG00000029207	Apbb2	chr5	-	66323601	66323607	66313314	66313429	66362717	66362845	43181	20,25,38,30	5,6,7,2	30,16,33,29	15,7,10,8	106	100	0.012922	0.756151	0.791,0.797,0.837,0.934	0.654,0.683,0.757,0.774	-0.123
5068	ENSMUSG00000033565	Rbfox2	chr15	-	77231386	77231437	77132716	77132941	77306363	77306605	5068	64,57,91,87	11,3,11,8	53,75,77,61	14,16,13,19	151	100	0.00159967	0.247253	0.794,0.926,0.846,0.878	0.715,0.756,0.797,0.68	-0.124
14021	ENSMUSG00000032641	Gpr19	chr6	-	134877216	134877334	134869156	134870482	134887629	134887785	14021	8,5,12,2	10,7,12,11	4,6,2,10	21,22,23,21	218	100	0.0124982	0.746009	0.268,0.247,0.314,0.077	0.08,0.111,0.038,0.179	-0.124
24804	ENSMUSG00000020863	Luc7l3	chr11	-	94292406	94292472	94291060	94291578	94292926	94293032	24804	8,10,8,8	12,17,8,19	7,8,8,9	29,27,18,34	166	100	0.024863	1	0.287,0.262,0.376,0.202	0.127,0.151,0.211,0.138	-0.125
27083	ENSMUSG00000043323	Fbrsl1	chr5	-	110376006	110376078	110374389	110374519	110376252	110376282	27083	43,21,46,31	7,7,6,5	29,22,49,37	13,8,15,10	172	100	0.0258704	1	0.781,0.636,0.817,0.783	0.565,0.615,0.655,0.683	-0.125
37293	ENSMUSG00000074158	Zfp976	chr7	-	42616232	42616359	42615972	42616033	42642479	42642547	37293	9,5,10,12	0,1,0,1	11,14,9,10	1,6,0,2	227	100	2.30627e-05	0.0216157	1.0,0.688,1.0,0.841	0.829,0.507,1.0,0.688	-0.126
40123	ENSMUSG00000021240	Abcd4	chr12	-	84608974	84609473	84608805	84608897	84617282	84617357	40123	48,45,54,84	0,0,0,1	72,69,86,64	0,4,0,5	599	100	0.000362116	0.104373	1.0,1.0,1.0,0.933	1.0,0.742,1.0,0.681	-0.127
32567	ENSMUSG00000029534	St7	chr6	+	17905706	17905842	17904896	17904969	17906407	17906492	32567	12,11,11,20	10,14,17,12	5,11,17,7	13,19,23,19	236	100	0.0324848	1	0.337,0.25,0.215,0.414	0.14,0.197,0.238,0.135	-0.127
10602	ENSMUSG00000025534	Gusb	chr5	-	130000360	130000542	129998658	130000069	130000756	130000942	10602	70,70,124,112	2,5,10,8	109,97,148,101	13,11,15,23	282	100	0.00388058	0.400336	0.925,0.832,0.815,0.832	0.748,0.758,0.778,0.609	-0.128
34783	ENSMUSG00000042389	Tsen2	chr6	+	115549912	115549994	115547821	115548030	115559592	115560100	34783	10,11,19,25	0,0,0,1	15,18,18,25	3,1,1,2	182	100	0.00541426	0.4828	1.0,1.0,1.0,0.932	0.733,0.908,0.908,0.873	-0.128
16296	ENSMUSG00000031949	Adat1	chr8	-	111979298	111979444	111970864	111972191	111982161	111982765	16296	25,20,21,15	1,0,0,0	13,11,22,19	5,0,0,1	246	100	0.0384892	1	0.91,1.0,1.0,1.0	0.514,1.0,1.0,0.885	-0.128
8851	ENSMUSG00000000148	Brat1	chr5	+	140714292	140714384	140713052	140713172	140714566	140714685	8851	39,20,29,24	2,0,3,2	26,23,30,33	6,5,4,2	192	100	0.0158495	0.83948	0.91,1.0,0.834,0.862	0.693,0.706,0.796,0.896	-0.129
28958	ENSMUSG00000065954	Tacc1	chr8	-	25179270	25179306	25177933	25177994	25201121	25201449	28958	5,4,7,15	7,20,33,17	8,4,1,3	15,25,26,29	136	100	0.0215797	0.964363	0.344,0.128,0.135,0.393	0.282,0.105,0.028,0.071	-0.129
24190	ENSMUSG00000033396	Spg11	chr2	-	122086862	122086969	122083399	122083561	122088132	122088336	24190	24,18,42,34	0,1,2,1	19,25,34,36	0,4,5,7	207	100	0.000317816	0.097903	1.0,0.897,0.91,0.943	1.0,0.751,0.767,0.713	-0.13
32268	ENSMUSG00000003452	Bicd1	chr6	+	149550349	149550425	149518905	149519113	149556643	149556731	32268	20,24,28,25	0,2,1,3	29,13,21,33	1,6,3,4	176	100	0.0233307	1	1.0,0.872,0.941,0.826	0.943,0.552,0.799,0.824	-0.13
29820	ENSMUSG00000108621	Gm37494	chr7	+	39553227	39553332	39544401	39544504	39563701	39563828	29820	29,16,27,26	0,3,0,1	33,35,37,26	4,4,2,8	205	100	0.000494546	0.12378	1.0,0.722,1.0,0.927	0.801,0.81,0.9,0.613	-0.131
48047	ENSMUSG00000042761	Mrap2	chr9	+	87144530	87144675	87144342	87144397	87144976	87145157	48047	120137160160	12,8,15,15	130135174151	15,41,28,25	245	100	0.000499403	0.124289	0.803,0.875,0.813,0.813	0.78,0.573,0.717,0.711	-0.131
35264	ENSMUSG00000097166	9330179D12Rik	chr6	+	127185368	127185574	127149388	127149563	127211499	127212119	35264	6,5,7,11	1,0,1,0	5,6,8,15	0,3,1,2	306	100	0.00316888	0.354296	0.662,1.0,0.696,1.0	1.0,0.395,0.723,0.71	-0.132
6862	ENSMUSG00000112390	Gm20208	chr12	-	29528065	29528240	29526905	29527823	29531021	29531115	6862	2,1,4,8	1,0,0,3	2,1,4,6	0,3,1,1	275	100	0.0148002	0.81137	0.421,1.0,1.0,0.492	1.0,0.108,0.593,0.686	-0.132
14826	ENSMUSG00000039765	Cc2d2a	chr5	+	43728270	43728291	43726195	43726372	43729856	43730060	14826	12,8,4,7	14,15,15,26	2,8,7,2	16,21,31,24	121	100	0.0275269	1	0.415,0.306,0.181,0.182	0.094,0.239,0.157,0.064	-0.132
5214	ENSMUSG00000022607	Ptk2	chr15	-	73275620	73275641	73274486	73274584	73276856	73276913	5214	34,24,47,45	28,30,40,47	32,34,36,43	58,52,70,69	121	100	0.00110523	0.204299	0.501,0.398,0.493,0.442	0.313,0.351,0.298,0.34	-0.133
45704	ENSMUSG00000037697	Ddhd1	chr14	-	45628853	45628874	45620711	45620840	45629579	45629750	45704	26,24,27,31	13,12,14,21	18,27,22,27	27,22,20,19	121	100	0.0293656	1	0.623,0.623,0.614,0.55	0.355,0.504,0.476,0.54	-0.134
32330	ENSMUSG00000074165	Zfp788	chr7	+	41643332	41643432	41634679	41634710	41647482	41647617	32330	22,19,27,27	0,1,0,0	30,27,39,31	4,5,2,1	200	100	1.46865e-05	0.0165886	1.0,0.905,1.0,1.0	0.789,0.73,0.907,0.939	-0.135
11214	ENSMUSG00000037965	Zc3h7a	chr16	-	11151865	11151930	11151138	11151325	11153058	11153263	11214	13,17,29,12	1,0,2,1	27,14,28,18	2,3,3,6	165	100	0.00196279	0.277124	0.887,1.0,0.898,0.879	0.891,0.739,0.85,0.645	-0.135
4510	ENSMUSG00000023044	Csad	chr15	-	102202443	102202574	102188886	102188962	102204138	102204201	4510	27,12,17,28	1,1,1,2	13,20,29,20	2,1,12,2	231	100	0.00830616	0.603228	0.921,0.839,0.88,0.858	0.738,0.896,0.511,0.812	-0.135
5845	ENSMUSG00000017843	Ppp2r5c	chr12	+	110574744	110574861	110570695	110570768	110578100	110578168	5845	23,16,27,25	3,1,2,0	21,25,41,21	3,5,6,3	217	100	0.0129037	0.756151	0.779,0.881,0.862,1.0	0.763,0.697,0.759,0.763	-0.135
35421	ENSMUSG00000035284	Vps13c	chr9	+	67983322	67983406	67982504	67982619	67987962	67988051	35421	41,30,44,47	8,4,4,11	27,34,38,40	8,10,14,11	184	100	0.0222929	0.980095	0.736,0.803,0.857,0.699	0.647,0.649,0.596,0.664	-0.135
42903	ENSMUSG00000021738	Atxn7	chr14	+	14101601	14101668	14099934	14100901	14103306	14103507	42903	13,9,11,13	10,10,9,14	14,12,9,5	13,26,23,10	167	100	0.0381118	1	0.438,0.35,0.423,0.357	0.392,0.217,0.19,0.23	-0.135
17522	ENSMUSG00000033768	Nrxn2	chr19	+	6463823	6463868	6454978	6455280	6472257	6472419	17522	20,20,28,22	6,13,17,15	24,23,35,31	31,16,29,31	145	100	0.0454401	1	0.697,0.515,0.532,0.503	0.348,0.498,0.454,0.408	-0.135
17608	ENSMUSG00000025925	Terf1	chr1	+	15815885	15815972	15813040	15813162	15819650	15819763	17608	10,15,25,17	0,0,0,0	13,22,21,20	0,1,5,2	187	100	0.00100988	0.195975	1.0,1.0,1.0,1.0	1.0,0.922,0.692,0.842	-0.136
48444	ENSMUSG00000032567	Aste1	chr9	+	105402717	105402776	105401474	105401686	105403395	105403591	48444	0,9,5,6	1,1,0,0	2,4,2,4	3,3,1,0	159	100	0.00120576	0.212421	0.0,0.85,1.0,1.0	0.295,0.456,0.557,1.0	-0.136
27086	ENSMUSG00000043323	Fbrsl1	chr5	-	110381600	110381646	110379268	110379593	110386900	110386962	27086	27,14,30,31	3,2,8,4	21,25,29,19	6,11,7,7	146	100	0.0305667	1	0.86,0.827,0.72,0.841	0.706,0.609,0.739,0.65	-0.136
12713	ENSMUSG00000028549	Itgb3bp	chr4	-	99798695	99798762	99789600	99789679	99814057	99814100	12713	7,11,8,16	11,21,14,18	10,5,8,4	32,27,24,14	167	100	0.00362424	0.382857	0.276,0.239,0.255,0.347	0.158,0.1,0.166,0.146	-0.137
28732	ENSMUSG00000100417	Gm28578	chr19	-	45301142	45301360	45300457	45300760	45302866	45302950	28732	1,3,4,1	5,1,3,3	1,1,2,0	4,4,2,2	318	100	0.0326662	1	0.059,0.485,0.295,0.095	0.073,0.073,0.239,0.0	-0.137
5586	ENSMUSG00000022231	Sema5a	chr15	+	32269682	32269773	32244823	32245299	32347219	32347316	5586	4,4,5,0	7,4,25,9	5,0,1,0	26,20,22,9	191	100	0.00570443	0.497222	0.23,0.344,0.095,0.0	0.091,0.0,0.023,0.0	-0.139
50941	ENSMUSG00000020776	Fbf1	chr11	-	116165831	116165912	116164662	116164690	116167551	116167780	50941	27,29,34,37	1,4,2,4	25,31,29,34	4,9,5,7	181	100	0.00886945	0.625133	0.937,0.8,0.904,0.836	0.775,0.656,0.762,0.729	-0.139
1082	ENSMUSG00000042439	Zfp532	chr18	+	65656350	65656632	65622983	65625334	65682894	65683007	1082	52,40,92,58	4,3,12,2	46,58,68,55	6,7,13,9	382	100	0.0419731	1	0.773,0.777,0.667,0.884	0.667,0.684,0.578,0.615	-0.139
6153	ENSMUSG00000034145	Tmem63c	chr12	+	87038441	87038590	87026615	87026670	87052825	87052888	6153	6,7,10,13	0,3,0,0	8,14,8,5	0,2,3,1	249	100	0.0272353	1	1.0,0.484,1.0,1.0	1.0,0.738,0.517,0.668	-0.14
18992	ENSMUSG00000057182	Scn3a	chr2	-	65525694	65525786	65524603	65524876	65525876	65525968	18992	17,13,7,11	3,0,0,0	10,10,11,3	2,2,2,0	192	100	0.0287578	1	0.747,1.0,1.0,1.0	0.723,0.723,0.741,1.0	-0.14
51089	ENSMUSG00000033740	St18	chr1	+	6752295	6752368	6487617	6487741	6752993	6753036	51089	6,5,5,7	12,9,10,6	2,3,9,4	12,17,15,22	173	100	0.0361137	1	0.224,0.243,0.224,0.403	0.088,0.093,0.258,0.095	-0.14
35534	ENSMUSG00000030279	C2cd5	chr6	-	143066185	143066218	143061752	143061861	143067055	143067085	35534	23,17,19,36	8,5,5,8	15,33,30,18	11,8,16,13	133	100	0.0427327	1	0.684,0.719,0.741,0.772	0.506,0.756,0.585,0.51	-0.14
35577	ENSMUSG00000030287	Itpr2	chr6	-	146418417	146418516	146417931	146418015	146422705	146422864	35577	13,14,18,22	0,0,0,3	12,16,11,15	1,0,3,3	199	100	0.0107612	0.695356	1.0,1.0,1.0,0.787	0.858,1.0,0.648,0.715	-0.141
30078	ENSMUSG00000019984	Med23	chr10	+	24883203	24883221	24882553	24882649	24888399	24888600	30078	8,10,25,16	2,4,0,0	16,8,16,12	1,7,2,7	118	100	0.0136975	0.783164	0.772,0.679,1.0,1.0	0.931,0.492,0.871,0.592	-0.141
9694	ENSMUSG00000063889	Crem	chr18	-	3276693	3276729	3273421	3273578	3295039	3295182	9694	12,7,10,3	1,0,1,3	9,10,8,11	5,1,7,3	136	100	0.026884	1	0.898,1.0,0.88,0.424	0.57,0.88,0.457,0.729	-0.141
10175	ENSMUSG00000087292	Gm13832	chr5	+	115368853	115369017	115359077	115359268	115410614	115410699	10175	2,6,7,10	10,5,8,12	2,0,4,3	11,6,17,6	264	100	0.003396	0.371779	0.07,0.313,0.249,0.24	0.064,0.0,0.082,0.159	-0.142
27721	ENSMUSG00000041670	Rims1	chr1	-	22630411	22630480	22596364	22596584	22805560	22805724	27721	17,39,39,43	3,6,2,6	33,21,42,39	7,9,14,7	169	100	0.010286	0.683291	0.77,0.794,0.92,0.809	0.736,0.58,0.64,0.767	-0.143
12068	ENSMUSG00000053730	Tmem39b	chr4	-	129692635	129692718	129692432	129692516	129693065	129693285	12068	0,4,1,2	8,4,5,8	0,0,0,0	8,5,14,11	183	100	0.0160163	0.841426	0.0,0.353,0.099,0.12	0.0,0.0,0.0,0.0	-0.143
8255	ENSMUSG00000057715	A830018L16Rik	chr1	+	11545153	11545282	11518577	11518709	11562962	11562991	8255	78,49,81,100	2,2,1,4	41,69,58,64	5,4,13,5	229	100	0.00010418	0.0514518	0.945,0.915,0.973,0.916	0.782,0.883,0.661,0.848	-0.144
5216	ENSMUSG00000022607	Ptk2	chr15	-	73283266	73283350	73282217	73282235	73292034	73292087	5216	23,23,35,29	6,11,10,8	19,20,28,25	10,16,11,16	184	100	0.0342279	1	0.676,0.532,0.655,0.663	0.508,0.405,0.58,0.459	-0.144
439	ENSMUSG00000094732	1500015L24Rik	chr19	+	20422258	20422506	20421075	20421263	20444725	20444881	439	23,11,29,24	0,0,0,1	30,25,40,20	1,0,6,2	348	100	0.000108718	0.0520558	1.0,1.0,1.0,0.873	0.896,1.0,0.657,0.742	-0.145
7616	ENSMUSG00000023892	Zfp51	chr17	+	21456296	21456388	21452436	21452527	21461660	21461787	7616	17,15,24,13	0,0,0,0	20,15,21,22	1,3,3,0	192	100	0.00708526	0.560096	1.0,1.0,1.0,1.0	0.912,0.723,0.785,1.0	-0.145
20300	ENSMUSG00000027646	Src	chr2	+	157458842	157458860	157458533	157458633	157462709	157462808	20300	22,24,34,33	13,12,16,22	14,30,30,26	22,15,33,31	118	100	0.024603	1	0.589,0.629,0.643,0.56	0.35,0.629,0.435,0.415	-0.148
51716	ENSMUSG00000021504	B4galt7	chr13	+	55607196	55607422	55599895	55600192	55609218	55610442	51716	31,25,53,35	0,0,1,0	28,42,41,47	3,2,2,2	326	100	0.000185324	0.0722453	1.0,1.0,0.942,1.0	0.741,0.866,0.863,0.878	-0.149
34980	ENSMUSG00000058979	Hdhd5	chr6	-	120517049	120517080	120514397	120514572	120518443	120518537	34980	13,9,15,17	0,1,2,2	13,17,15,9	1,3,5,5	131	100	0.00818561	0.596994	1.0,0.873,0.851,0.866	0.908,0.812,0.696,0.579	-0.149
42673	ENSMUSG00000074863	Platr25	chr13	-	62746601	62746831	62738891	62739098	62760581	62760709	42673	4,1,1,4	1,0,0,2	1,3,1,4	0,0,2,5	330	100	0.0107813	0.695356	0.548,1.0,1.0,0.377	1.0,1.0,0.132,0.195	-0.149
44574	ENSMUSG00000039887	Alg14	chr3	+	121298588	121298758	121291797	121291983	121320079	121320197	44574	62,35,63,51	5,4,4,2	44,48,61,46	9,4,12,10	270	100	0.00412644	0.416912	0.821,0.764,0.854,0.904	0.644,0.816,0.653,0.63	-0.15
36885	ENSMUSG00000030584	Dpf1	chr7	+	29314138	29314189	29313081	29313213	29314282	29314402	36885	21,18,32,23	1,4,2,4	20,17,30,15	1,7,9,8	151	100	0.0199588	0.937317	0.933,0.749,0.914,0.792	0.93,0.617,0.688,0.554	-0.15
23333	ENSMUSG00000036833	Pnpla7	chr2	+	25038836	25038900	25029506	25029656	25039602	25039771	23333	13,9,20,21	1,0,0,0	18,14,15,22	1,3,4,1	164	100	0.000157585	0.0635314	0.888,1.0,1.0,1.0	0.916,0.74,0.696,0.931	-0.151
17524	ENSMUSG00000033768	Nrxn2	chr19	+	6488783	6488810	6481671	6481875	6490066	6490186	17524	33,41,40,51	15,13,14,23	34,24,61,58	19,29,52,29	127	100	0.00750428	0.574657	0.634,0.713,0.692,0.636	0.585,0.395,0.48,0.612	-0.151
23074	ENSMUSG00000026566	Mpzl1	chr1	-	165601749	165601855	165592239	165593677	165604609	165604742	23074	42,33,66,62	34,30,34,38	23,43,47,36	36,68,60,42	206	100	8.93618e-05	0.0498288	0.375,0.348,0.485,0.442	0.237,0.235,0.275,0.294	-0.152
28959	ENSMUSG00000065954	Tacc1	chr8	-	25179270	25179306	25177933	25177994	25240793	25240901	28959	5,4,7,18	11,5,20,30	8,4,0,3	21,13,25,16	136	100	0.0063944	0.526504	0.251,0.37,0.205,0.306	0.219,0.185,0.0,0.121	-0.152
50175	ENSMUSG00000049583	Grm5	chr7	+	88116192	88116288	88074190	88075130	88129980	88131654	50175	48,50,62,57	6,7,8,5	35,49,61,43	13,6,17,15	196	100	0.00400409	0.409244	0.803,0.785,0.798,0.853	0.579,0.806,0.647,0.594	-0.153
28878	ENSMUSG00000021809	Nudt13	chr14	+	20295087	20295266	20294713	20294792	20303952	20304092	28878	13,8,33,24	14,7,13,11	24,10,18,19	26,25,31,16	279	100	0.00663259	0.54006	0.25,0.291,0.476,0.439	0.249,0.125,0.172,0.299	-0.153
1266	ENSMUSG00000036452	Arhgap26	chr18	+	39357798	39357828	39357552	39357663	39363116	39363208	1266	2,0,3,5	5,5,10,3	0,1,1,2	6,5,9,8	130	100	0.0113243	0.717727	0.235,0.0,0.188,0.562	0.0,0.133,0.079,0.161	-0.153
40844	ENSMUSG00000019889	Ptprk	chr10	+	28570173	28570191	28569896	28569973	28573367	28573404	40844	15,11,24,10	0,1,4,2	9,30,14,13	4,4,7,3	118	100	0.0174399	0.883664	1.0,0.903,0.836,0.809	0.656,0.864,0.629,0.786	-0.153
45247	ENSMUSG00000021733	Slc4a7	chr14	+	14762347	14762522	14760234	14760341	14765576	14765710	45247	20,18,26,37	0,0,0,0	21,19,25,28	2,2,2,0	275	100	0.0351282	1	1.0,1.0,1.0,1.0	0.792,0.776,0.82,1.0	-0.153
41425	ENSMUSG00000020064	Herc4	chr10	+	63303844	63303868	63299119	63299239	63306347	63306446	41425	15,14,15,18	2,3,2,6	17,22,16,20	5,10,13,6	124	100	0.0259048	1	0.858,0.79,0.858,0.708	0.733,0.64,0.498,0.729	-0.154
41183	ENSMUSG00000053714	4732471J01Rik	chr7	+	25396327	25396563	25376818	25376870	25396689	25396906	41183	9,8,10,11	1,0,1,1	4,7,4,9	0,1,1,4	336	100	0.00523767	0.478384	0.728,1.0,0.749,0.766	1.0,0.676,0.543,0.401	-0.156
50831	ENSMUSG00000041592	Sdk2	chr11	-	113823370	113823427	113821575	113821677	113825014	113825150	50831	10,12,13,9	1,3,0,1	14,13,13,29	5,7,2,4	157	100	0.0125123	0.746009	0.864,0.718,1.0,0.851	0.641,0.542,0.805,0.822	-0.156
51147	ENSMUSG00000025175	Fn3k	chr11	+	121439285	121439377	121434912	121435129	121448881	121449004	51147	3,3,4,4	1,0,2,1	2,5,3,1	3,2,0,1	192	100	0.0291114	1	0.61,1.0,0.51,0.676	0.258,0.566,1.0,0.342	-0.158
33997	ENSMUSG00000010608	Rbm25	chr12	+	83642401	83642519	83639127	83639191	83642628	83642698	33997	12,5,8,6	8,9,7,5	4,3,7,1	11,6,9,5	218	100	0.0335023	1	0.408,0.203,0.344,0.355	0.143,0.187,0.263,0.084	-0.158
42973	ENSMUSG00000023235	Ccl25	chr8	+	4349771	4349894	4327756	4327850	4353882	4354000	42973	10,13,21,17	2,0,0,1	14,16,23,22	5,3,1,3	223	100	0.000317569	0.097903	0.692,1.0,1.0,0.884	0.557,0.705,0.912,0.767	-0.159
25501	ENSMUSG00000030689	Ino80e	chr7	-	126857225	126857342	126851579	126852991	126857675	126857722	25501	60,52,77,73	13,11,27,16	54,74,72,73	28,29,40,32	217	100	0.00116741	0.209104	0.68,0.685,0.568,0.678	0.471,0.54,0.453,0.512	-0.159
27361	ENSMUSG00000058318	Phf21a	chr2	+	92187043	92187408	92186464	92186609	92214048	92214089	27361	6,14,25,10	1,0,0,2	13,20,19,22	5,2,3,1	465	100	0.00178955	0.261898	0.563,1.0,1.0,0.518	0.359,0.683,0.577,0.826	-0.159
20078	ENSMUSG00000105265	Sox2ot	chr3	+	34560715	34560782	34508492	34508586	34638357	34638639	20078	15,11,11,7	0,1,0,1	14,6,17,7	2,2,1,2	167	100	0.0022864	0.301551	1.0,0.868,1.0,0.807	0.807,0.642,0.911,0.677	-0.159
27357	ENSMUSG00000058318	Phf21a	chr2	+	92187032	92187408	92186550	92186609	92214048	92214089	27357	4,14,23,8	1,0,0,2	11,17,16,18	5,2,3,1	476	100	0.00262065	0.31399	0.457,1.0,1.0,0.457	0.316,0.641,0.528,0.791	-0.159
26836	ENSMUSG00000038766	Gabpb2	chr3	-	95216213	95216268	95206462	95206602	95217588	95217694	26836	8,4,6,3	2,0,0,2	6,5,11,8	1,4,3,3	155	100	0.0246228	1	0.721,1.0,1.0,0.492	0.795,0.446,0.703,0.632	-0.159
36202	ENSMUSG00000117286	Gm1043	chr5	+	37170907	37171026	37169902	37170017	37173180	37175601	36202	14,12,7,11	0,0,0,1	20,7,12,11	3,1,1,1	219	100	0.00103231	0.197715	1.0,1.0,1.0,0.834	0.753,0.762,0.846,0.834	-0.16
26731	ENSMUSG00000021313	Ryr2	chr13	-	11890833	11890848	11885463	11885538	11918310	11918415	26731	3,5,6,5	1,0,0,2	11,6,5,5	3,3,2,2	115	100	0.00167467	0.254382	0.723,1.0,1.0,0.685	0.761,0.635,0.685,0.685	-0.16
18190	ENSMUSG00000029727	Cyp3a13	chr5	-	137900248	137900409	137898797	137899024	137905529	137905596	18190	7,8,8,4	1,1,1,0	5,7,7,10	1,2,2,1	261	100	0.00729959	0.568117	0.728,0.754,0.754,1.0	0.657,0.573,0.573,0.793	-0.16
50954	ENSMUSG00000018654	Ikzf1	chr11	+	11748310	11748571	11707784	11707904	11754006	11754174	50954	5,6,10,12	0,0,1,0	16,6,7,7	5,1,0,0	361	100	0.0144217	0.802134	1.0,1.0,0.735,1.0	0.47,0.624,1.0,1.0	-0.16
38971	ENSMUSG00000042709	Atpaf2	chr11	-	60411666	60411729	60409585	60409630	60416985	60417042	38971	15,10,26,12	2,5,4,6	9,6,23,7	8,2,18,3	163	100	0.035753	1	0.821,0.551,0.8,0.551	0.408,0.648,0.439,0.589	-0.16
24189	ENSMUSG00000033396	Spg11	chr2	-	122084894	122085040	122083399	122083561	122088132	122088336	24189	13,10,16,20	0,1,2,1	10,15,26,19	0,4,5,7	246	100	0.00198256	0.278133	1.0,0.803,0.765,0.89	1.0,0.604,0.679,0.525	-0.162
11434	ENSMUSG00000032366	Tpm1	chr9	-	67029663	67029742	67027891	67028167	67031028	67031098	11434	27,21,33,32	2,3,4,1	19,29,28,33	5,7,8,6	179	100	0.00350797	0.37768	0.883,0.796,0.822,0.947	0.68,0.698,0.662,0.754	-0.163
51855	ENSMUSG00000100235	Gm28557	chr13	-	67102697	67102781	67102019	67102135	67108448	67108549	51855	1,5,1,5	0,1,1,1	4,6,7,4	1,3,5,2	184	100	0.00234076	0.302286	1.0,0.731,0.352,0.731	0.685,0.521,0.432,0.521	-0.164
23965	ENSMUSG00000040537	Adam22	chr5	-	8094985	8095180	8092730	8092831	8107001	8107019	23965	62,48,63,65	3,0,4,3	68,64,95,75	6,12,7,12	295	100	0.000708506	0.156836	0.875,1.0,0.842,0.88	0.793,0.644,0.821,0.679	-0.165
12517	ENSMUSG00000034401	Spata6	chr4	+	111746140	111746278	111719983	111720257	111767662	111767704	12517	27,20,30,22	0,1,3,2	22,16,29,24	4,5,1,5	238	100	0.0116512	0.723903	1.0,0.894,0.808,0.822	0.698,0.573,0.924,0.669	-0.165
51085	ENSMUSG00000033740	St18	chr1	+	6737579	6737657	6487617	6487741	6752993	6753036	51085	13,8,11,6	12,9,10,6	7,2,13,7	12,17,15,22	178	100	0.0119474	0.731979	0.378,0.333,0.382,0.36	0.247,0.062,0.327,0.152	-0.166
31545	ENSMUSG00000044348	Slc25a53	chrX	-	137027989	137028154	137015256	137016339	137037929	137038032	31545	9,12,15,21	0,0,0,1	17,11,19,15	1,4,0,1	265	100	0.020688	0.947813	1.0,1.0,1.0,0.888	0.865,0.509,1.0,0.85	-0.166
3743	ENSMUSG00000022696	Sidt1	chr16	-	44300940	44301062	44291249	44291295	44332306	44332991	3743	14,11,18,9	0,0,0,0	7,15,29,13	0,2,3,2	222	100	0.0023534	0.302286	1.0,1.0,1.0,1.0	1.0,0.772,0.813,0.745	-0.167
11224	ENSMUSG00000029060	Mib2	chr4	-	155655251	155655270	155655104	155655170	155655521	155656305	11224	12,12,13,18	0,0,0,0	10,12,27,10	2,5,1,1	119	100	0.000196158	0.0751386	1.0,1.0,1.0,1.0	0.808,0.669,0.958,0.894	-0.168
18886	ENSMUSG00000074758	Gm5535	chr2	-	144204096	144204255	144191865	144192034	144207868	144207872	18886	13,8,15,20	0,0,2,1	22,15,26,17	1,3,4,3	259	100	0.000944651	0.189149	1.0,1.0,0.743,0.885	0.895,0.659,0.715,0.686	-0.168
18778	ENSMUSG00000096929	A330023F24Rik	chr1	+	194982828	194982909	194976384	194976457	195018600	195018940	18778	1,1,2,3	2,2,2,1	1,0,0,2	2,1,2,1	181	100	0.0111065	0.710088	0.216,0.216,0.356,0.624	0.216,0.0,0.0,0.525	-0.168
23383	ENSMUSG00000026767	Mindy3	chr2	-	12403997	12404168	12397492	12397566	12419158	12419391	23383	33,30,47,46	8,2,5,7	28,38,36,34	7,13,13,7	271	100	0.0174723	0.883664	0.604,0.847,0.776,0.708	0.596,0.519,0.505,0.642	-0.168
49016	ENSMUSG00000020173	Cobl	chr11	-	12306957	12307128	12266855	12267144	12309613	12309752	49016	22,13,27,23	2,2,1,4	22,26,26,23	3,8,9,5	271	100	0.0179115	0.896612	0.802,0.706,0.909,0.68	0.73,0.545,0.516,0.629	-0.169
27697	ENSMUSG00000046169	Adamts6	chr13	+	104428834	104428958	104426934	104427068	104429789	104429870	27697	11,8,8,10	0,0,0,1	19,18,22,15	0,1,6,4	224	100	5.65297e-06	0.0090417	1.0,1.0,1.0,0.817	1.0,0.889,0.621,0.626	-0.17
27761	ENSMUSG00000019832	Rab32	chr10	-	10551073	10551263	10550678	10550956	10557844	10558181	27761	1,2,5,4	1,3,3,3	0,1,2,1	2,5,5,1	290	100	0.0018745	0.2707	0.256,0.187,0.365,0.315	0.0,0.065,0.121,0.256	-0.17
46180	ENSMUSG00000035469	Rcbtb1	chr14	+	59205624	59205722	59201233	59201584	59206803	59206930	46180	9,16,21,14	1,0,1,2	8,5,12,14	3,2,0,3	198	100	0.0122668	0.73921	0.82,1.0,0.914,0.78	0.574,0.558,1.0,0.702	-0.17
25340	ENSMUSG00000073771	Btbd19	chr4	-	117120970	117121096	117120174	117120861	117121413	117121482	25340	3,3,7,12	0,1,0,0	7,5,5,6	3,1,1,0	226	100	0.0441338	1	1.0,0.57,1.0,1.0	0.508,0.689,0.689,1.0	-0.171
27710	ENSMUSG00000041670	Rims1	chr1	-	22412210	22412294	22404443	22404515	22421740	22421830	27710	11,8,15,12	0,1,0,1	7,8,9,15	5,0,1,3	184	100	3.09208e-05	0.0261941	1.0,0.813,1.0,0.867	0.432,1.0,0.83,0.731	-0.172
15216	ENSMUSG00000028184	Adgrl2	chr3	-	148860426	148860438	148858732	148859533	148865599	148865709	15216	17,16,12,29	3,4,4,6	11,11,24,14	10,8,11,4	112	100	0.0121796	0.736985	0.835,0.781,0.728,0.812	0.495,0.551,0.661,0.758	-0.173
11543	ENSMUSG00000032384	Csnk1g1	chr9	+	65921003	65921068	65908973	65909168	65958328	65958666	11543	11,9,7,6	1,0,2,1	4,2,6,2	1,3,2,0	165	100	0.0405676	1	0.87,1.0,0.68,0.784	0.708,0.288,0.645,1.0	-0.173
10550	ENSMUSG00000026096	Osgepl1	chr1	+	53321495	53321567	53321079	53321210	53323166	53323270	10550	32,18,35,51	3,4,8,6	30,20,32,31	14,9,8,11	172	100	0.00361571	0.382857	0.861,0.723,0.718,0.832	0.555,0.564,0.699,0.621	-0.174
22784	ENSMUSG00000097899	Gm16894	chr1	-	40084966	40085014	40076227	40076638	40085612	40085851	22784	4,2,3,7	3,4,6,8	2,3,2,2	11,8,7,6	148	100	0.0358796	1	0.474,0.253,0.253,0.372	0.109,0.202,0.162,0.184	-0.174
9698	ENSMUSG00000063889	Crem	chr18	-	3276693	3276775	3273421	3273578	3281687	3281769	9698	12,8,8,6	4,4,3,2	7,8,8,10	4,15,6,5	182	100	0.0454584	1	0.622,0.524,0.594,0.622	0.49,0.227,0.423,0.524	-0.174
45989	ENSMUSG00000051113	Fam71e1	chr7	+	44497405	44497633	44496914	44497033	44500149	44500366	45989	17,18,31,13	0,1,0,0	14,17,32,19	0,2,3,3	328	100	0.000125782	0.0557168	1.0,0.846,1.0,1.0	1.0,0.722,0.765,0.659	-0.175
51864	ENSMUSG00000071291	Zfp58	chr13	-	67496184	67496211	67494602	67494729	67500410	67500503	51864	0,1,5,3	1,4,5,2	0,0,2,1	1,4,5,3	127	100	0.000642079	0.146397	0.0,0.164,0.441,0.542	0.0,0.0,0.24,0.208	-0.175
268	ENSMUSG00000041180	Hectd2	chr19	+	36601428	36601528	36599595	36599719	36604249	36604357	268	11,14,7,8	1,1,0,3	6,5,11,5	0,3,4,2	200	100	0.0488809	1	0.846,0.875,1.0,0.571	1.0,0.455,0.579,0.556	-0.175
15287	ENSMUSG00000015522	Arnt	chr3	+	95490552	95490655	95490254	95490378	95491022	95491170	15287	37,36,28,38	0,4,2,4	27,41,36,37	4,9,11,7	203	100	0.000908947	0.184516	1.0,0.816,0.873,0.824	0.769,0.692,0.617,0.723	-0.178
25923	ENSMUSG00000028634	Hivep3	chr4	+	119762219	119762348	119733840	119733862	119814677	119814790	25923	2,3,5,3	4,2,5,5	1,2,3,2	7,7,8,13	229	100	0.0210208	0.957207	0.179,0.396,0.304,0.208	0.059,0.111,0.141,0.063	-0.178
43721	ENSMUSG00000042104	Uggt2	chr14	-	119032628	119032787	119032193	119032296	119034841	119034937	43721	12,11,17,14	6,5,5,6	11,7,14,9	12,10,9,6	259	100	0.0206523	0.947813	0.436,0.459,0.568,0.474	0.261,0.213,0.375,0.367	-0.18
24048	ENSMUSG00000018449	Rpain	chr11	+	70974068	70974132	70973014	70973075	70977657	70977687	24048	5,2,3,1	3,3,5,2	1,2,1,0	3,4,3,4	164	100	0.00576048	0.498263	0.504,0.289,0.268,0.234	0.169,0.234,0.169,0.0	-0.181
10468	ENSMUSG00000030322	Mbd4	chr6	-	115845542	115845617	115845313	115845448	115848905	115849732	10468	6,3,5,10	1,0,1,2	4,7,6,6	1,4,7,0	175	100	0.0154009	0.828363	0.774,1.0,0.741,0.741	0.696,0.5,0.329,1.0	-0.183
41026	ENSMUSG00000019823	Mical1	chr10	+	41478427	41478635	41478009	41478314	41478962	41479067	41026	20,25,25,32	1,0,0,0	18,22,24,14	0,4,1,3	308	100	0.000161529	0.0641036	0.867,1.0,1.0,1.0	1.0,0.641,0.886,0.602	-0.184
16645	ENSMUSG00000005886	Ncoa2	chr1	-	13299662	13299722	13285968	13286025	13372182	13372439	16645	3,1,3,3	1,0,0,1	3,4,3,2	0,1,1,5	160	100	0.00139204	0.226276	0.652,1.0,1.0,0.652	1.0,0.714,0.652,0.2	-0.184
24858	ENSMUSG00000034755	Pcdh11x	chrX	+	120811139	120811163	120726500	120726699	120905697	120906344	24858	16,4,20,12	0,1,2,2	14,5,10,11	2,2,4,7	124	100	0.00157251	0.24564	1.0,0.763,0.89,0.829	0.85,0.668,0.668,0.559	-0.184
12753	ENSMUSG00000097927	Gm6999	chr14	+	79975965	79976153	79975371	79975466	80006173	80006326	12753	2,0,5,1	3,2,2,2	0,0,0,1	2,2,2,5	288	100	0.00199018	0.278316	0.188,0.0,0.465,0.148	0.0,0.0,0.0,0.065	-0.184
2945	ENSMUSG00000024219	Anks1	chr17	+	27986251	27986327	27985065	27985362	27986550	27986652	2945	26,16,33,15	1,0,3,2	26,20,32,29	5,5,8,6	176	100	0.000585243	0.136405	0.937,1.0,0.862,0.81	0.747,0.694,0.694,0.733	-0.185
12633	ENSMUSG00000057789	Bak1	chr17	-	27021662	27021682	27021166	27021347	27022438	27022582	12633	14,13,18,11	14,6,12,12	10,14,8,12	13,22,14,25	120	100	0.0107719	0.695356	0.455,0.644,0.556,0.433	0.391,0.347,0.323,0.286	-0.185
9592	ENSMUSG00000037174	Elf2	chr3	-	51299782	51299885	51294092	51294188	51308049	51308215	9592	6,4,18,14	1,2,1,1	12,4,12,10	3,2,3,6	203	100	0.0129045	0.756151	0.747,0.496,0.899,0.873	0.663,0.496,0.663,0.451	-0.185
20007	ENSMUSG00000004221	Ikbkg	chrX	+	74427761	74427874	74393289	74393405	74432804	74433006	20007	10,6,18,15	1,0,3,2	11,16,22,9	2,6,10,1	213	100	0.0192704	0.926724	0.824,1.0,0.738,0.779	0.721,0.556,0.508,0.809	-0.187
35917	ENSMUSG00000026504	Sdccag8	chr1	+	176828869	176828983	176814659	176815055	176831056	176831182	35917	30,9,15,19	1,0,2,2	20,20,27,21	2,5,5,7	214	100	0.00204809	0.283301	0.933,1.0,0.778,0.816	0.824,0.651,0.716,0.584	-0.188
34760	ENSMUSG00000016346	Kcnq2	chr2	-	181092238	181092292	181088346	181088534	181095341	181095421	34760	4,2,6,7	0,1,0,0	6,7,10,4	0,4,1,4	154	100	8.45237e-05	0.0483553	1.0,0.565,1.0,1.0	1.0,0.532,0.867,0.394	-0.193
27337	ENSMUSG00000034164	Emid1	chr11	-	5110689	5110774	5106264	5106969	5116879	5116924	27337	7,2,3,8	1,0,0,0	4,14,8,9	2,1,0,3	185	100	0.012063	0.736985	0.791,1.0,1.0,1.0	0.519,0.883,1.0,0.619	-0.193
5620	ENSMUSG00000022270	Retreg1	chr15	+	25941125	25941243	25940886	25940950	25964223	25964350	5620	6,2,5,4	1,1,1,1	5,3,6,2	5,2,2,1	218	100	0.031427	1	0.733,0.478,0.696,0.647	0.314,0.408,0.579,0.478	-0.194
16089	ENSMUSG00000063810	Alms1	chr6	+	85651262	85651418	85643157	85643283	85656394	85656529	16089	2,8,6,13	0,0,0,0	10,7,13,10	0,0,2,4	256	100	0.00974879	0.663746	1.0,1.0,1.0,1.0	1.0,1.0,0.717,0.494	-0.197
27000	ENSMUSG00000097881	Celrr	chr1	+	121099038	121099087	121087404	121087556	121113757	121113861	27000	12,3,11,10	2,0,2,1	4,10,7,5	2,1,1,5	149	100	0.0404302	1	0.801,1.0,0.787,0.87	0.573,0.87,0.824,0.402	-0.197
27722	ENSMUSG00000041670	Rims1	chr1	-	22726929	22727010	22596364	22596584	22805560	22805724	27722	20,17,17,26	3,6,2,6	14,19,22,19	7,9,14,7	181	100	0.00935593	0.649036	0.786,0.61,0.824,0.705	0.525,0.538,0.465,0.6	-0.199
47587	ENSMUSG00000042557	Sin3a	chr9	+	57081094	57081202	57072039	57072063	57086580	57086801	47587	18,9,9,14	2,1,2,1	11,5,9,7	1,5,3,2	208	100	0.0339446	1	0.812,0.812,0.684,0.871	0.841,0.325,0.591,0.627	-0.199
20666	ENSMUSG00000028073	Pear1	chr3	-	87763259	87763358	87762211	87762281	87768877	87768935	20666	6,6,8,9	1,0,0,0	6,5,1,7	2,1,0,2	199	100	0.0414648	1	0.751,1.0,1.0,1.0	0.601,0.715,1.0,0.638	-0.199
50083	ENSMUSG00000020709	Adap2	chr11	+	80174087	80174150	80170677	80170761	80176055	80176133	50083	9,7,12,13	2,0,0,0	9,6,9,9	2,3,0,3	163	100	7.48341e-05	0.045785	0.734,1.0,1.0,1.0	0.734,0.551,1.0,0.648	-0.2
41206	ENSMUSG00000038215	Cep44	chr8	-	56550062	56550121	56549224	56549384	56550544	56551047	41206	6,1,3,4	0,1,4,1	2,0,1,1	2,1,2,0	159	100	0.00754017	0.574657	1.0,0.386,0.321,0.716	0.386,0.0,0.239,1.0	-0.2
1716	ENSMUSG00000024236	Svil	chr18	+	4971089	4971197	4920566	4920874	5037107	5037165	1716	14,1,3,6	8,1,3,2	1,2,10,1	3,5,4,10	208	100	0.0321177	1	0.457,0.325,0.325,0.591	0.138,0.161,0.546,0.046	-0.202
44081	ENSMUSG00000015882	Lcorl	chr5	-	45735730	45735824	45697180	45701997	45747055	45747307	44081	16,16,15,19	0,4,4,0	12,15,21,22	12,5,3,3	194	100	0.029598	1	1.0,0.673,0.659,1.0	0.34,0.607,0.783,0.791	-0.203
6937	ENSMUSG00000073164	2410018L13Rik	chr12	-	22993050	22993177	22992323	22992848	23009844	23009998	6937	23,14,29,15	0,0,2,0	14,17,13,14	3,1,2,2	227	100	0.000263719	0.0873466	1.0,1.0,0.865,1.0	0.673,0.882,0.741,0.755	-0.204
34965	ENSMUSG00000045962	Wnk1	chr6	-	119965664	119965922	119962396	119963632	119968475	119968663	34965	66,64,108,86	7,12,23,12	68,46,52,49	20,20,25,14	358	100	0.000482338	0.122896	0.725,0.598,0.567,0.667	0.487,0.391,0.367,0.494	-0.204
38623	ENSMUSG00000115186	Gm49417	chr14	+	70208783	70208922	70207587	70208012	70247628	70247808	38623	4,4,7,7	0,0,1,1	8,5,11,6	2,2,1,1	239	100	0.00261146	0.31399	1.0,1.0,0.745,0.745	0.626,0.511,0.822,0.715	-0.204
33503	ENSMUSG00000024990	Rbp4	chr19	-	38124518	38124647	38118271	38118484	38124757	38124828	33503	9,2,9,5	0,0,0,0	9,10,9,8	1,1,1,1	229	100	0.0121204	0.736985	1.0,1.0,1.0,1.0	0.797,0.814,0.797,0.777	-0.204
24204	ENSMUSG00000074579	Lekr1	chr3	+	65725310	65725430	65683891	65684106	65781370	65781448	24204	1,0,2,3	1,1,1,1	2,0,0,1	3,1,3,1	220	100	0.0309807	1	0.313,0.0,0.476,0.577	0.233,0.0,0.0,0.313	-0.205
29570	ENSMUSG00000034800	Zfp661	chr2	-	127581858	127582075	127581475	127581546	127584629	127584669	29570	3,3,6,6	2,2,6,4	1,2,3,4	8,10,11,5	317	100	0.00236745	0.302286	0.321,0.321,0.24,0.321	0.038,0.059,0.079,0.202	-0.206
28272	ENSMUSG00000035919	Bbs9	chr9	+	22648019	22648034	22645963	22646068	22655224	22655365	28272	7,7,13,12	0,3,3,4	7,10,6,7	3,6,7,3	115	100	0.0363427	1	1.0,0.67,0.79,0.723	0.67,0.592,0.427,0.67	-0.206
5241	ENSMUSG00000022607	Ptk2	chr15	-	73391758	73391880	73343132	73343359	73392343	73392447	5241	4,6,7,9	0,0,1,2	7,7,3,8	1,4,2,0	222	100	0.000478387	0.122896	1.0,1.0,0.759,0.67	0.759,0.441,0.403,1.0	-0.207
17932	ENSMUSG00000032750	Gab3	chrX	-	75025988	75026205	75005315	75005371	75084667	75084757	17932	2,2,5,2	0,1,2,3	1,0,2,0	0,3,3,1	317	100	0.00610058	0.513237	1.0,0.387,0.441,0.174	1.0,0.0,0.174,0.0	-0.207
28400	ENSMUSG00000097023	Mir9-3hg	chr7	+	79527762	79527869	79515434	79515672	79531185	79531259	28400	13,2,22,14	1,0,2,0	10,13,7,15	1,2,5,1	207	100	0.000296762	0.0947294	0.863,1.0,0.842,1.0	0.829,0.758,0.403,0.879	-0.209
46518	ENSMUSG00000022756	Slc7a4	chr16	-	17576080	17576203	17575688	17575968	17576431	17576631	46518	5,3,4,7	1,0,1,0	2,5,3,3	3,1,0,1	223	100	0.0122248	0.737808	0.692,1.0,0.642,1.0	0.23,0.692,1.0,0.574	-0.21
44970	ENSMUSG00000038866	Zcchc2	chr1	+	106018218	106018302	106015998	106016093	106019847	106019905	44970	8,14,13,25	2,3,1,1	14,11,22,18	4,7,6,7	184	100	0.00356326	0.380983	0.685,0.717,0.876,0.931	0.655,0.461,0.666,0.583	-0.211
31830	ENSMUSG00000020167	Tcf3	chr10	-	80412826	80413062	80410397	80410621	80413204	80413337	31830	22,32,21,23	0,0,0,0	23,26,25,27	4,2,0,3	336	100	1.40701e-05	0.0163105	1.0,1.0,1.0,1.0	0.631,0.795,1.0,0.728	-0.212
41334	ENSMUSG00000057337	Chst3	chr10	-	60194092	60194245	60188072	60188318	60218903	60219260	41334	4,4,6,1	0,0,1,1	5,13,11,5	4,2,3,2	253	100	0.000153067	0.0630164	1.0,1.0,0.703,0.283	0.331,0.72,0.592,0.497	-0.212
42105	ENSMUSG00000112117	Rmst	chr10	-	92103705	92103912	92083873	92084082	92109638	92109733	42105	36,40,34,54	3,5,3,5	23,20,61,33	5,10,10,8	307	100	0.00462871	0.44134	0.796,0.723,0.787,0.779	0.6,0.394,0.665,0.573	-0.213
14866	ENSMUSG00000086968	4933431E20Rik	chr3	-	107894588	107894656	107890032	107893507	107895642	107895763	14866	11,14,14,20	3,3,7,6	8,8,12,8	8,3,10,8	168	100	0.016045	0.841426	0.686,0.735,0.543,0.665	0.373,0.613,0.417,0.373	-0.213
20083	ENSMUSG00000105265	Sox2ot	chr3	+	34611698	34611883	34508492	34508586	34638357	34638483	20083	8,10,19,15	0,1,0,1	7,9,16,17	2,2,1,2	285	100	0.000573045	0.135086	1.0,0.778,1.0,0.84	0.551,0.612,0.849,0.749	-0.214
5010	ENSMUSG00000075555	Gm10863	chr15	+	79210190	79210249	79166040	79166179	79216109	79216168	5010	12,3,11,7	0,0,2,1	11,6,12,7	3,3,2,2	159	100	0.000665054	0.149471	1.0,1.0,0.776,0.815	0.698,0.557,0.791,0.688	-0.214
46620	ENSMUSG00000115149	9330188P03Rik	chr14	+	105592691	105593120	105589626	105589673	105593580	105593907	46620	15,15,29,24	2,5,3,3	7,14,3,10	7,2,2,3	529	100	0.0374539	1	0.586,0.362,0.646,0.602	0.159,0.57,0.221,0.387	-0.215
36611	ENSMUSG00000008496	Pou2f2	chr7	-	25115470	25115749	25100137	25100243	25116037	25116220	36611	9,11,17,21	0,1,1,0	10,16,11,13	1,3,1,2	379	100	0.000209098	0.0780591	1.0,0.744,0.818,1.0	0.725,0.585,0.744,0.632	-0.219
457	ENSMUSG00000094732	1500015L24Rik	chr19	+	20436291	20436513	20421075	20421263	20444725	20444881	457	3,10,10,5	0,0,0,1	5,14,16,13	1,0,6,2	322	100	6.20242e-06	0.00942147	1.0,1.0,1.0,0.608	0.608,1.0,0.453,0.669	-0.22
10134	ENSMUSG00000053835	H2-T24	chr17	-	36015383	36015656	36005694	36006789	36017240	36017537	10134	4,3,4,6	3,1,3,2	0,3,1,5	4,5,3,3	373	100	0.0248513	1	0.263,0.446,0.263,0.446	0.0,0.139,0.082,0.309	-0.222
19951	ENSMUSG00000104117	Gm20743	chr1	+	164870137	164870266	164864526	164864643	164870553	164871438	19951	3,9,1,1	1,0,0,2	2,2,3,2	0,2,2,5	229	100	0.00363681	0.383266	0.567,1.0,1.0,0.179	1.0,0.304,0.396,0.149	-0.224
25341	ENSMUSG00000073771	Btbd19	chr4	-	117121197	117121329	117119218	117120861	117121413	117121482	25341	6,2,3,5	0,1,0,0	1,4,9,5	3,1,1,0	232	100	0.0157845	0.83875	1.0,0.463,1.0,1.0	0.126,0.633,0.795,1.0	-0.227
41204	ENSMUSG00000038215	Cep44	chr8	-	56550062	56550121	56547387	56547524	56550544	56551047	41204	8,3,0,3	1,7,9,2	1,0,0,2	10,6,4,1	159	100	0.00122216	0.213641	0.834,0.212,0.0,0.485	0.059,0.0,0.0,0.557	-0.229
9700	ENSMUSG00000063889	Crem	chr18	-	3276693	3276775	3273421	3273578	3295039	3295182	9700	12,7,8,5	1,0,1,3	6,8,8,10	5,1,7,3	182	100	0.0151054	0.818461	0.868,1.0,0.815,0.478	0.397,0.815,0.386,0.647	-0.229
16438	ENSMUSG00000027722	Spata5	chr3	+	37529982	37530019	37528157	37528322	37578751	37579096	16438	13,3,13,10	3,8,10,13	5,7,12,6	17,17,20,19	137	100	0.0204346	0.945552	0.76,0.215,0.487,0.36	0.177,0.231,0.305,0.187	-0.23
26732	ENSMUSG00000021313	Ryr2	chr13	-	11903217	11903238	11890833	11890848	11918310	11918415	26732	5,8,11,13	2,4,5,3	3,4,12,4	9,3,5,5	121	100	0.0331571	1	0.674,0.623,0.645,0.782	0.216,0.524,0.665,0.398	-0.23
33210	ENSMUSG00000035969	Rusc2	chr4	+	43413004	43413054	43384331	43384433	43414627	43414755	33210	4,3,8,3	3,3,3,4	1,7,1,4	8,6,6,6	150	100	0.0374757	1	0.471,0.4,0.64,0.333	0.077,0.438,0.1,0.308	-0.23
27693	ENSMUSG00000046169	Adamts6	chr13	+	104314237	104314383	104313630	104313719	104347347	104347391	27693	11,3,11,6	0,0,0,0	6,13,24,13	5,1,1,0	246	100	0.00275823	0.321436	1.0,1.0,1.0,1.0	0.328,0.841,0.907,1.0	-0.231
6005	ENSMUSG00000047415	Gpr68	chr12	-	100899242	100899320	100887683	100888072	100908098	100908198	6005	13,9,11,14	6,7,10,11	2,6,15,11	8,17,18,20	178	100	0.00348231	0.37768	0.549,0.419,0.382,0.417	0.123,0.165,0.319,0.236	-0.231
5238	ENSMUSG00000022607	Ptk2	chr15	-	73365040	73365195	73343132	73343359	73392343	73392447	5238	3,4,5,8	0,0,1,2	3,2,9,6	1,4,2,0	255	100	0.000582252	0.136405	1.0,1.0,0.662,0.611	0.541,0.164,0.638,1.0	-0.232
9971	ENSMUSG00000026839	Upp2	chr2	+	58617633	58617728	58567386	58567528	58632664	58635281	9971	2,2,6,9	4,3,3,6	0,3,6,2	5,7,16,7	195	100	0.0079352	0.588474	0.204,0.255,0.506,0.435	0.0,0.18,0.161,0.128	-0.233
13230	ENSMUSG00000028019	Pdgfc	chr3	+	81131017	81131076	81037171	81037554	81141404	81141600	13230	2,4,3,1	6,1,3,3	2,1,1,1	4,6,7,6	159	100	0.0206788	0.947813	0.173,0.716,0.386,0.173	0.239,0.095,0.082,0.095	-0.234
21016	ENSMUSG00000004127	Trmt10a	chr3	+	138146286	138146393	138143860	138143995	138147374	138147570	21016	13,16,10,16	1,1,9,0	15,10,20,11	5,7,9,3	207	100	0.0257265	1	0.863,0.885,0.349,1.0	0.592,0.408,0.518,0.639	-0.235
24012	ENSMUSG00000075324	Fign	chr2	-	64096894	64097064	63971506	63980899	64097841	64098012	24012	5,3,7,7	0,1,0,0	10,9,8,11	1,3,2,2	270	100	2.28829e-05	0.0216157	1.0,0.526,1.0,1.0	0.787,0.526,0.597,0.671	-0.236
15185	ENSMUSG00000028184	Adgrl2	chr3	-	148818647	148818686	148817763	148817928	148821279	148821408	15185	10,11,10,4	8,13,11,16	1,4,5,2	17,19,13,26	139	100	9.12638e-05	0.0499165	0.473,0.378,0.395,0.152	0.041,0.132,0.217,0.052	-0.239
41174	ENSMUSG00000053714	4732471J01Rik	chr7	+	25377982	25378105	25376822	25376870	25383598	25383737	41174	4,2,2,3	0,1,0,0	2,3,4,4	0,2,2,1	223	100	0.0114412	0.717727	1.0,0.473,1.0,1.0	1.0,0.402,0.473,0.642	-0.239
47669	ENSMUSG00000051705	Senp8	chr9	-	59750261	59750371	59739939	59740051	59750577	59750627	47669	1,7,3,4	1,1,6,7	2,0,1,2	7,8,5,2	210	100	0.00465904	0.443273	0.323,0.769,0.192,0.214	0.12,0.0,0.087,0.323	-0.242
22918	ENSMUSG00000032841	Prr5l	chr2	-	101838183	101838271	101832070	101832304	101882940	101883027	22918	3,2,4,3	1,5,2,4	0,0,2,3	1,2,5,2	188	100	0.0339888	1	0.615,0.175,0.515,0.285	0.0,0.0,0.175,0.444	-0.243
29006	ENSMUSG00000046753	Ccdc66	chr14	-	27505637	27505663	27500240	27500682	27506650	27506715	29006	20,17,18,19	6,4,2,3	14,22,13,11	9,6,13,9	126	100	0.00182142	0.26568	0.726,0.771,0.877,0.834	0.552,0.744,0.442,0.492	-0.244
19119	ENSMUSG00000042700	Sipa1l1	chr12	+	82265956	82266025	82170025	82170076	82311348	82311409	19119	10,10,7,6	4,3,2,3	4,4,6,4	3,5,5,5	169	100	0.0183676	0.90245	0.597,0.664,0.674,0.542	0.441,0.321,0.415,0.321	-0.245
27272	ENSMUSG00000022679	Mpv17l	chr16	+	13942119	13942173	13941093	13941287	13944665	13944736	27272	7,3,9,6	0,0,1,1	10,2,8,6	2,1,1,4	154	100	0.000225932	0.0809895	1.0,1.0,0.854,0.796	0.765,0.565,0.839,0.493	-0.247
5413	ENSMUSG00000038679	Trps1	chr15	-	50863882	50863927	50846729	50846942	50889603	50889715	5413	2,5,3,1	4,4,8,5	0,1,0,0	9,12,8,10	145	100	1.18722e-06	0.0047544	0.256,0.463,0.205,0.121	0.0,0.054,0.0,0.0	-0.248
33626	ENSMUSG00000052407	Ccdc171	chr4	+	83620824	83620963	83604021	83604182	83635639	83635742	33626	13,4,11,10	0,0,0,2	7,4,23,9	3,3,2,0	239	100	6.59344e-05	0.0440072	1.0,1.0,1.0,0.677	0.494,0.358,0.828,1.0	-0.249
43301	ENSMUSG00000067367	Lyar	chr5	+	38222930	38223054	38220549	38220635	38223133	38223227	43301	8,4,6,2	3,5,5,10	1,0,4,0	3,6,14,10	224	100	0.000127747	0.0557168	0.543,0.263,0.349,0.082	0.13,0.0,0.113,0.0	-0.249
24377	ENSMUSG00000038292	Ccdc155	chr7	-	45186651	45186710	45185277	45185329	45188141	45188297	24377	3,2,2,4	1,1,1,2	2,2,2,1	4,1,3,2	159	100	0.0288389	1	0.654,0.557,0.557,0.557	0.239,0.557,0.295,0.239	-0.249
38086	ENSMUSG00000100005	B130024G19Rik	chr7	+	70402422	70402549	70402095	70402191	70404247	70404384	38086	2,1,0,1	0,0,1,0	0,1,0,2	1,0,1,0	227	100	0.0247645	1	1.0,1.0,0.0,1.0	0.0,1.0,0.0,1.0	-0.25
6081	ENSMUSG00000021012	Zc3h14	chr12	+	98779107	98779267	98763822	98763978	98783581	98783702	6081	33,27,29,32	4,5,5,6	19,27,27,18	13,11,10,9	260	100	0.000403423	0.11107	0.76,0.675,0.69,0.672	0.36,0.486,0.509,0.435	-0.252
9695	ENSMUSG00000063889	Crem	chr18	-	3276693	3276729	3273421	3273578	3325360	3325474	9695	10,9,12,5	2,1,0,0	7,7,11,15	3,4,2,6	136	100	3.4778e-05	0.0283705	0.786,0.869,1.0,1.0	0.632,0.563,0.802,0.648	-0.253
26835	ENSMUSG00000038766	Gabpb2	chr3	-	95208839	95208936	95206462	95206602	95217588	95217709	26835	3,3,9,8	2,0,0,2	9,5,10,2	1,4,3,3	197	100	0.0158999	0.83948	0.432,1.0,1.0,0.67	0.82,0.388,0.629,0.253	-0.253
28934	ENSMUSG00000040785	Ttc3	chr16	+	94412059	94412123	94403313	94403368	94416281	94416366	28934	13,3,4,7	0,0,0,0	8,11,3,5	1,2,3,0	164	100	0.00762103	0.577178	1.0,1.0,1.0,1.0	0.83,0.77,0.379,1.0	-0.255
46044	ENSMUSG00000020389	Cdkl3	chr11	+	52084370	52084490	52040560	52040620	52089588	52089776	46044	14,5,13,8	1,0,3,2	8,14,7,8	3,4,4,3	220	100	0.0275238	1	0.864,1.0,0.663,0.645	0.548,0.614,0.443,0.548	-0.255
46185	ENSMUSG00000035469	Rcbtb1	chr14	+	59206763	59206930	59205624	59205722	59209924	59209971	46185	16,15,16,26	1,0,2,4	17,18,15,21	7,5,7,2	267	100	0.00667548	0.542549	0.857,1.0,0.75,0.709	0.476,0.574,0.445,0.797	-0.256
37607	ENSMUSG00000028637	Ccdc30	chr4	-	119373601	119373765	119367639	119368017	119393541	119393657	37607	2,1,3,2	0,0,2,0	6,1,3,3	1,3,0,1	264	100	0.00966495	0.662833	1.0,1.0,0.362,1.0	0.694,0.112,1.0,0.532	-0.256
35114	ENSMUSG00000098739	Gm27151	chr19	-	22446622	22446691	22438549	22438737	22447977	22448865	35114	5,5,1,11	2,1,0,1	5,5,5,6	5,4,1,2	169	100	0.00538406	0.482059	0.597,0.747,1.0,0.867	0.372,0.425,0.747,0.64	-0.257
41203	ENSMUSG00000038215	Cep44	chr8	-	56549224	56549384	56547387	56547524	56550687	56550799	41203	28,6,10,18	0,3,1,2	7,9,22,17	6,4,5,5	260	100	0.0069985	0.557488	1.0,0.435,0.794,0.776	0.31,0.464,0.629,0.567	-0.259
23620	ENSMUSG00000006638	Abhd1	chr5	+	30952884	30953045	30950065	30950248	30953342	30953525	23620	13,8,19,19	0,2,0,0	16,13,13,9	2,4,3,2	261	100	1.33381e-05	0.0158799	1.0,0.605,1.0,1.0	0.754,0.555,0.624,0.633	-0.26
15884	ENSMUSG00000061130	Ppm1b	chr17	+	85023031	85023079	85005508	85005566	85023695	85023779	15884	4,3,3,3	0,2,1,1	7,5,1,1	1,3,2,3	148	100	0.0288449	1	1.0,0.503,0.67,0.67	0.825,0.53,0.253,0.184	-0.263
9708	ENSMUSG00000063889	Crem	chr18	-	3299161	3299308	3295321	3295416	3325360	3325474	9708	6,5,5,8	1,9,5,5	1,8,2,2	6,9,8,8	247	100	0.0190152	0.919472	0.708,0.184,0.288,0.393	0.063,0.265,0.092,0.092	-0.265
50708	ENSMUSG00000025786	Zdhhc3	chr9	-	123098922	123098974	123089031	123089156	123100258	123100349	50708	1,2,3,3	1,0,2,1	4,5,0,2	1,3,4,4	152	100	0.0458057	1	0.397,1.0,0.497,0.664	0.725,0.523,0.0,0.248	-0.266
33514	ENSMUSG00000025261	Huwe1	chrX	+	151803175	151803349	151800882	151800946	151806271	151806407	33514	2,2,8,8	0,0,1,2	7,6,4,4	1,1,1,4	274	100	0.000104794	0.0514518	1.0,1.0,0.745,0.593	0.719,0.686,0.593,0.267	-0.268
32842	ENSMUSG00000096687	Mfsd4b4	chr10	-	39895511	39895996	39894771	39894940	39898913	39899215	32842	24,13,21,25	2,5,2,2	16,27,22,16	4,11,9,9	585	100	0.00963694	0.662273	0.672,0.308,0.642,0.681	0.406,0.296,0.295,0.233	-0.268
20636	ENSMUSG00000029687	Ezh2	chr6	-	47541844	47541970	47540676	47540855	47542365	47542406	20636	6,4,9,5	0,0,2,1	5,7,6,6	4,0,5,2	226	100	0.000645386	0.146397	1.0,1.0,0.666,0.689	0.356,1.0,0.347,0.57	-0.271
2316	ENSMUSG00000024206	Rfx2	chr17	-	56808233	56808325	56805357	56805447	56830882	56830939	2316	12,5,4,10	0,0,2,0	7,3,7,2	2,2,0,2	192	100	0.00215003	0.289962	1.0,1.0,0.51,1.0	0.646,0.439,1.0,0.342	-0.271
270	ENSMUSG00000041180	Hectd2	chr19	+	36601469	36601528	36599595	36599719	36604249	36604357	270	6,7,3,3	1,1,0,3	2,3,1,2	0,3,4,2	159	100	0.0266269	1	0.791,0.815,1.0,0.386	1.0,0.386,0.136,0.386	-0.271
284	ENSMUSG00000094707	A830019P07Rik	chr19	-	35842363	35842421	35841273	35841329	35923486	35923547	284	3,4,5,1	7,2,9,10	0,0,0,0	3,2,4,7	158	100	8.46204e-07	0.00414179	0.213,0.559,0.26,0.06	0.0,0.0,0.0,0.0	-0.273
25476	ENSMUSG00000037605	Adgrl3	chr5	+	81774392	81774431	81771583	81771680	81787435	81787564	25476	0,2,3,2	3,0,3,4	0,0,2,0	8,3,1,6	139	100	0.00857686	0.616778	0.0,1.0,0.418,0.265	0.0,0.0,0.59,0.0	-0.273
3747	ENSMUSG00000022701	Ccdc191	chr16	+	43892152	43892191	43889799	43890038	43898089	43898231	3747	12,8,19,9	0,1,5,9	8,10,2,11	5,4,8,6	139	100	0.035459	1	1.0,0.852,0.732,0.418	0.535,0.643,0.152,0.569	-0.276
15183	ENSMUSG00000028184	Adgrl2	chr3	-	148818647	148818686	148817763	148817928	148820416	148820468	15183	6,8,7,6	6,2,8,6	1,6,3,3	10,8,9,7	139	100	0.00702995	0.557975	0.418,0.742,0.386,0.418	0.067,0.35,0.193,0.236	-0.279
29526	ENSMUSG00000028560	Usp1	chr4	+	98926435	98926674	98923878	98924243	98928233	98928354	29526	21,30,22,45	3,1,0,5	30,29,27,26	4,5,11,10	339	100	0.00172992	0.258428	0.674,0.898,1.0,0.726	0.689,0.631,0.42,0.434	-0.281
29282	ENSMUSG00000026975	Dph7	chr2	+	24963455	24963543	24962399	24962625	24965556	24965654	29282	9,5,14,11	1,0,2,2	3,11,17,9	4,6,3,2	188	100	0.00872976	0.61925	0.827,1.0,0.788,0.745	0.285,0.494,0.751,0.705	-0.281
20664	ENSMUSG00000028073	Pear1	chr3	-	87763224	87763358	87762211	87762281	87768877	87768943	20664	5,3,5,9	1,0,0,0	3,3,1,7	2,1,0,2	234	100	0.0131213	0.760532	0.681,1.0,1.0,1.0	0.391,0.562,1.0,0.599	-0.282
1996	ENSMUSG00000024150	Mcfd2	chr17	-	87264140	87264365	87258782	87258881	87265791	87265880	1996	16,13,21,21	1,0,1,0	17,10,28,11	1,3,6,2	325	100	2.79761e-06	0.00770234	0.831,1.0,0.866,1.0	0.84,0.506,0.589,0.629	-0.283
43867	ENSMUSG00000036330	Slc18a1	chr8	-	69040581	69040701	69040240	69040374	69040977	69041041	43867	1,4,2,3	2,0,0,1	0,3,1,3	2,0,1,3	220	100	0.00323085	0.359605	0.185,1.0,1.0,0.577	0.0,1.0,0.313,0.313	-0.284
20076	ENSMUSG00000105265	Sox2ot	chr3	+	34508492	34508586	34197160	34197229	34638357	34638408	20076	2,1,2,6	0,0,1,1	3,9,1,5	2,1,3,1	194	100	0.000205863	0.0778202	1.0,1.0,0.508,0.756	0.436,0.823,0.147,0.72	-0.285
27464	ENSMUSG00000109394	A230057D06Rik	chr7	-	61736898	61736996	61714645	61714744	61813261	61813371	27464	1,2,2,3	1,1,4,1	0,0,0,2	1,3,1,1	198	100	0.000716093	0.157723	0.336,0.503,0.202,0.602	0.0,0.0,0.0,0.503	-0.285
37682	ENSMUSG00000006958	Chrd	chr16	+	20736263	20736442	20735745	20735893	20736908	20737065	37682	7,10,6,10	2,2,0,1	2,3,5,6	1,2,1,3	279	100	0.0403459	1	0.556,0.642,1.0,0.782	0.418,0.35,0.642,0.418	-0.288
6803	ENSMUSG00000004698	Hdac9	chr12	-	34861344	34861436	34827636	34827753	34906611	34906979	6803	7,6,8,9	1,0,1,2	1,12,2,7	3,1,2,1	192	100	0.00776335	0.583589	0.785,1.0,0.806,0.701	0.148,0.862,0.342,0.785	-0.289
18792	ENSMUSG00000026586	Prrx1	chr1	-	163253976	163254048	163245118	163248396	163257760	163257942	18792	2,1,4,7	4,0,1,0	6,4,5,3	3,3,6,2	172	100	0.0358973	1	0.225,1.0,0.699,1.0	0.538,0.437,0.326,0.466	-0.289
3748	ENSMUSG00000022701	Ccdc191	chr16	+	43892152	43892191	43889799	43890038	43905345	43905483	3748	2,4,5,2	2,2,3,1	1,4,0,3	3,5,5,3	139	100	0.0220368	0.977748	0.418,0.59,0.545,0.59	0.193,0.365,0.0,0.418	-0.292
28397	ENSMUSG00000097023	Mir9-3hg	chr7	+	79523916	79523976	79515434	79515672	79531185	79534403	28397	1,4,4,5	1,0,2,0	3,2,4,1	1,2,5,1	160	100	0.000450773	0.11999	0.385,1.0,0.556,1.0	0.652,0.385,0.333,0.385	-0.296
44172	ENSMUSG00000031712	Il15	chr8	-	82402738	82402873	82379488	82379615	82402968	82403209	44172	4,5,3,6	0,0,0,3	3,8,4,1	0,1,7,1	235	100	0.00197289	0.277661	1.0,1.0,1.0,0.46	1.0,0.773,0.196,0.299	-0.298
30058	ENSMUSG00000031229	Atrx	chrX	-	105911469	105911654	105899880	105899993	105928487	105928577	30058	8,9,9,11	0,0,2,1	12,1,13,11	4,4,3,0	285	100	0.000519743	0.128069	1.0,1.0,0.612,0.794	0.513,0.081,0.603,1.0	-0.302
45869	ENSMUSG00000097431	Gm26782	chr14	+	50874913	50874962	50871750	50871826	50876671	50876820	45869	4,2,4,1	0,1,1,0	3,1,5,1	1,2,1,1	149	100	0.0160415	0.841426	1.0,0.573,0.729,1.0	0.668,0.251,0.77,0.402	-0.303
1391	ENSMUSG00000024357	Sil1	chr18	-	35492858	35492966	35418058	35418195	35498790	35498877	1391	0,1,1,2	2,0,0,0	1,1,2,4	2,5,1,0	208	100	0.000842075	0.173338	0.0,1.0,1.0,1.0	0.194,0.088,0.49,1.0	-0.307
48777	ENSMUSG00000022610	Mapk12	chr15	-	89135576	89135688	89135426	89135456	89137400	89137459	48777	13,8,17,15	0,1,1,0	6,13,15,2	3,1,2,2	212	100	9.5682e-05	0.0509384	1.0,0.791,0.889,1.0	0.485,0.86,0.78,0.321	-0.308
25674	ENSMUSG00000003341	Atp8b3	chr10	-	80523651	80523891	80521769	80521897	80524328	80524412	25674	0,1,2,4	1,3,0,2	0,1,0,0	2,1,4,2	340	100	0.0473593	1	0.0,0.089,1.0,0.37	0.0,0.227,0.0,0.0	-0.308
20044	ENSMUSG00000002031	Ift46	chr9	+	44774182	44774231	44773687	44773784	44778593	44778638	20044	3,1,1,7	0,1,0,2	4,3,4,1	1,4,4,1	149	100	0.000550946	0.132621	1.0,0.402,1.0,0.701	0.729,0.335,0.402,0.402	-0.309
50281	ENSMUSG00000087574	C030037D09Rik	chr11	+	88724078	88724173	88722649	88722698	88727540	88727640	50281	1,1,3,6	0,1,0,3	1,1,2,1	4,3,0,1	195	100	0.00390548	0.401963	1.0,0.339,1.0,0.506	0.114,0.146,1.0,0.339	-0.311
22895	ENSMUSG00000050379	Septin6	chrX	-	36920368	36920413	36915030	36915347	36922839	36923030	22895	2,2,3,1	2,1,3,2	0,0,4,0	1,2,4,4	145	100	0.00804708	0.590348	0.408,0.58,0.408,0.256	0.0,0.0,0.408,0.0	-0.311
20665	ENSMUSG00000028073	Pear1	chr3	-	87763259	87763358	87760223	87760385	87768877	87768935	20665	4,3,4,7	4,1,0,1	3,3,1,5	4,3,3,1	199	100	0.0466278	1	0.334,0.601,1.0,0.779	0.274,0.334,0.143,0.715	-0.312
46201	ENSMUSG00000071350	Setdb2	chr14	-	59437436	59437765	59431142	59431268	59440586	59440875	46201	20,24,23,30	1,0,1,2	24,21,31,19	5,4,4,5	429	100	5.95435e-05	0.0416341	0.823,1.0,0.843,0.778	0.528,0.55,0.644,0.47	-0.313
9702	ENSMUSG00000063889	Crem	chr18	-	3287903	3288092	3273421	3273578	3295039	3295182	9702	9,2,10,8	1,0,1,3	6,9,6,8	5,1,7,3	289	100	0.0269596	1	0.757,1.0,0.776,0.48	0.293,0.757,0.229,0.48	-0.314
7586	ENSMUSG00000064138	Fam172a	chr13	+	77742762	77742886	77708689	77708853	77825322	77825388	7586	3,5,4,7	0,0,0,1	9,9,5,3	2,0,3,2	224	100	0.000106288	0.0514518	1.0,1.0,1.0,0.758	0.668,1.0,0.427,0.401	-0.315
31360	ENSMUSG00000058013	Septin11	chr5	+	93173469	93173537	93167499	93167687	93176039	93176077	31360	5,3,2,5	2,0,0,1	2,10,3,4	4,3,1,2	168	100	0.000740001	0.158562	0.598,1.0,1.0,0.749	0.229,0.665,0.641,0.543	-0.317
50943	ENSMUSG00000020776	Fbf1	chr11	-	116167132	116167228	116164662	116164690	116167551	116168154	50943	12,6,7,13	1,4,2,4	1,8,11,7	4,9,5,7	196	100	0.0117519	0.726062	0.86,0.434,0.641,0.624	0.113,0.312,0.529,0.338	-0.317
29527	ENSMUSG00000028560	Usp1	chr4	+	98926454	98926674	98923809	98924243	98928233	98928354	29527	20,29,19,41	3,1,0,5	24,24,16,26	4,5,11,10	320	100	0.00078096	0.165395	0.676,0.901,1.0,0.719	0.652,0.6,0.313,0.448	-0.321
26769	ENSMUSG00000044042	Fmn1	chr2	+	113429636	113429812	113363835	113365829	113478901	113478963	26769	12,7,5,8	3,0,0,1	1,5,14,3	2,4,4,0	276	100	0.00571143	0.497222	0.592,1.0,1.0,0.743	0.153,0.312,0.559,1.0	-0.328
13507	ENSMUSG00000028457	Atp8b5	chr4	+	43305730	43305829	43291656	43291731	43308487	43308549	13507	1,5,3,6	3,2,2,0	1,0,1,2	4,1,2,1	199	100	0.00240507	0.303323	0.143,0.557,0.43,1.0	0.112,0.0,0.201,0.501	-0.329
24682	ENSMUSG00000018740	Slc25a35	chr11	+	68971195	68971336	68970723	68970789	68971668	68971803	24682	5,11,13,3	3,2,5,0	10,14,4,3	4,13,7,3	241	100	0.0419815	1	0.409,0.695,0.519,1.0	0.509,0.309,0.192,0.293	-0.33
43387	ENSMUSG00000022440	C1qtnf6	chr15	-	78525353	78525398	78523347	78525187	78527227	78527468	43387	1,2,1,2	0,1,1,0	0,2,2,6	1,1,2,2	145	100	0.00048973	0.123275	1.0,0.58,0.408,1.0	0.0,0.58,0.408,0.674	-0.332
9701	ENSMUSG00000063889	Crem	chr18	-	3276693	3276775	3273421	3273578	3325360	3325478	9701	13,7,8,4	2,1,0,0	6,8,8,10	3,4,2,6	182	100	1.80468e-05	0.0189281	0.781,0.794,1.0,1.0	0.524,0.524,0.687,0.478	-0.341
3711	ENSMUSG00000033149	Phldb2	chr16	-	45774943	45775087	45772134	45772275	45777712	45777802	3711	8,6,1,6	3,0,1,2	4,4,7,0	5,5,3,3	244	100	0.02311	1	0.522,1.0,0.291,0.551	0.247,0.247,0.489,0.0	-0.345
39061	ENSMUSG00000030882	Dnhd1	chr7	+	105696397	105696563	105693320	105696198	105696722	105696915	39061	2,2,5,6	0,0,0,0	11,3,5,2	2,0,2,1	266	100	0.0239944	1	1.0,1.0,1.0,1.0	0.674,1.0,0.484,0.429	-0.353
46965	ENSMUSG00000016940	Kctd2	chr11	+	115429634	115429782	115429352	115429405	115429885	115430201	46965	1,3,4,5	0,0,0,0	1,6,5,4	0,2,3,1	248	100	0.000429207	0.115994	1.0,1.0,1.0,1.0	1.0,0.547,0.402,0.617	-0.358
19939	ENSMUSG00000026571	Dcaf6	chr1	-	165374061	165374235	165367445	165367505	165388657	165388746	19939	3,3,1,2	6,1,5,0	1,0,0,2	2,3,10,4	274	100	0.00416793	0.418226	0.154,0.523,0.068,1.0	0.154,0.0,0.0,0.154	-0.359
5162	ENSMUSG00000055762	Eef1d	chr15	-	75905885	75905900	75901131	75901255	75909459	75909547	5162	2,1,4,5	3,0,2,1	2,2,2,5	4,4,4,5	115	100	0.0301796	1	0.367,1.0,0.635,0.813	0.303,0.303,0.303,0.465	-0.36
50987	ENSMUSG00000028037	Ifi44	chr3	-	151745792	151745988	151745490	151745637	151747617	151747654	50987	6,3,4,1	0,0,1,0	6,5,10,0	2,1,0,2	296	100	0.00238543	0.302826	1.0,1.0,0.575,1.0	0.503,0.628,1.0,0.0	-0.361
46047	ENSMUSG00000020389	Cdkl3	chr11	+	52084373	52084490	52040560	52040620	52089588	52089784	46047	12,5,10,7	1,0,3,2	6,6,3,6	3,4,4,3	217	100	0.00526799	0.479463	0.847,1.0,0.606,0.617	0.48,0.409,0.257,0.48	-0.361
42103	ENSMUSG00000112117	Rmst	chr10	-	92083873	92083973	92075512	92075673	92103705	92103936	42103	12,5,4,4	2,0,0,1	4,4,7,3	3,4,2,1	200	100	8.89034e-05	0.0498288	0.75,1.0,1.0,0.667	0.4,0.333,0.636,0.6	-0.362
21015	ENSMUSG00000004127	Trmt10a	chr3	+	138145760	138145925	138143798	138143995	138147374	138147570	21015	2,0,3,2	1,1,9,0	1,0,0,0	5,7,9,3	265	100	0.023742	1	0.43,0.0,0.112,1.0	0.07,0.0,0.0,0.0	-0.368
32573	ENSMUSG00000038412	Higd1a	chr9	-	121856449	121856585	121852490	121852609	121856720	121856872	32573	3,1,3,2	0,2,1,1	0,2,0,5	3,2,3,3	236	100	0.0470779	1	1.0,0.175,0.56,0.459	0.0,0.298,0.0,0.414	-0.37
2695	ENSMUSG00000057246	BC051142	chr17	+	34420386	34420413	34419551	34419584	34421852	34421882	2695	4,1,6,2	1,0,1,1	0,2,5,2	5,6,4,0	127	100	8.08559e-05	0.0474904	0.759,1.0,0.825,0.612	0.0,0.208,0.496,1.0	-0.373
14283	ENSMUSG00000018920	Cxcl16	chr11	-	70458075	70458145	70455654	70456062	70458744	70459167	14283	2,2,6,3	5,2,2,1	0,3,0,3	9,9,5,8	170	100	0.000792268	0.166986	0.19,0.37,0.638,0.638	0.0,0.164,0.0,0.181	-0.373
21413	ENSMUSG00000071679	Rtl4	chrX	+	145117927	145117990	145116854	145116966	145119332	145122411	21413	1,1,3,3	0,0,0,3	1,2,1,3	1,4,2,0	163	100	0.000369887	0.105122	1.0,1.0,1.0,0.38	0.38,0.235,0.235,1.0	-0.382
49112	ENSMUSG00000049811	Fam161a	chr11	+	23013538	23013647	23008464	23008626	23015654	23015884	49112	9,4,4,17	1,0,1,3	7,1,3,6	9,1,3,1	209	100	0.00153158	0.243565	0.812,1.0,0.657,0.731	0.271,0.324,0.324,0.742	-0.385
46193	ENSMUSG00000035469	Rcbtb1	chr14	+	59209742	59209810	59205624	59205722	59209924	59210094	46193	2,1,6,2	1,0,2,4	1,4,0,3	7,5,7,2	168	100	0.0455866	1	0.543,1.0,0.641,0.229	0.078,0.323,0.0,0.472	-0.385
28768	ENSMUSG00000027168	Pax6	chr2	+	105675743	105675972	105668934	105669049	105679809	105679889	28768	7,5,7,8	1,1,1,1	7,9,6,2	4,4,7,3	329	100	0.00146649	0.23491	0.68,0.603,0.68,0.709	0.347,0.406,0.207,0.168	-0.386
41205	ENSMUSG00000038215	Cep44	chr8	-	56550062	56550121	56547387	56547524	56550687	56550799	41205	3,2,0,2	0,3,1,2	0,0,1,0	6,4,5,5	159	100	0.000904452	0.184486	1.0,0.295,0.0,0.386	0.0,0.0,0.112,0.0	-0.392
13563	ENSMUSG00000037536	Fbxo34	chr14	+	47500793	47500870	47473116	47473264	47526204	47526314	13563	4,2,1,6	2,3,0,0	4,2,6,2	2,7,5,8	177	100	0.0169373	0.867753	0.531,0.274,1.0,1.0	0.531,0.139,0.404,0.124	-0.402
452	ENSMUSG00000094732	1500015L24Rik	chr19	+	20436291	20436437	20421075	20421263	20444725	20444883	452	1,4,1,2	0,0,0,1	1,8,2,3	1,0,6,2	246	100	4.69682e-06	0.0090417	1.0,1.0,1.0,0.448	0.289,1.0,0.119,0.379	-0.415
24859	ENSMUSG00000034755	Pcdh11x	chrX	+	120899554	120899700	120726500	120726699	120905697	120906342	24859	1,4,1,3	0,1,2,2	1,1,2,0	2,2,4,7	246	100	0.00576863	0.498263	1.0,0.619,0.169,0.379	0.169,0.169,0.169,0.0	-0.415
34436	ENSMUSG00000030067	Foxp1	chr6	-	99520596	99520732	99435235	99435345	99522547	99522721	34436	3,4,6,2	2,1,1,0	1,1,8,1	4,2,2,2	236	100	0.0111723	0.713263	0.389,0.629,0.718,1.0	0.096,0.175,0.629,0.175	-0.415
36638	ENSMUSG00000074272	Ceacam1	chr7	-	25465467	25465520	25464848	25464880	25466316	25466437	36638	5,1,5,2	4,0,4,2	2,3,1,2	8,7,6,6	153	100	0.0200514	0.938667	0.45,1.0,0.45,0.395	0.14,0.219,0.098,0.179	-0.415
7662	ENSMUSG00000048794	Cfap100	chr6	-	90421208	90421400	90419375	90419453	90427437	90427543	7662	3,5,3,2	0,0,2,0	1,1,1,6	0,2,3,3	292	100	8.66429e-06	0.0119272	1.0,1.0,0.339,1.0	1.0,0.146,0.102,0.407	-0.421
25482	ENSMUSG00000037605	Adgrl3	chr5	+	81787435	81787564	81774392	81774431	81794263	81795347	25482	4,2,4,5	0,1,0,0	1,3,6,7	3,1,2,3	229	100	1.47062e-07	0.000809778	1.0,0.466,1.0,1.0	0.127,0.567,0.567,0.505	-0.425
37017	ENSMUSG00000060962	Dmkn	chr7	+	30766472	30766517	30765266	30765473	30767159	30767222	37017	1,0,1,2	0,2,0,1	0,1,2,1	5,2,3,2	145	100	0.0380653	1	1.0,0.0,1.0,0.58	0.0,0.256,0.315,0.256	-0.438
20313	ENSMUSG00000057816	Cfap299	chr5	+	98784418	98784548	98737568	98737711	98801814	98802019	20313	9,9,8,4	0,0,0,0	4,3,8,2	4,2,3,0	230	100	4.88242e-08	0.000430151	1.0,1.0,1.0,1.0	0.303,0.395,0.537,1.0	-0.441
5884	ENSMUSG00000097451	Rian	chr12	+	109640266	109640328	109627047	109627153	109645261	109645331	5884	5,2,4,2	0,0,0,0	0,7,4,2	1,2,2,0	162	100	0.0432642	1	1.0,1.0,1.0,1.0	0.0,0.684,0.552,1.0	-0.441
461	ENSMUSG00000094732	1500015L24Rik	chr19	+	20440538	20440729	20421075	20421263	20444725	20444883	461	10,5,1,4	0,0,0,1	3,4,3,1	1,0,6,2	291	100	1.05525e-06	0.00464849	1.0,1.0,1.0,0.579	0.508,1.0,0.147,0.147	-0.444
7880	ENSMUSG00000037857	Nufip2	chr11	+	77688286	77688331	77687458	77687811	77691541	77691920	7880	3,1,2,3	0,0,1,1	2,1,1,1	0,6,3,3	145	100	2.05688e-06	0.00647196	1.0,1.0,0.58,0.674	1.0,0.103,0.187,0.187	-0.444
35613	ENSMUSG00000027763	Mbnl1	chr3	+	60500980	60501094	60473076	60473173	60595593	60595749	35613	3,4,4,4	5,0,3,0	3,0,3,4	7,7,2,6	214	100	0.00695464	0.556005	0.219,1.0,0.384,1.0	0.167,0.0,0.412,0.238	-0.447
41310	ENSMUSG00000038010	Ccdc138	chr10	+	58509504	58509632	58507520	58507641	58513078	58513257	41310	4,1,5,6	0,0,0,1	10,2,1,6	1,1,2,3	228	100	1.25434e-05	0.0155313	1.0,1.0,1.0,0.725	0.814,0.467,0.18,0.467	-0.449
25334	ENSMUSG00000025997	Ikzf2	chr1	-	69685693	69685797	69684123	69684172	69687040	69687245	25334	3,4,4,6	0,0,2,1	2,2,3,6	1,6,3,4	204	100	3.29453e-05	0.0273825	1.0,1.0,0.495,0.746	0.495,0.14,0.329,0.424	-0.463
17550	ENSMUSG00000025930	Msc	chr1	-	14754505	14754542	14753745	14754325	14755229	14755353	17550	1,0,1,4	2,1,0,2	0,0,0,0	1,2,1,2	137	100	0.0399603	1	0.267,0.0,1.0,0.593	0.0,0.0,0.0,0.0	-0.465
37144	ENSMUSG00000059475	Zfp426	chr9	-	20486329	20486425	20478132	20478279	20492385	20492711	37144	3,2,1,5	1,0,1,0	3,0,6,0	2,2,2,1	196	100	1.15334e-05	0.0149428	0.605,1.0,0.338,1.0	0.434,0.0,0.605,0.0	-0.476
46030	ENSMUSG00000020389	Cdkl3	chr11	+	52035946	52036020	52033513	52033611	52037430	52038165	46030	6,1,4,4	0,0,0,2	2,2,1,5	2,3,1,2	174	100	8.09645e-06	0.0118886	1.0,1.0,1.0,0.535	0.365,0.277,0.365,0.59	-0.485
24577	ENSMUSG00000018986	Slfn3	chr11	+	83194042	83194209	83191332	83191408	83212543	83213613	24577	4,2,3,4	0,0,0,1	5,2,0,2	0,1,2,3	267	100	5.13651e-06	0.0090417	1.0,1.0,1.0,0.6	1.0,0.428,0.0,0.2	-0.493
10174	ENSMUSG00000087292	Gm13832	chr5	+	115368853	115369017	115359077	115359268	115396567	115396626	10174	2,4,6,8	0,0,0,2	2,0,3,3	1,1,1,1	264	100	0.0307651	1	1.0,1.0,1.0,0.602	0.431,0.0,0.532,0.532	-0.527
40948	ENSMUSG00000004285	Atp6v1f	chr6	+	29468966	29469226	29468067	29468167	29470066	29470512	40948	8,1,4,2	0,0,0,0	4,3,1,2	5,1,1,0	360	100	5.45541e-06	0.0090417	1.0,1.0,1.0,1.0	0.182,0.455,0.217,1.0	-0.536
13569	ENSMUSG00000037536	Fbxo34	chr14	+	47504985	47505132	47473116	47473264	47526204	47526314	13569	5,2,1,4	2,3,0,0	2,0,2,3	2,7,5,8	247	100	0.00394191	0.403826	0.503,0.213,1.0,1.0	0.288,0.0,0.139,0.132	-0.539
3366	ENSMUSG00000034377	Tulp4	chr17	+	6118295	6118366	6106554	6106582	6137210	6138792	3366	3,2,3,4	0,0,3,3	0,0,3,4	1,1,5,5	171	100	0.00859327	0.616778	1.0,1.0,0.369,0.438	0.0,0.0,0.26,0.319	-0.557
12818	ENSMUSG00000087366	Junos	chr4	+	95101057	95101307	95065612	95065744	95147104	95147200	12818	4,1,2,9	0,0,0,0	3,0,2,2	1,1,2,0	350	100	0.00146061	0.234823	1.0,1.0,1.0,1.0	0.462,0.0,0.222,1.0	-0.579
7593	ENSMUSG00000064138	Fam172a	chr13	+	77802454	77802503	77708716	77708853	77825322	77825388	7593	1,1,1,2	0,0,0,1	1,5,0,0	2,0,3,2	149	100	9.53715e-08	0.000600173	1.0,1.0,1.0,0.573	0.251,1.0,0.0,0.0	-0.581
44413	ENSMUSG00000031785	Adgrg1	chr8	+	94997300	94997416	94994477	94994999	95002438	95002509	44413	1,1,3,3	0,0,0,0	2,1,1,0	1,2,0,2	216	100	3.62064e-06	0.00846645	1.0,1.0,1.0,1.0	0.481,0.188,1.0,0.0	-0.583
24009	ENSMUSG00000075324	Fign	chr2	-	64027909	64027967	63977336	63980899	64097841	64098010	24009	1,0,5,1	0,1,0,0	1,0,1,0	1,3,2,2	158	100	8.9502e-08	0.000600173	1.0,0.0,1.0,1.0	0.388,0.0,0.24,0.0	-0.593
45721	ENSMUSG00000037628	Cdkn3	chr14	+	46762527	46762610	46760540	46760648	46764523	46764579	45721	4,4,2,3	0,0,0,0	0,2,0,2	1,0,1,1	183	100	0.0360243	1	1.0,1.0,1.0,1.0	0.0,1.0,0.0,0.522	-0.619
44127	ENSMUSG00000071064	Zfp827	chr8	+	79188148	79188181	79186175	79186358	79189666	79190856	44127	1,2,3,6	0,2,1,0	1,2,0,0	3,3,2,2	133	100	3.22396e-08	0.000418211	1.0,0.429,0.693,1.0	0.2,0.334,0.0,0.0	-0.647

## Sheet: GSE117605 15Q vs 84Q FDR
ID	GeneID	geneSymbol	chr	strand	exonStart_0base	exonEnd	upstreamES	upstreamEE	downstreamES	downstreamEE	ID	IJC_SAMPLE_1	SJC_SAMPLE_1	IJC_SAMPLE_2	SJC_SAMPLE_2	IncFormLen	SkipFormLen	PValue	FDR	IncLevel 15Q	IncLevel 84Q	IncLevelDifference
42809	ENSMUSG00000002578	Ikzf4	chr10	-	128643874	128643968	128643693	128643765	128645720	128645826	42809	0,1,0,1	2,0,2,1	1,3,2,1	0,0,0,0	194	100	8.54464e-09	0.0001882	0.0,1.0,0.0,0.34	1.0,1.0,1.0,1.0	0.665
2674	ENSMUSG00000033327	Tnxb	chr17	+	34679860	34680586	34678855	34679119	34683283	34683577	2674	6,1,2,2	0,1,1,2	4,2,2,3	0,0,0,0	826	100	3.96692e-05	0.0306381	1.0,0.108,0.195,0.108	1.0,1.0,1.0,1.0	0.647
36073	ENSMUSG00000032258	Lca5	chr9	-	83428879	83428948	83426748	83426961	83441040	83441116	36073	1,2,0,0	1,2,5,2	5,2,5,2	1,0,5,0	169	100	5.37629e-06	0.0090417	0.372,0.372,0.0,0.0	0.747,1.0,0.372,1.0	0.594
18776	ENSMUSG00000096929	A330023F24Rik	chr1	+	194982828	194982909	194976374	194976800	195021385	195021493	18776	6,1,0,2	2,3,2,1	5,1,5,2	1,0,0,1	181	100	3.74835e-06	0.00846645	0.624,0.156,0.0,0.525	0.734,1.0,1.0,0.525	0.488
2262	ENSMUSG00000024227	Pdzph1	chr17	-	58922568	58922747	58888007	58888165	58932417	58932528	2262	6,2,6,3	0,1,3,2	6,10,1,4	0,0,0,0	279	100	0.000229872	0.0809895	1.0,0.418,0.418,0.35	1.0,1.0,1.0,1.0	0.454
16476	ENSMUSG00000034621	Gpatch8	chr11	-	102531312	102531330	102528093	102528166	102537111	102537146	16476	1,0,6,4	3,1,1,2	2,1,6,2	0,1,1,0	118	100	0.000295967	0.0947294	0.22,0.0,0.836,0.629	1.0,0.459,0.836,1.0	0.402
21412	ENSMUSG00000071679	Rtl4	chrX	+	145101160	145101241	144690419	144690519	145109430	145109485	21412	2,5,7,8	4,1,1,2	4,9,3,8	0,0,0,0	181	100	4.98409e-06	0.0090417	0.216,0.734,0.795,0.688	1.0,1.0,1.0,1.0	0.392
49068	ENSMUSG00000049800	Sertad2	chr11	+	20595129	20595214	20543252	20543760	20647801	20653021	49068	2,0,2,3	7,1,11,3	15,8,9,11	3,4,10,5	185	100	8.08399e-05	0.0474904	0.134,0.0,0.089,0.351	0.73,0.519,0.327,0.543	0.386
47720	ENSMUSG00000037860	Aim2	chr1	+	173393962	173394033	173350878	173350973	173452827	173452948	47720	1,1,0,1	1,2,1,0	1,1,2,4	0,1,0,1	171	100	9.91821e-05	0.0514518	0.369,0.226,0.0,1.0	1.0,0.369,1.0,0.701	0.369
22330	ENSMUSG00000040877	Wdr25	chr12	+	108897908	108898006	108894292	108894330	108980690	108980838	22330	6,7,13,3	3,4,2,2	5,11,14,12	0,2,0,1	198	100	2.92861e-05	0.0254053	0.503,0.469,0.767,0.431	1.0,0.735,1.0,0.858	0.356
42217	ENSMUSG00000046949	Nqo2	chr13	+	33966044	33966126	33965005	33965052	33968189	33968277	42217	8,1,1,12	1,5,2,1	3,3,7,5	0,1,1,0	182	100	1.74552e-05	0.0189281	0.815,0.099,0.216,0.868	1.0,0.622,0.794,1.0	0.355
51320	ENSMUSG00000055313	Pgbd1	chr13	-	21428267	21428378	21421277	21423624	21433390	21433542	51320	2,0,3,1	1,2,0,2	1,4,6,5	1,0,1,0	211	100	0.000105091	0.0514518	0.487,0.0,1.0,0.192	0.322,1.0,0.74,1.0	0.346
48854	ENSMUSG00000107008	Gm2762	chr13	+	53395284	53395395	53394145	53394384	53397898	53398033	48854	5,1,9,6	3,2,2,1	5,7,4,4	0,1,1,0	211	100	1.37793e-06	0.00505826	0.441,0.192,0.681,0.74	1.0,0.768,0.655,1.0	0.342
27690	ENSMUSG00000085218	BB218582	chr2	-	106647874	106648061	106643700	106643875	106650293	106650334	27690	16,8,11,7	9,2,5,5	13,28,30,14	2,1,3,2	287	100	9.17854e-05	0.0499165	0.383,0.582,0.434,0.328	0.694,0.907,0.777,0.709	0.34
42843	ENSMUSG00000086742	Gm16201	chr7	+	139950737	139950884	139950395	139950477	139975304	139975410	42843	0,1,3,7	2,1,0,5	2,4,0,3	0,0,1,0	247	100	2.83903e-05	0.0254053	0.0,0.288,1.0,0.362	1.0,1.0,0.0,1.0	0.338
40911	ENSMUSG00000022543	4930451G09Rik	chr16	+	4971851	4971969	4968712	4969185	4976142	4976289	40911	4,3,7,5	2,1,2,1	2,3,5,5	0,0,1,0	218	100	0.0001125	0.0527206	0.478,0.579,0.616,0.696	1.0,1.0,0.696,1.0	0.332
24522	ENSMUSG00000114317	Gm49873	chr14	+	43098052	43098154	43089628	43089784	43109085	43109217	24522	3,7,5,3	5,1,1,1	5,7,4,8	0,2,0,0	202	100	3.84393e-06	0.00846645	0.229,0.776,0.712,0.598	1.0,0.634,1.0,1.0	0.33
40960	ENSMUSG00000087177	E130307A14Rik	chr10	-	39622902	39623091	39621411	39622727	39640275	39640511	40960	7,5,9,10	2,2,0,3	6,9,8,12	0,0,0,1	289	100	6.44903e-05	0.0437056	0.548,0.464,1.0,0.536	1.0,1.0,1.0,0.806	0.315
32575	ENSMUSG00000038412	Higd1a	chr9	-	121856720	121856872	121856449	121856585	121857511	121857535	32575	6,6,2,7	1,3,2,1	5,10,3,8	1,0,0,1	252	100	7.76795e-05	0.0468748	0.704,0.442,0.284,0.735	0.665,1.0,1.0,0.76	0.315
11546	ENSMUSG00000032384	Csnk1g1	chr9	+	65950015	65950064	65921003	65921068	65958328	65958721	11546	2,4,16,6	5,2,1,2	6,4,7,7	1,0,0,1	149	100	2.04446e-05	0.0200135	0.212,0.573,0.915,0.668	0.801,1.0,1.0,0.824	0.314
47404	ENSMUSG00000109844	Gm31816	chr9	-	47360736	47360886	47270643	47270799	47368306	47368649	47404	0,6,0,7	2,0,3,1	1,5,1,6	1,0,0,1	250	100	6.36363e-05	0.0437056	0.0,1.0,0.0,0.737	0.286,1.0,1.0,0.706	0.314
40962	ENSMUSG00000087177	E130307A14Rik	chr10	-	39632949	39633016	39622624	39622727	39640275	39640511	40962	4,3,8,8	2,2,0,3	7,8,10,12	0,0,0,1	167	100	0.000220792	0.0809895	0.545,0.473,1.0,0.615	1.0,1.0,1.0,0.878	0.311
24490	ENSMUSG00000038496	Slc19a3	chr1	-	83028012	83028142	83026225	83026380	83038369	83038448	24490	19,9,4,14	1,5,2,3	12,12,24,12	1,1,0,0	230	100	3.84223e-06	0.00846645	0.892,0.439,0.465,0.67	0.839,0.839,1.0,1.0	0.303
42381	ENSMUSG00000020181	Nav3	chr10	-	109760486	109760528	109758888	109759049	109764517	109765006	42381	1,0,1,2	3,4,8,5	7,5,4,3	4,3,7,5	142	100	0.000102396	0.0514518	0.19,0.0,0.081,0.22	0.552,0.54,0.287,0.297	0.296
35932	ENSMUSG00000021196	Pfkp	chr13	-	6593100	6593164	6588488	6588653	6594962	6595036	35932	2,1,2,2	2,0,2,3	3,5,6,6	2,1,0,0	164	100	0.000105322	0.0514518	0.379,1.0,0.379,0.289	0.478,0.753,1.0,1.0	0.296
51319	ENSMUSG00000055313	Pgbd1	chr13	-	21428267	21428362	21421851	21423624	21433390	21433542	51319	2,0,1,1	1,2,0,2	1,3,2,1	1,0,1,0	195	100	5.66897e-06	0.0090417	0.506,0.0,1.0,0.204	0.339,1.0,0.506,1.0	0.284
7778	ENSMUSG00000026153	Fam135a	chr1	-	24098630	24098719	24086519	24086611	24100060	24100182	7778	2,2,7,1	5,4,11,15	15,13,17,12	11,11,12,5	189	100	5.58574e-05	0.0396867	0.175,0.209,0.252,0.034	0.419,0.385,0.428,0.559	0.28
16742	ENSMUSG00000029822	Osbpl3	chr6	-	50333185	50333293	50328669	50328804	50336214	50336345	16742	7,11,12,7	5,1,5,2	9,11,14,8	1,0,0,2	208	100	7.27809e-05	0.0451559	0.402,0.841,0.536,0.627	0.812,1.0,1.0,0.658	0.266
15688	ENSMUSG00000042138	Msantd2	chr9	+	37513613	37513703	37489818	37489833	37517216	37517472	15688	2,4,5,6	0,3,5,1	8,4,10,9	0,0,2,1	190	100	0.000270143	0.0886463	1.0,0.412,0.345,0.759	1.0,1.0,0.725,0.826	0.259
20029	ENSMUSG00000023330	Dtwd1	chr2	+	126158409	126158553	126154540	126154860	126159769	126160028	20029	9,9,32,23	3,3,2,3	23,14,29,33	1,0,2,0	244	100	4.43391e-05	0.0331048	0.551,0.551,0.868,0.759	0.904,1.0,0.856,1.0	0.258
15187	ENSMUSG00000028184	Adgrl2	chr3	-	148820416	148820468	148818647	148818686	148821279	148821408	15187	7,10,15,8	7,5,4,1	12,14,10,11	0,1,2,1	152	100	0.000142243	0.0602258	0.397,0.568,0.712,0.84	1.0,0.902,0.767,0.879	0.258
47401	ENSMUSG00000109844	Gm31816	chr9	-	47297164	47297336	47270647	47270799	47368306	47368616	47401	4,4,3,2	2,0,3,1	5,4,5,2	1,0,0,1	272	100	0.000225045	0.0809895	0.424,1.0,0.269,0.424	0.648,1.0,1.0,0.424	0.239
25298	ENSMUSG00000044229	Nxpe4	chr9	+	48361426	48361514	48233210	48233282	48375872	48376067	25298	7,5,12,8	1,1,2,3	4,8,8,12	0,0,1,0	188	100	0.000311085	0.0978829	0.788,0.727,0.761,0.587	1.0,1.0,0.81,1.0	0.237
43042	ENSMUSG00000001901	Kcnh6	chr11	+	106026715	106026872	106025687	106025878	106027556	106027737	43042	22,15,20,16	0,2,6,4	9,14,22,15	0,0,0,1	257	100	1.64885e-06	0.0055872	1.0,0.745,0.565,0.609	1.0,1.0,1.0,0.854	0.234
25297	ENSMUSG00000044229	Nxpe4	chr9	+	48354986	48355087	48233210	48233282	48375872	48376067	25297	9,6,13,14	1,1,2,3	9,6,23,15	0,0,1,0	201	100	0.000273484	0.0886463	0.817,0.749,0.764,0.699	1.0,1.0,0.92,1.0	0.223
33373	ENSMUSG00000107318	Gm30003	chr5	+	134774493	134774940	134747041	134747308	134800445	134800596	33373	6,12,16,19	0,2,4,3	9,14,20,11	1,1,0,0	547	100	2.41191e-05	0.0221348	1.0,0.523,0.422,0.537	0.622,0.719,1.0,1.0	0.215
20607	ENSMUSG00000026790	Odf2	chr2	+	29893037	29893154	29892185	29892276	29893443	29893512	20607	30,38,47,63	26,20,27,21	66,63,67,65	18,16,14,11	217	100	0.000206692	0.0778202	0.347,0.467,0.445,0.58	0.628,0.645,0.688,0.731	0.213
17504	ENSMUSG00000033768	Nrxn2	chr19	+	6448254	6448284	6443630	6443648	6450530	6450599	17504	8,5,10,13	4,1,3,0	12,17,27,20	0,0,1,0	130	100	0.000240384	0.0809895	0.606,0.794,0.719,1.0	1.0,1.0,0.954,1.0	0.209
47273	ENSMUSG00000111758	Gm30373	chr9	-	43962879	43965155	43940753	43940857	43969999	43970171	47273	8,16,8,5	4,2,0,0	3,5,5,7	1,0,0,0	2376	100	0.000147716	0.061387	0.078,0.252,1.0,1.0	0.112,1.0,1.0,1.0	0.196
2039	ENSMUSG00000112121	C230072F16Rik	chr17	+	80922642	80922712	80896839	80896957	80923166	80923349	2039	1,0,1,0	1,1,1,4	0,2,4,5	1,1,4,2	170	100	6.99674e-05	0.0445474	0.37,0.0,0.37,0.0	0.0,0.541,0.37,0.595	0.192
5631	ENSMUSG00000022197	Pdzd2	chr15	-	12382598	12382743	12372446	12376380	12385160	12385948	5631	29,13,18,32	0,1,5,5	27,21,23,17	0,0,1,0	245	100	8.60226e-06	0.0119272	1.0,0.841,0.595,0.723	1.0,1.0,0.904,1.0	0.186
9162	ENSMUSG00000055923	Aasdh	chr5	-	76904208	76904380	76901917	76902185	76905422	76905427	9162	19,34,36,38	5,2,3,4	37,54,56,30	2,1,1,0	272	100	9.59772e-05	0.0509384	0.583,0.862,0.815,0.777	0.872,0.952,0.954,1.0	0.185
29482	ENSMUSG00000000197	Nalcn	chr14	-	123571974	123572094	123515630	123515773	123599842	123599989	29482	7,11,13,7	1,0,3,4	10,11,23,11	0,1,0,2	220	100	0.000155718	0.0635144	0.761,1.0,0.663,0.443	1.0,0.833,1.0,0.714	0.17
43264	ENSMUSG00000021280	Exoc3l4	chr12	+	111418759	111418864	111417444	111417520	111421498	111421583	43264	12,10,27,13	0,3,3,2	24,14,17,14	0,1,0,0	205	100	0.000301754	0.0956299	1.0,0.619,0.814,0.76	1.0,0.872,1.0,1.0	0.17
20606	ENSMUSG00000026790	Odf2	chr2	+	29893000	29893154	29892185	29892276	29893443	29893512	20606	89,70,86,109	26,20,27,21	113118141107	18,16,14,11	254	100	8.30957e-05	0.0481638	0.574,0.579,0.556,0.671	0.712,0.744,0.799,0.793	0.167
24047	ENSMUSG00000018449	Rpain	chr11	+	70973801	70973913	70973014	70973075	70974068	70974132	24047	38,25,42,47	6,5,3,3	43,52,62,51	1,2,1,0	212	100	1.26927e-05	0.0155313	0.749,0.702,0.868,0.881	0.953,0.925,0.967,1.0	0.161
36807	ENSMUSG00000030598	Fbxo17	chr7	+	28737338	28737546	28736067	28736203	28737664	28738138	36807	21,11,18,21	1,3,5,0	11,14,15,9	0,0,0,2	308	100	0.000115619	0.0536119	0.872,0.543,0.539,1.0	1.0,1.0,1.0,0.594	0.16
25904	ENSMUSG00000087578	Ccdc142os	chr6	-	83107742	83107914	83106866	83107190	83108883	83108987	25904	11,12,16,13	0,0,3,5	15,13,17,19	0,0,0,2	272	100	0.000323463	0.098538	1.0,1.0,0.662,0.489	1.0,1.0,1.0,0.777	0.157
22422	ENSMUSG00000033323	Ctdp1	chr18	-	80434165	80434328	80420442	80420630	80445885	80446095	22422	41,39,50,59	4,4,2,4	39,61,62,74	0,0,0,4	263	100	0.000184281	0.0722453	0.796,0.788,0.905,0.849	1.0,1.0,1.0,0.876	0.134
9232	ENSMUSG00000029406	Pitpnm2	chr5	-	124124797	124124959	124123938	124124087	124125298	124125463	9232	22,6,11,11	43,16,25,36	25,21,28,21	21,21,34,25	262	100	0.000233641	0.0809895	0.163,0.125,0.144,0.104	0.312,0.276,0.239,0.243	0.134
47930	ENSMUSG00000031626	Sorbs2	chr8	+	45782801	45782960	45775588	45775703	45785268	45785325	47930	28,31,42,34	2,0,5,7	43,42,48,45	2,0,1,1	259	100	0.000328682	0.098538	0.844,1.0,0.764,0.652	0.892,1.0,0.949,0.946	0.132
19893	ENSMUSG00000003534	Ddr1	chr17	-	35686480	35686591	35685305	35685550	35687144	35687310	19893	127,91,179,184	28,25,33,42	259225232224	24,31,17,34	211	100	4.03398e-05	0.0306381	0.683,0.633,0.72,0.675	0.836,0.775,0.866,0.757	0.131
7874	ENSMUSG00000050530	Fam171a1	chr2	+	3223469	3223584	3220252	3220369	3224817	3227250	7874	73,70,114,103	15,10,7,6	83110134105	1,3,4,6	215	100	0.000104267	0.0514518	0.694,0.765,0.883,0.889	0.975,0.945,0.94,0.891	0.13
35898	ENSMUSG00000020590	Snx13	chr12	+	35078899	35079012	35047185	35047411	35085938	35086028	35898	65,40,71,42	3,2,2,6	75,54,93,55	1,0,0,0	213	100	1.08763e-05	0.0145185	0.91,0.904,0.943,0.767	0.972,1.0,1.0,1.0	0.112
2800	ENSMUSG00000061613	U2af1	chr17	-	31652501	31652568	31648844	31648894	31658652	31658755	2800	6,8,15,16	64,35,44,54	12,27,23,35	34,57,50,45	167	100	0.000254821	0.0850388	0.053,0.12,0.17,0.151	0.174,0.221,0.216,0.318	0.109
20196	ENSMUSG00000075415	Fnbp1	chr2	-	31048204	31048288	31044881	31044896	31054023	31054218	20196	38,26,34,38	57,41,80,69	16,31,21,23	76,74,90,86	184	100	6.82242e-05	0.0445474	0.266,0.256,0.188,0.23	0.103,0.185,0.113,0.127	-0.103
46734	ENSMUSG00000045095	Magi1	chr6	-	93694007	93694211	93686781	93686875	93697193	93697487	46734	320238450343	14,26,31,32	303360359329	40,60,50,38	304	100	0.000126817	0.0557168	0.883,0.751,0.827,0.779	0.714,0.664,0.703,0.74	-0.105
25857	ENSMUSG00000013523	Bcas1	chr2	-	170366363	170366528	170356247	170356313	170370449	170370491	25857	166165195167	10,8,23,10	356272367297	61,28,50,42	265	100	0.000238014	0.0809895	0.862,0.886,0.762,0.863	0.688,0.786,0.735,0.727	-0.109
41171	ENSMUSG00000034342	Cbl	chr9	-	44158976	44159108	44158513	44158891	44163338	44163542	41171	35,21,59,48	0,0,2,0	65,72,51,46	8,4,1,3	232	100	1.78866e-05	0.0189281	1.0,1.0,0.927,1.0	0.778,0.886,0.956,0.869	-0.11
46733	ENSMUSG00000045095	Magi1	chr6	-	93694007	93694208	93686781	93686875	93697193	93697487	46733	277211439302	14,26,31,32	272329307302	40,60,50,38	301	100	0.000143554	0.0602258	0.868,0.729,0.825,0.758	0.693,0.646,0.671,0.725	-0.111
15197	ENSMUSG00000028184	Adgrl2	chr3	-	148820972	148821054	148817721	148817928	148821279	148821408	15197	4,1,3,5	8,13,11,16	0,2,0,1	17,19,13,26	182	100	6.9925e-05	0.0445474	0.216,0.041,0.13,0.147	0.0,0.055,0.0,0.021	-0.115
46732	ENSMUSG00000045095	Magi1	chr6	-	93694007	93694175	93686781	93686875	93697193	93697487	46732	233192373295	14,26,31,32	242291258264	40,60,50,38	268	100	4.58595e-05	0.0336693	0.861,0.734,0.818,0.775	0.693,0.644,0.658,0.722	-0.118
35756	ENSMUSG00000055541	Lair1	chr7	-	4028706	4029036	4010729	4010846	4055917	4055953	35756	43,43,45,50	0,1,1,0	49,25,52,50	3,0,3,4	430	100	0.000111328	0.0527206	1.0,0.909,0.913,1.0	0.792,1.0,0.801,0.744	-0.121
37293	ENSMUSG00000074158	Zfp976	chr7	-	42616232	42616359	42615972	42616033	42642479	42642547	37293	9,5,10,12	0,1,0,1	11,14,9,10	1,6,0,2	227	100	2.30627e-05	0.0216157	1.0,0.688,1.0,0.841	0.829,0.507,1.0,0.688	-0.126
24190	ENSMUSG00000033396	Spg11	chr2	-	122086862	122086969	122083399	122083561	122088132	122088336	24190	24,18,42,34	0,1,2,1	19,25,34,36	0,4,5,7	207	100	0.000317816	0.097903	1.0,0.897,0.91,0.943	1.0,0.751,0.767,0.713	-0.13
32330	ENSMUSG00000074165	Zfp788	chr7	+	41643332	41643432	41634679	41634710	41647482	41647617	32330	22,19,27,27	0,1,0,0	30,27,39,31	4,5,2,1	200	100	1.46865e-05	0.0165886	1.0,0.905,1.0,1.0	0.789,0.73,0.907,0.939	-0.135
8255	ENSMUSG00000057715	A830018L16Rik	chr1	+	11545153	11545282	11518577	11518709	11562962	11562991	8255	78,49,81,100	2,2,1,4	41,69,58,64	5,4,13,5	229	100	0.00010418	0.0514518	0.945,0.915,0.973,0.916	0.782,0.883,0.661,0.848	-0.144
439	ENSMUSG00000094732	1500015L24Rik	chr19	+	20422258	20422506	20421075	20421263	20444725	20444881	439	23,11,29,24	0,0,0,1	30,25,40,20	1,0,6,2	348	100	0.000108718	0.0520558	1.0,1.0,1.0,0.873	0.896,1.0,0.657,0.742	-0.145
51716	ENSMUSG00000021504	B4galt7	chr13	+	55607196	55607422	55599895	55600192	55609218	55610442	51716	31,25,53,35	0,0,1,0	28,42,41,47	3,2,2,2	326	100	0.000185324	0.0722453	1.0,1.0,0.942,1.0	0.741,0.866,0.863,0.878	-0.149
23333	ENSMUSG00000036833	Pnpla7	chr2	+	25038836	25038900	25029506	25029656	25039602	25039771	23333	13,9,20,21	1,0,0,0	18,14,15,22	1,3,4,1	164	100	0.000157585	0.0635314	0.888,1.0,1.0,1.0	0.916,0.74,0.696,0.931	-0.151
23074	ENSMUSG00000026566	Mpzl1	chr1	-	165601749	165601855	165592239	165593677	165604609	165604742	23074	42,33,66,62	34,30,34,38	23,43,47,36	36,68,60,42	206	100	8.93618e-05	0.0498288	0.375,0.348,0.485,0.442	0.237,0.235,0.275,0.294	-0.152
42973	ENSMUSG00000023235	Ccl25	chr8	+	4349771	4349894	4327756	4327850	4353882	4354000	42973	10,13,21,17	2,0,0,1	14,16,23,22	5,3,1,3	223	100	0.000317569	0.097903	0.692,1.0,1.0,0.884	0.557,0.705,0.912,0.767	-0.159
11224	ENSMUSG00000029060	Mib2	chr4	-	155655251	155655270	155655104	155655170	155655521	155656305	11224	12,12,13,18	0,0,0,0	10,12,27,10	2,5,1,1	119	100	0.000196158	0.0751386	1.0,1.0,1.0,1.0	0.808,0.669,0.958,0.894	-0.168
27697	ENSMUSG00000046169	Adamts6	chr13	+	104428834	104428958	104426934	104427068	104429789	104429870	27697	11,8,8,10	0,0,0,1	19,18,22,15	0,1,6,4	224	100	5.65297e-06	0.0090417	1.0,1.0,1.0,0.817	1.0,0.889,0.621,0.626	-0.17
27710	ENSMUSG00000041670	Rims1	chr1	-	22412210	22412294	22404443	22404515	22421740	22421830	27710	11,8,15,12	0,1,0,1	7,8,9,15	5,0,1,3	184	100	3.09208e-05	0.0261941	1.0,0.813,1.0,0.867	0.432,1.0,0.83,0.731	-0.172
45989	ENSMUSG00000051113	Fam71e1	chr7	+	44497405	44497633	44496914	44497033	44500149	44500366	45989	17,18,31,13	0,1,0,0	14,17,32,19	0,2,3,3	328	100	0.000125782	0.0557168	1.0,0.846,1.0,1.0	1.0,0.722,0.765,0.659	-0.175
41026	ENSMUSG00000019823	Mical1	chr10	+	41478427	41478635	41478009	41478314	41478962	41479067	41026	20,25,25,32	1,0,0,0	18,22,24,14	0,4,1,3	308	100	0.000161529	0.0641036	0.867,1.0,1.0,1.0	1.0,0.641,0.886,0.602	-0.184
34760	ENSMUSG00000016346	Kcnq2	chr2	-	181092238	181092292	181088346	181088534	181095341	181095421	34760	4,2,6,7	0,1,0,0	6,7,10,4	0,4,1,4	154	100	8.45237e-05	0.0483553	1.0,0.565,1.0,1.0	1.0,0.532,0.867,0.394	-0.193
50083	ENSMUSG00000020709	Adap2	chr11	+	80174087	80174150	80170677	80170761	80176055	80176133	50083	9,7,12,13	2,0,0,0	9,6,9,9	2,3,0,3	163	100	7.48341e-05	0.045785	0.734,1.0,1.0,1.0	0.734,0.551,1.0,0.648	-0.2
6937	ENSMUSG00000073164	2410018L13Rik	chr12	-	22993050	22993177	22992323	22992848	23009844	23009998	6937	23,14,29,15	0,0,2,0	14,17,13,14	3,1,2,2	227	100	0.000263719	0.0873466	1.0,1.0,0.865,1.0	0.673,0.882,0.741,0.755	-0.204
28400	ENSMUSG00000097023	Mir9-3hg	chr7	+	79527762	79527869	79515434	79515672	79531185	79531259	28400	13,2,22,14	1,0,2,0	10,13,7,15	1,2,5,1	207	100	0.000296762	0.0947294	0.863,1.0,0.842,1.0	0.829,0.758,0.403,0.879	-0.209
31830	ENSMUSG00000020167	Tcf3	chr10	-	80412826	80413062	80410397	80410621	80413204	80413337	31830	22,32,21,23	0,0,0,0	23,26,25,27	4,2,0,3	336	100	1.40701e-05	0.0163105	1.0,1.0,1.0,1.0	0.631,0.795,1.0,0.728	-0.212
41334	ENSMUSG00000057337	Chst3	chr10	-	60194092	60194245	60188072	60188318	60218903	60219260	41334	4,4,6,1	0,0,1,1	5,13,11,5	4,2,3,2	253	100	0.000153067	0.0630164	1.0,1.0,0.703,0.283	0.331,0.72,0.592,0.497	-0.212
36611	ENSMUSG00000008496	Pou2f2	chr7	-	25115470	25115749	25100137	25100243	25116037	25116220	36611	9,11,17,21	0,1,1,0	10,16,11,13	1,3,1,2	379	100	0.000209098	0.0780591	1.0,0.744,0.818,1.0	0.725,0.585,0.744,0.632	-0.219
457	ENSMUSG00000094732	1500015L24Rik	chr19	+	20436291	20436513	20421075	20421263	20444725	20444881	457	3,10,10,5	0,0,0,1	5,14,16,13	1,0,6,2	322	100	6.20242e-06	0.00942147	1.0,1.0,1.0,0.608	0.608,1.0,0.453,0.669	-0.22
24012	ENSMUSG00000075324	Fign	chr2	-	64096894	64097064	63971506	63980899	64097841	64098012	24012	5,3,7,7	0,1,0,0	10,9,8,11	1,3,2,2	270	100	2.28829e-05	0.0216157	1.0,0.526,1.0,1.0	0.787,0.526,0.597,0.671	-0.236
15185	ENSMUSG00000028184	Adgrl2	chr3	-	148818647	148818686	148817763	148817928	148821279	148821408	15185	10,11,10,4	8,13,11,16	1,4,5,2	17,19,13,26	139	100	9.12638e-05	0.0499165	0.473,0.378,0.395,0.152	0.041,0.132,0.217,0.052	-0.239
27272	ENSMUSG00000022679	Mpv17l	chr16	+	13942119	13942173	13941093	13941287	13944665	13944736	27272	7,3,9,6	0,0,1,1	10,2,8,6	2,1,1,4	154	100	0.000225932	0.0809895	1.0,1.0,0.854,0.796	0.765,0.565,0.839,0.493	-0.247
5413	ENSMUSG00000038679	Trps1	chr15	-	50863882	50863927	50846729	50846942	50889603	50889715	5413	2,5,3,1	4,4,8,5	0,1,0,0	9,12,8,10	145	100	1.18722e-06	0.0047544	0.256,0.463,0.205,0.121	0.0,0.054,0.0,0.0	-0.248
33626	ENSMUSG00000052407	Ccdc171	chr4	+	83620824	83620963	83604021	83604182	83635639	83635742	33626	13,4,11,10	0,0,0,2	7,4,23,9	3,3,2,0	239	100	6.59344e-05	0.0440072	1.0,1.0,1.0,0.677	0.494,0.358,0.828,1.0	-0.249
43301	ENSMUSG00000067367	Lyar	chr5	+	38222930	38223054	38220549	38220635	38223133	38223227	43301	8,4,6,2	3,5,5,10	1,0,4,0	3,6,14,10	224	100	0.000127747	0.0557168	0.543,0.263,0.349,0.082	0.13,0.0,0.113,0.0	-0.249
9695	ENSMUSG00000063889	Crem	chr18	-	3276693	3276729	3273421	3273578	3325360	3325474	9695	10,9,12,5	2,1,0,0	7,7,11,15	3,4,2,6	136	100	3.4778e-05	0.0283705	0.786,0.869,1.0,1.0	0.632,0.563,0.802,0.648	-0.253
23620	ENSMUSG00000006638	Abhd1	chr5	+	30952884	30953045	30950065	30950248	30953342	30953525	23620	13,8,19,19	0,2,0,0	16,13,13,9	2,4,3,2	261	100	1.33381e-05	0.0158799	1.0,0.605,1.0,1.0	0.754,0.555,0.624,0.633	-0.26
33514	ENSMUSG00000025261	Huwe1	chrX	+	151803175	151803349	151800882	151800946	151806271	151806407	33514	2,2,8,8	0,0,1,2	7,6,4,4	1,1,1,4	274	100	0.000104794	0.0514518	1.0,1.0,0.745,0.593	0.719,0.686,0.593,0.267	-0.268
284	ENSMUSG00000094707	A830019P07Rik	chr19	-	35842363	35842421	35841273	35841329	35923486	35923547	284	3,4,5,1	7,2,9,10	0,0,0,0	3,2,4,7	158	100	8.46204e-07	0.00414179	0.213,0.559,0.26,0.06	0.0,0.0,0.0,0.0	-0.273
1996	ENSMUSG00000024150	Mcfd2	chr17	-	87264140	87264365	87258782	87258881	87265791	87265880	1996	16,13,21,21	1,0,1,0	17,10,28,11	1,3,6,2	325	100	2.79761e-06	0.00770234	0.831,1.0,0.866,1.0	0.84,0.506,0.589,0.629	-0.283
20076	ENSMUSG00000105265	Sox2ot	chr3	+	34508492	34508586	34197160	34197229	34638357	34638408	20076	2,1,2,6	0,0,1,1	3,9,1,5	2,1,3,1	194	100	0.000205863	0.0778202	1.0,1.0,0.508,0.756	0.436,0.823,0.147,0.72	-0.285
48777	ENSMUSG00000022610	Mapk12	chr15	-	89135576	89135688	89135426	89135456	89137400	89137459	48777	13,8,17,15	0,1,1,0	6,13,15,2	3,1,2,2	212	100	9.5682e-05	0.0509384	1.0,0.791,0.889,1.0	0.485,0.86,0.78,0.321	-0.308
46201	ENSMUSG00000071350	Setdb2	chr14	-	59437436	59437765	59431142	59431268	59440586	59440875	46201	20,24,23,30	1,0,1,2	24,21,31,19	5,4,4,5	429	100	5.95435e-05	0.0416341	0.823,1.0,0.843,0.778	0.528,0.55,0.644,0.47	-0.313
7586	ENSMUSG00000064138	Fam172a	chr13	+	77742762	77742886	77708689	77708853	77825322	77825388	7586	3,5,4,7	0,0,0,1	9,9,5,3	2,0,3,2	224	100	0.000106288	0.0514518	1.0,1.0,1.0,0.758	0.668,1.0,0.427,0.401	-0.315
9701	ENSMUSG00000063889	Crem	chr18	-	3276693	3276775	3273421	3273578	3325360	3325478	9701	13,7,8,4	2,1,0,0	6,8,8,10	3,4,2,6	182	100	1.80468e-05	0.0189281	0.781,0.794,1.0,1.0	0.524,0.524,0.687,0.478	-0.341
42103	ENSMUSG00000112117	Rmst	chr10	-	92083873	92083973	92075512	92075673	92103705	92103936	42103	12,5,4,4	2,0,0,1	4,4,7,3	3,4,2,1	200	100	8.89034e-05	0.0498288	0.75,1.0,1.0,0.667	0.4,0.333,0.636,0.6	-0.362
2695	ENSMUSG00000057246	BC051142	chr17	+	34420386	34420413	34419551	34419584	34421852	34421882	2695	4,1,6,2	1,0,1,1	0,2,5,2	5,6,4,0	127	100	8.08559e-05	0.0474904	0.759,1.0,0.825,0.612	0.0,0.208,0.496,1.0	-0.373
452	ENSMUSG00000094732	1500015L24Rik	chr19	+	20436291	20436437	20421075	20421263	20444725	20444883	452	1,4,1,2	0,0,0,1	1,8,2,3	1,0,6,2	246	100	4.69682e-06	0.0090417	1.0,1.0,1.0,0.448	0.289,1.0,0.119,0.379	-0.415
7662	ENSMUSG00000048794	Cfap100	chr6	-	90421208	90421400	90419375	90419453	90427437	90427543	7662	3,5,3,2	0,0,2,0	1,1,1,6	0,2,3,3	292	100	8.66429e-06	0.0119272	1.0,1.0,0.339,1.0	1.0,0.146,0.102,0.407	-0.421
25482	ENSMUSG00000037605	Adgrl3	chr5	+	81787435	81787564	81774392	81774431	81794263	81795347	25482	4,2,4,5	0,1,0,0	1,3,6,7	3,1,2,3	229	100	1.47062e-07	0.000809778	1.0,0.466,1.0,1.0	0.127,0.567,0.567,0.505	-0.425
20313	ENSMUSG00000057816	Cfap299	chr5	+	98784418	98784548	98737568	98737711	98801814	98802019	20313	9,9,8,4	0,0,0,0	4,3,8,2	4,2,3,0	230	100	4.88242e-08	0.000430151	1.0,1.0,1.0,1.0	0.303,0.395,0.537,1.0	-0.441
461	ENSMUSG00000094732	1500015L24Rik	chr19	+	20440538	20440729	20421075	20421263	20444725	20444883	461	10,5,1,4	0,0,0,1	3,4,3,1	1,0,6,2	291	100	1.05525e-06	0.00464849	1.0,1.0,1.0,0.579	0.508,1.0,0.147,0.147	-0.444
7880	ENSMUSG00000037857	Nufip2	chr11	+	77688286	77688331	77687458	77687811	77691541	77691920	7880	3,1,2,3	0,0,1,1	2,1,1,1	0,6,3,3	145	100	2.05688e-06	0.00647196	1.0,1.0,0.58,0.674	1.0,0.103,0.187,0.187	-0.444
41310	ENSMUSG00000038010	Ccdc138	chr10	+	58509504	58509632	58507520	58507641	58513078	58513257	41310	4,1,5,6	0,0,0,1	10,2,1,6	1,1,2,3	228	100	1.25434e-05	0.0155313	1.0,1.0,1.0,0.725	0.814,0.467,0.18,0.467	-0.449
25334	ENSMUSG00000025997	Ikzf2	chr1	-	69685693	69685797	69684123	69684172	69687040	69687245	25334	3,4,4,6	0,0,2,1	2,2,3,6	1,6,3,4	204	100	3.29453e-05	0.0273825	1.0,1.0,0.495,0.746	0.495,0.14,0.329,0.424	-0.463
37144	ENSMUSG00000059475	Zfp426	chr9	-	20486329	20486425	20478132	20478279	20492385	20492711	37144	3,2,1,5	1,0,1,0	3,0,6,0	2,2,2,1	196	100	1.15334e-05	0.0149428	0.605,1.0,0.338,1.0	0.434,0.0,0.605,0.0	-0.476
46030	ENSMUSG00000020389	Cdkl3	chr11	+	52035946	52036020	52033513	52033611	52037430	52038165	46030	6,1,4,4	0,0,0,2	2,2,1,5	2,3,1,2	174	100	8.09645e-06	0.0118886	1.0,1.0,1.0,0.535	0.365,0.277,0.365,0.59	-0.485
24577	ENSMUSG00000018986	Slfn3	chr11	+	83194042	83194209	83191332	83191408	83212543	83213613	24577	4,2,3,4	0,0,0,1	5,2,0,2	0,1,2,3	267	100	5.13651e-06	0.0090417	1.0,1.0,1.0,0.6	1.0,0.428,0.0,0.2	-0.493
40948	ENSMUSG00000004285	Atp6v1f	chr6	+	29468966	29469226	29468067	29468167	29470066	29470512	40948	8,1,4,2	0,0,0,0	4,3,1,2	5,1,1,0	360	100	5.45541e-06	0.0090417	1.0,1.0,1.0,1.0	0.182,0.455,0.217,1.0	-0.536
7593	ENSMUSG00000064138	Fam172a	chr13	+	77802454	77802503	77708716	77708853	77825322	77825388	7593	1,1,1,2	0,0,0,1	1,5,0,0	2,0,3,2	149	100	9.53715e-08	0.000600173	1.0,1.0,1.0,0.573	0.251,1.0,0.0,0.0	-0.581
44413	ENSMUSG00000031785	Adgrg1	chr8	+	94997300	94997416	94994477	94994999	95002438	95002509	44413	1,1,3,3	0,0,0,0	2,1,1,0	1,2,0,2	216	100	3.62064e-06	0.00846645	1.0,1.0,1.0,1.0	0.481,0.188,1.0,0.0	-0.583
24009	ENSMUSG00000075324	Fign	chr2	-	64027909	64027967	63977336	63980899	64097841	64098010	24009	1,0,5,1	0,1,0,0	1,0,1,0	1,3,2,2	158	100	8.9502e-08	0.000600173	1.0,0.0,1.0,1.0	0.388,0.0,0.24,0.0	-0.593
44127	ENSMUSG00000071064	Zfp827	chr8	+	79188148	79188181	79186175	79186358	79189666	79190856	44127	1,2,3,6	0,2,1,0	1,2,0,0	3,3,2,2	133	100	3.22396e-08	0.000418211	1.0,0.429,0.693,1.0	0.2,0.334,0.0,0.0	-0.647

## Sheet: GSE178367 15Q vs 84Q p-value
ID	GeneID	geneSymbol	chr	strand	exonStart_0base	exonEnd	upstreamES	upstreamEE	downstreamES	downstreamEE	ID	IJC_SAMPLE_1	SJC_SAMPLE_1	IJC_SAMPLE_2	SJC_SAMPLE_2	IncFormLen	SkipFormLen	PValue	FDR	IncLevel 84Q	IncLevel 15Q	IncLevelDifference
41087	ENSMUSG00000032479	Map4	chr9	+	110027678	110027792	109999771	109999840	110063016	110063123	41087	3,0,1	3,1,5	4,5,10	0,0,0	264	150	6.55032e-13	1.67845e-08	0.362,0.0,0.102	1.0,1.0,1.0	-0.845
8940	ENSMUSG00000016493	Cd46	chr1	-	195083547	195083636	195077653	195077836	195085332	195085435	8940	2,0,0	1,1,2	5,7,2	0,0,0	239	150	1.0105e-06	0.000995883	0.557,0.0,0.0	1.0,1.0,1.0	-0.814
40538	ENSMUSG00000053004	Hrh1	chr6	+	114408773	114408920	114397935	114397998	114479724	114483296	40538	1,0,0	1,2,2	3,2,3	1,0,0	297	150	9.32726e-10	5.97504e-06	0.336,0.0,0.0	0.602,1.0,1.0	-0.755
36470	ENSMUSG00000085998	AW822252	chrX	-	53715881	53715990	53715266	53715403	53716220	53716578	36470	2,3,0	2,2,1	2,5,5	0,0,0	259	150	1.26348e-05	0.00557069	0.367,0.465,0.0	1.0,1.0,1.0	-0.723
47515	ENSMUSG00000048445	Ccdc57	chr11	-	120871047	120871262	120861137	120861269	120873585	120873671	47515	7,2,0	1,5,2	5,11,13	0,0,0	365	150	1.88116e-09	9.64059e-06	0.742,0.141,0.0	1.0,1.0,1.0	-0.706
25331	ENSMUSG00000040877	Wdr25	chr12	+	108897908	108898006	108894292	108894330	108980690	108980838	25331	0,1,0	1,1,1	1,1,3	0,1,0	248	150	1.62328e-07	0.000268355	0.0,0.377,0.0	1.0,0.377,1.0	-0.667
3757	ENSMUSG00000038347	Tcte2	chr17	-	13722419	13722679	13716435	13717633	13727910	13728022	3757	0,3,0	2,0,1	5,2,2	0,0,0	410	150	3.82794e-05	0.0106993	0.0,1.0,0.0	1.0,1.0,1.0	-0.667
15970	ENSMUSG00000028188	Spata1	chr3	-	146487199	146487419	146481766	146481860	146487511	146487565	15970	1,0,0	0,1,1	1,1,1	0,0,0	370	150	0.00014142	0.0229351	1.0,0.0,0.0	1.0,1.0,1.0	-0.667
45054	ENSMUSG00000090272	Mndal	chr1	-	173868199	173868319	173862558	173862883	173871377	173871545	45054	0,0,0	3,4,2	2,1,0	0,0,2	270	150	0.0224587	0.487372	0.0,0.0,0.0	1.0,1.0,0.0	-0.667
7729	ENSMUSG00000036613	Eipr1	chr12	+	28793854	28793936	28766771	28766904	28847556	28847656	7729	1,2,0	1,3,1	3,2,2	1,0,0	232	150	1.09594e-06	0.00104009	0.393,0.301,0.0	0.66,1.0,1.0	-0.655
33529	ENSMUSG00000000197	Nalcn	chr14	-	123409695	123409833	123348761	123348835	123599842	123599989	33529	2,0,0	1,1,2	1,7,6	0,0,4	288	150	4.15554e-05	0.0112086	0.51,0.0,0.0	1.0,1.0,0.439	-0.643
11099	ENSMUSG00000026839	Upp2	chr2	+	58617633	58617728	58567386	58567528	58668077	58668350	11099	2,0,0	5,4,2	4,10,5	1,1,4	245	150	7.23147e-07	0.000842885	0.197,0.0,0.0	0.71,0.86,0.434	-0.602
46576	ENSMUSG00000003206	Ebi3	chr17	+	55953888	55954018	55952639	55952928	55954302	55954481	46576	2,1,0	0,2,2	14,11,17	0,0,0	280	150	4.3572e-05	0.0115133	1.0,0.211,0.0	1.0,1.0,1.0	-0.596
42237	ENSMUSG00000031027	Stk33	chr7	-	109341288	109341639	109338319	109338433	109438916	109439081	42237	2,3,1	4,0,2	1,1,2	0,0,0	501	150	1.71196e-06	0.00137086	0.13,1.0,0.13	1.0,1.0,1.0	-0.58
18286	ENSMUSG00000028064	Sema4a	chr3	-	88455547	88455684	88454678	88454846	88458810	88458884	18286	1,1,0	2,1,5	5,8,13	0,4,2	287	150	1.24754e-06	0.00114167	0.207,0.343,0.0	1.0,0.511,0.773	-0.578
49712	ENSMUSG00000026765	Lypd6b	chr2	+	49903375	49903452	49863810	49863906	49930924	49930984	49712	0,0,0	5,1,2	2,1,4	0,4,2	227	150	0.000102956	0.0187103	0.0,0.0,0.0	1.0,0.142,0.569	-0.57
15704	ENSMUSG00000085558	4930412C18Rik	chr4	+	9776036	9776197	9770796	9770948	9782625	9782739	15704	1,0,3	1,4,0	1,4,5	0,0,0	311	150	8.74964e-05	0.0169208	0.325,0.0,1.0	1.0,1.0,1.0	-0.558
29369	ENSMUSG00000028634	Hivep3	chr4	+	119762219	119762348	119733840	119733862	119997173	119998432	29369	3,5,0	3,4,2	1,9,5	0,1,2	279	150	0.00202841	0.123459	0.35,0.402,0.0	1.0,0.829,0.573	-0.55
39986	ENSMUSG00000101191	Gm28809	chr6	+	125483440	125483569	125482563	125482702	125484276	125484678	39986	4,0,1	0,2,1	1,5,5	0,0,0	279	150	0.0189599	0.446153	1.0,0.0,0.35	1.0,1.0,1.0	-0.55
42236	ENSMUSG00000031027	Stk33	chr7	-	109341288	109341639	109338319	109338433	109438578	109438817	42236	2,1,0	1,2,1	2,1,2	0,2,0	501	150	0.00489782	0.207099	0.375,0.13,0.0	1.0,0.13,1.0	-0.542
48933	ENSMUSG00000023235	Ccl25	chr8	+	4349771	4349894	4327756	4327850	4353882	4354000	48933	5,7,0	6,5,2	18,9,31	3,2,3	273	150	0.000185559	0.0270909	0.314,0.435,0.0	0.767,0.712,0.85	-0.527
48471	ENSMUSG00000048661	Lemd3	chr10	-	120931720	120931823	120927945	120928027	120977783	120979332	48471	0,5,0	1,3,2	1,4,4	1,0,1	253	150	0.000127356	0.021054	0.0,0.497,0.0	0.372,1.0,0.703	-0.526
40608	ENSMUSG00000086155	9430041J12Rik	chr7	-	4095457	4095586	4076214	4076344	4101897	4102056	40608	2,6,1	2,1,1	4,5,7	0,0,0	279	150	0.00940629	0.30529	0.35,0.763,0.35	1.0,1.0,1.0	-0.512
54621	ENSMUSG00000032212	Sltm	chr9	+	70559036	70559101	70542858	70543081	70572148	70572176	54621	1,1,1	2,3,3	4,6,8	0,4,3	215	150	0.000927674	0.0743579	0.259,0.189,0.189	1.0,0.511,0.65	-0.508
11098	ENSMUSG00000026839	Upp2	chr2	+	58617633	58617728	58567386	58567528	58632664	58635281	11098	2,0,0	6,3,4	5,9,5	2,3,4	245	150	7.94756e-07	0.000866588	0.169,0.0,0.0	0.605,0.647,0.434	-0.506
36306	ENSMUSG00000045275	Lca5l	chr16	-	96184012	96184160	96180044	96180120	96185770	96185929	36306	2,1,0	1,0,2	5,2,3	0,0,0	298	150	0.00348217	0.173089	0.502,1.0,0.0	1.0,1.0,1.0	-0.499
52680	ENSMUSG00000035469	Rcbtb1	chr14	+	59206763	59206930	59205624	59205722	59209924	59209971	52680	10,0,4	6,2,4	7,8,21	1,2,2	317	150	0.000848953	0.0702861	0.441,0.0,0.321	0.768,0.654,0.832	-0.497
27687	ENSMUSG00000034035	Ccdc17	chr4	+	116599556	116599667	116599288	116599490	116599886	116600201	27687	2,0,0	7,1,2	6,2,5	1,2,3	261	150	1.68467e-05	0.00664124	0.141,0.0,0.0	0.775,0.365,0.489	-0.496
50496	ENSMUSG00000086363	A330102I10Rik	chr13	+	29023630	29023723	29023175	29023212	29028421	29028729	50496	10,0,1	1,1,6	3,3,12	1,0,2	243	150	0.00266256	0.146406	0.861,0.0,0.093	0.649,1.0,0.787	-0.494
3341	ENSMUSG00000036196	Slc26a8	chr17	-	28653831	28653945	28652447	28652525	28659592	28659675	3341	0,2,2	3,0,1	1,1,2	0,0,0	264	150	0.00224001	0.132101	0.0,1.0,0.532	1.0,1.0,1.0	-0.489
26518	ENSMUSG00000035064	Eef2k	chr7	+	120889688	120889751	120886585	120886787	120895183	120895308	26518	3,0,3	2,1,3	6,6,10	0,1,5	213	150	0.0381756	0.655638	0.514,0.0,0.413	1.0,0.809,0.585	-0.489
26279	ENSMUSG00000020718	Polg2	chr11	-	106778716	106778807	106777434	106777561	106778958	106779515	26279	2,1,0	8,5,5	7,10,7	1,4,11	241	150	1.92323e-05	0.00724717	0.135,0.111,0.0	0.813,0.609,0.284	-0.487
41429	ENSMUSG00000000386	Mx1	chr16	-	97452772	97452851	97451474	97451551	97454024	97454223	41429	0,1,2	2,0,1	1,1,3	0,0,0	229	150	0.0166896	0.416614	0.0,1.0,0.567	1.0,1.0,1.0	-0.478
1827	ENSMUSG00000036743	Psma8	chr18	+	14718112	14718183	14706188	14706332	14721166	14721293	1827	0,4,0	5,2,10	0,2,5	3,0,0	221	150	0.00199677	0.122694	0.0,0.576,0.0	0.0,1.0,1.0	-0.475
13925	ENSMUSG00000028689	Ccdc163	chr4	+	116709242	116709273	116708928	116709094	116709437	116709619	13925	4,0,0	5,5,3	3,7,4	3,2,2	181	150	0.000744764	0.0651326	0.399,0.0,0.0	0.453,0.744,0.624	-0.474
49188	ENSMUSG00000029207	Apbb2	chr5	-	66323601	66323607	66313314	66313429	66337465	66337682	49188	7,0,2	12,14,9	2,7,11	1,11,1	156	150	0.000999597	0.0778531	0.359,0.0,0.176	0.658,0.38,0.914	-0.472
13318	ENSMUSG00000071691	Gm960	chr19	-	4659426	4659498	4649672	4649819	4692451	4692505	13318	0,0,0	5,1,1	2,3,0	0,3,4	222	150	0.0133765	0.371096	0.0,0.0,0.0	1.0,0.403,0.0	-0.468
52102	ENSMUSG00000053205	Styx	chr14	+	45358216	45358307	45354945	45354978	45359258	45359356	52102	0,3,0	2,0,2	1,1,1	1,0,0	241	150	1.77234e-05	0.0069335	0.0,1.0,0.0	0.384,1.0,1.0	-0.461
56791	ENSMUSG00000041329	Atp1b2	chr11	-	69602303	69602330	69601923	69601944	69602424	69602481	56791	2,0,0	0,1,1	2,2,2	0,0,3	177	150	0.0293849	0.571288	1.0,0.0,0.0	1.0,1.0,0.361	-0.454
22942	ENSMUSG00000075415	Fnbp1	chr2	-	31097093	31097150	31084022	31084085	31141778	31141802	22942	1,8,2	3,1,1	4,8,21	0,0,0	207	150	0.00120624	0.0879335	0.195,0.853,0.592	1.0,1.0,1.0	-0.453
9263	ENSMUSG00000006179	Prss16	chr13	-	22005090	22005232	22003145	22003325	22005981	22006272	9263	1,0,5	1,3,1	3,9,5	0,2,1	292	150	0.00404437	0.186558	0.339,0.0,0.72	1.0,0.698,0.72	-0.453
42104	ENSMUSG00000047798	Cd300lf	chr11	-	115124247	115124377	115120263	115120418	115126110	115126452	42104	1,0,0	0,1,1	4,3,2	0,0,2	280	150	0.000292769	0.0358351	1.0,0.0,0.0	1.0,1.0,0.349	-0.45
21716	ENSMUSG00000032259	Drd2	chr9	+	49403193	49403280	49402064	49402255	49404751	49405082	21716	9,3,0	3,0,6	9,3,12	0,0,0	237	150	2.03474e-05	0.00744832	0.655,1.0,0.0	1.0,1.0,1.0	-0.448
49505	ENSMUSG00000028344	Invs	chr4	+	48391304	48391414	48389958	48390139	48392583	48392693	49505	2,1,3	5,9,3	4,3,13	0,2,8	260	150	0.00386451	0.182335	0.188,0.06,0.366	1.0,0.464,0.484	-0.445
16011	ENSMUSG00000024317	Rnf138	chr18	+	21010676	21010792	21001907	21002169	21020887	21020999	16011	1,4,0	1,4,2	2,4,8	2,1,0	266	150	0.00284879	0.153156	0.361,0.361,0.0	0.361,0.693,1.0	-0.444
57128	ENSMUSG00000000631	Myo18a	chr11	+	77812008	77812719	77809805	77809858	77815855	77815891	57128	13,19,12	5,3,2	17,28,64	0,1,2	861	150	3.85627e-05	0.0106993	0.312,0.525,0.511	1.0,0.83,0.848	-0.443
46439	ENSMUSG00000024381	Bin1	chr18	+	32429699	32429723	32426223	32426352	32431670	32431742	46439	0,3,1	8,1,6	1,1,2	0,4,0	174	150	0.010269	0.321652	0.0,0.721,0.126	1.0,0.177,1.0	-0.443
8739	ENSMUSG00000033720	Sfxn5	chr6	-	85289176	85289231	85269909	85269963	85299539	85299617	8739	0,0,2	5,2,2	3,7,4	1,3,4	205	150	7.06928e-05	0.0146845	0.0,0.0,0.423	0.687,0.631,0.423	-0.439
31753	ENSMUSG00000067786	Nnat	chr2	+	157561212	157561288	157560139	157560535	157561541	157562238	31753	7,3,1	5,1,7	10,9,30	1,0,10	226	150	0.00519835	0.215016	0.482,0.666,0.087	0.869,1.0,0.666	-0.433
34404	ENSMUSG00000045813	Gm9801	chr7	-	62104268	62104394	62102698	62102861	62112166	62112207	34404	9,0,5	2,2,0	5,13,17	0,0,0	276	150	0.0123134	0.354315	0.71,0.0,1.0	1.0,1.0,1.0	-0.43
58723	ENSMUSG00000078681	Tm2d3	chr7	+	65693865	65693943	65693480	65693569	65695169	65695327	58723	0,0,0	3,6,3	2,2,5	1,2,7	228	150	8.62695e-07	0.00092107	0.0,0.0,0.0	0.568,0.397,0.32	-0.428
56399	ENSMUSG00000020387	Jade2	chr11	-	51854879	51854967	51848993	51849051	51857310	51857396	56399	15,5,5	11,4,10	24,26,25	1,2,11	238	150	0.000161058	0.0249362	0.462,0.441,0.24	0.938,0.891,0.589	-0.425
18230	ENSMUSG00000023015	Racgap1	chr15	-	99643392	99643523	99642882	99642967	99651506	99651612	18230	1,4,0	1,2,2	2,6,8	0,4,2	281	150	0.0480268	0.74084	0.348,0.516,0.0	1.0,0.445,0.681	-0.421
37768	ENSMUSG00000035969	Rusc2	chr4	+	43413004	43413054	43384331	43384433	43414627	43414755	37768	2,3,0	4,2,17	4,2,4	2,0,4	200	150	0.00777481	0.271549	0.273,0.529,0.0	0.6,1.0,0.429	-0.409
36623	ENSMUSG00000019978	Epb41l2	chr10	+	25495444	25495591	25488950	25489093	25501577	25501631	36623	0,2,10	4,15,0	6,13,23	4,0,2	297	150	0.00999618	0.3174	0.0,0.063,1.0	0.431,1.0,0.853	-0.407
58620	ENSMUSG00000059474	Mbtd1	chr11	+	93887021	93887073	93886105	93886121	93905158	93905358	58620	1,0,0	2,1,2	3,4,3	3,1,5	202	150	4.35836e-05	0.0115133	0.271,0.0,0.0	0.426,0.748,0.308	-0.404
40610	ENSMUSG00000086155	9430041J12Rik	chr7	-	4101035	4101139	4076214	4076344	4101897	4102056	40610	2,6,3	2,1,1	1,6,6	0,0,0	254	150	0.0233639	0.499522	0.371,0.78,0.639	1.0,1.0,1.0	-0.403
10514	ENSMUSG00000066113	Adamtsl1	chr4	+	86243716	86243767	86232552	86232691	86247970	86248175	10514	8,5,1	3,4,4	13,13,15	3,2,1	201	150	0.00325462	0.167295	0.666,0.483,0.157	0.764,0.829,0.918	-0.402
57468	ENSMUSG00000087574	C030037D09Rik	chr11	+	88724078	88724173	88722649	88722698	88727540	88727640	57468	0,0,2	2,1,1	3,1,5	0,4,2	245	150	0.00210145	0.126403	0.0,0.0,0.55	1.0,0.133,0.605	-0.396
23819	ENSMUSG00000055897	Ppp4r1l-ps	chr2	-	173581971	173582113	173579319	173581296	173586996	173587115	23819	4,6,2	2,5,1	6,9,9	1,1,0	292	150	3.93184e-05	0.0108333	0.507,0.381,0.507	0.755,0.822,1.0	-0.394
54609	ENSMUSG00000033543	Gtf2a2	chr9	+	70018679	70018818	70016818	70017191	70019388	70019469	54609	0,2,0	1,2,4	1,2,4	0,3,6	289	150	0.0170555	0.422048	0.0,0.342,0.0	1.0,0.257,0.257	-0.391
55793	ENSMUSG00000107008	Gm2762	chr13	+	53397898	53398033	53394255	53394384	53432445	53432622	55793	12,2,2	1,1,2	6,3,16	0,0,1	285	150	0.0346359	0.620925	0.863,0.513,0.345	1.0,1.0,0.894	-0.391
19021	ENSMUSG00000105340	Gm42878	chr5	-	121538392	121538490	121534334	121534430	121545164	121545482	19021	3,4,2	4,4,7	14,14,18	2,10,4	248	150	0.00184358	0.115665	0.312,0.377,0.147	0.809,0.459,0.731	-0.388
42599	ENSMUSG00000110206	Flt3l	chr7	-	45133422	45133501	45132227	45132412	45133881	45133909	42599	4,2,2	6,6,2	7,3,11	0,2,6	229	150	0.00759555	0.26753	0.304,0.179,0.396	1.0,0.496,0.546	-0.388
33154	ENSMUSG00000022517	Mgrn1	chr16	+	4930086	4930303	4927677	4927901	4931112	4931155	33154	9,6,4	0,2,4	3,9,9	0,0,0	367	150	9.74914e-05	0.018003	1.0,0.551,0.29	1.0,1.0,1.0	-0.386
21823	ENSMUSG00000042520	Ubap2l	chr3	-	90001817	90001868	90000139	90000253	90002278	90002476	21823	3,7,1	1,0,4	2,8,13	0,0,0	201	150	0.00615342	0.238963	0.691,1.0,0.157	1.0,1.0,1.0	-0.384
18955	ENSMUSG00000073643	Wdfy1	chr1	-	79722213	79722268	79718973	79719274	79733799	79733873	18955	0,4,1	5,6,3	4,9,15	6,2,8	205	150	0.00340961	0.171646	0.0,0.328,0.196	0.328,0.767,0.578	-0.383
8957	ENSMUSG00000042213	Zfand4	chr6	+	116287981	116288168	116273578	116273872	116305616	116305761	8957	6,6,1	4,2,3	11,5,12	1,1,2	337	150	0.0052877	0.218008	0.4,0.572,0.129	0.83,0.69,0.728	-0.382
31082	ENSMUSG00000058318	Phf21a	chr2	+	92201511	92201538	92186550	92186609	92214048	92214089	31082	1,1,1	3,3,9	8,3,5	3,4,3	177	150	0.000107932	0.0194081	0.22,0.22,0.086	0.693,0.389,0.585	-0.38
45090	ENSMUSG00000021514	Zfp369	chr13	+	65279260	65279340	65278813	65278987	65280261	65280388	45090	16,10,1	2,3,4	30,33,82	1,1,7	230	150	0.00701164	0.255208	0.839,0.685,0.14	0.951,0.956,0.884	-0.376
26164	ENSMUSG00000072647	Adam1a	chr5	-	121537111	121537220	121534334	121534430	121545164	121545482	26164	0,0,1	4,4,7	5,4,5	2,10,4	259	150	3.89285e-06	0.00252532	0.0,0.0,0.076	0.591,0.188,0.42	-0.374
31259	ENSMUSG00000001053	N4bp3	chr11	-	51650148	51650354	51648007	51648162	51650677	51650837	31259	0,1,2	1,2,0	1,1,14	1,0,0	356	150	0.00113809	0.084927	0.0,0.174,1.0	0.296,1.0,1.0	-0.374
7722	ENSMUSG00000020674	Pxdn	chr12	+	29979239	29979311	29975490	29975562	29982293	29982365	7722	10,2,0	4,2,4	10,8,19	1,4,6	222	150	0.0334289	0.613159	0.628,0.403,0.0	0.871,0.575,0.681	-0.365
11061	ENSMUSG00000049606	Zfp644	chr5	-	106695136	106695699	106638426	106638635	106696233	106696546	11061	34,15,7	4,2,2	36,60,102	0,1,4	713	150	0.00243485	0.139837	0.641,0.612,0.424	1.0,0.927,0.843	-0.364
506	ENSMUSG00000039126	Prune2	chr19	+	17211677	17211713	17208230	17208329	17220783	17223932	506	8,6,2	12,5,4	10,8,19	1,5,5	186	150	0.00290278	0.154477	0.35,0.492,0.287	0.89,0.563,0.754	-0.359
3851	ENSMUSG00000034377	Tulp4	chr17	+	6118295	6118366	6107399	6107788	6137210	6138792	3851	0,0,1	8,2,4	4,3,9	1,7,17	221	150	2.19231e-05	0.00774838	0.0,0.0,0.145	0.731,0.225,0.264	-0.358
8543	ENSMUSG00000079550	Mpp4	chr1	-	59140943	59140961	59139761	59139800	59143755	59143820	8543	6,6,4	3,7,4	2,13,18	0,1,7	168	150	0.0100438	0.317927	0.641,0.434,0.472	1.0,0.921,0.697	-0.357
22528	ENSMUSG00000026565	Pou2f1	chr1	-	165945901	165946002	165931661	165931727	166002561	166002609	22528	0,3,0	11,11,1	3,1,13	0,8,50	251	150	0.0182758	0.436033	0.0,0.14,0.0	1.0,0.07,0.134	-0.355
29921	ENSMUSG00000085743	8430419K02Rik	chr11	-	18859949	18860161	18845850	18847354	18868548	18868649	29921	0,0,1	3,2,1	3,5,3	3,1,2	362	150	2.41553e-05	0.00793823	0.0,0.0,0.293	0.293,0.674,0.383	-0.352
55933	ENSMUSG00000017713	Tha1	chr11	-	117871011	117871100	117870434	117870620	117871603	117871687	55933	11,6,3	7,5,5	11,12,17	1,5,3	239	150	0.00576267	0.229568	0.497,0.43,0.274	0.873,0.601,0.781	-0.351
3323	ENSMUSG00000005936	Kctd20	chr17	+	28957878	28958057	28952598	28952757	28961413	28961537	3323	2,6,4	2,0,5	3,4,11	0,0,3	329	150	0.0254463	0.526685	0.313,1.0,0.267	1.0,1.0,0.626	-0.349
27583	ENSMUSG00000039286	Fndc3b	chr3	-	27461675	27461794	27458716	27458889	27463774	27463846	27583	5,1,0	8,2,2	6,10,14	1,11,11	269	150	0.0270183	0.543349	0.258,0.218,0.0	0.77,0.336,0.415	-0.348
27561	ENSMUSG00000040483	Xaf1	chr11	+	72306563	72306652	72303326	72303462	72308606	72308749	27561	20,9,6	25,11,14	13,18,29	3,5,18	239	150	0.000526255	0.0517649	0.334,0.339,0.212	0.731,0.693,0.503	-0.347
39308	ENSMUSG00000109321	A330076H08Rik	chr7	-	61931347	61931493	61930136	61930493	61945130	61945241	39308	38,0,16	2,2,0	32,40,59	0,0,2	296	150	0.0371197	0.64406	0.906,0.0,1.0	1.0,1.0,0.937	-0.344
53892	ENSMUSG00000074415	Mir100hg	chr9	+	41393377	41393417	41393193	41393299	41402123	41402263	53892	1,2,0	8,10,6	4,6,0	1,5,4	190	150	0.00415155	0.188951	0.09,0.136,0.0	0.759,0.486,0.0	-0.34
53811	ENSMUSG00000001948	Spa17	chr9	-	37607616	37607687	37605792	37605870	37613555	37613722	53811	5,7,3	3,2,2	10,6,9	0,0,2	221	150	0.000440635	0.0457119	0.531,0.704,0.504	1.0,1.0,0.753	-0.338
50722	ENSMUSG00000031885	Cbfb	chr8	+	105194474	105194591	105171305	105171392	105215903	105217981	50722	5,4,4	2,3,1	2,18,9	0,0,2	267	150	0.000570263	0.0547282	0.584,0.428,0.692	1.0,1.0,0.717	-0.338
37823	ENSMUSG00000087368	BC065397	chrX	+	136743542	136743672	136743402	136743460	136744492	136744587	37823	5,2,1	0,2,2	3,2,5	0,0,2	280	150	0.0119649	0.349554	1.0,0.349,0.211	1.0,1.0,0.573	-0.338
11519	ENSMUSG00000039480	Nt5dc1	chr10	-	34398113	34398198	34324287	34324462	34399737	34399817	11519	7,5,7	6,1,5	23,13,19	1,2,1	235	150	0.000165327	0.0251415	0.427,0.761,0.472	0.936,0.806,0.924	-0.335
42539	ENSMUSG00000002963	Pnkp	chr7	+	44859887	44859945	44858452	44858749	44860359	44860431	42539	5,2,1	1,1,4	3,6,7	0,1,2	208	150	0.0127464	0.361959	0.783,0.591,0.153	1.0,0.812,0.716	-0.334
43162	ENSMUSG00000053091	Lins1	chr7	+	66709293	66709435	66708029	66708553	66710229	66710746	43162	3,5,6	2,2,0	6,5,11	0,0,0	292	150	0.0259149	0.53166	0.435,0.562,1.0	1.0,1.0,1.0	-0.334
24488	ENSMUSG00000044876	Zfp444	chr7	+	6173981	6174101	6172512	6172574	6183789	6184202	24488	14,8,6	8,2,6	11,11,25	1,1,3	270	150	0.00104179	0.0797307	0.493,0.69,0.357	0.859,0.859,0.822	-0.333
38155	ENSMUSG00000028801	Stpg1	chr4	+	135503833	135504079	135494789	135495046	135507937	135508056	38155	3,3,0	0,0,4	1,3,5	0,0,0	396	150	0.0222619	0.484926	1.0,1.0,0.0	1.0,1.0,1.0	-0.333
11518	ENSMUSG00000039480	Nt5dc1	chr10	-	34398113	34398195	34324287	34324462	34399737	34399817	11518	4,3,1	6,1,5	4,3,9	1,2,1	232	150	0.00796675	0.274014	0.301,0.66,0.115	0.721,0.492,0.853	-0.33
36745	ENSMUSG00000025138	Sirt7	chr11	-	120619682	120619767	120619148	120619290	120620162	120620269	36745	0,0,0	1,3,4	1,2,9	2,5,5	235	150	5.41378e-07	0.000730119	0.0,0.0,0.0	0.242,0.203,0.535	-0.327
44374	ENSMUSG00000030894	Tpp1	chr7	-	105751959	105752053	105750179	105750330	105752170	105752215	44374	14,4,12	2,6,2	24,7,21	0,0,2	244	150	9.73567e-05	0.018003	0.811,0.291,0.787	1.0,1.0,0.866	-0.326
8742	ENSMUSG00000033720	Sfxn5	chr6	-	85299539	85299617	85269909	85269963	85333307	85333406	8742	4,2,1	0,2,2	2,1,5	0,0,2	228	150	0.0206575	0.468225	1.0,0.397,0.248	1.0,1.0,0.622	-0.326
46328	ENSMUSG00000025026	Add3	chr19	+	53159379	53159632	53140516	53140714	53203413	53203475	46328	1,0,3	15,2,7	8,9,12	4,5,10	403	150	2.06496e-06	0.0015337	0.024,0.0,0.138	0.427,0.401,0.309	-0.325
7081	ENSMUSG00000007411	Mark3	chr12	+	111651957	111651984	111647470	111647728	111655269	111656160	7081	1,3,2	3,1,1	4,4,12	0,2,1	177	150	0.0142273	0.38272	0.22,0.718,0.629	1.0,0.629,0.91	-0.324
39251	ENSMUSG00000030254	Rad18	chr6	-	112628461	112628524	112619944	112620904	112644587	112644747	39251	7,3,0	14,4,4	9,12,17	9,7,8	213	150	0.00708204	0.256495	0.26,0.346,0.0	0.413,0.547,0.599	-0.318
15687	ENSMUSG00000042810	Krba1	chr6	+	48406299	48406431	48405233	48405389	48407672	48407822	15687	4,2,3	0,2,2	7,18,20	0,2,1	282	150	0.0451686	0.715707	1.0,0.347,0.444	1.0,0.827,0.914	-0.317
2405	ENSMUSG00000024078	Ttc27	chr17	+	74835332	74835385	74799183	74799411	74840298	74840464	2405	4,1,3	1,0,5	11,5,14	0,0,0	203	150	0.00102727	0.0791666	0.747,1.0,0.307	1.0,1.0,1.0	-0.315
40607	ENSMUSG00000086155	9430041J12Rik	chr7	-	4095457	4095586	4076214	4076344	4101035	4101139	40607	6,9,2	0,2,2	10,11,25	0,0,0	279	150	0.0400902	0.672738	1.0,0.708,0.35	1.0,1.0,1.0	-0.314
16625	ENSMUSG00000086968	4933431E20Rik	chr3	-	107894588	107894656	107894050	107894215	107895642	107895763	16625	4,2,1	5,9,4	4,7,15	1,8,12	218	150	0.0178681	0.4315	0.355,0.133,0.147	0.733,0.376,0.462	-0.312
53812	ENSMUSG00000001948	Spa17	chr9	-	37611835	37612018	37605792	37605870	37613555	37613722	53812	18,7,5	3,2,2	15,14,18	0,0,2	333	150	0.000557566	0.0537108	0.73,0.612,0.53	1.0,1.0,0.802	-0.31
53441	ENSMUSG00000025477	Inpp5a	chr7	+	139481631	139481719	139454053	139454095	139538178	139538263	53441	4,14,10	4,4,0	12,12,22	0,0,0	238	150	2.2534e-05	0.00779724	0.387,0.688,1.0	1.0,1.0,1.0	-0.308
55191	ENSMUSG00000078812	Eif5a	chr11	-	69919448	69919478	69919150	69919336	69921023	69921085	55191	0,0,1	7,2,3	1,1,2	3,2,1	180	150	0.0482847	0.7422	0.0,0.0,0.217	0.217,0.294,0.625	-0.306
1991	ENSMUSG00000024238	Zeb1	chr18	+	5641381	5641518	5591911	5591967	5748693	5748855	1991	2,6,1	3,2,0	7,8,14	0,0,2	287	150	0.000963036	0.076163	0.258,0.611,1.0	1.0,1.0,0.785	-0.305
55540	ENSMUSG00000032478	Nme6	chr9	+	109839607	109839710	109833046	109833295	109841926	109842087	55540	2,7,4	3,1,0	12,9,19	0,0,0	253	150	0.0368345	0.642057	0.283,0.806,1.0	1.0,1.0,1.0	-0.304
20075	ENSMUSG00000026933	Camsap1	chr2	-	25955259	25955292	25945133	25945273	25956246	25956327	20075	5,3,5	4,1,2	7,10,14	0,0,3	183	150	0.00265192	0.146164	0.506,0.711,0.672	1.0,1.0,0.793	-0.301
25374	ENSMUSG00000073176	Zfp449	chrX	+	56348282	56348728	56346399	56346439	56353462	56353667	25374	25,12,19	3,5,3	45,52,50	1,1,5	596	150	0.00584548	0.232044	0.677,0.377,0.614	0.919,0.929,0.716	-0.299
46292	ENSMUSG00000003813	Rad23a	chr8	-	84838006	84838134	84837459	84837593	84838468	84838650	46292	6,3,4	1,2,1	9,7,15	0,1,0	278	150	0.0274926	0.547587	0.764,0.447,0.683	1.0,0.791,1.0	-0.299
6466	ENSMUSG00000022246	Rai14	chr15	-	10589258	10589345	10587837	10587924	10591586	10591615	6466	3,0,2	15,8,9	4,14,12	2,18,24	237	150	0.000650297	0.0600695	0.112,0.0,0.123	0.559,0.33,0.24	-0.298
15031	ENSMUSG00000029053	Prkcz	chr4	-	155268183	155268263	155262701	155262817	155271198	155271286	15031	2,1,4	3,1,2	3,3,3	1,0,2	230	150	0.0442758	0.70797	0.303,0.395,0.566	0.662,1.0,0.495	-0.298
55413	ENSMUSG00000010047	Hyal2	chr9	+	107568982	107569233	107567944	107567976	107570103	107571070	55413	53,26,42	8,9,3	41,52,67	0,0,1	401	150	1.20484e-08	4.11639e-05	0.712,0.519,0.84	1.0,1.0,0.962	-0.297
5943	ENSMUSG00000055762	Eef1d	chr15	-	75905885	75905900	75901131	75901255	75909459	75909547	5943	1,0,2	3,4,1	4,9,6	3,6,3	165	150	0.00631438	0.241927	0.233,0.0,0.645	0.548,0.577,0.645	-0.297
27204	ENSMUSG00000052525	Spdya	chr17	+	71562502	71562588	71558620	71558679	71569016	71569188	27204	2,2,3	2,0,2	2,5,7	0,1,0	236	150	0.0151532	0.394799	0.389,1.0,0.488	1.0,0.761,1.0	-0.295
55140	ENSMUSG00000040812	Agbl2	chr2	+	90783985	90784125	90783560	90783673	90788932	90789067	55140	4,3,6	2,0,2	6,3,5	0,0,0	290	150	0.0303622	0.583428	0.508,1.0,0.608	1.0,1.0,1.0	-0.295
15170	ENSMUSG00000074865	Zfp934	chr13	-	62520171	62520232	62516796	62518730	62520417	62520451	15170	0,0,0	6,1,1	3,3,4	4,8,6	211	150	3.35226e-06	0.00229062	0.0,0.0,0.0	0.348,0.21,0.322	-0.293
42505	ENSMUSG00000002204	Napsa	chr7	+	44582697	44582909	44582353	44582541	44584998	44585033	42505	1,1,0	3,0,1	1,1,0	0,0,1	362	150	0.0448516	0.713226	0.121,1.0,0.0	1.0,1.0,0.0	-0.293
38255	ENSMUSG00000028358	Zfp618	chr4	+	63033901	63033993	62965572	62965706	63061520	63061564	38255	4,4,0	4,0,5	3,11,11	2,2,0	242	150	0.0302438	0.581769	0.383,1.0,0.0	0.482,0.773,1.0	-0.291
29669	ENSMUSG00000059327	Eda	chrX	+	100395674	100395830	100395018	100395143	100396904	100400760	29669	2,0,0	3,5,3	5,0,7	1,5,5	306	150	0.0013804	0.096908	0.246,0.0,0.0	0.71,0.0,0.407	-0.29
16207	ENSMUSG00000028017	Egf	chr3	-	129692917	129693040	129690770	129690915	129696790	129696916	16207	10,1,4	4,5,0	4,6,13	0,1,2	273	150	0.0189609	0.446153	0.579,0.099,1.0	1.0,0.767,0.781	-0.29
6045	ENSMUSG00000022607	Ptk2	chr15	-	73391758	73391880	73365040	73365195	73392343	73392447	6045	7,11,0	0,2,2	3,5,8	1,0,0	272	150	0.020041	0.461455	1.0,0.752,0.0	0.623,1.0,1.0	-0.29
13412	ENSMUSG00000118633	CT868690.1	chr4	-	42071399	42071532	42071088	42071182	42072505	42072563	13412	0,2,4	2,3,11	1,4,5	2,2,2	283	150	0.0289809	0.56601	0.0,0.261,0.162	0.209,0.515,0.57	-0.29
13559	ENSMUSG00000070737	Tmem35b	chr4	+	127127818	127127999	127123690	127124480	127128853	127129644	13559	7,8,3	0,5,3	10,13,15	0,4,0	331	150	0.0413023	0.681612	1.0,0.42,0.312	1.0,0.596,1.0	-0.288
30693	ENSMUSG00000040183	Ankrd6	chr4	-	32874206	32874370	32860321	32860588	32950746	32950841	30693	1,0,0	3,7,5	3,4,2	5,1,7	314	150	0.000154778	0.0246337	0.137,0.0,0.0	0.223,0.656,0.12	-0.287
13032	ENSMUSG00000029823	Luc7l2	chr6	+	38565654	38565722	38551513	38551908	38568846	38568917	13032	40,35,17	19,13,14	50,78,187	6,11,20	218	150	7.08297e-07	0.000842885	0.592,0.649,0.455	0.851,0.83,0.865	-0.283
27918	ENSMUSG00000054894	Dmac2l	chr12	+	69725454	69725554	69724949	69725014	69737950	69738061	27918	4,6,8	6,3,6	7,9,14	3,2,2	250	150	0.0136092	0.374506	0.286,0.545,0.444	0.583,0.73,0.808	-0.282
10661	ENSMUSG00000097113	Gm19705	chr1	+	136677122	136677266	136675138	136675283	136681468	136681562	10661	6,2,3	3,1,0	11,12,23	1,0,0	294	150	0.0326167	0.604317	0.505,0.505,1.0	0.849,1.0,1.0	-0.28
26466	ENSMUSG00000026767	Mindy3	chr2	-	12386608	12386679	12364446	12364519	12419158	12419449	26466	8,6,5	13,13,8	17,19,26	11,8,15	221	150	0.000545668	0.0531642	0.295,0.239,0.298	0.512,0.617,0.541	-0.279
8807	ENSMUSG00000029761	Cald1	chr6	+	34747891	34747969	34745618	34746639	34753442	34753588	8807	18,15,5	32,17,7	12,33,55	2,25,32	228	150	0.00630198	0.241739	0.27,0.367,0.32	0.798,0.465,0.531	-0.279
18771	ENSMUSG00000074874	Ctla2b	chr13	-	60896627	60896745	60896237	60896360	60897334	60897405	18771	7,2,9	4,2,0	13,11,12	0,0,3	268	150	0.0158937	0.405233	0.495,0.359,1.0	1.0,1.0,0.691	-0.279
19910	ENSMUSG00000032599	Ip6k2	chr9	+	108796540	108796572	108796063	108796396	108797283	108797693	19910	0,0,0	8,3,16	1,2,2	1,7,7	182	150	0.0147979	0.389575	0.0,0.0,0.0	0.452,0.191,0.191	-0.278
1420	ENSMUSG00000024534	Sncaip	chr18	+	52908609	52908680	52906417	52907477	52915306	52915879	1420	22,3,28	3,8,6	21,41,37	1,2,8	221	150	0.0366321	0.641323	0.833,0.203,0.76	0.934,0.933,0.758	-0.276
53056	ENSMUSG00000022756	Slc7a4	chr16	-	17576080	17576203	17574951	17575965	17576431	17576631	53056	2,0,3	3,6,1	8,6,12	6,1,6	273	150	0.0214318	0.478163	0.268,0.0,0.622	0.423,0.767,0.524	-0.275
27541	ENSMUSG00000035778	Ggta1	chr2	-	35416471	35416507	35413325	35413427	35422179	35422268	27541	0,0,3	2,4,2	2,4,8	4,3,5	186	150	0.00625685	0.240548	0.0,0.0,0.547	0.287,0.518,0.563	-0.274
39822	ENSMUSG00000025085	Ablim1	chr19	-	57077413	57077497	57073854	57073902	57079812	57079871	39822	1,0,0	3,2,1	1,1,3	1,5,2	234	150	0.00923943	0.301546	0.176,0.0,0.0	0.391,0.114,0.49	-0.273
3081	ENSMUSG00000033327	Tnxb	chr17	+	34698871	34699213	34698092	34698389	34703313	34703640	3081	24,30,4	0,0,7	41,35,95	0,0,1	492	150	0.0155044	0.3994	1.0,1.0,0.148	1.0,1.0,0.967	-0.273
21560	ENSMUSG00000054770	Kctd18	chr1	-	57961900	57961995	57959142	57959245	57967496	57967723	21560	15,22,9	16,13,0	15,13,31	1,0,5	245	150	0.0163801	0.412256	0.365,0.509,1.0	0.902,1.0,0.791	-0.273
26242	ENSMUSG00000085614	1700123M08Rik	chr4	+	11976443	11976587	11966573	11966683	11993864	11993999	26242	0,1,0	8,3,3	6,5,8	6,12,5	294	150	4.10201e-06	0.00256366	0.0,0.145,0.0	0.338,0.175,0.449	-0.272
2404	ENSMUSG00000024078	Ttc27	chr17	+	74829491	74829590	74799183	74799411	74840298	74840464	2404	7,7,5	1,0,5	11,14,24	0,0,0	249	150	0.00147109	0.101399	0.808,1.0,0.376	1.0,1.0,1.0	-0.272
32328	ENSMUSG00000028687	Mutyh	chr4	+	116816777	116816875	116816582	116816696	116816954	116817039	32328	12,10,4	3,7,2	20,14,26	2,3,1	248	150	0.00409746	0.18762	0.708,0.464,0.547	0.858,0.738,0.94	-0.272
11261	ENSMUSG00000053453	Thoc7	chr14	-	13957061	13957180	13954538	13954656	13957553	13957631	11261	13,16,18	30,16,12	33,33,55	3,25,26	269	150	0.0104084	0.324129	0.195,0.358,0.455	0.86,0.424,0.541	-0.272
[truncated: 1,105 more rows]

## Sheet: GSE178367 15Q vs 84Q FDR
ID	GeneID	geneSymbol	chr	strand	exonStart_0base	exonEnd	upstreamES	upstreamEE	downstreamES	downstreamEE	ID	IJC_SAMPLE_1	SJC_SAMPLE_1	IJC_SAMPLE_2	SJC_SAMPLE_2	IncFormLen	SkipFormLen	PValue	FDR	IncLevel 84Q	IncLevel 15Q	IncLevelDifference
[truncated: 445 more rows]
