# Supplementary material for: Widespread alternative splicing dysregulation occurs presymptomatically in CAG expansion spinocerebellar ataxias
Source: Brain. 2023 Sep 30;147(2):486–504. doi: 10.1093/brain/awad329 (PMC10834251; doi:10.1093/brain/awad329)
Supplement: awad329_Supplementary_Data [file awad329_supplementary_data.zip › brain-2023-01025-File018.xlsx]

## Sheet: Supp Table 11
Supplementary Table 11
Rescue datasets with classification of rescue category per event

## Sheet: GSE114674_Cerebellum
GeneID	WT inc. 1	WT inc. 2	WT inc. 3	WT inc. 4	SCA inc. 1	SCA inc. 2	SCA inc. 3	SCA inc. 4	SCA ASO inc. 1	SCA ASO inc. 2	SCA ASO inc. 3	SCA ASO inc. 4	WT av inclusion	SCA average inclusion	ASO average inlcusion	SCA-WT-incDiff	SCA-ASO incDiff	ASO-WT-incDiff	% rescue	Rescue or Non-rescue		Event type	Number of events
A830019P07Rik3584236335842421	0.032	0.12	0.047	0	0.532	0.406	0.275	0	0.303	0.136	0.11	0.146	0.04975	0.30325	0.17375	0.2535	0.1295	0.124	51.0848	R		Rescue	250		69.0608
Vps13a1662477716624896	0	0.506	0.461	1	1	1	0.672	1	0.204	0.291	0.606	0.278	0.49175	0.918	0.34475	0.42625	0.57325	-0.147	134.487	R>110%		Non-Rescue	39		10.7735
Rab3il11002947310029620	0.098	0.049	0.103	0.203	0.14	0.327	0.295	0.3	0.119	0.103	0.315	0.196	0.11325	0.2655	0.18325	0.15225	0.08225	0.07	54.023	R		Rescue >110%	27		7.45856
Paip23560873735608819	0.168	0.475	1	0	0.644	1	1	1	1	1	1	1	0.41075	0.911	1	0.50025	-0.089	0.58925	-17.7911	opE		Opposite-effect	46		12.7072
Sil13549285835492966	0.518	0	0	1	1	1	0.617	1	0.763	1	0.747	0.617	0.3795	0.90425	0.78175	0.52475	0.1225	0.40225	23.3444	R		No data for treatment	0		0
Gm159722375157923751823	1	1	0.788	1	0.724	0.796	0.682	1	0.651	1	0.74	0.691	0.947	0.8005	0.7705	-0.1465	0.03	-0.1765	-20.4778	opE		Total	362
Trappc82085582020855838	0.52	0.54	0.481	0.581	0.341	0.408	0.332	0.381	0.37	0.27	0.517	0.395	0.5305	0.3655	0.388	-0.165	-0.0225	-0.1425	13.6364	R
Armc472884837288641	1	1	0.306	1	0.424	0.756	1	0.399	0.227	1	0.815	1	0.8265	0.64475	0.7605	-0.18175	-0.11575	-0.066	63.6864	R
Zeb156332035633357	1	1	1	1	0.622	0.94	0.878	1	1	0.708	1	1	1	0.86	0.927	-0.14	-0.067	-0.073	47.8571	R
Gm1012555830115583133	1	0.906	1	1	0.835	0.839	1	0.634	0.559	0.956	0.863	1	0.9765	0.827	0.8445	-0.1495	-0.0175	-0.132	11.7057	R
Col11a23404709734047277	0.17	0.17	0.215	0.154	0.083	0.038	0.027	0.086	0.124	0.165	0.381	0.112	0.17725	0.0585	0.1955	-0.11875	-0.137	0.01825	115.368	R>110%
Col11a23404709734047277	0.551	0.154	0.334	0.291	0.12	0.049	0.044	0.052	0.551	0.274	0.396	0.13	0.3325	0.06625	0.33775	-0.26625	-0.2715	0.00525	101.972	R
Rgs112620321326203392	1	1	0.381	1	0.339	0.712	0.59	0.673	0.742	0.712	0.622	1	0.84525	0.5785	0.769	-0.26675	-0.1905	-0.07625	71.4152	R
Pisd-ps230776873077834	0.805	1	1	1	0.932	0.923	0.734	0.754	1	1	1	0.932	0.95125	0.83575	0.983	-0.1155	-0.14725	0.03175	127.489	R>110%
Erg9536999495370063	1	1	1	1	0.72	0.643	0.601	1	1	0.736	1	1	1	0.741	0.934	-0.259	-0.193	-0.066	74.5174	R
Erg9537730095377372	1	1	1	1	0.69	0.583	0.656	1	1	0.597	1	1	1	0.73225	0.89925	-0.26775	-0.167	-0.10075	62.3716	R
Coro746353834635460	1	1	0.918	1	0.712	0.941	1	0.812	0.886	0.92	0.889	0.861	0.9795	0.86625	0.889	-0.11325	-0.02275	-0.0905	20.0883	R
Septin38229125282291318	0.331	0.335	0.38	0.392	0.215	0.225	0.35	0.228	0.275	0.243	0.216	0.331	0.3595	0.2545	0.26625	-0.105	-0.01175	-0.09325	11.1905	R
Ptk27328326673283350	0.758	0.78	0.745	0.728	0.688	0.644	0.526	0.559	0.541	0.558	0.55	0.674	0.75275	0.60425	0.58075	-0.1485	0.0235	-0.172	-15.8249	opE
A930017M01Rik4487218444872279	1	1	0.63	0.82	0.362	0.694	0.74	0.46	1	0.532	NA	0.532	0.8625	0.564	0.688	-0.2985	-0.124	-0.1745	41.541	R
Pdzd21238259812382743	1	1	1	0.724	0.687	0.618	0.481	0.776	0.755	1	0	1	0.931	0.6405	0.68875	-0.2905	-0.04825	-0.24225	16.6093	R
Rian109634275109634354	0.17	0.648	0.648	0.329	0.145	0.103	0.071	0	0.153	0.187	NA	0.338	0.44875	0.07975	0.226	-0.369	-0.14625	-0.22275	39.6341	R
Prima1103235585103235721	0.39	0.793	1	0.39	0.59	0.87	1	1	0.657	0.852	0.725	0.803	0.64325	0.865	0.75925	0.22175	0.10575	0.116	47.6888	R
Nin7011107170111482	0.163	1	0.383	0.318	0.677	1	0.412	1	1	0.368	NA	1	0.466	0.77225	0.789333	0.30625	-0.0170833	0.323333	-5.57823	NR
Nin7011143570111482	0.195	1	0	0.718	0.836	1	0.686	1	1	0.592	NA	1	0.47825	0.8805	0.864	0.40225	0.0165	0.38575	4.10193	NR
Camk2a6096901060969043	0.182	0.171	0.159	0.19	0.301	0.317	0.274	0.453	0.247	0.348	0.318	0.271	0.1755	0.33625	0.296	0.16075	0.04025	0.1205	25.0389	R
Hdac93486134434861436	0.257	0.277	0.684	0.224	0.633	1	0.838	0.801	0.224	1	0.302	1	0.3605	0.818	0.6315	0.4575	0.1865	0.271	40.765	R
4933406C10Rik3294228232942398	1	0.476	1	1	1	0.342	0	0.454	0.609	0.675	0.464	0.871	0.869	0.449	0.65475	-0.42	-0.20575	-0.21425	48.9881	R
Zfp1252090226920902330	0.611	0.668	0.457	0.457	0.183	0.252	0.224	0.077	0.252	0.402	0.252	0.801	0.54825	0.184	0.42675	-0.36425	-0.24275	-0.1215	66.6438	R
Wdr3589956398995672	0.467	0.493	0.533	0.322	0.743	0.745	0.708	0.594	0.528	0.669	0.664	0.567	0.45375	0.6975	0.607	0.24375	0.0905	0.15325	37.1282	R
Dtnb37735503773640	0.283	0.173	0.135	0.166	0.225	0.439	0.324	0.377	0.377	0.475	0.202	0.243	0.18925	0.34125	0.32425	0.152	0.017	0.135	11.1842	R
Eme22489330424893398	1	0	0	0	0.666	1	1	0.363	NA	0.461	0.363	1	0.25	0.75725	0.608	0.50725	0.14925	0.358	29.4234	R
Mccc2100009649100009740	1	1	1	0.536	0.743	0.325	1	0.698	0.698	1	1	0.698	0.884	0.6915	0.849	-0.1925	-0.1575	-0.035	81.8182	R
Zcchc99179882291798891	0.778	0.728	0.775	0.802	0.897	0.816	0.898	0.958	0.864	0.907	0.901	0.784	0.77075	0.89225	0.864	0.1215	0.02825	0.09325	23.251	R
Arsk7607209976072271	0.776	1	1	1	0.705	0.896	0.705	1	0.771	0.782	0.859	0.903	0.944	0.8265	0.82875	-0.1175	-0.00225	-0.11525	1.91489	NR
Cfap1009042120890421400	0.747	0.847	0.408	0.513	0.691	1	1	1	1	1	1	0.892	0.62875	0.92275	0.973	0.294	-0.05025	0.34425	-17.0918	opE
Tia18641969386419812	0.21	0.204	0.059	0.028	0.16	0.303	0.381	0.364	0.204	0.252	0.411	0.111	0.12525	0.302	0.2445	0.17675	0.0575	0.11925	32.5318	R
3830408C21Rik107028804107028982	1	0.591	0.712	1	0.452	0.407	0	0.191	0.134	0.805	0.452	0.093	0.82575	0.2625	0.371	-0.56325	-0.1085	-0.45475	19.2632	R
3830408C21Rik107031723107031984	1	0.618	0.764	1	0.734	0.751	0.722	0.454	0.308	0.819	0.755	0.393	0.8455	0.66525	0.56875	-0.18025	0.0965	-0.27675	-53.5368	opE
Cd46195082581195082779	0.756	1	0.829	0.537	1	1	1	1	0.659	0.537	0.279	1	0.7805	1	0.61875	0.2195	0.38125	-0.16175	173.69	R>110%
Zfand4116305616116305761	1	1	1	1	0.727	0.709	0.607	1	1	0.794	0.836	1	1	0.76075	0.9075	-0.23925	-0.14675	-0.0925	61.3375	R
Nckap5126033772126033964	0.719	1	1	1	0.397	0.165	0.283	0.847	0.397	0.228	NA	0.52	0.92975	0.423	0.381667	-0.50675	0.0413333	-0.548083	-8.15655	NR
Prdm56590177365901859	1	1	1	1	0.826	0.851	0.813	0.881	1	1	1	0.929	1	0.84275	0.98225	-0.15725	-0.1395	-0.01775	88.7122	R
Airn1277928912779512	0.13	0.152	0.264	0.204	0.59	0.381	0.438	0.418	0.089	0.255	0.715	0.35	0.1875	0.45675	0.35225	0.26925	0.1045	0.16475	38.8115	R
Airn1277928912779512	0.058	0.016	0.093	0.07	0.264	0.118	0.157	0.126	0.021	0.169	0.053	0.101	0.05925	0.16625	0.086	0.107	0.08025	0.02675	75	R
Clcn14229344342293522	0.754	0.692	0.896	0.505	1	1	1	1	1	0.338	1	0.612	0.71175	1	0.7375	0.28825	0.2625	0.02575	91.0668	R
Tmem2093050678530506917	0.819	0.826	0.771	0.871	0.667	0.718	0.63	0.766	0.86	0.816	0.805	0.798	0.82175	0.69525	0.81975	-0.1265	-0.1245	-0.002	98.419	R
Sgce47300054730113	1	1	1	0.801	0.801	0.682	0.563	0.828	0.682	0.617	0.889	1	0.95025	0.7185	0.797	-0.23175	-0.0785	-0.15325	33.8727	R
Sgce47372974737392	0.031	0	0	0.124	0.185	0.171	0.087	0.134	0	0.159	0	0.134	0.03875	0.14425	0.07325	0.1055	0.071	0.0345	67.2986	R
Tfr2137578878137579042	1	1	1	1	0.73	0.634	1	0.874	0.945	1	0.776	1	1	0.8095	0.93025	-0.1905	-0.12075	-0.06975	63.3858	R
Sorbs14030024240300302	0.802	0.693	0.739	0.535	0.416	0.425	0.624	0.279	0.324	0.442	0.458	0.67	0.69225	0.436	0.4735	-0.25625	-0.0375	-0.21875	14.6341	R
Sorbs14030958040310333	0.214	0.282	0.314	0.257	0.477	0.454	0.394	0.413	0.437	0.487	0.289	0.265	0.26675	0.4345	0.3695	0.16775	0.065	0.10275	38.7481	R
Sorbs14032179240321960	0.454	0.483	0.502	0.455	0.629	0.592	0.582	0.581	0.52	0.576	0.493	0.505	0.4735	0.596	0.5235	0.1225	0.0725	0.05	59.1837	R
Stx2128989378128989406	0.105	0.062	0.083	0.049	0.135	0.285	0.201	0.148	0.113	0.143	0.079	0.336	0.07475	0.19225	0.16775	0.1175	0.0245	0.093	20.8511	R
Pitpnm2124126354124126504	0.268	0.218	0.222	0.277	0.427	0.335	0.317	0.343	0.325	0.434	0.288	0.369	0.24625	0.3555	0.354	0.10925	0.0015	0.10775	1.373	NR
Ccdc63122109171122109375	0.769	0.687	0.945	0.533	0.622	1	1	1	0.655	0.932	0.533	0.926	0.7335	0.9055	0.7615	0.172	0.144	0.028	83.7209	R
Wdr11129592975129593087	0.875	0.973	0.914	0.886	0.876	0.756	0.853	0.671	0.981	0.75	0.841	0.758	0.912	0.789	0.8325	-0.123	-0.0435	-0.0795	35.3659	R
Gm19705136677122136677266	1	0.848	1	1	0.836	1	0.317	0.65	0.317	1	0.482	1	0.962	0.70075	0.69975	-0.26125	0.001	-0.26225	-0.382775	NR
Gm19705136681468136681562	1	0.837	1	1	0.873	1	0.597	0.788	0.481	1	0.863	1	0.95925	0.8145	0.836	-0.14475	-0.0215	-0.12325	14.8532	R
Zfp951104817307104817352	0	0.424	0.251	0.648	0	0.155	0	0	0.155	0.495	0	0.424	0.33075	0.03875	0.2685	-0.292	-0.22975	-0.06225	78.6815	R
Zfp644106690670106690877	0.798	1	0.17	0.629	1	0.877	1	0.896	1	0.653	1	0.782	0.64925	0.94325	0.85875	0.294	0.0845	0.2095	28.7415	R
Zfp644106695642106695699	0.216	0	0.647	0.186	0	0.147	0	0.089	0	0.371	0	0.186	0.26225	0.059	0.13925	-0.20325	-0.08025	-0.123	39.4834	R
Upp25861683358616899	0.84	1	1	0.918	0.84	0.724	0.636	0.895	0.677	0.753	1	0.567	0.9395	0.77375	0.74925	-0.16575	0.0245	-0.19025	-14.7813	opE
Upp25861683358616899	0	0.724	0	1	1	0.663	1	1	1	0.396	0.396	1	0.431	0.91575	0.698	0.48475	0.21775	0.267	44.9201	R
Upp25861763358617728	0.185	0	0	0.124	0.63	0.362	1	0	0.532	0.74	0	0.694	0.07725	0.498	0.4915	0.42075	0.0065	0.41425	1.54486	NR
Brwd3108749282108749441	1	1	1	1	0.86	0.841	0.896	1	1	0.851	1	0.818	1	0.89925	0.91725	-0.10075	-0.018	-0.08275	17.866	R
N4bp26578805265788141	0.803	0.792	0.854	1	0.672	0.294	0.854	0.327	0.594	0.87	1	0.505	0.86225	0.53675	0.74225	-0.3255	-0.2055	-0.12	63.1336	R
Nt5dc13439811334398195	0.894	0.784	1	1	0.377	0.784	0.731	0.547	0.326	0.679	0.274	0.879	0.9195	0.60975	0.5395	-0.30975	0.07025	-0.38	-22.6796	opE
Cttn144450977144451088	0.89	0.788	0.813	0.849	1	0.945	0.914	0.937	0.89	0.961	0.966	1	0.835	0.949	0.95425	0.114	-0.00525	0.11925	-4.60526	NR
Cttn144452026144452137	0.866	0.773	0.679	0.836	1	0.946	0.903	0.94	0.885	0.941	0.941	1	0.7885	0.94725	0.94175	0.15875	0.0055	0.15325	3.46457	NR
Slit24819100248191014	0.071	0	0.186	0.207	0.533	0.363	0	0.549	0.186	0.846	NA	0.207	0.116	0.36125	0.413	0.24525	-0.05175	0.297	-21.1009	opE
Poln3402430534024437	0.422	0.549	1	0.327	1	1	1	1	1	1	1	NA	0.5745	1	1	0.4255	0	0.4255	0	NR
Akip1109704952109705031	1	1	1	0.943	0.692	0.959	0.865	1	0.928	0.966	0.902	0.86	0.98575	0.879	0.914	-0.10675	-0.035	-0.07175	32.7869	R
Neu49402154894021632	0.249	0.044	0.091	0.246	0	0	0	0.13	0.031	0	0.13	0.13	0.1575	0.0325	0.07275	-0.125	-0.04025	-0.08475	32.2	R
Uspl1149187707149187876	0.212	0.238	0.298	0.307	0.381	0.472	0.318	0.35	0.337	0.318	0.439	0.286	0.26375	0.38025	0.345	0.1165	0.03525	0.08125	30.2575	R
Etl42080558420805662	1	0.381	1	0.606	0	0	0	0.235	0.451	1	0	1	0.74675	0.05875	0.61275	-0.688	-0.554	-0.134	80.5233	R
Rbms3116582737116582865	1	0.597	1	1	0.896	0.776	0.682	0.808	1	1	1	1	0.89925	0.7905	1	-0.10875	-0.2095	0.10075	192.644	R>110%
Trpc33663437436634458	0.334	0.35	0.301	0.375	0.48	0.538	0.458	0.554	0.409	0.376	0.373	0.348	0.34	0.5075	0.3765	0.1675	0.131	0.0365	78.209	R
Ptpro137420323137420407	0	0	0	0.07	0.14	0.437	0.339	0.712	0.12	0.448	0.13	0.242	0.0175	0.407	0.235	0.3895	0.172	0.2175	44.1592	R
Mllt101810145718101512	1	0.933	1	1	0.951	0.928	1	0.623	1	1	1	0.889	0.98325	0.8755	0.97225	-0.10775	-0.09675	-0.011	89.7912	R
Prdm2143179314143179391	1	0.867	1	1	0.84	0.848	0.634	0.881	0.855	0.937	0.553	0.852	0.96675	0.80075	0.79925	-0.166	0.0015	-0.1675	-0.903614	NR
Eif4g3138087532138087565	0.202	0.283	0.274	0.255	0.198	0.079	0.076	0.155	0.158	0.177	0.209	0.174	0.2535	0.127	0.1795	-0.1265	-0.0525	-0.074	41.502	R
Tmem234129601406129601625	0.36	0.435	0.34	0.445	0.56	0.56	0.648	0.589	0.557	0.434	0.329	0.531	0.395	0.58925	0.46275	0.19425	0.1265	0.06775	65.1223	R
Ccdc163116714087116714149	0.949	0.819	0.939	0.824	1	1	1	1	1	0.889	1	1	0.88275	1	0.97225	0.11725	0.02775	0.0895	23.6674	R
Osbpl9109098502109098553	1	0	1	1	0.191	1	0.415	0.587	1	0.681	0.415	0.415	0.75	0.54825	0.62775	-0.20175	-0.0795	-0.12225	39.4052	R
E130114P18Rik9757481897574921	0.687	1	0.434	1	1	0.912	1	1	0.912	0.781	0.646	1	0.78025	0.978	0.83475	0.19775	0.14325	0.0545	72.4399	R
Bicra1599655015996596	0.754	0.773	0.739	0.886	0.963	1	0.929	0.907	0.964	0.796	1	0.864	0.788	0.94975	0.906	0.16175	0.04375	0.118	27.0479	R
Junos9510105795101307	1	0.4	1	1	1	0.333	0.571	0.538	0.25	0.438	0.455	0.4	0.85	0.6105	0.38575	-0.2395	0.22475	-0.46425	-93.8413	opE
Rexo5119801229119801356	1	1	1	0.799	0.665	1	0.554	0.498	0.799	1	1	0.866	0.94975	0.67925	0.91625	-0.2705	-0.237	-0.0335	87.6155	R
Pakap5788628857886327	0.297	0.252	0.304	0.276	0.438	0.468	0.393	0.581	0.291	0.363	0.376	0.276	0.28225	0.47	0.3265	0.18775	0.1435	0.04425	76.4314	R
Tomm54510683845106888	1	1	1	1	0.192	0.462	0.234	0.472	0.556	0.125	0.495	0.349	1	0.34	0.38125	-0.66	-0.04125	-0.61875	6.25	NR
Vti1a5538718855387209	1	1	1	1	0.825	1	0.461	0.857	0.825	0.857	0.811	0.682	1	0.78575	0.79375	-0.21425	-0.008	-0.20625	3.73396	NR
Cpeb24326886843268892	0.764	0.817	0.85	0.705	0.936	0.856	0.937	0.929	0.842	0.925	0.645	0.877	0.784	0.9145	0.82225	0.1305	0.09225	0.03825	70.6897	R
Ighmbp232728873273035	0.902	0.913	0.965	1	0.786	0.773	0.849	0.962	0.818	0.889	1	0.878	0.945	0.8425	0.89625	-0.1025	-0.05375	-0.04875	52.439	R
Ntng1109832467109832635	0.681	1	1	1	0.784	0.818	0.561	0.631	0.837	0.793	0.46	1	0.92025	0.6985	0.7725	-0.22175	-0.074	-0.14775	33.3709	R
Ntng1109841509109841575	0.797	1	1	1	0.783	0.831	0.611	0.599	0.696	0.855	0.247	1	0.94925	0.706	0.6995	-0.24325	0.0065	-0.24975	-2.67215	NR
5330417C22Rik108491998108492119	0.753	1	1	1	0.504	1	0.504	0.803	1	1	1	1	0.93825	0.70275	1	-0.2355	-0.29725	0.06175	126.221	R>110%
Tspan2os102726998102727097	0.77	1	1	0	0.598	0.527	0	0	0.157	0.715	0.383	0.218	0.6925	0.28125	0.36825	-0.41125	-0.087	-0.32425	21.155	R
Zfr28124916481249260	0.794	0.762	0.847	0.727	0.795	0.936	0.913	0.915	0.922	0.87	0.844	0.771	0.7825	0.88975	0.85175	0.10725	0.038	0.06925	35.4312	R
Prpf39584969495849790	0.236	0.246	0.198	0.232	0.358	0.258	0.371	0.373	0.255	0.278	0.211	0.274	0.228	0.34	0.2545	0.112	0.0855	0.0265	76.3393	R
Rprd29578631995786451	0.874	1	1	1	0.975	1	0.709	0.72	0.905	0.829	0.829	0.961	0.9685	0.851	0.881	-0.1175	-0.03	-0.0875	25.5319	R
Tars29574804195748140	0.494	0.77	0.358	0.77	1	1	1	1	0.905	0.605	1	0.834	0.598	1	0.836	0.402	0.164	0.238	40.796	R
Zfp7834794588247945962	0.888	0.836	0.76	0.841	0.533	0.558	0.637	0.656	0.805	0.647	0.573	0.632	0.83125	0.596	0.66425	-0.23525	-0.06825	-0.167	29.0117	R
Glis32854020028540408	0.6	0.474	1	1	1	1	1	1	0.53	0.6	NA	0.674	0.7685	1	0.601333	0.2315	0.398667	-0.167167	172.21	R>110%
Fam160a18574115085741374	0.741	0.568	1	0.663	1	1	1	1	1	1	1	0.878	0.743	1	0.9695	0.257	0.0305	0.2265	11.8677	R
Vwa5b1138575298138575424	0.726	0.885	0.466	0.9	1	1	1	0.937	0.857	0.789	0.857	0.771	0.74425	0.98425	0.8185	0.24	0.16575	0.07425	69.0625	R
Wdr78103062295103062447	1	0.945	1	1	0.849	0.933	0.706	0.783	0.894	0.765	0.746	1	0.98625	0.81775	0.85125	-0.1685	-0.0335	-0.135	19.8813	R
Wdr78103066259103066486	1	0.941	1	1	0.842	0.926	0.858	0.789	0.822	0.713	0.78	1	0.98525	0.85375	0.82875	-0.1315	0.025	-0.1565	-19.0114	opE
Prkaa2105075413105075555	1	0.819	0.906	0.952	0.755	0.757	0.884	0.799	0.913	0.846	1	0.843	0.91925	0.79875	0.9005	-0.1205	-0.10175	-0.01875	84.4398	R
Gm203248290071882901072	0.343	0.343	0.148	0	0	0	0	0	0.343	0.095	0	1	0.2085	0	0.3595	-0.2085	-0.3595	0.151	172.422	R>110%
Gm326336401164864011781	1	0.195	1	1	0.326	0.492	0	0.326	0.459	0.548	0.244	0.326	0.79875	0.286	0.39425	-0.51275	-0.10825	-0.4045	21.1117	R
D3Ertd751e4175109441751198	0.112	0	0	0.083	0.214	0.154	0.12	0.214	0.233	0.047	0	0.077	0.04875	0.1755	0.08925	0.12675	0.08625	0.0405	68.0473	R
Ncoa21329966213299722	0.859	1	1	1	0.612	1	0.67	0.802	0.575	0.67	1	0.753	0.96475	0.771	0.7495	-0.19375	0.0215	-0.21525	-11.0968	opE
Aspdh4446688444467105	1	1	0.783	0.783	1	0.684	0.448	0.783	0.591	1	0.707	0.558	0.8915	0.72875	0.714	-0.16275	0.01475	-0.1775	-9.06298	NR
Pomgnt2121995066121995117	0.415	0	0.415	0	1	1	0.415	1	NA	1	NA	1	0.2075	0.85375	1	0.64625	-0.14625	0.7925	-22.6306	opE
Ctla2b6089662760896745	1	1	1	1	1	0.733	1	0.673	0.805	1	0.905	0.578	1	0.8515	0.822	-0.1485	0.0295	-0.178	-19.8653	opE
Sfi131888773189056	1	1	0.837	1	0.885	0.68	0.957	0.884	0.935	1	1	0.737	0.95925	0.8515	0.918	-0.10775	-0.0665	-0.04125	61.7169	R
Ip6k2108796654108796783	0.901	0.912	1	1	0.85	0.917	0.734	0.633	0.824	0.844	0.868	0.797	0.95325	0.7835	0.83325	-0.16975	-0.04975	-0.12	29.3078	R
Ip6k2108796670108796783	0.884	0.917	1	1	0.825	0.907	0.678	0.591	0.792	0.837	0.851	0.798	0.95025	0.75025	0.8195	-0.2	-0.06925	-0.13075	34.625	R
Ddx312884676228846871	0.082	0.043	0	0.151	0.223	0.25	0.211	0.219	0.375	0.151	0.082	0.294	0.069	0.22575	0.2255	0.15675	0.00025	0.1565	0.15949	NR
Fam53a3362884833628977	0.964	0.869	0.942	0.884	0.59	0.849	0.816	0.711	0.895	0.887	0.924	0.589	0.91475	0.7415	0.82375	-0.17325	-0.08225	-0.091	47.4747	R
Inpp4a3738333837383371	0.437	0.391	0.311	0.323	0.556	0.538	0.616	0.597	0.485	0.564	0.571	0.399	0.3655	0.57675	0.50475	0.21125	0.072	0.13925	34.0828	R
Ano55153544751535489	0.6	0.6	0.5	0.36	0.259	0.064	0.147	0.396	0.636	0.243	NA	0.574	0.515	0.2165	0.484333	-0.2985	-0.267833	-0.0306667	89.7264	R
Il15ra1172341211723610	0.716	0.42	1	0.644	1	1	1	0.777	0.73	1	0.68	0.906	0.695	0.94425	0.829	0.24925	0.11525	0.134	46.2387	R
Il15ra1172351111723610	0.691	0.295	1	0.598	1	1	1	0.707	0.707	1	0.691	0.86	0.646	0.92675	0.8145	0.28075	0.11225	0.1685	39.9822	R
Slc44a5154205057154205131	0.776	1	1	1	0.664	0.604	0.671	0.653	1	0.822	NA	0.863	0.944	0.648	0.895	-0.296	-0.247	-0.049	83.4459	R
Slc22a55387600853876163	1	1	0.853	1	0.929	0.85	0.749	0.742	1	0.875	0.739	0.931	0.96325	0.8175	0.88625	-0.14575	-0.06875	-0.077	47.1698	R
Slc22a55388366053883764	1	1	0.758	1	0.881	0.887	0.703	0.686	1	0.864	0.732	0.888	0.9395	0.78925	0.871	-0.15025	-0.08175	-0.0685	54.4093	R
Grk43467453334674646	0.863	0.724	1	1	0.833	0.724	0.467	0.724	1	1	0.749	1	0.89675	0.687	0.93725	-0.20975	-0.25025	0.0405	119.309	R>110%
Cacna1b2468297524683038	1	0.823	1	1	0.454	0.8	0.596	0.808	0.709	0.793	NA	0.903	0.95575	0.6645	0.801667	-0.29125	-0.137167	-0.154083	47.0959	R
A330023F24Rik194982828194982909	1	1	0.785	1	0.645	0.859	0.233	0.752	0.476	1	1	0.829	0.94625	0.62225	0.82625	-0.324	-0.204	-0.12	62.963	R
Tatdn3191061224191061257	0.685	0.781	0.897	0.917	1	1	0.847	1	1	1	0.877	1	0.82	0.96175	0.96925	0.14175	-0.0075	0.14925	-5.29101	NR
Dbn15547663555476773	0.235	0.205	0.225	0.211	0.357	0.305	0.285	0.423	0.239	0.425	0.22	0.251	0.219	0.3425	0.28375	0.1235	0.05875	0.06475	47.5709	R
Ccdc1872628211026282227	0.508	1	1	0.608	0.608	1	0.279	0.371	0.734	0.383	0	0.392	0.779	0.5645	0.37725	-0.2145	0.18725	-0.40175	-87.296	opE
Lmf12558554225585852	0.738	0.82	0.953	0.795	0.856	0.983	0.95	1	0.833	0.909	0.941	0.881	0.8265	0.94725	0.891	0.12075	0.05625	0.0645	46.5839	R
Fam228b47410614741207	0.797	1	1	0.928	0.902	0.698	0.91	0.792	0.6	1	0.85	0.806	0.93125	0.8255	0.814	-0.10575	0.0115	-0.11725	-10.8747	opE
Fam228b47410614741207	0.806	0.852	1	1	0.6	0.683	0.906	0.698	0.404	0.711	0.545	0.852	0.9145	0.72175	0.628	-0.19275	0.09375	-0.2865	-48.6381	opE
Bbx5032029950320413	1	1	1	0.677	0.56	0.816	1	0.773	0.832	1	NA	0.773	0.91925	0.78725	0.868333	-0.132	-0.0810833	-0.0509167	61.4268	R
Ablim23587463235874640	0.883	0.738	0.617	0.79	1	0.834	1	0.919	0.868	1	0.738	0.814	0.757	0.93825	0.855	0.18125	0.08325	0.098	45.931	R
3110045C21Rik169970449169970802	1	1	1	0.511	0.116	0.489	0.63	1	0.647	0.839	0.839	0.173	0.87775	0.55875	0.6245	-0.319	-0.06575	-0.25325	20.6113	R
3110045C21Rik169970469169970802	1	1	1	0.522	0.12	0.353	0.621	1	0.551	0.732	0.814	0.098	0.8805	0.5235	0.54875	-0.357	-0.02525	-0.33175	7.07283	NR
Dnah14181814041181814191	0.645	1	1	1	0.421	0.761	1	0.405	1	1	0.798	1	0.91125	0.64675	0.9495	-0.2645	-0.30275	0.03825	114.461	R>110%
Asphd2112393459112393583	0.331	0.265	0.436	0.399	0.441	0.501	0.611	0.554	0.511	0.468	0.483	0.44	0.35775	0.52675	0.4755	0.169	0.05125	0.11775	30.3254	R
Ythdf31618696616187115	1	1	1	1	0.762	1	0.578	0.543	1	0.846	1	1	1	0.72075	0.9615	-0.27925	-0.24075	-0.0385	86.2131	R
Zc3h11a133655344133655398	1	1	0.793	0.736	0.583	0.752	1	0.736	0.848	0.715	0.893	0.411	0.88225	0.76775	0.71675	-0.1145	0.051	-0.1655	-44.5415	opE
Jpx103496437103496530	1	1	0.882	1	0.775	1	0.821	0.788	0.941	0.948	0.775	1	0.9705	0.846	0.916	-0.1245	-0.07	-0.0545	56.2249	R
BC006965112722296112722405	0	0	0	1	0.874	0.4	0.588	0.211	0.176	0.151	0.483	0.348	0.25	0.51825	0.2895	0.26825	0.22875	0.0395	85.2749	R
Ube2g17264553672645652	0.419	0.278	0.244	0.243	0.376	0.466	0.505	0.477	0.351	0.226	0.45	0.371	0.296	0.456	0.3495	0.16	0.1065	0.0535	66.5625	R
1700028E10Rik151428087151428170	1	0.75	0.643	0.844	0.546	0.286	0.286	1	0.375	0.643	NA	0.375	0.80925	0.5295	0.464333	-0.27975	0.0651667	-0.344917	-23.2946	opE
Dzank1144491771144491897	0.693	0.606	0.741	0.711	0.765	0.759	0.857	0.796	0.758	0.785	0.799	0.717	0.68775	0.79425	0.76475	0.1065	0.0295	0.077	27.6995	R
Ank2126963382126963481	0.27	0.245	0.255	0.317	0.383	0.367	0.342	0.428	0.264	0.417	0.348	0.329	0.27175	0.38	0.3395	0.10825	0.0405	0.06775	37.4134	R
Ank2127052225127052249	0.645	0.425	0.622	0.599	0.757	0.685	0.688	0.691	0.684	0.76	0.757	0.769	0.57275	0.70525	0.7425	0.1325	-0.03725	0.16975	-28.1132	opE
Mef2c8365459783654621	0.861	0.74	0.776	0.834	0.912	0.943	0.941	0.945	0.817	0.844	0.902	0.908	0.80275	0.93525	0.86775	0.1325	0.0675	0.065	50.9434	R
Catsper2121412149121412290	0.797	1	0.902	0.585	0.859	1	1	1	0.841	0.671	0.817	0.902	0.821	0.96475	0.80775	0.14375	0.157	-0.01325	109.217	R
Dicer1104737768104737866	0.933	1	1	1	0.758	0.949	0.821	0.874	1	0.827	1	0.814	0.98325	0.8505	0.91025	-0.13275	-0.05975	-0.073	45.0094	R
Tsga103781952437819640	0.257	0.342	0.548	0.28	1	0.655	1	0.509	0.824	0.539	0.675	0.548	0.35675	0.791	0.6465	0.43425	0.1445	0.28975	33.2758	R
A330015K06Rik6529829265298526	0.582	1	0.411	1	1	1	1	0.869	0.744	0.91	0.661	1	0.74825	0.96725	0.82875	0.219	0.1385	0.0805	63.242	R
Aktip9113192291132003	1	0.168	0.447	0.108	0	0.057	0.132	0.233	0.119	0.132	0.233	0.132	0.43075	0.1055	0.154	-0.32525	-0.0485	-0.27675	14.9116	R
Fbxw78489009484890252	0.064	0	0.042	0.059	0.233	0.222	0.122	0.089	0.094	0.095	0	0	0.04125	0.1665	0.04725	0.12525	0.11925	0.006	95.2096	R
Fbxw78489009484890252	0.039	0.052	0.047	0.056	0.365	0.277	0.128	0.063	0.112	0.155	0.036	0.04	0.0485	0.20825	0.08575	0.15975	0.1225	0.03725	76.6823	R
Mical2112335328112335430	0.269	1	1	0.524	0.084	0.084	0	0.269	NA	1	1	NA	0.69825	0.10925	1	-0.589	-0.89075	0.30175	151.231	R>110%
Mical2112336848112336974	0.785	1	1	0.882	0.367	0.646	0.635	0.624	1	1	1	1	0.91675	0.568	1	-0.34875	-0.432	0.08325	123.871	R>110%
Zbtb37161034087161034284	0.777	1	1	1	0.576	0.493	0.368	0.756	0.7	0.564	1	1	0.94425	0.54825	0.816	-0.396	-0.26775	-0.12825	67.6136	R
Spdya7156901671569188	0.678	1	1	0.541	0.296	0.359	0.174	0.457	0.771	0.808	1	0.296	0.80475	0.3215	0.71875	-0.48325	-0.39725	-0.086	82.2038	R
Chd99087137090871602	0.412	0.71	0.189	0.034	0	0.189	0	0.037	0.259	0.189	0.13	0.737	0.33625	0.0565	0.32875	-0.27975	-0.27225	-0.0075	97.319	R
Sema6d124662203124662359	0.801	0.83	0.905	0.896	0.854	0.663	0.671	0.532	0.59	0.757	0.899	0.736	0.858	0.68	0.7455	-0.178	-0.0655	-0.1125	36.7978	R
Sema6d124662203124662371	0.838	0.846	0.92	0.893	0.866	0.691	0.727	0.585	0.647	0.767	0.917	0.754	0.87425	0.71725	0.77125	-0.157	-0.054	-0.103	34.3949	R
Vkorc1l1129976988129977192	0.112	0	0	0.275	0.132	0.432	0.112	0.571	0	0.275	1	0.16	0.09675	0.31175	0.35875	0.215	-0.047	0.262	-21.8605	opE
Lekr16566950365669613	0.347	0.186	0.175	0.117	0	0	0	0	0.071	0	0.046	0.313	0.20625	0	0.1075	-0.20625	-0.1075	-0.09875	52.1212	R
Pbrm13102306631023179	0.926	0.95	0.837	0.837	0.574	0.812	0.817	0.687	0.74	0.899	0	0.769	0.8875	0.7225	0.602	-0.165	0.1205	-0.2855	-73.0303	opE
Gm154181120149911201592	0	0	0	1	1	1	1	1	NA	NA	1	1	0.25	1	1	0.75	0	0.75	0	NR
Slc2a93841717438417307	1	1	0.813	1	1	0.66	0.629	0.629	0.66	1	0.326	1	0.95325	0.7295	0.7465	-0.22375	-0.017	-0.20675	7.59777	NR
L3mbtl1162946081162946216	1	1	1	1	0.419	0.107	0.49	0.194	0.591	0.794	0	0	1	0.3025	0.34625	-0.6975	-0.04375	-0.65375	6.2724	NR
Tanc2105919950105920051	1	1	1	1	0.855	0.827	0.833	0.839	1	0.878	1	1	1	0.8385	0.9695	-0.1615	-0.131	-0.0305	81.1146	R
Pitpnm37206309472063243	0.877	0.676	0.831	0.824	1	1	0.846	0.939	0.851	0.695	0.615	0.966	0.802	0.94625	0.78175	0.14425	0.1645	-0.02025	114.038	R>110%
5330434G04Rik105378015105378120	0.153	1	0.303	0.405	0	0	0.153	0.266	0.083	0.214	0.214	0.303	0.46525	0.10475	0.2035	-0.3605	-0.09875	-0.26175	27.3925	R
Nxpe44836142648361514	0.784	0.909	0.733	1	0.824	0.423	0.428	0.557	0.558	0.645	0.884	0.595	0.8565	0.558	0.6705	-0.2985	-0.1125	-0.186	37.6884	R
Pnkd7428709174287208	0.597	0.587	0.571	0.593	0.481	0.556	0.51	0.397	0.564	0.503	0.871	0.542	0.587	0.486	0.62	-0.101	-0.134	0.033	132.673	R>110%
Hivep3119741795119741915	1	1	0	0.338	0	0.203	0	0.338	0.113	0.338	0	0	0.5845	0.13525	0.11275	-0.44925	0.0225	-0.47175	-5.00835	NR
Hivep3119814677119814790	0.856	0.794	0.635	0.763	0.863	1	0.819	1	0.747	0.923	0.824	0.959	0.762	0.9205	0.86325	0.1585	0.05725	0.10125	36.1199	R
Gm136296650241566502476	0.05	0.126	0.133	0.06	0.239	0.155	0.263	0.259	0.151	0.266	0.196	0.14	0.09225	0.229	0.18825	0.13675	0.04075	0.096	29.7989	R
Gprasp1135743441135743522	0.552	0.473	0.495	0.556	0.619	0.674	0.652	0.6	0.604	0.577	0.416	0.548	0.519	0.63625	0.53625	0.11725	0.1	0.01725	85.2878	R
Abl13169055431690759	1	1	0.532	0.654	0.431	0.57	0.275	0.221	0.51	0.159	0.602	1	0.7965	0.37425	0.56775	-0.42225	-0.1935	-0.22875	45.8259	R
Rpl11136047811136047853	0.6	0.428	1	1	0.333	0	0.6	0.272	NA	0.428	0.428	0.36	0.757	0.30125	0.405333	-0.45575	-0.104083	-0.351667	22.8378	R
Slc4a1ap3154617931546266	0.726	1	0.892	1	1	0.663	0.639	0.654	0.841	0.674	0.793	0.586	0.9045	0.739	0.7235	-0.1655	0.0155	-0.181	-9.36556	NR
Mroh2a8825952988259595	1	0	1	1	0.567	1	0	0	1	0	0.766	1	0.75	0.39175	0.6915	-0.35825	-0.29975	-0.0585	83.6706	R
Papss1131565947131566060	0.259	1	1	1	1	0.512	0.512	0	1	1	1	0.568	0.81475	0.506	0.892	-0.30875	-0.386	0.07725	125.02	R>110%
Armc89950251199502598	0.92	0.952	0.864	1	0.866	0.78	0.808	0.839	0.952	0.886	0.92	0.95	0.934	0.82325	0.927	-0.11075	-0.10375	-0.007	93.6795	R
Arhgef65724338957243515	0.882	1	1	1	1	0.806	0.809	0.791	1	1	0.777	1	0.9705	0.8515	0.94425	-0.119	-0.09275	-0.02625	77.9412	R
A230057D06Rik6173689861736996	0.219	0	0.157	0	1	0.529	0.286	0.359	0.272	0.428	0	0.157	0.094	0.5435	0.21425	0.4495	0.32925	0.12025	73.2481	R
A230057D06Rik6173689861736996	0.359	0	0.157	0.101	0.272	0.359	0.755	0.359	0.123	0.692	1	0.157	0.15425	0.43625	0.493	0.282	-0.05675	0.33875	-20.1241	opE
Rad54l116099337116099461	0.501	0.751	0.648	0.751	1	1	1	0.819	0.693	0.43	0.43	1	0.66275	0.95475	0.63825	0.292	0.3165	-0.0245	108.39	R
Carf6010808260108200	0.85	0.805	1	1	0.928	1	0.673	0.563	0.885	0.69	1	0.698	0.91375	0.791	0.81825	-0.12275	-0.02725	-0.0955	22.1996	R
Phc2128741915128742084	1	1	1	1	0.836	1	0.749	0.539	0.878	0.824	1	0.81	1	0.781	0.878	-0.219	-0.097	-0.122	44.2922	R
Npr31190661311906717	0.621	0.656	1	0.45	0	0	0	0.686	0.267	NA	NA	0.214	0.68175	0.1715	0.2405	-0.51025	-0.069	-0.44125	13.5228	R
Miat112228308112228356	0	0	0	1	0.419	0.376	0.591	0.431	0.52	0.419	1	0.153	0.25	0.45425	0.523	0.20425	-0.06875	0.273	-33.6597	opE
2610021A01Rik4160287741602997	1	1	1	1	0.754	1	0.505	0.46	1	1	1	1	1	0.67975	1	-0.32025	-0.32025	0	100	R
Pdlim5142306283142306298	1	0.641	1	0.758	0.598	0.349	0.61	0.182	0.728	0.573	0.843	0.758	0.84975	0.43475	0.7255	-0.415	-0.29075	-0.12425	70.0602	R
Dab1104732069104732180	0.927	0.868	0.855	0.871	0.78	0.774	0.77	0.78	0.717	0.868	0.781	0.888	0.88025	0.776	0.8135	-0.10425	-0.0375	-0.06675	35.9712	R
Stil115009270115009518	1	1	1	1	1	0.251	0.601	0	1	1	1	1	1	0.463	1	-0.537	-0.537	0	100	R
Tacc12517927025179306	0.777	1	1	1	0.81	0.538	0.608	0.681	0.823	0.903	0	1	0.94425	0.65925	0.6815	-0.285	-0.02225	-0.26275	7.80702	NR
Nae1104527082104527162	0.314	0	0	0	0.523	0.549	0.846	0.411	0.234	0.314	0.092	0.268	0.0785	0.58225	0.227	0.50375	0.35525	0.1485	70.5211	R
Hdc126604240126604375	0.901	0.736	0.698	0.736	1	0.835	1	1	0.837	0.743	0.885	0.885	0.76775	0.95875	0.8375	0.191	0.12125	0.06975	63.4817	R
Setd5113110084113110221	0.115	0.166	0.121	0.113	0.229	0.33	0.279	0.323	0.239	0.179	0.323	0.269	0.12875	0.29025	0.2525	0.1615	0.03775	0.12375	23.3746	R
Zcwpw2117929083117929181	0.662	1	0.529	1	0.584	0.219	0.359	0.627	1	0.457	1	1	0.79775	0.44725	0.86425	-0.3505	-0.417	0.0665	118.973	R>110%
Fry150196562150196735	0.834	0.77	0.834	0.854	1	1	1	1	0.781	1	NA	1	0.823	1	0.927	0.177	0.073	0.104	41.2429	R
Tcf7l25592597655926049	0.835	0.654	1	1	0.904	0.75	0.654	0.752	0.296	0.839	0	1	0.87225	0.765	0.53375	-0.10725	0.23125	-0.3385	-215.618	opE
Tcf7l25592668355926756	1	1	1	0.558	0.073	0	1	0.058	NA	0.083	NA	0.558	0.8895	0.28275	0.3205	-0.60675	-0.03775	-0.569	6.22167	NR
Gm368992746078927460845	0	0	0	0.257	0	0.356	0.257	0.509	0.147	0	0.257	0.103	0.06425	0.2805	0.12675	0.21625	0.15375	0.0625	71.0983	R
Iqsec2152180996152181092	1	0.586	0.485	0.185	0.531	0.85	1	1	1	0.693	0.586	1	0.564	0.84525	0.81975	0.28125	0.0255	0.25575	9.06667	NR
Gm98016211772262117902	0.922	1	1	1	0.809	0.787	0.759	0.596	0.661	0.818	1	0.755	0.9805	0.73775	0.8085	-0.24275	-0.07075	-0.172	29.1452	R
Dnmt3b153684358153684477	0.506	0.093	0	0	0.339	0.719	0	0.606	0.755	NA	0.606	0.339	0.14975	0.416	0.566667	0.26625	-0.150667	0.416917	-56.5884	opE
6430550D23Rik156003680156003985	1	0.225	0.437	0.516	1	0.803	1	1	0.404	0.847	1	0.304	0.5445	0.95075	0.63875	0.40625	0.312	0.09425	76.8	R
Spag4156066566156066633	1	0.82	1	1	0.787	0.723	0.661	1	0.695	0.765	1	0.907	0.955	0.79275	0.84175	-0.16225	-0.049	-0.11325	30.2003	R
Ino80dos6314411863144185	0.835	1	0.784	0.765	0.917	0.966	1	0.961	0.769	0.806	0.809	0.905	0.846	0.961	0.82225	0.115	0.13875	-0.02375	120.652	R>110%
Hook28499318384993234	0.796	1	1	0.877	0.74	0.606	0.771	0.571	0.934	0.895	0.81	1	0.91825	0.672	0.90975	-0.24625	-0.23775	-0.0085	96.5482	R
Zfp862-ps4851415148514326	0.87	0.769	0.714	0.696	1	1	0.789	0.676	0.769	1	NA	0.893	0.76225	0.86625	0.887333	0.104	-0.0210833	0.125083	-20.2724	opE
Zfp862-ps4851523648515356	0.836	0.718	0.254	0.561	1	1	0.671	0.605	0.561	1	1	0.754	0.59225	0.819	0.82875	0.22675	-0.00975	0.2365	-4.29989	NR
Zfp862-ps4852502348525122	0.796	0.715	0.779	0.582	1	1	0.879	0.87	0.626	1	1	0.887	0.718	0.93725	0.87825	0.21925	0.059	0.16025	26.9099	R
Elmo2165303665165303701	0.823	0.608	0.608	1	0.608	0.437	1	0.237	0.206	0.756	1	0.564	0.75975	0.5705	0.6315	-0.18925	-0.061	-0.12825	32.2325	R
Hfm1106918376106918489	0.512	0	0.149	0	1	1	0.612	1	0.396	0.467	0.512	1	0.16525	0.903	0.59375	0.73775	0.30925	0.4285	41.918	R
Glt1d1127650682127650788	0.953	0.98	0.934	1	0.831	0.87	0.844	0.918	0.946	0.928	1	0.951	0.96675	0.86575	0.95625	-0.101	-0.0905	-0.0105	89.604	R
Dmd8514491085144949	0.466	0.492	0.375	0.424	0.696	0.645	0.548	0.61	0.574	0.581	0.572	0.544	0.43925	0.62475	0.56775	0.1855	0.057	0.1285	30.7278	R
Zfp7464806642848066554	0.934	0.786	0.834	1	0.771	0.624	0.781	0.795	0.786	0.823	0.749	0.875	0.8885	0.74275	0.80825	-0.14575	-0.0655	-0.08025	44.94	R
Zfp7464808215348082267	0.852	0.886	0.713	0.947	0.972	0.889	0.941	1	0.944	0.957	0.942	0.848	0.8495	0.9505	0.92275	0.101	0.02775	0.07325	27.4752	R
Epb41l22550157725501631	0.189	0	0.024	0.057	0.237	0.168	0.16	0.201	0.143	0.194	0	0.134	0.0675	0.1915	0.11775	0.124	0.07375	0.05025	59.4758	R
Zfp7884164333241643432	1	1	0.735	1	0.783	0.816	0.89	0.816	0.904	0.757	0.806	0.743	0.93375	0.82625	0.8025	-0.1075	0.02375	-0.13125	-22.093	opE
Higd1a121856449121856585	0	0.324	0.193	0.193	0.087	1	0.489	0.705	0	NA	0.324	1	0.1775	0.57025	0.441333	0.39275	0.128917	0.263833	32.8241	R
Cfap477930424479304404	0.18	0.369	1	0.467	1	1	1	0.725	1	1	0.305	0.725	0.504	0.93125	0.7575	0.42725	0.17375	0.2535	40.6671	R
Phf73124027331240433	0.681	1	0.925	0.711	0.517	0.558	0.581	0.61	0.568	0.66	0.798	0.583	0.82925	0.5665	0.65225	-0.26275	-0.08575	-0.177	32.6356	R
Jade32048729720487422	1	1	1	1	0.833	0.333	0.667	0.4	1	0.4	NA	0.333	1	0.55825	0.577667	-0.44175	-0.0194167	-0.422333	4.3954	NR
Cstf2134072677134072764	0.599	0.572	0.538	0.613	0.74	0.853	0.752	0.77	0.769	0.718	0.754	0.621	0.5805	0.77875	0.7155	0.19825	0.06325	0.135	31.9042	R
Ptprf118227818118227845	0.19	0.202	0.291	0.105	0.272	0.633	0.324	0.352	0.324	0.492	0.248	0.37	0.197	0.39525	0.3585	0.19825	0.03675	0.1615	18.5372	R
Gpatch2187322283187322354	1	1	1	0.836	1	0.539	0.827	0.933	0.793	0.943	0.242	0.83	0.959	0.82475	0.702	-0.13425	0.12275	-0.257	-91.4339	opE
Thap2115376351115376547	0.91	1	0.909	0.891	0.877	0.766	0.652	0.867	0.785	0.896	1	0.869	0.9275	0.7905	0.8875	-0.137	-0.097	-0.04	70.8029	R
Nup2053520611935206219	0.044	0	0.103	0	0.185	0.02	0.31	0.087	0.179	0.171	0.27	0.217	0.03675	0.1505	0.20925	0.11375	-0.05875	0.1725	-51.6484	opE
Huwe1151804445151804540	0.532	0.82	0.262	1	1	1	1	0.362	0.499	0.254	NA	0.532	0.6535	0.8405	0.428333	0.187	0.412167	-0.225167	220.41	R>110%
Zfp6186308653063086626	0.22	0	0.274	0.22	0.531	1	1	0.459	0.459	0	NA	0.159	0.1785	0.7475	0.206	0.569	0.5415	0.0275	95.167	R
Apc3426605734266222	0.111	0.11	0.108	0.145	0.365	0.256	0.218	0.226	0.152	0.22	0.079	0.096	0.1185	0.26625	0.13675	0.14775	0.1295	0.01825	87.6481	R
Itpr1108431460108431496	0.839	0.768	0.852	0.835	0.71	0.745	0.656	0.694	0.729	0.841	0.881	0.824	0.8235	0.70125	0.81875	-0.12225	-0.1175	-0.00475	96.1145	R
Tmem40115738947115739022	0.652	0.714	0.556	0.652	0.273	0.385	0.094	0.385	0.484	0.122	0.181	0.814	0.6435	0.28425	0.40025	-0.35925	-0.116	-0.24325	32.2895	R
Ablim15705908457059204	0.537	0.586	0.531	0.519	0.318	0.322	0.309	0.365	0.338	0.333	0.392	0.632	0.54325	0.3285	0.42375	-0.21475	-0.09525	-0.1195	44.3539	R
Mllt119522998595230147	1	1	0.635	0	0	0.466	0.635	0.098	0.225	0.635	NA	0.723	0.65875	0.29975	0.527667	-0.359	-0.227917	-0.131083	63.4865	R
Casc1145181758145181915	1	1	1	1	0.542	1	1	0.437	1	1	1	0.79	1	0.74475	0.9475	-0.25525	-0.20275	-0.0525	79.4319	R
Pfkp65931006593164	0.665	1	1	0.623	0.768	0.749	0.306	0.398	0.665	0.362	0.274	0.249	0.822	0.55525	0.3875	-0.26675	0.16775	-0.4345	-62.8866	opE
Gm10433716293937163485	1	1	1	0.723	0.736	0.218	0.303	0.651	1	0.566	0.528	0.183	0.93075	0.477	0.56925	-0.45375	-0.09225	-0.3615	20.3306	R
9230114K14Rik5219480052194890	0.791	1	0.67	0.368	0.681	1	1	1	1	0.744	1	0.699	0.70725	0.92025	0.86075	0.213	0.0595	0.1535	27.9343	R
Zfp4262048632920486425	1	1	1	1	0.22	0.459	1	0.85	0.361	1	0.159	1	1	0.63225	0.63	-0.36775	0.00225	-0.37	-0.611829	NR
Dnah26951757069517728	0.469	1	0	0.469	0.57	1	1	1	0.469	1	NA	0.306	0.4845	0.8925	0.591667	0.408	0.300833	0.107167	73.7337	R
Phactr14305957043059777	0.592	0.547	0.546	0.61	0.454	0.497	0.426	0.418	0.427	0.509	0.432	0.56	0.57375	0.44875	0.482	-0.125	-0.03325	-0.09175	26.6	R
Tmtc4122979870122980074	0.452	0.622	0.8	1	1	1	0.807	1	0.774	0.76	1	0.603	0.7185	0.95175	0.78425	0.23325	0.1675	0.06575	71.8114	R
Gas25186399751864093	0.102	0.531	0.361	1	0.629	0.693	1	1	0.43	0.361	1	0.075	0.4985	0.8305	0.4665	0.332	0.364	-0.032	109.639	R
Zfand68464228584642437	1	0.311	1	1	0.575	0.662	0.575	0.404	1	0.311	0.474	0.429	0.82775	0.554	0.5535	-0.27375	0.0005	-0.27425	-0.182648	NR
Snap918679195386792025	1	1	1	0	0	1	0.241	0	0.388	1	NA	1	0.75	0.31025	0.796	-0.43975	-0.48575	0.046	110.46	R>110%
Shank38955672089556748	1	0.831	1	0.71	0.353	0.851	0.766	0.831	0.831	0.71	1	1	0.88525	0.70025	0.88525	-0.185	-0.185	0	100	R
Shank38955672089556748	1	0.71	0.803	1	0.62	0.766	0.29	0.766	1	0.786	1	0.62	0.87825	0.6105	0.8515	-0.26775	-0.241	-0.02675	90.0093	R
Tra2a4925280249253108	0.342	0.301	0.218	0.377	0.44	0.427	0.387	0.535	0.442	0.402	0.328	0.397	0.3095	0.44725	0.39225	0.13775	0.055	0.08275	39.9274	R
Arhgap17123285419123285467	0.783	0.743	1	0.591	0.382	0.628	0.491	0.546	0.765	0.503	0.491	0.213	0.77925	0.51175	0.493	-0.2675	0.01875	-0.28625	-7.00935	NR
Mndal173875575173875860	1	1	0.578	1	1	0.558	0.689	0.884	0.512	0.549	0.456	0.681	0.8945	0.78275	0.5495	-0.11175	0.23325	-0.345	-208.725	opE
Srcap127515203127515310	0.447	0.264	0.35	0.519	0.653	1	0.618	1	0	0.683	1	1	0.395	0.81775	0.67075	0.42275	0.147	0.27575	34.7723	R
Plekha1130909587130909658	0.376	0.361	0.368	0.298	0.548	0.542	0.455	0.52	0.331	0.498	0.561	0.449	0.35075	0.51625	0.45975	0.1655	0.0565	0.109	34.139	R
Plekha1130909587130909735	0.445	0.522	0.386	0.369	0.638	0.617	0.521	0.639	0.461	0.634	0.627	0.532	0.4305	0.60375	0.5635	0.17325	0.04025	0.133	23.2323	R
Tacc2130663015130663141	0.738	0.806	0.666	0.666	0.866	1	1	1	0.882	0.749	1	0.851	0.719	0.9665	0.8705	0.2475	0.096	0.1515	38.7879	R
Pstk131384510131384593	0.73	0.76	0.712	0.831	0.935	0.925	0.891	0.901	0.924	0.847	0.827	0.776	0.75825	0.913	0.8435	0.15475	0.0695	0.08525	44.9111	R
Tbp1550115315501202	0.742	0.812	0.59	0.71	0.94	1	0.829	1	0.805	0.824	1	1	0.7135	0.94225	0.90725	0.22875	0.035	0.19375	15.3005	R
D7Ertd443e134357994134358086	0.633	1	0.668	0.535	0.21	0.054	0.535	0.161	0.697	0.446	0	0.265	0.709	0.24	0.352	-0.469	-0.112	-0.357	23.8806	R
C030029H02Rik136268913136268947	0	0.067	0	0	0.085	0.326	0.061	0	0.208	0.31	0.233	0.282	0.01675	0.118	0.25825	0.10125	-0.14025	0.2415	-138.519	opE
Cspp11005982310059847	0.672	0.716	0.627	0.476	0.845	0.837	0.893	0.859	0.786	0.77	0.746	0.799	0.62275	0.8585	0.77525	0.23575	0.08325	0.1525	35.3128	R
Nedd4l6517227465172406	0.979	0.973	0.962	0.895	0.861	0.922	0.735	0.808	0.79	0.894	1	0.908	0.95225	0.8315	0.898	-0.12075	-0.0665	-0.05425	55.0725	R
Mapk157599507175995101	1	0.79	1	1	0.689	0.774	0.617	0.747	0.592	0.392	0.784	0.829	0.9475	0.70675	0.64925	-0.24075	0.0575	-0.29825	-23.8837	opE
Efcab57710534177105442	0.525	0.453	1	0.453	0.525	0.795	1	1	1	0.453	0.624	1	0.60775	0.83	0.76925	0.22225	0.06075	0.1615	27.3341	R
B230208H11Rik1292236512922458	1	0.534	1	1	0.334	0.103	0	0.754	0.223	0.16	0.087	0.223	0.8835	0.29775	0.17325	-0.58575	0.1245	-0.71025	-21.2548	opE
Add35320341353203475	1	0.401	1	1	0.751	0.251	0.572	0.471	1	0.728	1	1	0.85025	0.51125	0.932	-0.339	-0.42075	0.08175	124.115	R>110%
Trmt113059102030591102	0.836	0.864	0.741	0.711	0.644	0.616	0.615	0.617	0.574	0.641	0.784	0.711	0.788	0.623	0.6775	-0.165	-0.0545	-0.1105	33.0303	R
Bin13242969932429723	0.162	0.071	0	0	0.456	0.129	0.186	0.309	0.239	0.296	0.456	0.627	0.05825	0.27	0.4045	0.21175	-0.1345	0.34625	-63.5183	opE
Nkx2-2os147287042147287207	0	0	0	0	1	1	0.177	0.147	0.301	0.177	0.301	0.11	0	0.581	0.22225	0.581	0.35875	0.22225	61.747	R
Cdk194046663740466769	1	1	1	1	0.872	0.86	0.907	0.854	0.947	0.895	1	1	1	0.87325	0.9605	-0.12675	-0.08725	-0.0395	68.8363	R
Cdk194046957840469722	1	1	1	1	0.898	0.872	0.903	0.907	0.964	0.907	1	1	1	0.895	0.96775	-0.105	-0.07275	-0.03225	69.2857	R
Fat14504573245045785	0.831	0.778	0.816	0.641	0.798	1	1	0.962	0.868	0.761	0.925	0.785	0.7665	0.94	0.83475	0.1735	0.10525	0.06825	60.6628	R
4732471J01Rik2537798225378105	0.602	1	0.201	1	0.335	0.126	0.716	0.274	0.387	1	1	0.335	0.70075	0.36275	0.6805	-0.338	-0.31775	-0.02025	94.0089	R
Susd27564212475642276	1	1	1	1	1	0.719	0.595	0.888	1	0.783	1	0.933	1	0.8005	0.929	-0.1995	-0.1285	-0.071	64.411	R
Gm37648822296988223054	0.929	1	0.87	0.907	0.724	0.862	0.816	0.865	0.951	0.767	0.79	0.87	0.9265	0.81675	0.8445	-0.10975	-0.02775	-0.082	25.2847	R
Ccdc57120895256120895419	0.897	1	1	1	0.813	0.705	0.916	0.959	0.862	0.849	1	0.871	0.97425	0.84825	0.8955	-0.126	-0.04725	-0.07875	37.5	R
Akap137567981975679873	1	1	0	1	0.411	0.583	0.259	0.123	0.318	0.218	NA	0.411	0.75	0.344	0.315667	-0.406	0.0283333	-0.434333	-6.97865	NR
Akap137567981975679873	0.318	0.149	0	0	0.06	0.863	0.218	0.218	0.149	0	NA	0	0.11675	0.33975	0.0496667	0.223	0.290083	-0.0670833	130.082	R>110%
Akap137568339375683459	0.179	0	0.098	0	0.056	0.724	0.44	0.647	0.45	0.747	1	0.522	0.06925	0.46675	0.67975	0.3975	-0.213	0.6105	-53.5849	opE
Med167990749079907511	1	1	1	1	0.736	0.857	1	0.682	0.507	1	1	0.774	1	0.81875	0.82025	-0.18125	-0.0015	-0.17975	0.827586	NR
Rmst9213424192134316	0	0.873	1	0.238	1	1	1	1	1	0.862	1	0.849	0.52775	1	0.92775	0.47225	0.07225	0.4	15.2991	R
Nqo23396604433966126	0.869	1	1	1	0.514	1	0.724	0.784	0.731	1	0.547	0.769	0.96725	0.7555	0.76175	-0.21175	-0.00625	-0.2055	2.95159	NR
Epn26155350961553579	1	0.818	1	0.906	0.562	0.616	0.599	1	0.806	0.517	0	1	0.931	0.69425	0.58075	-0.23675	0.1135	-0.35025	-47.9409	opE
Kcnc2112456928112457032	0	0.105	0	0	0.195	0.274	0	0.191	0	0.089	0	0.139	0.02625	0.165	0.057	0.13875	0.108	0.03075	77.8378	R
Ccdc1362941910129419383	1	1	0.871	1	0.908	0.683	0.936	0.919	0.908	0.772	1	1	0.96775	0.8615	0.92	-0.10625	-0.0585	-0.04775	55.0588	R
Slc25a269457633394576378	0.922	1	1	1	0.659	0.82	1	1	0.885	1	1	0.827	0.9805	0.86975	0.928	-0.11075	-0.05825	-0.0525	52.5959	R
Ccl2543477134348340	0.657	0.333	1	0.172	0.599	1	1	1	0.636	1	0.586	1	0.5405	0.89975	0.8055	0.35925	0.09425	0.265	26.2352	R
Cacna1d3008982130089905	1	1	1	1	0.827	1	0.574	0.599	0.532	1	1	0.878	1	0.75	0.8525	-0.25	-0.1025	-0.1475	41	R
Fut103123559431236430	0.76	0.933	0.971	1	0.84	0.719	0.699	0.824	0.959	0.862	0.712	0.929	0.916	0.7705	0.8655	-0.1455	-0.095	-0.0505	65.2921	R
Rbpms3380671633806850	1	0.953	1	1	0.922	0.823	0.835	0.833	0.948	0.937	0.873	1	0.98825	0.85325	0.9395	-0.135	-0.08625	-0.04875	63.8889	R
Pvt16214923862149352	0.677	1	0.511	1	1	0.207	0	0.511	0.343	NA	0.295	0.44	0.797	0.4295	0.359333	-0.3675	0.0701667	-0.437667	-19.093	opE
D130040H23Rik6929162969291882	0.035	0.023	0.105	0.142	0.229	0.267	0.199	0.153	0.081	0.048	0.498	0.089	0.07625	0.212	0.179	0.13575	0.033	0.10275	24.3094	R
Rbfox173698007369843	0.199	0	0.063	0	0	0.229	0.271	0.427	0.042	0	0	0.058	0.0655	0.23175	0.025	0.16625	0.20675	-0.0405	124.361	R>110%
Mctp17673177076731809	0.606	0.662	0.675	0.707	0.84	0.791	0.775	0.792	0.815	0.614	0.7	0.741	0.6625	0.7995	0.7175	0.137	0.082	0.055	59.854	R
Cacna1a8461469484614791	0.867	0.847	0.843	0.836	0.753	0.743	0.765	0.688	0.79	0.728	0.764	0.802	0.84825	0.73725	0.771	-0.111	-0.03375	-0.07725	30.4054	R
Dock108052823280528331	0.192	0.063	0.044	0.102	0.274	0.201	0.162	0.174	0.182	0.108	0.132	0.198	0.10025	0.20275	0.155	0.1025	0.04775	0.05475	46.5854	R
A330102I10Rik2901670929016879	1	0.56	1	1	0.757	0.679	0.488	1	0.89	0.868	0.763	0.846	0.89	0.731	0.84175	-0.159	-0.11075	-0.04825	69.6541	R
Cdc14b6420549764205583	0	0	0.073	0	0.175	0	0.262	0.165	0.277	0.09	0	0.12	0.01825	0.1505	0.12175	0.13225	0.02875	0.1035	21.7391	R
Gm33256204749262047553	0.335	0	0	0	0.183	0.252	0.573	0.277	0.335	0.252	0	0.702	0.08375	0.32125	0.32225	0.2375	-0.001	0.2385	-0.421053	NR
Emc8120659004120659074	0.325	1	1	0.348	0.084	0	0.204	0	0.216	0.079	0.216	0.149	0.66825	0.072	0.165	-0.59625	-0.093	-0.50325	15.5975	R
Cd200r14479272644792826	1	0.217	0.357	0.526	1	0.526	0.769	1	1	0	0.735	1	0.525	0.82375	0.68375	0.29875	0.14	0.15875	46.8619	R
Dlg52420229724202366	0.838	1	1	1	0.863	0.86	0.794	0.857	1	0.909	1	0.86	0.9595	0.8435	0.94225	-0.116	-0.09875	-0.01725	85.1293	R
Kcnma12333603923336120	0.314	0.241	0.194	0.288	0.378	0.426	0.386	0.42	0.266	0.292	0.267	0.343	0.25925	0.4025	0.292	0.14325	0.1105	0.03275	77.1379	R
Agap18982385689823934	0.819	1	0.963	1	0.774	0.767	0.745	0.94	0.959	0.943	1	0.828	0.9455	0.8065	0.9325	-0.139	-0.126	-0.013	90.6475	R
Sfmbt13073853830738630	1	0.633	0.776	0.838	0.302	0.365	0.292	0.497	0.442	0.729	1	0.397	0.81175	0.364	0.642	-0.44775	-0.278	-0.16975	62.0882	R
Itgae7313876673138862	1	0.22	1	1	0.664	0.664	0.327	0.693	1	0.261	0.497	0.459	0.805	0.587	0.55425	-0.218	0.03275	-0.25075	-15.0229	opE
Gm267825087862950878734	0.934	0.822	0.929	1	0.749	0.838	0.669	1	0.731	0.742	1	0.891	0.92125	0.814	0.841	-0.10725	-0.027	-0.08025	25.1748	R
Hdac119116624291166285	0.527	0.527	0.157	0	0	0	0	0	0	0.076	0.157	0.527	0.30275	0	0.19	-0.30275	-0.19	-0.11275	62.7581	R
Xkr66366081963660926	1	1	0.764	1	0.561	1	0.653	0.618	1	0.796	0.764	0.883	0.941	0.708	0.86075	-0.233	-0.15275	-0.08025	65.5579	R
Xkr66366081963661029	1	1	0.528	1	0.296	1	0.427	0.427	1	0.528	0.427	0.427	0.882	0.5375	0.5955	-0.3445	-0.058	-0.2865	16.836	R
Rcbtb15920562459205722	1	1	1	0.835	0.627	0.737	1	0.296	0.272	0	NA	0.428	0.95875	0.665	0.233333	-0.29375	0.431667	-0.725417	-146.95	opE
Rcbtb15920974259209810	0	0.302	0	0	0.493	0.075	0.097	0.047	0.115	0.056	0	0.393	0.0755	0.178	0.141	0.1025	0.037	0.0655	36.0976	R
Dis39908587399085958	0.719	0.876	0.765	0.768	0.95	0.911	0.985	0.843	0.88	0.864	0.968	0.849	0.782	0.92225	0.89025	0.14025	0.032	0.10825	22.8164	R
Lmo7101886936101887656	0	0.041	0.047	0.129	0.27	0.228	0.129	0.408	0.228	0.372	1	0.228	0.05425	0.25875	0.457	0.2045	-0.19825	0.40275	-96.9438	opE
Lmo7101886936101887891	0	0.047	0.037	0.055	0.258	0.072	0.104	0.298	0.316	0.367	1	0.188	0.03475	0.183	0.46775	0.14825	-0.28475	0.433	-192.074	opE
Robo27393304573933171	0.154	0.117	0.131	0.055	0.209	0.272	0.26	0.356	0.149	0.203	0.073	0.23	0.11425	0.27425	0.16375	0.16	0.1105	0.0495	69.0625	R
Arhgef101497754714977669	0	0.336	0.669	1	0.503	1	1	1	0.458	0	0.336	0.432	0.50125	0.87575	0.3065	0.3745	0.56925	-0.19475	152.003	R>110%
A230072E10Rik151299105151299181	1	0.554	0.383	1	1	0	0	0	1	1	0.237	0.237	0.73425	0.25	0.6185	-0.48425	-0.3685	-0.11575	76.0971	R
Ube4a4496333644963432	1	1	1	0.85	1	0.591	0.931	0.906	1	0.961	1	0.748	0.9625	0.857	0.92725	-0.1055	-0.07025	-0.03525	66.5877	R
Cfap657493184374932028	1	1	1	0.854	0.906	0.906	0.679	0.535	1	1	NA	0.892	0.9635	0.7565	0.964	-0.207	-0.2075	0.0005	100.242	R
Ablim36181692161816969	0.811	0.689	0.688	0.769	0.864	0.832	0.896	0.792	0.823	0.886	0.844	0.792	0.73925	0.846	0.83625	0.10675	0.00975	0.097	9.13349	NR
Ablim36181898861819087	0.668	0.471	0.369	0.527	0.716	0.689	0.756	0.631	0.7	0.77	0.551	0.536	0.50875	0.698	0.63925	0.18925	0.05875	0.1305	31.0436	R
Pms2143922024143922100	0.93	0.848	0.766	0.897	1	1	0.969	1	0.879	0.967	0.937	0.88	0.86025	0.99225	0.91575	0.132	0.0765	0.0555	57.9545	R
Paqr56197262561972831	1	0.908	0.638	1	0.825	0.63	0.694	0.502	0.586	1	0.921	0.665	0.8865	0.66275	0.793	-0.22375	-0.13025	-0.0935	58.2123	R
Paqr56197607161976199	1	0.935	0.622	1	0.838	0.535	0.824	0.622	0.731	1	0.916	0.731	0.88925	0.70475	0.8445	-0.1845	-0.13975	-0.04475	75.7453	R
Hunk9044730990447365	0.829	0.655	0.655	0.912	0.874	0.906	1	1	1	1	1	1	0.76275	0.945	1	0.18225	-0.055	0.23725	-30.1783	opE
Hunk9045367990453815	0.938	0.816	0.793	0.945	0.968	0.962	1	1	1	1	1	1	0.873	0.9825	1	0.1095	-0.0175	0.127	-15.9817	opE
Plod29260198492602047	0.318	0.25	0.33	0.381	0.658	0.618	0.386	0.565	0.529	0.488	0.373	0.318	0.31975	0.55675	0.427	0.237	0.12975	0.10725	54.7468	R
Adcyap1r15549122655491310	0.169	0.197	0.213	0.174	0.346	0.349	0.357	0.391	0.274	0.342	0.362	0.23	0.18825	0.36075	0.302	0.1725	0.05875	0.11375	34.058	R
Adcyap1r15549122955491310	0.09	0.139	0.13	0.083	0.258	0.238	0.226	0.291	0.172	0.171	0.214	0.169	0.1105	0.25325	0.1815	0.14275	0.07175	0.071	50.2627	R
Kif9110477998110478241	0.352	0.185	1	1	1	1	1	0.763	0.543	1	1	0.531	0.63425	0.94075	0.7685	0.3065	0.17225	0.13425	56.199	R
Exog119445286119445321	0.661	1	1	1	0.661	0.566	0.54	0.701	0.862	0.796	1	0.54	0.91525	0.617	0.7995	-0.29825	-0.1825	-0.11575	61.1903	R
Socs29539241395392936	1	0.491	0.436	0.414	1	0.816	1	0.575	0.491	0.68	0.403	0.303	0.58525	0.84775	0.46925	0.2625	0.3785	-0.116	144.19	R>110%
Clk45126816451268231	0.405	0.305	0.217	0.388	0.448	0.415	0.456	0.47	0.327	0.312	0.251	0.31	0.32875	0.44725	0.3	0.1185	0.14725	-0.02875	124.262	R>110%
Arhgef156894656068946643	0.865	0.841	0.828	0.795	0.567	0.717	0.658	0.77	0.781	0.802	0.806	0.75	0.83225	0.678	0.78475	-0.15425	-0.10675	-0.0475	69.2058	R
Ctns7319709873197252	0.108	0.086	0.047	0.094	0.141	0.212	0.151	0.256	0.127	0.14	0.113	0.113	0.08375	0.19	0.12325	0.10625	0.06675	0.0395	62.8235	R
Vps537616380176163864	0.499	0	0	0	1	1	0.25	1	NA	1	1	0	0.12475	0.8125	0.666667	0.68775	0.145833	0.541917	21.2044	R
Myo18a7781463377814711	0.552	0	0.451	1	1	0	0	0	NA	1	NA	1	0.50075	0.25	1	-0.25075	-0.75	0.49925	299.103	R>110%
Myo18a7782266277822674	0.732	0.658	0.832	0.766	0.898	0.929	0.881	0.905	0.79	0.85	0.703	0.884	0.747	0.90325	0.80675	0.15625	0.0965	0.05975	61.76	R
Grm58758651487586718	0	1	1	1	0.112	0.363	0.275	0.432	0.487	0.394	NA	1	0.75	0.2955	0.627	-0.4545	-0.3315	-0.123	72.9373	R
Grm58811619288116288	0.159	0.459	0.361	0.22	0.922	0.757	1	0.716	1	0.829	1	0.888	0.29975	0.84875	0.92925	0.549	-0.0805	0.6295	-14.663	opE
Gmppb108050450108050609	0.889	1	0.877	1	0.798	0.807	0.781	0.843	0.75	0.777	0.798	0.898	0.9415	0.80725	0.80575	-0.13425	0.0015	-0.13575	-1.11732	NR
Cacna1g9442367094423724	0.499	0.476	0.23	0.583	0.848	0.731	0.694	0.807	0.641	0.626	0.368	0.807	0.447	0.77	0.6105	0.323	0.1595	0.1635	49.3808	R
Cacna1g9443970894439777	0.099	0.042	0.062	0.094	0.224	0.285	0.182	0.21	0.174	0.296	0.071	0.089	0.07425	0.22525	0.1575	0.151	0.06775	0.08325	44.8675	R
Mul1138438241138438408	0.176	0.631	0.391	0.125	0.562	0.658	0.75	1	0.533	0.339	1	1	0.33075	0.7425	0.718	0.41175	0.0245	0.38725	5.95021	NR
Gm11681112796439112796543	1	0.353	1	1	0.406	0.814	0.154	0.577	0.732	0.718	1	0.577	0.83825	0.48775	0.75675	-0.3505	-0.269	-0.0815	76.7475	R
Fbf1116167132116167228	0.629	1	0	0.361	1	1	1	1	0	0	1	NA	0.4975	1	0.333333	0.5025	0.666667	-0.164167	132.67	R>110%
Cacna1e154404884154405013	0.942	0.753	0.903	0.885	0.781	0.701	0.742	0.757	0.753	0.749	1	0.872	0.87075	0.74525	0.8435	-0.1255	-0.09825	-0.02725	78.2869	R
Grin2c115266078115266313	0.316	0.258	0.357	0.224	0.428	0.348	0.479	0.54	0.397	0.396	0.162	0.425	0.28875	0.44875	0.345	0.16	0.10375	0.05625	64.8437	R
Atp13a42941578229415879	0.865	0.802	0.936	0.849	0.651	0.648	0.668	0.784	0.753	0.654	0.587	0.89	0.863	0.68775	0.721	-0.17525	-0.03325	-0.142	18.9729	R
Atp13a42941581029415879	0.869	0.783	0.931	0.853	0.647	0.637	0.664	0.768	0.73	0.621	0.556	0.876	0.859	0.679	0.69575	-0.18	-0.01675	-0.16325	9.30556	NR
Elmo12028531420285359	0.7	0.75	0.656	0.717	0.56	0.464	0.612	0.449	0.595	0.518	0.499	0.662	0.70575	0.52125	0.5685	-0.1845	-0.04725	-0.13725	25.6098	R
Zfp8086216975362169814	0.144	0	0	0.402	0.668	0.729	0.771	0.771	0.252	1	NA	0.335	0.1365	0.73475	0.529	0.59825	0.20575	0.3925	34.392	R
Zfp874a6744322067443334	0.965	1	1	1	0.758	0.763	0.945	0.807	0.962	1	0.839	0.971	0.99125	0.81825	0.943	-0.173	-0.12475	-0.04825	72.1098	R
Zfp586749618467496211	1	0.712	0.767	1	0.568	0.141	1	0.552	0.507	0.523	0.291	0.552	0.86975	0.56525	0.46825	-0.3045	0.097	-0.4015	-31.8555	opE

## Sheet: GSE114815_Cerebellum
GeneID	WT inc. 1	WT inc. 2	WT inc. 3	WT inc. 4	WT inc. 5	SCA inc. 1	SCA inc. 2	SCA inc. 3	SCA inc. 4	SCA inc. 5	SCA M120A inc. 1	SCA M120A inc. 2	SCA M120A inc. 3	SCA M120A inc. 4	SCA M120A inc. 5	WT av inclusion	SCA average inclusion	ASO average inlcusion	SCA-WT-incDiff	SCA-ASO incDiff	ASO-WT-incDiff	% rescue	Rescue or Non-rescue		Event type	Number of events
Trpc33663437436634458	0.242	0.28	0.281	0.248	0.253	0.592	0.606	0.593	0.655	0.701	0.577	0.621	0.706	0.585	0.615	0.2608	0.6294	0.6208	0.3686	0.0086	0.36	2.33315	NR		Rescue	172		61.8705
Itpr1108431460108431496	0.734	0.648	0.686	0.688	0.749	0.302	0.451	0.423	0.404	0.282	0.505	0.542	0.427	0.476	0.492	0.701	0.3724	0.4884	-0.3286	-0.116	-0.2126	35.3013	R		Non-Rescue	34		12.2302
Anks1b9091469590914767	0.55	0.545	0.56	0.64	0.561	0.323	0.323	0.265	0.311	0.299	0.378	0.378	0.269	0.379	0.451	0.5712	0.3042	0.371	-0.267	-0.0668	-0.2002	25.0187	R		Rescue >100%	24		8.63309
Inpp4a3738333837383371	0.448	0.429	0.414	0.467	0.414	0.697	0.68	0.679	0.729	0.704	0.645	0.729	0.73	0.675	0.705	0.4344	0.6978	0.6968	0.2634	0.001	0.2624	0.379651	NR		Opposite-effect	45		16.1871
Kcnma12333603923336120	0.241	0.265	0.254	0.269	0.274	0.51	0.52	0.473	0.464	0.511	0.489	0.427	0.512	0.453	0.427	0.2606	0.4956	0.4616	0.235	0.034	0.201	14.4681	R		No data for treatment	3		1.07914
Anks1b9091469290914767	0.426	0.416	0.45	0.497	0.439	0.227	0.221	0.184	0.234	0.237	0.278	0.269	0.19	0.279	0.339	0.4456	0.2206	0.271	-0.225	-0.0504	-0.1746	22.4	R		Total	278
Elmo12028531420285359	0.83	0.821	0.835	0.847	0.799	0.589	0.633	0.639	0.655	0.567	0.576	0.574	0.511	0.62	0.513	0.8264	0.6166	0.5588	-0.2098	0.0578	-0.2676	-27.55	opE
Camk2a6096901060969043	0.064	0.066	0.057	0.061	0.068	0.179	0.196	0.188	0.191	0.205	0.294	0.285	0.325	0.322	0.236	0.0632	0.1918	0.2924	0.1286	-0.1006	0.2292	-78.2271	opE
Syt71042278410423012	0.18	0.176	0.17	0.18	0.155	0.322	0.267	0.287	0.3	0.324	0.252	0.325	0.284	0.262	0.27	0.1722	0.3	0.2786	0.1278	0.0214	0.1064	16.7449	R
Cep12681046528105788	0.083	0.085	0.081	0.104	0.093	0.184	0.184	0.193	0.219	0.205	0.156	0.146	0.228	0.222	0.156	0.0892	0.197	0.1816	0.1078	0.0154	0.0924	14.2857	R
Cacna1g9443970894439777	0.081	0.093	0.088	0.067	0.07	0.154	0.155	0.208	0.225	0.196	0.211	0.191	0.262	0.192	0.151	0.0798	0.1876	0.2014	0.1078	-0.0138	0.1216	-12.8015	opE
Hes3152288317152288605	0.916	0.943	0.94	0.906	0.94	0.823	0.85	0.836	0.786	0.79	0.84	0.806	0.857	0.807	0.82	0.929	0.817	0.826	-0.112	-0.009	-0.103	8.03571	NR
Cacna2d2107519178107519199	0.2	0.207	0.19	0.193	0.153	0.318	0.304	0.341	0.333	0.301	0.282	0.282	0.347	0.285	0.252	0.1886	0.3194	0.2896	0.1308	0.0298	0.101	22.7829	R
Syt71043033710430460	0.315	0.299	0.324	0.339	0.341	0.482	0.461	0.461	0.463	0.484	0.443	0.525	0.487	0.442	0.498	0.3236	0.4702	0.479	0.1466	-0.0088	0.1554	-6.00273	NR
Sidt24594514345945210	1	1	1	1	1	1	0.281	0.207	0	0	0.566	1	0.494	NA	1	1	0.2976	0.765	-0.7024	-0.4674	-0.235	66.5433	R
Syt71042175610421888	0.356	0.375	0.358	0.384	0.369	0.538	0.52	0.488	0.499	0.514	0.498	0.54	0.506	0.495	0.533	0.3684	0.5118	0.5144	0.1434	-0.0026	0.146	-1.81311	NR
Hes3152288000152288131	0.775	0.845	0.824	0.732	0.829	0.527	0.6	0.598	0.521	0.435	0.625	0.497	0.623	0.566	0.556	0.801	0.5362	0.5734	-0.2648	-0.0372	-0.2276	14.0483	R
Cacna1a8461469484614791	0.717	0.69	0.686	0.695	0.674	0.584	0.549	0.567	0.539	0.528	0.722	0.633	0.612	0.649	0.673	0.6924	0.5534	0.6578	-0.139	-0.1044	-0.0346	75.1079	R
Arhgap263935755239357828	0.242	0.222	0.227	0.22	0.267	0.322	0.382	0.375	0.356	0.354	0.375	0.428	0.411	0.4	0.383	0.2356	0.3578	0.3994	0.1222	-0.0416	0.1638	-34.0426	opE
Anks1b9091469590914767	0.393	0.373	0.41	0.395	0.427	0.26	0.261	0.287	0.232	0.254	0.344	0.306	0.236	0.259	0.287	0.3996	0.2588	0.2864	-0.1408	-0.0276	-0.1132	19.6023	R
Anks1b9091469290914767	0.381	0.367	0.406	0.385	0.418	0.26	0.253	0.275	0.23	0.248	0.333	0.316	0.24	0.264	0.295	0.3914	0.2532	0.2896	-0.1382	-0.0364	-0.1018	26.3386	R
Ablim23584316735843266	0.156	0.178	0.199	0.181	0.172	0.277	0.299	0.272	0.29	0.297	0.279	0.271	0.348	0.334	0.257	0.1772	0.287	0.2978	0.1098	-0.0108	0.1206	-9.83607	NR
Ptprm6681427066814297	0.465	0.47	0.497	0.494	0.389	0.284	0.256	0.278	0.223	0.257	0.307	0.285	0.332	0.302	0.384	0.463	0.2596	0.322	-0.2034	-0.0624	-0.141	30.6785	R
Trim97025503770255226	0.859	0.851	0.842	0.868	0.856	0.678	0.724	0.79	0.683	0.724	0.794	0.684	0.66	0.726	0.784	0.8552	0.7198	0.7296	-0.1354	-0.0098	-0.1256	7.23781	NR
Nfasc132588073132588310	0.63	0.656	0.665	0.638	0.623	0.497	0.532	0.48	0.466	0.511	0.471	0.501	0.525	0.504	0.53	0.6424	0.4972	0.5062	-0.1452	-0.009	-0.1362	6.19835	NR
Ube3a5924096659241033	1	1	1	1	0.394	0.14	0.303	0	0	1	0.394	0.723	1	1	0	0.8788	0.2886	0.6234	-0.5902	-0.3348	-0.2554	56.7265	R
Pakap5788628857886327	0.19	0.202	0.332	0.201	0.294	0.498	0.433	0.409	0.427	0.456	0.402	0.52	0.398	0.502	0.446	0.2438	0.4446	0.4536	0.2008	-0.009	0.2098	-4.48207	NR
Dlgap4156748331156748420	0.4	0.409	0.39	0.398	0.35	0.518	0.55	0.529	0.507	0.555	0.535	0.566	0.505	0.486	0.459	0.3894	0.5318	0.5102	0.1424	0.0216	0.1208	15.1685	R
Baiap2120003037120003085	0.565	0.6	0.58	0.632	0.603	0.43	0.349	0.393	0.411	0.359	0.422	0.458	0.413	0.467	0.378	0.596	0.3884	0.4276	-0.2076	-0.0392	-0.1684	18.8825	R
Rreb13794154237941704	0.413	0.365	0.365	0.419	0.378	0.22	0.27	0.263	0.272	0.294	0.24	0.236	0.189	0.321	0.28	0.388	0.2638	0.2532	-0.1242	0.0106	-0.1348	-8.53462	NR
Mtss15894832258948442	0.882	0.915	0.893	0.909	0.905	0.81	0.843	0.839	0.77	0.704	0.752	0.822	0.771	0.796	0.814	0.9008	0.7932	0.791	-0.1076	0.0022	-0.1098	-2.04461	NR
Arhgap263935755239357663	0.333	0.308	0.335	0.318	0.378	0.421	0.493	0.472	0.454	0.426	0.494	0.538	0.524	0.517	0.507	0.3344	0.4532	0.516	0.1188	-0.0628	0.1816	-52.862	opE
Dbn15547663555476773	0.26	0.304	0.283	0.272	0.288	0.409	0.393	0.392	0.387	0.431	0.346	0.303	0.425	0.382	0.282	0.2814	0.4024	0.3476	0.121	0.0548	0.0662	45.2893	R
Kcnip44850965848509760	0.198	0.34	0.18	0.389	0.337	0.479	0.414	0.495	0.541	0.541	0.466	0.494	0.59	0.53	0.447	0.2888	0.494	0.5054	0.2052	-0.0114	0.2166	-5.55556	NR
Nfasc132582994132583147	0.615	0.639	0.644	0.649	0.665	0.515	0.543	0.496	0.483	0.53	0.441	0.487	0.494	0.488	0.487	0.6424	0.5134	0.4794	-0.129	0.034	-0.163	-26.3566	opE
Syt71042629810426667	0.343	0.369	0.356	0.374	0.318	0.468	0.468	0.425	0.465	0.489	0.454	0.501	0.467	0.496	0.489	0.352	0.463	0.4814	0.111	-0.0184	0.1294	-16.5766	opE
Nexn152249659152249701	0.084	0.169	0.097	0.158	0.044	0.364	0.428	0.35	0.286	0.174	0.168	0.336	0.495	0.366	0.422	0.1104	0.3204	0.3574	0.21	-0.037	0.247	-17.619	opE
Lsmem14018528840185420	0.426	0.408	0.52	0.387	0.603	0.661	0.833	0.835	1	0.86	0.829	0.886	0.907	0.469	0.777	0.4688	0.8378	0.7736	0.369	0.0642	0.3048	17.3984	R
Mcfd28726414087264365	0.946	0.628	0.838	0.785	0.349	0.938	1	0.957	1	1	1	1	1	0.955	1	0.7092	0.979	0.991	0.2698	-0.012	0.2818	-4.44774	NR
Aste1105402717105402776	0.826	0.405	0.671	0.505	0.405	1	1	0.859	1	1	0.911	1	1	0.882	0.905	0.5624	0.9718	0.9396	0.4094	0.0322	0.3772	7.86517	NR
Ptk27336504073365195	0.573	1	1	1	1	0.711	0.082	0.543	0.472	0.263	0.495	1	0.744	0.527	1	0.9146	0.4142	0.7532	-0.5004	-0.339	-0.1614	67.7458	R
Rps242449405124494069	0.616	0.545	0.54	0.615	0.595	0.421	0.352	0.434	0.421	0.424	0.397	0.422	0.37	0.487	0.473	0.5822	0.4104	0.4298	-0.1718	-0.0194	-0.1524	11.2922	R
Arhgef338038636680386441	0.736	0.791	0.836	0.772	0.804	0.71	0.61	0.558	0.621	0.499	0.723	0.576	0.629	0.683	0.631	0.7878	0.5996	0.6484	-0.1882	-0.0488	-0.1394	25.9299	R
Shisa66637515866375254	0.539	0.6	0.607	0.602	0.583	0.68	0.716	0.701	0.684	0.711	0.66	0.682	0.696	0.732	0.744	0.5862	0.6984	0.7028	0.1122	-0.0044	0.1166	-3.92157	NR
Kcnma12330672423306753	0.541	0.532	0.527	0.575	0.605	0.363	0.448	0.37	0.45	0.317	0.466	0.487	0.388	0.491	0.584	0.556	0.3896	0.4832	-0.1664	-0.0936	-0.0728	56.25	R
Prss162200509022005232	0.678	0.701	0.584	0.484	0.319	1	0.888	1	0.808	1	0.67	0.621	0.584	1	0.701	0.5532	0.9392	0.7152	0.386	0.224	0.162	58.0311	R
4933430I17Rik6252578162525878	0.36	0	0.158	1	0	1	1	1	0.36	1	0.647	0.628	0.738	NA	0	0.3036	0.872	0.50325	0.5684	0.36875	0.19965	64.8751	R
Gm431543167936031679451	1	0.802	1	1	1	0.591	0.669	1	0.607	0.51	1	0.536	1	1	NA	0.9604	0.6754	0.884	-0.285	-0.2086	-0.0764	73.193	R
Kcnd3105666961105667018	0.426	0.417	0.445	0.447	0.549	0.587	0.646	0.606	0.578	0.581	0.595	0.522	0.641	0.421	0.495	0.4568	0.5996	0.5348	0.1428	0.0648	0.078	45.3782	R
Cdkl35204056052040620	0.898	1	1	1	1	1	0.628	0.575	0.753	0.503	0.53	0.772	0.772	0.825	0.89	0.9796	0.6918	0.7578	-0.2878	-0.066	-0.2218	22.9326	R
Slfn38319404283194209	1	1	0.562	1	1	0.517	0.631	0.911	0.263	0.176	0.682	0.631	0.3	0.548	0.176	0.9124	0.4996	0.4674	-0.4128	0.0322	-0.445	-7.80039	NR
Ablim15705908457059204	0.664	0.681	0.655	0.713	0.704	0.588	0.6	0.575	0.584	0.55	0.54	0.581	0.578	0.568	0.468	0.6834	0.5794	0.547	-0.104	0.0324	-0.1364	-31.1538	opE
Dlg29199716591997321	0.268	0.266	0.292	0.271	0.241	0.355	0.368	0.339	0.362	0.45	0.362	0.391	0.432	0.413	0.385	0.2676	0.3748	0.3966	0.1072	-0.0218	0.129	-20.3358	opE
Ablim23583978935839822	0.579	0.537	0.55	0.561	0.513	0.435	0.436	0.447	0.452	0.406	0.494	0.529	0.427	0.413	0.458	0.548	0.4352	0.4642	-0.1128	-0.029	-0.0838	25.7092	R
Slc22a215396949953969603	0.313	1	0.267	0.656	0.522	1	0.857	1	1	0.793	1	1	1	1	1	0.5516	0.93	1	0.3784	-0.07	0.4484	-18.4989	opE
C530044C16Rik5079876650798988	0.49	0.852	0.546	0.558	0.265	0.852	0.742	1	1	1	0.783	0.791	0.602	0.839	0.635	0.5422	0.9188	0.73	0.3766	0.1888	0.1878	50.1328	R
Gm431543173407831734564	1	0.621	1	1	1	0.711	0.771	1	0.537	0.575	NA	NA	NA	NA	NA	0.9242	0.7188	NA	-0.2054	NA	NA	NA	NA
Kctd177843690078436994	0.793	0.824	0.79	0.873	0.881	0.712	0.731	0.75	0.695	0.679	0.742	0.831	0.711	0.779	0.807	0.8322	0.7134	0.774	-0.1188	-0.0606	-0.0582	51.0101	R
Ubxn11134112514134112609	0.486	0.63	0.159	0.075	0.362	1	0.799	0	1	1	1	0.532	0.415	0.362	1	0.3424	0.7598	0.6618	0.4174	0.098	0.3194	23.4787	R
Iqsec3121378959121379909	0.391	0.422	0.408	0.413	0.386	0.527	0.453	0.539	0.541	0.522	0.497	0.491	0.541	0.507	0.45	0.404	0.5164	0.4972	0.1124	0.0192	0.0932	17.0819	R
Kcnma12330672423306753	0.597	0.625	0.514	0.551	0.645	0.344	0.384	0.481	0.436	0.252	0.506	0.51	0.463	0.522	0.478	0.5864	0.3794	0.4958	-0.207	-0.1164	-0.0906	56.2319	R
Junos9510105795101307	1	0.778	0.864	1	1	0.667	0.545	0.684	0.438	0.667	0.471	0.786	0.372	0.1	0.85	0.9284	0.6002	0.5158	-0.3282	0.0844	-0.4126	-25.716	opE
Kcnip44850965848509760	0.471	0.554	0.44	0.652	0.518	0.748	0.617	0.692	0.757	0.771	0.692	0.754	0.735	0.706	0.672	0.527	0.717	0.7118	0.19	0.0052	0.1848	2.73684	NR
Phkg2127579666127579732	0.567	1	1	1	0	0	0.396	0	0	0.396	0.396	1	NA	0.522	0.495	0.7134	0.1584	0.60325	-0.555	-0.44485	-0.11015	80.1532	R
Zfp644106679679106679743	1	1	1	1	1	0.688	0.811	0.741	0.856	0.665	0.799	0.799	1	0.822	1	1	0.7522	0.884	-0.2478	-0.1318	-0.116	53.1881	R
Cacna1d3008929530089379	1	0.545	0.807	1	1	0.23	1	0.583	0.166	0.545	0.622	0.545	0.545	1	0.428	0.8704	0.5048	0.628	-0.3656	-0.1232	-0.2424	33.698	R
Zfp644106681903106682013	0	0	0	0	0	0.615	1	0.615	0.096	0.347	1	0.21	0	0.515	NA	0	0.5346	0.43125	0.5346	0.10335	0.43125	19.3322	R
Cdkl35205241752052618	0	0.113	0	0	0	0.187	0.126	0.126	0.052	0.277	0.046	0.034	0.161	0	0.141	0.0226	0.1536	0.0764	0.131	0.0772	0.0538	58.9313	R
Wdr497539686775397101	0.511	0.207	0.537	0.561	1	0.913	1	0.758	0.839	1	1	1	0.343	1	1	0.5632	0.902	0.8686	0.3388	0.0334	0.3054	9.85832	NR
Wdr623024447230244538	1	1	0.766	1	1	0.495	0.604	0.696	1	0.643	1	1	0.621	0.902	1	0.9532	0.6876	0.9046	-0.2656	-0.217	-0.0486	81.7018	R
Cdon3543073735430860	0.621	0.522	1	0.558	1	0.914	1	1	0.919	1	0.878	1	0.819	0.773	0.938	0.7402	0.9666	0.8816	0.2264	0.085	0.1414	37.5442	R
Efcab57717230477172461	0.83	1	1	1	0.78	0.515	0.756	0.847	0.756	0.842	0.508	1	0.865	0.941	1	0.922	0.7432	0.8628	-0.1788	-0.1196	-0.0592	66.8904	R
Nrros3216325232163397	0.393	0.607	0.342	0.448	0.421	0	0.18	0.148	0.188	0.088	0.207	0.236	0.147	0.122	0.207	0.4422	0.1208	0.1838	-0.3214	-0.063	-0.2584	19.6017	R
Tenm49670264196702740	0.105	0.178	0.074	0.085	0.271	0.358	0.327	0.358	0.432	0.37	0.211	0.189	0.267	0.374	0.256	0.1426	0.369	0.2594	0.2264	0.1096	0.1168	48.4099	R
Uspl1149187707149187876	0.141	0.199	0.182	0.182	0.153	0.22	0.215	0.351	0.294	0.286	0.216	0.232	0.29	0.239	0.339	0.1714	0.2732	0.2632	0.1018	0.01	0.0918	9.82318	NR
Kif3a5359071653590725	0.268	0.22	0.245	0.204	0.22	0.327	0.317	0.361	0.322	0.343	0.299	0.281	0.323	0.35	0.307	0.2314	0.334	0.312	0.1026	0.022	0.0806	21.4425	R
Atp2c1105494414105494482	0.421	0.455	0.466	0.472	0.445	0.569	0.581	0.524	0.581	0.643	0.514	0.519	0.453	0.553	0.585	0.4518	0.5796	0.5248	0.1278	0.0548	0.073	42.8795	R
Gm31182114882460114882778	1	0.693	0.361	0.22	0	1	1	1	1	1	1	NA	1	0.22	1	0.4548	1	0.805	0.5452	0.195	0.3502	35.7667	R
Bco25053623050536368	1	1	1	1	0.588	0.74	0.466	0.792	0.905	0.74	0.94	0.922	0.938	1	1	0.9176	0.7286	0.96	-0.189	-0.2314	0.0424	122.434	R>110
Cyp4f153269241532692469	0.807	1	1	0.848	1	0.62	0.748	0.763	0.848	0.466	0.611	0.83	0.636	0.651	0.666	0.931	0.689	0.6788	-0.242	0.0102	-0.2522	-4.21488	NR
4933430I17Rik6254726462547328	0.768	0.726	1	1	1	0.726	0.569	0.332	1	0.524	0.607	NA	0.442	1	1	0.8988	0.6302	0.76225	-0.2686	-0.13205	-0.13655	49.1623	R
Rasal33240243532402507	0.241	0.202	0	0	0	0.613	0.388	0.741	0.202	0.266	0.16	0.192	0.113	0.137	0.137	0.0886	0.442	0.1478	0.3534	0.2942	0.0592	83.2484	R
Agbl29078406190784125	1	0.918	0.943	0.938	0.768	0.548	0.768	0.768	0.815	0.789	0.827	0.869	0.754	0.616	0.746	0.9134	0.7376	0.7624	-0.1758	-0.0248	-0.151	14.1069	R
Poln3402430534024437	1	0.773	1	0.773	1	0.327	0.773	0.467	0.814	0.737	1	0.493	1	1	0.863	0.9092	0.6236	0.8712	-0.2856	-0.2476	-0.038	86.6947	R
Efcab57712109577121385	1	1	0.803	1	1	0.768	0.797	0.851	0.628	1	0.897	0.751	0.927	0.42	0.776	0.9606	0.8088	0.7542	-0.1518	0.0546	-0.2064	-35.9684	opE
Lsmem14018064540180774	0.412	0.381	0.486	0.167	0.381	0.572	0.689	0.727	1	0.81	0.741	0.787	0.831	0.547	0.736	0.3654	0.7596	0.7284	0.3942	0.0312	0.363	7.91476	NR
Tprkb8591991685920024	0.702	0.641	0.651	0.724	0.609	0.777	0.766	0.799	0.834	0.845	0.798	0.842	0.757	0.881	0.814	0.6654	0.8042	0.8184	0.1388	-0.0142	0.153	-10.2305	opE
Ikzf4128643874128643968	0.916	0.66	0.706	0.741	0.695	0.837	0.889	1	0.929	1	0.895	0.82	0.566	0.82	0.65	0.7436	0.931	0.7502	0.1874	0.1808	0.0066	96.4781	R
Syndig1149841002149841061	0.475	0.254	0.185	0.102	1	1	0.312	1	1	1	0.576	0.505	1	0.505	0.405	0.4032	0.8624	0.5982	0.4592	0.2642	0.195	57.5348	R
Rgs18144773520144773582	0.728	0.572	0.251	0	0	1	1	0.527	1	1	0.401	0.572	0	1	NA	0.3102	0.9054	0.49325	0.5952	0.41215	0.18305	69.2456	R
Eipr12879385428793936	1	1	1	1	1	0.829	0.644	0.879	0.644	0.547	0.377	1	0.879	0.377	0.751	1	0.7086	0.6768	-0.2914	0.0318	-0.3232	-10.9128	opE
Kcnip13365153933651572	1	1	1	1	1	1	0.569	1	0.526	0.513	1	0.837	0.897	0.847	1	1	0.7216	0.9162	-0.2784	-0.1946	-0.0838	69.8994	R
Lekr16573968165739867	0.446	1	0.118	0.617	0.446	1	0.547	0.707	0.738	1	0.738	0.446	0.446	1	1	0.5254	0.7984	0.726	0.273	0.0724	0.2006	26.5201	R
9330179D12Rik127185368127185574	1	1	1	0.43	1	0.654	0.694	0.581	0.362	0.751	0.212	0.602	0.502	0.773	0.356	0.886	0.6084	0.489	-0.2776	0.1194	-0.397	-43.0115	opE
Lrp8107846238107846619	0.612	0.616	0.594	0.65	0.605	0.53	0.552	0.488	0.503	0.461	0.544	0.489	0.531	0.503	0.564	0.6154	0.5068	0.5262	-0.1086	-0.0194	-0.0892	17.8637	R
Nqo23396604433966126	1	1	0.869	1	0.829	0.829	0.793	0.413	0.784	1	0.901	1	0.924	0.92	0.694	0.9396	0.7638	0.8878	-0.1758	-0.124	-0.0518	70.5347	R
Klhl26479836064798459	0.736	1	0.527	0.77	1	0.358	0.358	0.271	0.557	0.1	0.527	0.358	0.573	0.218	0.566	0.8066	0.3288	0.4484	-0.4778	-0.1196	-0.3582	25.0314	R
Usp33152384115152384224	1	1	0.692	0.517	0.776	0.922	1	0.842	1	1	1	0.906	0.762	1	0.762	0.797	0.9528	0.886	0.1558	0.0668	0.089	42.8755	R
Zbtb7b8938566189385862	0	0.434	0.605	0	0.434	1	1	1	1	0.605	NA	NA	NA	NA	0.277	0.2946	0.921	0.277	0.6264	0.644	-0.0176	102.81	R
Egfem12951388729514010	0.431	1	0.602	0.335	0	1	1	0	1	1	0.335	1	1	1	1	0.4736	0.8	0.867	0.3264	-0.067	0.3934	-20.527	opE
Lamc2153166118153166307	1	1	1	1	1	0.736	0.845	0.942	1	0.803	1	1	0.922	1	1	1	0.8652	0.9844	-0.1348	-0.1192	-0.0156	88.4273	R
Rpe65159600316159600399	1	1	0.783	1	1	0.844	0.474	0.878	0.616	0.75	1	1	1	0.783	1	0.9566	0.7124	0.9566	-0.2442	-0.2442	0	100	R
Atp2c1105494414105494597	0.387	0.414	0.423	0.438	0.409	0.517	0.511	0.484	0.524	0.59	0.656	0.65	0.53	0.692	0.696	0.4142	0.5252	0.6448	0.111	-0.1196	0.2306	-107.748	opE
Timm233219340232193487	1	0.868	1	0.856	1	1	0.76	0.683	0.843	0.686	0.739	0.886	0.669	0.843	0.656	0.9448	0.7944	0.7586	-0.1504	0.0358	-0.1862	-23.8032	opE
Atp8b54333414443334341	1	1	0.756	1	0.7	0.538	0.411	0.352	1	1	1	1	0.756	0.913	1	0.8912	0.6602	0.9338	-0.231	-0.2736	0.0426	118.442	R>110
Trim97025201970252043	0.581	0.598	0.553	0.608	0.544	0.371	0.46	0.493	0.415	0.354	0.411	0.326	0.286	0.417	0.565	0.5768	0.4186	0.401	-0.1582	0.0176	-0.1758	-11.1252	opE
Tbl1xr12208941222089522	0.68	1	1	1	1	0.745	0.615	1	0.697	0.554	0.81	0.347	0.68	1	0.415	0.936	0.7222	0.6504	-0.2138	0.0718	-0.2856	-33.5828	opE
Neil26318910763191858	0.465	1	1	1	1	0.323	1	0.471	1	0.25	1	1	1	1	0.27	0.893	0.6088	0.854	-0.2842	-0.2452	-0.039	86.2773	R
BC0511423442207934422100	0.051	0	0	0	0	0.176	0.243	0.146	0.204	0.125	0	0.067	0.222	0.146	0.363	0.0102	0.1788	0.1596	0.1686	0.0192	0.1494	11.3879	R
Gm200837318707073187186	0.322	0.574	0.548	0.824	0.622	0.886	0.845	1	1	0.692	0.324	0.771	0.796	0.464	0.722	0.578	0.8846	0.6154	0.3066	0.2692	0.0374	87.8017	R
Scel103564782103564842	0	0.049	0.109	0	0	0	0.279	0.378	0.184	0	0.403	0.213	0.772	0.403	0.73	0.0316	0.1682	0.5042	0.1366	-0.336	0.4726	-245.974	opE
Plekha5140556803140556857	1	0.777	1	1	1	0.863	0.71	0.816	0.719	0.777	1	1	0.636	0.777	0.677	0.9554	0.777	0.818	-0.1784	-0.041	-0.1374	22.9821	R
Nmi5197258751972627	0.694	1	0.669	1	0.602	0.486	0.51	0.275	0.431	0.233	0.284	0.291	0.401	0.391	0.521	0.793	0.387	0.3776	-0.406	0.0094	-0.4154	-2.31527	NR
Islr25820027158200461	0.284	1	0.346	1	1	0	0.074	0	1	0	0.284	0.569	0.047	0.543	0.166	0.726	0.2148	0.3218	-0.5112	-0.107	-0.4042	20.9311	R
Gm22371957032019570455	0.126	0.325	0.435	0.234	0.325	0.896	1	0.49	0.419	0.803	0.359	0.706	0.569	0.706	0.439	0.289	0.7216	0.5558	0.4326	0.1658	0.2668	38.3264	R
Ptprh45528694552946	0.452	1	1	1	1	1	0.382	0.712	0.553	0.553	1	0.736	0.481	0.607	0.788	0.8904	0.64	0.7224	-0.2504	-0.0824	-0.168	32.9073	R
Rgs223601561336015769	0.64	1	0.757	1	1	0.69	0.5	0.64	0.572	1	0.69	1	0.308	1	0.527	0.8794	0.6804	0.705	-0.199	-0.0246	-0.1744	12.3618	R
Kif9110477998110478241	1	0.928	0.773	0.466	0.629	1	0.704	1	1	1	0.781	1	0.576	0.718	1	0.7592	0.9408	0.815	0.1816	0.1258	0.0558	69.2731	R
Nfatc2ip126387611126387756	0.749	0.751	0.861	0.834	0.613	1	1	0.852	0.948	0.886	0.917	0.665	0.748	0.659	0.723	0.7616	0.9372	0.7424	0.1756	0.1948	-0.0192	110.934	R>110
Il3ra1434791314348068	1	0.472	0.501	0.691	0.758	0.889	1	0.717	1	1	0.758	0.338	0.527	0.728	0.766	0.6844	0.9212	0.6234	0.2368	0.2978	-0.061	125.76	R>110
Iigp16038261160382794	1	0.619	1	1	1	0.619	0.289	1	1	0.504	0.511	0.587	0.289	0.691	0.169	0.9238	0.6824	0.4494	-0.2414	0.233	-0.4744	-96.5203	opE
4930412C18Rik97760369776197	1	1	0.754	0.686	0.724	1	0.247	1	0.368	0.127	0.864	0.522	0.383	0.686	0.65	0.8328	0.5484	0.621	-0.2844	-0.0726	-0.2118	25.5274	R
Prss162200314522003325	0.842	0.881	0.683	0.823	0.804	1	0.929	1	0.914	1	0.849	0.796	0.818	1	0.811	0.8066	0.9686	0.8548	0.162	0.1138	0.0482	70.2469	R
Gmeb2181264980181265108	1	0.331	1	0.535	0.597	0	0	0.248	0.058	0.664	1	1	1	1	0.497	0.6926	0.194	0.8994	-0.4986	-0.7054	0.2068	141.476	R>110
Smim43112372131123775	0.583	0.411	1	1	1	0.411	0.677	0.411	0.411	0.189	1	0	0.677	0.512	NA	0.7988	0.4198	0.54725	-0.379	-0.12745	-0.25155	33.628	R
Scn8a100899391100899541	1	0.476	0.761	0.645	1	0.761	0.532	0.405	1	0	0	0.312	1	0.185	1	0.7764	0.5396	0.4994	-0.2368	0.0402	-0.277	-16.9764	opE
Nfatc2ip126387401126387511	0.818	0.805	0.903	0.857	0.792	1	1	0.884	0.961	0.911	0.94	0.757	0.813	0.697	0.795	0.835	0.9512	0.8004	0.1162	0.1508	-0.0346	129.776	R>110
Def8123446122123446184	0.401	1	0	0.401	0	0.572	0.527	1	0.401	1	0.728	0.182	0.401	0	0.401	0.3604	0.7	0.3424	0.3396	0.3576	-0.018	105.3	R
5330434G04Rik105378015105378120	0	0.214	0.198	0.266	0.521	0	0	0.031	0.12	0	0.098	0.064	0.064	0.214	0.134	0.2398	0.0302	0.1148	-0.2096	-0.0846	-0.125	40.3626	R
Stox16272426262724432	0.241	0	0.057	0.096	0	0.298	0.459	0.56	0.175	0.096	0	0.257	0.154	0.298	0.266	0.0788	0.3176	0.195	0.2388	0.1226	0.1162	51.34	R
Carmil12402004624020071	0.902	0.714	0.696	0.172	0.854	1	0.714	0.915	1	1	0.909	0.841	0.862	0.625	0.854	0.6676	0.9258	0.8182	0.2582	0.1076	0.1506	41.6731	R
Gzmm7969282079692980	0.922	1	0.84	1	0.888	0.761	0.775	0.926	0.826	0.692	0.96	0.886	0.96	1	0.888	0.93	0.796	0.9388	-0.134	-0.1428	0.0088	106.567	R
Arhgap263912177339121903	0.851	0.884	0.812	0.949	0.915	1	1	1	1	1	1	0.925	1	1	1	0.8822	1	0.985	0.1178	0.015	0.1028	12.7334	R
Zcchc45281382452814091	0.718	1	1	0.675	1	0.718	1	0.389	0.539	0.778	0.844	1	0.644	1	1	0.8786	0.6848	0.8976	-0.1938	-0.2128	0.019	109.804	R
Itga109665669596656772	1	1	0.934	0.872	1	1	0.731	0.832	0.819	0.9	0.939	0.868	0.936	0.875	0.84	0.9612	0.8564	0.8916	-0.1048	-0.0352	-0.0696	33.5878	R
Pex5l3308046433080536	1	1	1	0.851	0.656	0.892	0.656	0.673	0.792	0.559	1	0.748	0.709	1	0.816	0.9014	0.7144	0.8546	-0.187	-0.1402	-0.0468	74.9733	R
Zzz3152437737152437890	0.152	0.091	0.252	0.021	0.44	0.029	0	0	0.119	0.026	0.053	0.053	0.193	0	0.043	0.1912	0.0348	0.0684	-0.1564	-0.0336	-0.1228	21.4834	R
Slc16a7125341780125341850	0.911	1	0.762	1	1	0.837	0.818	0.391	0.616	1	0.49	0.719	1	1	0.845	0.9346	0.7324	0.8108	-0.2022	-0.0784	-0.1238	38.7735	R
Agbl29078893290789067	1	0.658	0.841	0.706	0.591	0.468	0.49	0.278	0.562	0.243	0.457	0.325	0.6	0.171	0.37	0.7592	0.4082	0.3846	-0.351	0.0236	-0.3746	-6.72365	NR
Lrrc97251236372512532	0.498	0.096	0.405	0.347	0.561	0.298	0.061	0.233	0.022	0	0.373	0.46	0.298	0.298	0.195	0.3814	0.1228	0.3248	-0.2586	-0.202	-0.0566	78.1129	R
Tbl1xr12210286622102947	0	1	1	1	1	0.233	0.548	1	0.447	0.618	0.68	0.378	0.603	1	0.586	0.8	0.5692	0.6494	-0.2308	-0.0802	-0.1506	34.7487	R
Scube32816598628166148	1	0.635	1	1	1	0.303	0.827	0.566	0.466	0.592	0.909	1	1	1	1	0.927	0.5508	0.9818	-0.3762	-0.431	0.0548	114.567	R>110
Zdhhc234397346743974166	1	0.93	1	1	0.898	0.85	0.866	0.734	0.926	0.919	1	1	0.902	1	1	0.9656	0.859	0.9804	-0.1066	-0.1214	0.0148	113.884	R>110
C4a3481049734810600	1	0.523	0.523	1	1	0.578	0.281	0.622	0.422	1	1	1	0.451	0.407	1	0.8092	0.5806	0.7716	-0.2286	-0.191	-0.0376	83.5521	R
Usp33152382910152382992	1	1	0.685	0.644	0.784	0.927	1	0.951	1	1	1	0.887	0.809	1	0.849	0.8226	0.9756	0.909	0.153	0.0666	0.0864	43.5294	R
Npnt132931581132931632	0.043	0	0.101	0.04	0.151	0.316	0.151	0.179	0.106	0.228	0.191	0.106	0.387	0.262	0.088	0.067	0.196	0.2068	0.129	-0.0108	0.1398	-8.37209	NR
Mpdz8133297681333018	0.398	0.434	0.408	0.437	0.405	0.257	0.269	0.323	0.37	0.305	0.395	0.293	0.361	0.483	0.364	0.4164	0.3048	0.3792	-0.1116	-0.0744	-0.0372	66.6667	R
Fam149b2035802320358140	1	0.699	0.654	1	1	0.823	0.771	0.292	0.279	0.437	0.528	0.838	0.482	0.886	0.508	0.8706	0.5204	0.6484	-0.3502	-0.128	-0.2222	36.5505	R
Gm494177020878370208922	0.768	0.321	0.542	0.24	1	1	0.654	1	1	0	0.587	1	0.321	0.542	1	0.5742	0.7308	0.69	0.1566	0.0408	0.1158	26.0536	R
Pou2f1165945901165946002	0.833	0.768	0.217	0.726	1	1	0.747	1	1	1	0.734	1	0.816	0.749	0.624	0.7088	0.9494	0.7846	0.2406	0.1648	0.0758	68.4954	R
Lats25772269957722846	0.697	1	0.58	0.187	0.133	1	0.648	1	0.734	1	0.617	0.116	0.315	0.315	0.517	0.5194	0.8764	0.376	0.357	0.5004	-0.1434	140.168	R>110
Aifm31750028817500398	0.918	0.819	0.669	0.827	0.788	1	0.81	1	1	1	0.771	1	0.68	1	0.869	0.8042	0.962	0.864	0.1578	0.098	0.0598	62.1039	R
Ppa2133339262133339349	0.371	0.485	0.424	0.282	0.164	0.702	0.639	1	0.733	1	0.371	0.469	0.663	0.496	0.747	0.3452	0.8148	0.5492	0.4696	0.2656	0.204	56.5588	R
Rad52119913001119913103	0.435	0.712	0.669	1	1	1	1	0.746	1	1	0.832	1	1	1	0.658	0.7632	0.9492	0.898	0.186	0.0512	0.1348	27.5269	R
Tlk2105241568105241661	0.801	0.721	0.806	0.713	0.93	0.916	1	1	0.801	1	1	0.941	0.907	0.811	0.873	0.7942	0.9434	0.9064	0.1492	0.037	0.1122	24.7989	R
Mfsd2b48731344873285	1	0.731	1	1	1	0.312	0.576	1	0.442	1	0.694	1	1	NA	1	0.9462	0.666	0.9235	-0.2802	-0.2575	-0.0227	91.8986	R
Aste1105401475105401686	0.957	0.795	0.891	0.893	0.912	1	1	0.966	1	1	0.974	1	1	0.968	0.969	0.8896	0.9932	0.9822	0.1036	0.011	0.0926	10.6178	R
3830408C21Rik107028804107028982	0.216	0.228	0.355	0.248	0.07	0.419	0.553	0.743	0.579	0.518	0.093	0.524	0.65	0.553	0.292	0.2234	0.5624	0.4224	0.339	0.14	0.199	41.2979	R
Polr3f144534298144534376	0.17	0.552	1	0.48	0.381	1	1	1	1	1	0.952	1	1	1	1	0.5166	1	0.9904	0.4834	0.0096	0.4738	1.98593	NR
Srr7491126874911395	0.613	1	0.792	0.749	1	1	1	1	1	1	NA	NA	NA	NA	NA	0.8308	1	NA	0.1692	NA	NA	NA	NA
Rims12241221022412294	1	0.583	0.583	0.615	0.374	1	0.749	0.807	1	0.782	0.642	0.599	1	0.705	1	0.631	0.8676	0.7892	0.2366	0.0784	0.1582	33.1361	R
Phf21a9218655092186609	0.803	1	1	1	1	1	0.671	0.629	0.731	0.254	0.405	0.773	1	0.671	0.704	0.9606	0.657	0.7106	-0.3036	-0.0536	-0.25	17.6548	R
Phc2128741915128742084	0.887	0.878	1	1	1	0.933	0.63	0.923	0.778	0.903	1	0.907	0.793	1	0.868	0.953	0.8334	0.9136	-0.1196	-0.0802	-0.0394	67.0569	R
Ccm265845196584603	0.915	1	1	1	0.919	0.795	0.823	0.873	0.827	1	0.96	0.749	0.827	0.827	0.89	0.9668	0.8636	0.8506	-0.1032	0.013	-0.1162	-12.5969	opE
Gm119062525126125251388	0.937	0.874	0.598	0.882	0.726	1	1	1	1	1	0.498	1	1	1	1	0.8034	1	0.8996	0.1966	0.1004	0.0962	51.0682	R
Zfp644106681903106682013	0	0.117	0	0	0	0.285	0.096	0.138	0.175	0.096	0.029	0.21	0	0.096	0	0.0234	0.158	0.067	0.1346	0.091	0.0436	67.6077	R
Glt8d13100471731004790	0.538	0.527	0.532	0.62	0.534	0.749	0.673	0.742	0.755	0.603	0.591	0.602	0.59	0.729	0.592	0.5502	0.7044	0.6208	0.1542	0.0836	0.0706	54.2153	R
Tenm34831323748313264	0.823	0.578	0.501	0.664	1	0.846	0.831	1	1	0.914	0.607	1	0.892	0.917	0.945	0.7132	0.9182	0.8722	0.205	0.046	0.159	22.439	R
Gm5535144204096144204255	1	1	1	0.815	1	0	0.656	1	0.589	0.665	0.552	0.524	1	0.569	0.888	0.963	0.582	0.7066	-0.381	-0.1246	-0.2564	32.7034	R
Gm43302105290836105291026	0.958	0.919	0.79	0.886	0.86	1	1	0.968	1	1	1	1	0.952	0.958	0.951	0.8826	0.9936	0.9722	0.111	0.0214	0.0896	19.2793	R
Nap1l4143524693143524716	0.458	0.679	0.145	0.297	0.297	0	0	0	0	0.628	0.108	0.297	0.22	0.628	0.22	0.3752	0.1256	0.2946	-0.2496	-0.169	-0.0806	67.7083	R
Zcwpw2117959966117960013	1	0.421	0.921	1	1	0.718	0.267	0.548	0.686	0.853	0.859	1	0.873	1	0.867	0.8684	0.6144	0.9198	-0.254	-0.3054	0.0514	120.236	R>110
Cops7b8658701586587235	0.537	0.775	0.521	0.559	1	0.853	1	1	0.784	0.755	0.765	0.813	0.685	1	0.857	0.6784	0.8784	0.824	0.2	0.0544	0.1456	27.2	R
Dnhd1105696397105696563	1	1	1	0.632	1	1	0.703	0.632	0.583	0.75	0.763	1	1	1	1	0.9264	0.7336	0.9526	-0.1928	-0.219	0.0262	113.589	R>110
Bco25054534650545462	0.565	0.28	0.757	0.824	0.509	1	0.609	0.757	1	1	0.667	1	0.7	1	1	0.587	0.8732	0.8734	0.2862	-0.0002	0.2864	-0.0698812	NR
Tbl1xr12214043422140538	0.047	0.13	0	0	0	0.135	0.09	0.144	0.154	0.214	0.077	0.247	0.281	0.214	0.214	0.0354	0.1474	0.2066	0.112	-0.0592	0.1712	-52.8571	opE
Eva1a8204431482044508	0.282	0	1	0	0.439	1	0.439	1	1	0.282	1	1	0	1	0.282	0.3442	0.7442	0.6564	0.4	0.0878	0.3122	21.95	R
Glt8d13100469431004790	0.557	0.552	0.557	0.651	0.586	0.757	0.693	0.754	0.771	0.632	0.622	0.615	0.622	0.737	0.623	0.5806	0.7214	0.6438	0.1408	0.0776	0.0632	55.1136	R
Slc12a83359025133590365	0.541	0.511	0.466	1	1	1	0.893	1	1	0.677	1	1	1	0.511	1	0.7036	0.914	0.9022	0.2104	0.0118	0.1986	5.60837	NR
Agbl29078398590784125	1	0.868	0.825	0.876	0.485	0.557	0.663	0.616	0.809	0.611	0.586	0.722	0.452	0.485	0.512	0.8108	0.6512	0.5514	-0.1596	0.0998	-0.2594	-62.5313	opE
Ptprm6691235266912427	0.609	0.601	0.588	0.648	0.564	0.411	0.562	0.488	0.539	0.464	0.466	0.536	0.445	0.512	0.572	0.602	0.4928	0.5062	-0.1092	-0.0134	-0.0958	12.2711	R
Gm431543167168231671792	1	0.946	1	1	1	0.869	0.918	1	0.868	0.71	1	0.796	1	1	1	0.9892	0.873	0.9592	-0.1162	-0.0862	-0.03	74.1824	R
E130307A14Rik3963294939633016	0.692	0.729	0.782	0.709	0.847	0.884	0.875	0.937	0.968	0.844	0.82	0.779	0.789	0.788	0.779	0.7518	0.9016	0.791	0.1498	0.1106	0.0392	73.8318	R
Gm22371958020619580357	0.499	0.637	0.694	0.397	0.773	0.922	1	0.699	0.911	0.819	0.679	0.784	0.839	0.896	0.671	0.6	0.8702	0.7738	0.2702	0.0964	0.1738	35.6773	R
Zfp821109708028109708144	0.438	0.417	0.603	0.464	0.494	0.619	0.571	0.635	0.648	0.556	0.577	0.566	0.546	0.592	0.493	0.4832	0.6058	0.5548	0.1226	0.051	0.0716	41.5987	R
9630014M24Rik3862896038629062	0	0.155	0.073	0.155	0	0.216	0.282	0.216	0.269	0.355	0	0	0.248	0.216	0	0.0766	0.2676	0.0928	0.191	0.1748	0.0162	91.5183	R
Shank38955672089556748	1	0.62	0.731	0.92	0.786	1	0.766	1	0.886	1	0.862	0.933	0.925	0.842	0.891	0.8114	0.9304	0.8906	0.119	0.0398	0.0792	33.4454	R
Ankrd63287420632874370	0.2	0.216	0.062	0.136	0.366	0.032	0.026	0.032	0.088	0.178	0.257	0.178	0.092	0.302	0.088	0.196	0.0712	0.1834	-0.1248	-0.1122	-0.0126	89.9038	R
Tpm24351864343518719	0.839	0.782	0.848	0.848	0.781	0.769	0.751	0.71	0.713	0.646	0.691	0.776	0.654	0.627	0.626	0.8196	0.7178	0.6748	-0.1018	0.043	-0.1448	-42.2397	opE
Map4110027678110027792	0.723	0.343	1	0.343	0.173	1	0.511	1	1	0.207	0.723	0.44	1	1	1	0.5164	0.7436	0.8326	0.2272	-0.089	0.3162	-39.1725	opE
Mbtd19388702193887073	1	1	0.779	0.832	1	0.841	0.779	0.844	0.825	0.553	1	0.942	1	0.927	0.679	0.9222	0.7684	0.9096	-0.1538	-0.1412	-0.0126	91.8075	R
Agk4035501340355093	1	0.785	0	1	0.709	1	0.647	0.303	0.516	0.379	0.604	0.289	0.448	0.709	0.709	0.6988	0.569	0.5518	-0.1298	0.0172	-0.147	-13.2512	opE
Zfand68465288184653042	1	0.875	1	1	1	0.686	0.86	0.929	0.881	0.875	0.919	0.828	1	0.762	1	0.975	0.8462	0.9018	-0.1288	-0.0556	-0.0732	43.1677	R
Reln2189156121891697	0.922	0.86	0.908	0.944	0.955	0.734	0.874	0.726	0.777	0.887	0.71	0.878	0.693	0.622	0.711	0.9178	0.7996	0.7228	-0.1182	0.0768	-0.195	-64.9746	opE
Syndig1149841002149841061	0.505	0.924	0.911	0.76	0.773	1	1	0.826	0.859	0.905	0.629	1	1	1	1	0.7746	0.918	0.9258	0.1434	-0.0078	0.1512	-5.43933	NR
Fkbp1a151544012151544140	0.426	0.31	0.426	0.331	0.198	0.865	0.69	0.824	0.475	0.634	0.313	0.459	0.703	0.464	0.357	0.3382	0.6976	0.4592	0.3594	0.2384	0.121	66.3328	R
Gm431543173574531735810	1	0.908	0.597	0.467	0.664	1	1	1	1	1	1	1	1	0.497	1	0.7272	1	0.8994	0.2728	0.1006	0.1722	36.8768	R
Cacnb21496794114968075	0.663	0.548	0.579	0.612	0.609	0.407	0.42	0.558	0.402	0.533	0.38	0.391	0.478	0.517	0.416	0.6022	0.464	0.4364	-0.1382	0.0276	-0.1658	-19.9711	opE
1300002E11Rik2180697021807119	0.578	0.695	0.615	0.432	0.477	1	1	0.748	0.813	1	1	1	1	1	1	0.5594	0.9122	1	0.3528	-0.0878	0.4406	-24.8866	opE
Csad102202443102202574	0.918	1	1	0.921	1	0.911	0.809	0.918	0.815	0.642	1	0.843	0.859	0.892	0.642	0.9678	0.819	0.8472	-0.1488	-0.0282	-0.1206	18.9516	R
Ankrd291227570912275804	0.405	0.299	0.176	0.532	0.694	1	0.799	1	0.443	1	0.362	0.532	0.587	1	0.63	0.4212	0.8484	0.6222	0.4272	0.2262	0.201	52.9494	R
Zzz3152437737152437890	0.428	0	0.184	0.07	0.473	0.07	0	0	0.184	0	0.043	0.036	0.152	0.083	0.152	0.231	0.0508	0.0932	-0.1802	-0.0424	-0.1378	23.5294	R
Adamtsl22709353227093890	0.799	0.886	1	0.674	0.538	1	0.912	1	0.866	1	0.795	0.875	0.692	1	0.889	0.7794	0.9556	0.8502	0.1762	0.1054	0.0708	59.8184	R
Csf3r126026080126026179	1	1	0.582	0.626	1	0.817	0.672	0.841	0.482	0.879	1	0.456	0.691	0.77	0.157	0.8416	0.7382	0.6148	-0.1034	0.1234	-0.2268	-119.342	opE
Rnf1462936128429361345	1	1	0.473	0.825	1	0.627	0.627	0.252	0.402	0.729	0.252	1	0.402	1	1	0.8596	0.5274	0.7308	-0.3322	-0.2034	-0.1288	61.2282	R
Cmya59308118393081206	0.652	0.365	0.449	0.572	0.798	0.187	0.297	0.112	0.417	0.235	0.699	0.516	0.484	0.403	0.652	0.5672	0.2496	0.5508	-0.3176	-0.3012	-0.0164	94.8363	R
Dph72496345524963543	1	0.37	1	1	1	0.824	0.746	0.578	1	0.604	0.595	1	0.507	1	1	0.874	0.7504	0.8204	-0.1236	-0.07	-0.0536	56.6343	R
Stx2128987717128987842	0.743	0.66	0.713	0.738	0.767	0.7	0.62	0.524	0.534	0.549	0.663	0.825	0.688	0.858	0.751	0.7242	0.5854	0.757	-0.1388	-0.1716	0.0328	123.631	R>110
Aif1l3196507031965112	0.789	0.737	0.724	1	0.555	1	1	0.849	1	0.918	0.945	0.907	0.937	0.913	0.947	0.761	0.9534	0.9298	0.1924	0.0236	0.1688	12.2661	R
Mfsd13a4637193546372107	0.675	0.672	0.787	0.684	0.649	0.746	0.835	0.872	0.78	0.789	0.825	0.763	0.727	0.73	0.849	0.6934	0.8044	0.7788	0.111	0.0256	0.0854	23.0631	R
1810062O18Rik2056501020565047	0.698	0.895	0.874	0.861	1	1	1	1	1	1	1	1	1	0.755	1	0.8656	1	0.951	0.1344	0.049	0.0854	36.4583	R
Cacna1g9441308994413224	0.476	0.542	0.54	0.535	0.583	0.662	0.679	0.706	0.711	0.563	0.724	0.594	0.723	0.607	0.594	0.5352	0.6642	0.6484	0.129	0.0158	0.1132	12.2481	R
6230400D17Rik2068876420688839	0.094	0.111	0	0.111	0.072	0.172	0.51	0.238	0.082	0.122	0.126	0.077	0.155	0.122	0.158	0.0776	0.2248	0.1276	0.1472	0.0972	0.05	66.0326	R
Ccdc1624162714541627301	0.781	0.5	0.471	1	0.572	1	1	0.64	0.727	1	1	1	0.757	1	1	0.6648	0.8734	0.9514	0.2086	-0.078	0.2866	-37.3921	opE
U2af13165250131652568	0.56	0.504	0.468	0.503	0.57	0.688	0.614	0.578	0.597	0.73	0.476	0.553	0.448	0.497	0.554	0.521	0.6414	0.5056	0.1204	0.1358	-0.0154	112.791	R>110
Zpbp1140838811408607	1	1	1	0.879	1	0.744	0.784	0.831	0.813	0.667	1	1	0.792	0.718	0.755	0.9758	0.7678	0.853	-0.208	-0.0852	-0.1228	40.9615	R
Pts5052686950527016	0.771	0.441	0.821	1	1	0.786	1	1	0.847	1	1	0.923	0.9	1	1	0.8066	0.9266	0.9646	0.12	-0.038	0.158	-31.6667	opE
Cdhr4107998701107998765	0.498	1	0.822	1	1	0.332	0.332	0.623	1	1	0.607	1	0.822	0.306	1	0.864	0.6574	0.747	-0.2066	-0.0896	-0.117	43.3688	R
Adhfe195517169551757	1	1	1	1	1	1	0.85	0.546	1	0.734	1	0.83	0.907	0.951	0.898	1	0.826	0.9172	-0.174	-0.0912	-0.0828	52.4138	R
Stimate3086287930862928	0.779	0.695	0.772	0.936	0.888	0.927	0.912	0.92	0.905	0.949	0.982	0.852	0.914	0.915	0.962	0.814	0.9226	0.925	0.1086	-0.0024	0.111	-2.20994	NR
Tbl1xr12214043422140538	0.072	0.29	0	0	0	0.353	0.12	0.238	0.141	0.522	0.179	0.353	0.421	0.179	0.489	0.0724	0.2748	0.3242	0.2024	-0.0494	0.2518	-24.4071	opE
Mtmr17137901371379064	0.599	0.765	0.66	0.713	0.787	0.89	0.833	0.749	0.859	0.855	0.826	0.745	0.813	0.87	0.788	0.7048	0.8372	0.8084	0.1324	0.0288	0.1036	21.7523	R
Csad102202443102202574	0.677	0.665	0.66	0.666	0.753	0.844	0.716	0.877	0.724	0.858	0.843	0.862	0.846	0.758	0.803	0.6842	0.8038	0.8224	0.1196	-0.0186	0.1382	-15.5518	opE
Ryr3112989819112989840	0.197	0.222	0.322	0.125	0.391	0.062	0.072	0.023	0.028	0.201	0.058	0.259	0.02	0.097	0.093	0.2514	0.0772	0.1054	-0.1742	-0.0282	-0.146	16.1883	R
Tacc2130627397130627499	0.846	1	0.757	0.752	1	1	0.946	1	1	1	1	0.945	1	1	0.827	0.871	0.9892	0.9544	0.1182	0.0348	0.0834	29.4416	R
D3Ertd751e4178550041785528	0	0	0.259	0.17	0	0.093	0.412	0.254	0	0.45	0	0	0.45	1	0	0.0858	0.2418	0.29	0.156	-0.0482	0.2042	-30.8974	opE
Chchd739471203947188	0.737	1	0.866	1	1	0.781	0.795	0.937	0.829	0.564	0.886	1	0.829	0.901	0.826	0.9206	0.7812	0.8884	-0.1394	-0.1072	-0.0322	76.901	R
Rad52119914169119914237	0	0	0.206	0	0	0.393	0.564	1	0.393	0	0.564	0.393	0.493	0.302	0	0.0412	0.47	0.3504	0.4288	0.1196	0.3092	27.8918	R
Lmbr12932380129323824	0.82	0.772	0.809	0.958	1	0.764	0.663	0.777	0.53	0.628	0.717	0.803	0.792	0.751	0.884	0.8718	0.6724	0.7894	-0.1994	-0.117	-0.0824	58.676	R
Ptpn183446326834463364	1	0.862	1	0.43	1	0.664	0.497	0.664	0.693	1	0.569	0.798	0.675	0.872	0.786	0.8584	0.7036	0.74	-0.1548	-0.0364	-0.1184	23.5142	R
Fam217a3491565334915750	1	0.861	0.36	0.738	1	0.273	0.663	0.628	0.717	1	1	1	1	0.693	0.693	0.7918	0.6562	0.8772	-0.1356	-0.221	0.0854	162.979	R>110
Golgb13688501036885188	0.573	0.543	0.597	0.433	0.591	0.718	0.794	0.71	0.677	0.743	0.677	0.7	0.726	0.709	0.646	0.5474	0.7284	0.6916	0.181	0.0368	0.1442	20.3315	R
Pde9a3146017831460249	0.86	0.853	0.829	0.867	0.932	0.7	0.868	0.844	0.755	0.593	0.761	0.78	0.755	0.835	0.76	0.8682	0.752	0.7782	-0.1162	-0.0262	-0.09	22.5473	R
Camk2b59783985978512	0.517	0.44	0.481	0.498	0.373	0.527	0.608	0.687	0.633	0.682	0.688	0.673	0.68	0.44	0.68	0.4618	0.6274	0.6322	0.1656	-0.0048	0.1704	-2.89855	NR
9230114K14Rik5219291752192978	0.752	0.402	0.771	0.611	0.573	0.627	1	0.858	1	0.668	1	0.771	1	0.642	0.668	0.6218	0.8306	0.8162	0.2088	0.0144	0.1944	6.89655	NR
Myo68029394480293974	0.461	0.465	0.414	0.428	0.287	0.628	0.6	0.731	0.662	0.598	0.611	0.85	0.79	0.691	0.683	0.411	0.6438	0.725	0.2328	-0.0812	0.314	-34.8797	opE
Ripk21615503416155190	0.798	0.943	0.872	0.907	0.836	0.693	0.777	0.768	0.693	0.779	0.794	0.675	0.795	0.926	0.825	0.8712	0.742	0.803	-0.1292	-0.061	-0.0682	47.2136	R
Pxylp19685989796859966	0.097	0.244	0	0.155	0	0.491	0	0.125	0.269	0.392	0	0	0	0.392	0.392	0.0992	0.2554	0.1568	0.1562	0.0986	0.0576	63.1242	R
Slc23a43497702534977183	0.841	0	0.399	0	1	0.371	1	1	0.469	1	1	1	1	0.726	0.57	0.448	0.768	0.8592	0.32	-0.0912	0.4112	-28.5	opE
Kcnip24579627845797186	0.502	0.685	0.804	1	0.392	0.548	1	0.804	1	1	0.571	0.772	0.421	0.459	0.809	0.6766	0.8704	0.6064	0.1938	0.264	-0.0702	136.223	R>110
Zcwpw2117945598117945666	0.075	0	0	0	0.393	0	0.393	0.393	0.327	0.206	0.078	1	0.097	0.564	0.27	0.0936	0.2638	0.4018	0.1702	-0.138	0.3082	-81.0811	opE
Mir99ahg7767035277670560	0.772	1	1	1	1	1	0.5	0.709	0.429	1	1	1	1	1	1	0.9544	0.7276	1	-0.2268	-0.2724	0.0456	120.106	R>110
Islr25820027158200443	0.174	1	0.296	1	1	0	0.078	0	1	0	0.296	0.584	0.05	0.296	0.174	0.694	0.2156	0.28	-0.4784	-0.0644	-0.414	13.4615	R
Cdc14b6420133164201448	0.892	1	0.939	1	0.463	0.805	0.766	0.494	0.508	0.805	0.532	0.528	0.707	0.644	0.452	0.8588	0.6756	0.5726	-0.1832	0.103	-0.2862	-56.2227	opE
Plekha1130909587130909735	0.526	0.544	0.548	0.553	0.514	0.679	0.592	0.717	0.632	0.635	0.571	0.628	0.665	0.59	0.564	0.537	0.651	0.6036	0.114	0.0474	0.0666	41.5789	R
E130307A14Rik3962290239623091	0.562	0.554	0.705	0.472	0.814	0.782	0.73	0.915	0.951	0.788	0.761	0.712	0.649	0.695	0.509	0.6214	0.8332	0.6652	0.2118	0.168	0.0438	79.3201	R
3830408C21Rik107031723107031984	0.689	0.454	0.654	0.416	0.277	0.686	0.683	0.908	0.808	0.716	0.66	0.758	0.897	0.764	0.66	0.498	0.7602	0.7478	0.2622	0.0124	0.2498	4.72921	NR
Armc472650007265148	1	0.379	0.314	1	0.579	1	0.762	1	0.579	1	0.186	NA	1	0.647	1	0.6544	0.8682	0.70825	0.2138	0.15995	0.05385	74.8129	R
Ypel3126777505126777617	1	0.868	0.853	0.917	0.559	0.909	1	0.939	1	1	NA	NA	NA	NA	NA	0.8394	0.9696	NA	0.1302	NA	NA	NA	NA
Lekr16573968165739867	0.287	0.446	0.287	0.287	1	1	1	0.763	1	0.547	1	1	1	0.547	0.707	0.4614	0.862	0.8508	0.4006	0.0112	0.3894	2.79581	NR
Armc31930379519303958	1	1	1	0.881	1	0.805	0.776	0.635	0.839	1	0.759	1	0.585	1	0.827	0.9762	0.811	0.8342	-0.1652	-0.0232	-0.142	14.0436	R
Nfyc120781471120781543	0.741	0.69	0.656	0.792	0.656	1	1	1	1	1	0.844	0.673	0.559	0.777	0.919	0.707	1	0.7544	0.293	0.2456	0.0474	83.8225	R
Slc7a41757608017576203	1	0.868	0.649	1	1	0.801	0.54	0.766	0.827	0.779	0.702	0.841	0.834	1	0.834	0.9034	0.7426	0.8422	-0.1608	-0.0996	-0.0612	61.9403	R
A230057D06Rik6171464561714744	0.633	0.479	0.358	0.494	0.317	0.666	0.668	0.673	0.803	0.646	0.527	0.492	0.803	0.725	0.648	0.4562	0.6912	0.639	0.235	0.0522	0.1828	22.2128	R
Actn21230431312304392	0.831	0.45	1	1	1	0.605	0.588	0.682	0.269	1	0.871	0.632	0.847	0.771	0.865	0.8562	0.6288	0.7972	-0.2274	-0.1684	-0.059	74.0545	R
Wdr175468539554685518	0.895	0.924	1	0.841	0.819	0.638	0.801	0.581	0.841	0.779	0.926	0.819	0.632	1	0.858	0.8958	0.728	0.847	-0.1678	-0.119	-0.0488	70.9178	R
Plekha1130909587130909658	0.401	0.429	0.464	0.415	0.413	0.551	0.482	0.629	0.534	0.564	0.439	0.476	0.589	0.464	0.482	0.4244	0.552	0.49	0.1276	0.062	0.0656	48.5893	R
Gm13832115368853115369017	0.776	1	1	1	1	0.302	1	0.661	1	0	1	1	1	0.302	1	0.9552	0.5926	0.8604	-0.3626	-0.2678	-0.0948	73.8555	R
Pcdh11x120811139120811163	1	0.627	1	1	0	0.219	1	0	0.77	0.557	0.77	1	0.716	0.456	1	0.7254	0.5092	0.7884	-0.2162	-0.2792	0.063	129.14	R>110
St1867522956752368	0.668	0.772	0.813	0.739	0.685	0.532	0.713	0.61	0.649	0.566	0.742	0.793	0.771	0.732	0.784	0.7354	0.614	0.7644	-0.1214	-0.1504	0.029	123.888	R>110
Unc13b4316666743166700	0.095	0	0.145	0	0	0.184	0.047	0.365	0.095	0.09	0.073	0	0.057	0	0.053	0.048	0.1562	0.0366	0.1082	0.1196	-0.0114	110.536	R>110
Cadps1248652412486593	0.331	0.319	0.466	0.444	0.267	0.475	0.635	0.493	0.525	0.578	0.455	0.573	0.552	0.483	0.469	0.3654	0.5412	0.5064	0.1758	0.0348	0.141	19.7952	R
Lcor4155560741555701	1	0.533	0.695	0.741	1	0.363	0.533	0.588	0.8	1	0.631	1	0.8	1	1	0.7938	0.6568	0.8862	-0.137	-0.2294	0.0924	167.445	R>110
Pigq2593167325931827	0.583	0.536	0.547	0.46	0.608	0.663	0.656	0.604	0.712	0.608	0.537	0.571	0.547	0.581	0.588	0.5468	0.6486	0.5648	0.1018	0.0838	0.018	82.3183	R
Trim97026723370267263	0.577	0.876	0.694	0.625	0.836	0.53	0.639	0.516	0.491	0.489	0.718	0.838	0.833	0.735	0.783	0.7216	0.533	0.7814	-0.1886	-0.2484	0.0598	131.707	R>110
Epn26155350961553579	0.957	0.8	0.806	0.695	0.616	0.962	0.917	0.822	0.964	1	0.818	0.893	0.777	0.882	0.843	0.7748	0.933	0.8426	0.1582	0.0904	0.0678	57.1429	R
Nr2c29210528192105365	0.606	0.91	0.749	0.749	0.878	1	0.91	0.893	0.863	0.91	0.853	0.926	1	0.857	0.818	0.7784	0.9152	0.8908	0.1368	0.0244	0.1124	17.8363	R
Sp1408563045985630564	1	0.62	1	1	1	0.62	0.731	1	0.749	1	1	0.731	1	1	1	0.924	0.82	0.9462	-0.104	-0.1262	0.0222	121.346	R>110
Add35320341353203475	1	1	1	1	1	1	0.701	0.251	1	0.701	1	0.501	1	1	0.667	1	0.7306	0.8336	-0.2694	-0.103	-0.1664	38.2331	R
Anks1b9094142590941512	0.116	0.069	0.164	0.078	0	0.596	0.144	0.371	0.228	0.282	0.747	1	0.191	0.496	0	0.0854	0.3242	0.4868	0.2388	-0.1626	0.4014	-68.0905	opE
Cfap434774544347745603	1	0.716	1	1	1	0.664	0.868	0.74	0.851	0.851	1	1	1	1	0.568	0.9432	0.7948	0.9136	-0.1484	-0.1188	-0.0296	80.0539	R
Fam229b3912022539120396	0.829	0.572	0.855	0.814	0.835	1	0.851	1	0.792	0.894	0.94	0.782	0.787	0.65	0.919	0.781	0.9074	0.8156	0.1264	0.0918	0.0346	72.6266	R
Azin2128962083128962201	0.878	1	0.578	1	1	0.755	0.654	1	0.398	1	0.814	0.632	0.837	0.236	0.739	0.8912	0.7614	0.6516	-0.1298	0.1098	-0.2396	-84.5917	opE
Akap137567981975679873	0.62	0.411	0.449	0.482	1	0.08	0.259	0.289	0	0.259	0.259	0	0.449	0.091	0.149	0.5924	0.1774	0.1896	-0.415	-0.0122	-0.4028	2.93976	NR
Zfyve19119210129119210232	0.831	0.622	0.814	1	1	0.668	0.814	0.422	0.657	0.641	0.92	0.787	0.954	1	0.966	0.8534	0.6404	0.9254	-0.213	-0.285	0.072	133.803	R>110
Mpc182885998288738	1	0.672	0.51	0.755	0.74	0.587	1	1	1	0.723	0.752	0.768	0.654	0.587	0.74	0.7354	0.862	0.7002	0.1266	0.1618	-0.0352	127.804	R>110
Ehbp1l157201845720407	1	0.506	0.776	1	1	1	1	1	0.92	1	0.866	1	0.875	1	0.903	0.8564	0.984	0.9288	0.1276	0.0552	0.0724	43.2602	R
Mical3121012466121012574	0	0.446	1	0.349	0	0.518	0.518	1	0.573	1	0.617	1	0	0.728	1	0.359	0.7218	0.669	0.3628	0.0528	0.31	14.5535	R

## Sheet: GSE163885_Cerebellum
GeneID	WT inc. 1	WT inc. 2	WT inc. 3	WT inc. 4	WT inc. 5	WT inc. 6	WT inc. 7	WT inc. 8	SCA inc. 1	SCA inc. 2	SCA inc. 3	SCA inc. 4	SCA S776A inc. 1	SCA S776A inc. 2	SCA S776A inc. 3	SCA S776A inc. 4	WT av inclusion	SCA average inclusion	ASO average inlcusion	SCA-WT-incDiff	SCA-ASO incDiff	ASO-WT-incDiff	% rescue	Rescue or Non-rescue		Event type	Number of events
Cab39l5947904359479184	0.084	0.026	0.291	0.266	0.153	0.107	0.14	0.136	0.4	0.35	0.233	0.423	0.046	0.423	0.425	0.245	0.150375	0.3515	0.28475	0.201125	0.06675	0.134375	33.1883	R		Rescue	211		70.8054
Srrm22381181623812077	0.254	0.285	0.301	0.249	0.07	0.067	0.124	0.094	0.324	0.255	0.334	0.327	0.305	0.37	0.268	0.313	0.1805	0.31	0.314	0.1295	-0.004	0.1335	-3.0888	NR		Non-Rescue	26		8.72483
Tpo3010031830100577	0.767	0.354	0.354	0.646	1	0.327	0.561	0.39	1	1	1	1	0.687	1	1	0.268	0.549875	1	0.73875	0.450125	0.26125	0.188875	58.0394	R		Rescue >100%	43		14.4295
Sema3b107606753107606934	1	1	0.896	0.793	1	1	1	1	0.392	0.719	0.475	0.803	1	1	0.803	0.814	0.961125	0.59725	0.90425	-0.363875	-0.307	-0.056875	84.3696	R		Opposite-effect	18		6.04027
Enpp25485134754851422	0.335	0.462	0.103	0.109	0.221	0.434	0.386	0.248	0.101	0.099	0.2	0.063	0.495	0.076	0.075	0.109	0.28725	0.11575	0.18875	-0.1715	-0.073	-0.0985	42.5656	R		No data for treatment	0		0
Son9167469491674774	0.271	0.286	0.292	0.286	0.14	0.11	0.154	0.125	0.301	0.318	0.32	0.352	0.325	0.336	0.29	0.294	0.208	0.32275	0.31125	0.11475	0.0115	0.10325	10.0218	R		Total	298
Catsperz69235226923685	1	1	0.544	0.401	0.455	0.241	0.589	0.705	1	1	1	1	0.656	0.489	0.589	1	0.616875	1	0.6835	0.383125	0.3165	0.066625	82.6101	R
Eaf23682465736824752	0.132	0	0	0.289	0.259	0.169	1	0.379	1	0.55	1	1	0.259	NA	NA	0.379	0.2785	0.8875	0.319	0.609	0.5685	0.0405	93.3498	R
Zfp3465511548255115624	1	0.339	1	0.561	1	1	0.339	0.506	0.254	0.18	0.434	0.506	0.506	1	0.577	0.39	0.718125	0.3435	0.61825	-0.374625	-0.27475	-0.099875	73.34	R
Hmcn1150656692150656774	0.537	0.392	0.392	0.819	0.462	0.392	0.721	1	1	1	1	1	0.763	0.392	1	1	0.589375	1	0.78875	0.410625	0.21125	0.199375	51.446	R
Junos9510105795101307	1	1	0.359	0.771	1	0.635	0.857	1	0.272	0.169	0.272	0.599	0.567	0.528	0.789	0.157	0.82775	0.328	0.51025	-0.49975	-0.18225	-0.3175	36.4682	R
Tenm34828713248287153	1	1	1	0.834	0.943	1	0.946	1	0.687	0.943	0.887	0.612	0.963	0.946	0.872	0.915	0.965375	0.78225	0.924	-0.183125	-0.14175	-0.041375	77.4061	R
Fam228b47618584761987	1	1	0.828	1	0.855	0.573	1	0.79	0.446	0.556	0.641	0.446	0.682	1	1	0.617	0.88075	0.52225	0.82475	-0.3585	-0.3025	-0.056	84.3794	R
Ank37001397170014055	1	0.852	0.516	0.657	0.742	0.49	0.561	0.615	1	1	1	1	1	1	1	0.836	0.679125	1	0.959	0.320875	0.041	0.279875	12.7776	R
Gm15408149011573149011707	0.725	1	0.513	1	0.76	1	0.345	0.345	0	0.26	0.637	0.208	0.725	0.149	0.513	1	0.711	0.27625	0.59675	-0.43475	-0.3205	-0.11425	73.7205	R
Ddx116614018866140233	1	0.949	1	0.954	1	1	0.894	1	0.793	0.962	0.76	0.822	1	1	0.96	1	0.974625	0.83425	0.99	-0.140375	-0.15575	0.015375	110.953	R>110
Gm5089122396590122396681	1	1	0.554	1	0.237	1	1	0	0.383	0	0.554	0	0	0	1	0.482	0.723875	0.23425	0.3705	-0.489625	-0.13625	-0.353375	27.8274	R
Eaf23681047136810608	0.439	0.566	0.303	0.148	0.373	0.343	1	0.676	1	0.723	1	1	0	1	1	0	0.481	0.93075	0.5	0.44975	0.43075	0.019	95.7754	R
Fam228b47482634748351	1	1	0.759	1	0.759	0.803	1	0.815	0.776	0.697	0.595	0.524	0.739	1	1	0.739	0.892	0.648	0.8695	-0.244	-0.2215	-0.0225	90.7787	R
Tenm34831323748313264	1	1	1	0.927	1	1	0.958	0.871	0.801	0.647	1	0.717	1	0.497	0.866	0.965	0.9695	0.79125	0.832	-0.17825	-0.04075	-0.1375	22.8612	R
Apobec1122596631122596777	0.927	1	1	1	1	1	1	1	0.684	0.757	0.958	1	1	1	1	1	0.990875	0.84975	1	-0.141125	-0.15025	0.009125	106.466	R
Zfp656772144667721545	0.202	0.253	0.112	0.144	0.167	0.167	0.317	0.131	0.029	0.091	0.028	0.05	0.167	0.098	0.125	0.087	0.186625	0.0495	0.11925	-0.137125	-0.06975	-0.067375	50.866	R
Rabep17090047170900607	1	0	0	1	0.343	0	0.44	0	1	1	0.207	1	0	NA	1	1	0.347875	0.80175	0.666667	0.453875	0.135083	0.318792	29.7622	R
Pum32739629427396382	1	0	0.759	0.715	1	1	0.173	0.386	0.212	0	0	0	0.239	NA	0.715	0.386	0.629125	0.053	0.446667	-0.576125	-0.393667	-0.182458	68.3301	R
Irak17402218474022249	0.619	0.481	0.582	1	0.481	1	0.676	0.549	0.83	1	1	1	0.83	0.676	0.65	0.258	0.6735	0.9575	0.6035	0.284	0.354	-0.07	124.648	R>110
Wdr78103062295103062447	1	0.928	0.919	1	1	0.941	0.698	1	0.598	0.79	0.908	0.937	0.577	0.912	0.959	1	0.93575	0.80825	0.862	-0.1275	-0.05375	-0.07375	42.1569	R
Cfap1009042120890421400	0.65	0.405	0.411	0.778	0.737	0.333	0.433	0.754	0.089	0.38	0.188	0.104	0.686	0.265	0.23	0.636	0.562625	0.19025	0.45425	-0.372375	-0.264	-0.108375	70.8963	R
Tulp462016996201834	0.344	1	0.208	0.512	0	0.412	1	0.44	1	0.611	1	1	0.84	NA	1	0.282	0.4895	0.90275	0.707333	0.41325	0.195417	0.217833	47.2878	R
Auh5291900052919088	0.201	0.386	0.512	0.557	0.386	0.688	0.715	0.595	0.759	0.85	1	1	1	1	0.654	1	0.505	0.90225	0.9135	0.39725	-0.01125	0.4085	-2.83197	NR
Tgm7121095854121096015	1	0.539	0.529	0.457	1	0.658	0.49	1	1	1	1	0.771	1	1	1	1	0.709125	0.94275	1	0.233625	-0.05725	0.290875	-24.5051	opE
Zfp3291280791112807973	1	1	1	1	0.841	1	0.931	1	0.809	0.864	0.779	0.608	1	1	0.864	1	0.9715	0.765	0.966	-0.2065	-0.201	-0.0055	97.3366	R
Wdr78103066259103066486	1	0.856	0.931	1	1	0.938	0.744	1	0.561	0.802	0.915	0.934	0.685	0.93	0.966	1	0.933625	0.803	0.89525	-0.130625	-0.09225	-0.038375	70.622	R
Kif4100717936100718035	0.6	1	1	1	1	1	1	1	0.474	0.474	1	0.445	0.808	1	1	0.768	0.95	0.59825	0.894	-0.35175	-0.29575	-0.056	84.0796	R
Srsf11158024697158024761	0.812	0.814	0.889	0.814	0.774	0.723	0.786	0.683	0.88	0.933	0.88	0.91	0.901	0.884	0.89	0.826	0.786875	0.90075	0.87525	0.113875	0.0255	0.088375	22.393	R
Drd24940319349403280	1	1	1	1	1	1	0.874	0.759	0.791	0.558	0.387	1	1	1	1	1	0.954125	0.684	1	-0.270125	-0.316	0.045875	116.983	R>110
Ranbp173340403733404199	0.95	1	1	0.866	0.862	1	0.891	0.841	0.695	0.87	0.618	0.852	0.941	1	0.931	0.764	0.92625	0.75875	0.909	-0.1675	-0.15025	-0.01725	89.7015	R
Pear18776325987763358	0.205	0.419	0.334	0.5	0.286	1	1	0.808	0.231	0.131	0	0	0.311	0.375	0.375	0.667	0.569	0.0905	0.432	-0.4785	-0.3415	-0.137	71.3689	R
Vwa5b1138580904138581225	0.781	1	1	0.838	0.861	0.792	0.655	0.843	1	1	1	1	0.851	0.919	0.603	1	0.84625	1	0.84325	0.15375	0.15675	-0.003	101.951	R
Runx24465851844658692	0	0.187	0.536	0.581	1	0	0.48	0	0	1	1	1	NA	0	0.581	1	0.348	0.75	0.527	0.402	0.223	0.179	55.4726	R
Baz1a5492338454923480	0.785	1	1	1	1	0.846	1	1	0.503	0.422	1	0.378	1	0.477	1	0.846	0.953875	0.57575	0.83075	-0.378125	-0.255	-0.123125	67.438	R
Mast4102953125102953206	0.593	0.493	0.722	0.447	0.476	0.645	0.393	0.808	1	1	1	0.66	1	1	0.66	1	0.572125	0.915	0.915	0.342875	0	0.342875	0	NR
Ptprs5642909856429157	0.588	0.609	0.71	0.621	0.714	0.697	0.641	0.782	0.538	0.509	0.558	0.54	0.592	0.463	0.554	0.575	0.67025	0.53625	0.546	-0.134	-0.00975	-0.12425	7.27612	NR
Timm17a135306088135306217	0.446	1	1	0.152	0.728	0.517	0.187	0	0.349	1	1	1	NA	1	1	0.417	0.50375	0.83725	0.805667	0.3335	0.0315833	0.301917	9.47026	NR
Pnkp4485972244859945	0.872	0.909	0.697	0.75	0.483	1	0.194	0.706	1	1	0.849	1	0.756	0.906	0.928	0.849	0.701375	0.96225	0.85975	0.260875	0.1025	0.158375	39.2908	R
Tacc2130663015130663141	0.876	1	0.964	0.876	0.873	0.945	1	0.856	0.684	0.699	0.844	0.661	0.952	0.612	0.909	0.52	0.92375	0.722	0.74825	-0.20175	-0.02625	-0.1755	13.0112	R
Zmynd8165845743165845921	0.785	1	0.708	0.922	0.785	0.553	0.732	1	0.909	1	1	1	1	1	1	1	0.810625	0.97725	1	0.166625	-0.02275	0.189375	-13.6534	opE
Slc43a27554468175544737	0.592	0.421	0	1	0.744	0.522	0.686	0	0.421	1	1	1	0.421	0.867	1	1	0.495625	0.85525	0.822	0.359625	0.03325	0.326375	9.24574	NR
Ctnnal15683800456838047	0.543	0.806	0.524	0.434	0.518	0.512	0.707	0.635	0.425	0.326	0.434	0.324	0.583	0.345	0.388	0.543	0.584875	0.37725	0.46475	-0.207625	-0.0875	-0.120125	42.1433	R
Cacna1d3008929530089379	1	0.561	0.719	1	0.657	0.561	0.793	0.836	0.599	0.615	0.49	0.221	0.39	0.46	1	1	0.765875	0.48125	0.7125	-0.284625	-0.23125	-0.053375	81.2473	R
Rexo42695847826958567	1	0.887	0.898	0.741	0.895	0.727	1	0.898	1	1	1	1	0.912	0.873	0.949	1	0.88075	1	0.9335	0.11925	0.0665	0.05275	55.7652	R
Pnkp4486035944860431	0	0	0.457	0.336	0	1	0.548	0.252	1	1	0.252	1	0.503	0.669	0.669	0.628	0.324125	0.813	0.61725	0.488875	0.19575	0.293125	40.0409	R
Gstm6107942332107942414	0.518	0.763	1	0.677	0.545	0.721	0.829	1	1	0.876	1	1	1	1	0.617	1	0.756625	0.969	0.90425	0.212375	0.06475	0.147625	30.4885	R
Fam228b47410614741207	1	1	0.669	1	0.858	0.694	1	0.752	0.767	0.808	0.729	0.503	0.767	1	1	0.532	0.871625	0.70175	0.82475	-0.169875	-0.123	-0.046875	72.4062	R
Cfap1009042120890421400	0.304	0.505	0.291	0.368	0.583	0.724	0.405	0.527	0.119	0.169	0.254	0.135	0.384	0.433	0.304	0.236	0.463375	0.16925	0.33925	-0.294125	-0.17	-0.124125	57.7986	R
Oscp1126064949126064979	1	1	1	1	0.854	1	1	0.833	0.66	1	0.454	0.555	1	1	0.51	0.555	0.960875	0.66725	0.76625	-0.293625	-0.099	-0.194625	33.7165	R
Zbtb37161034087161034284	0.923	0.742	0.674	0.751	0.668	0.785	1	0.812	1	1	0.923	1	0.775	0.795	0.838	1	0.794375	0.98075	0.852	0.186375	0.12875	0.057625	69.0812	R
Sumf2129854463129854507	1	0.491	1	0.698	0.921	0.673	0.507	0.673	1	0.844	1	1	1	1	0.519	0.822	0.745375	0.961	0.83525	0.215625	0.12575	0.089875	58.3188	R
Gm820660204766020659	1	0.759	1	0.473	0.759	0.473	0.31	1	0.44	1	0.23	0.183	1	1	1	1	0.72175	0.46325	1	-0.2585	-0.53675	0.27825	207.64	R>110
9430041J12Rik41101904110292	1	1	1	1	0.543	0	0.781	1	0.106	0.372	0.372	1	NA	1	1	1	0.7905	0.4625	1	-0.328	-0.5375	0.2095	163.872	R>110
Camta1151792418151792502	1	1	0.176	0.49	0.338	0.516	0.793	1	1	0.657	1	1	NA	1	0.561	1	0.664125	0.91425	0.853667	0.250125	0.0605833	0.189542	24.2212	R
Ergic12663192526632026	1	1	0.544	0.641	0.472	0.641	0.373	0	0.704	1	1	1	0.373	0.13	1	0.323	0.583875	0.926	0.4565	0.342125	0.4695	-0.127375	137.231	R>110
Gm5535144204096144204255	1	0.592	0.326	0.225	0.659	1	1	0.659	1	1	1	1	0.744	1	1	1	0.682625	1	0.936	0.317375	0.064	0.253375	20.1654	R
Bche7370653873706594	0.127	0.144	0.094	0.392	0.035	0	0.043	0.172	0	0	0	0	0.068	0.088	0	0	0.125875	0	0.039	-0.125875	-0.039	-0.086875	30.9831	R
Htr73596930335970064	0.868	1	1	0.826	0.724	1	1	1	0.548	1	0.636	0.736	1	0.766	1	1	0.92725	0.73	0.9415	-0.19725	-0.2115	0.01425	107.224	R
Bco25054534650545462	0.692	0.797	0.894	1	1	1	1	1	0.835	0.871	0.771	0.701	0.931	0.785	1	0.88	0.922875	0.7945	0.899	-0.128375	-0.1045	-0.023875	81.4021	R
2410124H12Rik9249201392492175	0.606	0.765	0.579	0.697	0.66	0.66	0.772	0.775	0.407	0.516	0.569	0.466	0.612	0.537	0.562	0.598	0.68925	0.4895	0.57725	-0.19975	-0.08775	-0.112	43.9299	R
Mast4103007204103007240	0.168	0.617	0.103	0.275	0.257	0.249	0.249	0.103	0	0	0.103	0.118	0	0	0.139	0.071	0.252625	0.05525	0.0525	-0.197375	0.00275	-0.200125	-1.39329	NR
Fam192a9459156894591702	1	0.648	1	0.725	0.76	0.467	0	0.678	1	0.84	1	1	0.513	0.678	1	0.513	0.65975	0.96	0.676	0.30025	0.284	0.01625	94.5878	R
Eme19465022294651023	1	1	0.32	0.32	1	1	1	1	1	0.585	0.136	0	NA	1	1	1	0.83	0.43025	1	-0.39975	-0.56975	0.17	142.527	R>110
Prss162200314522003325	0.576	1	0.671	0.76	0.855	0.891	0.475	0.784	0.872	0.819	1	1	0.905	0.76	0.803	0.76	0.7515	0.92275	0.807	0.17125	0.11575	0.0555	67.5912	R
Dis39908587399085958	0.809	0.903	0.819	0.884	0.882	0.918	0.829	0.954	0.735	0.772	0.795	0.788	0.935	0.806	0.829	0.764	0.87475	0.7725	0.8335	-0.10225	-0.061	-0.04125	59.6577	R
Msrb3120851983120852092	0.514	0.776	1	0.89	0.711	0.908	0.822	0.869	0.874	1	1	1	0.606	1	0.785	1	0.81125	0.9685	0.84775	0.15725	0.12075	0.0365	76.7886	R
Smc25244020052440423	1	0.95	1	1	1	0.961	1	1	0.841	0.969	0.87	0.852	0.819	0.865	1	1	0.988875	0.883	0.921	-0.105875	-0.038	-0.067875	35.8914	R
Strc121368335121368532	0.418	0.244	0.518	1	1	0.301	1	1	1	1	0.873	1	0.612	1	1	1	0.685125	0.96825	0.903	0.283125	0.06525	0.217875	23.0464	R
Gm6145105626306105626606	0.95	1	0.869	0.886	0.903	1	1	1	0.951	0.804	0.628	0.892	1	0.833	0.927	0.741	0.951	0.81875	0.87525	-0.13225	-0.0565	-0.07575	42.7221	R
Htr73596930835970064	0.888	1	1	0.845	0.748	1	1	1	0.58	1	0.676	0.791	1	0.811	1	1	0.935125	0.76175	0.95275	-0.173375	-0.191	0.017625	110.166	R>110
Vps13d145103613145103688	0.781	0.922	0.92	0.89	0.908	0.849	0.911	0.83	0.779	0.725	0.769	0.715	0.79	0.9	0.806	0.769	0.876375	0.747	0.81625	-0.129375	-0.06925	-0.060125	53.5266	R
Mark3111604510111604564	0.786	1	1	1	0.837	1	1	1	0.423	0.486	1	0.746	1	0.595	1	0.905	0.952875	0.66375	0.875	-0.289125	-0.21125	-0.077875	73.0653	R
Cyp4f163254287632543004	1	0.729	0.35	1	0.402	1	0.518	1	0.518	0.264	0.418	0.473	1	1	0.212	0.35	0.749875	0.41825	0.6405	-0.331625	-0.22225	-0.109375	67.0185	R
0610040F04Rik108613131108613214	0.853	1	0.658	1	0.658	0.702	0.72	1	0.692	0.529	0.391	0.435	1	1	0.658	0	0.823875	0.51175	0.6645	-0.312125	-0.15275	-0.159375	48.9387	R
Il3ra1434700914347188	0.596	0.761	0.645	0.377	0.845	0.443	1	0.45	1	1	1	0.672	1	0.773	1	1	0.639625	0.918	0.94325	0.278375	-0.02525	0.303625	-9.0705	NR
Auh5289864952898736	0.387	0.441	0.513	0.654	0.596	0.688	0.387	0.457	0.716	0.558	1	1	1	NA	0.296	1	0.515375	0.8185	0.765333	0.303125	0.0531667	0.249958	17.5395	R
Mical2112335328112335430	0.372	0.543	0.372	0.229	0.64	0.192	0.372	0.543	0.372	0	0	0.229	0	0.471	0	0.229	0.407875	0.15025	0.175	-0.257625	-0.02475	-0.232875	9.60699	NR
Pola259632935963398	0.227	0.37	0.37	0.18	0.128	0.077	0.281	0	0	0	0.068	0	0.077	0	0.105	0	0.204125	0.017	0.0455	-0.187125	-0.0285	-0.158625	15.2305	R
Ppil21709268417092791	1	0.823	1	0.593	0.883	1	1	0.823	0.368	0.593	0.803	0.636	1	1	1	1	0.89025	0.6	1	-0.29025	-0.4	0.10975	137.812	R>110
Ssbp29153933491539396	0.32	0.414	0.485	0.346	0.585	0.459	0.191	0.32	1	0.414	1	1	0.739	0.541	0.779	0.679	0.39	0.8535	0.6845	0.4635	0.169	0.2945	36.4617	R
Srsf11158023242158023359	0.322	0.34	0.305	0.322	0.121	0.133	0.19	0.159	0.336	0.284	0.36	0.466	0.326	0.335	0.316	0.344	0.2365	0.3615	0.33025	0.125	0.03125	0.09375	25	R
A330076C08Rik4419505544195307	1	1	0.925	1	1	1	0.962	1	1	0.498	1	0.788	1	1	1	1	0.985875	0.8215	1	-0.164375	-0.1785	0.014125	108.593	R
1700028P14Rik2361651823616624	1	1	1	0.875	1	1	0.931	1	0.909	0.884	0.369	0.74	1	1	1	1	0.97575	0.7255	1	-0.25025	-0.2745	0.02425	109.69	R
Gm329261883144318831493	0.6	0.622	0.428	0.428	0.5	0.521	0.428	0.529	0.054	0.31	0.272	0	0.584	0.23	0.551	0.391	0.507	0.159	0.439	-0.348	-0.28	-0.068	80.4598	R
Ppcdc5742112557421221	0.682	0.738	0.743	0.812	0.794	0.954	0.823	0.831	0.65	0.682	0.628	0.592	0.709	0.747	0.785	0.538	0.797125	0.638	0.69475	-0.159125	-0.05675	-0.102375	35.6638	R
Prss162200509022005232	0	1	0.506	0.697	0.672	0.506	0.473	0.561	0.782	0.719	1	1	0	0.672	0.606	0.204	0.551875	0.87525	0.3705	0.323375	0.50475	-0.181375	156.088	R>110
Pxn115550582115550897	0.587	0.501	0.51	0.454	0.179	0.148	0.151	0.124	0.53	0.498	0.515	0.581	0.605	0.544	0.529	0.437	0.33175	0.531	0.52875	0.19925	0.00225	0.197	1.12923	NR
Dsc22003248920032535	0.884	0.793	0.696	1	1	0.641	0.932	1	0.696	0.821	0.637	0.765	0.905	0.641	0.604	0.826	0.86825	0.72975	0.744	-0.1385	-0.01425	-0.12425	10.2888	R
Gnb1l1854097118541097	0.73	1	1	0.448	0.448	1	1	1	0	0.289	1	0.52	1	1	1	1	0.82825	0.45225	1	-0.376	-0.54775	0.17175	145.678	R>110
Dym7508020275080328	0.119	0.684	1	0.351	0.655	0.213	0.684	1	1	0.684	1	1	NA	1	0	0.684	0.58825	0.921	0.561333	0.33275	0.359667	-0.0269167	108.089	R
Rad52119915966119916042	0.718	0.825	0.865	0.785	0.81	0.817	0.864	0.683	0.874	0.896	0.95	0.892	0.862	0.829	0.816	0.879	0.795875	0.903	0.8465	0.107125	0.0565	0.050625	52.7421	R
Igsf59637808496378384	0.699	1	0.869	1	0.812	1	1	0.785	0.738	0.777	0.683	0.713	1	0.72	1	1	0.895625	0.72775	0.93	-0.167875	-0.20225	0.034375	120.477	R>110
Pacsin39125986791259927	0.714	0.655	0.762	0.588	1	0.877	0.517	0.625	0.762	1	1	1	0.781	1	1	0.851	0.71725	0.9405	0.908	0.22325	0.0325	0.19075	14.5577	R
Il3ra1434709914347188	0.32	0.653	0.385	0.455	0.556	0.135	1	0.2	1	1	1	0.238	NA	0.238	1	1	0.463	0.8095	0.746	0.3465	0.0635	0.283	18.3261	R
Mm2pr149181994149182035	1	1	1	1	1	1	1	1	0.44	0.44	0.702	0.702	0.797	1	1	1	1	0.571	0.94925	-0.429	-0.37825	-0.05075	88.1702	R
Pcnx8193353081933715	0.893	0.956	0.937	0.912	0.861	0.983	0.904	0.946	0.761	0.9	0.802	0.779	0.921	0.907	0.887	0.901	0.924	0.8105	0.904	-0.1135	-0.0935	-0.02	82.3789	R
Armc472650007265148	0.273	1	0.734	1	0.501	0.401	0.501	0	1	0.751	1	0.834	0.455	1	1	1	0.55125	0.89625	0.86375	0.345	0.0325	0.3125	9.42029	NR
Fbxo344750079347500870	0.922	0.822	0.784	0.798	0.725	1	0.93	0.832	1	1	1	0.896	1	0.841	0.902	0.755	0.851625	0.974	0.8745	0.122375	0.0995	0.022875	81.3075	R
Slc26a82866356328663728	1	0.909	0.869	0.607	0.81	1	1	1	0.755	0.703	1	0.543	0.851	0.884	1	1	0.899375	0.75025	0.93375	-0.149125	-0.1835	0.034375	123.051	R>110
Stil115021474115021993	0.558	0.744	0.655	0.824	1	0.277	0.373	0.757	1	0.77	1	0.667	0.506	1	0.514	0.51	0.6485	0.85925	0.6325	0.21075	0.22675	-0.016	107.592	R
Ttll9152984080152984321	0.534	0.781	0.656	0.523	0.604	0.517	0.377	0.793	0.879	0.825	0.829	0.867	0.632	0.879	0.391	0.433	0.598125	0.85	0.58375	0.251875	0.26625	-0.014375	105.707	R
Sycp1102854110102854227	1	0.528	1	0.627	0.662	1	0.645	0.583	0.272	0.359	0.296	0.101	1	0.737	NA	1	0.755625	0.257	0.912333	-0.498625	-0.655333	0.156708	131.428	R>110
T283967608396874	1	0.773	1	0.711	0.773	0.88	1	1	0.555	0.872	1	0.362	0.531	0.799	1	1	0.892125	0.69725	0.8325	-0.194875	-0.13525	-0.059625	69.4035	R
4930405A21Rik156716094156716245	1	0.749	0.904	0.863	0.768	0.795	0.939	0.946	1	1	1	0.953	0.635	1	0.923	1	0.8705	0.98825	0.8895	0.11775	0.09875	0.019	83.8641	R
Snap23120568048120568205	0.163	0.163	0.173	0.46	0.422	0.327	0.358	0.394	0	0	0.14	0.245	0.14	0.327	0.109	0.327	0.3075	0.09625	0.22575	-0.21125	-0.1295	-0.08175	61.3018	R
Slmap2645940926459460	1	0.804	1	0.635	0.465	0.736	0.891	0.839	1	1	0.804	1	1	0.891	1	1	0.79625	0.951	0.97275	0.15475	-0.02175	0.1765	-14.0549	opE
Clcn14230524542305315	0.95	0.976	0.76	0.853	0.872	0.944	0.872	0.731	0.96	1	0.957	1	0.929	1	0.721	0.872	0.86975	0.97925	0.8805	0.1095	0.09875	0.01075	90.1826	R
Cstf2134072677134072764	0.557	0.566	0.588	0.477	0.492	0.48	0.505	0.519	0.583	0.61	0.741	0.701	0.607	0.614	0.562	0.615	0.523	0.65875	0.5995	0.13575	0.05925	0.0765	43.6464	R
Bckdk127905775127905796	0.854	0.928	0.804	0.821	0.814	0.816	0.799	0.826	0.984	0.821	0.966	0.983	0.92	0.934	0.962	0.877	0.83275	0.9385	0.92325	0.10575	0.01525	0.0905	14.4208	R
Poc1b9916458599164607	0	0	0.179	0	0.199	0.395	0	0.179	0.466	0.258	0.67	0.258	0.395	0	0.303	0.225	0.119	0.413	0.23075	0.294	0.18225	0.11175	61.9898	R
Rad52119911047119911141	0.676	0.731	0.824	0.746	0.756	0.689	0.766	0.568	0.847	0.85	0.925	0.825	0.786	0.834	0.769	0.804	0.7195	0.86175	0.79825	0.14225	0.0635	0.07875	44.6397	R
Haao8383477883834924	1	1	0.602	0.402	1	1	1	0.802	0.574	0.627	1	0.669	NA	0.503	0.431	0.767	0.85075	0.7175	0.567	-0.13325	0.1505	-0.28375	-112.946	opE
4933430I17Rik6254726462547328	1	0.512	1	0.636	1	1	1	1	0.677	0.259	0.412	0.778	0.808	0.412	1	1	0.8935	0.5315	0.805	-0.362	-0.2735	-0.0885	75.5525	R
Mcf26013537860135495	1	1	0.797	1	0.87	0.723	0.922	0.755	0.691	0.561	0.627	0.528	1	1	0.894	1	0.883375	0.60175	0.9735	-0.281625	-0.37175	0.090125	132.002	R>110
Ptprd7613855576138573	0.547	0.662	0.404	0.485	0.408	0.441	0.387	0.349	0.75	0.547	0.65	0.641	0.508	0.529	0.559	0.61	0.460375	0.647	0.5515	0.186625	0.0955	0.091125	51.1721	R
A530058N18Rik114020181114020208	0.894	1	0.856	0.679	1	0.59	1	0.792	1	1	1	1	0.836	1	1	1	0.851375	1	0.959	0.148625	0.041	0.107625	27.5862	R
Fam161a2302149323021661	0.838	1	0.585	0.598	0.948	0.929	0.838	1	1	1	0.859	1	1	1	0.936	1	0.842	0.96475	0.984	0.12275	-0.01925	0.142	-15.6823	opE
Tial1128446730128447107	0.306	0.378	0.346	0.349	0.149	0.168	0.176	0.156	0.354	0.299	0.351	0.437	0.349	0.339	0.317	0.328	0.2535	0.36025	0.33325	0.10675	0.027	0.07975	25.2927	R
Ubxn11134113356134113433	0.536	0.32	0.779	0.497	0.592	0.879	0.664	0.543	0.888	0.791	1	0.916	0.682	0.822	0.888	0.741	0.60125	0.89875	0.78325	0.2975	0.1155	0.182	38.8235	R
Fer6394158263941757	1	0.315	0.479	0.763	1	0.58	1	0.58	0.674	0.365	0.365	0.847	0.446	1	1	1	0.714625	0.56275	0.8615	-0.151875	-0.29875	0.146875	196.708	R>110
B130024G19Rik7040242270402549	0	0.403	0.557	0.351	0.683	1	1	0.351	1	1	1	0.351	1	0.907	0.866	0.574	0.543125	0.83775	0.83675	0.294625	0.001	0.293625	0.339415	NR
Pigq2593167325932231	0.609	0.652	0.573	0.569	0.457	0.512	0.51	0.448	0.696	0.653	0.609	0.712	0.579	0.714	0.551	0.585	0.54125	0.6675	0.60725	0.12625	0.06025	0.066	47.7228	R
Myef2125115437125115490	0.587	0.553	0.592	0.68	0.788	0.74	0.701	0.818	0.52	0.636	0.513	0.503	0.559	0.533	0.623	0.65	0.682375	0.543	0.59125	-0.139375	-0.04825	-0.091125	34.6188	R
Tpd52l13134301131343026	0.904	0.919	0.85	0.901	0.763	0.906	0.828	0.879	0.659	0.629	0.803	0.57	1	0.7	0.69	0.885	0.86875	0.66525	0.81875	-0.2035	-0.1535	-0.05	75.43	R
6530403H02Rik120797591120797669	1	0.396	1	1	1	1	0.568	1	1	0	1	0	1	0	0.496	1	0.8705	0.5	0.624	-0.3705	-0.124	-0.2465	33.4683	R
3830406C13Rik1229972112299782	1	0.886	0.78	0.68	0.842	0.299	0.895	0.822	1	1	1	1	0.886	0.68	0.81	1	0.7755	1	0.844	0.2245	0.156	0.0685	69.4878	R
Npepps9726389597264026	0.727	0.516	1	0.554	0.68	0.842	1	0.444	0.615	1	1	1	0.827	1	0.727	0.761	0.720375	0.90375	0.82875	0.183375	0.075	0.108375	40.8998	R
Mpp3102025076102025154	0.64	1	1	0.934	0.899	0.831	0.683	0.873	1	0.84	1	1	0.878	1	0.883	1	0.8575	0.96	0.94025	0.1025	0.01975	0.08275	19.2683	R
Ttll138024728380247551	1	1	0.641	0.472	0.588	0.177	0.682	0.263	1	1	1	0.588	1	1	1	0.641	0.602875	0.897	0.91025	0.294125	-0.01325	0.307375	-4.50489	NR
Tom17505214975052296	0.201	1	0.751	0.668	1	0.456	0.43	1	1	1	1	1	1	1	1	0.993	0.68825	1	0.99825	0.31175	0.00175	0.31	0.561347	NR
Ttll9152984135152984321	0.719	0.875	0.769	0.757	0.741	0.646	0.572	0.842	0.907	0.887	0.879	0.936	0.777	0.962	0.482	0.572	0.740125	0.90225	0.69825	0.162125	0.204	-0.041875	125.829	R>110
Ppwd1104213525104213715	0.62	0.743	0.741	0.771	0.85	0.794	0.789	0.914	0.671	0.679	0.618	0.684	0.729	0.729	0.699	0.828	0.77775	0.663	0.74625	-0.11475	-0.08325	-0.0315	72.549	R
Mrpl48100571447100571515	0.938	0.805	0.861	1	0.834	0.733	1	0.563	0.921	1	1	0.892	0.906	0.364	0.616	0.873	0.84175	0.95325	0.68975	0.1115	0.2635	-0.152	236.323	R>110
Sorbs24578354245783626	0	0.124	0.762	0.506	0.528	0.39	1	0.516	0.865	0.719	1	0.876	0.39	0.817	0.657	0.561	0.47825	0.865	0.60625	0.38675	0.25875	0.128	66.9037	R
Ube2f9125375991253827	1	0.186	0.805	0.673	0.733	0.607	1	1	1	1	1	1	1	1	1	0.579	0.7505	1	0.89475	0.2495	0.10525	0.14425	42.1844	R
Amhr2102452386102452559	1	1	1	1	1	0.822	0.874	0.806	1	0.671	0.649	0.902	0.887	1	0.874	0.618	0.93775	0.8055	0.84475	-0.13225	-0.03925	-0.093	29.6786	R
Tpk14361131343611385	1	0.904	1	0.881	0.825	0.944	1	0.918	0.934	0.711	0.788	0.854	0.814	0.893	0.919	1	0.934	0.82175	0.9065	-0.11225	-0.08475	-0.0275	75.5011	R
Pxn115550582115550897	0.878	0.945	0.94	0.814	0.782	0.811	0.767	0.574	0.93	0.913	0.908	0.978	0.859	0.967	0.928	0.915	0.813875	0.93225	0.91725	0.118375	0.015	0.103375	12.6716	R
A230072E10Rik151299105151299181	0.181	0.362	1	0.57	0.249	0.57	0.498	0	0.398	0.398	0	0	0.099	0.665	0.306	0.086	0.42875	0.199	0.289	-0.22975	-0.09	-0.13975	39.173	R
Pkm5965899859659153	0	0.211	0.082	0.084	0	0.089	0.155	0.023	0.329	0.259	0.534	0.246	0.14	0.082	0.052	0.219	0.0805	0.342	0.12325	0.2615	0.21875	0.04275	83.652	R
Srl44964044497715	0.492	0.29	0.269	0.434	0.214	0	1	1	0.417	1	1	0.417	1	0.234	0.155	1	0.462375	0.7085	0.59725	0.246125	0.11125	0.134875	45.2006	R
Zbtb244145567241455756	0.561	0.176	0.657	1	0.348	1	0.762	0.657	1	1	0.49	1	0.39	1	1	0.762	0.645125	0.8725	0.788	0.227375	0.0845	0.142875	37.1633	R
Kcnip24579627845797186	0.608	0.413	1	1	0.297	0.413	0.429	1	0.608	1	1	1	0.585	1	0.717	0.608	0.645	0.902	0.7275	0.257	0.1745	0.0825	67.8988	R
Mir99ahg7767997677680023	0.582	1	0.664	1	0.952	0.432	0.854	1	1	1	0.812	1	0.851	0.828	1	0.941	0.8105	0.953	0.905	0.1425	0.048	0.0945	33.6842	R
Pomgnt2121994844121994950	0.778	1	1	0.369	0.717	1	0.637	0.925	1	0.84	0.804	1	1	1	1	1	0.80325	0.911	1	0.10775	-0.089	0.19675	-82.5986	opE
Zfp1414250135742501425	0.553	0.673	0	0.462	0.873	1	1	0.445	0.673	1	0.774	1	1	0.673	0.215	0.673	0.62575	0.86175	0.64025	0.236	0.2215	0.0145	93.8559	R
Gabpb1126662990126663088	1	0.232	0.491	0.79	0.844	1	1	0.94	1	1	1	0.887	0.501	0.916	0.689	0.92	0.787125	0.97175	0.7565	0.184625	0.21525	-0.030625	116.588	R>110
Agap32449673224496903	0.882	1	0.736	0.848	1	0.7	1	0.867	1	0.685	0.482	0.669	0.461	0.651	0.903	1	0.879125	0.709	0.75375	-0.170125	-0.04475	-0.125375	26.3042	R
Cstf2134072677134072764	0.647	0.528	0.466	0.638	0.407	0.405	0.472	0.473	0.595	0.651	0.669	0.697	0.658	0.59	0.533	0.707	0.5045	0.653	0.622	0.1485	0.031	0.1175	20.8754	R
Acot8164795081164795179	0.376	1	0.446	0.232	1	0.644	0.475	0.287	0.376	1	0.547	1	0.644	0.751	1	1	0.5575	0.73075	0.84875	0.17325	-0.118	0.29125	-68.1097	opE
Slc26a82864223328642418	0.334	0.831	0.373	0.308	0.472	0.211	0.308	0.069	1	0.572	1	0.527	0.438	0.781	0.659	0.843	0.36325	0.77475	0.68025	0.4115	0.0945	0.317	22.9648	R
Mroh8157265072157265195	1	1	0.831	0.523	0.767	1	1	1	0.622	0.622	0.733	0.687	1	0.523	0.646	0.523	0.890125	0.666	0.673	-0.224125	-0.007	-0.217125	3.12326	NR
Tha1117871011117871100	0.429	0.701	0.697	0.775	0.873	0.605	0.701	0.569	1	0.484	0.883	1	1	0.61	0.715	0.932	0.66875	0.84175	0.81425	0.173	0.0275	0.1455	15.896	R
Dtna2354568523545766	1	1	0.341	0.838	0.393	0.877	1	1	0.493	0.156	0.245	0.722	1	1	0.795	0.564	0.806125	0.404	0.83975	-0.402125	-0.43575	0.033625	108.362	R
Cdkl35204056052040620	0.588	0.714	0.833	0.895	0.572	1	0.616	0.655	0.833	1	1	0.842	0.833	0.781	0.517	0.781	0.734125	0.91875	0.728	0.184625	0.19075	-0.006125	103.318	R
Ptpn4119765877119765922	0.907	0.843	0.905	0.822	0.76	0.907	0.86	0.937	1	0.919	0.968	1	0.833	1	0.933	0.874	0.867625	0.97175	0.91	0.104125	0.06175	0.042375	59.3037	R
Ogfod19403896794039110	0	1	1	0.434	0.203	0.434	0.434	1	1	0.803	1	1	1	0	1	1	0.563125	0.95075	0.75	0.387625	0.20075	0.186875	51.7897	R
Bcl2l124499417944994271	0.945	0.913	0.906	0.837	0.957	0.949	1	0.922	0.96	0.72	0.812	0.515	0.794	0.952	0.773	0.78	0.928625	0.75175	0.82475	-0.176875	-0.073	-0.103875	41.2721	R
Srsf6162932814162933082	0.423	0.495	0.514	0.553	0.339	0.32	0.351	0.35	0.52	0.524	0.577	0.488	0.514	0.52	0.515	0.571	0.418125	0.52725	0.53	0.109125	-0.00275	0.111875	-2.52005	NR
Hivep3119762219119762348	1	1	0.728	0	0.118	0.517	0.763	0.682	1	0.617	0.517	1	0.446	1	0.417	0.349	0.601	0.7835	0.553	0.1825	0.2305	-0.048	126.301	R>110
Ptprd7613855576138573	0.598	0.606	0.568	0.508	0.733	0.676	0.609	0.726	0.747	0.746	0.743	0.82	0.59	0.605	0.604	0.509	0.628	0.764	0.577	0.136	0.187	-0.051	137.5	R>110
Gm154963131378531314035	0.499	0.511	0.749	0.567	0.514	0	1	0.818	1	0.528	1	1	1	1	1	1	0.58225	0.882	1	0.29975	-0.118	0.41775	-39.3661	opE
Cacna1b2468297524683038	0.778	0.867	0.812	0.607	0.738	0.584	0.555	0.711	0.918	0.901	0.901	0.857	0.652	0.451	0.808	0.475	0.7065	0.89425	0.5965	0.18775	0.29775	-0.11	158.589	R>110
Zfp2662052101920521119	0.89	0.926	1	0.767	0.882	0.878	0.574	0.882	1	1	1	1	1	1	0.871	0.923	0.849875	1	0.9485	0.150125	0.0515	0.098625	34.3047	R
Stard10101343183101343287	0.666	0.625	0.564	0.601	0.685	0.519	0.557	0.597	0.464	0.392	0.505	0.45	0.471	0.566	0.441	0.494	0.60175	0.45275	0.493	-0.149	-0.04025	-0.10875	27.0134	R
Gm1592736346433635495	0.908	0.635	0.931	1	0.812	0.774	0.668	0.919	0.858	1	0.939	1	1	1	0.863	1	0.830875	0.94925	0.96575	0.118375	-0.0165	0.134875	-13.9388	opE
Zfp6388395750883957592	0.876	0.789	0.727	0.63	0.49	0.496	0.733	0.876	0.865	0.903	0.885	1	0.668	0.852	0.845	0.751	0.702125	0.91325	0.779	0.211125	0.13425	0.076875	63.5879	R
Pola19360440693604499	0.896	1	0.96	0.967	0.947	0.953	1	0.91	0.856	0.93	0.787	0.804	0.953	1	0.869	0.937	0.954125	0.84425	0.93975	-0.109875	-0.0955	-0.014375	86.917	R
Pip5k1c8131669181316960	0.425	0.401	0.324	0.324	0.114	0.125	0.171	0.161	0.344	0.359	0.379	0.431	0.304	0.446	0.403	0.257	0.255625	0.37825	0.3525	0.122625	0.02575	0.096875	20.999	R
Nfib8232354482323710	0.415	0.344	0.41	0.469	0.454	0.435	0.412	0.438	0.295	0.372	0.255	0.315	0.308	0.343	0.38	0.417	0.422125	0.30925	0.362	-0.112875	-0.05275	-0.060125	46.7331	R
Btaf13694906736949182	0.818	0.908	0.879	0.764	0.873	0.846	0.89	0.766	0.79	0.663	0.697	0.788	0.83	0.821	0.789	0.839	0.843	0.7345	0.81975	-0.1085	-0.08525	-0.02325	78.5714	R
Ccdc163116711310116711378	1	0.673	0.579	1	0	1	1	0.256	0.34	0.673	0.186	0.103	0	1	0.256	0.256	0.6885	0.3255	0.378	-0.363	-0.0525	-0.3105	14.4628	R
Nfib8232357182323710	0.369	0.325	0.374	0.476	0.434	0.433	0.399	0.414	0.253	0.349	0.248	0.305	0.289	0.341	0.35	0.383	0.403	0.28875	0.34075	-0.11425	-0.052	-0.06225	45.5142	R
Il17re113469029113469128	1	1	1	0.869	1	0.863	0.878	0.886	0.643	0.783	1	0.894	0.93	1	1	0.773	0.937	0.83	0.92575	-0.107	-0.09575	-0.01125	89.486	R
Slit24826364048263667	0.161	0.082	0.35	0.195	0.361	0	0.497	0.246	0.115	0.078	0.108	0	0.091	0.121	0.023	0.046	0.2365	0.07525	0.07025	-0.16125	0.005	-0.16625	-3.10078	NR
A230072E10Rik151299105151299181	0.57	0.453	0.623	0.275	0.069	0.346	0.284	0	0.181	0.159	0	0	0.142	0.284	0	0.398	0.3275	0.085	0.206	-0.2425	-0.121	-0.1215	49.8969	R
Bcl2l124499381044994271	0.876	0.874	0.864	0.815	0.88	0.915	1	0.815	0.9	0.541	0.687	0.52	0.614	0.89	0.71	0.786	0.879875	0.662	0.75	-0.217875	-0.088	-0.129875	40.3901	R
Spag4156066566156066633	0.734	0.9	0.535	0.775	0.562	0.633	0.626	1	0.805	1	0.791	1	0.256	1	0.655	1	0.720625	0.899	0.72775	0.178375	0.17125	0.007125	96.0056	R
Pex5l3308046433080536	1	1	1	1	0.788	0.702	1	0.825	1	0.628	0.574	0.712	1	0.825	0.876	1	0.914375	0.7285	0.92525	-0.185875	-0.19675	0.010875	105.851	R
Sgms13225997532260097	0.058	0.407	0	0.136	0.268	0.191	0.282	0.292	0.035	0.064	0.091	0	0.064	0.084	0.121	0.064	0.20425	0.0475	0.08325	-0.15675	-0.03575	-0.121	22.807	R
Zkscan5145211745145211828	0.72	0.905	0.807	0.586	0.682	0.827	0.928	0.831	0.822	0.926	0.942	1	0.818	0.893	1	0.934	0.78575	0.9225	0.91125	0.13675	0.01125	0.1255	8.22669	NR
Abi3bp5659446156594536	0.571	1	0.75	1	0.914	0.727	0.727	0.823	1	1	1	1	1	1	1	0.88	0.814	1	0.97	0.186	0.03	0.156	16.129	R
Ncoa21329966213299722	0.543	0.909	0.811	0.641	0.723	0.517	0.681	0.655	1	0.74	1	0.681	0.723	0.567	0.681	0.616	0.685	0.85525	0.64675	0.17025	0.2085	-0.03825	122.467	R>110
Ccdc103102882351102882431	1	1	0.901	1	0.776	1	1	0.894	0.839	0.756	0.52	1	0.394	0.456	0.854	0.722	0.946375	0.77875	0.6065	-0.167625	0.17225	-0.339875	-102.759	opE
Zfp2662050801820508185	0.88	0.932	1	0.864	0.908	0.88	0.712	0.832	1	1	1	1	1	1	0.809	0.925	0.876	1	0.9335	0.124	0.0665	0.0575	53.629	R
Klf8153308851153308924	0	1	1	0.729	0.287	0.402	1	0.627	1	1	1	1	1	0.668	NA	NA	0.630625	1	0.834	0.369375	0.166	0.203375	44.9408	R
Oscar36115833611713	1	0	1	0.428	0	0.195	1	0.348	1	0.776	1	0.616	0.746	0.348	0.4	1	0.496375	0.848	0.6235	0.351625	0.2245	0.127125	63.8464	R
3830408C21Rik107028804107028982	0.82	0.313	0.646	1	0.646	1	0.506	0.856	0.369	0.432	0.363	0.646	0.646	0.533	0.695	0.856	0.723375	0.4525	0.6825	-0.270875	-0.23	-0.040875	84.91	R
Ppp1r12c44972164497335	0.884	0.756	0.899	0.874	0.94	0.863	0.714	0.942	1	0.909	1	0.96	1	1	0.914	0.866	0.859	0.96725	0.945	0.10825	0.02225	0.086	20.5543	R
Akap8l3233511032335170	0.498	0.45	0.46	0.455	0.196	0.246	0.307	0.267	0.467	0.506	0.491	0.46	0.472	0.516	0.461	0.488	0.359875	0.481	0.48425	0.121125	-0.00325	0.124375	-2.68318	NR
Ikzf4128643874128643968	1	0.839	0.866	0.763	1	1	0.786	0.771	0.45	0.799	0.551	0.315	0.692	0.847	0.917	0.896	0.878125	0.52875	0.838	-0.349375	-0.30925	-0.040125	88.5152	R
Zfp7863709586371105	0.92	1	1	0.858	0.794	0.766	1	1	0.883	0.567	0.901	0.545	1	0.858	0.847	0.934	0.91725	0.724	0.90975	-0.19325	-0.18575	-0.0075	96.119	R
Dlgap21482357314823615	0.701	0	0.438	0.281	0	0.609	0.163	0.148	0	1	1	0.661	0	NA	0.206	0.609	0.2925	0.66525	0.271667	0.37275	0.393583	-0.0208333	105.589	R
Parp11127470701127470830	0.728	0.817	0.896	0.72	0.747	0.457	0.608	0.691	0.517	0.466	0.51	0.466	0.366	0.682	0.741	0.772	0.708	0.48975	0.64025	-0.21825	-0.1505	-0.06775	68.9576	R
Dnhd1105708867105709050	0.473	1	1	1	1	1	0.529	0.183	0.183	0.574	0.669	0.252	0.13	0.529	1	1	0.773125	0.4195	0.66475	-0.353625	-0.24525	-0.108375	69.3531	R
Junos9506561295065744	1	1	0.745	0.614	1	0.68	0.761	1	0.841	0.325	0.629	0.809	0.745	0.881	0.895	0.65	0.85	0.651	0.79275	-0.199	-0.14175	-0.05725	71.2312	R
Ext29382160993821681	0.939	0.944	0.687	1	0.825	0.886	0.904	1	0.594	0.859	0.65	0.403	0.924	0.643	0.574	0.669	0.898125	0.6265	0.7025	-0.271625	-0.076	-0.195625	27.9798	R
Junos9510105795101307	0.384	0.599	1	1	1	0.599	1	1	0.272	0.374	0.428	0.691	0.708	0.318	0.395	0.691	0.82275	0.44125	0.528	-0.3815	-0.08675	-0.29475	22.7392	R
Zfp280d7233901172339048	1	0.849	1	0.5	1	1	1	1	0.445	0.898	1	0.314	1	1	0.762	1	0.918625	0.66425	0.9405	-0.254375	-0.27625	0.021875	108.6	R
Slx4ip136892283136892361	0.663	1	0.396	0.706	0.831	0.878	0.724	1	0.396	0.226	0.724	0.621	0.621	0.416	0.644	0.887	0.77475	0.49175	0.642	-0.283	-0.15025	-0.13275	53.0919	R
Trim263683749636837572	0.749	0.737	0.618	0.687	0.807	0.682	0.714	0.675	0.818	0.85	0.784	0.788	0.832	0.772	0.791	0.862	0.708625	0.81	0.81425	0.101375	-0.00425	0.105625	-4.19236	NR
Chrm31002845210028499	0.695	1	1	1	0.842	0.774	1	0	0.503	0.275	0.901	0.533	0	0.603	1	0.132	0.788875	0.553	0.43375	-0.235875	0.11925	-0.355125	-50.5564	opE
Iqsec19078711790787162	1	1	1	1	1	1	0.434	1	0.793	0.672	0.277	0.434	1	0.729	0.754	0.339	0.92925	0.544	0.7055	-0.38525	-0.1615	-0.22375	41.9208	R
Ccdc1485900908159009185	0.541	0.746	0.541	0.702	0.502	0.639	1	0.841	1	0.855	0.779	0.779	0.541	0.639	0.673	0.424	0.689	0.85325	0.56925	0.16425	0.284	-0.11975	172.907	R>110
Pdlim5142282968142283112	0.753	0	0.576	0	0.67	0.253	0.337	0.604	0.604	0	1	1	0.145	0.145	0.289	0.145	0.399125	0.651	0.181	0.251875	0.47	-0.218125	186.6	R>110
Dennd1b139092554139093980	0.041	0.24	0.106	0.273	0.083	0.083	0.045	0.117	0.204	0.2	0.357	0.715	0.1	0.124	0.119	0.398	0.1235	0.369	0.18525	0.2455	0.18375	0.06175	74.8473	R
Slc26a82865484428654992	1	0.819	1	1	0.385	1	1	0.556	1	0.58	0.401	0.801	1	0.667	1	0.801	0.845	0.6955	0.867	-0.1495	-0.1715	0.022	114.716	R>110
Trpc75683126956831450	0.693	0.776	0.348	0.475	0.561	0.543	0.832	0.567	0.392	0.327	0.279	0.339	0.462	0.546	0.551	0.703	0.599375	0.33425	0.5655	-0.265125	-0.23125	-0.033875	87.223	R
Usp328503427085034306	0	0	0.212	0.212	0	0	0	0	0.187	0	0	0.496	0	0.402	0.118	0.287	0.053	0.17075	0.20175	0.11775	-0.031	0.14875	-26.327	opE
Erich27052107270521108	1	0.816	0.809	0.919	0.811	1	0.659	0.84	0.924	1	1	0.934	0.932	0.811	1	0.636	0.85675	0.9645	0.84475	0.10775	0.11975	-0.012	111.137	R>110
Nav24955421449554259	0.837	0.719	0.697	0.697	0.898	0.793	1	0.878	1	1	0.843	0.909	0.813	0.776	0.822	1	0.814875	0.938	0.85275	0.123125	0.08525	0.037875	69.2386	R
C030037D09Rik8872264988722698	0	0.22	0.273	0	0.601	0	0	0	0	0.231	0.601	0.475	0.201	0.601	0.601	0	0.13675	0.32675	0.35075	0.19	-0.024	0.214	-12.6316	opE
Appl28363608483636153	0.406	0.732	0.255	0.059	0.339	0.089	0.345	0.146	0	0.079	0.071	0.12	0.363	0	0.146	0.545	0.296375	0.0675	0.2635	-0.228875	-0.196	-0.032875	85.6363	R
Slc26a82865383128653945	1	0.459	0.362	0.694	0.694	0.739	0.531	1	0.362	0.799	0.261	0.362	0.362	0.159	0.362	1	0.684875	0.446	0.47075	-0.238875	-0.02475	-0.214125	10.3611	R
Tatdn15891615158916192	0.523	0.733	0.677	0.567	1	1	0.876	0.44	1	0.876	0.825	1	0.887	0.785	1	1	0.727	0.92525	0.918	0.19825	0.00725	0.191	3.657	NR
Oscar36115833611883	1	0.726	1	0.544	0.142	0.266	1	0.499	1	0.759	1	0.699	0.768	0.57	0.453	1	0.647125	0.8645	0.69775	0.217375	0.16675	0.050625	76.7108	R
Eya3132670188132670215	1	1	0.823	1	1	1	0.884	1	0.786	0.894	0.871	0.53	1	0.903	1	0.871	0.963375	0.77025	0.9435	-0.193125	-0.17325	-0.019875	89.7087	R
Rcbtb15920974259209810	0	0.137	0	0	0.147	0	0	0.084	0.137	0.132	0.186	0.186	0	0.111	0	0.147	0.046	0.16025	0.0645	0.11425	0.09575	0.0185	83.8074	R
Disp1183135354183135876	0.911	1	1	1	1	1	1	1	0.913	0.922	0.811	0.887	1	1	1	1	0.988875	0.88325	1	-0.105625	-0.11675	0.011125	110.533	R>110
Mir99ahg7767035277670560	0	0.173	0.173	0.385	0.745	0.77	0.455	1	1	1	0	0.625	0	0.343	0.294	0.122	0.462625	0.65625	0.18975	0.193625	0.4665	-0.272875	240.93	R>110
Samd158720790887208069	0.176	0	0.107	0.126	0.208	0.339	0.078	0.224	0.138	0	0.057	0	0.37	0.033	0.1	0.121	0.15725	0.04875	0.156	-0.1085	-0.10725	-0.00125	98.8479	R
Bbip15393349053933570	0.839	1	0.565	1	1	0.765	0.565	0.83	0.594	0.705	1	0.52	1	0.796	0.565	0.695	0.8205	0.70475	0.764	-0.11575	-0.05925	-0.0565	51.1879	R
Plpp4129321488129321552	0.704	0.88	0.922	0.848	0.93	0.944	1	0.848	1	0.956	1	1	0.799	0.62	0.889	1	0.8845	0.989	0.827	0.1045	0.162	-0.0575	155.024	R>110
Pcyt2120612845120613083	0.637	0.663	0.614	0.594	0.455	0.446	0.454	0.478	0.657	0.633	0.663	0.632	0.628	0.614	0.595	0.611	0.542625	0.64625	0.612	0.103625	0.03425	0.069375	33.0519	R
Cldn34c1123117453123117569	0.889	1	0.771	0.918	1	0.892	0.916	0.922	0.763	0.84	0.748	0.778	0.922	0.868	0.894	0.839	0.9135	0.78225	0.88075	-0.13125	-0.0985	-0.03275	75.0476	R
Memo17424190474242016	0.363	0.416	0.533	0.741	1	0.8	0.16	0.631	0.432	1	1	1	0.533	1	0.741	1	0.5805	0.858	0.8185	0.2775	0.0395	0.238	14.2342	R
Papss1131565947131566060	0	0.532	0.532	0	0.313	0.695	0.363	1	1	0.532	0	1	0.221	1	0.124	0.363	0.429375	0.633	0.427	0.203625	0.206	-0.002375	101.166	R
Pacsin39125630191256408	0.239	0.387	0.318	0.277	0.187	0.129	0.221	0.155	0.368	0.409	0.345	0.423	0.299	0.448	0.217	0.295	0.239125	0.38625	0.31475	0.147125	0.0715	0.075625	48.5981	R
Gm268814305294443053051	0.744	1	0.466	0.608	0.571	0.671	1	1	1	1	0.777	1	1	1	1	1	0.7575	0.94425	1	0.18675	-0.05575	0.2425	-29.8527	opE
St3gal16716298667163051	0	0	0	0	0.072	0.166	0.23	0.23	0.332	0.122	0.188	0.41	0.41	0	0.09	0.16	0.08725	0.263	0.165	0.17575	0.098	0.07775	55.761	R
Gm98662715331627153374	1	0.419	1	1	1	0.59	1	1	1	0.49	0	0	1	1	0.194	1	0.876125	0.3725	0.7985	-0.503625	-0.426	-0.077625	84.5867	R
Gbp4105136838105137045	0.546	0.746	0.594	0.35	0.386	0.295	0.456	0.746	0.906	0.626	1	0.845	0.594	1	0.386	1	0.514875	0.84425	0.745	0.329375	0.09925	0.230125	30.1328	R
Armc24200865242008725	0.642	0.627	0.659	0.758	0.61	0.656	0.758	0.919	0.951	0.801	0.937	0.853	0.605	0.735	0.858	0.653	0.703625	0.8855	0.71275	0.181875	0.17275	0.009125	94.9828	R
Lmbr12925867829258755	0.397	1	0.822	1	1	0.767	0.698	1	1	0.397	0	1	1	1	0.569	1	0.8355	0.59925	0.89225	-0.23625	-0.293	0.05675	124.021	R>110
Cyb561105940099105940378	0.422	0.522	0.258	0.355	0.387	0.397	0.574	0.442	0.29	0.309	0.309	0.251	0.401	0.346	0.379	0.327	0.419625	0.28975	0.36325	-0.129875	-0.0735	-0.056375	56.5929	R
Cdkl35203594652036020	0.743	0.25	0.87	0.87	0.501	1	0.7	0.728	0.857	1	1	0.7	0.903	0.88	0.77	0.7	0.70775	0.88925	0.81325	0.1815	0.076	0.1055	41.8733	R
Pvt16214923862149352	0.531	0.298	0.221	0	0.56	0.531	0.321	0.362	0.221	0.124	0.362	0	0.459	1	0.836	0.63	0.353	0.17675	0.73125	-0.17625	-0.5545	0.37825	314.61	R>110
Ano48908454689084653	1	0.9	0.891	1	1	1	0.93	0.924	0.636	0.929	0.951	0.883	1	0.84	1	1	0.955625	0.84975	0.96	-0.105875	-0.11025	0.004375	104.132	R
Nr3c27690659276906623	0.035	0.056	0	0.148	0.035	0.084	0.065	0	0.117	0.408	0.216	0	0	0.07	0.052	0	0.052875	0.18525	0.0305	0.132375	0.15475	-0.022375	116.903	R>110
Lpgat1191718428191718597	0.324	0.259	0.177	0.177	0.254	0.2	0.196	0.262	0.392	0.397	0.215	0.349	0.239	0.246	0.207	0.161	0.231125	0.33825	0.21325	0.107125	0.125	-0.017875	116.686	R>110
Wdr4577233147723364	0.386	0.191	0.217	0.236	0.352	0.294	0.402	0.23	0.529	0.399	0.449	0.481	0.32	0.369	0.163	0.278	0.2885	0.4645	0.2825	0.176	0.182	-0.006	103.409	R
Epb41l36927410069274166	0.708	0.634	0.51	0.718	0.806	0.907	0.581	0.316	0.829	1	1	0.51	1	1	1	0.51	0.6475	0.83475	0.8775	0.18725	-0.04275	0.23	-22.8304	opE
Emsy9860258298602747	0.7	0.664	0.68	0.638	0.705	0.683	0.653	0.585	0.525	0.624	0.573	0.485	0.62	0.618	0.669	0.613	0.6635	0.55175	0.63	-0.11175	-0.07825	-0.0335	70.0224	R
Pafah1b24597864145978723	1	0.876	1	1	1	1	1	1	0.916	0.903	1	0.518	1	1	1	1	0.9845	0.83425	1	-0.15025	-0.16575	0.0155	110.316	R>110
4933412E12Rik116954512116954725	1	0.171	1	0.292	1	1	1	0.292	0.553	0.093	1	0.236	1	0.452	0.819	0	0.719375	0.4705	0.56775	-0.248875	-0.09725	-0.151625	39.0758	R
Wdr419500235995002519	0.194	0.659	1	0	0.491	0.243	0	0.325	1	0.491	1	0.491	0.138	0.491	0.074	0	0.364	0.7455	0.17575	0.3815	0.56975	-0.18825	149.345	R>110
Cttn144449936144450021	0.031	0.298	0.137	0.154	0.074	0.06	0.154	0.137	0.203	0.389	0.258	0.337	0	0.113	0.137	0.337	0.130625	0.29675	0.14675	0.166125	0.15	0.016125	90.2935	R
Catspere2178116197178116273	0.823	1	1	0.57	0.607	1	0.799	0.869	0.749	0.525	0.221	0.638	0.57	0.856	1	0.398	0.8335	0.53325	0.706	-0.30025	-0.17275	-0.1275	57.5354	R
Aco28190476281904867	1	0.955	0.871	0.928	0.687	1	1	0.824	0.786	0.701	0.773	0.901	0.891	1	0.909	0.672	0.908125	0.79025	0.868	-0.117875	-0.07775	-0.040125	65.9597	R
Myo18a7781463377814711	0.522	0.396	1	1	1	1	1	0	1	0.396	0.396	0.496	0.496	1	0.568	1	0.73975	0.572	0.766	-0.16775	-0.194	0.02625	115.648	R>110
Prdx6161249358161249469	0.087	0	0.223	0.186	0	0.141	0.103	0.076	0.186	0.534	0.276	0.223	0	0	0.141	0.076	0.102	0.30475	0.05425	0.20275	0.2505	-0.04775	123.551	R>110
Ppfibp2107728715107728748	0.794	0.903	0.804	0.569	0.758	0.761	0.745	0.741	0.658	0.579	0.621	0.442	0.703	0.461	0.621	0.563	0.759375	0.575	0.587	-0.184375	-0.012	-0.172375	6.50847	NR
Lman2l3643960836439726	0.807	1	0.691	1	1	1	1	1	1	0.817	0.218	0.411	0.879	0.715	1	1	0.93725	0.6115	0.8985	-0.32575	-0.287	-0.03875	88.1044	R
Ccdc1144594798545948060	0.689	0.812	0.875	0.717	1	0.869	1	0.857	1	1	1	0.947	1	1	0.842	0.939	0.852375	0.98675	0.94525	0.134375	0.0415	0.092875	30.8837	R
Gm137789104572591045818	1	1	1	1	0.381	0.381	0.381	0.621	0.552	1	0	0.133	1	0	0.606	1	0.7205	0.42125	0.6515	-0.29925	-0.23025	-0.069	76.9424	R
Med12l5903755959037751	1	0.913	0.859	0.922	1	0.916	1	1	0.85	0.897	1	0.593	1	0.788	0.919	0.897	0.95125	0.835	0.901	-0.11625	-0.066	-0.05025	56.7742	R
Plcb369693846969513	0.434	1	0.319	0.682	0.243	0.211	1	1	1	0.211	1	1	0.243	1	0.682	0	0.611125	0.80275	0.48125	0.191625	0.3215	-0.129875	167.776	R>110
Gm16201139951865139951952	0	1	1	0.654	0.815	0	1	0.558	1	0.387	0	0.431	1	1	0	1	0.628375	0.4545	0.75	-0.173875	-0.2955	0.121625	169.95	R>110
Adamtsl18624371686243767	0.309	1	0.749	0.777	0.899	0.598	0.427	0.237	1	0.598	1	0.749	0.598	0.691	0.906	1	0.6245	0.83675	0.79875	0.21225	0.038	0.17425	17.9034	R
Lrrc97250897072509042	1	0.708	0.603	0.692	0.529	0.597	0.729	0.881	0.782	0.904	1	1	1	0.65	1	0.859	0.717375	0.9215	0.87725	0.204125	0.04425	0.159875	21.6779	R
Mbd54908658949086652	0.76	0.786	0.777	0.897	0.793	0.71	0.814	0.881	0.701	0.628	0.721	0.701	0.751	0.798	0.715	0.81	0.80225	0.68775	0.7685	-0.1145	-0.08075	-0.03375	70.524	R
Gm268814305294443053051	0.304	0.496	0.321	0.451	0.407	0.209	0.343	0.325	0.524	0.44	0.606	0.56	0.509	0.43	0.641	0.377	0.357	0.5325	0.48925	0.1755	0.04325	0.13225	24.6439	R
Nrxn264638236463868	0.642	0.697	0.697	0.874	0.874	1	0.606	0.606	0.633	0	0.535	0	0.535	0.506	1	0.365	0.7495	0.292	0.6015	-0.4575	-0.3095	-0.148	67.6503	R
Auh5288910252889195	0.496	0.59	0.339	0.506	0.418	0.552	0.649	0.649	0.305	0.156	0.156	0.381	0.8	0.291	0.442	0.59	0.524875	0.2495	0.53075	-0.275375	-0.28125	0.005875	102.133	R
Mak4103001641030136	1	1	0.833	0.27	1	1	0.735	0.769	0.735	0.847	0.769	0.526	1	0.806	1	0.172	0.825875	0.71925	0.7445	-0.106625	-0.02525	-0.081375	23.6811	R
Snrnp704538182445383184	0.793	0.785	0.779	0.727	0.429	0.448	0.507	0.457	0.784	0.74	0.768	0.759	0.778	0.776	0.748	0.737	0.615625	0.76275	0.75975	0.147125	0.003	0.144125	2.03908	NR
A830052D11Rik3237142932371583	0.551	1	0.621	0.893	0.797	1	1	1	0.747	0.596	1	0.496	0	1	1	1	0.85775	0.70975	0.75	-0.148	-0.04025	-0.10775	27.1959	R
Abi3bp5661367256613720	1	0.532	0.431	0.638	0.831	0.602	0.858	0.858	0.841	1	1	0.752	0.362	1	0.914	0.819	0.71875	0.89825	0.77375	0.1795	0.1245	0.055	69.3593	R
Snhg3132352619132352698	1	1	0.891	1	1	1	0.925	1	0.756	1	0.766	0.878	0.925	1	1	0.821	0.977	0.85	0.9365	-0.127	-0.0865	-0.0405	68.1102	R
Pxn115550120115550387	0.604	0.57	0.506	0.496	0.163	0.106	0.187	0.165	0.479	0.509	0.513	0.557	0.598	0.586	0.499	0.479	0.349625	0.5145	0.5405	0.164875	-0.026	0.190875	-15.7695	opE
Paqr7134500599134500683	0.762	0.268	1	0.59	0.657	0.434	0.204	0.719	0.561	1	1	0.615	0.324	0.176	0.779	0.074	0.57925	0.794	0.33825	0.21475	0.45575	-0.241	212.224	R>110
Snrnp704538312445383184	0.55	0.519	0.506	0.438	0.207	0.202	0.244	0.227	0.536	0.471	0.495	0.467	0.528	0.515	0.489	0.457	0.361625	0.49225	0.49725	0.130625	-0.005	0.135625	-3.82775	NR
Rps6kc1190885333190885427	1	0.235	1	1	1	1	1	0.648	1	0.71	0.17	0.235	1	0.479	1	1	0.860375	0.52875	0.86975	-0.331625	-0.341	0.009375	102.827	R
Gm267825087491350874962	0.563	0.725	0.501	0.288	0.354	0.158	0.255	0.429	0.131	0.334	0.086	0	0.513	0.201	0	0.429	0.409125	0.13775	0.28575	-0.271375	-0.148	-0.123375	54.5371	R
Ank37001418970014246	0.138	0.067	0.367	0	0.088	0.126	0.42	0	0	0	0.094	0	0.341	0.134	0.083	0.126	0.15075	0.0235	0.171	-0.12725	-0.1475	0.02025	115.914	R>110
Mapk128913542689135456	0.833	0.893	0.821	0.854	0.696	0.739	0.795	0.625	1	0.675	0.882	1	0.625	1	1	0.869	0.782	0.88925	0.8735	0.10725	0.01575	0.0915	14.6853	R
Dnah7b4628953246289666	1	1	1	1	0.927	1	1	1	0.891	0.94	0.868	0.845	0.952	1	1	0.863	0.990875	0.886	0.95375	-0.104875	-0.06775	-0.037125	64.6007	R
Igfn1135966675135971160	1	1	0.469	0.328	1	1	1	1	0.425	0.288	0.333	0.59	1	0.683	0.205	0.612	0.849625	0.409	0.625	-0.440625	-0.216	-0.224625	49.0213	R
Nrp26281253362812584	1	0.87	1	1	0.817	1	1	1	0.839	0.77	1	0.777	0.839	1	1	0.665	0.960875	0.8465	0.876	-0.114375	-0.0295	-0.084875	25.7923	R
Akap137567981975679873	0	0.155	0.38	0.084	0.197	0.095	0	0	0	0.524	0.423	0.72	0.37	0	0.109	0.37	0.113875	0.41675	0.21225	0.302875	0.2045	0.098375	67.5196	R
A330074K22Rik120224524120224655	0.849	0.814	0.792	0.754	0.886	0.827	0.895	0.689	0.921	0.907	0.941	1	0.847	0.861	0.899	0.964	0.81325	0.94225	0.89275	0.129	0.0495	0.0795	38.3721	R
Klhl26479836064798459	0.375	0.286	0.375	0.474	0.118	0.265	0.546	1	0.098	0.231	0.167	0	0.231	0	0.194	0.546	0.429875	0.124	0.24275	-0.305875	-0.11875	-0.187125	38.823	R
Mak4103001641030139	1	1	0.814	0.154	1	1	0.523	0.767	0.767	0.793	0.523	0.496	NA	0.733	1	0.17	0.78225	0.64475	0.634333	-0.1375	0.0104167	-0.147917	-7.57576	NR
Plag139124193912511	1	1	1	1	0.756	1	0.582	1	0.65	1	0.452	0.812	1	0.607	0.464	0	0.91725	0.7285	0.51775	-0.18875	0.21075	-0.3995	-111.656	opE
Gckr3129816431298320	0.524	0.14	0.14	0.089	0.55	0	0.494	1	0.594	1	0.566	1	1	1	0.449	0.642	0.367125	0.79	0.77275	0.422875	0.01725	0.405625	4.07922	NR
Ccdc1925756394357564042	1	0.768	1	0.836	0.844	1	0.741	0.706	1	1	0.911	1	1	1	0.783	1	0.861875	0.97775	0.94575	0.115875	0.032	0.083875	27.616	R
Clasp1118512704118512728	1	1	1	0.932	1	1	0.918	1	0.535	0.948	1	0.564	1	0.918	1	0.896	0.98125	0.76175	0.9535	-0.2195	-0.19175	-0.02775	87.3576	R
Zbtb343342810033428220	0.113	0	0.102	0.156	0.104	0.162	0.07	0.122	0.118	0.328	0.217	0.217	0.058	0.087	0.171	0.085	0.103625	0.22	0.10025	0.116375	0.11975	-0.003375	102.9	R
Mocs2114825210114825234	1	0.633	0.721	0.886	0.928	0.795	0.886	0.33	0.873	0.721	1	1	1	1	0.742	1	0.772375	0.8985	0.9355	0.126125	-0.037	0.163125	-29.336	opE
A330102I10Rik2901670929016879	0.859	1	1	1	0.384	1	0.789	1	1	0.737	0.539	0.752	1	0.45	1	0.849	0.879	0.757	0.82475	-0.122	-0.06775	-0.05425	55.5328	R
Tab38557554985575610	0.687	0.671	0.891	0.909	0.837	0.886	0.911	0.855	1	0.955	0.837	1	0.97	0.949	0.761	0.929	0.830875	0.948	0.90225	0.117125	0.04575	0.071375	39.0608	R
4933406C10Rik3294228232942398	0.529	1	0.413	0.628	0.36	1	0.529	1	0.297	0.158	0.584	0	1	1	1	0.458	0.682375	0.25975	0.8645	-0.422625	-0.60475	0.182125	143.094	R>110

## Sheet: GSE178367_Cerebellum
	SCA Inc. 1	SCA Inc. 2	SCA Inc. 3	15Q Inc. 1	15Q Inc. 2	15Q Inc. 3	SCA1 IGF1 Inc. 1	SCA1 IGF1 Inc. 2	SCA1 IGF1 Inc. 3	15Q av inclusion	SCA average inclusion	IGF1 average inlcusion	SCA-15Q-incDiff	SCA-IGF1 incDiff	IGF1-15Q-incDiff	% rescue	Rescue or Non-rescue		Event type	Number of events
Map4110027678110027792	0.362	0	0.102	1	1	1	1	0.74	1	1	0.154667	0.913333	-0.845333	-0.758667	-0.0866667	89.7476	R		Rescue	281		59.7872
Ssbp29153933491539396	1	1	1	0	0	0.485	0.995	0.995	1	0.161667	1	0.996667	0.838333	0.00333333	0.835	0.397614	NR		Non-Rescue	55		11.7021
Fzd10os128584163128584296	1	1	1	0.081	0.443	0.515	NA	1	NA	0.346333	1	1	0.653667	0	0.653667	0	NR		Rescue >110%	68		14.4681
Mlip7719067177190737	1	1	1	0.581	0	0.122	NA	0.41	0.188	0.234333	1	0.299	0.765667	0.701	0.0646667	91.5542	R		Opposite-effect	38		8.08511
Acad10121651955121652104	1	1	1	0.401	0.251	0.501	1	NA	0.401	0.384333	1	0.7005	0.615667	0.2995	0.316167	48.6465	R		No data for treatment	28		5.95745
Khk3092702130927156	0	0	0	0.174	0.208	0.395	0	0	0	0.259	0	0	-0.259	0	-0.259	0	NR		Total	470
Hrh1114408773114408920	0.336	0	0	0.602	1	1	0	1	NA	0.867333	0.112	0.5	-0.755333	-0.388	-0.367333	51.368	R
Ccdc57120871047120871262	0.742	0.141	0	1	1	1	1	0.418	1	1	0.294333	0.806	-0.705667	-0.511667	-0.194	72.5083	R
Crem32766933276775	1	1	1	0.393	0.48	0.463	0.633	0.301	0.27	0.445333	1	0.401333	0.554667	0.598667	-0.044	107.933	R
Bcas1170370449170370491	0.188	0.158	0.19	0.064	0.077	0.085	0.236	0.183	0.134	0.0753333	0.178667	0.184333	0.103333	-0.00566667	0.109	-5.48387	NR
A530058N18Rik114020181114020208	1	1	1	0.459	0.679	0.497	0	1	1	0.545	1	0.666667	0.455	0.333333	0.121667	73.2601	R
Sil13549285835492966	1	1	1	0.279	0.189	0.762	0.466	0.162	1	0.41	1	0.542667	0.59	0.457333	0.132667	77.5141	R
Zfp991147165340147165386	1	1	1	0.793	0.179	0.338	1	0	0.277	0.436667	1	0.425667	0.563333	0.574333	-0.011	101.953	R
Hyal2107568982107569233	0.712	0.519	0.84	1	1	0.962	1	0.84	1	0.987333	0.690333	0.946667	-0.297	-0.256333	-0.0406667	86.3075	R
Khk3092702130927156	0	0	0	0.157	0.074	0.176	0	0	0	0.135667	0	0	-0.135667	0	-0.135667	0	NR
Fam161a2302149323021661	1	1	1	0.825	0.414	0.586	1	0.239	0.586	0.608333	1	0.608333	0.391667	0.391667	0	100	R
Tmem161a7017430270174406	1	1	1	0.371	0.425	0	1	0.542	0.371	0.265333	1	0.637667	0.734667	0.362333	0.372333	49.3194	R
Crem32766933276729	1	1	1	0.668	0.6	0.668	0.763	0.597	0.446	0.645333	1	0.602	0.354667	0.398	-0.0433333	112.218	R>110%
Mlip7722948477231029	1	1	1	0.72	0.621	0.502	1	0.661	0.515	0.614333	1	0.725333	0.385667	0.274667	0.111	71.2187	R
Nr2c29210528192105365	1	1	1	0.562	0.562	0.685	0.243	0.774	1	0.603	1	0.672333	0.397	0.327667	0.0693333	82.5357	R
Zdhhc3123098922123098974	1	1	1	0.626	0.634	0.527	1	0.69	1	0.595667	1	0.896667	0.404333	0.103333	0.301	25.5565	R
Mlip7722948477230954	1	1	1	0.729	0.644	0.514	1	0.66	0.559	0.629	1	0.739667	0.371	0.260333	0.110667	70.1707	R
Crem32879033288092	1	1	1	0.79	0.469	0.657	0.805	0.556	0.532	0.638667	1	0.631	0.361333	0.369	-0.00766667	102.122	R
4930412C18Rik97760369776197	1	1	1	0.325	0.659	0.591	1	0.841	0.547	0.525	1	0.796	0.475	0.204	0.271	42.9474	R
1300002E11Rik2180077421800836	1	1	1	0.739	0.78	0.598	1	0.809	0.857	0.705667	1	0.888667	0.294333	0.111333	0.183	37.8256	R
Gm204988150454381504639	1	1	1	0.626	0.673	0.819	0.681	0.626	0.846	0.706	1	0.717667	0.294	0.282333	0.0116667	96.0317	R
8430429K09Rik34526433452740	1	1	1	0.548	0.785	0.465	0.548	0	1	0.599333	1	0.516	0.400667	0.484	-0.0833333	120.799	R>110%
Wdr25108897908108898006	0	0.377	0	1	0.377	1	1	NA	1	0.792333	0.125667	1	-0.666667	-0.874333	0.207667	131.15	R>110%
Celrr121113757121113861	1	1	1	0	0.596	0.496	0.579	0.703	0.639	0.364	1	0.640333	0.636	0.359667	0.276333	56.5514	R
A530058N18Rik114023228114023277	1	1	1	0.601	0.725	0.638	0.601	1	1	0.654667	1	0.867	0.345333	0.133	0.212333	38.5135	R
Fam160a18574115085741374	1	1	1	0.524	0.815	0.667	1	1	0.723	0.668667	1	0.907667	0.331333	0.0923333	0.239	27.8672	R
Luc7l23855497938557380	0.175	0.133	0.147	0.255	0.226	0.37	0.104	0.192	0.202	0.283667	0.151667	0.166	-0.132	-0.0143333	-0.117667	10.8586	R
N4bp26578610565786361	1	1	1	0.11	1	0.198	0.129	0.27	0	0.436	1	0.133	0.564	0.867	-0.303	153.723	R>110%
Mcat8354911783549335	1	0.964	1	0.773	0.824	0.9	0.95	0.911	0.936	0.832333	0.988	0.932333	0.155667	0.0556667	0.1	35.7602	R
Sirt7120619682120619767	0	0	0	0.242	0.203	0.535	0	0.39	0	0.326667	0	0.13	-0.326667	-0.13	-0.196667	39.7959	R
Zfp8086216975362169814	1	1	1	0.74	0.516	0.262	NA	0	NA	0.506	1	0	0.494	1	-0.506	202.429	R>110%
Prkcz155294266155294435	1	1	1	0.523	0.838	0.693	0.838	1	0.622	0.684667	1	0.82	0.315333	0.18	0.135333	57.0825	R
4930412C18Rik97826259782739	1	1	1	0.431	0.63	0.763	1	0.74	0.63	0.608	1	0.79	0.392	0.21	0.182	53.5714	R
Upp25861763358617728	0.197	0	0	0.71	0.86	0.434	0.38	0.647	0.647	0.668	0.0656667	0.558	-0.602333	-0.492333	-0.11	81.7377	R
Ikbkg7442776174427874	1	1	1	0.677	0.588	0.666	1	1	0.562	0.643667	1	0.854	0.356333	0.146	0.210333	40.9729	R
Luc7l23856565438565722	0.592	0.649	0.455	0.851	0.83	0.865	0.524	0.925	0.768	0.848667	0.565333	0.739	-0.283333	-0.173667	-0.109667	61.2941	R
Cib18023234380232378	1	1	1	1	0.775	0.701	0.919	0.829	1	0.825333	1	0.916	0.174667	0.084	0.0906667	48.0916	R
Upp25861763358617728	0.169	0	0	0.605	0.647	0.434	0.605	1	0.479	0.562	0.0563333	0.694667	-0.505667	-0.638333	0.132667	126.236	R>110%
Slc8a18143774481437813	1	1	1	0.64	0.906	0.695	0.79	0.533	0.804	0.747	1	0.709	0.253	0.291	-0.038	115.02	R>110%
Tm2d36569386565693943	0	0	0	0.568	0.397	0.32	0.056	0.248	0	0.428333	0	0.101333	-0.428333	-0.101333	-0.327	23.6576	R
Tanc2105758921105759032	1	1	1	0.535	0.633	0.721	1	0.801	1	0.629667	1	0.933667	0.370333	0.0663333	0.304	17.9118	R
Celrr121113757121113861	1	1	1	0	0.793	0.737	0.579	0.703	0.639	0.51	1	0.640333	0.49	0.359667	0.130333	73.4014	R
Ankzf17519417775194284	0.926	0.881	0.781	0.62	0.655	0.71	0.856	0.738	0.717	0.661667	0.862667	0.770333	0.201	0.0923333	0.108667	45.937	R
Cd46195083547195083636	0.557	0	0	1	1	1	FALSE			1	0.185667	#DIV/0!	-0.814333	NA	NA	NA	NA
Epb41l22549356625493629	0.831	1	1	0.585	0.608	0.484	0.738	0.608	0.721	0.559	0.943667	0.689	0.384667	0.254667	0.13	66.2045	R
Eipr12879385428793936	0.393	0.301	0	0.66	1	1	0	1	NA	0.886667	0.231333	0.5	-0.655333	-0.268667	-0.386667	40.9969	R
Khk3092668730926822	1	1	1	1	0.753	0.581	1	1	1	0.778	1	1	0.222	0	0.222	0	NR
Sema4a8845554788455684	0.207	0.343	0	1	0.511	0.773	0	0.239	1	0.761333	0.183333	0.413	-0.578	-0.229667	-0.348333	39.7347	R
Kif275834386558344824	1	1	1	0.311	1	0.456	1	1	1	0.589	1	1	0.411	0	0.411	0	NR
A230001M10Rik102268108102268279	1	0.945	1	0.761	0.658	0.861	0.843	0.799	0.772	0.76	0.981667	0.804667	0.221667	0.177	0.0446667	79.8496	R
1300002E11Rik2180071421800836	1	1	1	0.904	0.858	0.759	1	0.956	0.913	0.840333	1	0.956333	0.159667	0.0436667	0.116	27.3486	R
Akap106190477461904859	1	1	1	0.734	0.719	0.713	1	0.941	0.761	0.722	1	0.900667	0.278	0.0993333	0.178667	35.7314	R
Ifi44151738222151738323	1	1	1	0.749	0.499	0.544	0.782	0.544	0.23	0.597333	1	0.518667	0.402667	0.481333	-0.0786667	119.536	R>110%
Stk33109341288109341639	0.13	1	0.13	1	1	1	NA	NA	0	1	0.42	0	-0.58	0.42	-1	-72.4138	opE
Plpbp2704592327045999	1	1	1	0.666	0.624	0.499	0.399	0.399	0.666	0.596333	1	0.488	0.403667	0.512	-0.108333	126.837	R>110%
Lmo7101888676101888706	1	1	1	0.625	0.753	0.758	1	1	1	0.712	1	1	0.288	0	0.288	0	NR
Gm1035389384458938549	1	1	1	1	0.579	0.68	1	1	1	0.753	1	1	0.247	0	0.247	0	NR
Col13a16186201461862113	1	1	1	1	0.501	0.731	1	0.376	0.546	0.744	1	0.640667	0.256	0.359333	-0.103333	140.365	R>110%
Add35315937953159632	0.024	0	0.138	0.427	0.401	0.309	0	0.099	0.21	0.379	0.054	0.103	-0.325	-0.049	-0.276	15.0769	R
Polg2106778716106778807	0	0.199	0	0.384	0.353	0.237	0.065	0.308	0.266	0.324667	0.0663333	0.213	-0.258333	-0.146667	-0.111667	56.7742	R
Ano1144648574144648640	0.055	0	0	0.104	0.465	0.204	0	0	0	0.257667	0.0183333	0	-0.239333	0.0183333	-0.257667	-7.66017	NR
Ccdc972571814425718279	0	0	0	0.036	0.363	0.162	0.034	0.075	0.412	0.187	0	0.173667	-0.187	-0.173667	-0.0133333	92.8699	R
Zfp9346252017162520232	0	0	0	0.348	0.21	0.322	0.221	0.322	0	0.293333	0	0.181	-0.293333	-0.181	-0.112333	61.7045	R
Catsper2121400043121400222	0	0	0	0.084	0.16	0.166	0	0.102	0	0.136667	0	0.034	-0.136667	-0.034	-0.102667	24.878	R
Adam1a121537111121537220	0	0	0.076	0.591	0.188	0.42	0.188	1	0.258	0.399667	0.0253333	0.482	-0.374333	-0.456667	0.0823333	121.995	R>110%
1700123M08Rik1197644311976587	0	0.145	0	0.338	0.175	0.449	0	0.145	0.338	0.320667	0.0483333	0.161	-0.272333	-0.112667	-0.159667	41.3709	R
Slc27a17156934171569448	1	1	0.745	0.791	0.768	0.692	0.791	1	0.854	0.750333	0.915	0.881667	0.164667	0.0333333	0.131333	20.2429	R
Epb41131937014131937464	0.569	0.551	0.573	0.429	0.461	0.458	0.51	0.591	0.535	0.449333	0.564333	0.545333	0.115	0.019	0.096	16.5217	R
Trnau1ap132325351132325489	0.234	0.179	0.155	0.056	0.047	0.088	0.051	0.115	0.087	0.0636667	0.189333	0.0843333	0.125667	0.105	0.0206667	83.5544	R
Cfap97d21373832713738488	1	0.325	1	0.391	0.266	0	0	0.139	1	0.219	0.775	0.379667	0.556	0.395333	0.160667	71.1031	R
Banp122020518122020644	0.299	0.182	0.187	0.407	0.378	0.448	0.341	0.298	0.277	0.411	0.222667	0.305333	-0.188333	-0.0826667	-0.105667	43.8938	R
Crebrf2673681526736983	1	1	0.85	0.874	0.811	0.736	0.654	0.838	1	0.807	0.95	0.830667	0.143	0.119333	0.0236667	83.4499	R
Gm267825087175050871826	1	1	1	1	0.666	0.356	0.399	0.249	0.399	0.674	1	0.349	0.326	0.651	-0.325	199.693	R>110%
Slc26a82866356328663728	1	1	1	0.543	0.724	0.636	1	0.769	1	0.634333	1	0.923	0.365667	0.077	0.288667	21.0574	R
Vwa5b1138575298138575424	1	0.912	1	0.559	0.639	0.853	0.576	1	0.521	0.683667	0.970667	0.699	0.287	0.271667	0.0153333	94.6574	R
5530601H04Rik105069610105069699	1	1	1	0.803	0.838	0.794	NA	NA	NA	0.811667	1	NA	0.188333	NA	NA	NA	NA
Rims12240444322404515	0.709	0.753	0.844	1	1	1	1	0.934	0.951	1	0.768667	0.961667	-0.231333	-0.193	-0.0383333	83.4294	R
Bag63514675635146903	0.849	0.882	0.845	0.75	0.789	0.73	0.847	0.885	0.864	0.756333	0.858667	0.865333	0.102333	-0.00666667	0.109	-6.51466	NR
Ywhae7575557375755652	0.579	1	0.663	1	1	1	1	1	1	1	0.747333	1	-0.252667	-0.252667	0	100	R
A230057D06Rik6173689861736996	0.131	0	0	0.131	0.377	0.28	0	0.147	0	0.262667	0.0436667	0.049	-0.219	-0.00533333	-0.213667	2.43531	NR
Ccm2l153074771153074907	0.83	0.69	0.591	0.938	0.952	1	0.92	0.863	0.894	0.963333	0.703667	0.892333	-0.259667	-0.188667	-0.071	72.6573	R
Slc27a17156934171569432	1	1	0.737	0.819	0.833	0.725	0.808	1	0.886	0.792333	0.912333	0.898	0.12	0.0143333	0.105667	11.9444	R
Rcbtb15920562459205722	0.92	1	1	0.287	0.576	0.809	1	1	1	0.557333	0.973333	1	0.416	-0.0266667	0.442667	-6.41026	NR
Col2a19800040298000606	1	1	1	0.426	0.679	0.856	1	1	1	0.653667	1	1	0.346333	0	0.346333	0	NR
Mllt101813926718139336	0	0	0	0.313	0.054	0.333	0.186	0.578	0.084	0.233333	0	0.282667	-0.233333	-0.282667	0.0493333	121.143	R>110%
Abtb18884070988840765	0.809	0.785	0.901	1	0.942	1	1	0.962	1	0.980667	0.831667	0.987333	-0.149	-0.155667	0.00666667	104.474	R
Rsph10b143979857143979948	1	1	1	0.703	0.618	1	1	0.802	0.533	0.773667	1	0.778333	0.226333	0.221667	0.00466667	97.9381	R
Crebrf2673678826736983	1	1	0.839	0.903	0.843	0.784	0.763	0.877	1	0.843333	0.946333	0.88	0.103	0.0663333	0.0366667	64.4013	R
Col25a1130572956130573037	0.394	1	1	0	0	0.206	NA	0	0.661	0.0686667	0.798	0.3305	0.729333	0.4675	0.261833	64.0996	R
Slc7a41757608017576203	0.031	0	0.07	0.337	0.084	0.253	0.066	0.132	0.145	0.224667	0.0336667	0.114333	-0.191	-0.0806667	-0.110333	42.2339	R
Tpd52l13133818431338245	1	1	1	0.713	0.681	0.666	1	1	0.78	0.686667	1	0.926667	0.313333	0.0733333	0.24	23.4043	R
Rnf322920305429203197	1	1	1	0.693	1	0.766	0.672	0.843	0.672	0.819667	1	0.729	0.180333	0.271	-0.0906667	150.277	R>110%
Fggy9558523195585447	0.725	0.711	0.711	0.946	0.95	0.938	0.787	0.711	1	0.944667	0.715667	0.832667	-0.229	-0.117	-0.112	51.0917	R
Slc30a5100824915100825001	1	0.942	1	0.908	0.86	0.854	0.94	0.859	0.91	0.874	0.980667	0.903	0.106667	0.0776667	0.029	72.8125	R
AW8222525371588153715990	0.367	0.465	0	1	1	1	1	0	1	1	0.277333	0.666667	-0.722667	-0.389333	-0.333333	53.8745	R
Ankrd13c157972999157975294	1	1	1	1	0.605	0.505	1	0.58	1	0.703333	1	0.86	0.296667	0.14	0.156667	47.191	R
Tor1aip2156041074156041134	1	0.741	1	0.417	0.763	0.543	1	1	1	0.574333	0.913667	1	0.339333	-0.0863333	0.425667	-25.442	opE
Rcc2140701143140701204	0.416	1	1	0	0	0.542	NA	NA	0	0.180667	0.805333	0	0.624667	0.805333	-0.180667	128.922	R>110%
Psmd146172270961722848	0.509	1	1	0	1	0.147	0.409	0	0.147	0.382333	0.836333	0.185333	0.454	0.651	-0.197	143.392	R>110%
4732471J01Rik2538505125385300	1	1	1	0.601	1	0.755	1	0.467	1	0.785333	1	0.822333	0.214667	0.177667	0.037	82.764	R
Tbp1550131115501357	1	1	1	0.909	0.86	0.754	0.754	1	0.657	0.841	1	0.803667	0.159	0.196333	-0.0373333	123.48	R>110%
Gm14004125131940125132104	1	0.589	1	0.489	0.323	0.389	0.589	0	0.489	0.400333	0.863	0.359333	0.462667	0.503667	-0.041	108.862	R
Nfkbiz5582176755822115	0.92	1	1	0.653	0.714	0.895	0.848	0.911	0.731	0.754	0.973333	0.83	0.219333	0.143333	0.076	65.3495	R
Cdpf18580825585808367	0.753	0.806	1	1	1	1	0.725	1	1	1	0.853	0.908333	-0.147	-0.0553333	-0.0916667	37.6417	R
Col11a1114138170114138186	1	1	1	0.575	0.891	0.717	0.783	0.731	0.731	0.727667	1	0.748333	0.272333	0.251667	0.0206667	92.4113	R
Hyi118360305118360389	0.517	0	0.305	0.021	0	0.042	0	0	0	0.021	0.274	0	0.253	0.274	-0.021	108.3	R
Ccdc17116599556116599667	0.141	0	0	0.775	0.365	0.489	0.223	0.161	0.365	0.543	0.047	0.249667	-0.496	-0.202667	-0.293333	40.8602	R
Styx4535821645358307	0	1	0	0.384	1	1	NA	NA	NA	0.794667	0.333333	#DIV/0!	-0.461333	NA	NA	NA	NA
Cyb5r48704747387047506	1	0.787	1	0.604	0.563	0.79	0.477	0.657	0.78	0.652333	0.929	0.638	0.276667	0.291	-0.0143333	105.181	R
Pan3147503084147503202	0.306	0.285	0.216	0.467	0.461	0.366	0.401	0.435	0.432	0.431333	0.269	0.422667	-0.162333	-0.153667	-0.00866667	94.6612	R
Dnah7b4621932046219545	1	1	1	0.828	0.722	0.747	NA	1	0.615	0.765667	1	0.8075	0.234333	0.1925	0.0418333	82.1479	R
Polg2106778716106778807	0.135	0.111	0	0.813	0.609	0.284	0.172	0.483	0.353	0.568667	0.082	0.336	-0.486667	-0.254	-0.232667	52.1918	R
Renbp7393022873930262	1	1	1	1	0.71	0.695	1	1	1	0.801667	1	1	0.198333	0	0.198333	0	NR
Anxa99530266595302779	1	1	1	0.362	0.85	0.617	1	0.719	1	0.609667	1	0.906333	0.390333	0.0936667	0.296667	23.9966	R
Drd24940319349403280	0.655	1	0	1	1	1	NA	0.487	0.655	1	0.551667	0.571	-0.448333	-0.0193333	-0.429	4.31227	NR
Man2a16463648364636655	0.888	1	1	0.677	0.807	0.723	1	0.918	0.911	0.735667	0.962667	0.943	0.227	0.0196667	0.207333	8.66373	NR
Dop1a8650687086506900	0.957	1	1	0.573	0.963	0.923	0.924	0.82	0.88	0.819667	0.985667	0.874667	0.166	0.111	0.055	66.8675	R
Slc37a33937207839372137	1	0.418	1	0	0.324	0.381	0	0	0.589	0.235	0.806	0.196333	0.571	0.609667	-0.0386667	106.772	R
Tulp461182956118366	0	0	0.145	0.731	0.225	0.264	0	0.22	0	0.406667	0.0483333	0.0733333	-0.358333	-0.025	-0.333333	6.97674	NR
Inpp5a139481631139481719	0.387	0.688	1	1	1	1	1	1	1	1	0.691667	1	-0.308333	-0.308333	0	100	R
Lama22702146027021472	0.046	0	0	0.14	0.254	0.139	0.299	0.134	0.205	0.177667	0.0153333	0.212667	-0.162333	-0.197333	0.035	121.561	R>110%
Tjap14627179946271929	0.748	0.917	0.758	0.959	0.935	0.98	0.789	0.847	0.853	0.958	0.807667	0.829667	-0.150333	-0.022	-0.128333	14.6341	R
Prnp131917385131917413	0	0	0	0.219	0.139	0.04	0.101	0.112	0.074	0.132667	0	0.0956667	-0.132667	-0.0956667	-0.037	72.1106	R
4930451G09Rik49718514971969	1	1	1	1	0.528	0.797	0.583	0.797	1	0.775	1	0.793333	0.225	0.206667	0.0183333	91.8519	R
Mtm17123485171234946	1	1	1	0.926	0.871	0.878	0.91	0.734	0.907	0.891667	1	0.850333	0.108333	0.149667	-0.0413333	138.154	R>110%
1110004F10Rik116097761116097953	0.594	1	1	0.099	0.248	0.338	0.18	0.235	0.26	0.228333	0.864667	0.225	0.636333	0.639667	-0.00333333	100.524	R
Frmd4a40184604018582	0.659	0.858	1	0.453	0.332	0.445	0.623	0.408	0.453	0.41	0.839	0.494667	0.429	0.344333	0.0846667	80.2642	R
8430419K02Rik1885994918860161	0	0	0.293	0.293	0.674	0.383	1	1	0.172	0.45	0.0976667	0.724	-0.352333	-0.626333	0.274	177.767	R>110%
D2hgdh9383259593832789	0.876	1	1	0.753	0.793	0.785	0.819	0.786	0.857	0.777	0.958667	0.820667	0.181667	0.138	0.0436667	75.9633	R
Rnmt6830343168303495	1	1	0.412	0.513	0	0.412	1	0.149	1	0.308333	0.804	0.716333	0.495667	0.0876667	0.408	17.6866	R
Polm58361935836374	0.954	1	0.812	0.822	0.69	0.788	0.84	0.799	1	0.766667	0.922	0.879667	0.155333	0.0423333	0.113	27.2532	R
Tex2106519881106520014	0.876	0.797	0.924	0.972	0.956	0.982	0.864	1	0.867	0.97	0.865667	0.910333	-0.104333	-0.0446667	-0.0596667	42.8115	R
Rims23953587139535981	0	1	1	0	0	1	NA	NA	NA	0.333333	0.666667	#DIV/0!	0.333333	NA	NA	NA	NA
Fn17160365971603929	0.398	0.275	0.383	0.226	0.206	0.207	0.286	0.4	0.327	0.213	0.352	0.337667	0.139	0.0143333	0.124667	10.3118	R
Letm22557971925579794	1	1	1	0.812	0.8	0.967	0.93	0.947	0.914	0.859667	1	0.930333	0.140333	0.0696667	0.0706667	49.6437	R
Nktr121738387121740075	0.134	0.192	0.111	0.367	0.234	0.289	0.116	0.093	0.241	0.296667	0.145667	0.15	-0.151	-0.00433333	-0.146667	2.86976	NR
Lyrm75485322654853299	1	1	1	1	0.843	0.467	0.978	1	0.974	0.77	1	0.984	0.23	0.016	0.214	6.95652	NR
D3Ertd751e4174469541744812	0	0.034	0.123	0.219	0.213	0.168	0.057	0.104	0.055	0.2	0.0523333	0.072	-0.147667	-0.0196667	-0.128	13.3183	R
Sorbs24574578545745841	1	1	1	0.889	0.652	0.948	1	1	0.956	0.829667	1	0.985333	0.170333	0.0146667	0.155667	8.61057	NR
Pde7b2061912920619190	0.728	0.937	1	1	1	0.972	0.826	0.959	1	0.990667	0.888333	0.928333	-0.102333	-0.04	-0.0623333	39.0879	R
Cep63102623555102623593	0.074	0	0	0.193	0.112	0.275	0	0	0.242	0.193333	0.0246667	0.0806667	-0.168667	-0.056	-0.112667	33.2016	R
Tpp1105751981105752053	0.886	0.628	0.802	1	1	0.934	0.835	0.944	0.931	0.978	0.772	0.903333	-0.206	-0.131333	-0.0746667	63.754	R
Ccdc57120866554120866676	0.941	0.589	0.815	1	1	1	1	0.81	1	1	0.781667	0.936667	-0.218333	-0.155	-0.0633333	70.9924	R
Stxbp597841879784235	1	1	0.791	0.602	0.476	0.883	1	0.694	NA	0.653667	0.930333	0.847	0.276667	0.0833333	0.193333	30.1205	R
Pign105579921105580030	1	1	1	1	0.839	0.768	1	0.93	1	0.869	1	0.976667	0.131	0.0233333	0.107667	17.8117	R
Fam228b47618584761987	0	0.212	0	0.418	0.171	0.374	0	0.118	0.212	0.321	0.0706667	0.11	-0.250333	-0.0393333	-0.211	15.7124	R
Cenpu4655545446555560	0	0	0	0.281	0.055	0.184	0	0	0.077	0.173333	0	0.0256667	-0.173333	-0.0256667	-0.147667	14.8077	R
Alpk26528087765281095	1	1	1	0.911	0.961	0.62	1	1	1	0.830667	1	1	0.169333	0	0.169333	0	NR
Tcte21372241913722679	0	1	0	1	1	1	NA	1	0.268	1	0.333333	0.634	-0.666667	-0.300667	-0.366	45.1	R
Myo18a7781200877812719	0.312	0.525	0.511	1	0.83	0.848	0.657	0.511	0.295	0.892667	0.449333	0.487667	-0.443333	-0.0383333	-0.405	8.64662	NR
Ptprd7610044676100630	1	1	1	0.847	0.818	0.932	1	0.933	0.818	0.865667	1	0.917	0.134333	0.083	0.0513333	61.7866	R
Ppp4r1l-ps173581971173582113	0.507	0.381	0.507	0.755	0.822	1	0.755	0.339	0.204	0.859	0.465	0.432667	-0.394	0.0323333	-0.426333	-8.20643	NR
Akap106190390661904030	1	1	1	0.871	0.941	0.868	1	0.95	0.916	0.893333	1	0.955333	0.106667	0.0446667	0.062	41.875	R
Nalcn123409695123409833	0.51	0	0	1	1	0.439	1	NA	1	0.813	0.17	1	-0.643	-0.83	0.187	129.082	R>110%
Ebi35595388855954018	1	0.211	0	1	1	1	1	1	1	1	0.403667	1	-0.596333	-0.596333	0	100	R
Mbtd19388702193887073	0.271	0	0	0.426	0.748	0.308	NA	0	0.129	0.494	0.0903333	0.0645	-0.403667	0.0258333	-0.4295	-6.39967	NR
Exoc3l4111418759111418864	1	0.779	1	0.638	0.502	0.928	0.928	0.841	1	0.689333	0.926333	0.923	0.237	0.00333333	0.233667	1.40647	NR
Tada2a8411824784118307	1	1	1	0.887	0.93	0.844	0.804	1	0.952	0.887	1	0.918667	0.113	0.0813333	0.0316667	71.9764	R
Grip1119897714119897795	1	1	1	0.464	0.854	0.765	0.619	1	0.839	0.694333	1	0.819333	0.305667	0.180667	0.125	59.1058	R
Ctnnd18460318784603274	0	0	0	0.187	0.106	0.123	0	0	0	0.138667	0	0	-0.138667	0	-0.138667	0	NR
Pecr7227565272275802	0.048	0	0.077	0.2	0.152	0.231	0	0.03	0.048	0.194333	0.0416667	0.026	-0.152667	0.0156667	-0.168333	-10.262	opE
Mthfsl8870392588704136	1	0.555	0.454	0	0.217	0.135	0.294	0	1	0.117333	0.669667	0.431333	0.552333	0.238333	0.314	43.1503	R
Slc22a15101883459101883589	0.836	0.652	1	1	1	1	1	1	1	1	0.829333	1	-0.170667	-0.170667	0	100	R
Cnot2116537220116537448	0.955	1	1	0.784	0.977	0.855	0.73	0.854	0.826	0.872	0.985	0.803333	0.113	0.181667	-0.0686667	160.767	R>110%
Cyp4f133293262832932682	0.837	1	1	0.469	0.595	0.926	1	0.469	0.618	0.663333	0.945667	0.695667	0.282333	0.25	0.0323333	88.5478	R
Dnah7b4620421746204316	1	1	1	1	0.707	0.52	1	1	1	0.742333	1	1	0.257667	0	0.257667	0	NR
Luc7l23855497938555063	0.586	0.646	0.602	0.802	0.848	0.798	0.562	0.914	0.822	0.816	0.611333	0.766	-0.204667	-0.154667	-0.05	75.57	R
Slc9a37415508874155249	0.92	1	1	0.879	0.771	0.763	1	0.676	0.931	0.804333	0.973333	0.869	0.169	0.104333	0.0646667	61.7357	R
Fam135a2409863024098719	0.301	0.177	0.264	0.073	0.154	0.079	0.26	0.367	0.336	0.102	0.247333	0.321	0.145333	-0.0736667	0.219	-50.6881	opE
Nptn5862783358627928	1	1	1	0.892	0.865	0.807	1	0.434	1	0.854667	1	0.811333	0.145333	0.188667	-0.0433333	129.817	R>110%
Polr3c9672351396724052	0.866	0.893	0.7	1	0.914	0.972	0.971	0.938	1	0.962	0.819667	0.969667	-0.142333	-0.15	0.00766667	105.386	R
Phf21a9218655092186609	1	0.589	1	0.589	0.589	0.518	0.518	0	0.193	0.565333	0.863	0.237	0.297667	0.626	-0.328333	210.302	R>110%
Smarca22675112126751156	1	1	1	0.213	1	0.549	1	1	1	0.587333	1	1	0.412667	0	0.412667	0	NR
Mlh1111252863111252976	0.712	1	0.646	1	1	0.919	1	1	0.926	0.973	0.786	0.975333	-0.187	-0.189333	0.00233333	101.248	R
Rif15207424652074325	0.887	1	1	0.652	0.863	0.822	1	0.654	0.862	0.779	0.962333	0.838667	0.183333	0.123667	0.0596667	67.4545	R
Ccdc1624154688241547003	1	0.904	1	0.735	0.596	0.624	0.525	1	1	0.651667	0.968	0.841667	0.316333	0.126333	0.19	39.9368	R
Palb2122128922122129016	1	1	1	0.666	0.917	0.847	1	1	1	0.81	1	1	0.19	0	0.19	0	NR
Mthfsl8871649388716563	0.577	1	0.405	0	0.312	0	NA	0	0	0.104	0.660667	0	0.556667	0.660667	-0.104	118.683	R>110%
Stard43320522033205325	1	1	0.37	0.507	0.407	0.683	1	1	1	0.532333	0.79	1	0.257667	-0.21	0.467667	-81.5006	opE
Gm268439368233693682366	0	0	0	0.294	0	0.493	0.455	NA	NA	0.262333	0	0.455	-0.262333	-0.455	0.192667	173.443	R>110%
Myo18a7781463377814711	1	0.397	1	0.397	0.397	0.497	NA	NA	NA	0.430333	0.799	NA	0.368667	NA	NA	NA	NA
Runx19264415392644345	0.725	1	1	0.305	0.754	0.725	1	1	1	0.594667	0.908333	1	0.313667	-0.0916667	0.405333	-29.2242	opE
A330076C08Rik4421612744216159	0	0	0	0.452	0.113	0.13	0.355	0	0.248	0.231667	0	0.201	-0.231667	-0.201	-0.0306667	86.7626	R
Tfdp29623268196232748	0.926	1	1	1	0.742	0.715	0.9	0.855	1	0.819	0.975333	0.918333	0.156333	0.057	0.0993333	36.4606	R
Casq2102133089102133098	0.853	0.777	0.795	0.889	0.93	0.912	0.934	0.911	0.906	0.910333	0.808333	0.917	-0.102	-0.108667	0.00666667	106.536	R
Umps3395905233959167	1	1	1	0.924	0.859	0.898	0.836	0.915	0.84	0.893667	1	0.863667	0.106333	0.136333	-0.03	128.213	R>110%
Zfp668127874676127874758	1	0.393	0	1	0.564	0.393	1	1	NA	0.652333	0.464333	1	-0.188	-0.535667	0.347667	284.929	R>110%
Aim2173427758173427898	0.756	1	1	0.851	0.823	0.557	1	1	1	0.743667	0.918667	1	0.175	-0.0813333	0.256333	-46.4762	opE
Sema4c3655680236556929	1	1	0.73	0.684	0.52	0.585	0.619	0.351	0.619	0.596333	0.91	0.529667	0.313667	0.380333	-0.0666667	121.254	R>110%
Sfxn58528917685289231	0	0	0.423	0.687	0.631	0.423	0.687	0.268	0	0.580333	0.141	0.318333	-0.439333	-0.177333	-0.262	40.3642	R
Chil5106028717106028919	1	1	1	1	0.81	0.427	0.39	0.719	0.719	0.745667	1	0.609333	0.254333	0.390667	-0.136333	153.604	R>110%
Gm33256204749262047553	0	0	0.416	0.192	0.416	0.499	NA	NA	1	0.369	0.138667	1	-0.230333	-0.861333	0.631	373.951	R>110%
Gm374943955322739553332	1	1	1	0.662	0.837	0.935	0.805	0.82	0.904	0.811333	1	0.843	0.188667	0.157	0.0316667	83.2155	R
Polr3c9672253996722625	0.859	0.792	0.764	1	0.914	0.967	0.977	0.936	1	0.960333	0.805	0.971	-0.155333	-0.166	0.0106667	106.867	R
Tars29575083795750984	1	0.919	1	0.721	0.934	0.879	1	0.936	0.917	0.844667	0.973	0.951	0.128333	0.022	0.106333	17.1429	R
Plpbp2704917327049308	1	1	1	0.853	0.84	0.568	0.787	0.678	0.787	0.753667	1	0.750667	0.246333	0.249333	-0.003	101.218	R
Setd5113105664113105761	0.039	0.071	0.071	0.08	0.24	0.263	0.313	0.168	0.378	0.194333	0.0603333	0.286333	-0.134	-0.226	0.092	168.657	R>110%
Chst36019409260194245	1	1	0.498	0.198	0.776	0.623	1	0.058	0.498	0.532333	0.832667	0.518667	0.300333	0.314	-0.0136667	104.55	R
Prpf40b9930328299303363	1	1	0.781	0.877	0.464	0.673	0.82	1	0.328	0.671333	0.927	0.716	0.255667	0.211	0.0446667	82.5293	R
Gm14204158604005158604176	0.737	1	1	0.26	1	0.584	1	1	0.539	0.614667	0.912333	0.846333	0.297667	0.066	0.231667	22.1725	R
Rims12241221022412294	0.776	0.885	0.852	1	1	1	1	0.958	0.852	1	0.837667	0.936667	-0.162333	-0.099	-0.0633333	60.9856	R
Bend5111448505111448654	1	0.875	1	0.9	0.667	0.765	0.834	1	1	0.777333	0.958333	0.944667	0.181	0.0136667	0.167333	7.55064	NR
N4bp26578610565786361	0.649	1	1	0.721	0.27	0.357	0.425	1	0	0.449333	0.883	0.475	0.433667	0.408	0.0256667	94.0815	R
Mboat22493456624934622	0.744	0.814	0.593	1	1	0.941	1	1	1	0.980333	0.717	1	-0.263333	-0.283	0.0196667	107.468	R
Rorc9439164494391755	0.723	0.755	0.751	0.888	0.898	0.901	0.919	0.85	0.848	0.895667	0.743	0.872333	-0.152667	-0.129333	-0.0233333	84.7162	R
4930412C18Rik97760369776197	0.325	0	1	1	1	1	1	0.325	1	1	0.441667	0.775	-0.558333	-0.333333	-0.225	59.7015	R
Svil50559795056849	0.32	0.144	0.052	0.058	0.012	0.033	0.105	0.051	0.023	0.0343333	0.172	0.0596667	0.137667	0.112333	0.0253333	81.5981	R
Upp25861763358617728	0.149	0	0	0.234	0.434	0.234	0.093	0.479	0.208	0.300667	0.0496667	0.26	-0.251	-0.210333	-0.0406667	83.7981	R
Ccdc1362941543029415655	0.615	1	1	0.839	0.444	0.625	1	1	0.667	0.636	0.871667	0.889	0.235667	-0.0173333	0.253	-7.35502	NR
Fancc6336157863361692	1	1	1	0.799	0.694	0.532	1	0.74	0.587	0.675	1	0.775667	0.325	0.224333	0.100667	69.0256	R
Tnxb3467986034680586	0.545	1	1	0.527	0.774	0.477	1	0.368	1	0.592667	0.848333	0.789333	0.255667	0.059	0.196667	23.0769	R
Camkmt8543147085431545	0.971	1	1	1	0.757	0.878	0.649	0.968	0.897	0.878333	0.990333	0.838	0.112	0.152333	-0.0403333	136.012	R>110%
P4ha15935534959355420	0.978	0.889	0.768	1	0.983	0.977	1	1	0.946	0.986667	0.878333	0.982	-0.108333	-0.103667	-0.00466667	95.6923	R
Mgrn149300864930303	1	0.551	0.29	1	1	1	1	1	1	1	0.613667	1	-0.386333	-0.386333	0	100	R
Tpp1105751959105752053	0.811	0.291	0.787	1	1	0.866	0.606	0.847	0.881	0.955333	0.629667	0.778	-0.325667	-0.148333	-0.177333	45.5476	R
Hs1bp383215188321726	0.8	0.626	0.781	0.915	0.858	0.934	0.798	0.717	0.929	0.902333	0.735667	0.814667	-0.166667	-0.079	-0.0876667	47.4	R
Ptk27339234373392447	1	0.727	1	0	0.703	0.371	0.47	1	0.371	0.358	0.909	0.613667	0.551	0.295333	0.255667	53.5995	R
Lypd6b4990337549903452	0	0	0	1	0.142	0.569	NA	0.398	NA	0.570333	0	0.398	-0.570333	-0.398	-0.172333	69.7838	R
Kif21a9095124590951374	0.822	0.834	0.959	0.709	0.694	0.617	0.886	0.809	0.743	0.673333	0.871667	0.812667	0.198333	0.059	0.139333	29.7479	R
Rpap1119787186119787297	1	1	0	0	0.126	0.141	0	0	0	0.089	0.666667	0	0.577667	0.666667	-0.089	115.407	R>110%
Phf21a9220151192201538	0.22	0.22	0.086	0.693	0.389	0.585	0.175	NA	0.629	0.555667	0.175333	0.402	-0.380333	-0.226667	-0.153667	59.5968	R
Mpp45915775759157839	0	0	0	0	0.085	0.421	0	0	0	0.168667	0	0	-0.168667	0	-0.168667	0	NR
Dync2h170453487045369	0.888	1	1	0.754	0.972	0.792	0.898	0.599	0.767	0.839333	0.962667	0.754667	0.123333	0.208	-0.0846667	168.649	R>110%
Cyp4f133293807132938207	0.808	1	1	0.173	0.677	0.909	1	0.095	0.386	0.586333	0.936	0.493667	0.349667	0.442333	-0.0926667	126.501	R>110%
Il15ra1172776211727833	0.102	0	0	0	0.613	0.279	0	0.504	0.576	0.297333	0.034	0.36	-0.263333	-0.326	0.0626667	123.797	R>110%
Ndufs16317215363172257	1	1	1	0.876	0.849	0.774	FALSE			0.833	1	#DIV/0!	0.167	NA	NA	NA	NA
C530008M17Rik7684078776840923	1	0.808	1	0.677	0.748	0.77	1	0.84	0.825	0.731667	0.936	0.888333	0.204333	0.0476667	0.156667	23.3279	R
Dph72496345524963543	1	1	1	0.91	0.815	0.791	1	1	0.441	0.838667	1	0.813667	0.161333	0.186333	-0.025	115.496	R>110%
Slc12a83359025133590365	1	1	1	1	0	0.362	NA	0	1	0.454	1	0.5	0.546	0.5	0.046	91.5751	R
Epn26155350961553579	0.845	1	1	0.506	0.845	0.804	1	1	1	0.718333	0.948333	1	0.23	-0.0516667	0.281667	-22.4638	opE
Phip8291596182916024	0.081	0.091	0.26	0.413	0.308	0.378	0.15	0.19	0.37	0.366333	0.144	0.236667	-0.222333	-0.0926667	-0.129667	41.6792	R
Tns17393722473937317	0.934	1	1	0.927	0.741	0.933	0.941	1	1	0.867	0.978	0.980333	0.111	-0.00233333	0.113333	-2.1021	NR
Anapc15101897732101897787	0.226	0.687	0.423	0	0.268	0.05	0	0.268	0.785	0.106	0.445333	0.351	0.339333	0.0943333	0.245	27.7996	R
Fggy9555787595558033	0	0	0	0.109	0.117	0.169	0	0.109	0	0.131667	0	0.0363333	-0.131667	-0.0363333	-0.0953333	27.5949	R
Nrbp13124632131246345	1	0.721	1	0.633	0.826	0.583	0.886	0.76	0.812	0.680667	0.907	0.819333	0.226333	0.0876667	0.138667	38.7334	R
Crispld11772859317728914	0.793	1	1	0.242	0.892	0.649	1	1	1	0.594333	0.931	1	0.336667	-0.069	0.405667	-20.495	opE
Lemd3120931720120931823	0	0.497	0	0.372	1	0.703	1	1	NA	0.691667	0.165667	1	-0.526	-0.834333	0.308333	158.619	R>110%
Myo5b7472887074728948	1	0	1	0.397	0	0	NA	1	1	0.132333	0.666667	1	0.534333	-0.333333	0.867667	-62.383	opE
Spata1146487199146487419	1	0	0	1	1	1	1	0.169	1	1	0.333333	0.723	-0.666667	-0.389667	-0.277	58.45	R
Tgfb2186690720186690804	0.134	0.232	0.359	0.052	0.128	0.071	0.212	0.134	0.158	0.0836667	0.241667	0.168	0.158	0.0736667	0.0843333	46.6245	R
Fzd63903384939033998	0.931	1	1	1	0.772	0.794	1	0.931	1	0.855333	0.977	0.977	0.121667	0	0.121667	0	NR
Tubd18655669486556787	0.649	0.649	1	0.382	0.316	0.382	0.552	0.649	0.684	0.36	0.766	0.628333	0.406	0.137667	0.268333	33.908	R
Nufip27768828677688331	1	0.698	1	1	0.161	0.574	0.278	0.642	0.506	0.578333	0.899333	0.475333	0.321	0.424	-0.103	132.087	R>110%
Gprasp1135796141135796336	0.763	0.864	0.88	0.65	0.753	0.695	0.86	0.802	0.666	0.699333	0.835667	0.776	0.136333	0.0596667	0.0766667	43.7653	R
Pibf19910516899105269	1	1	1	0.67	0.927	1	1	0.839	0.831	0.865667	1	0.89	0.134333	0.11	0.0243333	81.8859	R
Ankrd63287420632874370	0.137	0	0	0.223	0.656	0.12	0	0	0	0.333	0.0456667	0	-0.287333	0.0456667	-0.333	-15.8933	opE
Chst91561368115613720	0.799	1	1	0.514	0.284	1	0.735	0.442	0	0.599333	0.933	0.392333	0.333667	0.540667	-0.207	162.038	R>110%
Upp25861683358616899	0.829	1	1	0.776	0.567	0.813	0.847	0.663	0.455	0.718667	0.943	0.655	0.224333	0.288	-0.0636667	128.38	R>110%
Bcas38582202185822112	0.827	0.702	0.804	0.884	0.929	0.919	0.862	0.924	0.879	0.910667	0.777667	0.888333	-0.133	-0.110667	-0.0223333	83.208	R
Cyp4f153269241532692469	0.746	1	1	0.869	0.885	0.632	0.595	0.786	0.486	0.795333	0.915333	0.622333	0.12	0.293	-0.173	244.167	R>110%
Hmgn38311078783110874	0.165	0.127	0.056	0.388	0.267	0.299	0.098	0.129	0.309	0.318	0.116	0.178667	-0.202	-0.0626667	-0.139333	31.0231	R
Shank38955672089556748	1	1	1	0.628	0.871	0.942	0.699	1	1	0.813667	1	0.899667	0.186333	0.100333	0.086	53.8462	R
Jade25185487951854967	0.462	0.441	0.24	0.938	0.891	0.589	0.703	0.558	0.678	0.806	0.381	0.646333	-0.425	-0.265333	-0.159667	62.4314	R
Svil50572745057439	0.72	0.671	0.472	0.34	0.323	0.278	0.677	0.438	0.273	0.313667	0.621	0.462667	0.307333	0.158333	0.149	51.5184	R
Dgat17650434876504369	1	1	0.778	1	0.568	0.345	0.778	0.467	1	0.637667	0.926	0.748333	0.288333	0.177667	0.110667	61.6185	R
Nt5dc13439811334398198	0.427	0.761	0.472	0.936	0.806	0.924	0.836	1	0.836	0.888667	0.553333	0.890667	-0.335333	-0.337333	0.002	100.596	R
Nmnat39839945598399639	1	1	0.782	0.529	1	0.75	1	0.622	0.642	0.759667	0.927333	0.754667	0.167667	0.172667	-0.005	102.982	R
Tpcn2145261560145261679	0.817	1	1	0.582	0.754	0.672	1	1	1	0.669333	0.939	1	0.269667	-0.061	0.330667	-22.6205	opE
Gm26948749570987495861	1	1	1	0.946	0.713	0.888	1	1	0.942	0.849	1	0.980667	0.151	0.0193333	0.131667	12.8035	R
Sema4a8845554788455684	0.173	0.08	0	0.225	0.222	0.343	0	0.136	0.13	0.263333	0.0843333	0.0886667	-0.179	-0.00433333	-0.174667	2.42086	NR
Ccdc85a2843408028434157	1	0.896	1	0.817	0.788	0.923	0.76	0.918	1	0.842667	0.965333	0.892667	0.122667	0.0726667	0.05	59.2391	R
Xrn19600599696006112	0.856	1	1	0.802	0.726	0.856	1	0.936	0.888	0.794667	0.952	0.941333	0.157333	0.0106667	0.146667	6.77966	NR
Sbno1124413184124413289	0.662	0.72	0.758	0.868	0.964	0.83	1	0.914	0.861	0.887333	0.713333	0.925	-0.174	-0.211667	0.0376667	121.648	R>110%
Pias16291935062919485	1	1	1	1	0.441	0.678	0.513	1	1	0.706333	1	0.837667	0.293667	0.162333	0.131333	55.2781	R
Ccl2543497714349894	0.314	0.435	0	0.767	0.712	0.85	0.216	0.594	0.18	0.776333	0.249667	0.33	-0.526667	-0.0803333	-0.446333	15.2532	R
Kmt5b37822193782279	0.741	1	1	1	0.667	0.752	1	0.823	1	0.806333	0.913667	0.941	0.107333	-0.0273333	0.134667	-25.4658	opE
Eva1c9089052990890673	1	1	1	0.86	0.605	0.921	0.891	0.86	0.718	0.795333	1	0.823	0.204667	0.177	0.0276667	86.4821	R
Usp33152389740152389831	0.172	0	0	0.185	0.262	0.237	0.172	0.102	0.199	0.228	0.0573333	0.157667	-0.170667	-0.100333	-0.0703333	58.7891	R
Fam135a2405736524057505	1	1	1	1	0.879	0.756	1	1	1	0.878333	1	1	0.121667	0	0.121667	0	NR
Cdc14b6424363364243726	1	0.755	1	0.552	0.607	0.552	0.382	1	NA	0.570333	0.918333	0.691	0.348	0.227333	0.120667	65.3257	R
Hnrnpc5209801452098544	0.484	0.456	0.387	0.544	0.567	0.526	0.498	0.461	0.458	0.545667	0.442333	0.472333	-0.103333	-0.03	-0.0733333	29.0323	R
Cask1355237213552441	1	1	1	1	0.695	0.959	1	1	1	0.884667	1	1	0.115333	0	0.115333	0	NR
Tars29575083795751027	1	0.57	1	0.279	0.688	0.607	1	0.665	0.815	0.524667	0.856667	0.826667	0.332	0.03	0.302	9.03614	NR
Abi3bp5659523956595314	0.667	1	0.571	0.471	0.571	0.308	0.8	0.4	0.609	0.45	0.746	0.603	0.296	0.143	0.153	48.3108	R
Gm314099193193091932121	0.638	1	1	0.497	1	0.488	1	0.54	0.741	0.661667	0.879333	0.760333	0.217667	0.119	0.0986667	54.6708	R
Tjap14628041546280544	0.855	0.264	1	0.097	0.177	0.177	1	1	0.617	0.150333	0.706333	0.872333	0.556	-0.166	0.722	-29.8561	opE
Zfp937150237028150237089	0.931	1	1	0.887	0.942	0.764	1	0.887	0.858	0.864333	0.977	0.915	0.112667	0.062	0.0506667	55.0296	R
Tbp1550115315501202	1	1	0.601	0.751	0.819	0.633	1	0	0.43	0.734333	0.867	0.476667	0.132667	0.390333	-0.257667	294.221	R>110%
Dleu26161416561614271	0.779	1	0.637	0.369	0.295	0.672	1	1	0	0.445333	0.805333	0.666667	0.36	0.138667	0.221333	38.5185	R
Arfip2105637651105637725	0.668	0.801	1	0	0.501	0.517	NA	0.801	1	0.339333	0.823	0.9005	0.483667	-0.0775	0.561167	-16.0234	opE
Ninl150969979150970132	0.951	0.928	1	0.77	0.832	0.849	0.836	0.881	1	0.817	0.959667	0.905667	0.142667	0.054	0.0886667	37.8505	R
Sbf18930534389305468	1	1	1	1	0.845	0.593	1	1	1	0.812667	1	1	0.187333	0	0.187333	0	NR
Nasp116610402116611377	0.149	0.224	0.142	0.209	0.386	0.295	0.118	0.24	0.211	0.296667	0.171667	0.189667	-0.125	-0.018	-0.107	14.4	R
Lyar3822293038223054	0.064	0	0	0.064	0.233	0.114	0	0	0	0.137	0.0213333	0	-0.115667	0.0213333	-0.137	-18.4438	opE
Dennd1a3813692538136975	0.759	1	0.778	1	1	1	1	1	1	1	0.845667	1	-0.154333	-0.154333	0	100	R
Dgat17650434876504401	1	1	0.816	1	0.747	0.596	0.816	0.663	1	0.781	0.938667	0.826333	0.157667	0.112333	0.0453333	71.2474	R
Zfp6388397984683979909	1	0.849	1	0.738	1	0.413	0.738	0.809	0.514	0.717	0.949667	0.687	0.232667	0.262667	-0.03	112.894	R>110%
Tmcc1116101529116101661	0.228	0.175	0.076	0	0.037	0	0.313	0.117	0.262	0.0123333	0.159667	0.230667	0.147333	-0.071	0.218333	-48.19	opE
Krit138132713813419	0.649	0.296	1	0.801	0.926	1	1	0.735	0.883	0.909	0.648333	0.872667	-0.260667	-0.224333	-0.0363333	86.0614	R
Aste1105402717105402776	1	0.823	1	1	0.418	0.589	1	0.418	0.657	0.669	0.941	0.691667	0.272	0.249333	0.0226667	91.6667	R
Dclre1c34364373436493	1	0.645	1	0.466	0.342	0.5	0.593	0.645	0.421	0.436	0.881667	0.553	0.445667	0.328667	0.117	73.7472	R
Sema6c9516312695163271	1	1	0.504	0.337	1	0.534	0.404	0.504	0.604	0.623667	0.834667	0.504	0.211	0.330667	-0.119667	156.714	R>110%
Atp9b8083635480836431	0.766	0.783	0.856	0.682	0.541	0.663	0.564	0.688	0.7	0.628667	0.801667	0.650667	0.173	0.151	0.022	87.2832	R
Clasp1118536134118536197	0.302	0.26	0.187	0.459	0.467	0.37	0.294	0.476	0.217	0.432	0.249667	0.329	-0.182333	-0.0793333	-0.103	43.5101	R
Pola19357310793573232	1	1	1	1	0.836	0.824	1	0.897	0.862	0.886667	1	0.919667	0.113333	0.0803333	0.033	70.8824	R
Cd300lf115124247115124377	1	0	0	1	1	0.349	NA	NA	NA	0.783	0.333333	#DIV/0!	-0.449667	NA	NA	NA	NA
Atp11b3584357035843696	0.81	0.813	0.863	0.74	0.649	0.689	0.841	0.887	0.928	0.692667	0.828667	0.885333	0.136	-0.0566667	0.192667	-41.6667	opE
2700054A10Rik1356875713568883	1	1	1	0.749	0.74	0.929	1	1	1	0.806	1	1	0.194	0	0.194	0	NR
Bbip15393349053933570	0.158	0.105	0.143	0.28	0.251	0.226	0.113	0.226	0.108	0.252333	0.135333	0.149	-0.117	-0.0136667	-0.103333	11.6809	R
Ecm19573801195738113	0.704	1	1	1	0.704	0.682	1	1	0.843	0.795333	0.901333	0.947667	0.106	-0.0463333	0.152333	-43.7107	opE
Cfap4107797975277980051	0.963	0.877	1	0.803	0.808	0.802	1	0.963	0.743	0.804333	0.946667	0.902	0.142333	0.0446667	0.0976667	31.3817	R
Arhgap397673036376730456	0.217	0.076	0.189	0.345	0.297	0.318	0.207	0.236	0.411	0.32	0.160667	0.284667	-0.159333	-0.124	-0.0353333	77.8243	R
Apc3426605734266222	0.588	1	1	1	0.741	0.452	0.323	1	0.826	0.731	0.862667	0.716333	0.131667	0.146333	-0.0146667	111.139	R>110%
1700123M08Rik1198014111980408	1	1	1	0.519	0.643	0.59	1	1	0.618	0.584	1	0.872667	0.416	0.127333	0.288667	30.609	R
Cbx8119040093119040159	0.693	1	0.753	1	0.978	0.955	0.946	0.957	1	0.977667	0.815333	0.967667	-0.162333	-0.152333	-0.01	93.8398	R
Sqor122766668122766790	0	0	0	0	0.155	0.283	0	0	0	0.146	0	0	-0.146	0	-0.146	0	NR
Gm4979732312343231316	0.075	0.067	0	0.301	0.168	0.318	0.162	0.227	0	0.262333	0.0473333	0.129667	-0.215	-0.0823333	-0.132667	38.2946	R
Cops7b8658701586587235	1	0.739	1	0.549	1	0.688	0.859	1	1	0.745667	0.913	0.953	0.167333	-0.04	0.207333	-23.9044	opE
Coq68437110784371170	0.972	1	1	0.746	0.963	0.936	1	1	0.967	0.881667	0.990667	0.989	0.109	0.00166667	0.107333	1.52905	NR
Poli7052870170528827	0.685	0.521	0.803	0.851	0.951	0.902	1	0.813	0.956	0.901333	0.669667	0.923	-0.231667	-0.253333	0.0216667	109.353	R
4833420G17Rik119464564119464690	0.972	1	0.845	0.76	0.879	0.843	0.816	0.882	0.862	0.827333	0.939	0.853333	0.111667	0.0856667	0.026	76.7164	R
Ubp1113959375113959483	0.477	0.579	0.509	0.627	0.659	0.589	0.536	0.505	0.527	0.625	0.521667	0.522667	-0.103333	-0.001	-0.102333	0.967742	NR
Fam92a1216995712169978	1	1	0.725	0.814	0.814	0.672	0.467	0.798	1	0.766667	0.908333	0.755	0.141667	0.153333	-0.0116667	108.235	R
Tom17505150775051657	1	0.556	1	0.556	0.565	0.571	0.5	0.579	1	0.564	0.852	0.693	0.288	0.159	0.129	55.2083	R
Dph72496302224963156	1	1	1	0.914	0.859	0.835	1	1	0.632	0.869333	1	0.877333	0.130667	0.122667	0.008	93.8776	R
Nckap5125940162125940237	0.25	0.75	0.348	0.25	0.25	0	0.8	1	0.5	0.166667	0.449333	0.766667	0.282667	-0.317333	0.6	-112.264	opE
Plekha5140556803140556857	0	0	0	0.424	0	0.095	0	0.197	0	0.173	0	0.0656667	-0.173	-0.0656667	-0.107333	37.9576	R
3010001F23Rik152385644152385752	1	1	1	0.917	0.84	0.899	0.913	0.588	0.87	0.885333	1	0.790333	0.114667	0.209667	-0.095	182.849	R>110%
Cep445655006256550121	0.067	0	0	0.177	0.049	0.177	1	0.144	0.418	0.134333	0.0223333	0.520667	-0.112	-0.498333	0.386333	444.94	R>110%
Ccdc85a2839937528399510	0.377	0.289	0.275	0.568	0.481	0.572	0.472	0.488	0.356	0.540333	0.313667	0.438667	-0.226667	-0.125	-0.101667	55.1471	R
Add35320341353203475	0.702	1	0.809	0.221	0.168	0.68	0.414	0.706	0.191	0.356333	0.837	0.437	0.480667	0.4	0.0806667	83.2178	R
Col20a1181003344181003483	0.675	0.792	1	1	0.936	1	1	1	1	0.978667	0.822333	1	-0.156333	-0.177667	0.0213333	113.646	R>110%
Dhx337099360970993698	0.919	1	1	0.863	0.633	1	0.883	0.868	0.681	0.832	0.973	0.810667	0.141	0.162333	-0.0213333	115.13	R>110%
Ect22714879427148887	1	1	0	1	0.382	0.11	1	NA	NA	0.497333	0.666667	1	0.169333	-0.333333	0.502667	-196.85	opE
Phactr21326176513261924	0.757	0.868	1	0.531	0.653	0.631	0.686	0.502	0.618	0.605	0.875	0.602	0.27	0.273	-0.003	101.111	R
Gzf1148688003148688145	0.72	1	0.837	0.461	0.507	0.673	1	1	0.17	0.547	0.852333	0.723333	0.305333	0.129	0.176333	42.2489	R
Bcas1170366363170366528	0.659	0.751	0.536	0.851	0.963	0.836	0.581	0.731	0.636	0.883333	0.648667	0.649333	-0.234667	-0.000666667	-0.234	0.284091	NR
Rhobtb37587890175878970	1	1	1	0.873	0.903	0.904	0.878	0.947	1	0.893333	1	0.941667	0.106667	0.0583333	0.0483333	54.6875	R
Dnajb4152208883152208946	0	0	0.105	0	0.178	0.679	0	0.26	0	0.285667	0.035	0.0866667	-0.250667	-0.0516667	-0.199	20.6117	R
Spry13764051937640808	1	1	0.577	0.449	0.726	0.722	0.79	0.919	0.895	0.632333	0.859	0.868	0.226667	-0.009	0.235667	-3.97059	NR
St71792198817922124	0.923	0.641	0.852	1	1	0.948	1	1	1	0.982667	0.805333	1	-0.177333	-0.194667	0.0173333	109.774	R
Phf141204558412045764	1	0.532	1	0.548	0.515	0.519	1	1	0.577	0.527333	0.844	0.859	0.316667	-0.015	0.331667	-4.73684	NR
Wdhd14725610347256260	0.913	1	1	0.695	0.895	0.914	1	0.883	1	0.834667	0.971	0.961	0.136333	0.01	0.126333	7.33496	NR
Ip6k2108796540108796572	0	0	0	0.121	0.084	0.105	0.07	0.084	0	0.103333	0	0.0513333	-0.103333	-0.0513333	-0.052	49.6774	R
Uevld4693488246935040	0.07	0	0.046	0.098	0.285	0.104	0.196	0.109	0.148	0.162333	0.0386667	0.151	-0.123667	-0.112333	-0.0113333	90.8356	R
Spa173760761637607687	0.531	0.704	0.504	1	1	0.753	0.185	1	1	0.917667	0.579667	0.728333	-0.338	-0.148667	-0.189333	43.9842	R
1110032A03Rik5076503050765166	1	1	0.512	1	0.344	0.344	1	0.344	0.677	0.562667	0.837333	0.673667	0.274667	0.163667	0.111	59.5874	R
Zfp384125031670125032612	0.527	0.476	0.556	0.364	0.39	0.41	0.403	0.409	0.429	0.388	0.519667	0.413667	0.131667	0.106	0.0256667	80.5063	R
Vwa5b22059046920590531	1	1	1	0.639	0.864	0.702	1	0.78	0.68	0.735	1	0.82	0.265	0.18	0.085	67.9245	R
Ccdc85a2839604528396165	0.574	0.639	0.609	0.426	0.451	0.292	0.625	0.445	0.518	0.389667	0.607333	0.529333	0.217667	0.078	0.139667	35.8346	R
Gm69997993316079933247	1	0.388	0.559	0	0.112	0.596	0.559	0.388	0.388	0.236	0.649	0.445	0.413	0.204	0.209	49.3947	R
Esco11058843810588550	1	1	0.821	0.863	0.792	0.8	1	1	0.696	0.818333	0.940333	0.898667	0.122	0.0416667	0.0803333	34.153	R
Mok110826441110826512	0	0.404	0	0.253	0.302	0.43	0.576	0.145	0.12	0.328333	0.134667	0.280333	-0.193667	-0.145667	-0.048	75.2151	R
Zfp1122411833424118383	0.83	1	1	0.751	0.872	0.583	0.819	1	0.83	0.735333	0.943333	0.883	0.208	0.0603333	0.147667	29.0064	R
Hook28499318384993234	0	0.157	0.272	0	0.635	0.554	1	0.427	0.23	0.396333	0.143	0.552333	-0.253333	-0.409333	0.156	161.579	R>110%
Sp1008570798185708125	0.877	1	1	1	0.841	0.68	1	1	1	0.840333	0.959	1	0.118667	-0.041	0.159667	-34.5506	opE
Fam168a100818735100818762	1	1	1	0.763	0.899	0.965	0.899	0.955	1	0.875667	1	0.951333	0.124333	0.0486667	0.0756667	39.1421	R
Jpx103502859103502930	1	1	0.404	0.671	0.576	0.613	0.253	1	0	0.62	0.801333	0.417667	0.181333	0.383667	-0.202333	211.581	R>110%
Zfp4262048632920486425	0.785	1	1	1	0.647	0.379	0.379	0	0.169	0.675333	0.928333	0.182667	0.253	0.745667	-0.492667	294.73	R>110%
Xaf17230656372306652	0.334	0.339	0.212	0.731	0.693	0.503	0.468	0.268	0.557	0.642333	0.295	0.431	-0.347333	-0.136	-0.211333	39.1555	R
Tasp1139910532139910643	0.947	1	1	0.932	0.736	0.968	0.937	0.856	1	0.878667	0.982333	0.931	0.103667	0.0513333	0.0523333	49.5177	R
Pkib5770807357708181	0.903	0.859	1	0.69	0.739	0.813	0.813	1	0.767	0.747333	0.920667	0.86	0.173333	0.0606667	0.112667	35	R
Mindy31238660812386679	0.295	0.239	0.298	0.512	0.617	0.541	0.514	0.62	0.648	0.556667	0.277333	0.594	-0.279333	-0.316667	0.0373333	113.365	R>110%
Zkscan5145211745145211828	1	1	1	0.659	0.912	0.833	0.818	0.763	1	0.801333	1	0.860333	0.198667	0.139667	0.059	70.302	R
Spa173761183537612018	0.73	0.612	0.53	1	1	0.802	0.311	1	1	0.934	0.624	0.770333	-0.31	-0.146333	-0.163667	47.2043	R
Cbfb105194474105194591	0.584	0.428	0.692	1	1	0.717	0.36	0.36	0.692	0.905667	0.568	0.470667	-0.337667	0.0973333	-0.435	-28.8253	opE
Gm20743164866237164866339	0.417	0.284	0	0	0.051	0.02	0	0.102	0	0.0236667	0.233667	0.034	0.21	0.199667	0.0103333	95.0794	R
Tyk22111519121115279	0.263	0.232	0.215	0.441	0.418	0.393	0.502	0.34	0.335	0.417333	0.236667	0.392333	-0.180667	-0.155667	-0.025	86.1624	R
Sycp1102864856102864919	1	0.914	1	0.802	1	0.804	0.821	1	1	0.868667	0.971333	0.940333	0.102667	0.031	0.0716667	30.1948	R
Pou2f22509328725093361	1	0.728	1	0.88	0.668	0.801	0.801	0.801	0.51	0.783	0.909333	0.704	0.126333	0.205333	-0.079	162.533	R>110%
Crem32991613299308	1	1	1	0.669	1	0.377	0.336	1	1	0.682	1	0.778667	0.318	0.221333	0.0966667	69.6017	R
Hdac119116624291166285	0	0	0.28	0	0.226	0.66	0.28	0.163	0.308	0.295333	0.0933333	0.250333	-0.202	-0.157	-0.045	77.7228	R
Bag23374821633748326	0.928	0.839	0.789	0.618	0.776	0.686	0.881	0.913	0.896	0.693333	0.852	0.896667	0.158667	-0.0446667	0.203333	-28.1513	opE
Tjap14626409346264190	0.256	0.222	0.304	0.46	0.515	0.364	0.346	0.333	0.273	0.446333	0.260667	0.317333	-0.185667	-0.0566667	-0.129	30.5206	R
Gm108637921019079210249	0.489	0.683	1	1	0.742	1	1	1	0.742	0.914	0.724	0.914	-0.19	-0.19	0	100	R
Mtif3146963220146963380	0.041	0.04	0.063	0.157	0.212	0.081	0.081	0.051	0	0.15	0.048	0.044	-0.102	0.004	-0.106	-3.92157	NR
Ccdc662748294027483190	0.779	0.91	0.913	0.716	0.764	0.717	0.891	0.882	0.787	0.732333	0.867333	0.853333	0.135	0.014	0.121	10.3704	R
4930578M01Rik9898775698987830	1	1	0.401	0.54	0.517	0.472	0	0.843	0.668	0.509667	0.800333	0.503667	0.290667	0.296667	-0.006	102.064	R
Trpc75683128556831450	0.741	0.87	0.851	0.559	0.352	0.607	0.488	0.756	0.877	0.506	0.820667	0.707	0.314667	0.113667	0.201	36.1229	R
Rai141058925810589345	0.112	0	0.123	0.559	0.33	0.24	0	0.24	0	0.376333	0.0783333	0.08	-0.298	-0.00166667	-0.296333	0.559284	NR
Rfx32783740627837481	1	1	1	0.923	0.806	0.927	1	1	0.8	0.885333	1	0.933333	0.114667	0.0666667	0.048	58.1395	R
Pomgnt2121984099121984156	0.765	1	0.835	0.521	0.521	0.225	1	0.165	0.685	0.422333	0.866667	0.616667	0.444333	0.25	0.194333	56.2641	R
Zfp661127581858127582075	0	0.214	0	0.45	0.17	0.329	1	0	0.197	0.316333	0.0713333	0.399	-0.245	-0.327667	0.0826667	133.741	R>110%
Whrn6342908563429417	0.483	1	1	0.438	0.583	0.483	1	0.533	0.555	0.501333	0.827667	0.696	0.326333	0.131667	0.194667	40.3473	R
Lrrc7158148579158148699	1	1	0.526	0.526	0.69	0.526	0.085	NA	0.795	0.580667	0.842	0.44	0.261333	0.402	-0.140667	153.827	R>110%
Ifngr11959903819599137	1	1	1	1	0.131	0.546	0.108	1	0.287	0.559	1	0.465	0.441	0.535	-0.094	121.315	R>110%
Mre11a1479057214790733	1	1	1	0.841	0.786	0.971	1	1	1	0.866	1	1	0.134	0	0.134	0	NR
U2af13165250131652568	0.836	0.934	0.923	0.787	0.82	0.779	0.741	0.84	0.901	0.795333	0.897667	0.827333	0.102333	0.0703333	0.032	68.7296	R
Ntan11382688213827125	0.295	0.31	0.219	0.439	0.406	0.366	0.344	0.336	0.29	0.403667	0.274667	0.323333	-0.129	-0.0486667	-0.0803333	37.7261	R
Ccdc163116709242116709273	0.399	0	0	0.453	0.744	0.624	0.383	0.216	0	0.607	0.133	0.199667	-0.474	-0.0666667	-0.407333	14.0647	R
Mppe16723767867237732	1	0.88	1	0.648	1	0.896	0.632	1	1	0.848	0.96	0.877333	0.112	0.0826667	0.0293333	73.8095	R
Prdm56585594865856123	1	1	1	0.649	1	0.818	1	1	0.667	0.822333	1	0.889	0.177667	0.111	0.0666667	62.4765	R
Dus4l3164876531648887	0.782	0.898	0.595	1	1	1	1	1	0.904	1	0.758333	0.968	-0.241667	-0.209667	-0.032	86.7586	R
Phactr21326697213267053	0.898	0.948	1	0.808	0.885	0.822	0.877	0.714	0.854	0.838333	0.948667	0.815	0.110333	0.133667	-0.0233333	121.148	R>110%
Dock79899364698993736	0.806	0.798	0.762	0.658	0.632	0.638	0.56	0.596	0.592	0.642667	0.788667	0.582667	0.146	0.206	-0.06	141.096	R>110%
Ahcyl22979943829799584	0.854	1	1	1	0.717	0.432	1	1	0.767	0.716333	0.951333	0.922333	0.235	0.029	0.206	12.3404	R
Abcd48461172084611771	1	0.9	1	0.749	0.866	0.934	1	0.957	1	0.849667	0.966667	0.985667	0.117	-0.019	0.136	-16.2393	opE
Sema6d124660704124660761	0.616	0.692	0.599	0.725	0.729	0.776	0.689	0.706	0.765	0.743333	0.635667	0.72	-0.107667	-0.0843333	-0.0233333	78.3282	R
Carnmt11870336018703464	1	1	0.904	0.797	0.78	0.907	1	1	1	0.828	0.968	1	0.14	-0.032	0.172	-22.8571	opE
Foxp19952059699520732	1	1	1	1	0.677	0.69	1	1	1	0.789	1	1	0.211	0	0.211	0	NR
Rcbtb15920676359206930	0.441	0	0.321	0.768	0.654	0.832	1	0.587	0.441	0.751333	0.254	0.676	-0.497333	-0.422	-0.0753333	84.8525	R
Wdpcp2164806921648123	0	0	0	0	0.387	0.072	0	0.329	0	0.153	0	0.109667	-0.153	-0.109667	-0.0433333	71.6776	R
Phf21a9218704392187408	1	0.791	1	0.859	0.803	0.749	0.724	0.724	0.738	0.803667	0.930333	0.728667	0.126667	0.201667	-0.075	159.211	R>110%
Slc25a4084247968424887	0.094	0.189	0.213	0.054	0.051	0.034	0.248	0.102	0.03	0.0463333	0.165333	0.126667	0.119	0.0386667	0.0803333	32.493	R
Sergef4661869546618758	1	0.937	1	0.817	0.914	0.873	1	0.958	1	0.868	0.979	0.986	0.111	-0.007	0.118	-6.30631	NR
Sltm7055903670559101	0.259	0.189	0.189	1	0.511	0.65	0.149	0.511	1	0.720333	0.212333	0.553333	-0.508	-0.341	-0.167	67.126	R
Alg13144323354144323527	0.482	0.21	0.085	0	0	0.06	0.202	0	0	0.02	0.259	0.0673333	0.239	0.191667	0.0473333	80.1953	R
Ppara8577752085777767	0.602	1	1	0.858	0.602	0.779	1	0.638	0.63	0.746333	0.867333	0.756	0.121	0.111333	0.00966667	92.011	R
Mrpl58115406550115406587	1	0.889	1	1	0.286	0.884	1	0.783	0.376	0.723333	0.963	0.719667	0.239667	0.243333	-0.00366667	101.53	R
Zeb156413815641518	0.258	0.611	1	1	1	0.785	0.723	0.676	0.148	0.928333	0.623	0.515667	-0.305333	0.107333	-0.412667	-35.1528	opE
Prima1103199743103199914	0.854	1	1	0.651	0.759	0.894	1	0.882	0.599	0.768	0.951333	0.827	0.183333	0.124333	0.059	67.8182	R
Grik24910350949103648	1	0.903	0.806	0.722	0.862	0.773	0.757	0.555	0.735	0.785667	0.903	0.682333	0.117333	0.220667	-0.103333	188.068	R>110%
Gramd1b4041329640413371	0.83	0.829	0.939	0.945	1	0.971	0.913	0.935	1	0.972	0.866	0.949333	-0.106	-0.0833333	-0.0226667	78.6164	R
Tmpo9115308491153180	0.584	0.647	0.675	0.912	0.709	0.827	0.665	0.639	0.766	0.816	0.635333	0.69	-0.180667	-0.0546667	-0.126	30.2583	R
Apbb26632360166323607	0.359	0	0.176	0.658	0.38	0.914	1	0.256	0.546	0.650667	0.178333	0.600667	-0.472333	-0.422333	-0.05	89.4143	R
Wdr25108992806108992937	0.631	0.727	0.895	1	0.951	0.874	0.746	1	1	0.941667	0.751	0.915333	-0.190667	-0.164333	-0.0263333	86.1888	R
Ttc277483533274835385	0.747	1	0.307	1	1	1	NA	NA	NA	1	0.684667	NA	-0.315333	NA	NA	NA	NA
Alg69974448999744625	1	0.817	1	0.583	0.786	0.92	1	0.909	1	0.763	0.939	0.969667	0.176	-0.0306667	0.206667	-17.4242	opE
Nme6109841475109841515	0.965	0.885	1	0.927	0.734	0.759	0.847	0.867	0.948	0.806667	0.95	0.887333	0.143333	0.0626667	0.0806667	43.7209	R
Zfp44461739816174101	0.493	0.69	0.357	0.859	0.859	0.822	1	0.707	0.556	0.846667	0.513333	0.754333	-0.333333	-0.241	-0.0923333	72.3	R
Gm305415332507853325194	0.693	1	1	0.693	0.568	0.693	0.53	1	1	0.651333	0.897667	0.843333	0.246333	0.0543333	0.192	22.0568	R
Plk3117132904117133034	1	0.911	1	0.783	0.889	0.909	1	0.794	1	0.860333	0.970333	0.931333	0.11	0.039	0.071	35.4545	R
Sbf2110341289110341364	0.476	0.539	0.533	0.704	0.617	0.63	0.673	0.697	0.667	0.650333	0.516	0.679	-0.134333	-0.163	0.0286667	121.34	R>110%
Tm7sf260635266063607	0.89	0.849	0.839	1	1	0.946	1	1	1	0.982	0.859333	1	-0.122667	-0.140667	0.018	114.674	R>110%
Fggy9581210795812169	1	1	0	0	0.68	0.261	NA	1	0.832	0.313667	0.666667	0.916	0.353	-0.249333	0.602333	-70.6327	opE
Tvp23a1042865810428803	0.927	0.848	0.896	0.759	0.841	0.604	NA	NA	NA	0.734667	0.890333	NA	0.155667	NA	NA	NA	NA
Klf8153360295153360483	1	0.571	1	0.571	0.64	0.666	NA	0.509	NA	0.625667	0.857	0.509	0.231333	0.348	-0.116667	150.432	R>110%
Mill21885593918856203	1	0.835	0.784	0.927	0.579	0.77	0.579	1	0.775	0.758667	0.873	0.784667	0.114333	0.0883333	0.026	77.2595	R
N4bp35165014851650354	0	0.174	1	0.296	1	1	1	NA	1	0.765333	0.391333	1	-0.374	-0.608667	0.234667	162.745	R>110%
Dlg29242063192420673	0	0.115	0	0.207	0.163	0.243	0.439	0	0.11	0.204333	0.0383333	0.183	-0.166	-0.144667	-0.0213333	87.1486	R
Tor1aip2156041074156041134	0.931	0.872	1	0.714	0.682	0.772	0.682	0.865	0.851	0.722667	0.934333	0.799333	0.211667	0.135	0.0766667	63.7795	R
2610021A01Rik4160287741602997	0.065	0	0.053	0.357	0.058	0.186	0.058	0.07	0	0.200333	0.0393333	0.0426667	-0.161	-0.00333333	-0.157667	2.07039	NR
Fnbp13109709331097150	0.195	0.853	0.592	1	1	1	0.266	1	1	1	0.546667	0.755333	-0.453333	-0.208667	-0.244667	46.0294	R
Tssk57637235476372486	1	1	1	0.8	0.835	0.902	0.905	0.918	0.827	0.845667	1	0.883333	0.154333	0.116667	0.0376667	75.594	R
Cenpj5657173756572201	0.753	1	1	0.379	0.402	0.88	1	0.309	0.729	0.553667	0.917667	0.679333	0.364	0.238333	0.125667	65.4762	R
Fam193b5556451955564580	0.453	0.74	0.74	0.136	0.106	0.289	0	1	0.082	0.177	0.644333	0.360667	0.467333	0.283667	0.183667	60.699	R
Camsap336003573600405	0.694	1	1	0.515	0.831	0.685	1	1	1	0.677	0.898	1	0.221	-0.102	0.323	-46.1538	opE
Miat112228054112228214	1	0.853	1	0.795	0.7	0.931	1	1	0.784	0.808667	0.951	0.928	0.142333	0.023	0.119333	16.1593	R
Fam135a2404912924049207	0.225	0.215	0.32	0.451	0.415	0.392	0.27	0.328	0.432	0.419333	0.253333	0.343333	-0.166	-0.09	-0.076	54.2169	R
Prdm159782961097829712	1	1	1	0.82	1	0.835	0.95	1	1	0.885	1	0.983333	0.115	0.0166667	0.0983333	14.4928	R
Sema3a1339987513400069	0.863	1	0.892	0.855	0.702	0.811	1	0.824	1	0.789333	0.918333	0.941333	0.129	-0.023	0.152	-17.8295	opE
Trnau1ap132325945132326045	1	1	0.633	1	1	1	0.911	0.894	1	1	0.877667	0.935	-0.122333	-0.0573333	-0.065	46.8665	R
Prune21721632517216373	0.688	0.855	0.831	0.977	0.896	0.916	0.773	0.567	0.869	0.929667	0.791333	0.736333	-0.138333	0.055	-0.193333	-39.759	opE
Hs3st62475645224756544	0.383	0.383	1	0	0	0.383	1	NA	NA	0.127667	0.588667	1	0.461	-0.411333	0.872333	-89.2263	opE
Eda100395674100395830	0.246	0	0	0.71	0	0.407	NA	NA	NA	0.372333	0.082	NA	-0.290333	NA	NA	NA	NA
Myo18a7781585577815891	0.944	0.947	0.963	0.866	0.84	0.826	0.962	1	0.944	0.844	0.951333	0.968667	0.107333	-0.0173333	0.124667	-16.1491	opE
Cars143593183143593326	0.146	0.495	0.313	0.093	0.117	0.103	NA	NA	NA	0.104333	0.318	NA	0.213667	NA	NA	NA	NA
Mdm4133009136133009192	0.853	1	1	1	0.267	0.654	1	1	1	0.640333	0.951	1	0.310667	-0.049	0.359667	-15.7725	opE
Osbpl1a1289216612892289	1	0.547	0.733	1	1	0.959	1	1	0.895	0.986333	0.76	0.965	-0.226333	-0.205	-0.0213333	90.5744	R
Zfand4116284739116284815	1	1	0.666	0.142	0.624	1	1	1	1	0.588667	0.888667	1	0.3	-0.111333	0.411333	-37.1111	opE
Apbb26632360166323607	0.358	0	0.175	0.656	0.378	0.913	NA	NA	NA	0.649	0.177667	#DIV/0!	-0.471333	NA	NA	NA	NA
Polg2106778716106778807	0.126	0.104	0	0.802	0.591	0.269	NA	NA	NA	0.554	0.0766667	#DIV/0!	-0.477333	NA	NA	NA	NA
Ccdc17116599556116599667	0.131	0	0	0.761	0.346	0.469	NA	NA	NA	0.525333	0.0436667	#DIV/0!	-0.481667	NA	NA	NA	NA
Upp25861763358617728	0.159	0	0	0.587	0.63	0.415	NA	NA	NA	0.544	0.053	#DIV/0!	-0.491	NA	NA	NA	NA
Rcbtb15920676359206930	0.416	0	0.3	0.75	0.631	0.818	NA	NA	NA	0.733	0.238667	#DIV/0!	-0.494333	NA	NA	NA	NA
Slc26a82865383128653945	0	1	0.511	1	1	1	NA	NA	NA	1	0.503667	NA	-0.496333	NA	NA	NA	NA
Sltm7055903670559101	0.248	0.18	0.18	1	0.497	0.637	NA	NA	NA	0.711333	0.202667	#DIV/0!	-0.508667	NA	NA	NA	NA
Lemd3120931720120931823	0	0.477	0	0.354	1	0.687	NA	NA	NA	0.680333	0.159	#DIV/0!	-0.521333	NA	NA	NA	NA
Ccl2543497714349894	0.296	0.414	0	0.752	0.694	0.839	NA	NA	NA	0.761667	0.236667	#DIV/0!	-0.525	NA	NA	NA	NA
Lypd6b4990337549903452	0	0	0	1	0.134	0.553	NA	0.398	NA	0.562333	0	0.398	-0.562333	-0.398	-0.164333	70.7765	R
4930412C18Rik97760369776197	0.304	0	1	1	1	1	1	0.325	1	1	0.434667	0.775	-0.565333	-0.340333	-0.225	60.2005	R
Sema4a8845554788455684	0.193	0.323	0	1	0.488	0.756	NA	NA	NA	0.748	0.172	#DIV/0!	-0.576	NA	NA	NA	NA
Stk33109341288109341639	0.116	1	0.116	1	1	1	NA	NA	0	1	0.410667	0	-0.589333	0.410667	-1	-69.6833	opE
Upp25861763358617728	0.185	0	0	0.694	0.85	0.415	NA	NA	NA	0.653	0.0616667	#DIV/0!	-0.591333	NA	NA	NA	NA
Ebi35595388855954018	1	0.197	0	1	1	1	NA	NA	NA	1	0.399	#DIV/0!	-0.601	NA	NA	NA	NA
Nalcn123409695123409833	0.487	0	0	1	1	0.416	NA	NA	NA	0.805333	0.162333	#DIV/0!	-0.643	NA	NA	NA	NA
Eipr12879385428793936	0.377	0.287	0	0.644	1	1	NA	NA	NA	0.881333	0.221333	#DIV/0!	-0.66	NA	NA	NA	NA
Wdr25108897908108898006	0	0.359	0	1	0.359	1	NA	NA	NA	0.786333	0.119667	#DIV/0!	-0.666667	NA	NA	NA	NA
Tcte21372241913722679	0	1	0	1	1	1	NA	1	0.268	1	0.333333	0.634	-0.666667	-0.300667	-0.366	45.1	R
Spata1146487199146487419	1	0	0	1	1	1	1	0.169	1	1	0.333333	0.723	-0.666667	-0.389667	-0.277	58.45	R
Ccdc57120871047120871262	0.72	0.128	0	1	1	1	1	0.418	1	1	0.282667	0.806	-0.717333	-0.523333	-0.194	72.9554	R
AW8222525371588153715990	0.348	0.445	0	1	1	1	1	0	1	1	0.264333	0.666667	-0.735667	-0.402333	-0.333333	54.6896	R
Hrh1114408773114408920	0.315	0	0	0.58	1	1	NA	NA	NA	0.86	0.105	#DIV/0!	-0.755	NA	NA	NA	NA
Cd46195083547195083636	0.539	0	0	1	1	1	NA	NA	NA	1	0.179667	NA	-0.820333	NA	NA	NA	NA
Map4110027678110027792	0.343	0	0.095	1	1	1	1	0.74	1	1	0.146	0.913333	-0.854	-0.767333	-0.0866667	89.8517	R

## Sheet: GSE114674_Med_18wk
GeneID	SCA inc. 1	SCA inc. 2	SCA inc. 3	WT inc. 1	WT inc. 2	WT inc. 3	SCA ASO inc. 1	SCA ASO inc. 2	SCA ASO inc. 3	WT av inclusion	SCA average inclusion	ASO average inlcusion	SCA-WT-incDiff	SCA-ASO incDiff	ASO-WT-incDiff	% rescue	Rescue or Non-rescue		Event type	Number of events
Pkd2l23443328834433353	1	1	0.568	0.141	0.116	0.141	1	0	1	0.132667	0.856	0.666667	0.723333	0.189333	0.534	26.1751	R		Rescue	237		71.8182
Bin13243074932430857	0.828	1	0.617	0.287	0	0.152	0.152	0.811	0.573	0.146333	0.815	0.512	0.668667	0.303	0.365667	45.3141	R		Non-Rescue	39		11.8182
Tmem116121485247121485302	1	0	1	0	0	0	NA	0	0.258	0	0.666667	0.129	0.666667	0.537667	0.129	80.65	R		Rescue >110%	24		7.27273
Ermard1506582515065945	1	0.505	1	0.338	0	0.203	0.605	0.505	1	0.180333	0.835	0.703333	0.654667	0.131667	0.523	20.112	R		Opposite-effect	26		7.87879
Atp4a3071897830719154	1	1	0.454	0	0	0.509	1	0	0	0.169667	0.818	0.333333	0.648333	0.484667	0.163667	74.7558	R		No data for treatment	4		1.21212
Pdzph15892256858922747	0.787	1	1	0	0.291	0.649	0.291	0.291	0.673	0.313333	0.929	0.418333	0.615667	0.510667	0.105	82.9453	R		Total	330
Tspan2os102726998102727097	1	1	1	0.527	0.358	0.271	0.456	1	1	0.385333	1	0.818667	0.614667	0.181333	0.433333	29.5011	R
Mbtd19388702193887073	1	0.679	1	0	0.761	0.15	1	1	0.614	0.303667	0.893	0.871333	0.589333	0.0216667	0.567667	3.67647	NR
Gas5161036819161036852	1	1	1	1	0	0.283	0.992	1	1	0.427667	1	0.997333	0.572333	0.00266667	0.569667	0.465929	NR
Zfp644106695642106695699	1	0.774	0.158	0	0.186	0.044	0	0.216	0.282	0.0766667	0.644	0.166	0.567333	0.478	0.0893333	84.2538	R
Airn1277928912779512	0.264	1	1	0.418	0	0.152	0	0.074	NA	0.19	0.754667	0.037	0.564667	0.717667	-0.153	127.096	R>110%
6030407O03Rik7386265873863116	1	1	1	0.682	0.097	0.563	0.659	0.736	1	0.447333	1	0.798333	0.552667	0.201667	0.351	36.4897	R
Zfp668127874676127874758	0.547	0.751	1	0	0	0.644	0.547	0.644	0.475	0.214667	0.766	0.555333	0.551333	0.210667	0.340667	38.2104	R
Zfp5581846927818469548	1	1	1	0	1	0.388	1	1	1	0.462667	1	1	0.537333	0	0.537333	0	NR
Ccdc62123951751123951867	1	1	0.342	0.206	0.342	0.206	0.722	0.675	1	0.251333	0.780667	0.799	0.529333	-0.0183333	0.547667	-3.46348	NR
Zfp951104817307104817352	1	0	0.595	0	0	0.095	0	0	0	0.0316667	0.531667	0	0.5	0.531667	-0.0316667	106.333	R
Eme22489330424893398	1	0.695	0.8	0.588	0.329	0.102	0.631	0.477	1	0.339667	0.831667	0.702667	0.492	0.129	0.363	26.2195	R
Ctla2b6089662760896745	1	1	1	0.34	0.72	0.474	1	0.474	0.85	0.511333	1	0.774667	0.488667	0.225333	0.263333	46.1119	R
Msantd23751361337513703	0.84	1	1	0.823	0.127	0.428	1	0.875	1	0.459333	0.946667	0.958333	0.487333	-0.0116667	0.499	-2.39398	NR
Invs4839130448391414	0.47	0.842	0.727	0.151	0.262	0.166	0.191	0.237	0.242	0.193	0.679667	0.223333	0.486667	0.456333	0.0303333	93.7671	R
Zfp239117867135117867324	0.582	1	1	0.443	0.091	0.614	1	0.443	0.285	0.382667	0.860667	0.576	0.478	0.284667	0.193333	59.5537	R
Pgbd12142826721428362	0.532	1	0.694	0.532	0	0.362	0.74	0.275	0.362	0.298	0.742	0.459	0.444	0.283	0.161	63.7387	R
Slc2a46994606869946193	1	1	1	1	0	0.692	0.875	1	0.636	0.564	1	0.837	0.436	0.163	0.273	37.3853	R
Gm464307461126374611321	0.506	1	1	0.577	0.215	0.406	0.406	0.764	0.631	0.399333	0.835333	0.600333	0.436	0.235	0.201	53.8991	R
Pbx46986431169864550	1	0.507	1	0.16	0.462	0.579	1	0.256	0.205	0.400333	0.835667	0.487	0.435333	0.348667	0.0866667	80.0919	R
Sptbn5120045183120045285	0.355	0.623	0.524	0.216	0	0	0.423	1	0.269	0.072	0.500667	0.564	0.428667	-0.0633333	0.492	-14.7745	opE
Tmem72116701841116701866	1	0.833	0.106	0.018	0.625	0.015	0.455	0.034	0	0.219333	0.646333	0.163	0.427	0.483333	-0.0563333	113.193	R>110%
Pkd2l23440980934409911	1	1	0.623	1	0.355	0	1	1	1	0.451667	0.874333	1	0.422667	-0.125667	0.548333	-29.7319	opE
Fam178b3656432936564482	0.73	1	1	0.643	0.31	0.574	1	0.759	0.73	0.509	0.91	0.829667	0.401	0.0803333	0.320667	20.0333	R
Sh2d5138253611138253689	0.599	0.724	0.519	0.5	0.15	0	0.917	0.215	0.526	0.216667	0.614	0.552667	0.397333	0.0613333	0.336	15.4362	R
E130114P18Rik9757481897574921	1	1	1	0.523	0.523	0.767	1	0.155	0.568	0.604333	1	0.574333	0.395667	0.425667	-0.03	107.582	R
9530026P05Rik9325471393254897	0.708	1	0.447	0.618	0	0.35	1	0.447	0.618	0.322667	0.718333	0.688333	0.395667	0.03	0.365667	7.58214	NR
Gpc6117892341117892371	0.446	0.563	0.563	0.103	0	0.287	0.547	0.573	0.287	0.13	0.524	0.469	0.394	0.055	0.339	13.9594	R
Spag4156066566156066633	0.839	0.738	0.809	0.363	0.427	0.417	0.54	0.51	0.394	0.402333	0.795333	0.481333	0.393	0.314	0.079	79.8982	R
Ccdc1554518527745185329	1	0.739	0.679	0.85	0	0.414	1	1	0.553	0.421333	0.806	0.851	0.384667	-0.045	0.429667	-11.6984	opE
Slc16a137022019470220338	0.867	1	1	1	0.189	0.537	0.482	1	1	0.575333	0.955667	0.827333	0.380333	0.128333	0.252	33.7423	R
AW8222525371588153715990	1	1	0.348	0	0.211	1	1	NA	1	0.403667	0.782667	1	0.379	-0.217333	0.596333	-57.3439	opE
Sirt22876763128767678	1	1	1	0.718	0.421	0.744	1	0.708	1	0.627667	1	0.902667	0.372333	0.0973333	0.275	26.1415	R
Ccdc1554518885245188917	0.18	0.568	0.664	0	0.248	0.056	0.33	0.622	0.568	0.101333	0.470667	0.506667	0.369333	-0.036	0.405333	-9.74729	NR
Il158240228982402404	0.566	0.439	0.342	0	0	0.258	0.785	1	0.342	0.086	0.449	0.709	0.363	-0.26	0.623	-71.6253	opE
Ttll9152984080152984321	0.774	1	1	1	0.215	0.47	0.672	0.832	1	0.561667	0.924667	0.834667	0.363	0.09	0.273	24.7934	R
Dlec1119126153119126346	1	0.825	1	1	0.228	0.524	1	1	1	0.584	0.941667	1	0.357667	-0.0583333	0.416	-16.3094	opE
Slc18a16904058169040701	1	0.803	0.605	0.505	0.338	0.505	1	0.434	0.534	0.449333	0.802667	0.656	0.353333	0.146667	0.206667	41.5094	R
Gsta32125468321254823	0.295	0.464	0.78	0.068	0.321	0.098	0.274	0.191	0.239	0.162333	0.513	0.234667	0.350667	0.278333	0.0723333	79.3726	R
Thap69196323491963522	1	1	1	0.874	0.431	0.645	1	0.742	1	0.65	1	0.914	0.35	0.086	0.264	24.5714	R
Abcc64598953745989745	0.53	1	1	0.158	0.53	0.805	1	0.652	0.568	0.497667	0.843333	0.74	0.345667	0.103333	0.242333	29.8939	R
Zfand4116285853116285921	0.812	1	1	0.745	0.493	0.538	0.808	0.886	0.894	0.592	0.937333	0.862667	0.345333	0.0746667	0.270667	21.6216	R
Ttll9152984135152984321	0.889	1	1	1	0.343	0.53	0.834	0.862	1	0.624333	0.963	0.898667	0.338667	0.0643333	0.274333	18.9961	R
Gabpb29521621395216268	1	0.893	1	0.676	0.635	0.581	1	0.41	1	0.630667	0.964333	0.803333	0.333667	0.161	0.172667	48.2517	R
Hdac93486134434861436	1	0.801	1	0.535	0.633	0.633	0.49	0.633	0.697	0.600333	0.933667	0.606667	0.333333	0.327	0.00633333	98.1	R
Gpr16321158363211714	0	1	1	0	0	1	NA	0	0.246	0.333333	0.666667	0.123	0.333333	0.543667	-0.210333	163.1	R>110%
Mir99ahg7767035277670560	0.429	1	1	0.429	0	1	1	0.319	0.429	0.476333	0.809667	0.582667	0.333333	0.227	0.106333	68.1	R
Mad2l2148139842148140020	1	1	1	0.688	0.788	0.553	1	1	0.508	0.676333	1	0.836	0.323667	0.164	0.159667	50.6694	R
Sgms13215656932156647	0.48	0.48	0	0	0	0	0	0.552	0.235	0	0.32	0.262333	0.32	0.0576667	0.262333	18.0208	R
Syt1108993837108993917	0.888	1	1	0.549	0.587	0.803	1	1	1	0.646333	0.962667	1	0.316333	-0.0373333	0.353667	-11.8019	opE
Gm98016219263162192700	1	1	1	1	0.794	0.279	1	0.951	1	0.691	1	0.983667	0.309	0.0163333	0.292667	5.28587	NR
Rmst9213375292133851	0.081	0.456	0.592	0.138	0.065	0	0	0.736	0.092	0.0676667	0.376333	0.276	0.308667	0.100333	0.208333	32.5054	R
Tnxb3468195334682322	1	1	0.336	0.432	0	1	0.202	0	0.582	0.477333	0.778667	0.261333	0.301333	0.517333	-0.216	171.681	R>110%
Pear18775714387757264	1	0.859	1	0.869	0.337	0.781	1	1	1	0.662333	0.953	1	0.290667	-0.047	0.337667	-16.1697	opE
Lonrf33633951936339675	0.27	0.438	0.308	0.047	0	0.1	0.38	0.113	0.047	0.049	0.338667	0.18	0.289667	0.158667	0.131	54.7756	R
Gabpb29521621395216268	0.735	1	1	0.481	0.709	0.676	0.342	1	0.698	0.622	0.911667	0.68	0.289667	0.231667	0.058	79.977	R
Trp53inp11116789611167934	0.467	0.535	0.405	0.264	0.087	0.187	0.434	0.397	0.434	0.179333	0.469	0.421667	0.289667	0.0473333	0.242333	16.3406	R
Zgrf1127584655127584794	1	1	0.869	1	0.612	0.441	1	1	1	0.684333	0.956333	1	0.272	-0.0436667	0.315667	-16.0539	opE
Slc4a93653167736531811	1	0.707	1	0.465	0.575	0.853	1	0.735	0.931	0.631	0.902333	0.888667	0.271333	0.0136667	0.257667	5.03686	NR
Plag139054463905805	0.795	1	1	0.42	1	0.564	1	0.674	1	0.661333	0.931667	0.891333	0.270333	0.0403333	0.23	14.9199	R
Swt1151412790151412846	1	1	1	1	0.692	0.509	NA	NA	NA	0.733667	1	NA	0.266333	NA	NA	NA	NA
Tor1aip2156041074156041134	0.72	0.715	0.73	0.587	0.298	0.483	0.628	0.625	0.677	0.456	0.721667	0.643333	0.265667	0.0783333	0.187333	29.4856	R
Cdh122063868520638784	0.079	0.358	0.358	0	0	0	0	0	0	0	0.265	0	0.265	0.265	0	100	R
4430402I18Rik2895408928954131	0.852	0.733	1	0.428	0.673	0.692	0.877	0.666	0.913	0.597667	0.861667	0.818667	0.264	0.043	0.221	16.2879	R
Gm36356135488328135488446	1	1	0.77	0.837	0.507	0.643	0.861	0.236	1	0.662333	0.923333	0.699	0.261	0.224333	0.0366667	85.9515	R
Mbd4115845542115845617	1	1	0.862	0.61	0.758	0.73	1	0.882	0.839	0.699333	0.954	0.907	0.254667	0.047	0.207667	18.4555	R
Gm168944008496640085014	0.224	0.366	0.213	0	0	0.053	0	0.224	0.062	0.0176667	0.267667	0.0953333	0.25	0.172333	0.0776667	68.9333	R
Rgl32197438721974540	0.893	0.906	0.9	0.723	0.574	0.658	0.7	0.887	0.742	0.651667	0.899667	0.776333	0.248	0.123333	0.124667	49.7312	R
Rfx25679924956799324	0.319	0.111	0.484	0	0	0.172	0	0	0	0.0573333	0.304667	0	0.247333	0.304667	-0.0573333	123.181	R>110%
Mro7387191773872064	0.715	0.752	0.824	0.49	0.491	0.588	0.588	0.498	0.662	0.523	0.763667	0.582667	0.240667	0.181	0.0596667	75.2078	R
Eml59882159998821614	0.952	1	1	0.817	0.61	0.806	1	0.908	1	0.744333	0.984	0.969333	0.239667	0.0146667	0.225	6.11961	NR
Arhgap263893379238933964	0.936	1	0.845	0.541	0.678	0.845	0.822	0.747	1	0.688	0.927	0.856333	0.239	0.0706667	0.168333	29.5676	R
Helq100792663100792842	1	1	1	1	0.653	0.633	0.925	1	1	0.762	1	0.975	0.238	0.025	0.213	10.5042	R
Gm445037296125772961391	0.885	1	1	0.628	1	0.547	0.743	0.707	1	0.725	0.961667	0.816667	0.236667	0.145	0.0916667	61.2676	R
Gm30003134774493134774940	0.814	1	1	0.509	1	0.605	0.74	0.715	0.466	0.704667	0.938	0.640333	0.233333	0.297667	-0.0643333	127.571	R>110%
Parp11127470701127470830	0.747	0.865	1	0.681	0.596	0.639	0.596	0.766	0.652	0.638667	0.870667	0.671333	0.232	0.199333	0.0326667	85.9195	R
2610316D01Rik4536630445366348	1	0.747	1	0.425	1	0.633	0	0.27	0.388	0.686	0.915667	0.219333	0.229667	0.696333	-0.466667	303.193	R>110%
Fam118b3526703635267111	0.258	0.325	0.211	0	0.111	0	0.082	0.122	0.2	0.037	0.264667	0.134667	0.227667	0.13	0.0976667	57.101	R
St3gal65852350158523672	1	0.925	0.929	0.689	0.508	1	0.823	0.913	1	0.732333	0.951333	0.912	0.219	0.0393333	0.179667	17.9604	R
Slc4a1ap3154617931546266	0.878	0.935	0.858	0.551	0.775	0.695	1	0.757	0.943	0.673667	0.890333	0.9	0.216667	-0.00966667	0.226333	-4.46154	NR
Echdc2108169714108169782	0.96	1	1	0.795	0.949	0.575	0.932	0.781	0.781	0.773	0.986667	0.831333	0.213667	0.155333	0.0583333	72.6989	R
Pheta1121850469121850546	0.844	0.958	0.958	0.812	0.776	0.529	0.872	0.918	0.543	0.705667	0.92	0.777667	0.214333	0.142333	0.072	66.4075	R
Gm502532702883227029946	0.941	1	0.917	0.901	0.61	0.708	1	0.935	1	0.739667	0.952667	0.978333	0.213	-0.0256667	0.238667	-12.0501	opE
Il10ra4526432445264478	0.951	1	1	0.831	0.496	1	1	0.806	0.912	0.775667	0.983667	0.906	0.208	0.0776667	0.130333	37.3397	R
Catspere2178111147178111602	0.838	1	1	0.721	0.764	0.744	0.583	0.727	0.853	0.743	0.946	0.721	0.203	0.225	-0.022	110.837	R>110%
Flna7423296674232990	0.843	0.866	0.91	0.622	0.68	0.725	0.817	0.738	0.718	0.675667	0.873	0.757667	0.197333	0.115333	0.082	58.4459	R
Zfyve19119210129119210232	0.877	0.831	1	0.622	0.908	0.598	0.814	0.622	0.846	0.709333	0.902667	0.760667	0.193333	0.142	0.0513333	73.4483	R
Pla2g5138804506138804651	1	1	1	0.638	1	0.787	0.316	0.942	0.764	0.808333	1	0.674	0.191667	0.326	-0.134333	170.087	R>110%
Shld23425962434259732	0.931	1	1	1	0.518	0.836	1	0.889	0.843	0.784667	0.977	0.910667	0.192333	0.0663333	0.126	34.4887	R
Epb41131937014131937464	0.815	0.77	0.758	0.497	0.687	0.583	0.72	0.609	0.662	0.589	0.781	0.663667	0.192	0.117333	0.0746667	61.1111	R
Mmgt26266016362660369	0.218	0.274	0.306	0.077	0.032	0.127	0.117	0.172	0.197	0.0786667	0.266	0.162	0.187333	0.104	0.0833333	55.516	R
Cacna1g9441493094415074	0.882	1	0.977	0.656	0.731	0.919	0.962	0.846	0.928	0.768667	0.953	0.912	0.184333	0.041	0.143333	22.2423	R
Vps39120346856120346889	1	1	0.76	1	0.735	0.487	0.613	0.613	0.725	0.740667	0.92	0.650333	0.179333	0.269667	-0.0903333	150.372	R>110%
Ets13273809832738359	1	1	1	0.835	0.64	1	1	1	1	0.825	1	1	0.175	0	0.175	0	NR
1500015L24Rik2042262920422721	1	0.874	1	0.652	1	0.697	0.902	1	0.902	0.783	0.958	0.934667	0.175	0.0233333	0.151667	13.3333	R
4930451G09Rik49718514971969	1	1	1	0.822	0.654	1	1	0.922	1	0.825333	1	0.974	0.174667	0.026	0.148667	14.8855	R
Syndig1l8468321584683320	0.362	0.316	0.164	0.088	0.165	0.075	0.185	0.207	0.306	0.109333	0.280667	0.232667	0.171333	0.048	0.123333	28.0156	R
Tpd52l13134301131343026	0.42	0.422	0.328	0.184	0.253	0.232	0.326	0.234	0.433	0.223	0.39	0.331	0.167	0.059	0.108	35.3293	R
Hsdl25958631959586417	1	0.835	1	1	0.483	0.855	1	1	0.871	0.779333	0.945	0.957	0.165667	-0.012	0.177667	-7.24346	NR
Xndc1102066459102066629	0.298	0.164	0.119	0.089	0	0	0	0.045	0.145	0.0296667	0.193667	0.0633333	0.164	0.130333	0.0336667	79.4715	R
Zfp3696528492065285016	0.867	0.957	1	0.786	0.713	0.832	0.958	1	0.681	0.777	0.941333	0.879667	0.164333	0.0616667	0.102667	37.5254	R
Tenm34833558848335774	0.94	1	1	0.801	1	0.668	1	1	0.728	0.823	0.98	0.909333	0.157	0.0706667	0.0863333	45.0106	R
D130020L05Rik101084283101084499	0.919	1	1	0.767	0.681	1	0.93	0.936	0.819	0.816	0.973	0.895	0.157	0.078	0.079	49.6815	R
Dcaf177106335871063495	1	1	1	0.849	0.682	1	1	1	1	0.843667	1	1	0.156333	0	0.156333	0	NR
Epn26154415761544328	0.963	1	1	0.963	0.764	0.768	0.818	1	0.961	0.831667	0.987667	0.926333	0.156	0.0613333	0.0946667	39.3162	R
Rnft18648495086485217	0.155	0.298	0.318	0.087	0.121	0.094	0.191	0.169	0.169	0.100667	0.257	0.176333	0.156333	0.0806667	0.0756667	51.5991	R
Phka1102532076102532115	1	1	1	0.741	0.851	0.944	0.859	0.863	1	0.845333	1	0.907333	0.154667	0.0926667	0.062	59.9138	R
Phka1102528066102528117	1	1	1	0.751	0.842	0.947	1	1	0.95	0.846667	1	0.983333	0.153333	0.0166667	0.136667	10.8696	R
Senp85975026159750371	0.071	0.042	0.347	0	0	0	0.056	0.191	0	0	0.153333	0.0823333	0.153333	0.071	0.0823333	46.3043	R
Aifm31750689817506919	0.835	0.824	0.783	0.593	0.771	0.625	0.677	0.656	0.728	0.663	0.814	0.687	0.151	0.127	0.024	84.106	R
Fam149b2035635420356497	1	1	0.941	0.947	0.662	0.888	0.858	1	1	0.832333	0.980333	0.952667	0.148	0.0276667	0.120333	18.6937	R
Tpd52l13133818431338245	0.353	0.348	0.423	0.183	0.304	0.197	0.235	0.238	0.413	0.228	0.374667	0.295333	0.146667	0.0793333	0.0673333	54.0909	R
Disp1183173495183173623	0.832	1	0.904	0.664	1	0.634	1	0.776	0.69	0.766	0.912	0.822	0.146	0.09	0.056	61.6438	R
Proca17820459378204750	0.275	0.09	0.129	0	0	0.06	0	0.307	0.425	0.02	0.164667	0.244	0.144667	-0.0793333	0.224	-54.8387	opE
Rgs7175076016175076097	0.924	1	1	0.914	0.625	0.952	1	0.838	0.952	0.830333	0.974667	0.93	0.144333	0.0446667	0.0996667	30.9469	R
Cep95106804992106805121	0.959	0.948	0.962	0.899	0.752	0.792	1	0.809	0.899	0.814333	0.956333	0.902667	0.142	0.0536667	0.0883333	37.7934	R
Syndig1l8468321584683317	0.298	0.181	0.117	0.061	0.091	0.027	0.084	0.075	0.296	0.0596667	0.198667	0.151667	0.139	0.047	0.092	33.8129	R
Snx119677537396775433	0.393	0.378	0.368	0.208	0.285	0.237	0.396	0.407	0.304	0.243333	0.379667	0.369	0.136333	0.0106667	0.125667	7.82396	NR
Rgs7175066616175066694	0.905	1	1	0.866	0.675	0.959	1	0.764	0.947	0.833333	0.968333	0.903667	0.135	0.0646667	0.0703333	47.9012	R
Prkdc1579502715795139	0.964	1	1	0.834	1	0.725	1	1	1	0.853	0.988	1	0.135	-0.012	0.147	-8.88889	NR
Arhgap1260575166057591	1	1	1	0.706	1	0.906	1	1	0.961	0.870667	1	0.987	0.129333	0.013	0.116333	10.0515	R
Malt16547299965473157	1	1	0.935	0.833	0.825	0.891	0.861	1	0.933	0.849667	0.978333	0.931333	0.128667	0.047	0.0816667	36.5285	R
Ttc388583297585833068	0.037	0.187	0.16	0	0	0	0.054	0.197	0.018	0	0.128	0.0896667	0.128	0.0383333	0.0896667	29.9479	R
Rpe6670161666701648	0.159	0.158	0.21	0.028	0.049	0.083	0.205	0.129	0.049	0.0533333	0.175667	0.127667	0.122333	0.048	0.0743333	39.2371	R
Fam135a2409863024098719	0.226	0.115	0.305	0	0	0.28	0.105	0.183	0.175	0.0933333	0.215333	0.154333	0.122	0.061	0.061	50	R
Itgb4116005896116006055	0.301	0.253	0.249	0.17	0.14	0.139	0.214	0.24	0.193	0.149667	0.267667	0.215667	0.118	0.052	0.066	44.0678	R
Fancm6511633265116464	0.96	1	0.937	1	0.704	0.845	1	0.963	1	0.849667	0.965667	0.987667	0.116	-0.022	0.138	-18.9655	opE
Usp342347426523474389	0.939	1	1	0.832	0.864	0.902	0.96	0.952	0.932	0.866	0.979667	0.948	0.113667	0.0316667	0.082	27.8592	R
A930017M01Rik4478848444788623	1	1	1	0.804	0.854	1	0.952	1	1	0.886	1	0.984	0.114	0.016	0.098	14.0351	R
Ano1144615896144615974	0.101	0.26	0.15	0	0	0.17	0	0	0.087	0.0566667	0.170333	0.029	0.113667	0.141333	-0.0276667	124.34	R>110%
Camk2g2074579120745860	0.785	0.843	0.822	0.731	0.676	0.706	0.817	0.724	0.804	0.704333	0.816667	0.781667	0.112333	0.035	0.0773333	31.1573	R
Zdhhc205787843257878459	1	1	1	0.846	1	0.819	1	1	1	0.888333	1	1	0.111667	0	0.111667	0	NR
Dcaf6165374061165374235	0.132	0.04	0.207	0	0	0.05	0.034	0.132	0.065	0.0166667	0.126333	0.077	0.109667	0.0493333	0.0603333	44.9848	R
Ighmbp232672413267336	0.943	1	1	1	0.763	0.85	1	1	0.911	0.871	0.981	0.970333	0.11	0.0106667	0.0993333	9.69697	NR
Syne27610002776100096	1	0.946	1	0.768	0.952	0.898	1	0.841	0.923	0.872667	0.982	0.921333	0.109333	0.0606667	0.0486667	55.4878	R
Aff33853892638539001	0.945	1	1	0.797	0.916	0.906	0.683	0.864	0.937	0.873	0.981667	0.828	0.108667	0.153667	-0.045	141.411	R>110%
Gse1120553583120553802	1	0.864	1	0.729	1	0.807	0.937	1	1	0.845333	0.954667	0.979	0.109333	-0.0243333	0.133667	-22.2561	opE
Tyw3154587476154587610	1	1	1	0.791	1	0.888	0.926	0.912	0.902	0.893	1	0.913333	0.107	0.0866667	0.0203333	80.9969	R
Usp342333343823333859	0.887	0.95	0.917	0.825	0.764	0.843	0.926	0.889	1	0.810667	0.918	0.938333	0.107333	-0.0203333	0.127667	-18.9441	opE
Smg7152843229152843379	0.946	0.895	0.871	0.886	0.756	0.753	0.783	0.822	0.894	0.798333	0.904	0.833	0.105667	0.071	0.0346667	67.1924	R
Pop43826847038268659	0.153	0.243	0.253	0.123	0.128	0.084	0.141	0.172	0.125	0.111667	0.216333	0.146	0.104667	0.0703333	0.0343333	67.1975	R
Pde7a1923025519230352	1	0.981	1	0.974	0.809	0.889	1	0.938	1	0.890667	0.993667	0.979333	0.103	0.0143333	0.0886667	13.9159	R
Cttn144450977144451088	0.774	0.773	0.695	0.606	0.683	0.643	0.716	0.679	0.699	0.644	0.747333	0.698	0.103333	0.0493333	0.054	47.7419	R
Eya3132699029132699113	0.968	0.986	0.952	0.882	0.777	0.942	1	0.952	0.953	0.867	0.968667	0.968333	0.101667	0.000333333	0.101333	0.327869	NR
Eme22489355024893642	1	0.978	0.976	0.916	0.832	0.904	0.978	0.916	1	0.884	0.984667	0.964667	0.100667	0.02	0.0806667	19.8675	R
Rasgrf29197218091972285	0.975	1	1	1	0.695	0.977	1	0.972	0.923	0.890667	0.991667	0.965	0.101	0.0266667	0.0743333	26.4026	R
B3galnt21397076613970867	0.921	1	1	0.853	0.823	0.941	1	0.941	0.966	0.872333	0.973667	0.969	0.101333	0.00466667	0.0966667	4.60526	NR
Adgrl2148821279148821408	0.887	0.924	0.84	1	1	0.954	1	0.943	0.958	0.984667	0.883667	0.967	-0.101	-0.0833333	-0.0176667	82.5083	R
Ercc11935510019355179	0.922	0.833	0.898	1	0.958	1	1	0.949	0.941	0.986	0.884333	0.963333	-0.101667	-0.079	-0.0226667	77.7049	R
Serpinh19935182399351867	0	0	0	0.129	0.119	0.062	0.425	0.425	0.425	0.103333	0	0.425	-0.103333	-0.425	0.321667	411.29	R>110%
St8sia1142876647142876757	0.851	0.803	0.843	0.907	0.946	0.954	0.826	0.864	0.854	0.935667	0.832333	0.848	-0.103333	-0.0156667	-0.0876667	15.1613	R
Abca8b109955034109955201	0.892	0.893	0.877	1	1	0.973	0.945	0.951	0.951	0.991	0.887333	0.949	-0.103667	-0.0616667	-0.042	59.4855	R
Prpf40b9930328299303363	0.862	0.926	0.899	1	1	1	0.938	1	0.897	1	0.895667	0.945	-0.104333	-0.0493333	-0.055	47.2843	R
Zkscan66580796465808064	0	0.048	0	0.11	0.146	0.11	0.192	0.079	0.134	0.122	0.016	0.135	-0.106	-0.119	0.013	112.264	R>110%
Zfp874a6744322067443334	0.973	0.878	0.831	1	1	1	0.964	0.949	0.966	1	0.894	0.959667	-0.106	-0.0656667	-0.0403333	61.9497	R
Eif2ak4118408351118408504	0.829	0.81	1	1	1	0.958	1	1	1	0.986	0.879667	1	-0.106333	-0.120333	0.014	113.166	R>110%
Ankrd248163506981635158	0.812	0.863	0.863	0.884	0.974	1	0.951	0.9	0.92	0.952667	0.846	0.923667	-0.106667	-0.0776667	-0.029	72.8125	R
Gabra27101270071012783	0.917	0.911	0.788	0.94	1	1	0.848	0.927	0.971	0.98	0.872	0.915333	-0.108	-0.0433333	-0.0646667	40.1235	R
Camkmt8543147085431545	0.87	0.837	0.777	0.981	0.985	0.842	0.816	0.866	0.947	0.936	0.828	0.876333	-0.108	-0.0483333	-0.0596667	44.7531	R
Adhfe195529229552976	1	0.742	0.88	0.974	1	0.974	0.903	0.974	0.955	0.982667	0.874	0.944	-0.108667	-0.07	-0.0386667	64.4172	R
Bmpr1b141906313141906453	0.056	0	0	0.086	0.105	0.191	0.168	0.081	0.288	0.127333	0.0186667	0.179	-0.108667	-0.160333	0.0516667	147.546	R>110%
Hdhd5120523405120523609	0.91	0.788	0.924	0.977	1	0.979	0.877	0.967	0.927	0.985333	0.874	0.923667	-0.111333	-0.0496667	-0.0616667	44.6108	R
Entr12638849126388560	0.756	0.893	0.863	0.916	0.959	0.979	0.963	1	0.868	0.951333	0.837333	0.943667	-0.114	-0.106333	-0.00766667	93.2749	R
Enox24916864049168784	0.758	0.728	1	1	0.83	1	1	0.875	0.777	0.943333	0.828667	0.884	-0.114667	-0.0553333	-0.0593333	48.2558	R
Sik34620420546204349	0.737	0.661	0.823	0.846	0.872	0.851	0.86	0.887	0.833	0.856333	0.740333	0.86	-0.116	-0.119667	0.00366667	103.161	R
Zfp9564795747547957724	0.792	0.741	1	1	0.938	0.945	0.936	0.706	0.954	0.961	0.844333	0.865333	-0.116667	-0.021	-0.0956667	18	R
Tor1aip2156041074156041134	0.92	0.852	0.832	1	1	0.954	1	0.963	0.859	0.984667	0.868	0.940667	-0.116667	-0.0726667	-0.044	62.2857	R
Nnt119374628119374774	0.837	0.862	0.717	0.939	0.942	0.936	0.868	1	0.883	0.939	0.805333	0.917	-0.133667	-0.111667	-0.022	83.5411	R
Dnajc11151968498151970930	0.852	0.797	0.943	1	1	1	0.91	0.948	0.791	1	0.864	0.883	-0.136	-0.019	-0.117	13.9706	R
Cdan1120730298120730502	0.712	0.869	0.924	1	1	0.919	0.786	0.848	0.944	0.973	0.835	0.859333	-0.138	-0.0243333	-0.113667	17.6329	R
Pik3c2a116405859116405963	0.881	0.808	0.773	0.895	0.985	1	0.964	0.931	0.788	0.96	0.820667	0.894333	-0.139333	-0.0736667	-0.0656667	52.8708	R
Tmem2686357780063577911	0.871	0.799	0.804	1	1	0.89	0.861	0.86	0.952	0.963333	0.824667	0.891	-0.138667	-0.0663333	-0.0723333	47.8365	R
Plpp52572303025723113	0.117	0.039	0.093	0.311	0.213	0.143	0.216	0.167	0.119	0.222333	0.083	0.167333	-0.139333	-0.0843333	-0.055	60.5263	R
Fam185a2144731521447357	0.877	0.805	0.9	1	1	1	1	1	1	1	0.860667	1	-0.139333	-0.139333	0	100	R
A330049N07Rik7298199172982107	0.762	0.851	0.898	1	1	0.938	1	0.964	1	0.979333	0.837	0.988	-0.142333	-0.151	0.00866667	106.089	R
Lyst1368683213686988	0	0.034	0.044	0.137	0.12	0.259	0.203	0.009	0.025	0.172	0.026	0.079	-0.146	-0.053	-0.093	36.3014	R
Cntn4106675734106675969	0.768	0.935	0.754	0.931	1	0.965	0.667	0.941	0.846	0.965333	0.819	0.818	-0.146333	0.001	-0.147333	-0.683371	NR
Rcc1132337730132337910	0.941	0.704	0.804	0.953	1	0.935	0.944	0.807	0.959	0.962667	0.816333	0.903333	-0.146333	-0.087	-0.0593333	59.4533	R
Lypd6b4986381049863906	0.919	1	0.642	1	1	1	1	1	1	1	0.853667	1	-0.146333	-0.146333	0	100	R
Sulf11272859312728688	0.813	0.888	0.853	1	1	1	1	0.884	0.872	1	0.851333	0.918667	-0.148667	-0.0673333	-0.0813333	45.2915	R
Kcnma12333603923336120	0.871	0.781	0.755	0.967	0.985	0.913	0.87	0.737	0.828	0.955	0.802333	0.811667	-0.152667	-0.00933333	-0.143333	6.11354	NR
Csmd2128412694128412851	0.838	0.785	0.914	1	1	1	1	1	1	1	0.845667	1	-0.154333	-0.154333	0	100	R
5330417C22Rik108488829108489022	0.859	0.669	1	1	1	1	0.836	1	0.688	1	0.842667	0.841333	-0.157333	0.00133333	-0.158667	-0.847458	NR
Zfp4262048632920486437	0.771	0.66	0.666	0.797	0.908	0.868	0.838	0.768	0.822	0.857667	0.699	0.809333	-0.158667	-0.110333	-0.0483333	69.5378	R
Scai3908270939082852	0.098	0.154	0.115	0.329	0.272	0.242	0.214	0.199	0.139	0.281	0.122333	0.184	-0.158667	-0.0616667	-0.097	38.8655	R
Tpra18890757588907826	0.785	0.739	0.624	1	1	0.624	1	1	1	0.874667	0.716	1	-0.158667	-0.284	0.125333	178.992	R>110%
Phf141193325211934019	0.561	0.549	0.533	0.677	0.78	0.664	0.532	0.695	0.594	0.707	0.547667	0.607	-0.159333	-0.0593333	-0.1	37.2385	R
Col25a1130575374130575410	0.914	0.709	0.851	0.961	1	1	1	1	0.815	0.987	0.824667	0.938333	-0.162333	-0.113667	-0.0486667	70.0205	R
Glrb8087962580879728	1	0.767	0.637	1	1	0.892	1	0.858	1	0.964	0.801333	0.952667	-0.162667	-0.151333	-0.0113333	93.0328	R
Surf12691595426916006	0.815	0.827	0.761	1	1	0.894	1	0.914	1	0.964667	0.801	0.971333	-0.163667	-0.170333	0.00666667	104.073	R
Edrf1133646989133647091	0.109	0.064	0.185	0.302	0.259	0.292	0.204	0.14	0.189	0.284333	0.119333	0.177667	-0.165	-0.0583333	-0.106667	35.3535	R
Eif2ak4118405046118405149	0.637	0.793	1	1	1	0.932	1	1	1	0.977333	0.81	1	-0.167333	-0.19	0.0226667	113.546	R>110%
Pwwp3b139218147139218308	0.77	0.86	0.593	1	1	0.724	1	0.828	1	0.908	0.741	0.942667	-0.167	-0.201667	0.0346667	120.758	R>110%
Apobec1122588144122588172	0.842	0.92	0.692	1	1	0.955	0.818	0.874	0.867	0.985	0.818	0.853	-0.167	-0.035	-0.132	20.9581	R
Fry150196562150196735	0.874	0.913	0.707	1	1	1	1	0.91	1	1	0.831333	0.97	-0.168667	-0.138667	-0.03	82.2134	R
Dtwd24973307049733161	0.126	0	0	0	0.367	0.278	0	0	0.142	0.215	0.042	0.0473333	-0.173	-0.00533333	-0.167667	3.08285	NR
Lypd6b4990337549903452	0.832	1	0.637	1	1	1	NA	NA	NA	1	0.823	NA	-0.177	NA	NA	NA	NA
Catsperd5665074256650893	0.606	0.707	1	0.845	1	1	0.514	1	0.784	0.948333	0.771	0.766	-0.177333	0.005	-0.182333	-2.81955	NR
Lemd1132255420132255494	0	0	0.073	0.112	0.386	0.112	0.136	0.173	0.456	0.203333	0.0243333	0.255	-0.179	-0.230667	0.0516667	128.864	R>110%
Tex97248244672482529	0.613	0.675	0.828	0.894	0.972	0.791	0.808	0.796	0.754	0.885667	0.705333	0.786	-0.180333	-0.0806667	-0.0996667	44.732	R
Tctn1122257469122257621	0.974	0.71	0.769	1	1	1	0.954	0.97	0.9	1	0.817667	0.941333	-0.182333	-0.123667	-0.0586667	67.8245	R
Chfr110140116110140189	0	0	0.046	0.174	0.419	0	0	0.136	0	0.197667	0.0153333	0.0453333	-0.182333	-0.03	-0.152333	16.4534	R
Xpa4618020646180398	0.355	0.158	0.226	0.374	0.426	0.485	0.369	0.296	0.37	0.428333	0.246333	0.345	-0.182	-0.0986667	-0.0833333	54.2125	R
Nucb2116506017116506098	0.082	0.132	0	0.252	0.298	0.21	0.246	0.206	0.342	0.253333	0.0713333	0.264667	-0.182	-0.193333	0.0113333	106.227	R
Zfr28123361481233761	0.182	0.133	0.022	0.299	0.261	0.329	0.277	0.229	0.395	0.296333	0.112333	0.300333	-0.184	-0.188	0.004	102.174	R
Rtel1181355008181355125	0.66	0.699	0.919	1	0.831	1	0.674	0.892	0.838	0.943667	0.759333	0.801333	-0.184333	-0.042	-0.142333	22.7848	R
Efna56261331562613396	0.752	0.612	0.776	0.944	0.855	0.913	0.761	0.652	0.788	0.904	0.713333	0.733667	-0.190667	-0.0203333	-0.170333	10.6643	R
Rnf384415890244159052	0.767	0.594	0.864	1	0.913	0.896	0.614	0.789	0.932	0.936333	0.741667	0.778333	-0.194667	-0.0366667	-0.158	18.8356	R
Pan3147488110147488258	0.751	0.791	0.817	1	1	0.952	0.706	0.862	1	0.984	0.786333	0.856	-0.197667	-0.0696667	-0.128	35.2445	R
Wdfy17972221379722268	0.556	0.758	0.862	1	0.776	1	0.912	0.635	0.581	0.925333	0.725333	0.709333	-0.2	0.016	-0.216	-8	NR
Rcc1132338050132338238	0.925	0.725	0.59	0.929	1	0.923	0.857	0.786	0.902	0.950667	0.746667	0.848333	-0.204	-0.101667	-0.102333	49.8366	R
Bcas1170366363170366528	0.556	0.622	0.541	0.626	0.922	0.787	0.812	0.678	0.851	0.778333	0.573	0.780333	-0.205333	-0.207333	0.002	100.974	R
Zfp9617196609971966160	0.627	0.897	0.702	1	0.843	1	0.691	0.787	0.35	0.947667	0.742	0.609333	-0.205667	0.132667	-0.338333	-64.5057	opE
Cobll16513249565132534	0.16	0.129	0.065	0.183	0.433	0.358	0.132	0.261	0.055	0.324667	0.118	0.149333	-0.206667	-0.0313333	-0.175333	15.1613	R
A330102I10Rik2902317529023212	0.834	0.77	0.567	1	0.903	0.89	1	0.92	0.853	0.931	0.723667	0.924333	-0.207333	-0.200667	-0.00666667	96.7846	R
Scn3a6552569465525786	0.71	0.89	0.559	1	0.789	1	1	0.822	1	0.929667	0.719667	0.940667	-0.21	-0.221	0.011	105.238	R
Ildr2166294590166294737	0.563	0.821	0.857	1	1	0.873	0.805	1	0.648	0.957667	0.747	0.817667	-0.210667	-0.0706667	-0.14	33.5443	R
Gm14418177389821177389858	0.436	1	0.367	1	1	0.436	0.794	0.278	0.755	0.812	0.601	0.609	-0.211	-0.008	-0.203	3.79147	NR
Epn39449409294494173	0	0.039	0.101	0.327	0.119	0.333	0.018	0.35	0	0.259667	0.0466667	0.122667	-0.213	-0.076	-0.137	35.6808	R
Clk45127053651270595	0.432	0.411	0.465	0.635	0.715	0.601	0.472	0.405	0.375	0.650333	0.436	0.417333	-0.214333	0.0186667	-0.233	-8.70918	NR
Klrg23863168738631857	0	0.096	0	0.298	0.22	0.22	0	0.22	0	0.246	0.032	0.0733333	-0.214	-0.0413333	-0.172667	19.3146	R
Rccd18032127680321343	0.695	0.594	0.892	0.909	0.946	0.972	0.815	0.805	0.744	0.942333	0.727	0.788	-0.215333	-0.061	-0.154333	28.3282	R
Tbl1xr12214043422140538	0.353	1	0	1	1	0	NA	1	0	0.666667	0.451	0.5	-0.215667	-0.049	-0.166667	22.7202	R
Mitf9794105297941302	0.681	0.617	0.838	1	0.88	0.919	0.625	0.939	0.797	0.933	0.712	0.787	-0.221	-0.075	-0.146	33.9367	R
Helz2181230066181230262	0.817	0.709	0.661	1	0.854	1	0.682	1	1	0.951333	0.729	0.894	-0.222333	-0.165	-0.0573333	74.2129	R
Gm328345138197151382149	0.733	1	0.602	1	1	1	1	0.875	0.861	1	0.778333	0.912	-0.221667	-0.133667	-0.088	60.3008	R
E130307A14Rik3968147239681549	0.669	0.906	0.712	1	0.955	1	1	0.915	0.719	0.985	0.762333	0.878	-0.222667	-0.115667	-0.107	51.9461	R
Pla2g4e120207129120207235	1	0.448	0.883	1	1	1	0.351	0.684	1	1	0.777	0.678333	-0.223	0.0986667	-0.321667	-44.2451	opE
Zfp5363773398137734116	0	0.08	0	0	0.591	0.161	0.138	0.051	0.074	0.250667	0.0266667	0.0876667	-0.224	-0.061	-0.163	27.2321	R
Serac160707526070889	0.87	0.92	0.534	1	1	1	1	1	1	1	0.774667	1	-0.225333	-0.225333	0	100	R
Ermard1506582515065945	1	0.534	0.505	0.718	1	1	0.576	0.803	0.781	0.906	0.679667	0.72	-0.226333	-0.0403333	-0.186	17.8203	R
Cyp4f153269241532692469	0.599	0.893	0.719	1	1	0.893	0.777	0.933	0.84	0.964333	0.737	0.85	-0.227333	-0.113	-0.114333	49.7067	R
AW5549182534486325344962	0.598	0.65	1	0.931	1	1	0.358	0.848	0.573	0.977	0.749333	0.593	-0.227667	0.156333	-0.384	-68.6676	opE
Ppfia1144514871144514946	0.41	0.429	0.463	0.597	0.789	0.603	0.646	0.446	0.551	0.663	0.434	0.547667	-0.229	-0.113667	-0.115333	49.6361	R
Tenm23638511836385328	0.762	0.691	0.853	1	1	1	0.92	1	0.839	1	0.768667	0.919667	-0.231333	-0.151	-0.0803333	65.2738	R
Agbl53090501730905155	0.877	0.428	1	1	1	1	1	1	0.877	1	0.768333	0.959	-0.231667	-0.190667	-0.041	82.3022	R
Nmnat39839945598399639	0.885	0.618	0.802	1	1	1	0.699	0.924	0.93	1	0.768333	0.851	-0.231667	-0.0826667	-0.149	35.6835	R
Il158233756582337610	0.595	0.93	0.774	1	1	1	0.862	1	1	1	0.766333	0.954	-0.233667	-0.187667	-0.046	80.3138	R
Efcab79990053699900694	0.652	0.876	0.768	1	1	1	0.815	1	1	1	0.765333	0.938333	-0.234667	-0.173	-0.0616667	73.7216	R
Ddb29121666591216808	0.676	0.642	0.446	0.816	0.941	0.729	0.737	0.588	0.8	0.828667	0.588	0.708333	-0.240667	-0.120333	-0.120333	50	R
Slc38a3107665169107665477	0.79	0.478	1	1	1	1	1	1	0.916	1	0.756	0.972	-0.244	-0.216	-0.028	88.5246	R
Stx31178156611781680	0.207	0.157	0.14	0.478	0.326	0.433	0.173	0.259	0.198	0.412333	0.168	0.21	-0.244333	-0.042	-0.202333	17.1896	R
Ankrd248163486481634995	0.529	0.717	0.672	0.854	0.796	1	0.887	0.746	0.825	0.883333	0.639333	0.819333	-0.244	-0.18	-0.064	73.7705	R
Prpf38b108905917108905988	0.561	0.806	0.892	1	1	1	0.817	1	0.836	1	0.753	0.884333	-0.247	-0.131333	-0.115667	53.1714	R
Tmem254479599544796127	0.63	1	0.619	1	1	1	NA	NA	NA	1	0.749667	NA	-0.250333	NA	NA	NA	NA
Morn1155093061155093149	0.824	0.662	0.763	1	1	1	0.779	0.901	0.848	1	0.749667	0.842667	-0.250333	-0.093	-0.157333	37.1505	R
3300002I08Rik150344308150344369	0.461	0.758	0.729	1	1	0.702	0.627	0.771	0.771	0.900667	0.649333	0.723	-0.251333	-0.0736667	-0.177667	29.3103	R
Pld5176074438176074525	0.541	0.469	0.579	1	0.541	0.805	NA	0.282	0.371	0.782	0.529667	0.3265	-0.252333	0.203167	-0.4555	-80.5152	opE
Rita1120604209120604247	0.833	0.775	0.633	1	1	1	1	1	1	1	0.747	1	-0.253	-0.253	0	100	R
Catsper2121410137121410206	0.617	1	0.279	1	1	0.659	1	1	1	0.886333	0.632	1	-0.254333	-0.368	0.113667	144.692	R>110%
Fam214b4303981443039918	0.831	0.916	0.489	1	1	1	1	0.645	1	1	0.745333	0.881667	-0.254667	-0.136333	-0.118333	53.534	R
Fam214b4303981443039899	0.826	0.893	0.51	1	1	1	1	0.581	1	1	0.743	0.860333	-0.257	-0.117333	-0.139667	45.655	R
Nrg13194991631949967	0	0.073	0.415	0.262	0.415	0.587	0.191	0.052	0.615	0.421333	0.162667	0.286	-0.258667	-0.123333	-0.135333	47.6804	R
Phactr4132383281132383362	0.183	0.132	0.358	0.507	0.362	0.597	0.426	0.288	0.44	0.488667	0.224333	0.384667	-0.264333	-0.160333	-0.104	60.6557	R
Zfr28123361081233761	0.255	0.172	0.042	0.405	0.385	0.491	0.3	0.312	0.448	0.427	0.156333	0.353333	-0.270667	-0.197	-0.0736667	72.7833	R
Aldh16a14514930045149766	0.545	0.458	0.792	0.792	1	0.851	0.881	0.76	0.699	0.881	0.598333	0.78	-0.282667	-0.181667	-0.101	64.2689	R
Gm495194852745048527783	0.496	0.793	0.542	0.699	1	1	1	0.38	0.686	0.899667	0.610333	0.688667	-0.289333	-0.0783333	-0.211	27.0737	R
Zbtb204357702943577193	0.619	0.464	0.722	0.866	1	0.812	0.464	0.602	0.776	0.892667	0.601667	0.614	-0.291	-0.0123333	-0.278667	4.23826	NR
Srcin19756671097566773	0	0.571	0	0.769	0.399	0.285	0.47	0	0	0.484333	0.190333	0.156667	-0.294	0.0336667	-0.327667	-11.4512	opE
Sorbs14030024240300302	0.67	0.712	0.73	1	1	1	NA	NA	NA	1	0.704	NA	-0.296	NA	NA	NA	NA
E130307A14Rik3963294939633016	0.723	0.566	0.809	1	1	1	1	0.765	1	1	0.699333	0.921667	-0.300667	-0.222333	-0.0783333	73.9468	R
Spata1146487199146487419	0.731	0.521	0.743	1	0.907	1	0.813	1	1	0.969	0.665	0.937667	-0.304	-0.272667	-0.0313333	89.693	R
8030453O22Rik3952969139529819	0.856	0.69	0.331	0.798	1	1	1	0.832	1	0.932667	0.625667	0.944	-0.307	-0.318333	0.0113333	103.692	R
Rab11fip12715159627153159	0.076	0.094	0.189	0.486	0.526	0.294	0.09	0.354	1	0.435333	0.119667	0.481333	-0.315667	-0.361667	0.046	114.572	R>110%
Col25a1130572956130573037	0.645	0.378	0.669	0.708	1	1	1	1	0.527	0.902667	0.564	0.842333	-0.338667	-0.278333	-0.0603333	82.185	R
Gm159722375157923751823	0.682	0.404	0.73	0.836	1	1	1	0.679	1	0.945333	0.605333	0.893	-0.34	-0.287667	-0.0523333	84.6078	R
Cdan1120730468120730502	0.344	0.78	0.702	1	1	0.846	0.567	0.759	0.896	0.948667	0.608667	0.740667	-0.34	-0.132	-0.208	38.8235	R
Slc26a82866186428662014	0.476	0.804	0.694	1	1	1	1	1	0.602	1	0.658	0.867333	-0.342	-0.209333	-0.132667	61.2086	R
Ccdc1718362082483620963	0.542	0.587	0.525	0.768	0.919	1	0.78	0.24	0.74	0.895667	0.551333	0.586667	-0.344333	-0.0353333	-0.309	10.2614	R
Trpm44532772045327895	0.745	0.294	0.714	0.789	1	1	0.2	0.238	0.143	0.929667	0.584333	0.193667	-0.345333	0.390667	-0.736	-113.127	opE
B230303A05Rik1591569615915767	0.138	0	0	0.561	0	0.615	0	0	0.691	0.392	0.046	0.230333	-0.346	-0.184333	-0.161667	53.2755	R
Nt5dc13439811334398195	0	0.514	0.809	1	0.377	1	0.446	0.491	0.377	0.792333	0.441	0.438	-0.351333	0.003	-0.354333	-0.85389	NR
Nt5dc13439811334398198	0.229	0.573	0.868	1	0.728	1	0.498	0.656	0.472	0.909333	0.556667	0.542	-0.352667	0.0146667	-0.367333	-4.15879	NR
2810403D21Rik108858267108858372	0	0	0	0.266	0.29	0.521	0	0	0.033	0.359	0	0.011	-0.359	-0.011	-0.348	3.06407	NR
Sema3b107605446107605587	0.653	0.585	0.679	1	1	1	1	1	1	1	0.639	1	-0.361	-0.361	0	100	R
Fnip27950783879507928	0.311	0.492	0.333	0.681	0.875	0.686	0.388	0.538	0.311	0.747333	0.378667	0.412333	-0.368667	-0.0336667	-0.335	9.13201	NR
Atrx105911469105911654	1	0.335	0.547	1	1	1	1	1	0.526	1	0.627333	0.842	-0.372667	-0.214667	-0.158	57.6029	R
4632428C04Rik3001655630016643	0.292	0.174	0	0.541	0.448	0.596	0.144	0.589	0.579	0.528333	0.155333	0.437333	-0.373	-0.282	-0.091	75.6032	R
Ralgps13333651233336620	0.417	0.446	1	1	1	1	1	1	0.728	1	0.621	0.909333	-0.379	-0.288333	-0.0906667	76.0774	R
Senp68008984880089906	0.577	0	0.577	0.577	1	0.732	0.406	0	0.363	0.769667	0.384667	0.256333	-0.385	0.128333	-0.513333	-33.3333	opE
Gm5535144205195144205233	0.633	0.605	0.605	1	1	1	0.535	0.605	0.489	1	0.614333	0.543	-0.385667	0.0713333	-0.457	-18.4961	opE
Gm318164736073647360886	0.312	1	0	0.476	1	1	0.312	1	0.476	0.825333	0.437333	0.596	-0.388	-0.158667	-0.229333	40.8935	R
Mcfd28725874987258881	0.196	0.393	0.327	0.493	0.686	0.902	0.539	0.482	0.422	0.693667	0.305333	0.481	-0.388333	-0.175667	-0.212667	45.2361	R
Gm318164726072947260816	0.191	1	0.639	1	1	1	NA	0.228	1	1	0.61	0.614	-0.39	-0.004	-0.386	1.02564	NR
Gm22371958356419583678	0.411	1	0.395	1	1	1	1	1	0.723	1	0.602	0.907667	-0.398	-0.305667	-0.0923333	76.8007	R
Fbxo344750726447507446	1	0.289	0.504	1	1	1	NA	0.449	1	1	0.597667	0.7245	-0.402333	-0.126833	-0.2755	31.5244	R
Pan3147503084147503202	0.306	0.586	0.659	1	1	0.783	0.205	0.774	1	0.927667	0.517	0.659667	-0.410667	-0.142667	-0.268	34.7403	R
Ptk27339175873391880	0.121	0	0	0.695	0.458	0.202	0	0.067	0.336	0.451667	0.0403333	0.134333	-0.411333	-0.094	-0.317333	22.8525	R
Cfap46139666958139667057	0.482	0.271	1	1	1	1	1	0.691	1	1	0.584333	0.897	-0.415667	-0.312667	-0.103	75.2205	R
Mak4103001641030136	0.145	1	0.338	0.737	1	1	1	0.697	NA	0.912333	0.494333	0.8485	-0.418	-0.354167	-0.0638333	84.7289	R
Iqck118872820118872894	0.697	0.447	0.295	0.874	1	0.834	0.173	0.653	0.485	0.902667	0.479667	0.437	-0.423	0.0426667	-0.465667	-10.0867	opE
Gm2449119893067119893186	0.264	0.339	0.672	0.562	1	1	1	1	1	0.854	0.425	1	-0.429	-0.575	0.146	134.033	R>110%
Inca17069018270690222	0.202	0.431	0.377	0.602	1	0.694	0.503	0.773	0.602	0.765333	0.336667	0.626	-0.428667	-0.289333	-0.139333	67.4961	R
Fam192a9459117294591288	0.206	1	0	1	1	0.509	NA	NA	0	0.836333	0.402	0	-0.434333	0.402	-0.836333	-92.5556	opE
Casc1145183219145183380	0.522	0.636	0.538	1	1	1	1	1	1	1	0.565333	1	-0.434667	-0.434667	0	100	R
Eef1akmt2132837099132837207	0.707	0.573	0.401	1	1	1	1	1	1	1	0.560333	1	-0.439667	-0.439667	0	100	R
Rnf207152313878152313915	0.205	0.436	1	1	1	1	1	0.607	0	1	0.547	0.535667	-0.453	0.0113333	-0.464333	-2.50184	NR
Ptpn219869287198692956	0.543	0.573	0.517	1	1	1	0.766	0.728	0.856	1	0.544333	0.783333	-0.455667	-0.239	-0.216667	52.4506	R
Hrh1114408773114408920	0.763	0.479	0.38	1	1	1	0.535	0.434	0.315	1	0.540667	0.428	-0.459333	0.112667	-0.572	-24.5283	opE
Racgap19964339299643523	0.246	0.449	0.328	0.423	1	1	0.394	0.328	0.709	0.807667	0.341	0.477	-0.466667	-0.136	-0.330667	29.1429	R
Ccdc15741581594158289	0.076	0.246	0	0.495	1	0.235	1	0.14	0	0.576667	0.107333	0.38	-0.469333	-0.272667	-0.196667	58.0966	R
Epn26155350961553579	0.49	0.391	0.461	1	1	0.762	0.794	1	0.562	0.920667	0.447333	0.785333	-0.473333	-0.338	-0.135333	71.4085	R
D430042O09Rik125728308125728364	0.356	0.315	0.408	1	0.912	0.608	0.547	0.305	0.408	0.84	0.359667	0.42	-0.480333	-0.0603333	-0.42	12.5607	R
Gpatch8102531312102531330	0.241	0.567	0.111	1	0.593	0.814	1	0.433	0.616	0.802333	0.306333	0.683	-0.496	-0.376667	-0.119333	75.9409	R
Tmem2326550007765500212	0	0.658	0	0.194	1	1	0.706	1	0.325	0.731333	0.219333	0.677	-0.512	-0.457667	-0.0543333	89.388	R
Sspo4849407148494188	0.147	0	1	1	1	0.699	0.279	0.508	0.756	0.899667	0.382333	0.514333	-0.517333	-0.132	-0.385333	25.5155	R
Eaf23682465736824752	0.299	0	0.102	0.74	0.694	0.532	0.299	0.312	0.275	0.655333	0.133667	0.295333	-0.521667	-0.161667	-0.36	30.9904	R
Gm69997997596579976153	0	0.285	0	0.444	1	0.444	1	NA	NA	0.629333	0.095	1	-0.534333	-0.905	0.370667	169.37	R>110%
Bbs73659933836599423	0.373	0	1	1	1	1	1	NA	0	1	0.457667	0.5	-0.542333	-0.0423333	-0.5	7.80578	NR
Zfp1602101882821018889	0.077	0.077	0.309	1	0.729	0.359	1	0.252	0	0.696	0.154333	0.417333	-0.541667	-0.263	-0.278667	48.5538	R
Pdlim5142282968142283112	0.582	0	0.317	0.537	1	1	1	0	0	0.845667	0.299667	0.333333	-0.546	-0.0336667	-0.512333	6.16606	NR
Henmt1108942726108942855	0	0.496	0.33	0.711	1	0.816	0	1	0.747	0.842333	0.275333	0.582333	-0.567	-0.307	-0.26	54.1446	R
Mroh8157221143157221308	0.463	0.418	0	1	0.633	1	1	0.365	1	0.877667	0.293667	0.788333	-0.584	-0.494667	-0.0893333	84.7032	R
Chpt18847138788471460	1	0	0.24	1	1	1	NA	1	1	1	0.413333	1	-0.586667	-0.586667	0	100	R
Apbb1105568792105568876	0.23	0	0	0	1	1	NA	0.23	1	0.666667	0.0766667	0.615	-0.59	-0.538333	-0.0516667	91.2429	R
C1qtnf67852535378525398	0.269	0.155	0.595	0.815	1	1	0	0.424	0.269	0.938333	0.339667	0.231	-0.598667	0.108667	-0.707333	-18.1514	opE
Acad10121651955121652104	0.533	0.406	0	1	0.891	0.872	0.856	0.313	1	0.921	0.313	0.723	-0.608	-0.41	-0.198	67.4342	R
Rassf1107554125107554244	0.054	0	0.339	0.339	1	1	0	1	0	0.779667	0.131	0.333333	-0.648667	-0.202333	-0.446333	31.1922	R
Gm122165380498153805108	0	0	0	0.332	0.665	1	0.598	0.427	0.11	0.665667	0	0.378333	-0.665667	-0.378333	-0.287333	56.8353	R
Terb1104482172104482327	0	1	0	1	1	1	1	0.573	NA	1	0.333333	0.7865	-0.666667	-0.453167	-0.2135	67.975	R
Eef1d7590588575905900	0.61	0.373	0	1	1	1	0.1	1	0	1	0.327667	0.366667	-0.672333	-0.039	-0.633333	5.80069	NR
Rassf1107554137107554244	0.193	0	0.519	0.729	1	1	0	1	0.35	0.909667	0.237333	0.45	-0.672333	-0.212667	-0.459667	31.6311	R
Ptk27336504073365195	0.309	0.182	0.182	0.728	1	1	1	0.309	1	0.909333	0.224333	0.769667	-0.685	-0.545333	-0.139667	79.6107	R
Catsperd5663228956632366	0	0	0.236	0.331	1	1	0.553	0.382	0.236	0.777	0.0786667	0.390333	-0.698333	-0.311667	-0.386667	44.6301	R
Srcin19756671097566773	0	0	0	0.571	1	0.624	0	0	0	0.731667	0	0	-0.731667	0	-0.731667	0	NR

## Sheet: GSE114674_pons18wk
GeneID	WT inc. 1	WT inc. 2	WT inc. 3	SCA inc. 1	SCA inc. 2	SCA inc. 3	SCA ASO inc. 1	SCA ASO inc. 2	SCA ASO inc. 3	WT av inclusion	SCA average inclusion	ASO average inlcusion	SCA-WT-incDiff	SCA-ASO incDiff	ASO-WT-incDiff	% rescue	Rescue or Non-rescue		Event type	Number of events
Sema4c3655680236556929	0	0.229	0	0.498	1	1	0	0.498	NA	0.0763333	0.832667	0.249	0.756333	0.583667	0.172667	77.1706	R		Rescue	282		75
Gm16201139950737139950884	0.315	0.315	0	0.805	1	1	1	1	1	0.21	0.935	1	0.725	-0.065	0.79	-8.96552	NR		Non-Rescue	27		7.18085
Tmem94115776070115776210	0.321	0	0	1	1	0.321	0	0.274	1	0.107	0.773667	0.424667	0.666667	0.349	0.317667	52.35	R		Rescue >110%	41		10.9043
1700028J19Rik4423084244230910	0	0.245	0	0.66	1	0.564	0.327	1	0.393	0.0816667	0.741333	0.573333	0.659667	0.168	0.491667	25.4674	R		Opposite-effect	26		6.91489
Nkx2-2os147287042147287207	0	0.177	0	0.126	1	1	1	0.223	0.463	0.059	0.708667	0.562	0.649667	0.146667	0.503	22.5757	R		No data for treatment	0		0
Gm123673523566535235900	0.188	0.465	0.51	1	1	1	0.342	1	1	0.387667	1	0.780667	0.612333	0.219333	0.393	35.8193	R		Total	376
Sag8783730987837333	0	0.627	0.219	1	1	0.627	1	0	1	0.282	0.875667	0.666667	0.593667	0.209	0.384667	35.2049	R
Zfp8202184060421840714	0	0.347	0.347	1	0.444	1	1	1	NA	0.231333	0.814667	1	0.583333	-0.185333	0.768667	-31.7714	opE
A330023F24Rik194982828194982909	0.476	0	0.288	0.476	1	1	NA	0.378	0.378	0.254667	0.825333	0.378	0.570667	0.447333	0.123333	78.3879	R
Platr256274660162746831	0	0.679	0.613	1	1	1	0.413	0.346	1	0.430667	1	0.586333	0.569333	0.413667	0.155667	72.6581	R
Myo1g65147516514922	0	0.297	1	1	1	1	1	0.679	1	0.432333	1	0.893	0.567667	0.107	0.460667	18.8491	R
Eya42316339323163486	0.103	0.741	0.534	1	1	1	1	0.197	1	0.459333	1	0.732333	0.540667	0.267667	0.273	49.5068	R
Tbp1550131115501357	1	0	0.422	1	1	1	0	1	1	0.474	1	0.666667	0.526	0.333333	0.192667	63.3714	R
Fbxo479787795697878127	0.496	0.123	0.809	1	1	1	0.123	1	1	0.476	1	0.707667	0.524	0.292333	0.231667	55.7888	R
Zfp8202184062321840714	0.367	0	0.303	1	0.224	1	1	1	NA	0.223333	0.741333	1	0.518	-0.258667	0.776667	-49.9356	opE
Alg13144364935144364975	0.694	0.602	0.202	1	1	1	1	0.858	1	0.499333	1	0.952667	0.500667	0.0473333	0.453333	9.45406	NR
Shcbp1l153447723153447974	0.428	0.634	0.314	0.823	1	1	0.558	0.658	0.478	0.458667	0.941	0.564667	0.482333	0.376333	0.106	78.0235	R
Arhgef19141245945141246052	0.288	0.288	1	1	1	1	1	1	0.519	0.525333	1	0.839667	0.474667	0.160333	0.314333	33.7781	R
Junos9510105795101307	0	0.5	0.5	0.4	1	1	1	1	0.538	0.333333	0.8	0.846	0.466667	-0.046	0.512667	-9.85714	NR
Kcnc34459880544598933	0.331	0.542	0.331	0.798	1	0.798	0.553	0.553	0.874	0.401333	0.865333	0.66	0.464	0.205333	0.258667	44.2529	R
Car126676240266762432	0	0.617	0	0.986	0	1	0	0	0	0.205667	0.662	0	0.456333	0.662	-0.205667	145.069	R>110%
Gab37503317075033474	0.29	0.744	0.179	1	1	0.567	1	0.616	0.724	0.404333	0.855667	0.78	0.451333	0.0756667	0.375667	16.7651	R
Csnk1g16592100365921068	0.397	1	0	1	0.725	1	0.798	0.748	0.568	0.465667	0.908333	0.704667	0.442667	0.203667	0.239	46.009	R
Huwe1151804445151804540	0.46	1	0.254	1	1	1	0.602	0.362	1	0.571333	1	0.654667	0.428667	0.345333	0.0833333	80.5599	R
Dram2106550498106550675	0.293	0.42	0.453	1	1	0.453	0.509	0.674	0.383	0.388667	0.817667	0.522	0.429	0.295667	0.133333	68.92	R
Nfkbiz5582176755822115	0.346	0.704	0.346	1	1	0.679	1	1	1	0.465333	0.893	1	0.427667	-0.107	0.534667	-25.0195	opE
Rnf207152316347152316539	0.663	0.283	0.053	0.283	1	1	0.09	0.09	1	0.333	0.761	0.393333	0.428	0.367667	0.0603333	85.9034	R
Dexi1051488410515036	0.404	0.453	0.474	0.605	1	1	0.644	1	0.893	0.443667	0.868333	0.845667	0.424667	0.0226667	0.402	5.33752	NR
Crb1139314570139314753	0.619	0.351	0.378	1	1	0.619	0.213	0.337	0.448	0.449333	0.873	0.332667	0.423667	0.540333	-0.116667	127.537	R>110%
Rskr7829387578293964	0.369	0.369	1	1	1	1	0	0.637	0.369	0.579333	1	0.335333	0.420667	0.664667	-0.244	158.003	R>110%
Nrxn38895481088954911	0.356	0.525	0.768	1	1	0.904	0.58	0.609	0.324	0.549667	0.968	0.504333	0.418333	0.463667	-0.0453333	110.837	R>110%
Zbtb204319346443193538	0.653	0.44	0.653	1	1	1	1	0.731	1	0.582	1	0.910333	0.418	0.0896667	0.328333	21.4514	R
Myh7b155617861155617925	0.398	0.569	0.453	1	1	0.665	0.698	0.726	0.799	0.473333	0.888333	0.741	0.415	0.147333	0.267667	35.502	R
Fggy9581210795812169	0.1	0	0.154	0.641	0.401	0.455	0.118	0.401	0	0.0846667	0.499	0.173	0.414333	0.326	0.0883333	78.6806	R
Slx4ip136892283136892361	0.451	0.755	0.345	1	1	0.787	0.787	1	1	0.517	0.929	0.929	0.412	0	0.412	0	NR
Prpf38b108906071108906125	0.06	0.189	0	0.583	0.318	0.583	0.304	0.23	0.08	0.083	0.494667	0.204667	0.411667	0.29	0.121667	70.4453	R
Pla2g67930357379303602	0.745	0.265	0.486	0.765	1	0.936	1	0.755	0.561	0.498667	0.900333	0.772	0.401667	0.128333	0.273333	31.9502	R
Sema6c9516312695163271	0.27	0.421	0.465	0.663	1	0.698	0.557	0.37	0.444	0.385333	0.787	0.457	0.401667	0.33	0.0716667	82.1577	R
Tex26149456817149456962	0.481	1	0.316	1	1	1	1	1	0.351	0.599	1	0.783667	0.401	0.216333	0.184667	53.9485	R
A230057D06Rik6173689861736996	0.428	1	0.157	0.771	1	1	1	0.771	0.457	0.528333	0.923667	0.742667	0.395333	0.181	0.214333	45.7841	R
Zfp1857299773772997803	1	0.304	0.466	0.954	1	1	1	0.84	1	0.59	0.984667	0.946667	0.394667	0.038	0.356667	9.62838	NR
Syngap12697005826970193	0.375	0.256	0.743	1	1	0.546	0.325	0.149	0.194	0.458	0.848667	0.222667	0.390667	0.626	-0.235333	160.239	R>110%
Gm14004125131940125132104	0.338	0.342	0.344	0.684	0.602	0.896	0.634	0.744	0.666	0.341333	0.727333	0.681333	0.386	0.046	0.34	11.9171	R
Cep445655006256550121	0.505	0.338	0.521	1	1	0.505	0.671	1	0.254	0.454667	0.835	0.641667	0.380333	0.193333	0.187	50.8326	R
Sema6c9516343195163521	0.817	0.619	0.437	1	1	1	0.777	0.891	1	0.624333	1	0.889333	0.375667	0.110667	0.265	29.4587	R
Sfmbt13073853830738630	0.686	0.446	0.76	1	1	1	1	0.874	0.697	0.630667	1	0.857	0.369333	0.143	0.226333	38.7184	R
Ranbp173340403733404199	0.303	1	0.225	1	1	0.635	0.685	0.439	1	0.509333	0.878333	0.708	0.369	0.170333	0.198667	46.1608	R
Epb41l22550413625504259	0.431	0.201	0.602	1	1	0.335	NA	1	0.779	0.411333	0.778333	0.8895	0.367	-0.111167	0.478167	-30.2906	opE
Mir99ahg7767997677680023	0.645	0	1	1	1	0.744	1	1	1	0.548333	0.914667	1	0.366333	-0.0853333	0.451667	-23.2939	opE
Zfp5581846133918461403	0	0	0.128	0.117	0.698	0.398	0.623	0.351	0.623	0.0426667	0.404333	0.532333	0.361667	-0.128	0.489667	-35.3917	opE
4933431E20Rik107894588107894656	0.422	0.327	0.374	0.613	0.698	0.894	0.206	0.571	0.486	0.374333	0.735	0.421	0.360667	0.314	0.0466667	87.061	R
Ccdc62123951800123951867	0.723	0.494	0.394	0.695	1	1	1	1	1	0.537	0.898333	1	0.361333	-0.101667	0.463	-28.1365	opE
Huwe1151804445151804540	0.74	0.486	0.299	0.82	1	0.773	0.532	0.799	0.694	0.508333	0.864333	0.675	0.356	0.189333	0.166667	53.1835	R
Mgat4c102091490102091555	0	0	0	0.497	0	0.568	0	NA	0	0	0.355	0	0.355	0.355	0	100	R
Znrf1111606746111606848	1	0.269	0.524	0.846	1	1	0.623	0.768	1	0.597667	0.948667	0.797	0.351	0.151667	0.199333	43.2099	R
Rnft2118243880118243980	0.725	0.581	0.481	1	1	0.833	0.182	0.357	0.505	0.595667	0.944333	0.348	0.348667	0.596333	-0.247667	171.033	R>110%
Setd5113105664113105761	0.408	0.458	0.861	0.772	1	1	0.693	0.53	0.818	0.575667	0.924	0.680333	0.348333	0.243667	0.104667	69.9522	R
Zfp5326558272665582809	0.808	0.231	0.474	1	0.546	1	0.546	1	1	0.504333	0.848667	0.848667	0.344333	0	0.344333	0	NR
Zfp5511241854212418666	0.601	0.501	0.794	0.917	1	1	0.801	0.709	0.875	0.632	0.972333	0.795	0.340333	0.177333	0.163	52.1058	R
Satb15174204651742142	0.629	0.22	0.404	1	0.531	0.739	0.693	0.819	0.88	0.417667	0.756667	0.797333	0.339	-0.0406667	0.379667	-11.9961	opE
Xylb119370278119370378	0	0	0	0.241	0.526	0.236	0	0	0.156	0	0.334333	0.052	0.334333	0.282333	0.052	84.4467	R
Zfp688127420009127420105	0.479	0.471	0.485	0.85	0.836	0.748	0.843	0.531	0.739	0.478333	0.811333	0.704333	0.333	0.107	0.226	32.1321	R
Gm26948749570987495861	0.713	0.76	0.53	1	1	1	1	0.184	0.184	0.667667	1	0.456	0.332333	0.544	-0.211667	163.691	R>110%
Mbtd19389133893891388	0.682	0.417	0.323	0.417	1	1	0.517	0	0.222	0.474	0.805667	0.246333	0.331667	0.559333	-0.227667	168.643	R>110%
Ccdc1718362082483620963	0.654	0.453	0.415	0.768	0.74	1	1	0.768	0.624	0.507333	0.836	0.797333	0.328667	0.0386667	0.29	11.7647	R
Zfp5742507602225076113	0.822	0.367	0.367	1	1	0.536	0.104	0.465	0.635	0.518667	0.845333	0.401333	0.326667	0.444	-0.117333	135.918	R>110%
4933406C10Rik3292563132925755	0.201	0	0	0.751	0.43	0	0.167	0.334	0	0.067	0.393667	0.167	0.326667	0.226667	0.1	69.3878	R
Nufip27768828677688331	0.424	0.595	0	1	1	0	0.424	0.269	1	0.339667	0.666667	0.564333	0.327	0.102333	0.224667	31.2946	R
Gm29674107203036107203111	0.484	0.238	0.686	0.385	1	1	1	1	1	0.469333	0.795	1	0.325667	-0.205	0.530667	-62.9478	opE
Mctp17674129376741353	0.131	0	0	0.336	0.772	0	0.088	0	0	0.0436667	0.369333	0.0293333	0.325667	0.34	-0.0143333	104.401	R
Nrg45523943155239494	0.666	0.699	0.666	1	1	1	0.727	0.571	1	0.677	1	0.766	0.323	0.234	0.089	72.4458	R
Mir99ahg7767035277670560	0.568	0	1	1	1	0.53	1	1	1	0.522667	0.843333	1	0.320667	-0.156667	0.477333	-48.8565	opE
Zfp2195201494752015052	0.62	0.405	0.576	0.731	0.83	1	0.352	0.449	0.29	0.533667	0.853667	0.363667	0.32	0.49	-0.17	153.125	R>110%
Rdh1344449774445122	0.256	0.195	0.194	0.329	0.718	0.519	0.249	0.26	0.283	0.215	0.522	0.264	0.307	0.258	0.049	84.0391	R
Slc6a164527249045272653	0.591	0.685	0.603	1	1	0.796	0.827	0.924	1	0.626333	0.932	0.917	0.305667	0.015	0.290667	4.90731	NR
Gm318164736073647360886	0.476	1	0.083	0.476	1	1	0.312	0.185	0.614	0.519667	0.825333	0.370333	0.305667	0.455	-0.149333	148.855	R>110%
Hfm1106881792106881884	0	1	0	1	0.535	0.365	1	0.697	1	0.333333	0.633333	0.899	0.3	-0.265667	0.565667	-88.5556	opE
Gm153281681820616818330	0.167	1	0.274	0.334	1	1	0.668	0.858	0.475	0.480333	0.778	0.667	0.297667	0.111	0.186667	37.29	R
1700037C18Rik39079983908137	0.191	0.415	0.826	0.321	1	1	1	0.221	0.221	0.477333	0.773667	0.480667	0.296333	0.293	0.00333333	98.8751	R
H2-Q73544226635442551	0	0	0	0.549	0.048	0.289	0.549	0.289	1	0	0.295333	0.612667	0.295333	-0.317333	0.612667	-107.449	opE
Mlip7722948477231029	0.534	0.81	0.541	1	0.75	1	0.842	0.83	0.86	0.628333	0.916667	0.844	0.288333	0.0726667	0.215667	25.2023	R
Aste1105402717105402776	0.55	0.773	0.644	1	1	0.826	0.916	0.784	0.694	0.655667	0.942	0.798	0.286333	0.144	0.142333	50.291	R
Ftx103591802103591906	0.555	0.496	0.773	0.831	1	0.845	0.711	0.766	1	0.608	0.892	0.825667	0.284	0.0663333	0.217667	23.3568	R
Rrp1b3204767332047731	1	0.646	0.518	1	1	1	0.872	0.624	1	0.721333	1	0.832	0.278667	0.168	0.110667	60.2871	R
Fam228a47185764718718	0.584	0.701	0.714	1	1	0.837	0.766	0.737	0.384	0.666333	0.945667	0.629	0.279333	0.316667	-0.0373333	113.365	R>110%
9430041J12Rik41010354101139	0.577	0.766	0.823	1	1	1	0.793	1	0.522	0.722	1	0.771667	0.278	0.228333	0.0496667	82.1343	R
Unc5d2876072428760892	0.593	0.666	0.446	1	0.631	0.89	0.847	0.828	0.709	0.568333	0.840333	0.794667	0.272	0.0456667	0.226333	16.7892	R
Helz107627349107627454	0.62	0.71	0.867	1	1	1	0.717	0.894	0.822	0.732333	1	0.811	0.267667	0.189	0.0786667	70.6102	R
Lef1131191022131191106	0.945	0.843	0.411	1	1	1	1	0.977	0.767	0.733	1	0.914667	0.267	0.0853333	0.181667	31.96	R
Smtn35208473520916	0.693	0.508	0.928	0.931	1	1	0.794	0.846	1	0.709667	0.977	0.88	0.267333	0.097	0.170333	36.2843	R
Fam214b4303981443039899	0.498	0.498	0.749	1	1	0.543	1	0.843	0.641	0.581667	0.847667	0.828	0.266	0.0196667	0.246333	7.39348	NR
Zbtb219795675797956900	0.937	0.774	0.403	0.907	1	1	1	0.856	1	0.704667	0.969	0.952	0.264333	0.017	0.247333	6.43127	NR
Ccdc1718355789883558030	0.661	0.709	0.848	1	1	1	0.593	0.915	1	0.739333	1	0.836	0.260667	0.164	0.0966667	62.9156	R
Ctbs146454162146454485	0.527	0.812	0.817	1	0.932	1	0.893	0.828	0.929	0.718667	0.977333	0.883333	0.258667	0.094	0.164667	36.3402	R
Cdan1120730468120730502	0.887	0.825	0.512	1	1	1	1	0.716	1	0.741333	1	0.905333	0.258667	0.0946667	0.164	36.5979	R
Zfp688127420009127420105	0.352	0.302	0.387	0.592	0.669	0.556	0.551	0.471	0.562	0.347	0.605667	0.528	0.258667	0.0776667	0.181	30.0258	R
Mlip7722948477230954	0.576	0.842	0.564	1	0.749	1	0.859	0.84	0.869	0.660667	0.916333	0.856	0.255667	0.0603333	0.195333	23.5984	R
Fn3k121439285121439377	0.668	1	0.564	1	1	1	NA	0.776	1	0.744	1	0.888	0.256	0.112	0.144	43.75	R
Gm153281681814116818330	0.358	1	0.642	0.761	1	1	0.705	0.888	0.489	0.666667	0.920333	0.694	0.253667	0.226333	0.0273333	89.2247	R
Mbnl16061468260614736	0.724	0.658	0.71	1	1	0.848	0.759	0.583	0.636	0.697333	0.949333	0.659333	0.252	0.29	-0.038	115.079	R>110%
Gm272526389843263898605	0.77	0.386	1	0.902	1	1	1	1	1	0.718667	0.967333	1	0.248667	-0.0326667	0.281333	-13.1367	opE
Slc6a164526844745268649	0.684	0.754	0.696	1	1	0.873	0.873	0.949	1	0.711333	0.957667	0.940667	0.246333	0.017	0.229333	6.90122	NR
Emc8120660493120660670	0.465	0.788	0.576	1	0.554	1	0.695	0.585	0.42	0.609667	0.851333	0.566667	0.241667	0.284667	-0.043	117.793	R>110%
Rtel1181355008181355125	0.619	0.766	0.814	0.919	1	1	0.898	0.558	0.699	0.733	0.973	0.718333	0.24	0.254667	-0.0146667	106.111	R
Trafd1121384744121384845	0.181	0.185	0.05	0.46	0.315	0.356	0.237	0.386	0.225	0.138667	0.377	0.282667	0.238333	0.0943333	0.144	39.5804	R
9430041J12Rik40954574095586	0.838	0.762	0.689	1	1	1	0.552	1	0.711	0.763	1	0.754333	0.237	0.245667	-0.00866667	103.657	R
Slc8a18143774481437813	0.807	0.707	0.643	0.944	0.912	1	0.356	0.819	1	0.719	0.952	0.725	0.233	0.227	0.006	97.4249	R
Wdr4577233147723357	0.076	0	0	0	0.332	0.427	0.332	0.063	0	0.0253333	0.253	0.131667	0.227667	0.121333	0.106333	53.2943	R
Tmeff25092526650925409	0.583	0.885	0.848	1	1	1	0.728	0.945	1	0.772	1	0.891	0.228	0.109	0.119	47.807	R
Ric8b8500945185009627	0.675	0.769	0.876	1	1	1	0.838	0.81	0.751	0.773333	1	0.799667	0.226667	0.200333	0.0263333	88.3824	R
Olfr2879820944298209620	0.358	0.35	0.318	0.582	0.553	0.569	0.653	0.513	0.604	0.342	0.568	0.59	0.226	-0.022	0.248	-9.73451	NR
Pde9a3146017831460249	0.892	0.641	0.798	1	1	1	0.949	1	0.935	0.777	1	0.961333	0.223	0.0386667	0.184333	17.3393	R
Prrg24506158745061651	0.638	0.799	0.789	1	1	0.888	1	0.908	0.759	0.742	0.962667	0.889	0.220667	0.0736667	0.147	33.3837	R
Slc6a164526844745268932	0.693	0.742	0.782	1	1	0.868	0.856	0.947	1	0.739	0.956	0.934333	0.217	0.0216667	0.195333	9.98464	NR
Porcn82031588203289	0.709	0.746	0.746	0.843	1	1	0.268	0.746	0.594	0.733667	0.947667	0.536	0.214	0.411667	-0.197667	192.368	R>110%
L3mbtl46845975968459851	0.187	1	0.535	1	1	0.365	1	0.633	0.535	0.574	0.788333	0.722667	0.214333	0.0656667	0.148667	30.6376	R
Sfi131652533165321	0	0.046	0.022	0.105	0.139	0.454	0.17	0.064	0.056	0.0226667	0.232667	0.0966667	0.21	0.136	0.074	64.7619	R
Pts5052515250525284	0	0.108	0.079	0.178	0.302	0.327	0.185	0.258	0	0.0623333	0.269	0.147667	0.206667	0.121333	0.0853333	58.7097	R
Msantd23751361337513703	0.847	0.712	0.65	1	1	0.823	1	0.784	1	0.736333	0.941	0.928	0.204667	0.013	0.191667	6.35179	NR
Fam214b4303981443039918	0.593	0.542	0.831	1	1	0.577	1	0.891	0.845	0.655333	0.859	0.912	0.203667	-0.053	0.256667	-26.0229	opE
E130006D01Rik111739126111739213	0.825	1	0.371	1	1	0.805	1	1	0.261	0.732	0.935	0.753667	0.203	0.181333	0.0216667	89.3268	R
Spg11122086862122086969	0.519	0.781	0.927	0.909	1	0.919	0.822	0.759	0.96	0.742333	0.942667	0.847	0.200333	0.0956667	0.104667	47.7537	R
Tmem35b127127818127127999	0.811	0.588	1	1	1	1	1	0.842	0.45	0.799667	1	0.764	0.200333	0.236	-0.0356667	117.804	R>110%
Gm16835119101031119101164	0.829	0.708	0.733	1	0.863	1	0.813	1	0.819	0.756667	0.954333	0.877333	0.197667	0.077	0.120667	38.9545	R
Smarce19922472099225142	0.103	0.13	0.089	0.27	0.358	0.28	0.11	0.158	0.226	0.107333	0.302667	0.164667	0.195333	0.138	0.0573333	70.6485	R
Acaca8419307884193125	0.691	0.627	0.695	0.931	0.853	0.813	0.657	0.76	0.864	0.671	0.865667	0.760333	0.194667	0.105333	0.0893333	54.1096	R
Tmem443054811730548328	0.018	0.04	0.04	0.147	0.358	0.171	0.134	0.041	0	0.0326667	0.225333	0.0583333	0.192667	0.167	0.0256667	86.6782	R
BC065397136756493136756620	0.784	0.563	1	0.923	1	1	0.954	0.953	0.894	0.782333	0.974333	0.933667	0.192	0.0406667	0.151333	21.1806	R
Cenpo42315154231682	0.72	0.825	0.843	0.959	1	1	0.92	0.86	0.925	0.796	0.986333	0.901667	0.190333	0.0846667	0.105667	44.4834	R
Usp377449593674496092	0	0	0	0.143	0.426	0	0	0.051	0.023	0	0.189667	0.0246667	0.189667	0.165	0.0246667	86.9947	R
Mast4102953125102953206	0.854	0.625	0.629	0.92	1	0.752	0.708	0.752	0.835	0.702667	0.890667	0.765	0.188	0.125667	0.0623333	66.844	R
Wdr4577235647723753	0.799	0.736	0.794	0.938	1	0.956	1	0.873	0.902	0.776333	0.964667	0.925	0.188333	0.0396667	0.148667	21.0619	R
Numb8382525883825291	0.082	0.032	0.062	0.12	0.415	0.201	0.094	0.115	0.047	0.0586667	0.245333	0.0853333	0.186667	0.16	0.0266667	85.7143	R
Tor1aip2156041074156041134	0.717	0.933	0.791	1	1	1	0.956	0.978	0.91	0.813667	1	0.948	0.186333	0.052	0.134333	27.907	R
Serpina3g104237795104238344	0.704	1	0.739	1	1	1	0.924	1	1	0.814333	1	0.974667	0.185667	0.0253333	0.160333	13.6445	R
Chrd2073890320738997	0.651	0.8	0.781	0.866	1	0.923	0.677	0.714	0.49	0.744	0.929667	0.627	0.185667	0.302667	-0.117	163.016	R>110%
Helz107627352107627454	0.752	0.805	0.892	1	1	1	0.808	0.922	0.877	0.816333	1	0.869	0.183667	0.131	0.0526667	71.3249	R
Thsd7b129595369129596180	1	0.562	0.776	1	1	0.886	1	0.795	1	0.779333	0.962	0.931667	0.182667	0.0303333	0.152333	16.6058	R
Cdk5rap1154360556154360767	0.742	0.87	0.691	1	1	0.848	0.936	0.821	0.836	0.767667	0.949333	0.864333	0.181667	0.085	0.0966667	46.789	R
Gm445037296191472962140	0.693	0.842	0.752	1	1	0.833	1	0.871	0.865	0.762333	0.944333	0.912	0.182	0.0323333	0.149667	17.7656	R
Smpx157751594157751629	0.61	0.824	0.741	1	0.921	0.796	0.904	1	1	0.725	0.905667	0.968	0.180667	-0.0623333	0.243	-34.5018	opE
Pigq2593167325931827	0.487	0.406	0.445	0.573	0.719	0.582	0.547	0.45	0.448	0.446	0.624667	0.481667	0.178667	0.143	0.0356667	80.0373	R
Mtif3146963220146963380	0.038	0	0	0.165	0.239	0.158	0.143	0.18	0.203	0.0126667	0.187333	0.175333	0.174667	0.012	0.162667	6.87023	NR
Tmed88717663387176763	0.93	0.733	0.688	0.964	1	0.907	0.803	0.964	0.589	0.783667	0.957	0.785333	0.173333	0.171667	0.00166667	99.0385	R
Mindy31240399712404166	0.824	0.665	0.697	0.903	0.802	1	0.933	0.799	1	0.728667	0.901667	0.910667	0.173	-0.009	0.182	-5.20231	NR
Atad2b50006395000693	0	0	0.096	0.215	0.113	0.282	0.097	0.08	0.182	0.032	0.203333	0.119667	0.171333	0.0836667	0.0876667	48.8327	R
Gstm6107942332107942414	0.918	0.679	0.892	1	1	1	0.793	0.942	0.872	0.829667	1	0.869	0.170333	0.131	0.0393333	76.908	R
Abhd184090616640906218	0	0	0.064	0.303	0.22	0.048	0.198	0.028	0.081	0.0213333	0.190333	0.102333	0.169	0.088	0.081	52.071	R
2210408F21Rik3127784731277955	0.578	0.933	0.843	0.861	1	1	1	1	0.607	0.784667	0.953667	0.869	0.169	0.0846667	0.0843333	50.0986	R
Nexn152253611152253803	0.923	0.96	0.612	1	1	1	0.961	0.955	0.831	0.831667	1	0.915667	0.168333	0.0843333	0.084	50.099	R
Brpf32882397228824066	0.706	0.889	0.758	1	1	0.857	0.731	0.919	0.941	0.784333	0.952333	0.863667	0.168	0.0886667	0.0793333	52.7778	R
Iqsec3121378959121379909	0.616	0.744	0.698	0.805	0.951	0.802	0.795	0.72	0.648	0.686	0.852667	0.721	0.166667	0.131667	0.035	79	R
Tead1112856052112856064	0.477	0.865	0.804	1	0.646	1	0.477	0.561	0.589	0.715333	0.882	0.542333	0.166667	0.339667	-0.173	203.8	R>110%
Hp1bp3138221525138221718	0.666	0.616	0.582	0.795	0.736	0.829	0.655	0.656	0.802	0.621333	0.786667	0.704333	0.165333	0.0823333	0.083	49.7984	R
Grin2d4586611145866593	0.784	0.751	0.761	1	1	0.792	0.921	1	0.887	0.765333	0.930667	0.936	0.165333	-0.00533333	0.170667	-3.22581	NR
Kcnn17084676370846772	1	0.631	0.813	1	1	0.937	1	1	1	0.814667	0.979	1	0.164333	-0.021	0.185333	-12.7789	opE
Gstcd133002507133002632	0	0	0	0.139	0.231	0.115	0.259	0.067	0.048	0	0.161667	0.124667	0.161667	0.037	0.124667	22.8866	R
Lmo3138422440138422506	0.882	0.777	0.807	1	1	0.953	0.913	0.935	1	0.822	0.984333	0.949333	0.162333	0.035	0.127333	21.5606	R
Atrx105899880105899993	0.827	0.765	0.751	0.904	1	0.924	0.793	0.776	0.9	0.781	0.942667	0.823	0.161667	0.119667	0.042	74.0206	R
Pld5176074438176074525	0.408	1	0.747	1	1	0.639	1	0.44	0	0.718333	0.879667	0.48	0.161333	0.399667	-0.238333	247.727	R>110%
A230057D06Rik6173689861736996	0	0.219	0.036	0.219	0.219	0.296	0.206	0.174	0.428	0.085	0.244667	0.269333	0.159667	-0.0246667	0.184333	-15.4489	opE
A330102I10Rik2902317529023212	0.667	0.673	0.885	1	0.698	1	1	1	1	0.741667	0.899333	1	0.157667	-0.100667	0.258333	-63.8478	opE
Prrg17848242578482461	0.094	0.102	0.065	0.33	0.234	0.168	0.22	0.125	0.2	0.087	0.244	0.181667	0.157	0.0623333	0.0946667	39.7028	R
Psd4632689746327007	1	0.701	0.827	1	1	1	0.444	0.637	0.539	0.842667	1	0.54	0.157333	0.46	-0.302667	292.373	R>110%
Rnf143829725238297431	0.822	0.87	0.663	0.881	1	0.943	0.954	0.9	0.552	0.785	0.941333	0.802	0.156333	0.139333	0.017	89.1258	R
Myo198488567084885819	0.741	0.958	0.84	1	1	1	0.897	0.854	1	0.846333	1	0.917	0.153667	0.083	0.0706667	54.013	R
Fam135a2403074124030896	0.838	0.778	0.825	0.971	0.966	0.963	0.935	0.927	0.932	0.813667	0.966667	0.931333	0.153	0.0353333	0.117667	23.0937	R
Bcl9l4449944744499549	0.768	0.906	0.877	1	1	1	1	0.928	0.743	0.850333	1	0.890333	0.149667	0.109667	0.04	73.2739	R
Sema4d5173450651734570	0.708	0.856	0.918	0.933	1	1	0.623	0.899	0.841	0.827333	0.977667	0.787667	0.150333	0.19	-0.0396667	126.386	R>110%
Arhgap107736508577365160	0.808	0.894	0.849	1	1	1	1	0.789	0.802	0.850333	1	0.863667	0.149667	0.136333	0.0133333	91.0913	R
Ctbs146454346146454485	0.703	0.909	0.908	1	0.968	1	0.947	0.928	0.967	0.84	0.989333	0.947333	0.149333	0.042	0.107333	28.125	R
Bend5111448505111448654	0.859	0.739	0.955	1	1	1	0.945	0.955	0.948	0.851	1	0.949333	0.149	0.0506667	0.0983333	34.0045	R
Zfp362128794850128794976	0.938	0.677	0.818	0.958	1	0.923	1	0.837	0.86	0.811	0.960333	0.899	0.149333	0.0613333	0.088	41.0714	R
Firre5057787050578024	0.828	0.729	1	1	1	1	1	0.994	1	0.852333	1	0.998	0.147667	0.002	0.145667	1.3544	NR
A230057D06Rik6171464561714744	0.691	1	0.736	0.87	1	1	1	0.893	0.358	0.809	0.956667	0.750333	0.147667	0.206333	-0.0586667	139.729	R>110%
Sod21303507213035338	0.852	0.746	0.911	0.95	1	1	1	0.961	0.775	0.836333	0.983333	0.912	0.147	0.0713333	0.0756667	48.5261	R
Slc10a37437261374372682	0.843	0.838	0.794	0.912	1	1	1	1	0.757	0.825	0.970667	0.919	0.145667	0.0516667	0.094	35.4691	R
Pkd2104490643104490764	0.776	0.652	0.715	0.872	0.897	0.812	0.723	0.875	0.912	0.714333	0.860333	0.836667	0.146	0.0236667	0.122333	16.21	R
Il158233756582337610	1	0.595	0.924	1	1	0.957	1	1	1	0.839667	0.985667	1	0.146	-0.0143333	0.160333	-9.81735	NR
2210408F21Rik3128500231285120	0.647	0.964	0.861	0.907	1	1	1	1	0.72	0.824	0.969	0.906667	0.145	0.0623333	0.0826667	42.9885	R
Ormdl2128820260128820560	0.789	0.886	0.903	1	1	1	0.891	0.944	1	0.859333	1	0.945	0.140667	0.055	0.0856667	39.0995	R
Phactr21326176513261924	0.68	0.906	0.725	0.956	0.779	1	1	0.837	0.798	0.770333	0.911667	0.878333	0.141333	0.0333333	0.108	23.5849	R
Adam2280913648091422	0	0.022	0.032	0.033	0.353	0.085	0.058	0.041	0	0.018	0.157	0.033	0.139	0.124	0.015	89.2086	R
Zfp1082425845224258579	0.886	0.897	0.799	1	1	1	1	0.945	0.939	0.860667	1	0.961333	0.139333	0.0386667	0.100667	27.7512	R
Rhbdl12583639825836572	0.743	0.712	0.68	0.829	0.865	0.859	0.754	0.815	0.82	0.711667	0.851	0.796333	0.139333	0.0546667	0.0846667	39.2344	R
Jpx103496437103496530	0.825	0.775	0.847	0.863	1	1	0.508	0.938	0.954	0.815667	0.954333	0.8	0.138667	0.154333	-0.0156667	111.298	R>110%
Dipk1c8473681184736976	0.805	0.939	0.795	0.95	1	1	0.713	0.946	0.95	0.846333	0.983333	0.869667	0.137	0.113667	0.0233333	82.9684	R
Eps8137539321137539396	0.792	0.777	0.798	0.96	0.868	0.938	1	0.906	0.771	0.789	0.922	0.892333	0.133	0.0296667	0.103333	22.3058	R
Cdan1120730298120730502	0.95	0.893	0.76	1	1	1	1	0.807	1	0.867667	1	0.935667	0.132333	0.0643333	0.068	48.6146	R
B9d16150907161509168	0.825	0.855	0.885	0.96	1	1	1	0.972	0.905	0.855	0.986667	0.959	0.131667	0.0276667	0.104	21.0127	R
Sytl29039352290393615	0.029	0.06	0.067	0.296	0.107	0.148	0.107	0.123	0.149	0.052	0.183667	0.126333	0.131667	0.0573333	0.0743333	43.5443	R
Tjap14628041546280544	0.033	0.036	0.01	0.265	0.104	0.082	0.031	0.146	0.029	0.0263333	0.150333	0.0686667	0.124	0.0816667	0.0423333	65.8602	R
Pstk131373535131373830	0.74	0.707	0.728	0.83	0.889	0.824	0.812	0.818	0.765	0.725	0.847667	0.798333	0.122667	0.0493333	0.0733333	40.2174	R
Zfp3465511548255115624	0.966	0.808	0.857	1	1	1	1	0.936	1	0.877	1	0.978667	0.123	0.0213333	0.101667	17.3442	R
Kcnn17084676370846772	0.863	0.965	0.682	0.953	0.924	1	0.971	1	1	0.836667	0.959	0.990333	0.122333	-0.0313333	0.153667	-25.6131	opE
Gpr137c4524415445244198	0.655	0.906	1	1	1	0.926	0.552	0.917	0.828	0.853667	0.975333	0.765667	0.121667	0.209667	-0.088	172.329	R>110%
Trmt10b4529974645299897	0.04	0	0.018	0.057	0.185	0.178	0	0.105	0.108	0.0193333	0.14	0.071	0.120667	0.069	0.0516667	57.1823	R
Inpp4b8184445581844506	0.957	0.861	0.78	1	1	0.959	0.839	0.951	0.949	0.866	0.986333	0.913	0.120333	0.0733333	0.047	60.9418	R
Immt7185276571852867	0.326	0.284	0.334	0.489	0.428	0.388	0.358	0.284	0.39	0.314667	0.435	0.344	0.120333	0.091	0.0293333	75.6233	R
Abca15305093453051009	0.924	0.888	0.798	1	1	0.962	1	0.922	0.918	0.87	0.987333	0.946667	0.117333	0.0406667	0.0766667	34.6591	R
Ormdl2128820260128820514	0.826	0.908	0.918	1	1	1	0.908	0.953	1	0.884	1	0.953667	0.116	0.0463333	0.0696667	39.9425	R
Ormdl2128820260128820435	0.823	0.911	0.919	1	1	1	0.917	0.953	1	0.884333	1	0.956667	0.115667	0.0433333	0.0723333	37.464	R
Rbm34126959541126959585	0.791	0.858	0.924	0.958	0.964	1	0.981	0.94	0.94	0.857667	0.974	0.953667	0.116333	0.0203333	0.096	17.4785	R
Dedd171331252171331285	1	0.752	0.818	1	1	0.917	1	1	0.533	0.856667	0.972333	0.844333	0.115667	0.128	-0.0123333	110.663	R>110%
Brpf32883131328831411	0.876	0.879	0.723	1	1	0.827	0.808	0.918	0.95	0.826	0.942333	0.892	0.116333	0.0503333	0.066	43.2665	R
Anxa48677494886775014	0	0.011	0.037	0.172	0.052	0.164	0.029	0.056	0.076	0.016	0.129333	0.0536667	0.113333	0.0756667	0.0376667	66.7647	R
Papola105833099105833162	0.482	0.572	0.552	0.626	0.663	0.657	0.528	0.547	0.554	0.535333	0.648667	0.543	0.113333	0.105667	0.00766667	93.2353	R
Arhgef99505422895054290	0.216	0.244	0.244	0.314	0.415	0.312	0.282	0.264	0.2	0.234667	0.347	0.248667	0.112333	0.0983333	0.014	87.5371	R
Dst3430342034303531	0.182	0.182	0.218	0.263	0.397	0.259	0.269	0.26	0.234	0.194	0.306333	0.254333	0.112333	0.052	0.0603333	46.2908	R
Dis3l28681251186812589	0.037	0.045	0.073	0.131	0.144	0.214	0.074	0.105	0.166	0.0516667	0.163	0.115	0.111333	0.048	0.0633333	43.1138	R
Cdan1120730298120730505	0.954	0.912	0.806	1	1	1	1	0.821	1	0.890667	1	0.940333	0.109333	0.0596667	0.0496667	54.5732	R
Bend5111454084111454298	0.904	0.796	0.975	1	1	1	0.969	0.975	0.969	0.891667	1	0.971	0.108333	0.029	0.0793333	26.7692	R
Orai3127770733127770878	0	0.038	0	0.02	0.209	0.134	0.049	0	0.011	0.0126667	0.121	0.02	0.108333	0.101	0.00733333	93.2308	R
Jakmip24356253043562593	0.761	0.773	0.791	0.876	0.902	0.863	0.861	0.813	0.856	0.775	0.880333	0.843333	0.105333	0.037	0.0683333	35.1266	R
Smtn35207513520916	0.862	0.831	0.951	0.959	1	1	0.866	0.927	1	0.881333	0.986333	0.931	0.105	0.0553333	0.0496667	52.6984	R
Tmub2102285979102286116	0	0.05	0.079	0.11	0.264	0.068	0.132	0.075	0.059	0.043	0.147333	0.0886667	0.104333	0.0586667	0.0456667	56.23	R
Gm457134513566345135777	0.764	0.896	0.768	1	0.825	0.913	0.541	1	1	0.809333	0.912667	0.847	0.103333	0.0656667	0.0376667	63.5484	R
Pigq2593146125931673	0.742	0.67	0.715	0.793	0.847	0.793	0.742	0.706	0.74	0.709	0.811	0.729333	0.102	0.0816667	0.0203333	80.0654	R
Brsk2141990347141990413	0.626	0.699	0.631	0.74	0.786	0.734	0.747	0.682	0.611	0.652	0.753333	0.68	0.101333	0.0733333	0.028	72.3684	R
Ubtf102310925102311036	0.392	0.409	0.339	0.28	0.243	0.314	0.316	0.365	0.377	0.38	0.279	0.352667	-0.101	-0.0736667	-0.0273333	72.9373	R
Myt1l2978425029784313	0.945	0.967	0.943	0.892	0.765	0.894	0.896	0.894	0.907	0.951667	0.850333	0.899	-0.101333	-0.0486667	-0.0526667	48.0263	R
Rere150439342150439468	0.946	1	0.981	0.864	0.754	1	0.959	0.94	0.941	0.975667	0.872667	0.946667	-0.103	-0.074	-0.029	71.8447	R
Ptpdc14859775748597940	0.144	0.109	0.199	0.04	0.026	0.073	0.092	0.103	0.077	0.150667	0.0463333	0.0906667	-0.104333	-0.0443333	-0.06	42.492	R
Slc9b2135315880135315950	0.138	0.176	0.114	0	0.114	0	0	0.167	0.278	0.142667	0.038	0.148333	-0.104667	-0.110333	0.00566667	105.414	R
Bag63514675635146903	0.83	0.878	0.848	0.777	0.689	0.773	0.754	0.8	0.817	0.852	0.746333	0.790333	-0.105667	-0.044	-0.0616667	41.6404	R
Katnbl1112407585112407704	1	1	0.968	0.89	0.899	0.858	1	0.972	0.976	0.989333	0.882333	0.982667	-0.107	-0.100333	-0.00666667	93.7695	R
Wdyhv15815259658152745	1	1	0.834	0.84	1	0.672	0.762	0.732	1	0.944667	0.837333	0.831333	-0.107333	0.006	-0.113333	-5.59006	NR
Cacna1e154473856154473913	0.249	0.103	0.186	0.216	0	0	0	0.311	0.802	0.179333	0.072	0.371	-0.107333	-0.299	0.191667	278.571	R>110%
Alox86918674869186835	1	1	1	0.964	0.713	1	1	0.977	1	1	0.892333	0.992333	-0.107667	-0.1	-0.00766667	92.8793	R
Selenbp19494246394942542	1	1	1	0.905	1	0.76	0.947	0.971	1	1	0.888333	0.972667	-0.111667	-0.0843333	-0.0273333	75.5224	R
Armcx1134718655134718818	0.893	0.892	0.9	0.798	0.726	0.825	0.783	0.856	0.799	0.895	0.783	0.812667	-0.112	-0.0296667	-0.0823333	26.4881	R
Wdpcp2166399621664067	0.884	1	1	0.883	0.848	0.817	0.97	0.833	1	0.961333	0.849333	0.934333	-0.112	-0.085	-0.027	75.8929	R
5330434G04Rik105382752105382949	1	1	1	0.836	0.888	0.931	1	0.984	1	1	0.885	0.994667	-0.115	-0.109667	-0.00533333	95.3623	R
Hdlbp9346134393461599	0.125	0.203	0.093	0.072	0	0	0.072	0.062	0.135	0.140333	0.024	0.0896667	-0.116333	-0.0656667	-0.0506667	56.447	R
Zcchc2106027387106027531	0.957	1	1	0.817	1	0.788	0.777	0.919	1	0.985667	0.868333	0.898667	-0.117333	-0.0303333	-0.087	25.8523	R
Med171526741315267551	0.835	0.881	0.902	0.726	0.754	0.786	0.887	0.786	0.853	0.872667	0.755333	0.842	-0.117333	-0.0866667	-0.0306667	73.8636	R
Slc15a4127604537127604706	0.873	0.952	0.927	0.849	0.77	0.779	0.854	0.948	0.91	0.917333	0.799333	0.904	-0.118	-0.104667	-0.0133333	88.7006	R
Bptf107095001107095190	0.984	0.956	0.888	0.736	0.845	0.891	0.975	0.987	0.97	0.942667	0.824	0.977333	-0.118667	-0.153333	0.0346667	129.213	R>110%
Plgrkt2935035929350469	0.98	0.933	0.986	0.917	0.7	0.916	0.945	0.932	0.969	0.966333	0.844333	0.948667	-0.122	-0.104333	-0.0176667	85.5191	R
Gsap2122238921222439	1	1	1	0.865	0.769	1	0.947	0.924	0.966	1	0.878	0.945667	-0.122	-0.0676667	-0.0543333	55.4645	R
R3hdm2127481692127481794	0.528	0.447	0.427	0.386	0.33	0.319	0.378	0.441	0.668	0.467333	0.345	0.495667	-0.122333	-0.150667	0.0283333	123.161	R>110%
Pax82443576224435969	0.201	0.239	0.201	0	0	0.274	0	0.236	0	0.213667	0.0913333	0.0786667	-0.122333	0.0126667	-0.135	-10.3542	opE
AW5549182518205425182149	1	1	1	0.842	0.789	1	0.938	1	1	1	0.877	0.979333	-0.123	-0.102333	-0.0206667	83.1978	R
Zdhhc205783759057837667	0.644	0.573	0.574	0.467	0.476	0.478	0.529	0.61	0.601	0.597	0.473667	0.58	-0.123333	-0.106333	-0.017	86.2162	R
Tanc2105919950105920051	0.977	0.955	1	0.932	0.896	0.734	0.956	0.872	0.875	0.977333	0.854	0.901	-0.123333	-0.047	-0.0763333	38.1081	R
Eef1d7590267875903818	0.945	0.897	0.891	0.865	0.695	0.804	0.767	0.815	0.935	0.911	0.788	0.839	-0.123	-0.051	-0.072	41.4634	R
Ccser23689034136890426	0.92	0.939	0.899	0.842	0.824	0.717	0.894	0.888	0.788	0.919333	0.794333	0.856667	-0.125	-0.0623333	-0.0626667	49.8667	R
Ptprd7605458876054600	0.388	0.249	0.317	0.208	0.18	0.189	0.318	0.325	0.457	0.318	0.192333	0.366667	-0.125667	-0.174333	0.0486667	138.727	R>110%
Phc1122332521122332677	0.929	0.956	0.903	0.744	0.87	0.795	0.875	0.898	0.65	0.929333	0.803	0.807667	-0.126333	-0.00466667	-0.121667	3.69393	NR
Icmt152299136152299245	0.322	0.329	0.259	0.141	0.201	0.183	0.298	0.244	0.246	0.303333	0.175	0.262667	-0.128333	-0.0876667	-0.0406667	68.3117	R
Sulf11272859312728688	0.946	1	0.937	0.756	1	0.74	0.962	0.862	0.862	0.961	0.832	0.895333	-0.129	-0.0633333	-0.0656667	49.0956	R
Kctd185796535057965540	1	1	1	0.951	0.652	1	1	1	1	1	0.867667	1	-0.132333	-0.132333	0	100	R
Pan3147526924147527041	1	0.969	0.958	0.927	0.602	1	0.834	0.894	0.872	0.975667	0.843	0.866667	-0.132667	-0.0236667	-0.109	17.8392	R
AL935121.1120495401120495754	0.164	0	0.314	0.08	0	0	0.032	0.16	0.246	0.159333	0.0266667	0.146	-0.132667	-0.119333	-0.0133333	89.9497	R
Acy1106436888106436953	0.956	1	1	0.822	1	0.732	0.94	0.964	1	0.985333	0.851333	0.968	-0.134	-0.116667	-0.0173333	87.0647	R
Zfp8696971327669713365	0.035	0.25	0.163	0.043	0	0	0	0	0	0.149333	0.0143333	0	-0.135	0.0143333	-0.149333	-10.6173	opE
Camk2d126805856126805916	0.879	0.762	0.822	0.68	0.65	0.724	0.713	0.801	0.819	0.821	0.684667	0.777667	-0.136333	-0.093	-0.0433333	68.2152	R
St3gal16716298667163051	0.228	0.152	0.056	0	0	0.021	0	0.131	0.019	0.145333	0.007	0.05	-0.138333	-0.043	-0.0953333	31.0843	R
Mybpc18858200688582048	0.304	0	0.111	0	0	0	NA	NA	0.6	0.138333	0	0.6	-0.138333	-0.6	0.461667	433.735	R>110%
Gtpbp6110106869110106940	1	1	0.98	1	0.742	0.82	1	1	0.881	0.993333	0.854	0.960333	-0.139333	-0.106333	-0.033	76.3158	R
Ehbp12215178722151892	0.932	0.854	0.903	0.76	0.702	0.809	0.902	0.884	0.845	0.896333	0.757	0.877	-0.139333	-0.12	-0.0193333	86.1244	R
Naa167935945579359528	1	0.91	1	1	0.694	0.784	0.791	1	1	0.97	0.826	0.930333	-0.144	-0.104333	-0.0396667	72.4537	R
Wdr3589956398995672	0.9	0.784	0.893	0.618	0.744	0.782	0.814	0.846	0.844	0.859	0.714667	0.834667	-0.144333	-0.12	-0.0243333	83.1409	R
Proser261296276129829	0.389	0.277	0.113	0.071	0	0.277	0.113	0.076	0.141	0.259667	0.116	0.11	-0.143667	0.006	-0.149667	-4.17633	NR
2310030G06Rik5074226050742298	1	1	1	0.779	1	0.775	0.738	0.946	1	1	0.851333	0.894667	-0.148667	-0.0433333	-0.105333	29.148	R
Ptprm6691235266912427	0.523	0.425	0.465	0.319	0.326	0.312	0.508	0.542	0.399	0.471	0.319	0.483	-0.152	-0.164	0.012	107.895	R
Wnk24907250149072795	0.964	0.812	0.974	0.78	0.658	0.856	0.878	0.892	0.958	0.916667	0.764667	0.909333	-0.152	-0.144667	-0.00733333	95.1754	R
D130020L05Rik101084283101084499	1	0.898	0.962	0.817	0.85	0.73	1	0.693	0.708	0.953333	0.799	0.800333	-0.154333	-0.00133333	-0.153	0.863931	NR
Ift81122610077122610181	0.857	0.935	0.827	0.779	0.604	0.771	0.822	0.795	0.892	0.873	0.718	0.836333	-0.155	-0.118333	-0.0366667	76.3441	R
Nwd17266214672662444	0.921	0.879	0.919	0.758	0.727	0.765	0.72	0.731	0.746	0.906333	0.75	0.732333	-0.156333	0.0176667	-0.174	-11.3006	opE
Ptprt161718354161718411	0.274	0.302	0.256	0.126	0.186	0.048	0.1	0.126	0.114	0.277333	0.12	0.113333	-0.157333	0.00666667	-0.164	-4.23729	NR
Zfp2024021044040210560	1	1	1	0.825	1	0.701	0.891	1	1	1	0.842	0.963667	-0.158	-0.121667	-0.0363333	77.0042	R
Lrrc56141207486141207623	0.856	1	1	0.874	0.792	0.713	0.819	0.796	0.901	0.952	0.793	0.838667	-0.159	-0.0456667	-0.113333	28.7212	R
Dus4l3164662031646738	0.794	1	1	0.649	0.783	0.882	1	0.946	1	0.931333	0.771333	0.982	-0.16	-0.210667	0.0506667	131.667	R>110%
Mtg2180078003180078142	0.283	0.231	0.339	0.168	0.124	0.077	0.293	0.22	0.21	0.284333	0.123	0.241	-0.161333	-0.118	-0.0433333	73.1405	R
Slc25a4084247968424887	0.108	0.11	0.269	0	0	0	0.151	0.213	0.162	0.162333	0	0.175333	-0.162333	-0.175333	0.013	108.008	R
Camk2d126808207126808249	0.783	0.679	0.697	0.582	0.476	0.608	0.621	0.719	0.799	0.719667	0.555333	0.713	-0.164333	-0.157667	-0.00666667	95.9432	R
Fam178b3656432936564482	0.759	1	1	0.643	1	0.622	1	0.529	1	0.919667	0.755	0.843	-0.164667	-0.088	-0.0766667	53.4413	R
Eef1d7590267875903818	0.56	0.508	0.392	0.379	0.207	0.377	0.326	0.44	0.417	0.486667	0.321	0.394333	-0.165667	-0.0733333	-0.0923333	44.2656	R
Plch16369977963699807	1	0.939	1	0.562	1	0.874	0.803	0.867	0.795	0.979667	0.812	0.821667	-0.167667	-0.00966667	-0.158	5.76541	NR
Ccser23689029336890426	0.864	0.892	0.842	0.723	0.765	0.592	0.827	0.82	0.724	0.866	0.693333	0.790333	-0.172667	-0.097	-0.0756667	56.1776	R
Bcas1170366363170366528	0.718	0.831	0.779	0.637	0.459	0.705	0.749	0.692	0.918	0.776	0.600333	0.786333	-0.175667	-0.186	0.0103333	105.882	R
Tjap14628234546282439	1	0.943	1	0.66	0.8	0.945	0.695	1	1	0.981	0.801667	0.898333	-0.179333	-0.0966667	-0.0826667	53.9033	R
Tbl1xr12208941222089522	0.378	0.106	0.275	0	0.062	0.151	0.166	0.03	0.238	0.253	0.071	0.144667	-0.182	-0.0736667	-0.108333	40.4762	R
Spef296529249653073	1	1	0.732	0.564	1	0.615	1	1	1	0.910667	0.726333	1	-0.184333	-0.273667	0.0893333	148.463	R>110%
Evi5107872600107872655	0.327	0.378	0.104	0	0.258	0	0.718	0.062	0.217	0.269667	0.086	0.332333	-0.183667	-0.246333	0.0626667	134.12	R>110%
Bcas1170366363170366528	0.769	0.797	0.841	0.666	0.459	0.723	0.88	0.665	0.849	0.802333	0.616	0.798	-0.186333	-0.182	-0.00433333	97.6744	R
Zfp813333672133336848	0.884	0.95	1	0.776	0.698	0.792	0.832	0.961	1	0.944667	0.755333	0.931	-0.189333	-0.175667	-0.0136667	92.7817	R
Syndig1l8468321584683320	0.259	0.179	0.352	0.098	0	0.125	0.115	0.161	0.352	0.263333	0.0743333	0.209333	-0.189	-0.135	-0.054	71.4286	R
Coq8b2725028627250428	0.852	0.841	0.901	0.755	0.576	0.689	0.872	0.852	0.72	0.864667	0.673333	0.814667	-0.191333	-0.141333	-0.05	73.8676	R
Rph3al7587894875879035	1	1	0.855	0.816	1	0.457	1	1	1	0.951667	0.757667	1	-0.194	-0.242333	0.0483333	124.914	R>110%
G2e35136525451365559	1	0.818	1	0.66	0.844	0.731	0.842	0.916	0.8	0.939333	0.745	0.852667	-0.194333	-0.107667	-0.0866667	55.4031	R
Stag1100757689100757786	0.942	0.936	0.973	0.76	0.548	0.949	0.886	0.791	0.804	0.950333	0.752333	0.827	-0.198	-0.0746667	-0.123333	37.7104	R
Camk2d126802936126802969	0.562	0.75	0.576	0.392	0.431	0.471	0.555	0.524	0.56	0.629333	0.431333	0.546333	-0.198	-0.115	-0.083	58.0808	R
1700066M21Rik5737970657379812	0.119	0.394	0.265	0	0	0.178	0.153	0.52	0	0.259333	0.0593333	0.224333	-0.2	-0.165	-0.035	82.5	R
Fam149b2035635420356497	0.907	1	1	1	0.651	0.641	0.745	0.926	0.935	0.969	0.764	0.868667	-0.205	-0.104667	-0.100333	51.0569	R
Etv6134066306134066465	1	1	1	0.569	1	0.807	1	0.888	1	1	0.792	0.962667	-0.208	-0.170667	-0.0373333	82.0513	R
Noxo12469894424699122	1	1	1	0.743	0.607	1	1	1	1	1	0.783333	1	-0.216667	-0.216667	0	100	R
Btbd8107461437107461555	0.954	0.878	0.933	0.595	0.844	0.662	0.864	0.969	0.822	0.921667	0.700333	0.885	-0.221333	-0.184667	-0.0366667	83.4337	R
Prkdc1579187215791981	1	1	1	1	0.616	0.714	0.935	1	0.918	1	0.776667	0.951	-0.223333	-0.174333	-0.049	78.0597	R
Mboat22488271624882794	1	1	1	1	0.552	0.772	0.822	0.896	0.735	1	0.774667	0.817667	-0.225333	-0.043	-0.182333	19.0828	R
Fbxl122064419420644298	1	0.939	1	0.711	0.732	0.814	0.912	0.953	0.888	0.979667	0.752333	0.917667	-0.227333	-0.165333	-0.062	72.7273	R
Zfp644106695136106695699	0.887	1	1	0.708	0.488	1	1	0.912	0.708	0.962333	0.732	0.873333	-0.230333	-0.141333	-0.089	61.3603	R
B130024G19Rik7040242270402549	1	1	0.332	0.498	1	0.142	1	0.776	1	0.777333	0.546667	0.925333	-0.230667	-0.378667	0.148	164.162	R>110%
Fat14501201845012087	0.429	0.223	0.34	0.164	0	0.128	0.197	0.189	0.228	0.330667	0.0973333	0.204667	-0.233333	-0.107333	-0.126	46	R
Fbxl8105267664105267866	0.277	0.16	0.277	0	0	0	0	0.16	0.16	0.238	0	0.106667	-0.238	-0.106667	-0.131333	44.8179	R
Oas1c120807959120808248	1	1	1	0.837	0.829	0.613	0.901	1	1	1	0.759667	0.967	-0.240333	-0.207333	-0.033	86.2691	R
Resf1149324731149324800	0.3	0.326	0.097	0	0	0	0.055	0.162	0.3	0.241	0	0.172333	-0.241	-0.172333	-0.0686667	71.5076	R
Teddm2153870246153870376	0.329	1	1	0.109	1	0.495	NA	1	0.662	0.776333	0.534667	0.831	-0.241667	-0.296333	0.0546667	122.621	R>110%
Slx4ip137046716137046805	0.955	0.963	1	0.928	0.594	0.663	0.949	1	0.944	0.972667	0.728333	0.964333	-0.244333	-0.236	-0.00833333	96.5894	R
Ppfibp2107728715107728748	0.704	0.812	0.837	0.465	0.442	0.709	0.806	0.823	0.74	0.784333	0.538667	0.789667	-0.245667	-0.251	0.00533333	102.171	R
Ctnnal15683800456838047	0.487	0.405	0.473	0.116	0.218	0.278	0.277	0.444	0.453	0.455	0.204	0.391333	-0.251	-0.187333	-0.0636667	74.6348	R
Slit24819100248191014	1	0.723	0.891	0.488	0.695	0.662	0.964	0.867	0.794	0.871333	0.615	0.875	-0.256333	-0.26	0.00366667	101.43	R
Dnah7b4622460846224777	1	1	1	0.729	0.622	0.878	1	0.891	0.907	1	0.743	0.932667	-0.257	-0.189667	-0.0673333	73.8003	R
Pan3147503084147503202	0.487	0.607	0.454	0.34	0.205	0.205	0.442	0.416	0.278	0.516	0.25	0.378667	-0.266	-0.128667	-0.137333	48.3709	R
Csmd34775538547755481	0.957	1	1	0.798	0.361	1	0.919	0.974	0.957	0.985667	0.719667	0.95	-0.266	-0.230333	-0.0356667	86.5915	R
Gbp3142560720142560858	0.275	0.543	0.045	0	0	0.056	0.192	0.25	0.322	0.287667	0.0186667	0.254667	-0.269	-0.236	-0.033	87.7323	R
Mlip7721697677217048	0.297	0.388	0.276	0	0	0.153	0	0.597	0.303	0.320333	0.051	0.3	-0.269333	-0.249	-0.0203333	92.4505	R
Trerf14731935147319678	0.52	0.413	0.52	0.242	0.027	0.37	0.356	0.373	0.58	0.484333	0.213	0.436333	-0.271333	-0.223333	-0.048	82.3096	R
Rev13808115838081358	0.872	1	0.936	0.675	0.585	0.729	0.803	0.718	0.675	0.936	0.663	0.732	-0.273	-0.069	-0.204	25.2747	R
Ralgapa2146418361146418502	0.908	1	1	0.618	0.556	0.899	0.947	0.908	0.953	0.969333	0.691	0.936	-0.278333	-0.245	-0.0333333	88.024	R
Gbp3142560720142560932	0.229	0.565	0.1	0	0	0.044	0.218	0.325	0.394	0.298	0.0146667	0.312333	-0.283333	-0.297667	0.0143333	105.059	R
Trerf14731935147319618	0.556	0.489	0.55	0.282	0.06	0.404	0.552	0.389	0.634	0.531667	0.248667	0.525	-0.283	-0.276333	-0.00666667	97.6443	R
Lyar3822293038223054	0.334	0.112	0.501	0	0.077	0	0	0.301	0.167	0.315667	0.0256667	0.156	-0.29	-0.130333	-0.159667	44.9425	R
Resf1149324731149324800	0.491	0.491	0.177	0	0.097	0.177	0.061	0.067	0.563	0.386333	0.0913333	0.230333	-0.295	-0.139	-0.156	47.1186	R
Plch16369977963699802	1	0.884	1	0.352	1	0.628	0.491	0.756	0.628	0.961333	0.66	0.625	-0.301333	0.035	-0.336333	-11.615	opE
Myo18a7781200877812719	0.705	0.775	1	0.31	1	0.252	1	1	0.327	0.826667	0.520667	0.775667	-0.306	-0.255	-0.051	83.3333	R
E130307A14Rik3965452139654688	0.768	0.736	0.713	0.562	0.481	0.231	0.335	0.483	0.385	0.739	0.424667	0.401	-0.314333	0.0236667	-0.338	-7.52916	NR
Gm168944008496640085014	0.138	0.743	0.265	0	0	0.194	0.419	0.046	0	0.382	0.0646667	0.155	-0.317333	-0.0903333	-0.227	28.4664	R
Gm20707147795657147795727	1	1	0.818	1	0.243	0.616	1	1	1	0.939333	0.619667	1	-0.319667	-0.380333	0.0606667	118.978	R>110%
Rbm258363912783639191	0.569	1	0.665	0	1	0.249	0.249	0.284	0	0.744667	0.416333	0.177667	-0.328333	0.238667	-0.567	-72.6904	opE
Spata1146487199146487419	1	0.592	1	0.765	0.491	0.337	0.825	0.717	0.659	0.864	0.531	0.733667	-0.333	-0.202667	-0.130333	60.8609	R
Gmip6981723269817429	0.777	0.853	0.798	0.595	0.466	0.368	0.636	0.705	0.66	0.809333	0.476333	0.667	-0.333	-0.190667	-0.142333	57.2573	R
Rskr7829196178292030	1	1	0.72	0.392	1	0.315	0.693	0.632	1	0.906667	0.569	0.775	-0.337667	-0.206	-0.131667	61.0069	R
Tcf7l25592668355926756	0.28	0.716	0.321	0	0.296	0	0	0.265	0.24	0.439	0.0986667	0.168333	-0.340333	-0.0696667	-0.270667	20.4701	R
Phf20156264280156264360	0.448	0	0.647	0	0	0.071	0.196	0.448	0	0.365	0.0236667	0.214667	-0.341333	-0.191	-0.150333	55.957	R
Zfp9617196579371965920	1	1	0.923	0.756	0.284	0.839	1	1	1	0.974333	0.626333	1	-0.348	-0.373667	0.0256667	107.375	R
Slc26a82866356328663728	0.751	1	0.721	0.612	0.463	0.35	0.43	0.737	1	0.824	0.475	0.722333	-0.349	-0.247333	-0.101667	70.8691	R
Csad102202443102202574	1	1	1	0.394	1	0.55	1	0.709	0.729	1	0.648	0.812667	-0.352	-0.164667	-0.187333	46.7803	R
Rexo5119845382119845501	0.506	1	1	0.506	0.506	0.435	1	0.406	0	0.835333	0.482333	0.468667	-0.353	0.0136667	-0.366667	-3.87158	NR
Setd49359025593590286	0.445	0.445	0.445	0.091	0	0.186	0.138	0.407	0.445	0.445	0.0923333	0.33	-0.352667	-0.237667	-0.115	67.3913	R
Rexo5119799564119799677	1	1	0.724	1	0.441	0.208	NA	0.441	1	0.908	0.549667	0.7205	-0.358333	-0.170833	-0.1875	47.6744	R
Tmem94115776332115776421	0.305	1	1	0.226	1	0	NA	0	0	0.768333	0.408667	0	-0.359667	0.408667	-0.768333	-113.624	opE
Spats14546442645464580	1	1	1	0.589	0.309	1	1	0.912	1	1	0.632667	0.970667	-0.367333	-0.338	-0.0293333	92.0145	R
Arhgef338038636680386441	0.584	0.522	0.714	0.111	0.333	0.263	0.413	0.686	0	0.606667	0.235667	0.366333	-0.371	-0.130667	-0.240333	35.2201	R
Cep63102621272102621294	1	1	0.338	0.221	1	0	0.46	0.836	1	0.779333	0.407	0.765333	-0.372333	-0.358333	-0.014	96.2399	R
Cdkl35204056052040620	0.815	0.503	0.73	0.297	0.403	0.225	0.612	0.403	0.67	0.682667	0.308333	0.561667	-0.374333	-0.253333	-0.121	67.6759	R
Cpne89058487790584941	1	1	1	1	0.249	0.623	0.665	0.938	1	1	0.624	0.867667	-0.376	-0.243667	-0.132333	64.805	R
Cdk129824970998250100	0.703	0.887	0.855	0.554	0.336	0.416	0.837	0.66	0.742	0.815	0.435333	0.746333	-0.379667	-0.311	-0.0686667	81.914	R
N4bp26578610565786361	0.208	0.663	0.396	0.099	0	0	1	0.099	0.247	0.422333	0.033	0.448667	-0.389333	-0.415667	0.0263333	106.764	R
Gm19705136681468136681562	1	1	1	1	0.125	0.695	1	0.631	NA	1	0.606667	0.8155	-0.393333	-0.208833	-0.1845	53.0932	R
Mark3111651957111651984	1	1	1	0.425	0.693	0.681	0.814	0.945	0.9	1	0.599667	0.886333	-0.400333	-0.286667	-0.113667	71.607	R
Slc35d26411841564118483	1	0.66	1	0.493	0.722	0.245	0.838	1	1	0.886667	0.486667	0.946	-0.4	-0.459333	0.0593333	114.833	R>110%
Evc3731476137314827	0.65	0.64	0.751	0.179	0.247	0.396	0.512	0.567	0.529	0.680333	0.274	0.536	-0.406333	-0.262	-0.144333	64.4791	R
Sec16b157554746157554852	1	1	1	0.289	1	0.486	1	1	1	1	0.591667	1	-0.408333	-0.408333	0	100	R
Tnxb3468195334682322	1	0.432	1	1	0	0.202	NA	0	0.144	0.810667	0.400667	0.072	-0.41	0.328667	-0.738667	-80.1626	opE
Atp8b54330573043305829	0.411	0.122	1	0	0	0.271	0.566	1	NA	0.511	0.0903333	0.783	-0.420667	-0.692667	0.272	164.659	R>110%
Amhr2102452744102452892	0.681	0.778	1	0.355	0.222	0.604	0.541	0.851	0.733	0.819667	0.393667	0.708333	-0.426	-0.314667	-0.111333	73.8654	R
Ptpn13103501366103501912	0.928	1	0.931	0.434	0.465	0.626	0.701	0.693	0.657	0.953	0.508333	0.683667	-0.444667	-0.175333	-0.269333	39.4303	R
BB218582106647352106647462	1	0	0.788	0.347	0	0	0.262	0.117	0.151	0.596	0.115667	0.176667	-0.480333	-0.061	-0.419333	12.6995	R
Mir100hg4161255941612671	0.569	1	1	0.345	0	0.76	1	0.704	1	0.856333	0.368333	0.901333	-0.488	-0.533	0.045	109.221	R
Zfp9617196579371965990	1	1	0.875	0.608	0	0.7	1	1	1	0.958333	0.436	1	-0.522333	-0.564	0.0416667	107.977	R
4732471J01Rik2538359825383737	1	1	0.136	0	0.415	0.136	1	1	0.654	0.712	0.183667	0.884667	-0.528333	-0.701	0.172667	132.681	R>110%
Actn21229647412296560	1	1	1	0.441	0.229	0.727	0.597	0.867	0.78	1	0.465667	0.748	-0.534333	-0.282333	-0.252	52.8384	R
Mul1138438241138438408	1	1	1	0.461	0.461	0.461	0.176	0.682	1	1	0.461	0.619333	-0.539	-0.158333	-0.380667	29.3754	R
Zfp9617196579371965916	1	1	0.876	0.581	0	0.668	1	1	1	0.958667	0.416333	1	-0.542333	-0.583667	0.0413333	107.621	R
Tnxb3467986034680586	1	0.714	1	1	0	0	1	0.37	0.089	0.904667	0.333333	0.486333	-0.571333	-0.153	-0.418333	26.7795	R
Mill21884723918847437	1	1	0.537	0.436	0	0.367	0	0.188	1	0.845667	0.267667	0.396	-0.578	-0.128333	-0.449667	22.203	R
Mlip7719067177190737	0.567	1	0.663	0	0.247	0.179	0.225	0.179	0.296	0.743333	0.142	0.233333	-0.601333	-0.0913333	-0.51	15.1885	R
A230057D06Rik6173524561735447	1	0	1	0	0	0.16	1	1	0	0.666667	0.0533333	0.666667	-0.613333	-0.613333	0	100	R
Mak4103001641030139	1	1	1	0.716	0	0.431	0.558	0.377	0.901	1	0.382333	0.612	-0.617667	-0.229667	-0.388	37.1829	R
Sltm7055903670559101	1	1	1	0.141	1	0	1	1	0.397	1	0.380333	0.799	-0.619667	-0.418667	-0.201	67.5632	R
Gm345749922631499226438	1	1	0.715	0.751	0	0	0.201	0.334	1	0.905	0.250333	0.511667	-0.654667	-0.261333	-0.393333	39.9185	R
Gm384139975273099752823	1	1	0.364	0	0.223	0	1	0.16	1	0.788	0.0743333	0.72	-0.713667	-0.645667	-0.068	90.4717	R
Dsc22003248920032535	0.594	1	1	0	0	0.422	1	NA	1	0.864667	0.140667	1	-0.724	-0.859333	0.135333	118.692	R>110%
Gabpb29521621395216268	1	1	1	0.829	0	0	0.207	1	0.481	1	0.276333	0.562667	-0.723667	-0.286333	-0.437333	39.567	R

## Sheet: GSE114674_Medulla_28wks
GeneID	WT inc. 1	WT inc. 2	WT inc. 3	WT inc. 4	WT inc. 5	WT inc. 6	WT inc. 7	WT inc. 8	SCA inc. 1	SCA inc. 2	SCA inc. 3	SCA inc. 4	SCA inc. 5	SCA inc. 6	SCA inc. 7	SCA inc. 8	SCA ASO inc. 1	SCA ASO inc. 2	SCA ASO inc. 3	SCA ASO inc. 4	SCA ASO inc. 5	SCA ASO inc. 6	SCA ASO inc. 7	WT av inclusion	SCA average inclusion	ASO average inlcusion	SCA-WT-incDiff	SCA-ASO incDiff	ASO-WT-incDiff	% rescue	Rescue or Non-rescue		Event type	Number of events
Tbp1550131115501357	0	1	0.422	0.594	0	0.594	0.687	0.422	1	0.785	1	1	1	0.687	1	1	1	0	1	1	1	1	1	0.464875	0.934	0.857143	0.469125	0.0768571	0.392268	16.3831	R		Rescue	273		78.9017
Oscar36115833611713	0.71	0.058	0	0	0.282	0	0.329	0.38	0.495	0.551	0.551	1	1	0.774	0.227	0.746	0.29	0.246	0	0.746	0.662	0.746	0.424	0.219875	0.668	0.444857	0.448125	0.223143	0.224982	49.7948	R		Non-Rescue	22		6.35838
Nlrp5-ps1460313914603190	0.64	0.262	0.78	0	0.516	0.516	1	0.262	1	1	1	1	0.78	1	0.64	0.713	0.713	1	1	1	1	0.262	0.587	0.497	0.891625	0.794571	0.394625	0.0970536	0.297571	24.5939	R		Rescue >110%	25		7.22543
Sidt24594650545946568	0.181	0.666	0.25	0.727	1	0.25	0	0.318	1	1	1	0.499	1	0.333	1	0.347	1	0.181	1	0.624	1	0.769	0.842	0.424	0.772375	0.773714	0.348375	-0.00133929	0.349714	-0.384438	NR		Opposite-effect	26		7.51445
Papss1131565947131566060	0.208	0.344	0.344	0	0	1	0.344	0	0.678	0.149	0.344	1	1	1	0.612	0.208	1	1	0.568	0	0	0	0.512	0.28	0.623875	0.44	0.343875	0.183875	0.16	53.4715	R		No data for treatment	0		0
Mov10104806961104807102	0.239	0.484	1	0.105	0.19	0.484	0	0.79	0.32	1	1	1	1	1	0.239	0.32	0	1	1	0.32	0	0	0.738	0.4115	0.734875	0.436857	0.323375	0.298018	0.0253571	92.1586	R		Total	346
Adam33131053222131053318	1	1	0.22	0.693	0.531	0.757	0.274	0.531	1	0.693	1	1	1	0.85	1	1	0.629	0.586	0.361	0.361	0.531	0.459	1	0.62575	0.942875	0.561	0.317125	0.381875	-0.06475	120.418	R>110%
Abl13169055431690759	0.602	1	0.159	0.275	0	0.602	1	0.431	1	1	1	0.275	1	0.275	1	1	1	1	1	1	0.532	1	0.431	0.508625	0.81875	0.851857	0.310125	-0.0331071	0.343232	-10.6754	opE
Sipa156625875662841	0.497	0.331	0.529	0.345	0.397	0.569	1	0.341	1	0.305	1	0.623	1	1	1	0.497	1	1	0.435	0.536	0.553	0.476	1	0.501125	0.803125	0.714286	0.302	0.0888393	0.213161	29.417	R
Sipa156615955661623	0.45	0.62	0.246	0.14	0.45	0.551	1	0.105	1	0.45	1	0.45	1	1	1	0	1	1	0.29	0.671	0.17	0.17	1	0.44525	0.7375	0.614429	0.29225	0.123071	0.169179	42.1117	R
Adam33131053222131053300	1	1	0.316	0.711	0.519	0.787	0.381	0.649	1	0.755	1	1	1	0.831	1	1	0.787	0.606	0.506	0.451	0.649	0.48	1	0.670375	0.94825	0.639857	0.277875	0.308393	-0.0305179	110.983	R>110%
Gm4779101790834101790898	0.665	1	0.249	0.726	0.249	0.453	0.498	0.398	0.822	1	0.768	1	0.398	0.623	0.799	1	0.398	0	0.117	1	0.768	0.498	0.498	0.52975	0.80125	0.468429	0.2715	0.332821	-0.0613214	122.586	R>110%
Tmem1473072865630728716	0.403	0.73	1	1	0.67	0.802	0.575	0.145	1	1	1	0.628	1	1	0.844	1	1	0.575	1	1	1	0.859	1	0.665625	0.934	0.919143	0.268375	0.0148571	0.253518	5.53596	NR
Pigb7302330973023382	0.387	0.441	0.486	0.486	0.513	1	1	0	1	1	1	0.558	0.387	0.486	1	1	1	0.387	0	0.558	1	0.387	0.513	0.539125	0.803875	0.549286	0.26475	0.254589	0.0101607	96.1621	R
Dleu26162521961625362	0.259	0.229	0.583	0.318	0.237	0.318	0	0.097	0.483	0.554	0.548	0.799	0.318	0.562	0.427	0.456	0.318	0.512	0.189	0.62	0.352	0.434	0.594	0.255125	0.518375	0.431286	0.26325	0.0870893	0.176161	33.0823	R
Idh16518162765181698	0.657	0.561	0.718	1	0.389	0.718	0.817	0.884	1	1	1	1	1	1	1	0.836	1	1	1	1	0.742	1	1	0.718	0.9795	0.963143	0.2615	0.0163571	0.245143	6.25512	NR
Proca17820406478204750	0.552	1	0.675	0.435	0.581	0.542	0.542	0.675	0.531	1	1	1	1	1	1	0.552	1	1	1	1	0.531	0.381	0.658	0.62525	0.885375	0.795714	0.260125	0.0896607	0.170464	34.4683	R
Ccdc137120459709120459855	1	0.316	1	0	0.316	0.48	1	0	1	1	1	1	1	0	1	0.187	0.58	1	0.316	0.316	0	1	0.536	0.514	0.773375	0.535429	0.259375	0.237946	0.0214286	91.7384	R
Casz1148949470148949770	1	0.306	0.541	0.227	0.541	1	1	0.227	1	0.702	0.638	0.541	1	1	1	1	0	0.329	1	0.282	0.37	0.306	0.424	0.60525	0.860125	0.387286	0.254875	0.472839	-0.217964	185.518	R>110%
Zgrf1127608484127608868	1	0.596	0.73	1	1	0.516	0.307	0.496	0.831	1	0.816	1	1	1	1	1	0.516	1	1	0.775	0.676	0.551	1	0.705625	0.955875	0.788286	0.25025	0.167589	0.0826607	66.9687	R
Kctd149745485697454977	0.244	0.241	0.132	0.337	0	0.203	0.276	0	0.696	0.192	0.419	0.105	0.411	0.742	0.416	0.411	0.276	0.337	0.459	0.184	0.718	0.385	0.289	0.179125	0.424	0.378286	0.244875	0.0457143	0.199161	18.6684	R
Proca17820406478204197	0.548	1	0.784	0.326	0.686	0.66	0.801	0.708	0.677	1	1	1	1	1	1	0.788	1	1	1	1	0.592	0.447	0.858	0.689125	0.933125	0.842429	0.244	0.0906964	0.153304	37.1707	R
Lrrc74b1754869017548786	0.586	0.664	1	1	0.629	0.718	0.485	0.819	1	0.85	1	1	1	1	1	1	1	1	1	1	0.664	1	1	0.737625	0.98125	0.952	0.243625	0.02925	0.214375	12.0062	R
Npnt132931581132931632	0	0.283	0.092	0.415	0.191	0.061	0	0	0.151	0.566	0.151	0.191	0.516	0.24	1	0.111	0.415	0	0.191	0.362	0.24	0.082	0.532	0.13025	0.36575	0.260286	0.2355	0.105464	0.130036	44.7831	R
Fam228b47618584761987	0.33	0.663	0.663	1	0.663	0.663	0.408	0.596	0.881	0.711	0.711	0.855	1	1	0.711	1	0.689	0.596	1	0.633	0.787	1	0.73	0.62325	0.858625	0.776429	0.235375	0.0821964	0.153179	34.9215	R
Bcas1170370449170370491	0.818	0.461	0.666	0.428	0.6	0.789	1	0.673	0.91	0.954	0.846	0.918	0.972	0.918	0.9	0.9	1	0.9	0.673	0.6	0.789	0.927	1	0.679375	0.91475	0.841286	0.235375	0.0734643	0.161911	31.2116	R
Kcnip24579709045797186	1	0.739	0.629	0.613	0.421	0.786	0.497	0.497	1	1	1	1	0.531	1	0.739	0.772	0.531	0.836	0	0.629	0.475	0.629	0.43	0.64775	0.88025	0.504286	0.2325	0.375964	-0.143464	161.705	R>110%
Bcas1170370449170370491	0.348	0.4	0.545	0.2	0.555	0.428	0.555	0.407	0.669	0.677	0.692	0.714	0.674	0.789	0.586	0.496	0.375	0.529	0.6	0.5	0.488	0.718	0.574	0.42975	0.662125	0.540571	0.232375	0.121554	0.110821	52.3092	R
Sipa156615955661626	0.584	0.737	0.138	0.445	0.584	0.667	1	0.445	1	0.746	1	0.706	1	1	1	0	1	1	0.286	0.815	0.667	0.286	1	0.575	0.8065	0.722	0.2315	0.0845	0.147	36.5011	R
Clk45126876851268846	0.146	0.185	0.496	0.081	0.198	0.215	0.185	0.243	0.264	0.636	0.381	0.357	0.442	0.324	0.552	0.629	0.514	0.282	0.113	0.159	0.195	0.262	0.421	0.218625	0.448125	0.278	0.2295	0.170125	0.059375	74.1285	R
Cacna1d3008929530089379	1	1	0.473	0.473	0.599	0.473	0.374	0.285	0.499	1	0.499	1	1	0.749	1	0.749	1	1	1	0.878	0.807	1	0.374	0.584625	0.812	0.865571	0.227375	-0.0535714	0.280946	-23.5608	opE
Kcnip24579627845797186	1	0.752	0.582	0.521	0.448	0.809	0.45	0.507	1	1	1	1	0.467	1	0.736	0.673	0.718	0.766	0.4	0.611	0.537	0.778	0.578	0.633625	0.8595	0.626857	0.225875	0.232643	-0.00676786	102.996	R
Fam71e14449750244497751	1	0.626	0.685	1	0.319	0.751	0.572	1	1	0.87	1	0.842	1	1	1	1	1	0.786	0.701	1	0.572	1	1	0.744125	0.964	0.865571	0.219875	0.0984286	0.121446	44.7657	R
Sipa156615955661658	0.624	0.571	0.285	0.285	0.538	0.499	1	0.322	1	0.608	1	0	1	1	1	0.25	1	1	0.399	0.571	0	0.143	1	0.5155	0.73225	0.587571	0.21675	0.144679	0.0720714	66.7491	R
Fance2832357028323665	0	0.185	0	0.221	0.146	0.289	0.196	0.21	0.254	0.312	0.362	0.587	0.532	0.328	0.383	0.221	0.094	0.431	0.654	0.045	0.292	0.532	0.134	0.155875	0.372375	0.311714	0.2165	0.0606607	0.155839	28.0188	R
Lrp8107850103107850142	0.402	0.327	0.444	0.354	0.246	0.255	0.186	0.15	0.632	0.74	0.448	0.456	0.433	0.345	0.696	0.345	0.303	0.222	0.45	0.238	0.229	0.269	0.393	0.2955	0.511875	0.300571	0.216375	0.211304	0.00507143	97.6562	R
Kansl1104426423104426468	0.073	0.031	0.293	0.28	0.128	0	0	0.115	0.469	0.424	0.222	0.329	0.424	0.197	0.174	0.376	0	0.155	0.3	0.121	0.24	0.227	0.197	0.115	0.326875	0.177143	0.211875	0.149732	0.0621429	70.67	R
Gm368992746078927460845	0	0.315	0	0	0.341	0	0.257	0	0.734	0.408	0.408	0	0	0.341	0.315	0.372	0.674	0.315	0	0	0.674	0.293	0	0.114125	0.32225	0.279429	0.208125	0.0428214	0.165304	20.5749	R
Ccdc74a1765014817650205	0.917	0.616	1	0.837	0.407	0.673	0.756	0.507	1	0.828	0.774	0.917	1	1	0.861	1	0.579	1	0.579	1	0.906	1	1	0.714125	0.9225	0.866286	0.208375	0.0562143	0.152161	26.9775	R
Mapk128913512289135170	0.278	0.54	0.536	0.776	0.765	0.644	0.398	0.674	0.674	0.758	0.653	0.897	0.897	0.754	0.86	0.783	0.628	0.591	0.841	0.565	0.684	0.61	0.637	0.576375	0.7845	0.650857	0.208125	0.133643	0.0744821	64.2128	R
Slc27a17157019571570312	0.341	0.324	0.408	0.499	0.376	0.398	0.306	0.359	0.608	0.745	0.48	0.564	0.472	0.721	0.508	0.558	0.508	0.284	0.411	0.48	0.428	0.457	0.468	0.376375	0.582	0.433714	0.205625	0.148286	0.0573393	72.1146	R
Atp2a37298947472989547	0.451	0.815	0.573	0.486	0.608	0.38	0.612	0.54	0.623	0.286	0.907	0.759	1	0.698	0.879	0.945	0.784	1	0.804	0.904	0.765	0.303	0.38	0.558125	0.762125	0.705714	0.204	0.0564107	0.147589	27.6523	R
Uspl1149187707149187876	0.226	0.285	0.268	0.226	0.261	0.256	0.347	0.372	0.312	0.429	0.372	0.383	0.576	0.584	0.558	0.645	0.224	0.252	0.196	0.271	0.45	0.456	0.492	0.280125	0.482375	0.334429	0.20225	0.147946	0.0543036	73.1503	R
Med151766337617663496	0.771	0.415	0.758	0.377	0.531	0.419	0.505	0.565	0.722	0.784	0.7	0.816	0.774	0.619	0.732	0.781	0.714	0.676	0.498	0.643	0.657	0.675	0.722	0.542625	0.741	0.655	0.198375	0.086	0.112375	43.3522	R
Fam227a7963701379637137	0.274	0	0.1	0.077	0.251	0.143	0.167	0.201	0.287	0.43	0.305	0.501	0.167	0.369	0.334	0.401	0.223	0.287	0.572	0.401	0.334	0.044	0.251	0.151625	0.34925	0.301714	0.197625	0.0475357	0.150089	24.0535	R
Huwe1151804445151804540	0.587	0.46	1	0.532	1	0	1	0.499	1	0.872	0.74	0.63	0.694	0.719	1	1	0.221	0.431	1	1	1	1	1	0.63475	0.831875	0.807429	0.197125	0.0244464	0.172679	12.4015	R
Aldh1a12056522020565418	0.608	0.608	0.844	0.367	1	1	0.608	0.68	1	1	0.777	1	1	1	0.492	1	NA	1	1	0.537	1	1	1	0.714375	0.908625	0.922833	0.19425	-0.0142083	0.208458	-7.31446	NR
Tnrc6a123152163123152185	0.51	0.553	0.872	0.612	0.68	0.718	0.665	0.89	0.616	1	0.793	0.787	1	1	0.836	1	0.819	0.947	0.773	0.85	0.949	0.764	0.852	0.6875	0.879	0.850571	0.1915	0.0284286	0.163071	14.8452	R
Slc6a164526877245268932	0.701	0.851	0.497	0.725	0.687	0.916	0.806	1	1	1	1	1	0.882	0.94	0.856	1	1	1	1	0.814	1	1	0.893	0.772875	0.95975	0.958143	0.186875	0.00160714	0.185268	0.86001	NR
Rttn8902166389021763	0.294	0.735	1	0.526	0.597	0.609	1	0.526	0.859	1	0.87	0.702	0.847	1	0.581	0.921	0.156	1	1	0.909	0.878	0.878	0.795	0.660875	0.8475	0.802286	0.186625	0.0452143	0.141411	24.2273	R
Pdlim34591369645913960	0	0.138	0.243	0	0.044	0	0	0.138	0	0	0.138	0.3	0.562	0.243	0.445	0.366	0.243	0	0	0.176	0.445	0.118	0	0.070375	0.25675	0.140286	0.186375	0.116464	0.0699107	62.4892	R
Mapk128913557689135688	0.401	0.462	0.578	0.667	0.718	0.704	0.533	0.562	0.589	0.867	0.766	0.76	0.909	0.715	0.725	0.77	0.442	0.589	0.725	0.689	0.689	0.749	0.624	0.578125	0.762625	0.643857	0.1845	0.118768	0.0657321	64.3728	R
Gm37168191282226191282299	0.05	0	0	0	0.066	0	0	0	0.24	0.486	0.457	0	0	0.387	0	0	0	0.046	0.095	0	0.144	0.112	0.112	0.0145	0.19625	0.0727143	0.18175	0.123536	0.0582143	67.9701	R
Ptk27336002573360337	0.632	0.811	0.709	0.544	0.589	0.371	0.72	0.604	0.932	0.709	0.54	0.627	1	0.832	0.889	0.908	0.534	0.677	0.611	0.488	0.829	0.676	0.667	0.6225	0.804625	0.640286	0.182125	0.164339	0.0177857	90.2343	R
Gm14418177389821177389858	0.563	0.659	0.755	0.114	0.607	0.607	1	0.34	0.607	0.34	0.536	1	1	1	1	0.607	0.755	0.536	0.607	1	1	0.607	0.659	0.580625	0.76125	0.737714	0.180625	0.0235357	0.157089	13.0302	R
Lrif1106733336106733606	0.165	0.108	0.24	0.137	0.194	0.229	0.151	0.067	0.264	0.209	0.257	0.326	0.499	0.293	0.362	0.523	0.229	0.226	0.227	0.179	0.3	0.18	0.152	0.161375	0.341625	0.213286	0.18025	0.128339	0.0519107	71.2007	R
8030453O22Rik3952944839529522	0.557	0.85	0.815	0.501	0.557	1	0.874	0.863	0.79	0.91	1	1	1	0.898	1	0.85	0.557	0.687	0.574	0.653	0.633	1	0.557	0.752125	0.931	0.665857	0.178875	0.265143	-0.0862679	148.228	R>110%
Uspl1149187707149187834	0.134	0.234	0.152	0.171	0.108	0.186	0.246	0.318	0.195	0.321	0.279	0.237	0.445	0.516	0.439	0.53	0.152	0.177	0.087	0.19	0.309	0.302	0.373	0.193625	0.37025	0.227143	0.176625	0.143107	0.0335179	81.0232	R
Carmil12410207124102083	0.267	0.436	0.289	0.378	0.364	0.332	0.18	0.363	0.493	0.385	0.513	0.622	0.487	0.526	0.506	0.494	0.356	0.417	0.477	0.514	0.284	0.286	0.35	0.326125	0.50325	0.383429	0.177125	0.119821	0.0573036	67.6479	R
Cdon3543073735430860	0	0	0	0.168	0.067	0.335	0	1	0.201	0.558	0	0.668	0.335	0.112	0.335	0.779	0.201	0.168	0	0.335	0.502	0.112	0.431	0.19625	0.3735	0.249857	0.17725	0.123643	0.0536071	69.7562	R
Rsrp1134925776134925821	0.215	0.343	0.311	0.303	0.276	0.192	0.313	0.223	0.405	0.334	0.307	0.576	0.544	0.532	0.411	0.477	0.424	0.232	0.197	0.434	0.399	0.301	0.504	0.272	0.44825	0.355857	0.17625	0.0923929	0.0838571	52.4215	R
Wdr4577233147723357	0.11	0	0	0.157	0	0	0	0.271	0.271	0	0	0.427	0.157	0.271	0.65	0.157	0.427	0	0	0.229	0	0	0.142	0.06725	0.241625	0.114	0.174375	0.127625	0.04675	73.19	R
Dtna2354568523545766	0.752	0.503	1	1	1	0.233	0.288	0.548	0.752	0.431	1	1	0.752	1	0.785	1	1	0.233	0.548	1	0.378	0.548	0.603	0.6655	0.84	0.615714	0.1745	0.224286	-0.0497857	128.53	R>110%
Fam228b47482634748351	0.569	0.701	0.701	1	0.792	0.701	0.484	0.638	0.779	0.763	0.854	0.876	1	1	0.701	1	0.815	0.54	1	0.779	0.746	1	0.725	0.69825	0.871625	0.800714	0.173375	0.0709107	0.102464	40.9002	R
4933427D14Rik7219127772191344	0.281	0.298	0.297	0.303	0.394	0.451	0.303	0.267	0.444	0.303	0.596	0.652	0.531	0.494	0.506	0.449	0.444	0.365	0.405	0.385	0.505	0.445	0.432	0.32425	0.496875	0.425857	0.172625	0.0710179	0.101607	41.14	R
Cacna1d3008295130082996	1	1	0.424	0.595	0.688	0.746	0.524	0.495	0.595	1	0.71	1	1	0.746	1	0.786	1	1	1	0.746	0.786	1	0.688	0.684	0.854625	0.888571	0.170625	-0.0339464	0.204571	-19.8953	opE
Nr4a1101268927101269103	0.084	0.049	0.031	0.094	0.199	0	0	0	0.314	0.272	0	0.172	0.111	0	0.162	0.769	0.08	0.172	0.077	0	0	0	0.151	0.057125	0.225	0.0685714	0.167875	0.156429	0.0114464	93.1816	R
Clk45126816451268231	0.695	0.636	0.842	0.552	0.758	0.657	0.622	0.614	0.798	0.892	0.744	0.868	0.814	0.765	0.88	0.942	0.872	0.78	0.557	0.785	0.696	0.68	0.843	0.672	0.837875	0.744714	0.165875	0.0931607	0.0727143	56.1632	R
Ceacam102477812524778261	0.418	0.59	1	0.489	0.489	0.657	0.489	0.519	0	1	0.705	0.683	1	1	0.59	1	0.193	NA	1	0.77	0.324	0.742	0.77	0.581375	0.74725	0.633167	0.165875	0.114083	0.0517917	68.7767	R
4930412C18Rik97760369776197	0.522	1	0.686	1	0.522	0.496	1	0.522	1	0.797	0.663	0.605	1	1	1	1	1	0.304	0.259	0.522	1	1	0.522	0.7185	0.883125	0.658143	0.164625	0.224982	-0.0603571	136.663	R>110%
Stx31178302511783136	0.136	0.183	0.127	0.146	0.161	0.14	0.108	0.103	0.367	0.378	0.328	0.279	0.184	0.258	0.293	0.313	0.232	0.273	0.062	0.282	0.235	0.252	0.135	0.138	0.3	0.210143	0.162	0.0898571	0.0721429	55.4674	R
4930412C18Rik97826259782739	0.611	1	0.863	1	0.59	0.541	1	0.511	1	0.893	0.797	0.723	1	1	1	1	1	0.825	0.456	0.742	1	1	0.773	0.7645	0.926625	0.828	0.162125	0.098625	0.0635	60.8327	R
Slc27a17157019571570312	0.323	0.267	0.251	0.443	0.373	0.341	0.283	0.248	0.587	0.483	0.325	0.377	0.441	0.491	0.547	0.577	0.433	0.52	0.539	0.432	0.486	0.471	0.335	0.316125	0.4785	0.459429	0.162375	0.0190714	0.143304	11.7453	R
Bcas1170370449170370491	0.125	0.133	0.092	0.131	0.087	0.121	0.12	0.127	0.273	0.24	0.247	0.261	0.317	0.282	0.304	0.285	0.158	0.179	0.108	0.165	0.144	0.15	0.117	0.117	0.276125	0.145857	0.159125	0.130268	0.0288571	81.8651	R
Taz7428892874289019	0.123	0.183	0.206	0.229	0.209	0.233	0.146	0.181	0.285	0.245	0.264	0.414	0.589	0.446	0.329	0.207	0.148	0.177	0.216	0.333	0.243	0.256	0.205	0.18875	0.347375	0.225429	0.158625	0.121946	0.0366786	76.8772	R
Gm37648822110288221284	0.592	0.563	0.746	0.638	0.482	0.56	0.822	0.588	0.792	0.613	0.861	0.844	0.859	0.747	0.83	0.707	0.848	0.75	0.647	0.62	0.639	0.753	0.526	0.623875	0.781625	0.683286	0.15775	0.0983393	0.0594107	62.3387	R
Luc7l23856565438565722	0.614	0.407	0.582	0.666	0.571	0.625	0.422	0.409	0.714	0.66	0.627	0.838	0.624	0.595	0.764	0.737	0.64	0.602	0.555	0.739	0.636	0.57	0.461	0.537	0.694875	0.600429	0.157875	0.0944464	0.0634286	59.8235	R
Glrb8087962580879728	1	0.929	0.756	0.823	0.697	0.903	0.673	0.801	0.912	1	1	0.944	0.956	1	1	1	0.776	0.852	1	0.929	0.863	0.773	0.814	0.82275	0.9765	0.858143	0.15375	0.118357	0.0353929	76.9803	R
Catsperd5665443456654548	0	0	0	0.055	0.07	0	0	0.785	0.282	0.44	0.567	0	0.295	0.207	0.095	0.259	0.042	NA	0	0.207	0.259	0	0.677	0.11375	0.268125	0.1975	0.154375	0.070625	0.08375	45.749	R
Dnhd1105708867105709050	0.169	0.67	1	1	0.468	0.289	0.448	1	1	0.646	0.549	1	1	0.619	1	0.448	1	0.378	1	1	0.289	0.448	1	0.6305	0.78275	0.730714	0.15225	0.0520357	0.100214	34.1778	R
Ppil21710599217106055	0	0.499	0	0	0.117	0	1	0.1	0.333	0	0.322	0.181	1	0.1	0.571	0.399	0	0.181	0.21	1	0	0.166	0	0.2145	0.36325	0.222429	0.14875	0.140821	0.00792857	94.6699	R
Zfp951104817307104817352	0.068	0	0	0.746	0	0	0.197	0.424	0.524	0.688	0.269	0	0.457	0	0.688	0	0.155	0.109	0.109	0.355	0.355	0.155	0	0.179375	0.32825	0.176857	0.148875	0.151393	-0.00251786	101.691	R
4732471J01Rik2538505125385300	0.562	0.429	0.932	0.637	1	0.786	0.838	0.791	1	1	0.87	0.885	1	0.834	0.778	0.791	0.897	0.69	1	1	0.917	1	0.903	0.746875	0.89475	0.915286	0.147875	-0.0205357	0.168411	-13.8872	opE
Tnrc6a123143749123143837	0.646	0.528	0.938	0.686	0.733	0.746	0.796	0.911	0.589	1	0.86	0.824	1	1	0.898	1	0.858	0.931	0.721	0.818	0.965	0.638	0.82	0.748	0.896375	0.821571	0.148375	0.0748036	0.0735714	50.4152	R
Adgrl2148827211148827238	0.451	0.266	0.225	0.316	0.27	0.233	0.354	0.344	0.433	0.397	0.451	0.468	0.578	0.451	0.552	0.316	0.394	0.361	0.552	0.36	0.542	0.171	0.451	0.307375	0.45575	0.404429	0.148375	0.0513214	0.0970536	34.589	R
Clk45126816451268231	0.307	0.249	0.229	0.326	0.28	0.242	0.293	0.266	0.384	0.423	0.43	0.431	0.339	0.392	0.49	0.478	0.44	0.371	0.242	0.341	0.418	0.289	0.475	0.274	0.420875	0.368	0.146875	0.052875	0.094	36	R
Hdac93486134434861436	1	0.464	0.606	1	0.464	0.564	0.838	0.776	0.801	1	1	0.92	0.535	1	1	0.633	0.633	1	0.858	0.535	0.801	1	1	0.714	0.861125	0.832429	0.147125	0.0286964	0.118429	19.5048	R
Fam228b47618584761987	0.33	1	1	1	0.663	0.568	0.775	0.689	1	1	1	1	1	0.775	1	0.425	1	0.33	0.762	0.775	1	0.535	1	0.753125	0.9	0.771714	0.146875	0.128286	0.0185893	87.3435	R
Luc7l2625397326254044	0.368	0.326	0.258	0.331	0.479	0.413	0.367	0.335	0.387	0.509	0.578	0.504	0.507	0.489	0.543	0.53	0.487	0.449	0.389	0.426	0.422	0.417	0.479	0.359625	0.505875	0.438429	0.14625	0.0674464	0.0788036	46.1172	R
Nexn152249659152249701	0.565	0.727	0.404	0.591	0.486	0.529	0.529	0.5	0.644	0.701	0.701	0.762	0.701	0.622	0.679	0.692	0.737	0.661	0.75	0.463	0.638	0.6	0.373	0.541375	0.68775	0.603143	0.146375	0.0846071	0.0617679	57.8016	R
Ccdc34110038079110038276	0.061	0.082	0.28	0.538	0.163	0.352	0.093	0.122	0.47	0.299	0.524	0.28	0.182	0.28	0.419	0.405	0.437	0.383	0.493	0.437	0.115	0.145	0.259	0.211375	0.357375	0.324143	0.146	0.0332321	0.112768	22.7617	R
Ndufa41190601911906077	0.761	0.79	0.711	0.774	0.827	0.764	0.864	0.804	0.86	0.883	1	1	1	1	0.905	0.804	1	1	1	0.837	1	1	0.938	0.786875	0.9315	0.967857	0.144625	-0.0363571	0.180982	-25.1389	opE
Tfdp29629057996290627	0.844	0.546	0.929	0.932	0.835	0.743	0.932	0.707	1	1	1	0.853	0.867	1	1	0.907	0.73	1	0.591	0.935	0.932	0.743	0.965	0.8085	0.953375	0.842286	0.144875	0.111089	0.0337857	76.6794	R
Snx226606777966067812	0.591	0.606	0.642	0.657	0.543	0.602	0.597	0.664	0.793	0.756	0.694	0.917	0.77	0.613	0.831	0.681	0.659	0.671	0.628	0.484	0.83	0.777	0.634	0.61275	0.756875	0.669	0.144125	0.087875	0.05625	60.9714	R
Tor1aip2156041074156041134	0.643	1	0.825	0.753	0.802	0.703	0.53	1	0.67	1	1	1	0.815	0.915	1	1	0.844	1	0.772	1	0.924	0.802	0.745	0.782	0.925	0.869571	0.143	0.0554286	0.0875714	38.7612	R
Alg69973812399738213	0.109	0.081	0.054	0.092	0.154	0.058	0.018	0.057	0.519	0.232	0.285	0.252	0.108	0.169	0.063	0.127	0.195	0.168	0.109	0.061	0.116	0.308	0.036	0.077875	0.219375	0.141857	0.1415	0.0775179	0.0639821	54.7829	R
Cxcl167045807570458145	0.104	0.161	0.036	0.17	0.041	0.088	0.017	0.037	0.391	0.153	0.114	0.299	0.363	0.19	0.138	0.134	0.204	0.097	0.144	0.114	0.213	0.027	0.129	0.08175	0.22275	0.132571	0.141	0.0901786	0.0508214	63.9564	R
Fam3a7438762774387806	0.637	0.707	0.836	0.73	0.817	0.666	0.604	0.902	0.856	0.882	0.868	0.933	0.767	0.83	0.92	0.973	0.771	0.802	0.84	0.845	0.83	0.847	0.924	0.737375	0.878625	0.837	0.14125	0.041625	0.099625	29.469	R
Rsrc2123735821123735896	0.484	1	0.484	1	1	0.439	1	0.385	1	1	0.758	1	0.556	1	0.849	0.758	1	0.714	1	1	0.61	0.758	1	0.724	0.865125	0.868857	0.141125	-0.00373214	0.144857	-2.64457	NR
Gabpb29521621395216268	0.698	0.581	0.884	1	1	0.635	0.735	0.635	1	0.893	0.676	1	1	0.709	1	1	1	1	1	0.806	0.635	0.635	1	0.771	0.90975	0.868	0.13875	0.04175	0.097	30.0901	R
Wiz3236003732360427	0.346	0.452	0.483	0.358	0.483	0.25	0.376	0.457	0.542	0.468	0.437	0.601	0.732	0.467	0.543	0.526	0.384	0.495	0.589	0.473	0.518	0.5	0.388	0.400625	0.5395	0.478143	0.138875	0.0613571	0.0775179	44.1816	R
Cenpx120712439120712712	0.588	0.696	0.582	0.602	0.661	0.69	0.608	0.685	0.632	0.803	0.649	0.65	0.863	0.87	0.872	0.871	0.872	0.643	0.727	0.678	0.743	0.807	0.722	0.639	0.77625	0.741714	0.13725	0.0345357	0.102714	25.1626	R
8030453O22Rik3952969139529819	0.712	0.535	1	0.597	0.816	0.616	0.865	1	1	0.652	1	1	0.865	1	0.712	1	1	1	0.776	0.597	1	0.763	1	0.767625	0.903625	0.876571	0.136	0.0270536	0.108946	19.8923	R
Srek1103764295103764419	0.146	0.203	0.165	0.253	0.233	0.266	0.185	0.224	0.388	0.285	0.388	0.416	0.319	0.212	0.347	0.381	0.237	0.263	0.256	0.394	0.251	0.258	0.26	0.209375	0.342	0.274143	0.132625	0.0678571	0.0647679	51.1647	R
Anapc15101897188101897360	1	0.737	0.771	0.649	1	0.815	0.863	0.877	1	1	0.919	1	0.85	1	1	1	0.708	1	1	1	1	1	1	0.839	0.971125	0.958286	0.132125	0.0128393	0.119286	9.71753	NR
Cyb5r48704747387047506	0.676	0.732	0.769	0.553	0.613	0.685	0.817	0.613	0.854	0.791	0.89	0.903	0.645	0.829	0.836	0.748	0.704	0.74	0.735	0.929	0.897	0.699	0.872	0.68225	0.812	0.796571	0.12975	0.0154286	0.114321	11.891	R
A330076C08Rik4421612744216159	0.313	1	0.666	0	0.65	0.674	0.443	0.666	1	1	1	0	1	1	0	0.443	0.799	0.443	0.347	0.544	0.57	0.285	0	0.5515	0.680375	0.426857	0.128875	0.253518	-0.124643	196.716	R>110%
Zfp9754266501742665144	1	0.825	0.691	1	0.691	0.311	1	1	1	1	0.923	1	0.763	1	0.861	1	0.554	1	0.728	0.713	1	1	0.788	0.81475	0.943375	0.826143	0.128625	0.117232	0.0113929	91.1426	R
Dtnb37745693774610	0.346	0.33	0.494	0.513	0.306	0.287	0.323	0.38	0.458	0.511	0.446	0.456	0.48	0.553	0.584	0.51	0.472	0.421	0.41	0.436	0.564	0.475	0.448	0.372375	0.49975	0.460857	0.127375	0.0388929	0.0884821	30.5341	R
Sfi131436943143790	0.258	0.12	0.174	0.197	0.201	0.124	0.192	0.159	0.26	0.39	0.243	0.263	0.494	0.278	0.209	0.295	0.213	0.178	0.195	0.179	0.169	0.124	0.412	0.178125	0.304	0.21	0.125875	0.094	0.031875	74.6773	R
C2cd5143066185143066218	0.677	0.572	0.604	0.623	0.563	0.484	0.566	0.453	0.626	0.685	0.727	0.689	0.683	0.69	0.754	0.691	0.479	0.664	0.582	0.639	0.758	0.773	0.644	0.56775	0.693125	0.648429	0.125375	0.0446964	0.0806786	35.6502	R
Urgcp57268305726857	0.917	0.691	0.753	0.608	1	0.725	0.904	0.877	1	0.873	0.963	1	0.804	0.868	1	0.955	0.96	0.952	0.653	0.937	0.804	0.904	0.914	0.809375	0.932875	0.874857	0.1235	0.0580179	0.0654821	46.978	R
Entr12638891526389065	0.234	0.276	0.177	0.217	0.312	0.233	0.286	0.295	0.405	0.329	0.429	0.449	0.233	0.362	0.41	0.388	0.349	0.342	0.433	0.342	0.276	0.392	0.431	0.25375	0.375625	0.366429	0.121875	0.00919643	0.112679	7.54579	NR
Sfi131346253134730	0.862	0.95	0.74	0.725	0.947	1	0.962	0.792	1	1	0.929	1	1	1	1	1	1	0.949	1	0.946	0.9	1	1	0.87225	0.991125	0.970714	0.118875	0.0204107	0.0984643	17.1699	R
Dpf12931160629311696	0.729	0.716	0.68	0.628	0.797	0.759	0.727	0.813	0.829	0.82	0.905	0.873	0.827	0.807	0.888	0.85	0.616	0.826	0.723	0.855	0.869	0.806	0.849	0.731125	0.849875	0.792	0.11875	0.057875	0.060875	48.7368	R
Afap1l25700224957002303	0.042	0	0	0.237	0	0.044	0	0.134	0.091	0.259	0.358	0.218	0.06	0.123	0.149	0.149	0.259	0.386	0.091	0.149	0.295	0.113	0.097	0.057125	0.175875	0.198571	0.11875	-0.0226964	0.141446	-19.1128	opE
Prss36127933566127933832	0.709	0.615	0.654	0.806	0.684	0.611	0.703	0.799	0.585	0.806	0.918	0.836	0.816	0.79	0.971	0.801	0.663	0.808	0.716	0.756	0.746	0.607	0.721	0.697625	0.815375	0.716714	0.11775	0.0986607	0.0190893	83.7883	R
Aopep6330060463300793	0.399	1	0.686	1	0.443	0.489	0.666	1	1	0.721	1	0.782	0.614	0.499	1	1	1	1	1	0.705	1	1	1	0.710375	0.827	0.957857	0.116625	-0.130857	0.247482	-112.203	opE
Arhgap263935755239357663	0.848	0.614	0.744	0.779	0.869	0.795	0.818	0.818	0.951	1	0.827	0.818	0.818	0.885	0.918	1	0.834	0.679	0.761	0.614	0.797	0.961	0.818	0.785625	0.902125	0.780571	0.1165	0.121554	-0.00505357	104.338	R
Arfgap1180967533180967814	0.65	0.618	0.628	0.574	0.734	0.573	0.578	0.646	0.738	0.743	0.686	0.728	0.78	0.743	0.799	0.714	0.749	0.568	0.63	0.605	0.63	0.658	0.64	0.625125	0.741375	0.64	0.11625	0.101375	0.014875	87.2043	R
Tprkb8591447185914528	0.666	0.733	0.828	0.706	0.805	0.899	0.786	0.84	0.805	0.781	1	1	1	0.828	1	0.774	1	0.921	0.892	0.94	0.774	0.888	0.955	0.782875	0.8985	0.91	0.115625	-0.0115	0.127125	-9.94595	NR
Gstt37577548975775497	0.078	0.086	0	0.019	0.098	0.123	0.06	0.072	0.101	0.17	0.199	0.346	0.178	0.084	0.164	0.213	0.186	0.296	0.037	0.123	0.137	0.1	0.046	0.067	0.181875	0.132143	0.114875	0.0497321	0.0651429	43.2924	R
Ptprd7609941176099605	0.253	0.17	0.309	0.244	0.244	0.246	0.209	0.206	0.499	0.362	0.304	0.327	0.293	0.329	0.359	0.328	0.366	0.559	0.255	0.265	0.229	0.302	0.294	0.235125	0.350125	0.324286	0.115	0.0258393	0.0891607	22.4689	R
Pigq2593167325931827	0.398	0.317	0.327	0.328	0.364	0.401	0.445	0.5	0.446	0.601	0.523	0.456	0.556	0.427	0.528	0.459	0.391	0.415	0.426	0.52	0.43	0.422	0.37	0.385	0.4995	0.424857	0.1145	0.0746429	0.0398571	65.1903	R
Rgs112620485026204927	0.648	0.717	0.635	0.718	0.653	0.682	0.663	0.756	0.788	0.901	0.748	0.772	0.832	0.731	0.821	0.794	0.718	0.862	0.683	0.689	0.691	0.762	0.756	0.684	0.798375	0.737286	0.114375	0.0610893	0.0532857	53.4114	R
C230072F16Rik8093195880932331	0.624	1	0.819	1	0.847	0.911	0.734	0.743	0.772	0.937	1	0.879	1	1	1	1	1	1	1	0.806	1	1	1	0.83475	0.9485	0.972286	0.11375	-0.0237857	0.137536	-20.9105	opE
Mical2112336848112336974	0.473	0.47	0.451	0.523	0.362	0.439	0.399	0.378	0.575	0.671	0.563	0.518	0.485	0.53	0.578	0.485	0.499	0.541	0.332	0.425	0.588	0.736	0.532	0.436875	0.550625	0.521857	0.11375	0.0287679	0.0849821	25.2904	R
Gbp3142560720142560858	0	0.137	0	0	0.073	0.275	0	0.096	0.322	0.151	0.106	0.284	0.241	0.263	0.087	0.035	0	0	0.222	0	0	0	0.192	0.072625	0.186125	0.0591429	0.1135	0.126982	-0.0134821	111.879	R>110%
Tjap14627179946271929	0.3	0.357	0.377	0.366	0.325	0.394	0.243	0.251	0.528	0.421	0.342	0.506	0.388	0.398	0.513	0.424	0.354	0.392	0.461	0.37	0.36	0.389	0.407	0.326625	0.44	0.390429	0.113375	0.0495714	0.0638036	43.7234	R
Rgs112620570626205775	0.81	0.731	0.8	0.888	0.806	0.813	0.737	0.807	0.945	0.894	0.803	0.947	0.949	0.905	0.924	0.896	0.821	0.884	0.824	0.784	0.709	0.832	0.798	0.799	0.907875	0.807429	0.108875	0.100446	0.00842857	92.2585	R
Zfp354c5081728850817359	0.104	0.115	0.101	0.309	0.094	0.209	0.148	0.159	0.288	0.277	0.197	0.35	0.36	0.179	0.138	0.324	0.259	0.171	0.144	0.288	0.309	0.224	0.135	0.154875	0.264125	0.218571	0.10925	0.0455536	0.0636964	41.6966	R
Sorbs14030958040310333	0.184	0.214	0.205	0.313	0.182	0.212	0.081	0.197	0.467	0.198	0.325	0.259	0.289	0.31	0.272	0.334	0.289	0.363	0.212	0.374	0.267	0.202	0.24	0.1985	0.30675	0.278143	0.10825	0.0286071	0.0796429	26.4269	R
Pstk131373535131373830	0.703	0.689	0.634	0.659	0.657	0.687	0.686	0.581	0.76	0.662	0.777	0.77	0.797	0.753	0.855	0.78	0.818	0.796	0.824	0.799	0.72	0.711	0.773	0.662	0.76925	0.777286	0.10725	-0.00803571	0.115286	-7.49251	NR
Arfgap1180967601180967814	0.707	0.68	0.683	0.638	0.781	0.636	0.624	0.703	0.791	0.789	0.752	0.776	0.823	0.779	0.834	0.764	0.768	0.635	0.689	0.654	0.684	0.716	0.696	0.6815	0.7885	0.691714	0.107	0.0967857	0.0102143	90.4539	R
Rps6kb18654393086544045	0.133	0.219	0.174	0.218	0.372	0.122	0.145	0.154	0.225	0.171	0.358	0.369	0.31	0.331	0.29	0.339	0.293	0.244	0.238	0.154	0.259	0.211	0.193	0.192125	0.299125	0.227429	0.107	0.0716964	0.0353036	67.006	R
Fam149b2037777420377999	0.749	0.561	0.546	0.638	0.561	0.6	0.64	0.669	0.682	0.694	0.77	0.659	0.791	0.736	0.749	0.739	0.701	0.592	0.674	0.697	0.681	0.597	0.593	0.6205	0.7275	0.647857	0.107	0.0796429	0.0273571	74.4326	R
Sema6d124660704124660761	0.562	0.557	0.501	0.537	0.581	0.546	0.593	0.661	0.599	0.548	0.644	0.831	0.627	0.69	0.711	0.746	0.652	0.568	0.735	0.724	0.638	0.577	0.541	0.56725	0.6745	0.633571	0.10725	0.0409286	0.0663214	38.1618	R
Zgrf1127608484127608632	1	0.805	0.91	1	1	0.81	0.712	0.778	0.941	1	0.93	1	1	1	1	1	0.753	1	1	0.913	0.88	0.816	1	0.876875	0.983875	0.908857	0.107	0.0750179	0.0319821	70.1101	R
Dph72496345524963543	0.824	1	0.666	0.72	0.848	0.833	0.679	0.638	0.854	0.914	0.779	0.914	0.804	0.854	1	0.945	0.928	0.718	0.54	0.921	0.951	0.888	1	0.776	0.883	0.849429	0.107	0.0335714	0.0734286	31.3752	R
Fam227a7962875679628830	0.095	0	0.088	0.173	0	0.355	0.082	0.122	0	0.295	0.358	0.386	0.32	0.136	0.152	0.122	0.32	0.758	0.386	0.574	0.136	0.295	0.239	0.114375	0.221125	0.386857	0.10675	-0.165732	0.272482	-155.253	opE
Bcas1170370449170370491	0.901	0.863	0.826	0.78	0.856	0.884	0.844	0.867	0.954	0.97	0.951	0.954	0.972	0.966	0.94	0.951	0.93	0.954	0.905	0.882	0.891	0.871	0.834	0.852625	0.95725	0.895286	0.104625	0.0619643	0.0426607	59.2251	R
Ceacam102477812524778485	0.739	0.71	1	0.632	0.659	0.861	0.783	0.597	0.436	1	0.905	0.699	1	1	0.783	1	0.474	1	1	0.878	0.654	0.814	0.83	0.747625	0.852875	0.807143	0.10525	0.0457321	0.0595179	43.451	R
Oprl1181717954181718093	0.289	0.265	0.297	0.354	0.316	0.309	0.345	0.441	0.392	0.453	0.314	0.397	0.534	0.411	0.453	0.503	0.415	0.462	0.422	0.304	0.435	0.36	0.361	0.327	0.432125	0.394143	0.105125	0.0379821	0.0671429	36.1305	R
Epb41131955542131955578	0.91	0.716	0.678	1	1	1	0.74	0.631	1	0.777	1	0.845	1	0.886	1	1	0.886	0.895	0.921	0.903	1	1	0.81	0.834375	0.9385	0.916429	0.104125	0.0220714	0.0820536	21.1971	R
Pigb7302322873023280	0.85	0.614	0.881	0.894	0.844	1	1	0.779	1	1	1	0.942	0.879	0.87	1	1	1	0.841	0.821	0.898	1	0.958	0.855	0.85775	0.961375	0.910429	0.103625	0.0509464	0.0526786	49.1642	R
Mag3090035130900396	0.818	0.805	0.803	0.797	0.798	0.798	0.812	0.785	0.901	0.896	0.906	0.919	0.903	0.906	0.893	0.91	0.816	0.925	0.826	0.792	0.809	0.815	0.835	0.802	0.90425	0.831143	0.10225	0.0731071	0.0291429	71.4984	R
Tpk14361131343611385	1	0.62	0.792	0.792	0.933	0.851	0.809	0.741	1	1	0.936	1	0.884	0.884	0.892	0.76	1	0.69	1	0.927	1	1	0.941	0.81725	0.9195	0.936857	0.10225	-0.0173571	0.119607	-16.9752	opE
Ubxn11134116030134116157	1	0.837	0.749	0.851	0.958	0.961	0.723	0.946	0.904	0.94	1	1	1	1	1	1	1	1	0.856	1	0.952	0.904	0.882	0.878125	0.9805	0.942	0.102375	0.0385	0.063875	37.6068	R
Slc8a18143774481437813	1	1	0.912	0.733	0.643	0.876	0.939	0.72	1	1	1	1	0.848	0.967	0.866	0.952	0.819	0.9	1	0.794	0.896	0.897	0.951	0.852875	0.954125	0.893857	0.10125	0.0602679	0.0409821	59.5238	R
Armcx1134718369134718818	0.606	0.617	0.528	0.622	0.733	0.646	0.601	0.549	0.802	0.629	0.662	0.747	0.671	0.712	0.743	0.745	0.642	0.712	0.72	0.755	0.683	0.647	0.623	0.61275	0.713875	0.683143	0.101125	0.0307321	0.0703929	30.3903	R
Tnrc6c117741668117741818	1	0.942	1	1	0.896	0.936	0.953	0.918	0.952	0.729	0.881	0.827	0.821	0.825	0.915	0.886	0.951	1	0.975	0.957	0.802	0.966	0.938	0.955625	0.8545	0.941286	-0.101125	-0.0867857	-0.0143393	85.8202	R
Ccp110118732886118732972	0.638	0.629	0.678	0.727	0.65	0.753	0.675	0.611	0.554	0.56	0.585	0.524	0.589	0.597	0.577	0.564	0.706	0.615	0.683	0.654	0.682	0.669	0.697	0.670125	0.56875	0.672286	-0.101375	-0.103536	0.00216071	102.131	R
Rasal33240243532402507	0	0	0.103	0.175	0.089	0.559	0.214	0.214	0.175	0	0	0	0	0	0.153	0.22	0.124	0	0	0.113	0.047	0.083	0.083	0.16925	0.0685	0.0642857	-0.10075	0.00421429	-0.104964	-4.18291	NR
Fgfr2130241199130241277	1	1	1	1	0.787	1	0.831	0.902	0.896	0.899	1	0.711	0.889	0.552	0.755	1	0.683	1	1	0.881	1	1	1	0.94	0.83775	0.937714	-0.10225	-0.0999643	-0.00228571	97.7646	R
Dusp12170880572170880691	0.941	0.818	1	0.864	0.876	0.862	1	0.873	0.658	0.913	0.904	0.732	0.909	0.824	0.792	0.686	0.719	0.889	0.813	0.852	0.782	0.863	0.948	0.90425	0.80225	0.838	-0.102	-0.03575	-0.06625	35.049	R
Ushbp17138618671386272	1	1	0.926	1	1	0.885	1	1	0.703	0.83	1	0.907	0.877	1	0.867	0.8	0.914	0.945	1	0.837	0.922	1	1	0.976375	0.873	0.945429	-0.103375	-0.0724286	-0.0309464	70.0639	R
Myef2125110479125110671	0.862	0.942	0.894	0.824	0.911	0.878	0.903	0.931	0.806	0.978	0.733	0.731	0.815	0.787	0.679	0.796	0.728	0.845	0.895	0.81	0.789	0.894	0.9	0.893125	0.790625	0.837286	-0.1025	-0.0466607	-0.0558393	45.5226	R
Tle17215821272158417	1	0.934	0.848	0.963	0.959	0.914	0.972	0.886	0.791	0.887	1	0.815	0.919	0.678	0.809	0.752	1	0.886	0.903	0.835	0.841	0.957	0.956	0.9345	0.831375	0.911143	-0.103125	-0.0797679	-0.0233571	77.3506	R
Tank6159399661594201	0.888	1	1	1	0.617	1	0.773	0.752	1	0.602	1	1	0.791	0.78	0.63	0.405	1	0.694	1	0.694	0.57	0.872	0.791	0.87875	0.776	0.803	-0.10275	-0.027	-0.07575	26.2774	R
Src157431609157431715	0.226	0.166	0.231	0	0.296	0.351	0	0.079	0.075	0.06	0.172	0	0	0.14	0.024	0.054	0.169	0.045	0.119	0.054	0.026	0.134	0.022	0.168625	0.065625	0.0812857	-0.103	-0.0156607	-0.0873393	15.2046	R
Larp4b91585509158802	0.877	0.883	0.902	0.943	0.879	0.924	0.879	0.915	0.847	0.733	0.847	0.788	0.722	0.859	0.798	0.775	0.841	0.89	0.892	0.805	0.859	0.866	0.829	0.90025	0.796125	0.854571	-0.104125	-0.0584464	-0.0456786	56.131	R
Esco11057763710577759	0.396	0.267	0.161	0.198	0.202	0.176	0.319	0.293	0.196	0.127	0.12	0.202	0.114	0.178	0.088	0.155	0.288	0.196	0.247	0.187	0.148	0.151	0.161	0.2515	0.1475	0.196857	-0.104	-0.0493571	-0.0546429	47.4588	R
Gm49248236857082368697	1	1	1	1	1	0.817	1	1	0.866	0.554	1	1	1	0.897	0.839	0.832	0.832	1	1	1	0.888	1	0.851	0.977125	0.8735	0.938714	-0.103625	-0.0652143	-0.0384107	62.933	R
Enpp25485134754851422	0.473	0.484	0.142	0.236	0.224	0.127	0.431	0.189	0.111	0.053	0.145	0.101	0.298	0.19	0.29	0.288	0.185	0.129	0.375	0.095	0.346	0.464	0.111	0.28825	0.1845	0.243571	-0.10375	-0.0590714	-0.0446786	56.9363	R
Slc35b43417262734172755	0.29	0.243	0.293	0.248	0.182	0.245	0.261	0.506	0.168	0.129	0.206	0.156	0.175	0.209	0.16	0.222	0.262	0.248	0.208	0.172	0.296	0.154	0.154	0.2835	0.178125	0.213429	-0.105375	-0.0353036	-0.0700714	33.5028	R
Lyrm1119900110119900308	0.948	0.853	1	0.883	1	0.844	0.949	0.861	0.716	0.921	1	0.512	0.73	0.91	0.844	0.861	1	1	0.946	1	0.961	0.943	0.87	0.91725	0.81175	0.96	-0.1055	-0.14825	0.04275	140.521	R>110%
Dnah14181814041181814191	1	1	0.405	1	1	1	0.827	1	0.625	0.86	0.905	1	0.742	0.773	0.773	0.708	1	0.773	1	1	0.901	0.621	0.732	0.904	0.79825	0.861	-0.10575	-0.06275	-0.043	59.3381	R
Atoh87222710672227258	0	0.205	0	0	0.273	0.184	0.184	0.101	0.076	0.018	0	0	0	0	0	0	0.311	0.131	0	0	0	0	0.575	0.118375	0.01175	0.145286	-0.106625	-0.133536	0.0269107	125.239	R>110%
Trim12a104305998104306094	0.739	1	1	1	0.908	0.898	0.88	1	0.819	0.878	0.908	0.684	0.823	0.854	0.675	0.929	0.66	0.819	1	0.746	0.96	1	0.859	0.928125	0.82125	0.863429	-0.106875	-0.0421786	-0.0646964	39.4653	R
Stmn1134470020134470175	0.781	1	0.801	1	0.915	0.831	0.853	1	0.711	0.862	1	0.801	0.809	0.877	0.543	0.72	0.728	0.853	1	0.626	0.676	0.801	0.884	0.897625	0.790375	0.795429	-0.10725	-0.00505357	-0.102196	4.71195	NR
Pms2143911925143912060	0.841	0.928	0.828	0.862	0.912	0.885	0.954	0.841	0.832	0.743	0.836	0.681	0.836	0.762	0.774	0.734	0.832	0.758	0.794	0.726	0.689	0.866	0.654	0.881375	0.77475	0.759857	-0.106625	0.0148929	-0.121518	-13.9675	opE
Itpr2146418417146418516	1	1	1	1	1	0.736	0.893	0.817	0.933	0.661	0.707	0.645	0.77	1	1	0.875	1	1	0.848	0.925	1	0.746	0.779	0.93075	0.823875	0.899714	-0.106875	-0.0758393	-0.0310357	70.9607	R
Xpa4618020646180398	0.391	0.268	0.37	0.438	0.299	0.396	0.447	0.426	0.335	0.193	0.316	0.298	0.241	0.296	0.241	0.249	0.409	0.245	0.265	0.323	0.233	0.311	0.394	0.379375	0.271125	0.311429	-0.10825	-0.0403036	-0.0679464	37.2319	R
Kbtbd343137014313806	0.4	0.278	0.254	0.139	0.275	0.333	0.359	0.153	0.086	0.272	0.176	0.237	0.101	0.173	0.144	0.127	0.144	0.263	0.17	0.132	0.152	0.274	0.337	0.273875	0.1645	0.210286	-0.109375	-0.0457857	-0.0635893	41.8612	R
Mcam4414127444141392	0.741	0.634	0.63	0.717	0.826	0.787	0.666	0.737	0.545	0.586	0.616	0.448	0.613	0.661	0.618	0.773	0.634	0.691	0.614	0.631	0.697	0.714	0.692	0.71725	0.6075	0.667571	-0.10975	-0.0600714	-0.0496786	54.7348	R
Mindy31240399712404168	0.706	0.783	0.744	0.667	0.654	0.607	0.524	0.585	0.518	0.64	0.492	0.617	0.507	0.548	0.561	0.506	0.565	0.625	0.721	0.755	0.496	0.613	0.607	0.65875	0.548625	0.626	-0.110125	-0.077375	-0.03275	70.2611	R
Ntm2900625329006289	0.667	0.62	0.64	0.635	0.659	0.633	0.69	0.61	0.558	0.477	0.52	0.547	0.6	0.544	0.55	0.467	0.568	0.556	0.556	0.547	0.644	0.704	0.646	0.64425	0.532875	0.603	-0.111375	-0.070125	-0.04125	62.963	R
1500004A13Rik8882513188825414	0.686	0.683	0.8	0.755	0.668	0.636	0.725	0.723	0.739	0.641	0.679	0.603	0.555	0.583	0.477	0.511	0.577	0.635	0.683	0.653	0.585	0.682	0.748	0.7095	0.5985	0.651857	-0.111	-0.0533571	-0.0576429	48.0695	R
1700013F07Rik108542487108542601	1	1	0.909	0.816	1	0.797	1	1	0.647	0.856	1	0.541	1	0.758	0.825	1	1	1	1	0.839	1	1	1	0.94025	0.828375	0.977	-0.111875	-0.148625	0.03675	132.849	R>110%
Edrf1133646989133647091	0.177	0.374	0.185	0.386	0.377	0.206	0.292	0.309	0.167	0.419	0.17	0	0.386	0.131	0.015	0.126	0.206	0.269	0.193	0.252	0.207	0.199	0.169	0.28825	0.17675	0.213571	-0.1115	-0.0368214	-0.0746786	33.0237	R
Tnpo32959953929599698	1	1	1	0.815	0.468	1	1	1	0.851	0.798	0.708	0.714	0.725	0.725	1	0.868	1	1	0.822	1	0.708	1	0.822	0.910375	0.798625	0.907429	-0.11175	-0.108804	-0.00294643	97.3634	R
Sema4f8293558682935685	0.845	0.86	0.889	0.946	0.772	0.984	0.959	0.861	0.698	0.713	0.836	0.902	0.766	0.848	0.721	0.73	0.712	0.822	0.866	0.687	0.802	0.779	0.955	0.8895	0.77675	0.803286	-0.11275	-0.0265357	-0.0862143	23.535	R
Actn21230431312304392	0.648	1	1	1	1	0.871	0.505	0.71	0.648	0.888	0.811	0.38	0.723	1	1	0.38	0.648	1	0.754	1	0.871	0.831	0.648	0.84175	0.72875	0.821714	-0.113	-0.0929643	-0.0200357	82.2693	R
Pcdh11x120811139120811163	0.819	0.91	0.834	1	1	0.931	1	0.964	0.627	0.842	0.859	0.807	0.708	0.906	0.941	0.862	0.931	1	0.807	0.879	0.77	0.827	0.814	0.93225	0.819	0.861143	-0.11325	-0.0421429	-0.0711071	37.2122	R
Pter1297436812974453	1	1	1	0.598	1	0.659	0.826	1	1	0.628	0.621	0.704	1	1	0.641	0.581	0.373	1	1	0.704	1	1	1	0.885375	0.771875	0.868143	-0.1135	-0.0962679	-0.0172321	84.8175	R
Gm19705136677122136677266	1	0.807	1	1	0.482	1	0.619	0.582	1	0.823	0.411	1	0.807	0.225	1	0.317	0.65	1	0.736	1	1	1	1	0.81125	0.697875	0.912286	-0.113375	-0.214411	0.101036	189.116	R>110%
Arid4b1416991814170179	0.618	0.763	0.662	0.723	0.682	0.649	0.572	0.615	0.624	0.562	0.59	0.435	0.522	0.504	0.6	0.544	0.561	0.576	0.646	0.367	0.548	0.55	0.632	0.6605	0.547625	0.554286	-0.112875	-0.00666071	-0.106214	5.90097	NR
Baz2b5998378159983970	0.931	0.719	0.9	0.853	0.824	0.95	0.868	0.932	0.658	0.799	0.761	0.769	0.757	0.852	0.765	0.71	0.823	0.693	0.713	0.732	0.963	0.784	0.942	0.872125	0.758875	0.807143	-0.11325	-0.0482679	-0.0649821	42.6206	R
Fam229b3912022539120396	0.724	0.654	0.6	0.607	0.664	0.628	0.786	0.685	0.469	0.598	0.628	0.495	0.584	0.535	0.707	0.43	0.72	0.691	0.638	0.8	0.647	0.645	0.626	0.6685	0.55575	0.681	-0.11275	-0.12525	0.0125	111.086	R>110%
Ccdc85a2839937528399510	0.29	0.239	0.281	0.297	0.335	0.427	0.338	0.31	0.191	0.164	0.203	0.148	0.262	0.25	0.184	0.206	0.382	0.258	0.208	0.348	0.233	0.331	0.289	0.314625	0.201	0.292714	-0.113625	-0.0917143	-0.0219107	80.7166	R
Ube2cbp8645181386452010	0.823	0.853	1	0.756	1	0.868	0.66	1	1	0.5	1	0.538	0.853	0.823	0.845	0.493	1	1	0.716	0.875	0.81	1	0.767	0.87	0.7565	0.881143	-0.1135	-0.124643	0.0111429	109.817	R
Gm123673523566535235900	1	0.793	0.676	1	0.481	0.316	1	1	0.676	0.776	0.258	0.581	0.481	0.581	1	1	0.776	0.342	0.656	0.593	0.758	0.41	0.378	0.78325	0.669125	0.559	-0.114125	0.110125	-0.22425	-96.4951	opE
Fbxo344752620447526314	0.892	0.761	0.937	0.955	0.885	0.95	0.857	0.871	0.805	0.805	0.714	0.701	0.729	0.852	0.838	0.744	0.848	0.897	0.769	0.734	0.854	0.851	0.82	0.8885	0.7735	0.824714	-0.115	-0.0512143	-0.0637857	44.5342	R
Ccdc62123938149123938251	0.658	0.579	1	0.734	1	1	0.524	1	0.794	0.216	0.562	0.669	0.832	0.877	1	0.623	0.869	0.216	0.579	0.768	0.734	1	0.623	0.811875	0.696625	0.684143	-0.11525	0.0124821	-0.127732	-10.8305	opE
Lctl6411761464117848	0.411	1	1	1	0.411	0.258	1	1	0.511	1	0.736	0.411	1	0.511	0.793	0.188	0	1	1	1	0.343	1	1	0.76	0.64375	0.763286	-0.11625	-0.119536	0.00328571	102.826	R
E2f61681384616813912	0.478	0.478	0.508	0.445	0.474	0.543	0.531	0.519	0.399	0.483	0.391	0.418	0.337	0.324	0.363	0.331	0.367	0.344	0.369	0.488	0.388	0.449	0.381	0.497	0.38075	0.398	-0.11625	-0.01725	-0.099	14.8387	R
Gm823758743405874491	1	1	0.405	1	1	1	0.784	0.773	1	1	0.592	1	0.442	0.773	0.694	0.531	1	1	1	1	1	0.361	0.644	0.87025	0.754	0.857857	-0.11625	-0.103857	-0.0123929	89.3395	R
Pank2131280156131280410	0.933	0.777	0.851	0.803	0.641	0.8	0.775	0.852	0.771	0.828	0.753	0.687	0.702	0.657	0.581	0.529	0.729	0.848	0.766	0.765	0.76	0.823	0.675	0.804	0.6885	0.766571	-0.1155	-0.0780714	-0.0374286	67.5943	R
Mpzl1165601749165601855	0.473	0.395	0.436	0.469	0.438	0.447	0.418	0.46	0.383	0.351	0.353	0.38	0.287	0.268	0.303	0.271	0.355	0.347	0.387	0.465	0.344	0.364	0.37	0.442	0.3245	0.376	-0.1175	-0.0515	-0.066	43.8298	R
Slx439956933995877	0.951	0.856	0.95	1	0.947	0.93	0.875	1	0.769	0.908	0.904	0.764	0.541	0.888	0.913	0.881	0.957	0.768	0.752	0.961	0.688	0.742	0.814	0.938625	0.821	0.811714	-0.117625	0.00928571	-0.126911	-7.89434	NR
Dctd4813878148138878	1	1	0.94	1	1	1	1	1	1	0.887	0.928	0.91	0.693	0.9	0.772	0.905	1	1	1	0.908	0.842	0.961	0.963	0.9925	0.874375	0.953429	-0.118125	-0.0790536	-0.0390714	66.9237	R
Phf20156254225156254310	0.954	0.934	0.923	0.887	0.939	0.939	0.942	0.925	0.886	0.798	0.846	0.793	0.831	0.806	0.728	0.8	0.931	0.806	0.843	0.893	0.844	0.887	0.898	0.930375	0.811	0.871714	-0.119375	-0.0607143	-0.0586607	50.8601	R
Rffl8284575182845895	0.951	1	1	1	0.83	1	1	0.916	1	0.911	0.872	0.756	0.836	0.779	0.877	0.716	0.916	0.858	1	0.924	1	1	1	0.962125	0.843375	0.956857	-0.11875	-0.113482	-0.00526786	95.5639	R
Ptprd7613929376139302	0.822	0.661	0.779	0.845	0.78	0.706	0.832	0.847	0.638	0.707	0.619	0.645	0.701	0.756	0.677	0.578	0.588	0.665	0.799	0.602	0.735	0.731	0.643	0.784	0.665125	0.680429	-0.118875	-0.0153036	-0.103571	12.8737	R
Vwa5b22059046920590531	0.694	1	1	0.919	0.949	0.927	1	1	0.96	0.751	0.685	0.791	0.8	1	0.794	0.755	0.875	0.939	0.903	0.923	0.813	0.778	0.941	0.936125	0.817	0.881714	-0.119125	-0.0647143	-0.0544107	54.3247	R
Shtn15899501758995138	0.9	0.934	0.959	0.954	0.896	0.95	0.907	0.932	0.683	1	0.898	0.874	0.797	0.838	0.645	0.74	0.866	0.821	0.948	0.98	0.895	0.866	0.967	0.929	0.809375	0.906143	-0.119625	-0.0967679	-0.0228571	80.8927	R
Mettl175188914651889217	0.651	0.759	0.878	0.644	0.754	0.776	0.758	0.766	0.684	0.728	0.609	0.566	0.639	0.611	0.604	0.583	0.567	0.776	0.647	0.689	0.761	0.627	0.686	0.74825	0.628	0.679	-0.12025	-0.051	-0.06925	42.4116	R
Itch155157773155157975	0.265	0.305	0.244	0.173	0.335	0.325	0.381	0.206	0.142	0.164	0.147	0.109	0.167	0.178	0.173	0.184	0.186	0.225	0.212	0.201	0.219	0.263	0.222	0.27925	0.158	0.218286	-0.12125	-0.0602857	-0.0609643	49.7202	R
Erbin103830187103830331	0.717	0.809	0.731	0.674	0.616	0.667	0.724	0.71	0.627	0.572	0.63	0.588	0.514	0.634	0.589	0.529	0.797	0.618	0.704	0.726	0.691	0.648	0.687	0.706	0.585375	0.695857	-0.120625	-0.110482	-0.0101429	91.5914	R
Cops7b8658701586587235	0.811	0.946	0.821	0.835	0.869	0.827	0.859	0.73	0.662	0.811	0.666	0.737	0.682	0.758	0.724	0.688	0.884	0.958	0.592	0.72	0.835	0.753	0.896	0.83725	0.716	0.805429	-0.12125	-0.0894286	-0.0318214	73.7555	R
Entr12638849126388560	0.373	0.279	0.439	0.439	0.448	0.397	0.487	0.445	0.232	0.348	0.239	0.247	0.322	0.345	0.25	0.345	0.329	0.347	0.35	0.433	0.371	0.404	0.31	0.413375	0.291	0.363429	-0.122375	-0.0724286	-0.0499464	59.1858	R
Cd59b104090128104090274	0.366	0.247	0.353	0.414	0.406	0.29	0.448	0.287	0.297	0.207	0.252	0.218	0.215	0.251	0.146	0.241	0.202	0.264	0.355	0.265	0.184	0.266	0.223	0.351375	0.228375	0.251286	-0.123	-0.0229107	-0.100089	18.6266	R
Arid4b1416991814170071	0.541	0.607	0.514	0.629	0.561	0.527	0.445	0.536	0.438	0.434	0.488	0.346	0.384	0.384	0.501	0.396	0.461	0.453	0.481	0.279	0.433	0.427	0.502	0.545	0.421375	0.433714	-0.123625	-0.0123393	-0.111286	9.98122	NR
Fes8038160080381810	1	0.944	1	0.923	1	1	0.884	1	0.859	0.952	0.701	0.737	1	0.836	0.662	1	0.934	0.913	0.923	0.931	1	0.785	0.894	0.968875	0.843375	0.911429	-0.1255	-0.0680536	-0.0574464	54.226	R
Tpd52l13134113931341178	0.859	1	0.849	1	0.962	0.97	0.898	0.963	0.736	0.724	0.753	0.805	0.905	0.778	0.898	0.898	1	0.807	1	1	0.869	0.884	1	0.937625	0.812125	0.937143	-0.1255	-0.125018	-0.000482143	99.6158	R
Fbxl215652564156525772	0.804	0.758	0.746	0.742	0.796	0.903	0.971	0.725	0.61	0.667	0.755	0.628	0.692	0.751	0.567	0.772	0.808	0.713	0.794	0.798	0.747	0.819	0.722	0.805625	0.68025	0.771571	-0.125375	-0.0913214	-0.0340536	72.8386	R
Sema4f8293089782930991	0.792	0.876	0.854	0.938	0.797	0.98	0.956	0.823	0.62	0.678	0.866	0.9	0.756	0.826	0.695	0.668	0.713	0.825	0.825	0.695	0.763	0.765	0.944	0.877	0.751125	0.79	-0.125875	-0.038875	-0.087	30.8838	R
Tmem2411204756412047634	0.818	1	0.859	1	0.784	1	0.881	0.871	0.802	1	0.794	0.92	0.692	0.706	0.61	0.685	1	1	1	0.692	1	1	0.916	0.901625	0.776125	0.944	-0.1255	-0.167875	0.042375	133.765	R>110%
BC0040042927785629277947	0.957	0.858	0.959	0.965	0.97	0.863	0.984	1	0.846	0.907	0.909	0.724	0.865	0.756	0.798	0.733	0.921	1	0.853	0.868	0.899	0.854	0.834	0.9445	0.81725	0.889857	-0.12725	-0.0726071	-0.0546429	57.0587	R
Gm337272551893925519126	0.487	0.498	0.381	0.421	0.401	0.332	0.559	0.609	0.255	0.358	0.437	0.282	0.419	0.332	0.298	0.29	0.483	0.338	0.45	0.436	0.349	0.503	0.394	0.461	0.333875	0.421857	-0.127125	-0.0879821	-0.0391429	69.2092	R
Zfx9411419594114263	1	1	0.819	0.722	1	1	1	0.804	0.66	0.64	0.838	0.86	0.838	0.795	0.781	0.907	0.917	1	0.819	0.773	0.901	0.901	0.327	0.918125	0.789875	0.805429	-0.12825	-0.0155536	-0.112696	12.1275	R
Tnnt2135842014135842026	1	1	0.865	1	0.922	1	1	1	1	0.748	0.477	0.909	0.77	1	0.856	1	0.603	0.753	1	0.865	0.798	0.865	0.865	0.973375	0.845	0.821286	-0.128375	0.0237143	-0.152089	-18.4727	opE
9330188P03Rik105591147105593299	0.472	0.478	0.423	0.385	0.426	0.6	0.541	0.559	0.351	0.284	0.303	0.56	0.367	0.304	0.377	0.314	0.551	0.278	0.52	0.411	0.545	0.422	0.597	0.4855	0.3575	0.474857	-0.128	-0.117357	-0.0106429	91.6853	R
Fnbp13104820431048288	0.386	0.477	0.412	0.512	0.447	0.389	0.407	0.462	0.267	0.206	0.336	0.363	0.323	0.327	0.34	0.301	0.435	0.334	0.423	0.41	0.349	0.46	0.358	0.4365	0.307875	0.395571	-0.128625	-0.0876964	-0.0409286	68.1799	R
Mindy31240399712404166	0.397	0.555	0.5	0.406	0.309	0.345	0.191	0.335	0.23	0.312	0.162	0.335	0.227	0.239	0.285	0.219	0.32	0.375	0.525	0.447	0.187	0.252	0.339	0.37975	0.251125	0.349286	-0.128625	-0.0981607	-0.0304643	76.3154	R
D3Ertd751e4174470441744812	0.247	0.203	0.273	0.349	0.219	0.252	0.103	0.123	0.056	0.123	0.136	0.052	0.065	0.094	0.082	0.118	0.093	0.032	0.159	0.128	0.156	0.084	0.084	0.221125	0.09075	0.105143	-0.130375	-0.0143929	-0.115982	11.0396	R
Pdlim5142306283142306298	0.966	0.884	0.889	1	1	0.833	0.955	0.889	0.835	1	0.825	0.801	0.659	0.791	0.713	0.752	0.859	0.923	0.858	0.805	0.74	0.651	0.899	0.927	0.797	0.819286	-0.13	-0.0222857	-0.107714	17.1429	R
Huwe1151859454151859688	0.576	0.564	0.669	0.496	0.519	0.49	0.562	0.474	0.466	0.333	0.463	0.461	0.342	0.367	0.45	0.432	0.557	0.601	0.517	0.5	0.433	0.494	0.57	0.54375	0.41425	0.524571	-0.1295	-0.110321	-0.0191786	85.1903	R
Pcbp37684937676849610	0.676	0.623	1	1	1	1	1	1	0.582	0.411	1	0.83	0.594	0.839	1	1	0.839	0.511	1	1	0.709	0.709	1	0.912375	0.782	0.824	-0.130375	-0.042	-0.088375	32.2148	R
Cdc42bpa180155794180155980	0.239	0.206	0.267	0.304	0.277	0.327	0.339	0.298	0.141	0.168	0.184	0.103	0.152	0.176	0.133	0.156	0.223	0.155	0.21	0.177	0.256	0.287	0.294	0.282125	0.151625	0.228857	-0.1305	-0.0772321	-0.0532679	59.1817	R
Zcchc2106027387106027531	1	1	0.949	1	1	1	1	1	1	0.751	0.903	0.924	0.851	0.744	0.84	0.888	1	1	1	1	0.807	1	0.898	0.993625	0.862625	0.957857	-0.131	-0.0952321	-0.0357679	72.6963	R
Golgb13689331536893438	0.93	0.881	0.757	0.847	0.881	0.919	0.807	0.909	0.804	0.552	0.758	0.697	0.869	0.754	0.668	0.785	0.891	0.902	0.763	0.774	0.838	0.939	0.851	0.866375	0.735875	0.851143	-0.1305	-0.115268	-0.0152321	88.3279	R
Myt1181794765181794828	1	1	0.889	1	1	1	1	1	1	1	0.823	1	0.709	0.727	1	0.571	1	0.666	1	1	0.869	0.777	0.943	0.986125	0.85375	0.893571	-0.132375	-0.0398214	-0.0925536	30.0823	R
Nrcam4457814444578180	0.544	0.533	0.572	0.67	0.455	0.54	0.655	0.443	0.496	0.462	0.389	0.573	0.42	0.306	0.403	0.307	0.437	0.454	0.268	0.393	0.456	0.418	0.341	0.5515	0.4195	0.395286	-0.132	0.0242143	-0.156214	-18.3442	opE
Ssbp3107027216107027297	0.845	1	1	1	1	0.798	0.809	1	0.845	0.895	0.645	0.378	1	1	0.769	0.845	0.859	1	0.809	0.769	1	0.645	0.907	0.9315	0.797125	0.855571	-0.134375	-0.0584464	-0.0759286	43.495	R
Ppara8577752085777767	1	1	1	1	0.686	1	1	0.858	0.737	1	0.819	0.686	0.801	0.761	1	0.668	0.729	1	1	0.825	0.54	0.668	1	0.943	0.809	0.823143	-0.134	-0.0141429	-0.119857	10.5544	R
Mtus14105653441056684	0.377	0.225	0.262	0.351	0.377	0.27	0.33	0.267	0.199	0.159	0.29	0.108	0.154	0.132	0.197	0.151	0.248	0.146	0.336	0.22	0.192	0.185	0.248	0.307375	0.17375	0.225	-0.133625	-0.05125	-0.082375	38.3536	R
Mettl35229863952298736	0.568	0.61	0.738	0.693	0.58	0.561	0.665	0.672	0.48	0.578	0.611	0.433	0.444	0.51	0.514	0.447	0.561	0.5	0.781	0.469	0.405	0.435	0.521	0.635875	0.502125	0.524571	-0.13375	-0.0224464	-0.111304	16.7824	R
Zfp62849174094917516	1	1	0.856	0.696	1	0.802	0.708	1	1	0.683	0.911	0.492	0.729	0.618	0.729	0.821	0.915	1	0.89	0.778	0.915	0.843	0.821	0.88275	0.747875	0.880286	-0.134875	-0.132411	-0.00246429	98.1729	R
9530026P05Rik9310706693107159	0.632	0.873	0.83	1	1	1	0.741	1	0.661	0.907	0.678	0.788	0.696	0.664	0.889	0.685	0.838	0.801	0.685	0.943	0.788	0.923	0.815	0.8845	0.746	0.827571	-0.1385	-0.0815714	-0.0569286	58.8963	R
Gsto24787639547876497	0.896	0.877	0.935	0.924	0.941	0.698	1	1	1	0.898	0.734	0.815	0.72	0.74	0.665	0.579	1	0.927	1	0.917	0.569	0.752	0.892	0.908875	0.768875	0.865286	-0.14	-0.0964107	-0.0435893	68.8648	R
Gm27625339528453395395	0.679	1	0.514	1	1	0.761	0.65	1	0.744	0.614	0.65	1	0.57	0.799	1	0.096	1	1	0.638	1	0.614	0.614	0.443	0.8255	0.684125	0.758429	-0.141375	-0.0743036	-0.0670714	52.5578	R
Zfp3241296879412968968	1	1	1	0.845	1	1	0.455	1	0.485	0.715	0.715	0.821	0.79	1	0.821	0.807	0.411	0.626	0.455	1	0.539	0.77	0.877	0.9125	0.76925	0.668286	-0.14325	0.100964	-0.244214	-70.4812	opE
D130020L05Rik101084283101084499	0.746	0.753	0.683	0.81	0.909	0.762	0.84	1	0.643	0.605	0.608	0.614	0.799	0.687	0.701	0.7	0.796	0.746	0.954	0.824	0.846	0.748	0.905	0.812875	0.669625	0.831286	-0.14325	-0.161661	0.0184107	112.852	R>110%
Slc4a93653143336531526	1	0.534	1	0.696	1	1	1	1	1	0.741	0.765	0.462	0.657	0.721	0.741	1	1	0.721	0.364	0.462	0.632	0.882	0.902	0.90375	0.760875	0.709	-0.142875	0.051875	-0.19475	-36.308	opE
Epn26155350961553579	0.852	0.702	1	0.837	1	0.852	0.658	1	0.852	1	0.638	1	0.719	0.391	0.419	0.735	0.658	0.616	0.794	0.876	0.845	0.876	0.445	0.862625	0.71925	0.73	-0.143375	-0.01075	-0.132625	7.49782	NR
Ubox5130614888130616742	0.666	0.653	0.709	0.949	0.675	0.826	0.706	0.769	0.589	0.6	0.516	0.563	0.569	0.834	0.587	0.545	0.567	0.554	0.546	0.743	0.645	0.696	0.725	0.744125	0.600375	0.639429	-0.14375	-0.0390536	-0.104696	27.1677	R
Pank2131288581131288685	0	0.686	0.353	0.29	0.522	0.179	0.098	0	0.214	0.406	0	0	0	0	0	0.353	0	0.577	0	0.12	0.154	NA	0.214	0.266	0.121625	0.1775	-0.144375	-0.055875	-0.0885	38.7013	R
Gab37502598875026205	1	1	0.687	0.719	1	1	1	1	1	1	0.646	0.668	0.776	1	0.397	0.756	1	1	0.573	1	0.687	1	0.646	0.92575	0.780375	0.843714	-0.145375	-0.0633393	-0.0820357	43.5696	R
Dctd4813817848138878	1	1	0.918	1	1	1	1	1	1	0.791	0.908	0.852	0.701	0.826	0.747	0.928	1	1	1	0.822	0.798	0.934	0.913	0.98975	0.844125	0.923857	-0.145625	-0.0797321	-0.0658929	54.7517	R
Cep63102621272102621294	0.072	0.46	0.254	0	0.203	0.066	0.46	0.298	0	0.072	0	0.108	0.298	0	0.159	0	0.267	0.298	0.221	0.195	0.108	0.061	0.066	0.226625	0.079625	0.173714	-0.147	-0.0940893	-0.0529107	64.0063	R
Pik3c2a116442590116442678	0.41	0.227	0.392	0.19	0.281	0.201	0	0.186	0.128	0	0.154	0.159	0.156	0.049	0.029	0.035	0	0.201	0.227	0.153	0.132	0.227	0.178	0.235875	0.08875	0.159714	-0.147125	-0.0709643	-0.0761607	48.234	R
Eef1akmt2132837099132837207	1	0.866	1	1	1	0.82	0.79	1	1	1	0.484	0.747	0.915	0.636	0.641	0.855	1	1	1	0.763	0.855	1	1	0.9345	0.78475	0.945429	-0.14975	-0.160679	0.0109286	107.298	R
Dtwd1126158409126158553	0.919	0.751	0.951	0.898	0.819	0.89	0.818	0.883	0.848	0.842	0.622	0.773	0.63	0.722	0.659	0.63	0.878	0.884	0.706	0.909	0.676	0.863	0.943	0.866125	0.71575	0.837	-0.150375	-0.12125	-0.029125	80.6318	R
Rnf2144590480545904919	1	1	1	1	1	1	1	1	1	0.872	0.863	0.94	0.657	0.709	0.923	0.83	1	1	1	1	1	1	1	1	0.84925	1	-0.15075	-0.15075	0	100	R
Mindy31240399712404168	0.425	0.606	0.521	0.466	0.616	0.384	0.352	0.552	0.307	0.327	0.372	0.384	0.36	0.36	0.341	0.259	0.559	0.36	0.635	0.379	0.305	0.382	0.4	0.49025	0.33875	0.431429	-0.1515	-0.0926786	-0.0588214	61.174	R
Hikeshi8993031989930460	0.391	0.161	0.185	0.287	0.385	0.306	0.457	0.377	0.181	0.129	0.308	0.131	0.143	0.132	0.138	0.163	0.158	0.249	0.225	0.158	0.195	0.254	0.202	0.318625	0.165625	0.205857	-0.153	-0.0402321	-0.112768	26.2955	R
Zcwpw2117881778117882102	1	1	0.834	1	1	0.817	1	0.661	0.77	0.501	0.527	1	1	0.726	0.556	1	1	1	1	1	0.376	1	1	0.914	0.76	0.910857	-0.154	-0.150857	-0.00314286	97.9592	R
Cfap46139666958139667057	1	1	0.358	0.691	1	1	1	0.77	1	0.796	0.736	0.626	0.77	0.848	0.456	0.358	1	1	1	1	0.661	1	1	0.852375	0.69875	0.951571	-0.153625	-0.252821	0.0991964	164.57	R>110%
D3Ertd751e4174469541744812	0.315	0.295	0.411	0.479	0.341	0.277	0.156	0.168	0.161	0.212	0.186	0.062	0.104	0.13	0.114	0.232	0.147	0.139	0.233	0.297	0.205	0.117	0.14	0.30525	0.150125	0.182571	-0.155125	-0.0324464	-0.122679	20.9163	R
Mindy31240399712404166	0.427	0.601	0.515	0.467	0.618	0.378	0.353	0.554	0.298	0.328	0.35	0.378	0.353	0.371	0.334	0.244	0.552	0.352	0.637	0.368	0.29	0.371	0.402	0.489125	0.332	0.424571	-0.157125	-0.0925714	-0.0645536	58.9158	R
Zfp6388397984683979909	1	1	1	0.936	1	0.793	0.939	0.884	0.615	0.482	0.833	1	1	0.88	0.444	1	0.666	0.869	1	0.699	0.943	0.875	1	0.944	0.78175	0.864571	-0.16225	-0.0828214	-0.0794286	51.0456	R
Fam241a127887954127887985	0.286	0.325	0.167	0.11	0	0	0.445	0.546	0	0	0	0	0	0.256	0	0.325	0.091	0	0.103	0	0.616	0	0	0.234875	0.072625	0.115714	-0.16225	-0.0430893	-0.119161	26.5573	R
Ap3m12104481421044824	0.404	0.426	0.481	0.393	0.481	0.382	0.263	0.382	0.266	0.168	0.316	0.336	0.085	0.305	0.302	0.117	0.316	0.209	0.188	0.316	0.495	0.236	0.203	0.4015	0.236875	0.280429	-0.164625	-0.0435536	-0.121071	26.4562	R
Mir9-3hg7952391679523976	1	1	0.772	0.753	0.802	0.825	1	0.67	0.73	0.825	1	0.448	0.53	1	0.703	0.253	0.542	0.628	0.503	0.802	0.448	1	0.575	0.85275	0.686125	0.642571	-0.166625	0.0435536	-0.210179	-26.1387	opE
Slc18b12381078823810945	0.708	0.532	0.714	0.629	0.624	0.782	0.74	0.809	0.483	0.532	0.473	0.599	0.516	0.474	0.565	0.553	0.97	0.347	0.605	0.488	0.636	0.531	0.693	0.69225	0.524375	0.61	-0.167875	-0.085625	-0.08225	51.0052	R
Thpo2072871820728933	0.905	1	1	1	1	1	1	0.905	0.746	0.7	0.815	1	0.659	0.894	0.924	0.72	1	0.768	1	1	1	0.705	1	0.97625	0.80725	0.924714	-0.169	-0.117464	-0.0515357	69.5055	R
E130307A14Rik3962290239623091	1	0.857	0.827	1	0.938	0.827	0.705	1	0.749	0.614	0.509	0.705	0.857	1	0.902	0.463	0.838	0.629	0.65	0.857	0.56	0.509	0.761	0.89425	0.724875	0.686286	-0.169375	0.0385893	-0.207964	-22.7833	opE
Ncoa21329966213299722	1	1	0.67	0.772	0.67	0.311	1	1	0.403	0.67	0.628	0.403	0.145	1	0.825	1	0.73	0.403	0.628	1	0.403	0.802	0.73	0.802875	0.63425	0.670857	-0.168625	-0.0366071	-0.132018	21.7092	R
Arnt9546679295466837	0.669	0.574	0.68	0.738	0.57	0.746	0.643	0.53	0.543	0.613	0.524	0.576	0.397	0.308	0.373	0.465	0.666	0.347	0.441	0.491	0.607	0.435	0.662	0.64375	0.474875	0.521286	-0.168875	-0.0464107	-0.122464	27.4823	R
Bcas1170366363170366528	0.78	0.625	0.736	0.714	0.831	0.73	0.77	0.774	0.583	0.564	0.601	0.545	0.626	0.609	0.486	0.575	0.742	0.664	0.755	0.603	0.724	0.722	0.767	0.745	0.573625	0.711	-0.171375	-0.137375	-0.034	80.1605	R
Pcdh157462668674626842	1	1	0.4	1	1	1	1	0	0.527	0.182	0.83	1	1	0.769	0.509	0.211	0.727	0.572	1	1	1	0.4	0.572	0.8	0.6285	0.753	-0.1715	-0.1245	-0.047	72.5948	R
4933406C10Rik3292563132925755	0	0	0.143	0.334	0.557	0.334	0.601	0.231	0.182	0.158	0	0	0.334	0	0	0.143	0	1	0.501	0	0	0	NA	0.275	0.102125	0.250167	-0.172875	-0.148042	-0.0248333	85.6351	R
9330188P03Rik105592691105593299	0.506	0.47	0.417	0.406	0.44	0.559	0.6	0.54	0.304	0.277	0.329	0.388	0.342	0.316	0.334	0.254	0.448	0.27	0.45	0.323	0.478	0.383	0.521	0.49225	0.318	0.410429	-0.17425	-0.0924286	-0.0818214	53.0437	R
Cyp4f153269241532692469	0.918	0.856	1	1	0.875	0.798	1	1	0.71	0.62	0.765	0.807	1	0.677	0.715	0.699	0.583	0.856	1	0.918	0.71	0.819	0.777	0.930875	0.749125	0.809	-0.18175	-0.059875	-0.121875	32.9436	R
Cdc42bpa180155794180155980	0.673	0.677	0.623	0.663	0.665	0.68	0.763	0.765	0.467	0.524	0.566	0.472	0.441	0.568	0.394	0.604	0.53	0.544	0.678	0.456	0.684	0.704	0.714	0.688625	0.5045	0.615714	-0.184125	-0.111214	-0.0729107	60.4015	R
Ifi203173928274173929516	1	1	0.465	1	1	1	0.726	1	0.712	0.719	1	1	1	0.314	0.622	0.354	0.772	1	0.767	1	0.39	0.708	1	0.898875	0.715125	0.805286	-0.18375	-0.0901607	-0.0935893	49.0671	R
Septin63692036836920413	1	1	0.648	1	1	1	1	1	1	1	0.37	0.746	0.648	0.595	1	0.815	1	0.269	1	1	0.869	1	0.37	0.956	0.77175	0.786857	-0.18425	-0.0151071	-0.169143	8.19926	NR
Elf25129978251299885	0.523	0.793	0.793	1	0.523	0.858	1	1	0.215	0.568	1	0.451	0.601	0.622	0.846	0.704	0.846	0.407	1	0.601	0.451	0.561	0.248	0.81125	0.625875	0.587714	-0.185375	0.0381607	-0.223536	-20.5857	opE
Gm168386577326265773709	1	1	1	0	1	1	1	1	1	1	1	0.247	0.149	0.724	0.396	1	1	1	0	0.396	1	1	1	0.875	0.6895	0.770857	-0.1855	-0.0813571	-0.104143	43.8583	R
Fzd10os128584163128584296	0.4	0.708	0.681	0.531	0.531	0.581	0.529	0.592	0.452	0.334	0.602	0.426	0.336	0.303	0.385	0.217	0.4	0.415	0.516	0.441	0.392	0.61	0.636	0.569125	0.381875	0.487143	-0.18725	-0.105268	-0.0819821	56.2178	R
Bcas1170366363170366528	0.764	0.667	0.724	0.876	0.759	0.741	0.756	0.686	0.558	0.546	0.548	0.485	0.556	0.601	0.541	0.627	0.764	0.646	0.63	0.729	0.725	0.674	0.612	0.746625	0.55775	0.682857	-0.188875	-0.125107	-0.0637679	66.2381	R
Phc2128741915128742084	0.298	1	0.773	1	1	1	1	1	1	0.561	0.561	0.718	0.489	1	0.515	0.718	1	1	0.46	1	0.298	1	0.7	0.883875	0.69525	0.779714	-0.188625	-0.0844643	-0.104161	44.7789	R
Pde1c5634512556345152	1	0.9	0.673	0.451	1	0.804	1	1	0.552	0.523	0.622	0.673	0.622	0.552	0.767	1	1	1	0.171	0.568	1	0.831	0.084	0.8535	0.663875	0.664857	-0.189625	-0.000982143	-0.188643	0.51794	NR
Rcbtb27315153273151615	1	1	1	1	1	1	0.8	0.869	1	1	0.678	0.706	0.75	0.688	0.808	0.52	1	1	1	0.61	0.783	0.869	0.844	0.958625	0.76875	0.872286	-0.189875	-0.103536	-0.0863393	54.5284	R
Hk1os6235624562356359	0.758	1	0.55	1	1	1	1	1	0.611	1	0.863	1	0.44	0.677	0.478	0.723	1	0	0.343	0.88	0.44	1	0.611	0.9135	0.724	0.610571	-0.1895	0.113429	-0.302929	-59.8568	opE
Mlip7724357177243727	1	1	0.69	1	1	0.781	1	1	0.71	0.182	0.675	1	0.769	0.609	1	1	1	1	1	1	0.769	1	1	0.933875	0.743125	0.967	-0.19075	-0.223875	0.033125	117.366	R>110%
Gm310874025753540257678	0.737	1	1	1	1	0.651	0.72	1	1	1	0.483	0.167	0.867	0.583	1	0.483	0.7	1	0.7	0.538	1	1	0.899	0.8885	0.697875	0.833857	-0.190625	-0.135982	-0.0546429	71.3349	R
Rcor3192101625192101867	0.659	0.677	0.794	0.569	0.781	0.635	0.694	0.669	0.451	0.654	0.519	0.357	0.412	0.559	0.405	0.592	0.625	0.66	0.484	0.518	0.44	0.375	0.68	0.68475	0.493625	0.540286	-0.191125	-0.0466607	-0.144464	24.4137	R
Rcor3192101625192101867	0.965	0.919	0.887	0.925	0.781	0.875	0.771	0.834	0.849	0.64	0.921	0.766	0.59	0.485	0.639	0.534	0.783	0.834	0.66	0.792	0.69	0.836	0.863	0.869625	0.678	0.779714	-0.191625	-0.101714	-0.0899107	53.0799	R
Auh5289864952898736	0.702	1	1	0.841	0.747	1	0.866	1	0.424	0.596	0.702	0.747	1	1	0.469	0.674	0.639	0.371	1	1	1	1	0.541	0.8945	0.7015	0.793	-0.193	-0.0915	-0.1015	47.4093	R
Stag3138297622138297702	1	0.647	0.785	1	1	0.647	1	1	0.753	1	0.478	0.379	0.785	0.647	0.647	0.81	1	1	1	1	0.549	1	0.587	0.884875	0.687375	0.876571	-0.1975	-0.189196	-0.00830357	95.7957	R
Tank6159399661594201	0.893	1	0.639	0.831	1	0.831	0.773	0.602	0.669	0.602	0.621	0.503	0.654	0.911	0.46	0.558	0.493	0.744	0.813	0.82	0.486	0.532	0.654	0.821125	0.62225	0.648857	-0.198875	-0.0266071	-0.172268	13.3788	R
Fam161a2301353823013647	1	1	0.681	0.348	0.652	1	1	1	0.517	0.828	0.416	0.471	1	0.572	0.517	0.762	1	1	0.616	1	1	NA	0.348	0.835125	0.635375	0.827333	-0.19975	-0.191958	-0.00779167	96.0993	R
Crem32991613299308	0.58	0.256	0.273	0.216	0.439	0.162	0.218	0.46	0.103	0.064	0.197	0.155	0.084	0	0.123	0.269	0.457	0.269	0.277	0.38	0.128	0.084	0.11	0.3255	0.124375	0.243571	-0.201125	-0.119196	-0.0819286	59.2648	R
Tpd52l13134301131343026	0.853	1	0.663	1	0.941	0.955	0.843	0.952	0.728	0.332	0.616	0.699	0.862	0.763	0.817	0.781	1	0.781	1	1	0.749	0.826	1	0.900875	0.69975	0.908	-0.201125	-0.20825	0.007125	103.543	R
Miip147867330147867602	1	1	0.386	0.44	1	1	1	0	1	0.239	0.386	0.239	0.557	0.612	0.44	0.739	1	0.486	0.321	1	1	1	NA	0.72825	0.5265	0.801167	-0.20175	-0.274667	0.0729167	136.142	R>110%
Hdx111671342111671489	0.763	1	1	0.535	1	0.58	0.187	0.315	0.256	0.479	0.517	0.269	0.408	0.479	0.835	0.503	0.315	1	0.434	0.187	0.235	0.315	0.446	0.6725	0.46825	0.418857	-0.20425	0.0493929	-0.253643	-24.1825	opE
Tcf7l25592772955927754	0	0.294	0	0	0.385	0.882	0.455	1	0	0.294	0.294	0	0.455	0	0	0.333	0.172	NA	0.455	0.294	0.192	0.294	0.5	0.377	0.172	0.317833	-0.205	-0.145833	-0.0591667	71.1382	R
Egf129692917129693040	1	1	0.602	1	0.668	1	0.883	1	0.502	0.54	1	0.876	0.876	0.602	0.602	0.502	1	1	1	0.811	0.779	1	1	0.894125	0.6875	0.941429	-0.206625	-0.253929	0.0473036	122.893	R>110%
Kcnq2181092238181092292	1	1	0.411	0.777	1	1	1	0.677	0.736	1	0.636	0.23	0.512	1	0.636	0.456	1	1	1	1	0.411	0.259	0.777	0.858125	0.65075	0.778143	-0.207375	-0.127393	-0.0799821	61.4312	R
Wnk1119965664119965922	0.381	0.541	0.51	0.495	0.675	0.52	0.632	0.499	0.286	0.418	0.269	0.293	0.346	0.311	0.33	0.326	0.427	0.368	0.417	0.425	0.445	0.524	0.513	0.531625	0.322375	0.445571	-0.20925	-0.123196	-0.0860536	58.8752	R
Nudt63740950737409562	0.709	0	1	1	1	1	1	1	1	0.481	1	0.581	0.481	0.51	0.709	0.258	1	1	0.735	1	0.549	1	1	0.838625	0.6275	0.897714	-0.211125	-0.270214	0.0590893	127.988	R>110%
Ccdc142os8310774283107914	1	1	1	1	1	0.678	0.919	1	1	0.84	0.871	0.747	0.765	0.558	0.659	0.457	0.296	0.771	1	0.578	0.692	0.919	0.678	0.949625	0.737125	0.704857	-0.2125	0.0322679	-0.244768	-15.1849	opE
Auh5291900052919088	0.638	1	1	0.54	0.54	1	0.701	1	0.507	0.569	0.638	0.37	1	1	0.227	0.37	0.227	0.54	1	1	1	1	0.746	0.802375	0.585125	0.787571	-0.21725	-0.202446	-0.0148036	93.1859	R
Tmem179b87735048773622	1	1	1	0.643	0.205	0.673	1	1	0.407	0.578	1	0.85	0.72	0.34	0.673	0.205	0.72	1	1	1	0.673	0.783	0.649	0.815125	0.596625	0.832143	-0.2185	-0.235518	0.0170179	107.788	R
C030005K06Rik5005267750052797	1	1	0.505	1	1	0.697	0.338	1	1	0.534	0.641	0.505	0.737	0.671	0.203	0.46	1	0	1	0.718	0.203	0.543	0.641	0.8175	0.593875	0.586429	-0.223625	0.00744643	-0.231071	-3.32987	NR
Gm318164729716447297336	1	0.296	1	0.495	1	1	1	0.627	0.558	0.596	0.654	0.296	0.558	0.424	0.513	1	0.558	0.457	0.678	1	1	0.883	0.536	0.80225	0.574875	0.730286	-0.227375	-0.155411	-0.0719643	68.35	R
Sox2ot3463006234630231	0.63	0	0.175	0.108	0.221	1	1	0.175	0	1	0	0	0	0.46	0	0	0.145	0.175	0	0.108	NA	0	0	0.413625	0.1825	0.0713333	-0.231125	0.111167	-0.342292	-48.0981	opE
Trp53i119318908893189223	0.591	0.885	1	0.743	0.758	1	0.783	1	0.325	1	0.706	0.536	0.419	1	0.49	0.419	1	1	1	1	1	0.591	1	0.845	0.611875	0.941571	-0.233125	-0.329696	0.0965714	141.425	R>110%
Cpeb33717521237175326	1	1	1	1	1	1	0.825	0.758	0.511	0.647	0.511	1	0.807	0.611	0.825	0.797	1	0.647	1	0.723	0.758	1	0.702	0.947875	0.713625	0.832857	-0.23425	-0.119232	-0.115018	50.8995	R
Chek2110866937110867053	1	0.838	1	1	0.871	1	0.912	0.592	0.879	0.609	0.767	0.426	0.806	0.675	0.312	0.862	0.7	0.645	0.58	0.806	0.308	0.409	1	0.901625	0.667	0.635429	-0.234625	0.0315714	-0.266196	-13.4561	opE
Iqck118872820118872894	0.79	1	0.543	1	0.611	0.767	0.863	0.746	0.653	0.687	0.45	0.586	0.212	0.501	0.671	0.681	0.633	0.386	0.62	0.511	0.746	0.594	0.815	0.79	0.555125	0.615	-0.234875	-0.059875	-0.175	25.4923	R
Dnhd1105705246105705451	1	1	1	1	0.773	1	1	1	0.405	0.85	0.431	0.639	0.841	1	1	0.694	1	1	0.275	1	1	1	1	0.971625	0.7325	0.896429	-0.239125	-0.163929	-0.0751964	68.5535	R
Ggta13541421835414284	0.686	0.821	0.867	0.663	0.918	0.522	0.766	0.887	0.45	0.696	0.567	0.396	0.567	0.636	0.329	0.567	0.663	1	0.567	0.604	0.63	0.34	0.855	0.76625	0.526	0.665571	-0.24025	-0.139571	-0.100679	58.0942	R
Zfp6725831986658319954	1	0.614	0.701	0.871	1	1	1	1	0.746	0.626	0.815	0.701	0.595	0.54	0.54	0.701	0.804	0.701	0.54	0.569	0.746	0.796	0.468	0.89825	0.658	0.660571	-0.24025	-0.00257143	-0.237679	1.07031	NR
A530053G22Rik6040203760402177	0.739	1	1	1	1	0.728	1	0.654	0.791	0.586	0.68	0.586	0.702	0.825	0.386	0.639	1	1	0.505	1	0.739	0.626	0.595	0.890125	0.649375	0.780714	-0.24075	-0.131339	-0.109411	54.5542	R
Sec31b4454326544543389	1	1	0.81	1	1	1	1	1	1	1	0.091	1	0.601	0.572	0.601	1	1	0.668	NA	1	0.668	0.501	1	0.97625	0.733125	0.806167	-0.243125	-0.0730417	-0.170083	30.0428	R
Zfp624921269449212776	0.377	0.547	0.547	0.644	1	1	1	1	0.232	1	0.446	0.377	0.707	0.377	0	1	1	1	0.644	1	1	1	0.547	0.764375	0.517375	0.884429	-0.247	-0.367054	0.120054	148.605	R>110%
Ccdc1624162714541627301	0.543	1	1	1	0.64	1	0.899	1	1	0.727	0.372	0.625	0.69	0.5	0.609	0.572	1	1	0.308	1	0.816	0.8	0.809	0.88525	0.636875	0.819	-0.248375	-0.182125	-0.06625	73.3266	R
Etfbkmt149142605149142715	1	1	1	1	0.651	1	0.661	1	0.727	0.444	0.615	0.788	0.615	0.761	0.68	0.68	1	1	1	0.615	1	0.515	0.865	0.914	0.66375	0.856429	-0.25025	-0.192679	-0.0575714	76.9944	R
Aim2173420570173420686	0.722	1	1	1	0.609	1	1	1	0.438	0.509	1	0.757	0.675	0.675	0.757	0.509	0.784	1	1	1	0.757	0.74	0.831	0.916375	0.665	0.873143	-0.251375	-0.208143	-0.0432321	82.8017	R
Kif275834386558344824	1	1	1	0.594	1	1	0.847	0.844	0.419	0.719	0.698	0.681	0.75	0.518	1	0.495	1	0.735	1	1	0.776	0.713	0.634	0.910625	0.66	0.836857	-0.250625	-0.176857	-0.0737679	70.5664	R
A930009A15Rik115578274115578361	1	1	1	0.747	0.371	0.579	1	1	0.805	0.44	0.541	0.371	0.452	0.269	0.805	1	0.541	0.747	1	0.702	1	0.747	0.202	0.837125	0.585375	0.705571	-0.25175	-0.120196	-0.131554	47.7444	R
Rnf2144590476945904919	1	1	1	1	1	1	1	1	1	0.784	0.784	0.913	0.476	0.515	0.891	0.625	1	1	1	1	1	1	1	1	0.7485	1	-0.2515	-0.2515	0	100	R
Cage13802528238025803	1	0.903	1	1	1	1	1	1	0.561	0.844	1	0.752	0.73	0.622	0.484	0.81	0.707	1	1	1	1	1	0.705	0.987875	0.725375	0.916	-0.2625	-0.190625	-0.071875	72.619	R
Traf6101680824101681027	0.716	0.736	0.8	1	0.821	0.709	0.825	0.656	0.533	0.576	0.475	0.615	0.578	0.585	0.433	0.333	0.493	0.803	0.722	0.488	0.52	0.842	0.741	0.782875	0.516	0.658429	-0.266875	-0.142429	-0.124446	53.369	R
Fam217a3491565334915750	1	1	1	1	0.36	1	1	1	0.158	0.693	1	1	0.585	0.835	0.36	0.585	0	0.663	1	1	1	1	0.798	0.92	0.652	0.780143	-0.268	-0.128143	-0.139857	47.8145	R
Cdkl35204056052040620	0.73	0.67	1	1	1	0.788	1	1	0.67	0.745	0.403	0.403	0.802	0.575	0.67	0.772	0.712	0.844	0.693	0.253	0.486	0.575	0.73	0.8985	0.63	0.613286	-0.2685	0.0167143	-0.285214	-6.22506	NR
Cacna2d4119278188119278263	0	0.758	0	0.556	0.172	0.238	0.294	0.172	0	0	0	0	0	0	0	0	0	0	0.556	0	0.238	0.294	0	0.27375	0	0.155429	-0.27375	-0.155429	-0.118321	56.7776	R
Csad102202443102202574	1	1	0.746	1	0.328	1	1	1	0.196	0.695	0.594	0.423	0.461	0.494	1	1	1	1	1	1	0.494	1	0.83	0.88425	0.607875	0.903429	-0.276375	-0.295554	0.0191786	106.939	R
Zfp644106695136106695699	0.45	0.64	0.522	0.857	0.784	1	0.755	0.598	0.454	0.686	0.457	0.377	0.275	0.321	0.317	0.471	0.661	0.497	0.614	0.497	0.489	0.853	0.587	0.70075	0.41975	0.599714	-0.281	-0.179964	-0.101036	64.0442	R
A530053G22Rik6040161560401686	0.761	1	1	1	1	0.598	1	0.505	0.561	0.778	0.489	0.489	0.389	0.615	0.539	0.691	1	1	0	1	0.561	0.479	0.332	0.858	0.568875	0.624571	-0.289125	-0.0556964	-0.233429	19.2638	R
Socs29539241395392936	0.536	0.126	0.515	0.766	0.73	1	0.575	0.243	0.278	0.278	0.162	0.021	1	0.104	0.037	0.252	0.436	1	0.236	1	0.388	1	0.436	0.561375	0.2665	0.642286	-0.294875	-0.375786	0.0809107	127.439	R>110%
Zfp644106695136106695699	1	1	1	1	1	0.82	1	1	0.718	0.813	0.476	0.645	0.645	0.592	0.667	0.899	0.884	1	0.766	1	0.906	1	1	0.9775	0.681875	0.936571	-0.295625	-0.254696	-0.0409286	86.1552	R
C030005K06Rik5005267750053159	1	1	0.59	1	1	0.553	0.382	1	1	0.452	0.507	0.34	0.662	0.553	0.265	0.354	1	0	1	0.419	0.093	0.407	0.507	0.815625	0.516625	0.489429	-0.299	0.0271964	-0.326196	-9.0958	NR
A930009A15Rik115579800115579929	1	1	0.596	1	1	0.496	1	0.596	0.33	1	0.797	0.496	0.164	0.663	0.282	0.496	1	0.141	0.33	0.663	1	0.552	0.747	0.836	0.5285	0.633286	-0.3075	-0.104786	-0.202714	34.0767	R
Platr256274660162746831	0.123	0.585	1	1	1	1	1	1	0	0.413	1	0	1	1	0.15	0.552	1	1	0	1	0.26	1	1	0.8385	0.514375	0.751429	-0.324125	-0.237054	-0.0870714	73.1365	R
Ggta13541647135416507	0.341	0.756	0.756	0.7	0.756	0.564	0.564	0.437	0.163	0.28	0.163	0.206	0.437	0.608	0.088	0.307	0.608	1	0.608	0.437	0.482	0.143	0.608	0.60925	0.2815	0.555143	-0.32775	-0.273643	-0.0541071	83.4913	R
Nuak2132326205132326229	0.627	0.583	0.095	0.264	0.173	1	0.456	1	0	0	0.716	0.193	0.219	0	0	0.359	0	0.359	0.456	0.456	0.144	0.311	0.173	0.52475	0.185875	0.271286	-0.338875	-0.0854107	-0.253464	25.2042	R
Atp8b38052365180523891	1	0.255	0.146	1	1	1	1	1	1	0.339	1	0	1	0.186	0	0.146	NA	0.255	0.578	1	0	0	0.578	0.800125	0.458875	0.401833	-0.34125	0.0570417	-0.398292	-16.7155	opE
Mmp9164948229164948397	1	1	1	1	1	1	1	0.631	0.681	0.46	0.681	0.46	0.254	1	0.773	0.39	NA	0.81	1	0.681	1	1	1	0.953875	0.587375	0.915167	-0.3665	-0.327792	-0.0387083	89.4384	R
Arhgef405198693151987222	1	1	1	1	1	0.231	1	0.355	1	0.231	1	0	0.286	0.131	0.546	0.375	1	0.783	1	1	0.167	1	0.678	0.82325	0.446125	0.804	-0.377125	-0.357875	-0.01925	94.8956	R
Rnf2144590021045900256	1	1	1	1	1	1	1	1	1	0	0.785	0.687	0.594	0.687	0.687	0.494	1	1	1	1	1	1	1	1	0.61675	1	-0.38325	-0.38325	0	100	R
Ccdc142os8310774283107806	1	1	1	1	1	0.536	0.914	1	1	0.623	0.822	0.498	0.249	0.398	0.209	0.142	0	0.569	1	0.498	0.524	0.841	0.665	0.93125	0.492625	0.585286	-0.438625	-0.0926607	-0.345964	21.1253	R
Dnhd1105708867105709050	1	1	1	1	0.817	1	1	1	0.245	0.67	0.233	0.213	0.619	1	1	0.289	1	1	0.169	NA	1	1	1	0.977125	0.533625	0.8615	-0.4435	-0.327875	-0.115625	73.929	R

## Sheet: GSE114674_pons28wk
GeneID	WT inc. 1	WT inc. 2	WT inc. 3	WT inc. 4	SCA inc. 1	SCA inc. 2	SCA inc. 3	SCA inc. 4	SCA ASO inc. 1	SCA ASO inc. 2	SCA ASO inc. 3	SCA ASO inc. 4	WT av inclusion	SCA average inclusion	ASO average inlcusion	SCA-WT-incDiff	SCA-ASO incDiff	ASO-WT-incDiff	% rescue	Rescue or Non-rescue		Event type	Number of events
2610316D01Rik4536630445366348	0.198	0.307	0.425	0.526	1	1	1	1	0.664	0.649	0.27	0.597	0.364	1	0.545	0.636	0.455	0.181	71.5409	R		Rescue	363		78.5714
Sec31b4452621544526315	0.526	0.625	0.357	0	1	1	1	1	1	1	0.308	1	0.377	1	0.827	0.623	0.173	0.45	27.7689	R		Non-Rescue	35		7.57576
Cyp4f133293807132938207	0	1	0	0.59	1	1	1	1	1	0.59	1	1	0.3975	1	0.8975	0.6025	0.1025	0.5	17.0124	R		Rescue >110%	29		6.27706
Dmkn3076647230766517	0.155	0.197	0	0	0.424	1	0.329	1	1	0.424	0.155	0.815	0.088	0.68825	0.5985	0.60025	0.08975	0.5105	14.9521	R		Opposite-effect	35		7.57576
Tpo3008460730084778	0.628	0.095	0	1	1	1	1	1	0.559	1	1	1	0.43075	1	0.88975	0.56925	0.11025	0.459	19.3676	R		No data for treatment	0		0
1700066M21Rik5737970657379812	0	0.351	0.684	0	1	1	1	0.213	0.213	0	0.245	0	0.25875	0.80325	0.1145	0.5445	0.68875	-0.14425	126.492	R>110%		Total	462
4930426D05Rik2165346021653513	1	0.413	0.584	0	1	1	1	1	1	0	0.413	1	0.49925	1	0.60325	0.50075	0.39675	0.104	79.2312	R
2610301B20Rik1087952210879610	1	0.37	0	0	1	1	0.37	1	1	1	1	1	0.3425	0.8425	1	0.5	-0.1575	0.6575	-31.5	opE
Sh2d67251638872516413	0.789	0	0	0.455	0.217	1	1	1	1	1	NA	1	0.311	0.80425	1	0.49325	-0.19575	0.689	-39.6858	opE
Nfib8232047382320556	0	0.375	0	1	0.546	0.706	1	1	1	0.231	0	0.706	0.34375	0.813	0.48425	0.46925	0.32875	0.1405	70.0586	R
Platr256272409762724217	0	0.434	0.718	0.671	0.671	1	1	1	1	0.671	0.561	0	0.45575	0.91775	0.558	0.462	0.35975	0.10225	77.868	R
Slco4a1180466204180466307	0	0	0.422	0.121	0.561	0.354	1	0.422	0.477	0.057	0.354	0.622	0.13575	0.58425	0.3775	0.4485	0.20675	0.24175	46.0981	R
Camsap336003573600405	1	0	0.644	0.419	1	0.835	1	1	0.52	1	1	1	0.51575	0.95875	0.88	0.443	0.07875	0.36425	17.7765	R
Tpo3007577630075876	0.581	0.294	0.357	1	1	1	1	1	0.69	1	1	1	0.558	1	0.9225	0.442	0.0775	0.3645	17.5339	R
Lmo7101886936101887891	0.167	0.247	0.224	0.294	0.64	1	0.687	0.355	1	0.303	0.164	0.385	0.233	0.6705	0.463	0.4375	0.2075	0.23	47.4286	R
Terb1104482172104482327	0.472	0.527	0.309	0	1	1	0.573	0.472	1	0.472	0.472	0.61	0.327	0.76125	0.6385	0.43425	0.12275	0.3115	28.2671	R
Cfap702040458720404656	0.563	0.866	0.177	0.693	1	1	1	1	1	1	1	1	0.57475	1	1	0.42525	0	0.42525	0	NR
Gm167542123117321231329	1	0	0.308	0.308	0.308	1	1	1	NA	1	1	1	0.404	0.827	1	0.423	-0.173	0.596	-40.8983	opE
C1qtnf67852535378525398	0.524	0.269	0	0.524	0	1	1	1	0.595	1	0	1	0.32925	0.75	0.64875	0.42075	0.10125	0.3195	24.0642	R
Lmo7101886936101887656	0.228	0.33	0.319	0.321	0.711	1	0.744	0.413	1	0.372	0.182	0.435	0.2995	0.717	0.49725	0.4175	0.21975	0.19775	52.6347	R
Myh111424857914248600	0.322	0.222	0.682	0.682	1	1	0.666	0.885	0.666	0.631	0.774	0.3	0.477	0.88775	0.59275	0.41075	0.295	0.11575	71.8198	R
Actn21229647412296560	0.64	0.372	1	0.372	1	1	1	1	0.64	1	0.372	0.612	0.596	1	0.656	0.404	0.344	0.06	85.1485	R
Capn122889015528890226	0.657	0.389	0	1	1	1	1	0.657	0.761	1	0.742	0.298	0.5115	0.91425	0.70025	0.40275	0.214	0.18875	53.1347	R
Pbld26305386363053952	0.854	1	0.539	0	1	1	1	1	1	1	1	0.594	0.59825	1	0.8985	0.40175	0.1015	0.30025	25.2645	R
Pax6105675743105675972	0.306	0.389	0.15	0.712	0.779	0.712	1	0.66	0.443	0.585	1	0.697	0.38925	0.78775	0.68125	0.3985	0.1065	0.292	26.7252	R
Gfm29715163497151724	0.088	0.538	0	0.368	0.636	0.777	0.699	0.466	1	0.279	0.636	1	0.2485	0.6445	0.72875	0.396	-0.08425	0.48025	-21.2753	opE
Ccdc335803105558031262	0.361	0.158	1	0.43	0.53	1	1	1	1	1	0.53	0.653	0.48725	0.8825	0.79575	0.39525	0.08675	0.3085	21.9481	R
Mtmr17137688671376910	0.296	0	0	1	1	0.716	0.495	0.662	0.402	1	0.359	0.456	0.324	0.71825	0.55425	0.39425	0.164	0.23025	41.598	R
Malt16545675665456835	0.38	0.197	1	0.38	0.505	1	1	1	0.71	1	0.235	0.517	0.48925	0.87625	0.6155	0.387	0.26075	0.12625	67.3773	R
Fam160a18574115085741374	0.264	0.715	1	0.472	1	1	1	1	1	1	1	1	0.61275	1	1	0.38725	0	0.38725	0	NR
Dnhd1105696397105696563	0.223	0.518	1	0.72	1	1	1	1	1	1	0.75	0.601	0.61525	1	0.83775	0.38475	0.16225	0.2225	42.1702	R
Ube2cbp8645181386452010	0.721	0.368	0.681	0.7	1	1	1	1	1	0.636	0.28	1	0.6175	1	0.729	0.3825	0.271	0.1115	70.8497	R
Sptbn5120044996120045079	0.375	0.6	1	0.311	1	0.808	1	1	1	1	0.5	0.706	0.5715	0.952	0.8015	0.3805	0.1505	0.23	39.5532	R
Mindy31239617812396258	0	1	0.132	0	1	1	0.234	0.379	0	1	1	0.709	0.283	0.65325	0.67725	0.37025	-0.024	0.39425	-6.48211	NR
3300002I08Rik150344308150344369	0.528	0.771	0.668	0.168	1	1	0.617	1	1	0.402	0.402	0.48	0.53375	0.90425	0.571	0.3705	0.33325	0.03725	89.946	R
Znrf1111606746111606848	0.548	0.658	0.415	0.548	1	0.853	1	0.768	0.701	0.734	0.717	0.782	0.54225	0.90525	0.7335	0.363	0.17175	0.19125	47.314	R
Agbl29081125690811364	0.212	0.315	0.682	0.349	1	1	1	0	0	1	0.518	1	0.3895	0.75	0.6295	0.3605	0.1205	0.24	33.4258	R
Pou6f21817241218172553	0.413	0.653	0.32	0.484	0.653	0.653	1	1	1	1	1	0.484	0.4675	0.8265	0.871	0.359	-0.0445	0.4035	-12.3955	opE
A230087F16Rik111292113111292204	0.761	0.367	0.685	0.802	1	1	1	1	1	1	1	0.566	0.65375	1	0.8915	0.34625	0.1085	0.23775	31.3357	R
Azin2128962083128962201	1	0	0	0	0.507	1	0.507	0.34	1	0.507	0.34	0.507	0.25	0.5885	0.5885	0.3385	0	0.3385	0	NR
Fam228b47482634748351	0.37	0	0	0.227	0.468	1	0	0.468	0.128	0	0	0.468	0.14925	0.484	0.149	0.33475	0.335	-0.00025	100.075	R
Slc26a82866186428662014	1	0.602	0.577	0.312	0.82	1	1	1	1	1	1	1	0.62275	0.955	1	0.33225	-0.045	0.37725	-13.544	opE
Gm446436093975560939881	0.384	0.646	0.578	0.555	0.818	1	0.833	0.833	0.599	0.454	0.582	1	0.54075	0.871	0.65875	0.33025	0.21225	0.118	64.2695	R
4930570G19Rik156551854156551943	1	0	0.127	0	0.745	0.369	1	0.318	0.577	0.438	0.479	0.226	0.28175	0.608	0.43	0.32625	0.178	0.14825	54.5594	R
Bricd52447411824474238	0.821	0.298	0.605	1	1	1	1	1	1	1	1	0.254	0.681	1	0.8135	0.319	0.1865	0.1325	58.4639	R
Tmem2411210585312106003	0.645	0.68	0.312	0.596	0.645	1	0.855	1	0.476	0.312	1	0.431	0.55825	0.875	0.55475	0.31675	0.32025	-0.0035	101.105	R
Dnhd1105708867105709050	0.448	1	0.289	0.289	1	1	1	0.289	0.448	1	1	0.709	0.5065	0.82225	0.78925	0.31575	0.033	0.28275	10.4513	R
Gm96046635314663615	0.285	0.23	1	0.642	0.705	1	1	0.705	1	NA	1	0.545	0.53925	0.8525	0.848333	0.31325	0.00416667	0.309083	1.33014	NR
Sema4d5173450651734570	0.682	0.677	0.822	0.607	1	1	1	1	0.718	1	0.645	0.869	0.697	1	0.808	0.303	0.192	0.111	63.3663	R
Arhgef43474531734745444	0.332	1	1	0.465	1	1	1	1	0.964	1	1	0.87	0.69925	1	0.9585	0.30075	0.0415	0.25925	13.7988	R
Etfbkmt149142605149142715	1	0.554	0.444	0.81	1	1	1	1	1	1	0.347	0.615	0.702	1	0.7405	0.298	0.2595	0.0385	87.0805	R
Abl2156620838156620901	0.307	0.366	0.461	0.399	0.666	0.794	0.56	0.705	0.812	0.519	0.478	0.25	0.38325	0.68125	0.51475	0.298	0.1665	0.1315	55.8725	R
Slc26a82866356328663728	1	0.501	0.601	0.393	0.683	1	1	1	1	1	1	1	0.62375	0.92075	1	0.297	-0.07925	0.37625	-26.6835	opE
P2ry145911618759116291	0.242	0.13	0	0.214	0.378	0.522	0.276	0.56	0.45	0.732	0.353	0.057	0.1465	0.434	0.398	0.2875	0.036	0.2515	12.5217	R
Med12l5929422559294315	0.585	0.699	0.777	0.259	1	0.67	0.921	0.853	0.84	0.84	1	0.592	0.58	0.861	0.818	0.281	0.043	0.238	15.3025	R
Myo5b7472887074728948	0.606	0.368	0.355	0.649	0.78	0.921	0.672	0.725	0.421	0.567	0.303	0.683	0.4945	0.7745	0.4935	0.28	0.281	-0.001	100.357	R
Ptprv135109562135109679	1	0.547	0.341	1	1	1	1	1	0.341	NA	0.805	1	0.722	1	0.715333	0.278	0.284667	-0.00666667	102.398	R
Ceacam102477812524778485	0.586	0.546	0.486	0.763	1	1	1	0.474	0.508	1	0.643	1	0.59525	0.8685	0.78775	0.27325	0.08075	0.1925	29.5517	R
Prpf38b108905917108905988	0.515	1	0.778	0.389	1	1	1	0.761	0.539	0.806	0.718	0.852	0.6705	0.94025	0.72875	0.26975	0.2115	0.05825	78.4059	R
Myof3796990637969945	1	0.604	1	0.071	1	1	1	0.753	0.792	1	0.604	0.753	0.66875	0.93825	0.78725	0.2695	0.151	0.1185	56.0297	R
Fzd10os128594207128595764	0.527	0.38	0.418	0.423	0.789	0.696	0.725	0.599	0.588	0.547	0.707	0.347	0.437	0.70225	0.54725	0.26525	0.155	0.11025	58.4354	R
Mycbp2103269357103269465	0.781	0.596	0.707	0.617	1	1	0.889	0.866	0.763	0.573	0.596	0.79	0.67525	0.93875	0.6805	0.2635	0.25825	0.00525	98.0076	R
Nckap5125940162125940237	0	0	0	0.294	0.05	0.333	0.385	0.556	0.385	0.238	0.152	0.333	0.0735	0.331	0.277	0.2575	0.054	0.2035	20.9709	R
Exoc3l4111418759111418864	0.576	0.765	0.644	1	1	1	1	1	1	1	1	1	0.74625	1	1	0.25375	0	0.25375	0	NR
Rnf384415890244159052	0.32	0.267	0.339	0.333	0.471	0.592	0.494	0.713	0.413	0.354	0.54	0.519	0.31475	0.5675	0.4565	0.25275	0.111	0.14175	43.9169	R
AW5549182534486325344962	0.887	0.65	0.796	0.672	1	1	1	1	0.494	0.582	1	0.626	0.75125	1	0.6755	0.24875	0.3245	-0.07575	130.452	R>110%
Akap137567981975679873	0.411	0	0	0.583	0.259	0.736	0.583	0.411	0.411	0.538	0	0.123	0.2485	0.49725	0.268	0.24875	0.22925	0.0195	92.1608	R
Fzd10os128594207128594910	0.517	0.398	0.43	0.449	0.795	0.704	0.704	0.56	0.592	0.48	0.672	0.292	0.4485	0.69075	0.509	0.24225	0.18175	0.0605	75.0258	R
Fam227a7962875679628830	0	0.264	0.04	0.259	0.334	0.344	0.497	0.344	0.112	0.557	0.715	0.274	0.14075	0.37975	0.4145	0.239	-0.03475	0.27375	-14.5397	opE
Erlin22702483327024927	1	0.416	0.533	0.432	1	1	0.695	0.631	0.363	1	1	0	0.59525	0.8315	0.59075	0.23625	0.24075	-0.0045	101.905	R
Gls5220061752200651	0.061	0.136	0.095	0.095	0.44	0.208	0.512	0.164	0.156	0.195	0.08	0.101	0.09675	0.331	0.133	0.23425	0.198	0.03625	84.5251	R
Fhit1072972410729795	0.768	0.579	0.691	0.742	0.836	0.872	1	1	0.561	0.896	0.718	0.92	0.695	0.927	0.77375	0.232	0.15325	0.07875	66.056	R
Stac111634805111635085	0.861	0.8	0.889	0.34	1	1	0.8	1	1	1	0.772	1	0.7225	0.95	0.943	0.2275	0.007	0.2205	3.07692	NR
Cdh7109983244109983331	0.078	0.122	0.116	0	0.321	0.329	0.247	0.329	0.144	0.164	0.038	0.051	0.079	0.3065	0.09925	0.2275	0.20725	0.02025	91.0989	R
Zfp9617196579371965990	0.716	0.756	0.593	0.636	1	0.7	0.875	1	0.608	1	0.648	0.66	0.67525	0.89375	0.729	0.2185	0.16475	0.05375	75.4005	R
Gm268814305294443053051	0.618	1	0.778	0.729	1	1	1	1	1	1	1	0.778	0.78125	1	0.9445	0.21875	0.0555	0.16325	25.3714	R
Ftx103613043103613195	0.772	1	0.54	0.612	0.9	0.896	1	1	0.905	0.946	1	0.867	0.731	0.949	0.9295	0.218	0.0195	0.1985	8.94495	NR
Rcbtb15920562459205722	0.457	0.457	0.219	1	1	0	1	1	1	NA	0	1	0.53325	0.75	0.666667	0.21675	0.0833333	0.133417	38.4468	R
Kcnn17084676370846772	0.911	0.841	0.723	0.663	1	1	1	1	0.947	0.941	1	1	0.7845	1	0.972	0.2155	0.028	0.1875	12.993	R
Resf1149324731149324800	0	0.244	0.244	0	0.3	0.279	0.563	0.205	0.177	0.563	0	0.72	0.122	0.33675	0.365	0.21475	-0.02825	0.243	-13.1548	opE
Aste1105402717105402776	0.836	0.773	0.845	0.352	0.872	1	0.794	1	0.698	0.852	0.845	0.505	0.7015	0.9165	0.725	0.215	0.1915	0.0235	89.0698	R
Gabra47163354571633698	0.832	0.718	0.643	0.782	1	1	1	0.832	1	0.802	1	1	0.74375	0.958	0.9505	0.21425	0.0075	0.20675	3.50058	NR
Sh2d67251554172515625	0.499	0.583	1	0.511	1	0.642	0.807	1	0.642	1	0.782	0.574	0.64825	0.86225	0.7495	0.214	0.11275	0.10125	52.6869	R
Tbc1d133013540830135552	0.553	0.661	0.722	0.602	0.909	0.922	0.713	0.836	0.668	0.657	0.644	0.682	0.6345	0.845	0.66275	0.2105	0.18225	0.02825	86.5796	R
Adhfe195517169551757	0.516	0.751	0.879	0.819	0.895	1	1	0.91	1	0.929	0.866	0.926	0.74125	0.95125	0.93025	0.21	0.021	0.189	10	R
Dlec1119120802119120976	0.758	0.411	1	1	1	1	1	1	1	1	1	1	0.79225	1	1	0.20775	0	0.20775	0	NR
Nudt132029508720295209	0.104	0.144	0.13	0.202	0.378	0.418	0.211	0.382	0.349	0.263	0.227	0.3	0.145	0.34725	0.28475	0.20225	0.0625	0.13975	30.9023	R
Prdm103134679231347140	0.755	0.679	0.632	0.891	0.826	1	0.935	1	1	0.704	0.752	0.877	0.73925	0.94025	0.83325	0.201	0.107	0.094	53.2338	R
Cntn4106124251106124309	0.215	0.295	0.197	0.233	0.487	0.468	0.355	0.433	0.363	0.313	0.351	0.243	0.235	0.43575	0.3175	0.20075	0.11825	0.0825	58.9041	R
Dock79899364698993736	0.63	0.693	0.616	0.489	0.813	0.642	0.95	0.82	0.574	0.532	0.747	0.734	0.607	0.80625	0.64675	0.19925	0.1595	0.03975	80.0502	R
Sertad4192854638192854786	0	0	0	0	0.268	0.203	0.314	0	0	0	0.103	0	0	0.19625	0.02575	0.19625	0.1705	0.02575	86.879	R
Gm476294238720642388313	0.542	1	0.619	0.7	1	0.633	1	1	0.527	1	1	0.415	0.71525	0.90825	0.7355	0.193	0.17275	0.02025	89.5078	R
Zfp8696971430169714409	0.191	0.362	0.279	0.258	0.446	0.507	0.477	0.417	0.487	0.417	0.284	0.417	0.2725	0.46175	0.40125	0.18925	0.0605	0.12875	31.9683	R
Srek1103764295103764419	0.173	0.164	0.241	0.205	0.398	0.473	0.258	0.378	0.384	0.24	0.36	0.287	0.19575	0.37675	0.31775	0.181	0.059	0.122	32.5967	R
Lrrc40158041585158041659	0.93	0.863	0.746	0.739	1	1	1	1	0.93	1	0.874	1	0.8195	1	0.951	0.1805	0.049	0.1315	27.1468	R
Zfp9617196579371965916	0.773	0.752	0.694	0.668	1	0.716	0.89	1	0.573	1	0.682	0.708	0.72175	0.9015	0.74075	0.17975	0.16075	0.019	89.4298	R
Tceal3136639726136639846	0.203	0.127	0	0.06	0.203	0.102	0.373	0.434	0.434	0	0	0.63	0.0975	0.278	0.266	0.1805	0.012	0.1685	6.6482	NR
Smurf2106868996106869108	0.313	0.237	0.276	0.184	0.366	0.426	0.48	0.458	0.354	0.536	0.376	0.248	0.2525	0.4325	0.3785	0.18	0.054	0.126	30	R
Aopep6317094063171047	0.79	0.439	0.843	0.79	0.843	0.802	0.936	1	0.812	0.708	0.856	0.778	0.7155	0.89525	0.7885	0.17975	0.10675	0.073	59.388	R
Gm16701166982409166982456	1	0.744	0.368	0.592	1	0.421	1	1	1	1	0.195	1	0.676	0.85525	0.79875	0.17925	0.0565	0.12275	31.5202	R
Uspl1149187707149187876	0.192	0.228	0.277	0.338	0.527	0.423	0.378	0.414	0.298	0.351	0.199	0.328	0.25875	0.4355	0.294	0.17675	0.1415	0.03525	80.0566	R
Arhgap107736508577365160	0.862	0.676	0.873	0.748	1	1	1	0.862	0.758	0.824	1	1	0.78975	0.9655	0.8955	0.17575	0.07	0.10575	39.8293	R
Dop1a8650687086506900	0.673	0.738	0.696	0.659	0.795	0.896	0.912	0.866	0.818	0.866	0.64	0.627	0.6915	0.86725	0.73775	0.17575	0.1295	0.04625	73.6842	R
Mtcl16637132266371445	0.119	0.207	0.258	0.147	0.384	0.353	0.378	0.316	0.159	0.153	0.225	0.179	0.18275	0.35775	0.179	0.175	0.17875	-0.00375	102.143	R
Nfasc132588073132588310	0.451	0.493	0.474	0.404	0.661	0.632	0.626	0.598	0.394	0.517	0.521	0.518	0.4555	0.62925	0.4875	0.17375	0.14175	0.032	81.5827	R
Mfsd94079027040790400	0.023	0	0	0	0.238	0	0.151	0.329	0.14	0	0.032	0.082	0.00575	0.1795	0.0635	0.17375	0.116	0.05775	66.7626	R
Zfp1602101882821018889	0.063	0.091	0	0	0.026	0.252	0.153	0.416	0.109	0.061	0.044	0.09	0.0385	0.21175	0.076	0.17325	0.13575	0.0375	78.355	R
Helq100770397100770496	0.754	0.834	0.746	0.691	1	0.933	0.879	0.905	1	1	0.865	0.77	0.75625	0.92925	0.90875	0.173	0.0205	0.1525	11.8497	R
Ube2d-ps57821845782357	0.631	0.665	0.575	0.9	0.816	0.691	1	0.953	0.944	0.708	0.649	0.791	0.69275	0.865	0.773	0.17225	0.092	0.08025	53.4107	R
Fes8038160080381810	0.676	0.846	0.821	0.839	1	1	1	0.861	1	0.9	1	0.639	0.7955	0.96525	0.88475	0.16975	0.0805	0.08925	47.4227	R
Mast4102806150102806159	0.197	0.189	0.283	0.141	0.371	0.298	0.461	0.359	0.179	0.338	0.184	0.221	0.2025	0.37225	0.2305	0.16975	0.14175	0.028	83.5052	R
9930021J03Rik2972983129729959	0	0	0.141	0	0.198	0.18	0.198	0.236	0	0.047	0.18	0	0.03525	0.203	0.05675	0.16775	0.14625	0.0215	87.1833	R
Itpr1108365298108365343	0.221	0.221	0.269	0.333	0.356	0.527	0.437	0.396	0.312	0.413	0.28	0.292	0.261	0.429	0.32425	0.168	0.10475	0.06325	62.3512	R
Zfp9636974419169744252	0.741	0.787	0.897	0.683	0.779	1	1	1	0.642	0.691	0.659	0.885	0.777	0.94475	0.71925	0.16775	0.2255	-0.05775	134.426	R>110%
Tprkb8591447185914528	0.842	0.579	0.507	0.805	0.883	0.632	1	0.883	0.883	1	0.938	0.837	0.68325	0.8495	0.9145	0.16625	-0.065	0.23125	-39.0977	opE
Uspl1149187707149187834	0.09	0.11	0.179	0.237	0.413	0.289	0.283	0.289	0.19	0.208	0.07	0.172	0.154	0.3185	0.16	0.1645	0.1585	0.006	96.3526	R
Dda17146954271469692	0.115	0	0.054	0.043	0.312	0.04	0.199	0.312	0.185	0.076	0.023	0.163	0.053	0.21575	0.11175	0.16275	0.104	0.05875	63.9017	R
Sorbs14034004440340146	0.601	0.617	0.538	0.664	0.782	0.71	0.777	0.794	0.719	0.649	0.602	0.68	0.605	0.76575	0.6625	0.16075	0.10325	0.0575	64.2302	R
A230057D06Rik6171464561714744	0.723	0.439	0.723	0.834	1	0.626	1	0.736	0.77	0.691	1	0.715	0.67975	0.8405	0.794	0.16075	0.0465	0.11425	28.9269	R
Zfp932110003352110003452	0.52	0.354	0.402	0.378	0.499	0.638	0.602	0.555	0.465	0.541	0.526	0.458	0.4135	0.5735	0.4975	0.16	0.076	0.084	47.5	R
Grin2c115266419115266591	0.944	0.716	0.813	0.894	1	1	1	1	0.886	1	0.866	0.742	0.84175	1	0.8735	0.15825	0.1265	0.03175	79.9368	R
Rps6kb18654393086544045	0.159	0.118	0.184	0.286	0.322	0.356	0.294	0.402	0.239	0.282	0.245	0.428	0.18675	0.3435	0.2985	0.15675	0.045	0.11175	28.7081	R
Luc7l2625397326254044	0.311	0.275	0.366	0.215	0.46	0.397	0.434	0.492	0.432	0.37	0.439	0.411	0.29175	0.44575	0.413	0.154	0.03275	0.12125	21.2662	R
Ppp1r321048170210481820	0.794	0.783	1	0.822	1	1	1	1	1	1	1	0.865	0.84975	1	0.96625	0.15025	0.03375	0.1165	22.4626	R
Ube2i2527253725272765	0.872	0.845	0.634	0.697	0.806	0.94	1	0.901	0.761	0.947	0.837	0.852	0.762	0.91175	0.84925	0.14975	0.0625	0.08725	41.7362	R
Nudt132029751420297631	0.131	0.162	0.233	0.249	0.341	0.301	0.401	0.328	0.327	0.251	0.329	0.284	0.19375	0.34275	0.29775	0.149	0.045	0.104	30.2013	R
Syngap12696106826961110	0.477	0.46	0.423	0.513	0.642	0.6	0.548	0.674	0.437	0.473	0.395	0.552	0.46825	0.616	0.46425	0.14775	0.15175	-0.004	102.707	R
Smc61127625911276365	0.749	0.867	0.765	0.759	0.921	0.926	0.92	0.964	0.738	0.784	0.951	0.777	0.785	0.93275	0.8125	0.14775	0.12025	0.0275	81.3875	R
P2rx61756787217567953	0.618	0.892	0.806	0.845	0.84	1	1	0.912	0.826	0.809	1	0.898	0.79025	0.938	0.88325	0.14775	0.05475	0.093	37.0558	R
Dtnb37745693774610	0.36	0.283	0.42	0.338	0.476	0.442	0.454	0.617	0.532	0.384	0.401	0.419	0.35025	0.49725	0.434	0.147	0.06325	0.08375	43.0272	R
Gm49395115088704115088961	0.654	0.777	0.8	0.835	0.97	0.951	0.88	0.85	0.816	0.783	0.819	0.713	0.7665	0.91275	0.78275	0.14625	0.13	0.01625	88.8889	R
Ptk2b6616302466163150	0.77	0.69	0.749	0.89	0.943	1	0.823	0.913	0.9	0.762	1	0.951	0.77475	0.91975	0.90325	0.145	0.0165	0.1285	11.3793	R
Alms18565126285651418	0.811	0.93	0.775	0.8	1	1	0.892	1	0.866	1	0.924	0.95	0.829	0.973	0.935	0.144	0.038	0.106	26.3889	R
Dis3l28679141586791457	0.759	0.761	0.918	0.913	1	1	0.923	1	1	1	0.771	0.789	0.83775	0.98075	0.89	0.143	0.09075	0.05225	63.4615	R
Greb1l1049509610495225	0	0	0.141	0	0.066	0.33	0.141	0.174	0.297	0	0	0.047	0.03525	0.17775	0.086	0.1425	0.09175	0.05075	64.386	R
Cacna1g9443970894439777	0.583	0.516	0.633	0.741	0.749	0.773	0.753	0.769	0.677	0.781	0.585	0.628	0.61825	0.761	0.66775	0.14275	0.09325	0.0495	65.324	R
Gtf2ird2134206770134206827	0.741	0.781	0.718	0.856	0.946	0.918	0.945	0.855	0.786	0.874	0.883	0.853	0.774	0.916	0.849	0.142	0.067	0.075	47.1831	R
Rbm74849428248494387	0.242	0.332	0.244	0.312	0.501	0.389	0.371	0.436	0.269	0.332	0.352	0.322	0.2825	0.42425	0.31875	0.14175	0.1055	0.03625	74.4268	R
E130308A19Rik5973756159737734	0.877	0.867	0.77	0.822	0.906	1	1	1	0.877	0.826	0.933	0.877	0.834	0.9765	0.87825	0.1425	0.09825	0.04425	68.9474	R
Bcas1170370449170370491	0.153	0.132	0.13	0.133	0.286	0.283	0.277	0.267	0.163	0.222	0.144	0.117	0.137	0.27825	0.1615	0.14125	0.11675	0.0245	82.6549	R
Sorbs24564576045645852	0	0.037	0.073	0.06	0.277	0.194	0.132	0.126	0.088	0.042	0.119	0.161	0.0425	0.18225	0.1025	0.13975	0.07975	0.06	57.0662	R
Wnk1119952684119952969	0.474	0.464	0.489	0.462	0.573	0.65	0.61	0.607	0.53	0.554	0.504	0.491	0.47225	0.61	0.51975	0.13775	0.09025	0.0475	65.5172	R
Dlst8511149785111531	1	0.702	0.747	1	1	1	1	1	1	0.846	0.855	1	0.86225	1	0.92525	0.13775	0.07475	0.063	54.265	R
Luc7l39429240694292472	0.12	0.197	0.137	0.199	0.359	0.326	0.268	0.247	0.396	0.205	0.159	0.217	0.16325	0.3	0.24425	0.13675	0.05575	0.081	40.7678	R
Tmpo9115308491153180	0.725	0.657	0.85	0.806	0.867	0.959	0.828	0.93	0.884	0.809	0.851	0.795	0.7595	0.896	0.83475	0.1365	0.06125	0.07525	44.8718	R
Rgs112620816326208302	0.652	0.73	0.82	0.719	0.859	0.837	0.925	0.839	0.837	0.819	0.853	0.801	0.73025	0.865	0.8275	0.13475	0.0375	0.09725	27.8293	R
Etl42080577420807373	0.865	0.773	0.886	0.935	1	1	1	1	1	1	1	0.92	0.86475	1	0.98	0.13525	0.02	0.11525	14.7874	R
Ppfia1144502866144502896	0.573	0.508	0.547	0.512	0.628	0.753	0.642	0.655	0.556	0.566	0.684	0.624	0.535	0.6695	0.6075	0.1345	0.062	0.0725	46.0967	R
Esco11059567510595875	0.637	1	1	0.771	1	0.94	1	1	0.74	1	1	0.947	0.852	0.985	0.92175	0.133	0.06325	0.06975	47.5564	R
Zfp9617196579371965920	0.788	0.863	0.77	0.763	1	0.799	0.919	1	0.759	1	0.702	0.755	0.796	0.9295	0.804	0.1335	0.1255	0.008	94.0075	R
Armcx1134718369134718461	0.569	0.458	0.491	0.449	0.631	0.674	0.59	0.598	0.55	0.547	0.588	0.65	0.49175	0.62325	0.58375	0.1315	0.0395	0.092	30.038	R
Senp19807691198077042	0.128	0.053	0.021	0.082	0.128	0.189	0.151	0.343	0.18	0.146	0.19	0.253	0.071	0.20275	0.19225	0.13175	0.0105	0.12125	7.96964	NR
Lrrc27139236869139236988	0.719	0.747	1	0.902	1	0.891	1	1	0.83	1	1	0.843	0.842	0.97275	0.91825	0.13075	0.0545	0.07625	41.6826	R
Reep68033471280334793	0.795	0.866	0.82	0.957	0.952	1	1	1	0.898	0.859	1	0.961	0.8595	0.988	0.9295	0.1285	0.0585	0.07	45.5253	R
Abca15305093453051009	0.691	0.833	1	0.826	0.94	0.946	0.975	1	0.806	1	0.84	0.917	0.8375	0.96525	0.89075	0.12775	0.0745	0.05325	58.317	R
P4ha15935433959354410	0.275	0.279	0.22	0.277	0.314	0.416	0.446	0.382	0.322	0.292	0.189	0.365	0.26275	0.3895	0.292	0.12675	0.0975	0.02925	76.9231	R
Wasf3146460964146461140	0.406	0.445	0.488	0.385	0.483	0.583	0.549	0.615	0.447	0.528	0.405	0.496	0.431	0.5575	0.469	0.1265	0.0885	0.038	69.9605	R
Gpr137c4524415445244198	1	0.649	0.917	0.64	1	1	1	0.711	1	0.926	1	1	0.8015	0.92775	0.9815	0.12625	-0.05375	0.18	-42.5743	opE
Slc18b12380503723805145	0.08	0.055	0	0.058	0.164	0.014	0.315	0.196	0.099	0.076	0.155	0.091	0.04825	0.17225	0.10525	0.124	0.067	0.057	54.0323	R
Nfasc132637863132637881	0.355	0.383	0.372	0.287	0.371	0.551	0.458	0.513	0.372	0.513	0.453	0.32	0.34925	0.47325	0.4145	0.124	0.05875	0.06525	47.379	R
Agrn156167776156167809	0.223	0.214	0.245	0.151	0.279	0.414	0.374	0.256	0.226	0.223	0.216	0.219	0.20825	0.33075	0.221	0.1225	0.10975	0.01275	89.5918	R
Ptpn4119765877119765922	0.755	0.88	0.95	0.698	0.887	1	0.923	0.965	0.81	0.852	0.914	0.869	0.82075	0.94375	0.86125	0.123	0.0825	0.0405	67.0732	R
Wnk1119953770119954232	0.269	0.247	0.281	0.246	0.351	0.451	0.37	0.36	0.299	0.34	0.277	0.275	0.26075	0.383	0.29775	0.12225	0.08525	0.037	69.7342	R
Fut103118830131188406	0.108	0.025	0.017	0.072	0.231	0.206	0.134	0.14	0.338	0.115	0.244	0.202	0.0555	0.17775	0.22475	0.12225	-0.047	0.16925	-38.4458	opE
Tprkb8591339585913480	0.899	0.781	0.7	0.891	0.935	0.91	1	0.915	0.965	1	0.965	0.926	0.81775	0.94	0.964	0.12225	-0.024	0.14625	-19.6319	opE
Pmfbp1109513743109513965	0.265	0.627	1	0.627	0.742	1	1	0.265	0.302	0.783	0.716	1	0.62975	0.75175	0.70025	0.122	0.0515	0.0705	42.2131	R
Ubn23848925338489304	0.079	0.073	0.095	0.044	0.141	0.185	0.262	0.191	0.169	0.151	0.048	0.415	0.07275	0.19475	0.19575	0.122	-0.001	0.123	-0.819672	NR
Rgs7175066616175066694	0.201	0.164	0.239	0.198	0.289	0.384	0.291	0.323	0.294	0.265	0.285	0.392	0.2005	0.32175	0.309	0.12125	0.01275	0.1085	10.5155	R
Gpt7669899576699151	0.74	0.866	0.985	0.884	1	1	1	0.955	0.932	0.942	0.95	0.942	0.86875	0.98875	0.9415	0.12	0.04725	0.07275	39.375	R
Flna7423296674232990	0.809	0.819	0.687	0.735	0.892	0.899	0.906	0.834	0.804	0.865	0.676	0.86	0.7625	0.88275	0.80125	0.12025	0.0815	0.03875	67.7755	R
Armcx1134718369134718818	0.658	0.589	0.622	0.527	0.697	0.77	0.716	0.686	0.646	0.649	0.677	0.725	0.599	0.71725	0.67425	0.11825	0.043	0.07525	36.3636	R
Srsf78020462180205081	0.293	0.289	0.364	0.369	0.433	0.483	0.436	0.432	0.417	0.406	0.457	0.384	0.32875	0.446	0.416	0.11725	0.03	0.08725	25.5864	R
Tbc1d133013540830135552	0.158	0.191	0.25	0.214	0.267	0.363	0.358	0.288	0.252	0.275	0.264	0.288	0.20325	0.319	0.26975	0.11575	0.04925	0.0665	42.5486	R
Tceal3136645745136645867	0.202	0	0	0	0.144	0.101	0.144	0.275	0	0	0.053	0.252	0.0505	0.166	0.07625	0.1155	0.08975	0.02575	77.7056	R
Wnk1119929825119929867	0.142	0.161	0.163	0.169	0.297	0.285	0.296	0.218	0.174	0.245	0.16	0.218	0.15875	0.274	0.19925	0.11525	0.07475	0.0405	64.859	R
Dis39908587399085958	0.855	0.855	0.683	0.883	0.866	0.952	0.938	0.981	0.896	0.834	0.963	0.845	0.819	0.93425	0.8845	0.11525	0.04975	0.0655	43.167	R
Rgs112620570626205775	0.932	0.707	0.773	0.813	0.966	0.901	0.903	0.916	0.879	0.925	0.919	0.933	0.80625	0.9215	0.914	0.11525	0.0075	0.10775	6.50759	NR
Gm27040123979453123979521	0.675	0.633	0.618	1	1	0.564	1	0.819	0.513	1	1	1	0.7315	0.84575	0.87825	0.11425	-0.0325	0.14675	-28.4464	opE
Slain1103684233103684383	0.1	0.107	0.115	0.072	0.265	0.184	0.241	0.157	0.101	0.139	0.151	0.168	0.0985	0.21175	0.13975	0.11325	0.072	0.04125	63.5762	R
Cd46195076530195076603	0	0	0.043	0.387	0.275	0.123	0.147	0.336	0.136	0.202	0.123	0	0.1075	0.22025	0.11525	0.11275	0.105	0.00775	93.1264	R
Aff33853892638539001	0.89	0.864	0.929	0.7	0.974	1	0.939	0.918	0.978	1	0.957	0.865	0.84575	0.95775	0.95	0.112	0.00775	0.10425	6.91964	NR
Trip105725095457251011	1	0.824	0.824	0.767	0.969	1	0.965	0.923	0.912	0.937	1	0.858	0.85375	0.96425	0.92675	0.1105	0.0375	0.073	33.9367	R
Sorbs24564576045645852	0	0	0.06	0	0.181	0.136	0.187	0	0.026	0.081	0.302	0.141	0.015	0.126	0.1375	0.111	-0.0115	0.1225	-10.3604	opE
Spock36311343363113442	0.767	0.73	0.731	0.744	0.857	0.879	0.861	0.815	0.765	0.832	0.787	0.815	0.743	0.853	0.79975	0.11	0.05325	0.05675	48.4091	R
Snap918679335686793464	0.638	0.504	0.618	0.651	0.752	0.678	0.738	0.679	0.596	0.7	0.718	0.724	0.60275	0.71175	0.6845	0.109	0.02725	0.08175	25	R
Tia18641910086419133	0.777	0.852	0.712	0.861	0.903	0.901	0.917	0.917	0.934	0.826	0.922	0.891	0.8005	0.9095	0.89325	0.109	0.01625	0.09275	14.9083	R
Etfbkmt149144014149144442	1	0.848	0.809	0.91	1	1	1	1	1	1	0.891	0.967	0.89175	1	0.9645	0.10825	0.0355	0.07275	32.7945	R
Magi19370427693704360	0.774	0.835	0.767	0.739	0.867	0.923	0.91	0.842	0.83	0.868	0.831	0.826	0.77875	0.8855	0.83875	0.10675	0.04675	0.06	43.7939	R
Pakap5788628857886327	0.674	0.727	0.721	0.718	0.875	0.82	0.808	0.76	0.793	0.752	0.792	0.761	0.71	0.81575	0.7745	0.10575	0.04125	0.0645	39.0071	R
Arpp21112155417112155516	0.172	0.196	0.116	0.121	0.332	0.167	0.295	0.235	0.253	0.162	0.165	0.181	0.15125	0.25725	0.19025	0.106	0.067	0.039	63.2075	R
Itgb4116005896116006055	0.159	0.089	0.141	0.144	0.294	0.246	0.245	0.167	0.148	0.273	0.106	0.17	0.13325	0.238	0.17425	0.10475	0.06375	0.041	60.8592	R
Brd32745339927453450	0	0	0.015	0.092	0.088	0.145	0.066	0.228	0.04	0.142	0.051	0.196	0.02675	0.13175	0.10725	0.105	0.0245	0.0805	23.3333	R
Nbea5599404755994056	0.093	0.141	0.113	0.15	0.228	0.286	0.234	0.17	0.148	0.157	0.142	0.255	0.12425	0.2295	0.1755	0.10525	0.054	0.05125	51.3064	R
Spire16751284067512879	0.13	0.167	0.156	0.156	0.283	0.281	0.265	0.198	0.285	0.21	0.21	0.239	0.15225	0.25675	0.236	0.1045	0.02075	0.08375	19.8565	R
Sema5a3246021832460318	0.863	0.936	0.886	0.748	1	0.958	1	0.89	1	1	0.965	1	0.85825	0.962	0.99125	0.10375	-0.02925	0.133	-28.1928	opE
Camk2g2074781820747851	0.577	0.602	0.473	0.564	0.687	0.633	0.677	0.635	0.571	0.667	0.653	0.603	0.554	0.658	0.6235	0.104	0.0345	0.0695	33.1731	R
Ktn14772592847726000	0.705	0.756	0.722	0.702	0.856	0.825	0.783	0.834	0.743	0.767	0.749	0.803	0.72125	0.8245	0.7655	0.10325	0.059	0.04425	57.1429	R
Pstk131373535131373830	0.635	0.654	0.666	0.685	0.75	0.754	0.743	0.807	0.768	0.798	0.751	0.745	0.66	0.7635	0.7655	0.1035	-0.002	0.1055	-1.93237	NR
Brpf32883131328831411	0.946	0.813	0.818	0.883	0.969	1	1	0.902	0.95	0.84	1	1	0.865	0.96775	0.9475	0.10275	0.02025	0.0825	19.708	R
Rgs112620485026204927	0.875	0.718	0.891	0.889	0.906	0.934	0.965	0.975	0.875	0.91	0.957	0.865	0.84325	0.945	0.90175	0.10175	0.04325	0.0585	42.5061	R
Epb41l4a3392182933921934	0.851	0.813	0.873	0.887	0.927	0.906	1	1	1	1	1	1	0.856	0.95825	1	0.10225	-0.04175	0.144	-40.8313	opE
Eif4g3138084256138084370	0.326	0.196	0.174	0.221	0.318	0.343	0.327	0.333	0.27	0.259	0.317	0.296	0.22925	0.33025	0.2855	0.101	0.04475	0.05625	44.3069	R
Tmprss54910650049106599	1	1	1	0.976	0.811	1	0.884	0.877	0.951	0.938	0.942	0.834	0.994	0.893	0.91625	-0.101	-0.02325	-0.07775	23.0198	R
Jmjd7120030815120030918	0.877	1	1	0.781	0.751	1	0.637	0.868	1	1	1	0.885	0.9145	0.814	0.97125	-0.1005	-0.15725	0.05675	156.468	R>110%
Pex255626685562732	0.272	0.358	0.297	0.326	0.198	0.188	0.232	0.223	0.328	0.315	0.211	0.28	0.31325	0.21025	0.2835	-0.103	-0.07325	-0.02975	71.1165	R
Hs1bp383215188321726	0.891	1	0.924	1	0.972	0.828	0.892	0.711	0.899	0.918	0.92	0.973	0.95375	0.85075	0.9275	-0.103	-0.07675	-0.02625	74.5146	R
Iqsec19078711790787162	0.979	0.955	0.911	0.946	0.922	0.734	0.949	0.774	1	0.978	0.833	0.951	0.94775	0.84475	0.9405	-0.103	-0.09575	-0.00725	92.9612	R
Shank38955672089556748	0.163	0.209	0.14	0.115	0.017	0.082	0.017	0.095	0.14	0.183	0.014	0.093	0.15675	0.05275	0.1075	-0.104	-0.05475	-0.04925	52.6442	R
Rnf1508303602483036121	0.969	1	1	1	0.936	0.905	0.975	0.733	0.896	1	0.932	0.837	0.99225	0.88725	0.91625	-0.105	-0.029	-0.076	27.619	R
Ccnyl16470837764708478	0.947	1	0.915	1	0.819	1	0.799	0.823	0.933	0.822	0.847	0.915	0.9655	0.86025	0.87925	-0.10525	-0.019	-0.08625	18.0523	R
Grin12531134225311405	0.456	0.577	0.484	0.565	0.411	0.405	0.381	0.466	0.461	0.396	0.4	0.418	0.5205	0.41575	0.41875	-0.10475	-0.003	-0.10175	2.86396	NR
Gria15731060757310722	0.464	0.415	0.46	0.4	0.412	0.329	0.296	0.283	0.407	0.355	0.382	0.424	0.43475	0.33	0.392	-0.10475	-0.062	-0.04275	59.1885	R
Ncam14953197349531976	0.903	0.927	0.932	0.902	0.842	0.818	0.806	0.775	0.833	0.919	0.892	0.873	0.916	0.81025	0.87925	-0.10575	-0.069	-0.03675	65.2482	R
Epb41l1156521237156523160	0.57	0.631	0.54	0.601	0.429	0.466	0.453	0.571	0.607	0.53	0.568	0.444	0.5855	0.47975	0.53725	-0.10575	-0.0575	-0.04825	54.3735	R
Nrcam4458483444584987	0.484	0.503	0.537	0.55	0.477	0.361	0.414	0.398	0.525	0.472	0.392	0.457	0.5185	0.4125	0.4615	-0.106	-0.049	-0.057	46.2264	R
Oprk155890345589305	1	0.934	1	1	0.682	0.915	0.912	1	0.928	0.869	1	0.716	0.9835	0.87725	0.87825	-0.10625	-0.001	-0.10525	0.941176	NR
Epb41l1156523660156523771	0.419	0.479	0.351	0.43	0.247	0.299	0.295	0.408	0.43	0.359	0.401	0.271	0.41975	0.31225	0.36525	-0.1075	-0.053	-0.0545	49.3023	R
Gtpbp84474528244745493	1	0.928	0.901	0.971	0.918	0.77	0.826	0.856	0.889	0.919	0.953	0.964	0.95	0.8425	0.93125	-0.1075	-0.08875	-0.01875	82.5581	R
Dlgap4156748331156748420	0.911	0.911	0.843	0.876	0.75	0.703	0.778	0.879	0.869	0.787	0.82	0.78	0.88525	0.7775	0.814	-0.10775	-0.0365	-0.07125	33.8747	R
Tor1aip2156041074156041134	1	0.802	1	0.73	0.802	0.825	0.67	0.802	1	0.753	0.753	0.825	0.883	0.77475	0.83275	-0.10825	-0.058	-0.05025	53.5797	R
Map3k52001955720019581	1	1	1	1	0.781	0.944	0.914	0.926	0.929	1	1	1	1	0.89125	0.98225	-0.10875	-0.091	-0.01775	83.6782	R
Rbms3116582737116582865	0.911	0.916	0.91	0.926	0.821	0.789	0.743	0.876	0.926	0.845	0.839	0.949	0.91575	0.80725	0.88975	-0.1085	-0.0825	-0.026	76.0369	R
Oprk155890045589305	1	0.906	1	1	0.659	0.909	0.902	1	0.901	0.838	1	0.665	0.9765	0.8675	0.851	-0.109	0.0165	-0.1255	-15.1376	opE
Cnot2116537220116537448	0.451	0.452	0.428	0.507	0.345	0.395	0.31	0.354	0.376	0.283	0.417	0.339	0.4595	0.351	0.35375	-0.1085	-0.00275	-0.10575	2.53456	NR
Ccdc13121800502121800651	1	1	0.942	1	0.929	0.732	1	0.841	0.895	0.934	0.975	0.808	0.9855	0.8755	0.903	-0.11	-0.0275	-0.0825	25	R
Mbtps2157593724157593873	1	0.961	0.972	0.974	0.831	0.759	0.949	0.93	0.884	0.881	0.891	0.912	0.97675	0.86725	0.892	-0.1095	-0.02475	-0.08475	22.6027	R
Slc35a278927297892867	0.966	0.978	0.784	0.957	0.853	0.78	0.723	0.887	0.888	0.874	0.826	0.868	0.92125	0.81075	0.864	-0.1105	-0.05325	-0.05725	48.19	R
Eif4g3138095908138095929	1	1	0.969	1	0.895	0.75	0.881	1	0.918	0.947	0.788	1	0.99225	0.8815	0.91325	-0.11075	-0.03175	-0.079	28.6682	R
6820408C15Rik152434035152434148	1	0.84	1	0.899	0.512	0.88	0.904	1	1	0.917	0.947	0.932	0.93475	0.824	0.949	-0.11075	-0.125	0.01425	112.867	R>110%
Clasp1118531977118532085	0.914	0.891	0.885	0.864	0.717	0.746	0.797	0.848	0.894	0.971	0.85	0.919	0.8885	0.777	0.9085	-0.1115	-0.1315	0.02	117.937	R>110%
Pde10a89428718943027	1	1	1	1	1	0.827	0.864	0.853	0.889	1	0.959	0.961	1	0.886	0.95225	-0.114	-0.06625	-0.04775	58.114	R
Gm37648822296988223054	1	1	0.926	1	0.792	1	0.799	0.877	0.975	0.919	0.95	0.899	0.9815	0.867	0.93575	-0.1145	-0.06875	-0.04575	60.0437	R
Asph96077969607871	0.98	1	0.909	0.961	0.811	0.751	0.947	0.879	0.95	0.928	0.882	0.972	0.9625	0.847	0.933	-0.1155	-0.086	-0.0295	74.4589	R
Itga109665742696657511	1	0.886	1	0.749	0.856	0.749	0.76	0.806	1	0.893	0.613	0.417	0.90875	0.79275	0.73075	-0.116	0.062	-0.178	-53.4483	opE
Ppp3cc7022592770225954	0.138	0.182	0.173	0.226	0.078	0.058	0.022	0.092	0.135	0.119	0.195	0.046	0.17975	0.0625	0.12375	-0.11725	-0.06125	-0.056	52.2388	R
Bcas1170366363170366528	0.742	0.811	0.771	0.815	0.686	0.645	0.708	0.632	0.732	0.745	0.821	0.881	0.78475	0.66775	0.79475	-0.117	-0.127	0.01	108.547	R
Fnbp13105298431053167	0.608	0.603	0.689	0.692	0.537	0.578	0.541	0.469	0.606	0.532	0.626	0.58	0.648	0.53125	0.586	-0.11675	-0.05475	-0.062	46.8951	R
Rgs19181691489181691595	0.863	1	1	0.964	0.907	0.657	0.894	0.902	0.955	0.659	0.882	0.852	0.95675	0.84	0.837	-0.11675	0.003	-0.11975	-2.56959	NR
Usp9x1307221413072325	0.951	0.881	1	0.85	0.804	0.797	0.769	0.838	0.753	0.933	0.83	0.704	0.9205	0.802	0.805	-0.1185	-0.003	-0.1155	2.53165	NR
Ovgp1105977663105977829	1	1	0.967	1	0.917	0.965	0.804	0.802	0.934	1	0.811	0.77	0.99175	0.872	0.87875	-0.11975	-0.00675	-0.113	5.63674	NR
Nktr121728577121728685	0.984	0.917	0.983	1	0.798	0.825	0.874	0.904	0.965	0.832	0.881	0.911	0.971	0.85025	0.89725	-0.12075	-0.047	-0.07375	38.9234	R
Otulin2762328127623358	0.878	0.852	1	0.922	0.911	0.749	0.656	0.853	0.971	0.828	0.792	0.927	0.913	0.79225	0.8795	-0.12075	-0.08725	-0.0335	72.2567	R
Rnf114167507046167507197	0.438	0.503	0.504	0.463	0.387	0.37	0.278	0.385	0.513	0.529	0.461	0.452	0.477	0.355	0.48875	-0.122	-0.13375	0.01175	109.631	R
Fnbp13105298431053080	0.451	0.428	0.567	0.551	0.361	0.432	0.409	0.303	0.413	0.403	0.419	0.43	0.49925	0.37625	0.41625	-0.123	-0.04	-0.083	32.5203	R
Sirt16333697963337096	0.886	0.96	0.898	1	0.834	0.608	0.896	0.91	1	0.882	0.875	0.838	0.936	0.812	0.89875	-0.124	-0.08675	-0.03725	69.9597	R
Gm384139975034199750552	1	1	0.482	0.271	1	0.332	0.271	0.65	NA	NA	1	1	0.68825	0.56325	1	-0.125	-0.43675	0.31175	349.4	R>110%
Ermard1505976515059984	0.841	0.788	0.811	0.926	0.77	0.681	0.797	0.614	0.93	0.874	0.719	0.663	0.8415	0.7155	0.7965	-0.126	-0.081	-0.045	64.2857	R
Pls19579576195795866	0.925	0.906	1	1	0.862	0.771	0.838	0.852	0.907	0.909	0.874	1	0.95775	0.83075	0.9225	-0.127	-0.09175	-0.03525	72.2441	R
Ktn14770441947704488	0.605	0.641	0.553	0.577	0.38	0.425	0.496	0.561	0.557	0.545	0.509	0.502	0.594	0.4655	0.52825	-0.1285	-0.06275	-0.06575	48.8327	R
Pex5124404132124404243	0.342	0.489	0.473	0.394	0.351	0.282	0.314	0.239	0.326	0.454	0.334	0.329	0.4245	0.2965	0.36075	-0.128	-0.06425	-0.06375	50.1953	R
Cdc42bpa180155794180155980	0.241	0.213	0.266	0.219	0.117	0.083	0.088	0.135	0.257	0.158	0.182	0.164	0.23475	0.10575	0.19025	-0.129	-0.0845	-0.0445	65.5039	R
Cask1355237213552441	1	1	0.744	1	0.819	0.736	0.921	0.75	0.659	1	0.924	0.75	0.936	0.8065	0.83325	-0.1295	-0.02675	-0.10275	20.6564	R
Sfi131888773189056	1	1	0.941	1	0.856	0.948	0.809	0.812	1	1	0.793	1	0.98525	0.85625	0.94825	-0.129	-0.092	-0.037	71.3178	R
Lrrc7158170555158170756	1	1	1	1	0.674	0.9	0.906	1	1	1	0.876	0.942	1	0.87	0.9545	-0.13	-0.0845	-0.0455	65	R
Vti1a5539178355391868	1	1	0.952	1	1	0.95	0.882	0.598	1	1	0.882	1	0.988	0.8575	0.9705	-0.1305	-0.113	-0.0175	86.59	R
Slc26a82865383128653945	0.677	0.511	1	1	0.511	0.478	0.677	1	1	1	0.825	0.343	0.797	0.6665	0.792	-0.1305	-0.1255	-0.005	96.1686	R
Prune21721167717211713	0.357	0.323	0.366	0.289	0.157	0.173	0.17	0.306	0.35	0.264	0.318	0.18	0.33375	0.2015	0.278	-0.13225	-0.0765	-0.05575	57.845	R
Mcfd28726414087264365	0.847	1	0.877	1	0.781	0.781	1	0.629	0.93	0.588	0.616	1	0.931	0.79775	0.7835	-0.13325	0.01425	-0.1475	-10.6942	opE
Edc35771594757716267	0.824	0.811	0.778	0.825	0.705	0.648	0.724	0.616	0.687	0.894	0.83	0.751	0.8095	0.67325	0.7905	-0.13625	-0.11725	-0.019	86.055	R
Lair140287064029036	1	0.893	0.885	0.954	0.694	0.843	0.805	0.848	0.935	0.949	0.874	0.852	0.933	0.7975	0.9025	-0.1355	-0.105	-0.0305	77.4908	R
Ptprd7603987976039921	0.286	0.337	0.318	0.357	0.198	0.18	0.163	0.211	0.324	0.216	0.26	0.295	0.3245	0.188	0.27375	-0.1365	-0.08575	-0.05075	62.8205	R
Mgat4a3746442037464534	1	0.906	0.896	1	0.677	0.694	0.936	0.942	0.917	0.887	0.812	0.953	0.9505	0.81225	0.89225	-0.13825	-0.08	-0.05825	57.8662	R
Clk45127307751273168	0.736	0.716	0.712	0.738	0.52	0.604	0.563	0.659	0.607	0.621	0.743	0.749	0.7255	0.5865	0.68	-0.139	-0.0935	-0.0455	67.2662	R
Slc8a18144220281442223	0.354	0.257	0.273	0.204	0.064	0.176	0.079	0.212	0.212	0.239	0.085	0.092	0.272	0.13275	0.157	-0.13925	-0.02425	-0.115	17.4147	R
Ccnl2155818538155818664	0.542	0.563	0.599	0.599	0.446	0.441	0.488	0.369	0.435	0.475	0.513	0.387	0.57575	0.436	0.4525	-0.13975	-0.0165	-0.12325	11.8068	R
E2f61681384616813912	0.4	0.402	0.459	0.548	0.369	0.239	0.319	0.323	0.358	0.512	0.281	0.314	0.45225	0.3125	0.36625	-0.13975	-0.05375	-0.086	38.4615	R
D3Ertd751e4175372341753923	0.951	0.964	0.882	0.883	0.664	0.84	0.816	0.791	0.863	0.976	0.957	0.783	0.92	0.77775	0.89475	-0.14225	-0.117	-0.02525	82.2496	R
Cdkl35203594652036020	0.715	1	1	0.715	1	0.653	0.653	0.557	1	1	0.758	0.715	0.8575	0.71575	0.86825	-0.14175	-0.1525	0.01075	107.584	R
Adgrl2148820416148820468	0.338	0.357	0.302	0.314	0.155	0.142	0.296	0.15	0.272	0.257	0.242	0.165	0.32775	0.18575	0.234	-0.142	-0.04825	-0.09375	33.9789	R
Fnbp13104820431048288	0.286	0.267	0.361	0.304	0.15	0.202	0.158	0.134	0.248	0.193	0.255	0.235	0.3045	0.161	0.23275	-0.1435	-0.07175	-0.07175	50	R
Hpf16090008360900234	0.805	0.821	0.907	0.876	0.757	0.737	0.741	0.6	0.8	0.715	0.676	0.671	0.85225	0.70875	0.7155	-0.1435	-0.00675	-0.13675	4.70383	NR
Zbtb389671820996718309	0.876	0.891	1	0.909	0.8	0.76	0.73	0.812	0.876	0.824	0.696	0.82	0.919	0.7755	0.804	-0.1435	-0.0285	-0.115	19.8606	R
Usp168746196487462140	0.682	0.685	0.828	0.722	0.543	0.666	0.512	0.624	0.543	0.683	0.617	0.581	0.72925	0.58625	0.606	-0.143	-0.01975	-0.12325	13.8112	R
Ncald3766103137661086	1	1	0.884	1	0.839	0.912	0.735	0.824	1	1	1	1	0.971	0.8275	1	-0.1435	-0.1725	0.029	120.209	R>110%
Arhgef19141244817141244966	1	0.965	0.956	0.861	0.867	0.753	0.846	0.736	0.826	0.921	0.744	0.732	0.9455	0.8005	0.80575	-0.145	-0.00525	-0.13975	3.62069	NR
Slfn88301991283020028	1	1	0.675	0	0.342	0.409	1	0.342	1	0	0.342	NA	0.66875	0.52325	0.447333	-0.1455	0.0759167	-0.221417	-52.1764	opE
Mllt101812613318126229	0.958	0.957	1	0.782	0.764	0.798	0.924	0.629	0.876	1	0.803	0.951	0.92425	0.77875	0.9075	-0.1455	-0.12875	-0.01675	88.488	R
Cacnb45255620152556361	0.615	0.547	0.524	0.635	0.403	0.418	0.438	0.479	0.498	0.488	0.542	0.484	0.58025	0.4345	0.503	-0.14575	-0.0685	-0.07725	46.9983	R
Dnah7b4608555446085702	0.906	1	0.616	1	1	0.762	0.55	0.627	0.685	0.658	1	0.709	0.8805	0.73475	0.763	-0.14575	-0.02825	-0.1175	19.3825	R
C530008M17Rik7684078776840923	0.584	0.586	0.625	0.705	0.506	0.486	0.511	0.41	0.695	0.6	0.673	0.719	0.625	0.47825	0.67175	-0.14675	-0.1935	0.04675	131.857	R>110%
Slc27a17156934171569432	0.8	0.818	0.822	0.789	0.723	0.597	0.698	0.619	0.608	0.627	0.69	0.669	0.80725	0.65925	0.6485	-0.148	0.01075	-0.15875	-7.26351	NR
Macf1123386548123386557	0.376	0.391	0.335	0.489	0.247	0.285	0.2	0.265	0.34	0.335	0.265	0.291	0.39775	0.24925	0.30775	-0.1485	-0.0585	-0.09	39.3939	R
Scmh1120456284120456509	0.835	0.891	0.873	1	0.722	0.84	0.783	0.659	0.927	0.854	0.857	0.896	0.89975	0.751	0.8835	-0.14875	-0.1325	-0.01625	89.0756	R
A230057D06Rik6171089861710986	0.54	1	1	0.779	0.866	0.439	0.673	0.746	1	0.746	1	1	0.82975	0.681	0.9365	-0.14875	-0.2555	0.10675	171.765	R>110%
Qrich1108518702108518826	0.305	0.315	0.352	0.48	0.217	0.23	0.164	0.245	0.288	0.36	0.3	0.24	0.363	0.214	0.297	-0.149	-0.083	-0.066	55.7047	R
Kdm3b3480344934804049	0.831	0.837	0.831	0.859	0.655	0.784	0.684	0.633	0.808	0.778	0.705	0.703	0.8395	0.689	0.7485	-0.1505	-0.0595	-0.091	39.5349	R
Eya11430276914302897	0.798	1	1	1	1	0.748	0.737	0.712	1	0.664	0.722	0.634	0.9495	0.79925	0.755	-0.15025	0.04425	-0.1945	-29.4509	opE
Erbin103830187103830331	0.803	0.767	0.73	0.753	0.639	0.591	0.55	0.669	0.661	0.673	0.761	0.676	0.76325	0.61225	0.69275	-0.151	-0.0805	-0.0705	53.3113	R
Mpzl1165601749165601864	0.244	0.342	0.385	0.407	0.15	0.122	0.233	0.269	0.209	0.196	0.176	0.322	0.3445	0.1935	0.22575	-0.151	-0.03225	-0.11875	21.3576	R
Thnsl27114121971141454	0.95	1	0.893	0.874	0.672	0.596	0.937	0.899	0.679	0.951	0.804	0.812	0.92925	0.776	0.8115	-0.15325	-0.0355	-0.11775	23.1648	R
Sema4f8293558682935685	0.784	0.947	0.841	0.907	0.725	0.725	0.805	0.611	0.813	0.798	0.826	0.87	0.86975	0.7165	0.82675	-0.15325	-0.11025	-0.043	71.9413	R
Zfp688127421404127421518	1	0.904	1	1	1	0.857	0.876	0.557	1	1	1	1	0.976	0.8225	1	-0.1535	-0.1775	0.024	115.635	R>110%
Eef1akmt2132837099132837207	1	1	0.906	0.875	0.636	0.763	1	0.763	1	1	1	0.866	0.94525	0.7905	0.9665	-0.15475	-0.176	0.02125	113.732	R>110%
Btrc4540654445406586	0.862	1	1	1	1	0.75	0.49	1	0.927	1	1	1	0.9655	0.81	0.98175	-0.1555	-0.17175	0.01625	110.45	R>110%
Dnajb13100507375100507533	0.742	0.815	1	1	1	0.639	0.515	0.779	1	0.15	0.815	0.508	0.88925	0.73325	0.61825	-0.156	0.115	-0.271	-73.7179	opE
Gm289051014046210140628	1	0.632	1	1	1	0.542	0.462	1	1	1	0.775	1	0.908	0.751	0.94375	-0.157	-0.19275	0.03575	122.771	R>110%
Adamts6104445615104445704	1	1	1	1	0.599	1	1	0.768	0.609	0.637	0.87	0.778	1	0.84175	0.7235	-0.15825	0.11825	-0.2765	-74.7235	opE
Mir100hg4158688541586995	0.034	0.318	0.186	0.132	0	0	0.037	0	0.029	0.03	0.096	0.262	0.1675	0.00925	0.10425	-0.15825	-0.095	-0.06325	60.0316	R
Mroh7106699721106699912	0.897	1	0.82	1	0.695	0.832	0.56	1	0.834	0.948	0.76	0.781	0.92925	0.77175	0.83075	-0.1575	-0.059	-0.0985	37.4603	R
Phf21a9218704392187408	1	1	1	0.671	1	0.505	0.664	0.869	1	1	0.902	0.684	0.91775	0.7595	0.8965	-0.15825	-0.137	-0.02125	86.5719	R
Mtmr17137901371379064	0.966	1	1	1	0.899	0.759	0.837	0.833	0.949	0.919	1	0.945	0.9915	0.832	0.95325	-0.1595	-0.12125	-0.03825	76.0188	R
Mbp8257517182575207	1	0.7	0.7	1	0.66	1	0.493	0.608	1	1	1	0.731	0.85	0.69025	0.93275	-0.15975	-0.2425	0.08275	151.8	R>110%
6720468P15Rik5751128757511491	0.275	0.16	0.432	0.275	0.432	0	0	0.071	0.178	0.087	0	0.603	0.2855	0.12575	0.217	-0.15975	-0.09125	-0.0685	57.1205	R
Ntm2900625329006289	0.66	0.594	0.684	0.685	0.445	0.614	0.437	0.483	0.533	0.549	0.611	0.595	0.65575	0.49475	0.572	-0.161	-0.07725	-0.08375	47.9814	R
Pou2f22511547025115749	1	1	0.788	1	1	0.513	0.893	0.725	0.563	0.664	0.889	1	0.947	0.78275	0.779	-0.16425	0.00375	-0.168	-2.28311	NR
Gm26948751380887513896	0.302	0.257	0.295	0.144	0.068	0.105	0.105	0.055	0.173	0.343	0.265	0.313	0.2495	0.08325	0.2735	-0.16625	-0.19025	0.024	114.436	R>110%
Scmh1120462012120462155	0.892	0.846	0.9	1	0.731	0.85	0.758	0.631	0.938	0.846	0.86	0.889	0.9095	0.7425	0.88325	-0.167	-0.14075	-0.02625	84.2814	R
Mpzl1165601749165601855	0.464	0.461	0.501	0.537	0.272	0.262	0.364	0.394	0.362	0.311	0.406	0.462	0.49075	0.323	0.38525	-0.16775	-0.06225	-0.1055	37.1088	R
Phf21a9218703292187408	1	1	1	0.647	1	0.5	0.619	0.852	1	1	0.882	0.619	0.91175	0.74275	0.87525	-0.169	-0.1325	-0.0365	78.4024	R
Eif4g3138087532138087565	0.473	0.563	0.484	0.442	0.272	0.29	0.306	0.417	0.685	0.407	0.489	0.353	0.4905	0.32125	0.4835	-0.16925	-0.16225	-0.007	95.8641	R
Wdr316245581062455973	0.96	0.928	0.947	1	0.656	0.824	0.829	0.847	0.894	0.889	0.892	0.932	0.95875	0.789	0.90175	-0.16975	-0.11275	-0.057	66.4212	R
Nek16107175061071834	0.666	0.642	0.692	0.659	0.44	0.568	0.548	0.422	0.692	0.574	0.556	0.559	0.66475	0.4945	0.59525	-0.17025	-0.10075	-0.0695	59.1777	R
Mir670hg9416684394166990	1	1	1	1	0.873	1	1	0.446	1	1	1	0.734	1	0.82975	0.9335	-0.17025	-0.10375	-0.0665	60.9398	R
Ep400110740181110740289	0.935	0.955	0.976	0.912	0.734	0.884	0.698	0.779	0.843	0.855	0.971	0.883	0.9445	0.77375	0.888	-0.17075	-0.11425	-0.0565	66.9107	R
Fgd22936371029363942	1	1	0.93	1	0.583	0.849	0.794	1	0.918	0.814	0.778	0.759	0.9825	0.8065	0.81725	-0.176	-0.01075	-0.16525	6.10795	NR
Sun1139230772139230838	1	1	1	0.935	0.887	1	0.831	0.512	0.788	1	0.677	0.887	0.98375	0.8075	0.838	-0.17625	-0.0305	-0.14575	17.305	R
[truncated: 146 more rows]
